# Supplementary material for: Leveraging senescence-oxidative stress co-relation to predict prognosis and drug sensitivity in breast invasive carcinoma
Source: Front Endocrinol (Lausanne). 2023 Aug 4;14:1179050. doi: 10.3389/fendo.2023.1179050 (PMC10437062; doi:10.3389/fendo.2023.1179050)
Supplement: Supplementary file 1 [file DataSheet_1.zip]

Archive with 33 entries (31 files):
- 1.KEGG_GO/
- 1.KEGG_GO/barplot.pdf
- 1.KEGG_GO/barplotgeo.pdf
- 1.KEGG_GO/CSGEXP.txt
- 1.KEGG_GO/GO.txt
- 1.KEGG_GO/KEGG.txt
- 1.KEGG_GO/macrophage15.GO.R
- 1.KEGG_GO/macrophage16.KEGG.R
- 2.NMF/
- 2.NMF/cluster.txt
- 2.NMF/cophenetic.pdf
- 2.NMF/heatmap.all.pdf
- 2.NMF/heatmap.pdf
- 2.NMF/NMF16.NMF.R
- 2.NMF/NMF17.clusterSur.R
- 2.NMF/NMF18.clusterPFS.R
- 2.NMF/PFS.pdf
- 2.NMF/survival.pdf
- 2.NMF/Survival_SupplementalTable_S1_20171025_xena_sp
- 2.NMF/TCGA.expTime.txt
- 2.NMF/time.txt
- 4.SSGSEA/.Rhistory
- 4.SSGSEA/cluster.txt
- 4.SSGSEA/cuproptosis29.immFunction.R
- 4.SSGSEA/heatmap.pdf
- 4.SSGSEA/immCellScore.txt
- 4.SSGSEA/immFunScore.txt
- 4.SSGSEA/immFunScore_rest.txt
- 4.SSGSEA/immune.gmt
- 4.SSGSEA/m6aDrug23.cliGroupSur.R
- 4.SSGSEA/risk.TCGAall.txt
- 4.SSGSEA/ssgseaOut.txt
- 4.SSGSEA/┤≥╖╓┤·┬δ.txt
