# Supplementary material for: Leveraging senescence-oxidative stress co-relation to predict prognosis and drug sensitivity in breast invasive carcinoma
Source: Front Endocrinol (Lausanne). 2023 Aug 4;14:1179050. doi: 10.3389/fendo.2023.1179050 (PMC10437062; doi:10.3389/fendo.2023.1179050)
Supplement: Supplementary file 1 [file DataSheet_1.zip › 1.KEGG_GO/CSGEXP.txt]

id	TCGA-BH-A0DG-11A-43R-A12P-07	TCGA-E2-A1LS-11A-32R-A157-07	TCGA-BH-A18K-11A-13R-A12D-07	TCGA-BH-A204-11A-53R-A157-07	TCGA-BH-A0BC-11A-22R-A089-07	TCGA-BH-A0DP-11A-12R-A089-07	TCGA-E9-A1R7-11A-42R-A14M-07	TCGA-AC-A23H-11A-12R-A157-07	TCGA-BH-A0C0-11A-21R-A089-07	TCGA-BH-A18Q-11A-34R-A12D-07	TCGA-BH-A1FC-11A-32R-A13Q-07	TCGA-BH-A0BJ-11A-23R-A089-07	TCGA-A7-A0CH-11A-32R-A089-07	TCGA-GI-A2C8-11A-22R-A16F-07	TCGA-BH-A18J-11A-31R-A12D-07	TCGA-E9-A1N5-11A-41R-A14D-07	TCGA-BH-A0HK-11A-11R-A089-07	TCGA-E9-A1N6-11A-32R-A144-07	TCGA-E2-A158-11A-22R-A12D-07	TCGA-BH-A18V-11A-52R-A12D-07	TCGA-E2-A1LH-11A-22R-A14D-07	TCGA-BH-A1FG-11B-12R-A13Q-07	TCGA-BH-A0DL-11A-13R-A115-07	TCGA-BH-A0B8-11A-41R-A089-07	TCGA-BH-A1FM-11B-23R-A13Q-07	TCGA-BH-A0DO-11A-22R-A12D-07	TCGA-BH-A0BV-11A-31R-A089-07	TCGA-A7-A0DB-11A-33R-A089-07	TCGA-BH-A1FJ-11B-42R-A13Q-07	TCGA-BH-A0BT-11A-21R-A12P-07	TCGA-BH-A0BM-11A-12R-A089-07	TCGA-BH-A18S-11A-43R-A12D-07	TCGA-BH-A18N-11A-43R-A12D-07	TCGA-BH-A0E1-11A-13R-A089-07	TCGA-E2-A15I-11A-32R-A137-07	TCGA-E9-A1RF-11A-32R-A157-07	TCGA-BH-A0H9-11A-22R-A466-07	TCGA-BH-A1ET-11B-23R-A137-07	TCGA-BH-A1EU-11A-23R-A137-07	TCGA-BH-A1FB-11A-33R-A13Q-07	TCGA-BH-A0B5-11A-23R-A12P-07	TCGA-BH-A18L-11A-42R-A12D-07	TCGA-A7-A0CE-11A-21R-A089-07	TCGA-E2-A1LB-11A-22R-A144-07	TCGA-E2-A153-11A-31R-A12D-07	TCGA-BH-A1EO-11A-31R-A137-07	TCGA-BH-A1EN-11A-23R-A13Q-07	TCGA-BH-A0B7-11A-34R-A115-07	TCGA-E9-A1RH-11A-34R-A169-07
AAK1	5.5707592	4.9814696	5.5177817	4.8443209	5.1279816	5.2544666	5.3946827	5.0483969	5.453061	5.786893	5.2683563	5.459345	4.6403051	3.9265736	5.2765666	5.1447247	4.9781006	5.1416153	5.2050777	4.458788	5.278991	4.2948867	5.6581411	5.2780842	5.5829862	5.222592	5.356628	5.1353416	5.496965	5.2820037	5.1093005	5.369054	5.6042571	4.4157675	4.97099	5.295368	4.5491447	5.803608	5.4880101	5.2109723	4.9696141	5.3235933	5.082993	4.9833336	5.8079377	4.532754	5.3607967	5.239558	5.2423179
ABI3	4.7096126	3.2641885	4.8892016	4.1012158	5.106751	4.4847098	4.4470327	4.4508037	4.585873	5.032102	5.5271903	4.924434	5.1340499	3.0080689	4.8973601	5.0528396	5.151211	5.3740652	4.6265326	4.801114	5.18218	3.7934785	5.2816161	4.3787916	4.8141539	4.708803	4.5929167	4.8933973	4.1934291	4.8566438	4.8210185	5.463299	4.8319	4.2853657	3.5044005	3.8305815	5.3421344	5.21613	4.4988403	4.862542	3.7133064	4.9611922	5.732352	4.1929637	5.164502	5.170178	5.0100913	4.944543	4.1725854
ACLY	7.3180579	7.9423244	9.0870643	6.6893681	6.9576232	7.7210512	6.8548403	6.554085	7.684473	7.607615	7.1108526	7.194397	6.9843029	4.6016458	7.4508958	7.8079839	7.5097352	7.1815002	7.5404709	6.237951	7.495527	5.74515	7.0253903	7.1449906	7.0973875	6.966316	7.4471905	6.9963927	6.7096368	7.475835	6.7856559	7.003676	7.4403752	7.0719292	6.2715502	6.5408541	6.2483513	7.25074	6.8259754	7.2765846	9.36931	7.2706435	7.309681	7.2676729	8.6355256	6.643813	7.076305	7.62984	6.5368689
ADCK5	3.5540076	2.5678407	4.3150133	2.552434	3.4183761	3.7968488	2.7641844	2.3729866	4.222442	3.840435	3.5534191	3.897796	3.8058857	2.6085687	4.0847311	4.54745	3.6169796	4.1244698	3.4749093	4.65084	4.307897	1.7476221	4.0647547	3.337972	3.3596374	3.617478	4.129481	3.147033	2.078424	3.6594296	4.0171719	3.826783	3.9626208	4.0933912	2.6799801	2.0981048	3.764419	3.720683	3.3411548	3.976956	2.8043387	4.1650924	4.403734	4.3009993	4.607088	3.0354711	3.3351514	4.491798	2.9935082
AGT	2.9083929	5.8049338	5.4097738	5.0681571	4.1091011	2.3666885	4.2334754	2.8295817	3.045538	3.41091	4.7012788	2.447485	5.1638751	6.7658411	3.2272836	4.3011249	3.4539521	3.6428044	6.121418	4.508652	2.671162	2.4307575	4.2730743	5.5924811	3.9276004	2.981863	5.9760616	4.3022235	4.0473977	3.227354	2.2680603	3.165299	4.0615359	3.2758113	5.5067352	5.5234238	4.5834699	2.827553	2.8844256	2.0988345	6.2777438	5.2534057	5.391524	2.1690789	3.6725266	3.9120495	4.0851628	3.424174	4.1187196
AKR1B1	6.8039635	5.7213533	6.5346766	6.4694709	7.2179217	6.670725	7.0288144	7.1769821	6.830746	6.953094	6.9446823	6.980361	7.2068557	8.7416233	6.8990852	6.9903159	7.2983664	7.4248408	6.8779324	6.642684	6.982349	6.3931245	7.0213191	6.1260396	6.9081367	6.885775	6.5357742	7.6305063	7.0720666	6.9603704	7.0550666	7.64969	6.8138234	6.6677095	5.8988462	6.6943984	6.9081728	6.986651	6.8844057	6.9541491	5.9252726	6.8239028	7.061461	6.6496511	7.1660169	7.6619187	6.7237836	6.634185	6.4662071
AKT1	6.3220831	5.7325692	6.4750765	5.5221511	6.3759692	6.6373563	5.7992647	5.2702592	6.560884	6.506476	6.1483443	6.579175	6.2386189	4.7016919	6.6023497	6.9985523	6.5695033	6.4599412	6.3258637	5.631922	6.594347	4.0922059	6.4523903	6.262806	6.1339402	6.336459	6.5824789	6.1675063	4.8462836	6.6199467	6.3588187	6.648398	6.7041972	6.4253316	5.1062784	5.3213666	6.4207602	6.260651	5.8371832	6.2187453	6.1088202	6.7315597	6.568492	6.889323	6.5484793	5.8933148	6.1815804	6.477986	5.7170888
ALOX15B	4.9176534	1.1390307	8.1912959	2.1083457	4.0201417	6.95431	1.9999969	4.0694161	6.445361	6.2251	7.1547648	4.355696	9.8147261	1.4962749	6.2503249	4.1953049	3.3243315	4.9867703	2.1081903	6.042209	7.986764	2.8231219	3.6603314	0.8982651	6.8963113	4.844648	5.2051132	1.5839377	4.693339	5.7355856	5.0703521	6.091381	4.683992	3.9836966	2.3696714	1.7697425	0.8987702	4.812436	4.0447725	9.0367482	0.8400791	4.7770368	5.162658	5.4029019	11.8554394	2.0305541	4.1491329	6.896323	3.497529
AR	6.7376151	5.7695996	6.9041072	5.5697579	5.5820918	7.2623425	5.8678844	5.8760217	7.372188	6.99057	6.5975793	6.12375	6.0996959	4.9777345	6.1244439	5.6041981	5.8492978	5.8205558	6.0422456	5.08215	7.068973	5.2343749	6.1379365	5.8317032	6.3508964	6.153865	6.3459391	5.7648549	6.1930232	6.9436498	5.5716803	6.165908	6.5999665	5.2092604	5.8403487	6.0989955	4.9988082	6.739924	6.551613	6.5853599	5.5044884	6.3356288	6.184369	6.0115128	6.5087909	4.833437	5.6631206	6.471363	5.874385
ARPC1B	3.5060882	3.0166615	3.5695231	3.5494475	3.3441691	3.3655257	3.14241	3.2708757	3.352887	3.776795	4.1772319	3.501987	3.3484587	2.9282061	4.1404925	3.6207175	3.3666974	3.617104	3.4391618	3.625997	3.19543	3.1481351	3.8104961	3.4105765	3.339425	3.429679	3.4390205	3.9932434	3.5567832	3.2003686	3.1600235	3.819505	3.6143895	3.0778195	2.8787306	3.3466848	3.3863666	3.591232	3.5590451	3.8522691	3.1310751	3.5933244	3.871582	3.194153	3.8788473	3.552385	3.6834195	3.47096	3.1903184
ASF1A	6.717968	5.4889982	6.3237532	5.2511906	6.2442376	6.3903049	6.065294	6.2827558	6.517788	6.667076	6.3649578	6.506128	5.8287909	5.3751688	5.9721684	6.2354627	6.0745923	5.9655484	5.4886459	5.830844	6.668136	6.9596609	6.2393483	5.6602328	6.3267538	6.460291	6.3600596	5.5351955	6.7807002	6.8605226	6.4932314	5.764932	6.0399049	6.3057311	5.5627056	5.8057739	5.6817659	6.639826	6.4651782	6.6709923	5.51726	6.0875903	6.069669	6.589708	6.1170917	5.9865396	5.766053	6.704457	5.3975583
ASPH	6.4112485	7.5606184	6.6568409	6.8638113	6.2973701	6.3457819	7.6875972	5.7527109	6.025003	6.520796	6.5400634	6.179773	6.6452374	4.7439817	6.3425679	6.3120623	5.8247476	6.9960843	7.1402186	4.96614	5.934753	6.0266327	6.7329197	7.7384222	6.3830353	6.237944	6.5688923	6.957046	7.033952	5.9892437	5.6019687	6.686555	6.9054276	5.252079	7.0815585	7.5649798	7.1390271	6.674158	6.7046954	6.1505839	7.5092963	7.1331845	5.977903	5.749553	6.3388077	6.8915007	6.7059034	6.064503	7.0911761
ATF7IP	6.4306605	4.7663407	5.9105933	4.7178029	4.9531084	5.3714099	5.4668314	5.4669906	5.915448	6.02807	4.8840655	6.039715	4.5077046	4.618244	5.5120134	6.0716282	4.7953748	5.5477426	5.1299228	4.638109	5.827116	5.1815018	5.7007823	5.1024569	5.5640845	5.849831	6.0631061	4.9958883	5.8617242	5.7182085	5.383092	5.275342	5.5880829	5.3091111	5.2208204	5.2921691	4.2063349	6.041226	5.8496955	5.5518737	4.7352019	5.3831704	4.736285	6.1352032	5.289314	4.4868233	5.0004292	6.021187	4.939746
ATM	5.2696774	3.3555068	4.8967447	3.6110822	3.7039937	4.3570662	4.4553703	4.1976437	4.848002	5.199849	4.1180348	4.515579	3.2318832	2.7438328	4.1747666	4.9865709	3.7351531	4.2729382	3.983643	2.776828	4.531832	3.1801321	4.7972463	3.546864	4.7998426	4.591022	4.7948137	4.1895158	5.0188143	4.2499831	3.77832	4.14461	4.5379503	3.9242146	4.1055666	4.338166	2.4781518	4.944321	4.9116352	4.8136678	3.086769	4.1679908	3.846816	4.6452547	4.3452514	3.3346251	3.9329789	5.009085	3.7689028
AURKA	3.8313006	2.7170336	3.1412838	2.5517067	3.3497988	3.3059815	2.9339533	3.1960301	3.442057	3.404908	3.3577567	4.090006	3.4000793	3.5391937	3.212176	5.579377	2.877697	3.5939781	3.2828903	2.700186	3.499847	2.769505	3.7227406	2.6319758	3.3651858	3.13517	3.8730389	3.9516251	3.270146	3.3433012	3.6076654	2.858206	3.3604746	3.2179942	2.5058834	2.8012782	2.7283225	3.207562	3.4204387	3.0998632	2.4006182	3.3058134	3.542569	4.0819621	4.1946135	3.2026416	3.0602179	3.769691	2.757649
AXL	6.2818363	5.5383614	6.1635368	6.175008	6.5420761	5.7828155	6.7308214	6.4585487	6.216811	6.063413	6.1291432	6.210042	5.8514499	3.785859	6.1672758	5.9738231	6.6894105	6.5744758	6.8467357	5.492426	5.376069	5.9368869	6.4175268	6.1936671	6.3074986	5.677792	5.819495	7.2867688	6.4726702	6.0219336	6.2233756	5.906889	5.945931	5.0974482	5.9379506	6.5580715	5.7936785	6.217579	6.4974117	5.8894466	5.5109225	6.3683121	5.819659	5.0104708	5.905913	6.7168765	6.0634484	5.755394	6.2668964
BAG3	7.7306672	8.8416485	7.4031037	8.1411006	7.9916242	7.7504582	7.679044	7.0217285	7.993071	7.865057	8.339748	7.858335	7.7396469	9.4355792	8.1469405	7.1905608	8.6216844	8.2429832	7.5077988	8.025532	8.083816	6.6435043	7.6884466	7.7228158	7.9739101	7.807677	8.011769	7.3516648	7.9669513	8.1449009	8.3141863	8.535517	8.0887092	7.4965709	6.6901857	7.4716514	7.650876	7.806843	7.4623317	7.7634503	7.4401968	8.1909001	7.928789	7.764372	7.5247067	7.8639291	7.3202908	7.518784	6.737812
BCL6	7.8834362	7.8302133	7.9578926	8.2219846	7.9763776	8.3568748	7.6387861	7.3505222	8.04165	7.974499	7.8184814	7.835449	7.5799615	7.9747438	8.1305395	7.5224	7.7737098	8.4179231	8.2967008	7.651853	8.426223	7.6177618	8.2472642	7.8236833	8.0334138	7.998371	7.8986302	8.2106137	7.8223542	7.5672958	8.0127822	8.198992	8.4122624	7.8251663	8.3419545	7.7593365	7.6011892	8.382926	8.0941815	7.6364657	7.6129559	8.1071854	7.974406	7.3884286	8.1547025	7.2057332	8.186221	8.290599	7.9348949
BHLHE40	8.5371973	7.0249324	8.0690478	8.3560961	8.3773199	9.3032858	6.2238028	7.4181029	7.999909	8.717607	8.4929059	8.681583	7.4787688	8.2027193	8.7735355	8.32524	9.3671921	9.2857756	6.6126665	8.29659	8.861461	8.1266119	7.4268394	7.1537307	8.4187625	8.377467	9.5191596	6.0903064	9.3361	8.7698694	8.1497488	9.471606	9.1264367	7.6759735	5.7168721	6.3207136	7.1587153	8.281643	7.8357392	8.5007743	5.0700946	8.9332321	8.244324	8.184887	9.0250527	7.1319418	6.9996766	8.643848	6.020201
BLK	1.2132788	0.9000123	1.0709759	0.9874948	0.8749341	1.1457455	1.0636241	0.9193242	1.497537	2.039366	1.9155553	1.094081	3.7040702	0.8053567	1.0390996	1.4542639	1.3720471	2.6702797	0.8954412	1.480511	2.283379	0.7911472	1.8523824	1.0704516	1.4007182	1.798379	0.9313474	0.8743561	1.5308859	1.1169224	0.8703055	1.578129	1.1832686	1.3598277	1.179796	0.9249691	0.7911472	1.26993	1.2864776	1.5571168	0.8631488	0.8785909	1.35498	0.9725037	1.4319074	0.891815	1.7594463	1.452531	0.9281608
BLVRA	6.645583	6.3255071	6.4990044	6.3359889	6.7064856	7.3959765	6.9389232	6.2907555	6.907321	6.632487	7.3093776	6.591305	7.2064943	5.3077937	6.6376931	6.4523547	7.2399073	6.7428533	6.767377	6.892674	7.18	5.683093	6.721533	6.8931812	6.8144801	6.498762	6.7426974	7.2365202	6.4636714	7.392654	6.8864828	7.079018	7.0519074	6.4614725	6.3079248	6.6213136	7.1682381	6.663619	6.7140891	6.5455427	6.6361548	7.1840671	7.300721	6.3098011	6.7461819	7.155066	6.885851	7.030992	6.6943827
BRAF	5.3396492	4.2043664	5.1304381	4.2456825	4.6242197	5.2432286	4.6701647	4.7457145	5.234613	5.513378	4.4866661	4.903461	3.9510495	3.2085701	4.8169669	4.7469271	4.4996429	4.5839362	4.5142398	3.878855	4.986703	4.5299572	4.9450962	4.2877547	4.9735325	4.921041	5.1721056	4.3125992	5.1403815	5.1835419	4.6470747	4.749858	4.8981585	4.5175002	4.4046355	4.6240474	3.7416229	5.38989	5.310376	4.8434224	3.9818831	4.7744345	4.390541	4.856502	4.7843608	3.7456165	4.3734157	5.166937	4.271333
BRCA1	4.2994984	3.0497605	3.7520516	2.953991	3.5028469	3.6597342	3.8828193	3.5632296	3.837838	4.054123	3.371062	4.082387	3.2837093	2.8166283	3.9817603	5.0600778	3.5086748	4.1380443	3.0149427	2.960083	3.856272	2.840555	4.0827658	3.2541658	3.8730689	3.852389	4.0843017	3.7979557	3.7252285	3.8081625	3.3827748	3.405113	3.7304568	3.485489	3.2879692	3.6566237	2.7937442	3.794893	3.6581345	3.4581864	2.8702029	3.6978206	3.808949	4.0096142	3.7265231	3.1764655	3.2183638	4.398999	3.1965842
BRD7	6.6448303	5.5785071	6.3285116	5.5167207	6.2354814	6.4948363	6.0872418	5.9018422	6.409679	6.360617	6.21831	6.659789	5.5838042	5.1680312	6.0473621	6.4730119	6.186508	6.3263844	6.106293	6.024459	6.542752	5.4537242	6.3430829	5.6816016	6.3413523	6.380834	6.331102	5.7928164	6.3764447	6.5412986	6.2066182	6.153525	6.2584568	6.305953	5.6392965	5.8528398	5.5869041	6.485514	6.3513321	6.2414808	5.7473998	6.1674086	6.463771	6.5968727	6.1842933	6.0039928	6.0098051	6.584771	5.601101
BTG3	5.2609166	4.9483153	4.4956703	4.903516	5.3346399	4.2314681	4.5043358	4.5544467	4.928906	5.633817	5.3889393	5.527476	4.5012108	1.8393057	5.2405979	5.7999142	5.4052192	5.7114567	4.6004688	5.48136	5.21457	5.6688796	5.1288765	4.637173	5.5585348	5.219053	5.6111377	4.589473	6.4543737	5.2353914	5.1192771	5.605197	5.206157	5.2192145	5.1864057	4.6844147	4.9458757	5.164008	5.2980834	5.4077934	5.0134167	5.2096276	5.299593	5.2595592	5.1994924	5.0478857	4.5385618	5.537861	3.9549614
CAV1	9.4464555	10.9022803	9.4096033	10.4744878	9.8512447	8.9472178	10.9218607	9.7450966	9.172753	9.862189	10.4429456	8.960883	10.598408	7.7825006	9.7478352	8.3431492	9.4842078	10.0836854	10.7867423	9.148717	8.247996	10.6383123	10.0942793	11.3722832	10.0194522	9.183155	9.2062586	10.6778228	10.683056	9.0520325	9.2234416	9.99361	10.1794561	8.945655	10.8230136	11.4886715	11.2886146	10.478116	10.0583789	8.9092836	11.4148985	10.5666751	8.929558	8.2098487	8.719651	11.1486286	10.4318392	9.053594	10.65949
CBX7	6.7419972	5.6741807	6.8498846	5.9625626	6.5119583	7.1133314	6.3558376	6.2018162	7.22552	7.172898	6.5379891	6.34887	6.5630613	5.7827494	6.8806875	5.1007485	6.9387714	6.7266213	7.0307596	6.884176	7.304327	5.1218389	6.7386675	6.2316606	7.1837746	6.866651	6.1401639	6.0689342	5.9839935	6.9343026	7.0851762	6.562502	6.9070965	6.5793368	6.2191303	5.5948921	6.6645573	7.043301	6.7554221	6.8840938	5.5474321	6.6790343	6.738356	6.2333854	6.2370944	6.1876703	6.6269362	6.703069	6.0039274
CBX8	3.6459709	1.9134537	4.2108327	1.7986799	3.8505022	3.6672535	2.6062949	2.3991795	3.762132	3.589934	3.1521891	4.248532	3.1360908	1.9315898	3.6354192	3.9054947	2.9727347	3.2500404	2.822063	4.363517	4.114799	1.8438457	3.3778629	2.7185992	2.7887194	3.566268	4.2189602	2.6301284	1.973669	3.7950964	3.5250971	3.445694	3.1480831	3.4431872	1.8751487	1.6038442	2.8082611	3.480339	2.689777	3.6153741	2.0022604	3.5569908	3.672367	4.3464553	3.8485049	2.7353369	2.7619841	3.689057	2.0807548
CCND1	8.3858183	6.0021558	7.2078631	7.2036944	7.6415675	7.3812108	8.0677604	7.5161802	8.047863	8.390707	8.0830392	8.437678	8.1412732	3.7572253	7.6848188	8.7730528	7.6599878	8.2396472	7.1398952	6.664056	7.36546	6.7844963	8.2783679	7.7512102	7.0321365	8.116212	9.0046603	6.4312541	7.4822065	8.2315886	7.4907398	7.438351	8.1743105	7.6716058	5.4404096	8.2834532	7.4445852	7.768905	7.8690155	7.4976108	7.6779446	8.5453376	7.861657	8.4759671	7.5805476	6.8072614	6.8499898	8.232276	7.6070762
CDK1	4.4562782	2.8712393	3.0457031	3.3552087	4.1504158	3.0181857	3.4998153	3.4495434	3.51554	4.177059	3.870829	4.279197	4.0314293	2.3300281	4.3164831	6.7263447	3.5515327	4.2666467	3.9993056	2.743528	3.409329	4.0898347	4.2636124	3.2500961	3.9987471	3.927978	4.8084597	4.9831916	4.6123486	4.0400825	4.2815025	3.997736	3.3296407	3.6319629	3.439816	3.2723242	3.204269	3.712953	3.3631535	3.1198197	2.6328257	3.4943689	4.407017	4.7325125	4.2657678	4.27112	3.6275291	4.61598	3.564223
CDK18	4.661486	2.2395847	4.4718106	2.775742	4.2890636	4.4978896	2.9741865	3.8523068	4.534729	4.696845	3.5917281	4.81199	3.7375481	2.5301063	4.3008111	5.042612	4.489269	4.7546754	4.1715793	4.328288	4.824538	3.2672511	4.4416212	3.1115872	4.2490951	4.863323	4.6525368	2.8263739	3.7042074	4.7363377	4.8255617	4.372366	4.3882174	4.6156313	3.1935108	2.1079344	2.8605516	4.372707	4.1278549	4.65892	2.3474461	4.5940439	4.556495	4.8257508	4.4827829	2.7671994	3.4327305	4.771398	2.8766834
CDK2AP1	8.102441	7.2320026	7.8352977	7.399607	8.0555347	7.718021	7.6551285	8.2477996	7.775951	8.10492	8.0565607	8.241055	7.2986647	6.3452927	7.9514798	8.7606142	8.345718	7.9316409	7.8869796	7.53819	8.103148	8.4947241	8.1436963	7.0874226	7.7396889	8.087508	8.1838856	7.8909787	8.5441779	8.3965206	8.0160826	7.871809	7.6769528	7.923214	6.9463732	7.5885477	7.779524	7.876403	7.7892211	8.1358433	7.6025015	7.9011797	8.113495	8.6174127	7.9172802	8.1378651	7.6487308	8.070303	7.4744919
CDK4	7.1023979	5.954656	6.9688917	6.1818942	7.0918104	7.2831851	6.32221	6.8865245	7.323866	7.146049	6.9105969	7.454523	6.645485	5.0702492	6.983253	7.7666448	7.2426998	7.0975722	6.5653914	6.625719	7.248453	5.468409	7.0989188	6.2773064	6.887819	7.056261	7.2091817	6.7595369	6.3980267	7.4744736	7.1143186	6.752659	6.845338	7.4625035	6.0922714	6.138454	6.6235131	6.975995	6.8364434	7.1386194	6.1020414	6.8318629	7.128425	7.5458569	6.954043	6.9561679	6.6254522	7.311534	6.3190871
CDK6	5.2672626	3.4507103	4.3354222	3.6160057	4.4515699	3.6996353	4.3875354	4.8490467	4.886067	4.771913	4.1240657	5.081294	3.2660046	2.422087	4.4854581	6.2511209	4.0513832	4.6694158	4.2904918	3.426233	4.229071	3.6527272	4.979078	4.0638036	4.4528738	5.006495	5.5117274	4.626834	4.9470526	4.3833914	4.375597	4.262269	4.2201452	4.8519211	3.8725101	4.2788707	3.3323944	4.689642	4.9550356	4.2628771	3.2020835	4.1236746	3.778814	5.8376738	4.5233781	3.7584084	4.0794368	5.328131	3.5093374
CDKN1A	6.1212583	8.0854503	6.2236178	9.1225267	8.0569967	7.3104739	6.3020122	6.4393022	6.346044	7.997621	8.3907243	8.178757	7.8724637	7.2954576	8.9067113	6.6311104	9.4794739	8.8119945	8.5365222	8.713068	7.924735	6.8663532	7.2390505	7.5336251	8.2026007	7.044739	8.5791763	7.2566258	8.1710159	7.4504065	7.1507285	9.716844	8.4956116	7.692381	8.1878016	7.301769	8.8082729	8.084083	6.852309	8.0914163	7.1597536	8.5314033	7.342449	6.0637392	7.7079617	8.3503734	6.8823773	6.954138	5.6487111
CDKN1B	8.6871216	7.5773048	8.7664432	7.248366	8.0230003	8.4571688	8.1736705	7.9516593	8.867276	8.643353	8.3047033	8.315906	7.8551781	7.5850508	8.0460689	8.5067417	7.6138359	8.1283633	7.8544587	8.072638	8.902579	8.7370421	8.4343393	7.9693408	8.0988547	8.418764	8.5656373	7.8227314	8.0688135	8.2615268	8.6250734	7.753977	8.3384099	8.5073909	8.1289863	7.6642466	8.2427452	8.829515	8.3396237	8.257354	7.6653499	8.0533625	8.38534	8.5129099	8.0200822	7.877844	8.0927061	8.703629	7.8938671
CDKN1C	6.1583039	6.9423266	6.6257307	7.4775805	6.5234574	6.8630943	7.2846421	6.8725086	7.191496	7.080628	6.9691792	6.866678	7.2505479	5.4393438	6.84763	5.7159216	6.678037	7.1144101	7.036793	7.369889	6.865871	7.0145454	6.7789345	8.2002396	7.179619	6.366067	6.9839376	7.7300034	6.3789808	6.2098185	6.5631075	6.670247	6.7901874	6.3983797	8.1983931	7.2515605	8.2853504	7.375173	6.2068144	6.5995722	6.9338801	7.1464973	6.958153	6.1088289	5.9992352	7.6193811	7.6771224	6.197547	7.6949145
CDKN2A	2.3992953	1.7294522	2.7554934	3.6641496	3.1973775	3.6143634	2.7076274	2.7875253	3.491241	3.18582	3.2269279	2.526418	4.4414387	1.215047	2.9459063	2.4899348	3.6978969	2.9740439	3.8724533	2.871579	2.576206	2.6536188	3.5011553	3.8050448	2.5538549	2.630415	2.779481	3.0675885	3.1106719	3.0713479	2.8971003	3.667585	3.2249746	2.8176853	2.8803233	2.0389056	3.0961355	2.507345	2.6651055	2.7689781	1.4313629	3.6564324	3.468678	2.3818438	2.7301877	2.6457404	3.085358	2.573811	3.0275411
CDKN2AIP	6.3448047	4.8610821	6.2498762	4.8789483	5.6117139	5.978824	5.6946912	5.4819499	6.465602	6.326313	5.955691	6.183199	4.9516719	4.2527995	6.0037411	6.0199853	5.5461474	6.1994393	5.2042051	5.5216	6.330616	5.9547212	6.0677905	5.0567331	6.1024821	6.216225	6.153797	5.1132862	6.8182589	6.360125	5.9646521	5.885188	5.8576942	6.2602628	5.3195803	5.3731716	5.1344012	6.382161	6.4044945	6.302717	5.2341322	5.6894953	5.68092	6.3030544	5.9667702	5.4994069	5.6496087	6.293852	5.3876554
CDKN2B	3.491182	5.3363352	4.5665343	6.1688493	5.0521579	4.3043722	6.6666	3.5007606	3.972931	4.416557	5.3827362	2.305153	5.607056	2.2810453	4.9117587	2.9841119	3.7375769	5.6489639	5.64876	3.549793	3.367577	3.933164	5.3367337	6.5073231	4.9608593	3.352437	4.4456792	7.0673402	5.2448056	2.8972097	3.2934241	5.316675	5.3870126	1.7960116	6.4010872	6.6978006	6.3040451	4.984568	4.8065094	3.4713136	6.3105011	5.6532263	3.416975	1.2800295	2.7662652	6.5083026	5.5317214	3.202578	6.0419379
CEBPB	7.8908657	8.491697	7.750374	8.8608349	8.8508354	8.1661792	8.2105289	7.7200721	8.43003	8.021684	8.7035427	8.937291	8.9193052	8.1231116	9.1151801	8.2809407	9.5014792	8.9799152	8.1402394	9.140687	8.724833	8.4306155	8.8304592	9.337353	7.8147469	8.454255	9.0397313	8.5125737	8.2997523	8.417676	8.9790762	9.129396	8.242892	9.0115971	8.5184921	8.2181433	9.3975774	8.424609	8.3826249	8.4792895	8.3277481	8.8110842	9.231473	8.499266	8.6909929	8.7301947	8.3503494	8.706972	7.7897209
CENPA	2.6092653	1.5467163	1.8087656	1.8616124	3.078581	1.6881303	1.8376887	2.2186011	1.638054	2.444756	2.858139	3.118702	2.4696337	1.5299787	3.5321852	4.4621083	2.5545756	2.4938806	2.6617809	1.562358	2.182197	2.4125556	2.4648718	1.7963136	2.4979492	1.966404	3.2622291	3.8247809	2.158157	2.0619832	2.7279071	2.496826	2.3436565	2.1338733	1.5285081	1.6177208	1.4995482	2.811818	2.0460057	1.9343125	1.4709899	2.2088106	2.904184	2.9306083	2.9010193	2.2545235	2.4733435	2.493076	1.6627738
CHEK1	3.8638647	1.823234	2.9992443	2.1252007	3.1435451	2.6719968	2.4000569	2.9348061	3.171137	3.152515	2.8273392	3.56032	2.7106381	1.3976564	3.2206539	4.9057847	2.6845123	3.5535845	3.0181591	2.827339	2.898321	2.8339079	3.4152605	2.1783439	2.9421705	3.264902	3.889324	2.919926	3.1382134	2.9957295	3.4919678	2.879304	2.6557827	3.2688469	2.1082989	2.0694004	2.2447353	2.831299	2.8740303	2.7282451	2.1179819	2.6737916	3.469891	4.2056949	3.3905602	2.4098481	2.4719823	3.938904	2.2297859
CKB	5.3337838	7.5827643	7.0755863	6.4886737	6.4374215	5.7339617	6.3882003	5.9916358	6.745281	6.386156	6.3575908	5.743083	6.842644	4.677163	7.0784724	5.7665571	6.7146353	6.8651252	8.5632725	6.896382	5.487188	5.5257976	5.9652636	7.9919087	6.3739881	5.994369	5.9761261	6.9815229	5.3512299	5.9673874	6.5234746	6.598449	6.7493939	5.7978925	7.4378891	6.4047498	8.0380158	5.98332	6.3616551	5.8722102	8.3150442	6.6244213	6.307749	5.0949404	5.5664452	7.1017206	7.2444785	5.383131	7.135503
CSNK1A1	6.9885753	5.3777891	6.9486494	5.7186035	6.7385941	7.3959374	6.0253474	6.2876544	6.921449	6.995608	6.7342303	6.939093	5.837495	5.1793933	6.8884463	6.894078	7.0387497	6.7542773	5.9162797	5.506593	6.819772	5.3098694	6.6708869	5.8510776	6.8567327	6.641542	7.2085438	5.8010428	7.1965965	7.0221402	6.3628117	6.728874	6.652615	7.0067746	5.5413982	5.7818718	5.1215964	6.774461	6.7348295	6.8595619	5.5013958	6.5536679	6.718318	6.78238	6.9261302	5.5957402	6.1163553	7.171227	5.6035234
CSNK2A1	5.4681383	4.3236604	5.1272187	4.306569	4.8325646	5.3750454	4.8250523	5.0129982	5.291089	5.233474	4.9715307	5.492786	4.5536993	4.6902076	5.0870625	5.3509987	4.9110967	5.1211735	4.8059193	4.509569	5.194786	4.6521784	5.0768288	4.6368051	5.0910217	5.270353	5.3705334	4.6358004	5.2622197	5.3504963	5.050106	4.904574	5.0104363	5.2430462	4.7019495	4.7207487	4.3261696	5.24422	5.169421	5.103653	4.4180585	4.945984	4.806502	5.3523263	5.0559329	4.4094984	4.7365492	5.404651	4.5146625
CTNNAL1	6.7063135	7.1199563	6.6331189	6.8665256	6.573645	6.7152631	7.2673319	6.6513823	6.66594	6.856137	7.3628769	7.069059	6.218067	6.0160089	6.1686586	6.6520752	6.7943528	6.6941176	7.2078607	6.46537	5.938166	6.7053156	6.9234935	7.2047041	6.7890801	6.26309	6.2854918	6.8690464	7.3294451	6.3299095	6.8114953	6.253302	6.5529889	6.2446082	7.540103	6.6929649	7.1800629	6.930851	6.8595698	6.2814761	7.2781771	6.9497636	6.881217	6.2589552	6.2556152	7.0725221	7.069433	6.21588	6.9716865
CXCL1	3.636688	3.2338675	3.9287145	2.927683	5.0610569	3.7892725	3.485588	3.1071614	4.457237	4.372428	6.4447576	6.05412	3.5001282	2.4940479	3.9024206	4.3138443	4.63592	3.6953548	3.2932703	4.860502	4.982247	4.1889679	4.8156955	2.650724	4.2334356	4.97493	4.3370469	4.5605193	2.7970705	4.9414826	3.1377648	5.691539	3.4381429	3.9254288	2.8113782	2.3640461	2.6389822	4.505039	5.8263006	4.4859663	2.3833277	3.4626814	4.599387	5.0086363	4.6669841	4.6469177	3.6317762	4.020647	2.1669556
CXCL8	2.5877346	5.0816188	2.6540028	4.0732384	4.8359341	4.3413888	3.4023769	2.3704302	3.326899	3.163337	3.9394745	4.122824	4.4095341	5.673205	3.3805832	3.9032348	4.532447	4.254444	4.8297077	2.981535	3.946228	3.2571267	2.5132085	4.4479254	3.6895931	2.755955	3.3391919	4.4580028	3.6654334	3.5155884	4.5121073	7.534781	3.3211322	3.4190814	2.7892498	3.6957746	4.0188262	4.128764	3.8404375	3.7568572	3.8485084	3.9298401	3.467746	1.9785512	4.7247823	5.6654506	2.431037	3.593025	1.928869
DDB2	6.1122622	3.8817283	6.0172261	4.9482704	6.0085283	6.650634	5.1084388	5.7166611	6.094374	6.49315	5.604878	6.68517	5.7556993	3.2859259	6.1783339	5.8621223	6.0021619	5.9615742	5.2905799	6.354988	6.208829	4.7401773	6.1776888	4.7964222	6.0406347	6.475367	6.2727483	5.0708621	5.6566733	6.4232033	6.3222837	5.916288	5.9426252	6.5072351	4.9886257	4.6548468	5.5276269	5.974624	5.7461978	6.1048249	3.8762164	5.9190657	6.200283	6.073389	5.86503	5.2853855	5.4161056	6.408376	5.0609677
DEK	8.1983298	6.6399899	7.4071137	6.8036889	7.5538186	7.5240955	7.5133957	7.5394583	7.827105	7.851038	7.5840983	7.737707	6.9073324	6.7843896	7.6048284	7.9253013	7.600239	7.7790313	7.1856598	6.847096	7.720904	7.8918027	7.8666278	6.7530554	7.9795371	7.892121	7.554095	7.3845883	8.4976088	7.7252095	7.7223472	7.384921	7.4843427	7.5971842	7.1026839	7.0892508	6.6452406	8.085531	8.0176839	7.8197378	6.5078796	7.366045	7.365949	7.653644	7.3841858	7.4203706	7.3160068	8.087211	6.9453344
DHCR24	8.6962963	7.1137705	8.696959	7.6749567	8.360488	9.9635275	7.3099839	8.2206146	9.62387	9.785094	9.1214543	8.395264	8.822382	6.5642036	9.4235165	8.1352659	9.1988985	8.5098246	7.4942073	7.90638	9.11352	7.709599	8.566614	6.6872108	8.7946654	8.86991	8.737043	7.4739556	8.4674291	9.7582662	9.0487648	8.241536	9.4958581	7.8688931	6.8678598	6.3276745	7.3664984	8.339424	8.9643603	9.1430626	7.7910552	8.7907727	9.405078	8.1739392	10.0481564	6.940399	8.460931	9.07431	8.1047328
DHX9	8.1186231	6.8381955	7.6466545	6.7926187	7.7765948	7.9816401	7.4275548	7.507197	8.11791	8.02532	7.4495968	8.202868	7.1052543	5.8975716	7.888394	8.1229891	7.9549193	7.900763	7.2189969	7.026869	8.008466	6.9334515	7.8420231	7.0634008	7.9600366	7.851362	8.0151014	7.1552428	8.1121322	7.952214	7.7946137	7.631933	7.7786684	8.0062242	6.6939148	7.1341096	6.6352548	7.95412	7.9198651	7.7984824	6.9272946	7.6201851	7.676173	8.0762991	7.811651	7.0553987	7.327933	8.266382	6.9116051
DLX2	3.7704549	0.9070049	0.9070049	1.076729	1.9758011	3.6214884	0.9992471	0.9070049	1.926745	1.106522	3.9496004	1.612579	2.4535986	0.9070049	0.9973009	0.9841057	2.9711674	0.9976254	1.1411834	1.767216	2.823603	2.7280217	2.8597663	0.9070049	1.0751792	1.726169	2.2356598	0.9070049	2.3303227	1.5415867	1.4802939	1.559321	2.7617331	2.4832651	0.9693239	0.9070049	0.9499147	1.118507	3.1281524	1.0015149	0.9070049	1.5020575	4.302129	1.1550019	1.7038743	0.9070049	1.3010158	2.280238	0.931801
DPY30	6.8861643	5.8615496	6.3571951	5.812236	6.5222347	6.9233526	6.1820099	6.3813672	6.86494	6.606891	6.728705	6.800131	6.2157678	5.2462281	6.4773326	6.7946661	6.6078419	6.4183055	6.1167191	6.898513	7.030356	7.3034928	6.4895625	5.8435293	6.4825098	6.538479	6.765048	6.2328328	6.8816364	7.2710707	6.6782806	6.604909	6.5604963	6.9212946	6.0047876	5.9864602	6.5971112	6.777248	6.5860626	6.6194401	5.7582492	6.546866	6.982315	6.8734301	6.5093173	6.5910279	6.1510866	6.72788	5.8503699
DUSP16	6.5569222	4.1807239	6.7668249	4.7665667	5.6200631	6.8142815	5.086666	5.2845365	6.670268	6.457397	6.3489243	6.568777	5.3856867	4.1206341	6.6363202	6.4675002	6.7141991	6.3289065	4.7487733	5.596568	6.656002	4.7103752	5.9465848	4.398021	6.6123849	6.179232	6.7152644	4.0576692	6.9780753	6.7095493	5.9400248	6.405423	6.5337972	6.5394243	4.5039487	4.4184943	3.9103576	6.172415	6.5658302	6.3496167	4.0543378	5.9378619	6.633755	6.3057872	6.9493514	4.0683778	5.2347627	6.835259	4.2600772
DUSP3	7.1822757	6.8159087	7.1237476	7.0256738	7.4924671	7.2904761	7.5683654	6.8936888	7.274509	7.556746	7.7470985	7.267547	7.1994768	8.5973901	7.6866064	7.219438	7.5141611	7.7631465	7.7131399	6.853885	6.978586	6.5421488	7.4367236	7.4290509	7.6635151	7.138016	7.3958642	7.2726201	7.9104291	7.6388948	7.1238533	7.601469	7.7284504	7.0793875	6.4988835	7.4271388	7.1216515	7.58526	7.5494624	7.430334	7.3687894	7.5662674	7.24052	7.0573236	7.4967286	7.4246718	7.2905036	7.141104	6.8992116
E2F1	3.1884247	2.2062016	2.918416	2.4889704	3.9197808	2.9661608	3.1168766	2.6308158	3.118018	3.492042	3.1226244	3.774863	3.728784	2.2609162	3.2295117	5.2437748	3.0823747	4.1482719	3.2725678	3.319707	3.228394	1.7192425	3.6165238	2.6093214	2.9771526	3.687593	3.7830284	3.7694788	2.4565835	2.9820072	3.3714753	3.243636	3.3112473	3.5891312	2.0540579	2.4483552	3.5063725	2.792243	2.6480287	2.8427992	2.6422785	3.6536437	4.027973	4.2078938	3.7553342	3.2766907	2.6931474	3.870739	2.6266715
EHF	8.9411728	3.4286121	7.7375615	4.4203231	7.9797099	7.8755874	6.0239625	8.217836	8.614148	7.415564	6.7493786	8.844339	6.3655745	0.5973917	8.1392784	9.1455655	7.2651352	7.8193737	5.1457397	7.044576	8.359393	7.8274088	8.0104273	3.2434985	6.9847148	8.885565	9.1173503	1.4312801	7.7510517	7.9270309	8.0710042	6.920682	7.6178409	9.3236686	5.5683388	0.8465684	0.6662465	7.853183	7.7766877	8.1347953	0.6593272	7.0393842	7.656763	9.2859134	8.3390818	0.7983765	6.289149	9.175758	4.9778706
ENDOG	2.0918158	2.4851799	2.9150073	2.9392469	3.3653893	3.9581519	2.5514476	3.2139302	4.066945	3.393686	3.6336308	3.315403	4.4096397	5.7206977	2.9920849	4.2098651	4.6831745	3.1141223	2.8754845	3.089678	3.836889	2.4373902	4.0829465	4.1978456	2.6836985	2.967415	4.6763404	3.3021643	2.7669929	3.2325094	4.4800592	2.911761	3.3052486	4.3663616	2.6299342	2.82377	4.7319069	2.941697	2.6713908	3.8696467	2.499535	3.5403716	4.595015	3.5769015	3.6923781	3.0057834	2.4737438	3.387436	3.03078
EPHA3	2.7810182	3.950958	2.9539777	4.5134732	2.9010091	3.3458	4.4353176	3.8866345	3.059412	2.982088	3.8015941	2.884717	2.7757804	3.0879479	3.2485716	2.17597	3.1124072	2.7495032	5.0475652	1.772054	2.177846	3.0007962	3.9650241	4.1137705	3.590694	2.533119	2.74339	5.3245858	3.5535146	2.6914807	3.0499501	3.268922	3.5766015	2.2463136	3.6529007	4.4758302	3.9946198	4.099967	3.2857974	2.6652077	3.5051856	3.0235631	2.456341	2.1579096	3.0466319	4.2879779	4.0209121	3.139576	3.8982793
ERRFI1	8.743865	7.6490138	7.5321075	8.5062761	8.1341225	10.3610065	7.7025584	7.6066477	7.439684	8.323311	7.5869105	8.461949	8.111994	5.5493572	8.5107966	8.0407673	8.9523971	8.947701	8.5912827	7.571801	7.888041	7.7367394	8.0393832	7.2422785	8.2956709	8.331142	8.4831139	7.7783908	8.5847398	8.0111829	7.184475	8.499935	8.2137115	10.2034786	8.9949636	7.830549	6.8741266	8.278913	8.1322957	8.166265	7.928588	7.9349402	9.029789	8.4745224	9.3158682	7.4398763	7.0444131	10.027147	6.3759352
ETS1	6.6969158	6.688132	6.5541133	7.2990729	6.482229	6.6666465	7.1108516	6.7816153	6.411744	7.040397	7.236429	6.567679	6.2962151	5.4118057	6.949988	6.281409	6.8419801	7.1581917	6.7540701	5.338095	6.257053	5.800803	7.2173561	7.0829479	7.169272	6.63412	6.4893995	6.9197343	7.2610506	6.430194	6.6031994	6.925386	6.9496197	6.3079841	6.8154515	7.3628066	6.7378426	7.841614	6.7968028	6.7601447	6.4559913	6.9294952	6.095157	6.0022151	6.5537837	7.1672113	7.2062109	6.448851	6.7229437
ETS2	7.2645542	6.5524182	7.0060201	7.8031195	7.8072862	7.0153817	6.8832094	6.9297715	6.792183	7.795489	8.1830536	7.311661	7.3088101	6.9342849	8.118278	6.5400129	8.5881454	8.3660523	7.2724967	7.247146	6.610875	6.4714258	7.3133342	7.1099802	8.029652	7.348876	7.647526	7.0901725	8.5443009	7.3152434	7.0564307	8.430341	7.6545066	7.5800871	6.5605102	7.0835767	7.6146645	7.948631	6.8829588	7.4377965	6.3490371	7.7397973	7.672763	6.5956461	7.7337341	7.6155136	7.3627114	7.503079	6.4541404
EWSR1	7.6818467	6.6543531	7.6449826	6.6490738	7.6527181	7.8830483	7.1735947	6.7511667	7.645744	7.844629	7.3505515	7.777236	7.4849023	5.8111377	7.7142495	8.06545	7.7146088	7.831545	7.2658946	7.703169	7.689171	6.2321114	7.7764278	7.0176148	7.5250996	7.628314	7.7114572	7.0911422	7.2820817	7.6976582	7.3996634	7.701879	7.7401267	7.5481775	6.1268132	6.8486926	6.9445947	7.780677	7.3728602	7.4141284	6.900551	7.7221082	7.970225	7.7667496	7.8899625	7.00714	7.3532979	8.041049	6.6291799
EZH2	4.5877864	2.2059392	3.9654336	2.4907594	3.9811256	3.228656	2.8423208	3.1464117	3.607818	4.051922	3.5932961	4.761165	3.2840553	2.4716772	3.8205278	5.9579291	3.2875463	4.274506	3.5618108	3.666789	3.844909	3.2043761	4.2867043	2.1677066	3.936531	3.857193	4.9175109	3.6963456	3.9347168	3.8654148	3.9540463	3.969535	3.6097626	3.6603685	2.4459849	2.4694728	2.1710854	3.895755	3.7112325	3.9434858	2.1207086	3.6240612	4.080549	4.7733155	4.6590749	3.0334256	3.0259237	5.121073	2.4601363
FASTK	5.748236	5.5431214	6.3580444	5.335985	5.8784862	6.1270608	5.2964066	5.2070417	6.199596	6.228171	6.0721979	5.726459	6.290504	6.6767756	6.1800133	6.4246858	6.0995036	6.1529549	6.2531285	6.771875	6.389325	4.5824284	6.1536132	5.5989547	5.9537571	6.011607	5.9439605	5.7651406	5.2464287	6.2348538	6.1040803	5.988425	6.0841936	6.1655535	5.1633829	5.2470277	6.3109821	5.91529	5.7688281	6.3288941	5.8310712	6.3935293	6.381991	6.2834522	6.4646575	5.780166	5.796349	6.462263	5.4898007
FBXO31	5.3819636	4.4207907	5.4722091	4.9797312	5.5926345	5.450125	5.443801	5.2053667	5.436769	5.324404	5.2124948	5.487629	5.8278697	5.3252809	5.3653867	5.3336864	5.1343193	5.6360378	5.4660173	5.009723	5.260743	4.0096279	5.8091715	4.8239759	5.3635875	5.193571	5.2817859	5.3193774	5.0258326	5.4207926	5.4161232	5.179265	5.3142304	5.8823102	4.751563	5.0858933	6.2210016	5.889332	5.322842	5.1442444	4.7819124	5.3611574	5.563555	5.493799	5.7536908	5.1133254	5.8105653	5.518002	4.9881704
FOS	9.3935143	11.5298035	10.3041496	11.5635203	12.1355545	11.1457966	9.5735883	9.2176131	10.512846	11.163873	11.5810788	12.143414	10.3450361	11.7273631	10.2961478	8.4336276	9.8108413	9.8010285	12.1779032	11.565485	12.462336	12.9194811	10.3385313	11.4291887	10.3326348	11.23075	11.3021062	10.3300878	8.6472145	11.5719825	11.1717699	11.078289	10.5653483	8.832701	11.9586701	11.1914236	12.5702728	12.595922	11.107796	11.4882166	11.5240587	12.1083647	9.820498	9.9330663	8.9956843	12.1359588	9.761723	9.344133	7.0047316
FOXM1	3.5349591	1.4115772	2.1176219	1.7470096	2.7552808	2.1332194	1.7702756	2.345828	2.568635	2.796399	2.2251278	3.339943	2.6683997	1.5308079	3.2142663	5.9660411	2.3360842	2.8238424	2.4181032	2.306225	2.359071	1.3986888	3.0888639	1.612707	2.3962134	2.715299	3.8900593	4.1561402	2.2845471	2.7101592	3.0554457	2.379651	2.1592081	2.370084	1.3946109	1.3996282	1.4361957	2.043014	2.2259451	2.247666	1.2710747	2.1978281	3.171291	3.9508442	3.3868738	1.9118986	2.0977057	3.273918	1.8431546
FOXO3	7.8354349	6.2828633	8.1937	7.1121613	7.267102	8.2958523	7.4076632	7.676937	7.565116	7.940338	6.9835184	7.729995	6.6869787	6.5633509	7.3696158	8.0137448	7.9277725	7.6925361	7.1660594	6.511525	7.452867	7.1135411	7.3458696	6.5554826	7.5170775	7.587351	7.8935568	6.8459485	7.9226082	7.3609735	7.2299741	7.256811	7.5179573	9.2398591	6.9902545	7.1917151	6.3035173	7.778645	7.7503104	7.3394766	6.3918561	7.2055537	7.93315	7.7145351	7.8337125	6.1887348	7.0750855	8.279716	6.8950959
FXR1	7.3409207	6.3372139	6.9508116	6.0478378	6.6707818	6.861983	6.5983454	6.6294515	7.071903	6.90217	6.299471	7.310748	6.1842673	8.7542005	6.7714894	7.0103517	6.5372714	6.7910478	6.3496424	6.55179	6.88807	6.1817863	6.8586704	6.607253	6.7437944	6.817063	7.1493131	6.5656935	6.7892348	6.977232	6.8657696	6.569625	6.6589951	7.0606074	6.5781026	6.3567508	6.2818909	6.857231	6.7067466	6.6742851	6.3508913	6.5005254	6.679038	7.2275812	6.596239	6.3275037	6.4729504	7.164367	6.2897621
G6PD	5.5323693	5.8962206	6.1722766	5.5860357	5.9225672	5.8581522	5.6109851	5.2103102	5.95875	5.85891	6.0046462	5.848185	7.4136841	2.5842081	5.8948474	6.2876728	6.1489449	5.989897	6.6346078	5.778325	6.27602	4.1315861	5.832131	6.1644725	5.6991756	5.670699	5.8625242	6.9072444	4.9285846	6.1105205	6.0029693	5.984991	6.0630473	5.6024338	5.6914421	5.4628448	6.5302914	5.304413	5.3456292	6.5483236	6.2221108	6.1175075	6.293556	6.0980007	9.1971175	5.9290134	6.077733	5.750616	5.7996106
GNG11	7.7165381	8.3265822	7.4639863	8.6491311	8.2941687	7.2098861	8.84298	8.4071896	7.550377	8.289963	8.9632023	7.669384	8.7891345	6.3799964	7.779886	7.1190311	8.2901816	7.9393494	8.4298814	8.388145	6.756791	8.7829548	8.4733802	8.8983505	8.406764	7.70389	7.5537249	8.6822364	9.0469516	7.6702569	7.0968314	8.350891	8.325898	7.165341	8.3768991	8.8069367	9.8077941	9.005765	8.0130099	7.482286	8.7607594	8.6611937	8.122483	7.0840875	7.0432914	9.8701803	8.821543	7.047329	8.3759382
GRK6	5.4778759	4.1079404	5.3460055	4.2680715	5.3275903	5.2522363	4.2907688	4.439997	5.587676	5.509825	5.3332509	5.67724	5.3294144	3.6891656	5.6287398	6.0040496	5.6646507	5.9129546	4.8689135	5.939562	5.776895	3.5507194	5.4668547	4.5193969	5.3032407	5.509509	5.7510414	4.8665705	4.3854578	5.5321986	5.5960712	5.727435	5.2461321	5.6569441	4.2282117	3.7599704	4.8811208	5.183329	4.9469197	5.5876497	4.3671254	5.2962541	5.60641	5.9517251	5.6775973	4.8614242	4.9020751	5.781519	4.0707647
HDAC1	8.3522669	5.7295501	7.6684089	6.3245166	7.8147657	8.3867727	6.8091892	7.3619672	8.268347	8.00648	7.7033783	8.192398	7.444394	4.6595446	7.8153663	7.9713971	8.0615339	7.8067131	6.7197939	7.902769	8.302924	7.1434198	7.8222431	6.4607234	7.971264	7.844891	8.092013	6.5796833	7.588794	8.4865977	8.0008506	7.803815	7.9657409	8.0779408	6.2457056	5.9487818	6.7083357	8.102317	7.8594903	7.9498255	5.7809796	7.7226744	8.345054	8.1082954	8.4474504	6.7733134	7.3176666	8.102008	6.4708571
HDAC4	4.1849406	3.0805096	3.8137465	3.452089	3.6200654	4.0358178	3.9993526	3.9949792	4.102731	4.164505	3.5689949	4.177321	3.3862684	3.934351	3.6795185	3.5877378	3.8879281	3.8489096	4.0189495	3.025911	3.737148	2.8773057	4.3225899	3.4179291	4.0077561	4.043034	3.9830004	3.7251372	3.8945862	3.7810051	3.5387243	3.496108	4.083235	3.4070254	3.198827	3.6822659	3.2468394	4.084869	4.4261009	4.036276	2.6099728	3.5105367	3.749678	4.1460907	3.5716342	3.2618123	3.6675208	3.865966	3.5905462
HIVEP1	4.653463	3.3927564	4.4795737	3.9638483	4.3321346	4.1620532	4.2688453	4.2738299	4.424473	4.936332	4.3002478	5.02126	3.3706739	2.7569305	4.3433464	5.0283395	4.3063706	4.6169227	3.9833858	2.790173	4.406283	3.3568947	4.5493392	3.7355035	4.3911343	4.383782	4.6070973	4.0087897	4.78855	4.378972	4.2153593	4.38174	4.4905482	4.3057251	3.5995728	4.4368102	2.8213422	4.691584	4.738421	4.0350323	3.1315208	4.2347992	3.798677	4.6368103	4.8003764	3.7798448	4.1594653	4.859504	3.4737899
HJURP	3.0979433	1.63841	1.7887971	1.6324092	3.0103341	1.8744492	1.7428681	2.198002	2.021187	2.482291	2.1916181	2.896238	2.3672516	1.5728525	2.0969491	5.3061168	2.0595917	2.6361344	2.2436969	1.820618	2.227501	1.6585114	2.748677	1.6608696	1.945872	2.129593	3.2806208	3.1613527	2.3596182	2.2199007	2.6501002	2.165336	1.8568322	1.9924812	1.5582716	1.3903823	1.5236733	1.767958	1.8242353	1.7594129	1.4886649	2.170515	2.735098	3.2064406	2.8345099	2.0305423	2.0582299	3.155283	1.7802834
HK3	2.0882034	0.8748574	1.3104377	1.9280073	1.8766875	1.784362	3.2178255	1.2129954	1.259096	1.83463	2.3479531	1.250411	4.4618336	0.9203741	3.169229	2.7562917	2.4409612	2.2306432	3.1822861	2.551339	1.341902	0.4794205	3.3839913	2.1736167	1.4611146	2.221063	1.8511123	5.5201386	1.5463517	0.8734991	1.0473783	3.576749	2.9211579	0.851985	1.2647313	2.5101632	2.4049053	2.000365	2.0587983	1.6361304	1.8766875	3.465027	3.504022	0.6506688	3.5990388	4.4654143	2.5684472	1.415999	2.518045
HMGB1	8.7264441	7.6876833	8.3336348	7.6636292	8.2078345	8.4043185	8.2426208	8.223739	8.58683	8.671359	8.1872512	8.360523	8.0148052	6.8915218	8.2261527	8.3984016	8.4579684	8.2923423	7.9403819	8.1244	8.42897	8.7143498	8.5301657	7.932931	8.5762274	8.59785	8.317397	8.1597894	9.0317561	8.8164576	8.531677	8.358734	8.2197362	8.3042567	7.919634	8.0272793	8.0636074	8.722834	8.6266432	8.4849906	7.8572868	8.2335665	8.373432	8.2905985	8.1445688	8.4207032	8.1874474	8.754221	7.9258183
HRAS	5.8244652	5.4393358	6.3437934	5.3977215	6.5506109	6.4001507	5.7049781	4.7285626	6.62895	6.220388	5.9827817	6.386058	6.6507139	5.6282382	6.4259572	6.621037	6.4949135	6.3621178	6.237389	7.506513	6.918977	3.3462596	6.1941064	6.1093715	5.9535402	5.983308	6.2475393	5.764188	4.2516465	6.2649757	6.7586013	6.559532	6.448069	6.3364743	4.6654635	4.7967952	7.0888274	6.257698	5.4770837	6.0534839	6.0702782	6.5982969	7.085492	6.6856706	6.5298867	6.3363208	6.146379	6.353025	5.42198
HSPA5	9.9758639	8.8760603	9.4324638	8.9513752	9.870529	10.0331561	9.3139704	9.5260165	9.950901	9.723527	10.0881339	10.227169	9.726348	8.1256588	9.9927017	9.9833191	10.2354944	9.8922339	9.1171841	9.895713	9.920377	8.5718026	9.9859326	8.9956246	9.7463607	9.799189	10.0965086	9.5409575	10.015888	10.3816606	9.6820092	9.747192	10.0565835	10.1272236	8.4447296	9.0457923	8.8239116	9.644211	9.5704834	9.8105719	9.1020107	9.9859552	10.559207	9.9180799	9.8100832	9.7533219	9.4929257	10.0836	8.8163838
ID1	6.3461055	5.9757351	7.3465918	7.1698605	6.914481	6.069438	7.8422056	6.5665129	7.407416	7.275303	9.2588419	6.855066	7.3696218	5.5402093	7.4641018	5.2999265	7.8881109	6.1977082	7.2894689	7.474632	7.109238	7.2256699	7.6448796	8.1738021	8.0500347	6.414523	7.1626565	7.5001108	6.9107076	7.1868543	7.4947567	6.753909	7.2724918	4.6703202	6.5563163	7.2603939	9.4522584	7.97974	7.2554629	7.1970972	6.1551116	6.7854735	8.018254	6.928273	5.9679107	9.1831272	9.1924528	6.239546	7.5051683
ID4	9.1006477	6.5176026	9.3329069	6.8153899	8.4654394	7.8926409	7.9718259	8.6491928	9.12263	9.408135	8.134101	8.903123	7.5174991	3.3820315	8.4194975	9.2562087	8.4001585	8.3993393	7.8081275	9.098569	9.150018	10.0952257	8.7632627	6.9100606	9.1857614	9.298806	8.9114678	6.0390654	9.1939419	9.3667328	9.9789309	8.863776	8.6154438	8.4940284	7.1801523	7.4144945	8.0060449	8.69028	9.3303009	8.7609887	6.7921027	8.3834645	8.004355	9.4215005	7.8004183	7.5909347	8.1917593	9.412686	7.2284452
IFNG	1.6243185	1.7441732	1.7102114	1.4079658	1.4343073	1.556945	1.4002954	1.4844728	1.822997	1.730274	2.4352151	1.268204	1.3896324	1.4727854	1.3663654	1.2682041	1.2682041	1.3666513	1.6539641	1.428005	2.059917	2.2555379	2.2543406	1.8977443	1.7120359	1.97716	1.4766468	1.3528677	1.7633558	1.6962278	1.6341846	1.708613	1.5385409	1.3660795	1.8399624	1.9445385	1.4472415	2.170637	1.8194968	1.8736437	1.4781089	1.7372394	1.72565	1.6147526	1.4576451	2.1915816	2.166667	1.638257	1.5188775
IGFBP1	2.4953638	1.0215644	1.233697	1.1848951	2.0881418	6.0093496	1.3124464	2.1889907	3.467313	3.988279	2.4098195	2.017922	1.4210042	0.9845963	4.9782665	4.3015268	2.4879936	5.0665651	1.9824239	4.870322	2.750703	1.6059174	1.6758147	1.1603133	1.2446058	4.317399	6.8494885	1.1983368	1.1771687	2.5100142	4.6368159	1.153788	1.8376664	8.2126846	4.8799712	0.9845963	0.9845963	2.343571	0.9845963	3.7824606	1.1702188	1.2085109	6.296436	4.5672343	3.6316884	0.9845963	2.0294995	7.585864	2.1334116
IGFBP3	8.21687	7.690267	7.6129184	9.1566012	8.8854918	7.5081714	8.7531236	9.1298974	8.046928	9.13001	9.5151087	8.796886	9.3484144	6.0300399	8.8593079	8.5679165	8.9181488	9.1252342	7.928712	8.383335	7.201943	8.5132221	9.2972332	8.705142	9.0213362	8.061299	9.1781517	8.6727957	9.5063525	8.3281799	7.9442243	9.165949	8.6513798	8.4134225	9.2836565	8.2487642	9.215386	9.626438	8.8806617	8.1738052	8.7865468	8.6652478	8.516895	7.925437	8.4519829	9.1247834	8.9583889	7.77748	8.7348984
IGFBP5	8.5914694	8.7869694	9.1354671	9.4318814	8.1309207	8.54793	9.435959	9.9556227	8.875486	8.691763	8.1484516	8.295935	8.3205214	8.4135542	9.4235857	8.5427501	8.7749741	8.1960001	10.3006728	7.105756	7.621882	6.8768445	8.5574512	8.4971374	8.8564786	7.701337	7.9234214	9.1702631	8.4482486	7.9714131	7.7487442	7.63219	8.71877	7.3442801	8.5869211	9.3206632	8.9765623	8.601489	8.216015	7.8086988	9.0861132	9.1827249	7.490148	7.868731	7.931635	8.7694223	9.0257761	8.496406	9.4216084
IGFBP6	7.3754077	8.3283932	7.2329813	9.1943055	9.4897523	8.465144	9.4221508	9.6005672	7.952474	8.533029	8.2431947	8.248964	10.1709284	6.3452379	7.9295598	7.9718397	10.2732834	8.3936402	9.8637939	9.472635	6.406564	6.4693334	8.8985667	8.0465684	8.7043774	7.993109	7.8604591	10.1333967	8.378358	7.363031	7.3975512	7.681976	8.2294888	7.3180566	7.8583477	8.7307317	10.5207218	8.093596	8.7458689	7.3376822	8.290269	9.3926776	8.757128	6.8604507	8.1715068	9.9406251	8.9619528	7.165491	8.3957961
IL1A	1.9170295	1.7653167	1.9100328	1.9022051	2.6079697	2.0343525	1.9294886	2.1003964	2.310471	2.628656	2.5618787	2.731093	2.0700602	1.7657543	1.9083116	1.7404554	2.6250649	2.197149	1.8031962	2.165631	2.295954	3.0706341	2.0335004	2.0393332	2.5797629	2.358674	2.0529748	1.7904856	2.6549159	2.6887256	2.2300387	2.802243	2.5009539	1.7404554	1.9304025	1.8098648	1.7404554	2.302367	2.5996802	3.0004347	1.8047596	2.6066465	2.233235	2.0003809	1.9592265	2.0338656	2.0607653	1.800349	1.7720122
ING1	5.2439616	4.6142187	5.1683606	4.4330206	5.0216228	5.3115158	4.8176881	4.3765083	5.519834	5.477287	4.98511	5.54616	4.851345	3.7808035	5.2089852	5.1306729	5.0177809	5.0844644	4.7016237	5.077495	5.589946	5.2917384	5.186783	5.1426991	5.1096971	5.145983	5.4907715	4.5122542	4.9773769	5.3159958	5.4006588	5.060739	5.1153784	4.8887083	4.8096709	4.4380577	5.1264753	5.507456	5.0741526	5.5593582	4.3341351	5.2331921	5.166028	5.3776861	4.8444833	4.9291983	4.8876248	5.032813	4.531366
ING2	5.412425	4.7597493	5.0835516	4.935356	5.0054466	5.4823804	4.9033697	4.8736974	5.423171	4.959647	5.2560063	5.793199	4.9932544	4.0800106	4.8082159	5.3266649	5.1982792	5.0792863	4.6608396	5.637654	5.244802	4.2973922	5.1044832	4.7595646	5.0101462	5.024	5.4009297	5.012983	5.4160552	5.4072028	5.0718022	5.062194	5.0570387	5.1741756	4.9461447	4.6699943	4.7666066	5.350448	4.8305841	4.9930636	4.9513414	5.1102694	5.385806	5.462329	5.2743743	5.332133	4.8018486	5.254162	4.4299638
IRF3	6.2073968	4.8981717	6.5641178	5.0619195	6.3703519	6.5020498	5.5628134	5.135175	6.558154	6.657749	6.0685204	6.308512	6.3741053	4.1051468	6.6841105	6.2696197	6.4404387	6.6964886	5.7911096	7.530676	6.793796	4.4208275	6.5699273	5.5680783	6.1928655	6.293161	6.3822972	5.7628297	5.1786611	6.4827856	6.5844098	6.764468	6.567199	6.364948	4.6351027	4.754028	6.2563695	6.504736	6.1444627	6.4597025	5.0571446	6.5276823	6.931798	6.5258176	6.7768204	5.8830632	5.9841323	6.754717	5.1884769
IRF5	3.1324479	0.5386069	2.565907	1.7063682	3.149611	2.7112003	3.2829193	2.7051894	2.914123	2.998009	3.2895865	2.99983	3.1079072	0.159091	2.922894	3.0371893	2.8431895	3.4081751	2.5276971	3.040781	3.360216	1.9202239	3.5382797	1.8717273	2.3829507	2.411878	2.5291154	4.0418729	2.6679261	2.7255393	2.997264	3.805479	3.1333989	2.3721884	1.3177137	2.8138503	1.8375394	2.919635	3.1452763	3.2818285	1.6153823	2.9718974	3.335206	2.1712921	3.3703895	3.6570553	2.599635	2.67446	2.2362206
IRF7	4.8781714	3.7370814	5.5863255	3.9030762	5.3933579	5.2046352	4.1413596	4.1924723	6.303104	5.356902	6.2600805	5.448148	5.4473199	4.1549404	5.7989264	6.1887634	5.7234584	5.7317976	5.1049046	6.373429	6.28681	3.7381163	6.0204707	4.4106058	5.1228744	5.067211	5.5916017	4.6800317	4.4492217	5.4522172	5.4613721	5.695078	5.6266958	5.6669215	3.6736762	3.9990467	5.2740864	5.353752	5.2284818	5.4225034	3.7548396	6.6999241	6.602619	6.0644979	6.1065307	5.0859534	4.9735462	5.486556	4.2192476
ITGB4	7.3358431	3.8439538	7.3581384	5.5539123	7.5941252	7.9171916	6.0962685	6.5884408	7.74478	7.342541	6.6437424	7.852897	6.6216515	2.7980072	7.3955572	8.0123656	7.7014973	7.7263999	6.4867777	7.06925	7.809627	5.4144472	7.3089586	5.151428	7.0808407	7.315085	7.6811987	4.9429826	6.2784168	7.5725928	7.927278	7.244141	7.4280707	7.8395787	4.731746	4.3871953	6.0196064	7.02448	6.9178537	7.3217059	3.8101719	7.1291542	7.564002	7.8902519	7.8519937	4.8867954	6.5724812	7.725525	5.6113038
ITPK1	5.0392411	6.018229	5.5427762	5.8215079	5.7061928	5.3336733	6.1998464	4.2017748	4.70724	5.12279	5.6321199	5.053667	6.6253032	3.3432973	5.3933194	4.9389625	5.205686	5.6890873	6.3345124	5.381432	5.136451	3.6405879	5.5882334	6.5936656	5.1809646	4.803925	5.2548151	6.2545047	4.7609355	4.742898	4.8431756	6.092565	5.9044318	4.6214543	5.3365275	6.3908922	6.9189973	5.389353	5.0018521	5.0040484	6.6145166	6.5653342	5.118064	4.7771396	4.9914487	6.0979349	5.5312189	4.876851	6.0498051
ITPKB	5.7318563	5.3755994	5.6936276	5.5404536	5.6450624	5.6712853	5.4707462	4.9863336	5.66878	6.009544	5.9200155	5.738306	5.6270795	3.8351838	5.8517017	5.4784321	5.9010213	5.7719206	5.667709	5.365159	5.773116	4.6383614	5.845595	5.8066274	5.7656887	5.460922	5.7848483	5.6360529	5.570436	5.7033189	5.6508648	5.660498	5.8385595	5.5211854	5.3220766	5.3237898	5.8755529	6.27652	5.4029562	5.425858	5.4230161	5.7029117	5.555093	5.5968694	5.5600184	5.5845884	5.9669749	5.578364	5.2524537
ITSN2	6.5203619	5.9838727	6.3733119	5.9591531	5.7767723	6.1969574	6.5423351	5.8115165	6.360798	6.58134	6.0527825	6.240801	5.5532725	5.1012456	6.1876305	6.0024931	5.8248633	6.3965014	6.2126355	4.975283	6.141152	5.4761075	6.5015417	6.3487841	6.4407222	6.135178	6.1754592	6.2106291	6.7297159	6.1129394	5.7665718	6.286697	6.409092	5.6115743	6.0739609	6.3488322	5.3424831	6.836474	6.66242	6.2320742	5.830385	6.2173096	5.39015	5.837697	6.2388501	5.7738169	6.1463932	6.405814	5.7692922
KDM4A	5.6796605	4.2303499	5.4274716	3.9132855	4.978132	5.4094791	4.6857795	4.1635623	5.564314	5.326431	4.5298754	5.961911	4.8013948	3.4646473	5.1689701	5.7612868	4.9576026	5.2072109	4.5288841	4.736956	5.447801	2.8729467	5.3901877	4.5274765	4.8766242	5.202306	5.7636759	4.7414542	4.2293126	5.2389018	5.0747259	5.144256	5.1757744	5.0921754	3.889046	4.0994554	4.1755246	5.265316	4.7051932	5.0034381	4.2485862	5.1960658	5.204681	5.7093308	5.3174215	4.4114923	4.6457353	5.455133	4.2067049
KDM5B	4.4901539	2.1749266	4.104035	2.1249639	3.360535	3.8773419	2.9142503	3.5348154	4.273578	4.034724	3.1107529	4.440786	2.7359164	0.5425783	3.5444597	4.3546911	3.1383565	3.7394847	2.668396	2.735463	4.095255	2.8354165	3.779194	2.1898437	3.7144448	3.917465	4.6586001	2.6312952	3.9821767	4.3220372	3.7473695	3.432515	3.7795137	3.7470916	2.4727497	2.2553393	1.4962717	3.976791	3.948299	3.8168508	1.726793	3.5275295	3.214385	4.3872171	3.919742	2.2711054	2.8519139	4.319247	2.1767256
KL	4.4501946	3.7511956	3.9115097	4.1880052	4.0606866	3.7524925	5.0779016	3.7569846	4.118181	4.255039	4.6281928	4.078494	3.9897537	2.5313369	3.7989251	3.9445961	3.8325232	4.5996538	4.0614544	2.912182	3.363812	3.5179109	4.7735379	4.3428926	4.4704651	3.970297	4.0579651	4.478719	5.277768	3.4449599	3.4578473	4.33624	4.7951955	3.3405996	4.0476584	4.6944662	4.7619445	5.217031	4.1455348	3.8414674	3.9144602	4.4295852	4.047386	3.2745806	4.2660687	5.0263034	4.9452251	3.720437	4.3241389
KSR2	2.9603328	1.6075817	2.4247518	1.552286	2.0411182	2.8254425	1.7247515	2.0935313	2.6736	2.085072	1.9083309	2.311395	1.7700875	1.396038	2.2183128	1.9463537	1.8790062	1.8575389	1.6724279	1.709312	2.476224	1.7227615	2.0458837	1.5222804	2.1001609	2.366009	2.2520057	1.4011817	1.8167147	2.3525158	2.0391721	1.767196	1.9392481	1.8098643	1.5383707	1.4600301	1.4544276	2.159694	2.2315151	2.0955745	1.6109372	1.6952823	1.926176	2.6276907	2.1191131	1.3984036	1.8111123	2.245668	1.5368581
LATS1	5.4859016	3.7985495	5.0457451	3.888005	4.2077915	4.7777175	4.5635395	4.5066432	5.363686	5.563296	4.4340906	5.129433	3.36676	2.7426771	4.651789	5.3232631	4.0042883	4.8649966	3.8484912	2.949672	5.136989	4.4212717	4.8856959	3.8664639	5.1991958	5.128265	5.2972405	3.7930894	5.6410547	4.9529097	4.3137901	4.561606	4.8992293	4.74673	4.1141551	4.3546365	2.9733734	5.541414	5.3824012	4.8971818	3.4430707	4.6022588	3.751755	5.113062	5.0100306	3.4302105	4.2053869	5.590871	3.848349
LEO1	6.5636905	4.7434898	6.4718747	5.0470056	5.9552954	6.6054253	5.5157138	5.4927663	6.579814	6.108963	6.2265881	6.721923	5.5063058	4.6704468	6.2659677	6.4640259	6.2754131	5.9105384	5.1839622	5.774465	6.786197	4.4398671	6.1482639	4.7759998	6.1664014	5.817537	6.491542	5.3904379	5.8709001	6.5048494	5.9983341	5.836136	6.2407562	6.0433153	4.8855724	5.0584383	4.5290314	6.221768	5.9365838	6.3283171	4.914224	6.2343877	6.466217	6.335177	6.2424117	5.4993492	5.5857294	6.651243	5.0283635
LGALS3	7.9192929	8.0410129	7.7972807	8.0771984	8.5057888	8.1641824	8.1181597	8.4524319	8.015425	8.190303	8.4921824	8.215811	8.3469253	4.9230618	7.982517	7.7335703	8.3678332	8.3834729	7.9894025	8.642839	7.915795	8.5517683	7.9562932	8.2859705	7.9932242	8.159106	7.9830535	8.4412775	8.7001667	8.1948013	7.9020975	8.564972	8.1642905	7.9151941	8.3410736	8.2442393	8.670435	8.057141	8.4413946	8.0895263	8.2931771	8.3171455	8.153483	7.1627898	7.9664782	8.7567979	8.3264024	7.693045	8.0781006
LIMA1	8.3749626	8.5208562	8.4222292	8.3466579	8.159509	8.6817867	8.9059477	8.0627261	8.35444	8.726719	8.8259564	8.57513	7.9975378	5.3440468	8.3911659	8.0927201	8.223526	8.199917	8.3304549	7.581621	8.478917	8.0713131	8.5990296	8.434401	8.7821226	8.000858	8.3579887	8.5894263	8.9130139	8.6508207	7.7890026	8.2353	8.6042871	7.2839959	8.3756348	8.8759781	8.0035241	8.683349	8.6976872	8.2055485	8.8547179	8.4618993	8.268824	7.8472781	8.7695117	8.3989279	8.3173908	8.142695	8.3117035
LIMK1	3.6513246	1.7699617	3.4086098	2.3769817	3.9073011	3.5736717	2.9669294	3.0339231	3.765843	3.464932	3.6060715	4.254548	3.5418557	2.4957403	3.609224	4.6815226	3.7622578	4.0157566	3.0535411	3.408092	4.10089	1.6344066	3.8259612	2.3861642	3.1217614	3.964273	4.2727673	3.4577186	2.7874359	3.7874283	3.4723854	3.812276	3.6318131	4.6389148	1.8755701	1.9841935	2.4707892	3.463119	3.3405769	3.7455124	1.8298398	3.6247614	3.78946	4.607024	4.1124546	3.4796427	3.2654717	4.040503	2.3913754
MAD2L1	3.9631024	2.309355	3.2900151	2.2591524	3.2812204	3.2461361	2.6117683	3.3144555	3.443786	3.590615	2.6102814	3.558723	2.7973577	1.9403286	3.1752763	5.2623622	3.4086162	3.4670883	2.7357012	2.996155	3.699264	3.4558765	3.3410159	2.1164667	3.4030356	3.662111	3.9322123	3.1365994	3.6393331	3.5839497	3.738878	2.915899	2.9518793	3.6788009	2.410927	2.294473	2.3343151	3.287021	3.0863794	3.1515913	2.0675608	2.769677	3.707326	4.1626426	3.5664237	2.8009985	2.6472139	4.069788	2.2460298
MAGOHB	4.856689	3.5915143	4.2658039	3.5184327	4.0463855	4.3177944	3.9425568	4.1390544	4.577927	5.018487	4.3874949	4.345639	4.0207999	2.2263968	4.656419	4.7789324	4.1853283	4.5234629	3.878639	4.598762	4.476267	4.4335236	4.5586017	3.4821077	4.5861952	4.712592	4.6411491	3.8818556	5.0961951	4.7405023	4.4471625	4.447969	4.4166336	4.8115935	3.5143691	3.8484521	3.7078714	4.643052	4.6223757	4.5259435	3.7260308	4.3948148	4.619211	4.4606214	4.6049586	3.8847983	4.1631178	5.145672	3.5853173
MAP2K1	6.5479287	6.5464649	6.728801	6.7247621	6.5210973	6.5518893	7.1490735	5.8776892	6.670574	6.569667	6.9843313	6.37424	7.3064974	6.7660458	6.4953294	6.5579807	6.4473742	6.8637292	7.0764173	5.804614	6.661605	6.2294736	6.9897836	7.3725389	6.4174414	6.362742	6.7929133	7.1051606	6.8421286	6.4091543	6.472533	7.085326	7.0608021	6.3302236	6.3932009	7.4111322	7.4633952	6.828006	6.7448919	6.5762258	7.546757	7.0699275	6.483216	6.3801375	6.4219673	7.1096489	6.7638711	6.377419	6.9496955
MAP2K2	6.7996749	5.7826929	6.947249	5.9744186	6.8482568	7.0983644	6.2293323	6.0574863	7.170895	6.775474	6.8168459	7.120946	7.1763169	7.0642535	7.0266145	7.52948	7.2176199	7.0749654	6.7040953	7.522579	7.286107	4.6971541	6.9751482	6.4947364	6.4860189	7.030811	7.289172	6.8291209	5.5684006	7.0034993	7.1441526	6.848324	6.9191436	7.3897772	5.8340392	5.5414514	7.1654395	6.586487	6.153266	6.7442247	6.1675216	7.0155664	7.37249	7.8170158	7.1009816	6.7293013	6.4905284	7.01474	6.1077916
MAP2K6	6.0312801	3.4256406	6.0560166	3.9435999	3.9738942	5.6897607	4.1627164	5.2845445	5.607421	5.886418	3.9212375	5.368739	3.8031305	5.8592011	4.7742569	6.6976356	3.912088	4.8405656	3.746925	4.278856	5.569621	4.2514854	4.8277525	3.315733	4.6477928	5.994145	5.8222757	3.7498493	4.8421317	5.2907562	5.1036582	4.250063	4.5355135	5.9944928	4.2961905	4.0612562	2.9621998	5.469674	4.8880793	5.1851349	3.3777771	4.3852448	4.650893	6.6986769	4.9896076	3.2139494	3.9604463	6.173648	4.0623604
MAP2K7	4.8770306	3.9201682	5.1647629	3.6989514	4.5979513	5.1662748	4.2269236	3.8788558	5.191258	4.986254	4.5935562	5.075534	4.5975912	4.2719779	5.0414694	5.1334551	4.6312876	5.1231039	4.7047671	5.090649	5.200247	2.8084941	4.929285	4.3769656	4.6561025	5.107673	5.1453404	4.15537	3.8646636	4.7651014	5.0875283	4.666088	4.9520327	5.2406828	3.7271124	3.5378645	4.6184722	5.039335	4.5614775	4.9072464	4.1463322	4.9424553	4.911654	5.3155329	5.0940226	3.9742638	4.3837365	5.306428	3.7975432
MAP3K6	4.775803	4.2499446	5.5487425	4.8354418	5.6438989	5.0079494	4.9626968	4.4556795	5.550196	5.358018	5.3577916	5.405519	5.0205931	2.7830584	5.735932	5.4379327	5.8201075	5.7171195	5.2565183	5.396759	5.499082	3.274868	5.7211764	4.956249	5.0921046	5.072353	5.3886896	4.8714144	4.4793097	5.4785614	5.3092923	5.572067	5.3757915	5.3011031	4.1629758	4.6196572	5.4361733	4.636005	5.4758606	5.3282895	4.8312515	5.5613428	6.078339	5.0783103	5.7720172	5.0061703	5.2960537	5.543391	4.5996499
MAP3K7	6.2466092	4.9904606	6.0677691	5.1236259	5.8835836	6.1616994	5.6930473	5.6614728	6.248775	6.36829	6.0298574	6.228258	5.2209029	4.8968006	5.8764807	6.2741363	5.7294009	5.976593	5.389467	5.111095	6.060454	5.7799254	6.2104044	5.2868051	6.1058462	6.251504	6.2632171	5.3940773	6.6011868	6.2511704	5.7722887	5.997551	6.1251959	5.9609693	5.3407041	5.4768921	4.8457025	6.3354	6.4088444	6.1198403	5.1058984	5.8662868	5.805478	6.1697067	6.1409486	5.4444117	5.5663799	6.470077	5.2069573
MAP4K1	3.2064508	1.0774393	2.6267889	1.3889183	2.5913924	2.5779367	2.2748598	2.1586986	3.29831	3.547673	3.6559992	2.87166	3.3533807	1.0468623	2.686919	3.0496562	2.6067128	4.031554	2.1522871	2.832838	3.808417	1.1703972	4.0807238	1.6244865	2.8285158	3.055329	1.9539526	2.5912321	2.5724407	2.3726471	2.7586955	3.047525	2.7441857	2.4838694	1.5785177	1.9070462	1.3861669	3.010056	2.9385104	3.6845034	1.0343419	1.9580838	3.559626	2.2796646	3.4249229	2.3889141	2.9156247	3.388015	1.5064105
MAPK12	2.16749	1.8391495	2.3880732	2.240295	2.1783954	1.8187895	2.0519705	1.77561	2.139845	2.211994	2.7821357	2.193485	2.5627144	5.6777742	2.5664008	2.3900845	2.0740561	2.5484804	2.3506946	2.399289	1.917505	1.3193711	2.6291409	2.4638676	2.3446264	2.170785	2.1760304	2.2479866	1.723706	1.864696	1.708369	2.790784	2.3147977	2.1062364	1.6389929	1.6995516	3.0241734	2.761673	1.8409741	2.2213494	2.1013777	2.7039892	2.351929	2.289041	2.3389721	2.7068437	2.7478714	2.293543	2.1523276
MAPK14	6.8108313	6.139737	6.7948264	6.3055714	6.3807409	6.7482778	6.7980953	6.684163	6.817351	6.924572	6.5174462	6.746707	6.3378869	5.6977514	6.5124913	6.5004356	6.1840057	6.6110964	6.5521033	6.032925	6.578533	6.0645825	6.7589345	6.5981138	6.6446866	6.496571	6.5839187	6.7194914	6.7597378	6.7483416	6.4018119	6.482737	6.6646633	6.4222352	6.4564874	6.9112829	6.3700942	6.982656	6.8038826	6.6104622	6.317413	6.590243	6.326663	6.4303462	6.517751	6.4199888	6.5807998	6.649172	6.3308868
MAPKAPK5	5.2238804	3.7817885	4.9732826	3.8418785	4.7158567	4.8910604	4.1449353	4.3301179	5.068799	5.180347	4.7367624	5.115497	4.1545691	3.4979986	4.5901953	5.1479253	4.6145067	4.8756457	4.3337207	4.570389	4.996855	4.1949875	4.8583587	4.0870489	4.8440466	4.964393	4.9719297	3.8339667	4.9738379	4.9262213	4.5384368	4.634477	4.8511085	4.750691	3.9542728	3.9982214	3.8399241	5.158227	4.9756352	4.9878922	3.9542969	4.5429401	4.784432	5.0717379	4.9010873	4.0860124	4.3182767	5.290259	3.7931917
MAST1	1.2738987	0.7892615	1.2034648	0.8070101	1.3168688	1.2360443	0.8150544	1.1136635	1.427433	1.244869	0.9507076	1.714185	1.1245593	0.740525	1.0610344	1.4851723	1.1561975	1.2002534	1.8455908	1.23872	1.588326	0.764766	1.0957188	0.8432678	0.9349101	1.581865	1.4741711	0.7738016	0.9065626	1.1445295	1.3872574	0.980478	1.0834724	1.4288792	0.8533516	0.7703803	0.8481694	1.20667	1.0920292	1.1403329	0.7344866	1.0746122	1.222129	1.6051533	1.0908825	0.7917213	0.9886503	1.436397	0.8164165
MATK	4.2199759	1.5544689	2.7155247	1.8205351	2.7153218	2.7920297	2.5872849	2.1761682	3.579704	2.77171	3.3128127	3.247818	4.583017	1.4577241	3.8624981	4.8350152	2.5371756	3.5001933	2.4429827	3.274214	3.162294	1.4256316	3.4347679	2.4267925	2.3946042	3.155758	3.9189046	2.8848393	1.7873954	2.5267019	3.2437576	3.510193	2.7196788	4.5881874	1.8616316	1.880951	2.3462087	2.719881	2.1928667	2.9088989	1.7280556	3.0209004	3.245147	5.8000842	3.3733649	4.4062011	2.6856281	4.556196	2.00893
MCL1	8.1041099	7.8590997	7.4698942	8.2208406	7.9627316	8.2061812	7.113344	6.9983697	7.260649	8.189197	7.6912243	8.018807	7.7622545	6.8338717	8.4465437	7.7557911	8.9677965	8.7049645	7.9193884	7.751191	7.453862	8.0525418	7.5967384	7.4227885	8.0145646	7.891702	8.8185308	7.5030928	8.8772519	7.8705625	7.1581455	8.714504	8.16486	8.5584965	7.6114191	7.6166457	7.1553539	8.481002	7.6165542	8.4450275	7.0138561	8.2909554	8.183966	7.2278586	8.4167096	7.8358007	7.0514404	8.814454	6.1179136
MCRS1	6.5625402	5.3148058	6.4137907	5.3994087	6.4555215	6.6667162	5.6775959	5.5713798	6.57226	6.482284	6.5028642	6.494143	6.2480511	5.8826096	6.4655987	6.7687002	6.5909706	6.1854264	6.095981	6.653297	6.820255	4.5260529	6.4965557	5.8755883	6.3845343	6.346717	6.3787037	5.9593285	5.4523494	6.8431416	6.3268499	6.356737	6.4808731	6.6058927	5.0780635	5.4363721	6.2622975	6.391848	6.2283074	6.5964085	5.7915247	6.4616144	6.731564	6.7721692	6.3209906	6.2071653	6.1748175	6.700283	5.4888593
MDH1	8.0200755	8.715065	8.2653533	8.3006428	8.2955335	7.7914044	9.2619097	7.7505167	7.921535	7.989275	8.6069752	7.933935	9.0598562	9.5315478	8.3131374	8.1109188	7.6688911	8.42415	9.057834	8.082066	8.220019	8.0166352	8.2731488	9.541518	7.7741218	7.981036	8.4481463	9.387211	9.2405163	8.0845696	7.7622963	8.659959	8.4986543	7.910382	9.344226	8.9346704	8.5815177	8.032199	8.0816316	7.9204806	9.2451766	9.4522527	8.12336	7.9912951	7.5373947	8.9507988	8.2011875	8.100079	8.6723974
MECP2	5.7366501	4.3524883	5.7167973	4.552337	5.1123573	5.5379963	5.1335587	5.1686122	5.86962	5.909839	5.0970214	5.518782	4.6256086	3.795162	5.351981	5.2299916	5.0193767	5.2765495	5.1937281	4.334841	5.481851	3.6823916	5.5563625	4.8254644	5.5691086	5.555671	5.3799957	4.7743616	5.1139631	5.5135553	5.2810687	5.130468	5.5023658	4.9572912	4.6334848	4.680858	4.3111337	5.816286	5.6424228	5.2974761	4.0935035	5.1739852	5.024906	5.4318992	5.3153653	4.2523089	5.1634094	5.515919	4.5956232
MMP9	5.1895075	1.9538172	4.2208052	3.5870792	4.6256957	4.5339633	4.807703	2.9081329	2.630344	3.873472	4.8598139	2.619357	7.783852	1.8986984	7.0480762	8.2135403	4.740631	5.8032319	3.9459228	4.950049	6.022818	2.6665632	5.8743819	3.6217845	3.5479485	6.679227	4.7112567	5.5109116	4.4156676	4.5621545	2.7474641	8.062443	4.0960966	3.3680567	2.1030984	6.2550852	5.8121474	4.348539	5.694429	3.6018868	2.8699541	6.36916	4.207701	3.0333537	7.8251175	6.8556371	4.1342806	4.752841	3.4591931
MOB3A	6.4542422	5.8116494	6.4289719	6.1366912	6.3223126	6.3749135	6.4500322	6.484163	6.571244	6.673903	6.8261283	6.631428	6.7061542	4.1233101	6.4456501	6.5558036	6.5715596	6.6813386	6.4383253	6.529222	6.734763	5.5900044	6.5864488	6.561212	6.5500055	6.262897	6.6156079	6.9211494	6.5103253	6.6366218	6.4015741	6.274847	6.7156959	6.0929098	6.1203406	6.5348668	6.6020559	6.667604	6.4444057	6.5989339	6.3118137	6.5628329	6.326405	6.3532823	6.6731063	6.6455377	6.6297338	6.393232	6.1792283
MORC3	7.0003545	5.8158802	6.6565233	5.9356634	6.1135044	6.6049912	6.4792029	6.3044528	6.823442	7.030432	6.3549928	6.810139	5.4142479	5.8245675	6.4859	6.5403237	6.0409385	6.6116209	6.1136398	5.515358	6.708494	6.4049056	6.5918003	5.9304463	6.9291646	6.776088	6.8937726	6.0299468	7.1715158	6.458132	6.2207835	6.400208	6.6190303	6.3391622	6.3658806	6.3565993	5.358642	7.146228	6.8048025	6.6325715	5.4522792	6.4643696	5.850403	6.5454134	6.466363	6.0452219	6.1062473	7.04728	5.912243
MVK	3.9927461	3.0500556	5.0188284	2.5414684	3.7117118	4.2686899	3.0707473	3.1235372	4.679847	4.696156	3.9499372	4.093582	5.1175153	2.1642143	3.7228991	4.7249444	3.7756377	4.2028869	3.3286263	4.353891	4.77796	2.1076035	4.0196042	3.3855177	3.9578674	4.545147	4.4104434	2.9838455	2.781633	4.5255326	4.5165028	4.107039	4.1783465	4.4887366	2.8247001	2.17751	3.9097576	3.874187	3.7585544	4.7946141	3.6357137	3.9386745	4.458175	4.7122208	6.735328	2.8114763	3.5613912	4.516955	2.8675516
MYC	8.8160704	7.4224525	7.6419271	8.9487767	8.7243662	8.4455785	6.0968183	7.2950222	8.031015	7.84879	7.880277	9.169117	7.7846465	6.7869677	8.9626396	9.386107	9.452623	9.5446114	8.020271	8.535119	8.241085	7.9842071	7.8927636	7.2766453	7.8417899	8.941096	9.6103538	7.3776374	8.3238686	8.1662188	8.7826062	9.162782	8.0318408	9.7637512	7.9071163	6.4062345	8.4839381	8.431363	7.5059667	8.4450612	7.0551176	8.2775703	8.121922	9.7527157	8.7431752	7.8785871	6.6972107	9.437552	5.4832132
MYLK	7.1892617	4.56908	7.2116098	5.2605852	6.9964699	7.4219706	6.5020397	6.9204418	7.671643	7.150111	6.4651971	7.102966	5.4525247	2.3663844	6.9647145	6.7417756	6.6195528	6.9578244	6.7561893	4.717901	7.026548	6.8545518	7.2072078	5.3763767	7.0186284	7.13042	6.9725005	4.1830203	6.8862998	7.400228	7.5198676	6.531705	6.645635	6.896455	5.0485688	4.1400875	4.278708	6.578636	7.109783	6.6300691	4.6446125	6.2678278	6.708961	6.9208977	6.5239052	4.2863903	6.3277982	7.043293	5.4562625
NADK	5.5753984	5.5403477	5.8172052	5.5802785	5.6221083	5.6319221	6.0101487	4.79349	5.640838	5.538698	5.9073821	5.732338	6.0509636	3.0275978	6.1174925	6.0421889	5.5618903	6.104713	6.0261319	5.593343	5.721952	4.0792369	5.9500651	6.1308522	5.6098082	5.411193	6.0350769	6.2343645	5.1117526	5.5078937	5.3854483	5.881959	5.9218793	5.8847272	5.3290805	5.8264191	6.3614412	5.795031	5.201782	5.5191047	6.0539127	6.1086732	5.631797	6.0933068	5.8603604	5.9602788	5.9687976	5.920065	5.6693492
NDRG1	7.6644035	7.7792816	7.6782433	8.1208789	8.1215474	8.0780343	8.650766	7.8715987	7.896547	7.761707	7.9020047	7.838822	7.9567997	5.3309	8.2836385	6.4454073	8.1347091	8.350161	8.5840685	7.598744	7.398373	6.40611	7.7351647	8.388656	7.8471629	7.321273	7.762619	8.3856569	7.5855542	7.5304937	7.7095973	8.108268	8.0071967	7.7392959	7.9836412	8.1352186	8.5288931	7.947862	7.5914026	7.848206	8.0480088	8.1778213	7.449519	7.0643309	7.6251522	8.214413	8.1872029	7.694039	7.8705733
NEK1	4.9118051	3.8425396	4.6792895	3.8033604	4.1388315	4.4083017	4.4026269	4.5083476	4.804078	4.900504	4.1360798	4.769952	3.5204251	2.7996367	4.4010988	5.035596	4.1115043	4.2652108	4.2400885	3.449399	4.410998	3.7248861	4.6233581	3.8889473	4.6397052	4.439463	4.8469407	4.0667563	4.8840488	4.4732728	3.9067146	4.180589	4.5360473	4.2005822	4.1316558	4.0846364	3.2048453	4.736875	4.5205611	4.5221066	3.5211657	4.2345274	4.160457	4.6959435	4.3250693	3.7968415	4.1450874	4.806118	3.9531546
NEK4	5.0100976	3.620807	4.5984868	3.5146603	3.9781936	4.7819001	4.1000652	3.8703202	4.932196	4.85892	4.2143351	4.847289	3.5695333	2.8037326	4.4148554	4.7921684	4.2772843	4.5143422	3.7822463	3.130377	4.714859	3.5822896	4.3961192	3.951448	4.5259689	4.422356	4.6520946	3.7524508	4.4398874	4.8384226	4.0643863	4.267891	4.6176692	4.2365439	3.8199296	3.6537358	3.1208565	4.844359	4.6329271	4.734486	3.6648151	4.4264604	4.260628	4.7322425	4.5466259	3.6585438	3.9163625	4.968906	3.6305083
NEK6	7.0595929	5.5504144	6.5631858	5.4450929	6.070228	6.6073914	6.4080628	5.9499789	6.852113	6.642014	6.1563476	6.725283	5.8965768	3.8478712	6.4258257	7.2702651	5.7318074	6.6564317	6.140876	5.136349	6.575365	4.864881	6.7030517	5.7581274	6.1491441	6.627954	6.6994441	5.9243774	6.2517204	6.522695	5.4282462	6.598829	6.8572718	6.1869155	5.1238235	6.3119547	4.9961149	6.6607	6.8145277	6.0807743	5.7956681	6.5796772	6.32896	6.4525149	7.0399902	5.6292073	6.1292252	6.885057	5.8217231
NFE2L2	6.740272	5.5690139	6.3936161	5.9075752	6.3204068	6.8345182	6.3521106	6.2457811	6.589166	6.981165	6.5591311	6.963449	5.6483322	4.5665315	6.5459709	6.0484423	6.8590881	6.6673112	6.0742287	6.019769	6.50021	6.544972	6.5350636	5.6941985	6.9952374	6.47373	6.5761842	6.1856508	7.5741564	6.8364734	6.4811478	6.606315	6.5929453	6.2780029	5.8491653	6.2701467	5.3087622	6.750041	6.8451033	6.7904673	5.2751636	6.6414468	6.491053	6.0374485	6.434854	6.5886849	6.1013372	6.741857	5.4186931
NINJ1	7.1348308	5.7318407	7.4751482	6.3962071	7.3959592	7.9295149	7.0983379	6.7237821	7.559757	7.669715	7.6200745	7.657346	7.6575968	5.2707719	7.3322228	7.7030433	7.6413747	7.4509724	6.9008985	8.038396	8.291414	6.2823125	7.3763426	6.3150947	7.2926383	7.800114	7.6570592	7.5662768	7.0304947	8.2401765	7.3863199	7.588293	7.7608519	7.7422207	6.2337556	6.2147198	6.6847149	7.394985	7.3863199	7.6584448	5.8640468	7.6235817	8.308953	7.8446133	7.5683567	7.330698	6.8991332	7.508872	6.8495027
NOTCH3	6.0041288	4.6863535	6.1003809	5.0580443	5.639314	5.6118259	5.6986486	4.9625022	6.072404	5.888562	5.9035785	6.010247	6.4412487	4.2194272	5.6998716	6.5544187	5.7163177	5.8700045	6.6391934	4.591282	5.709368	4.0606168	6.1774108	5.6602133	5.4943147	5.806202	6.5062715	5.4000526	4.6136084	5.8401179	5.6491198	5.734642	6.0343001	5.3880773	4.6444998	4.943033	5.9979584	6.149938	5.4332259	5.4681717	4.5834707	5.7232072	5.519014	6.6179739	6.1346362	5.3335833	5.6674729	5.727838	5.0160361
NOX4	2.2330769	3.7478977	2.813195	5.5641467	4.0214701	3.2234315	6.1101327	5.028683	2.459469	3.505207	4.1058816	2.913862	4.3669265	2.4574257	4.1349997	2.1472893	5.3690972	3.6009877	5.2663049	3.148932	2.133993	4.6596847	3.591393	3.6412217	3.4293129	2.558856	3.1452616	5.5316474	5.2620706	2.646784	2.1060289	3.058235	4.2029529	2.0053005	4.4058911	5.8075103	4.699889	4.058364	4.8255586	2.7118525	3.4647097	4.5042396	3.116961	1.991067	3.0118824	5.2342023	5.0123405	2.221655	4.8798526
NR2E1	0.9926102	0.7439137	1.132557	0.6872532	1.4150003	0.7398779	0.7330362	0.8383552	1.802636	1.073577	0.8497767	1.850642	0.9690079	0.6872532	0.9466831	0.8001854	1.2228803	1.0699414	0.6872531	1.251542	1.050011	0.6872531	0.9101021	0.7803128	0.7720211	1.666612	1.1047272	0.7448443	0.6872531	1.0595709	0.8485764	1.247048	0.7361479	1.4598365	0.7784721	0.6872531	0.6872531	1.036465	0.9423157	0.8926875	0.6872531	0.9221474	1.255239	1.2226136	1.0066303	0.6872532	0.7211838	1.430017	0.7590795
NTN4	9.6856908	5.6012413	9.0246422	7.4006396	8.9968978	9.4630762	8.1605432	9.0784621	9.537258	9.638718	9.1207289	10.049697	8.0890373	5.3480284	9.0386794	7.9031153	9.6476712	8.7615652	7.9836679	8.035904	9.824153	9.2024938	9.415905	6.52937	9.8399624	9.50943	8.5488987	7.1054078	10.1001754	9.5288312	8.9351883	8.999566	9.0653522	9.0645215	6.9634955	6.5280461	6.5528862	9.308359	9.5550549	9.6713524	5.8445608	8.8404355	8.879917	9.0649802	9.2809447	6.9605043	8.3499763	8.82097	6.97411
NUAK1	5.9371613	5.6163268	5.5228249	6.5883395	6.2812507	5.7007168	7.0212213	5.5721568	5.894522	6.370297	7.1436295	6.010781	6.2947593	5.0225362	6.3687617	5.0005599	5.5590024	6.1449681	6.8318238	5.343912	5.469366	5.3361234	6.7525217	6.656394	6.2698161	5.674384	5.9738791	6.7447207	6.6332266	5.8510991	5.2401254	6.291172	6.6086685	4.8258882	5.9432684	7.0001778	6.6958113	7.779901	6.1221626	5.733736	6.0711836	6.3630053	5.48724	4.8624245	5.5463637	7.4683742	6.8481888	5.564999	6.265017
PAK4	5.7300406	3.4274734	6.0592794	3.8742932	5.6112584	6.3737283	4.154245	4.79504	6.433456	5.991158	5.875757	6.233678	5.8044179	3.2698853	5.9004449	6.486035	6.3461991	5.8084942	5.1683105	6.093657	6.979714	3.8369161	5.7128326	4.0506948	5.5171064	6.00783	6.39582	4.1433874	4.6131087	6.3381125	6.2088605	5.792037	6.0054057	6.3767305	3.6963646	3.0969809	4.8073047	5.689258	5.377191	6.0607412	3.4911176	5.9480241	6.410476	6.7588811	6.5101832	4.0013657	4.7082431	6.339772	3.77444
PATZ1	6.8085558	4.5884308	6.6506729	4.8812115	6.3460417	6.8547458	5.3786174	6.0251041	7.027322	6.785275	6.4694943	6.966445	6.1067523	4.1625255	6.5024958	6.7498483	6.3138532	6.148115	5.4870504	6.671492	7.226865	5.7884388	6.4480556	5.1017912	6.3048128	6.734288	6.6589165	5.0939896	5.7364088	7.0734873	6.8330733	6.197598	6.4515855	6.574945	5.133085	4.8682337	5.3294749	6.619343	6.397848	6.5582054	4.7250888	6.179072	6.588146	6.9591521	6.3711627	4.9860119	5.886516	6.841525	5.2101709
PBRM1	7.0337999	6.3329914	6.6633916	6.14	6.2904418	6.6200505	6.8718205	6.2626254	6.802438	6.98044	6.2673487	6.845231	5.7666402	5.395978	6.6124373	6.9962177	6.1780277	6.5718442	6.4453463	5.334122	6.560736	5.6843349	6.7883664	6.7503537	6.7441832	6.57991	6.9532171	6.4632822	6.9244632	6.6802914	6.1041044	6.426852	6.7677942	6.3262343	6.4282288	6.8210417	5.5908516	7.125344	6.8613699	6.5791484	6.257101	6.6513881	5.957314	6.7392592	6.6047155	6.0303028	6.4128886	7.041636	6.2243511
PDCD10	7.0933893	6.0302929	6.6707999	6.1353372	6.8632272	7.2051599	6.6893216	6.6182922	7.079181	7.047843	7.1972802	7.036588	6.3191364	4.8712247	6.7221707	6.9074946	6.7865722	6.7712682	6.4769862	5.869182	7.088229	7.2420516	6.858591	6.3488224	6.9330214	6.87189	6.8421217	6.3674603	7.693817	7.2490145	6.6524911	6.807375	6.8315686	6.73917	6.2473247	6.5590097	6.3497674	7.056873	7.166948	7.0000407	6.2333759	6.7730749	6.807547	6.8977574	6.7702798	6.9885559	6.6357562	7.081051	6.2406201
PDIK1L	5.9160982	3.7493263	5.7563049	4.0251341	4.9946624	5.3315377	4.973144	5.1832827	6.04761	5.9417	5.8058784	5.787598	4.4013348	4.4319304	4.9413036	5.9230285	4.6687419	4.8480578	4.2812691	4.254663	6.190415	5.4214635	5.474819	3.8710163	5.1720404	5.777247	5.722633	4.0538996	5.8219689	5.8680943	5.1078487	4.997799	5.205106	5.2810784	4.3598047	4.3162524	3.9937351	5.993941	5.9926843	5.7906229	3.7349862	4.9584695	4.837183	6.0589806	5.7787928	4.39922	4.931492	5.958916	4.3044507
PDPK1	4.643828	3.3937529	4.3749754	3.3050656	3.7148177	4.3457461	3.809225	3.8095886	4.519536	4.593923	4.0054534	4.542188	3.4235739	3.0864183	4.1725008	4.3036747	3.9190569	4.0738902	3.7906112	2.938881	4.531641	3.4946295	4.2315651	3.6697046	4.3382475	4.330227	4.4080962	3.6299298	4.3101962	4.4722245	3.9422727	3.935851	4.3079484	4.0281172	3.615659	3.6787874	2.9257321	4.617141	4.4054215	4.4772748	3.2505413	3.9611735	3.809433	4.5577698	4.4288692	3.2560931	3.708461	4.561086	3.1744385
PDZD2	5.8659362	7.9227531	6.7520467	7.0469843	6.1630532	5.7761436	7.7587165	5.2620663	5.932195	6.856673	5.9480011	5.469186	6.6268753	3.4246366	6.5701606	5.2918986	4.8952041	6.6725985	7.096851	4.383141	5.618331	4.9306125	6.4818629	8.537568	6.4910338	5.935437	6.22412	7.1482421	6.1589757	4.972909	5.066986	6.852993	7.1787841	5.3231516	7.303622	8.2223626	6.3749465	6.758685	6.3823382	5.4770004	7.6125077	7.6562583	4.865453	5.5625695	5.2792852	6.2130604	6.8087619	5.904815	7.5683611
PEBP1	10.3045913	9.4232439	10.2307152	9.523848	10.2024379	9.5627501	9.8990253	9.8595863	10.33189	10.273253	10.4612213	10.3379	10.3805671	9.4881477	9.9843175	10.1373644	10.3951047	10.1485181	10.0595773	10.642606	10.622577	9.0111959	10.1700502	10.1065204	10.1341574	10.347368	10.2274074	9.6053008	9.7888783	10.7338222	10.3638112	10.154825	10.2808461	10.6144743	9.7405153	9.6386636	10.4680494	10.109972	10.0678283	10.1776038	10.0200446	10.3322117	10.692475	10.4228856	10.0644268	10.1244773	10.0106671	10.462375	9.8692097
PEX19	7.0410251	8.0601136	7.251226	7.4763658	6.8140849	7.1363004	7.6093075	6.8975287	7.015509	7.184437	7.1827161	6.755984	7.1431777	5.8634339	6.9219845	6.4994927	6.6742273	7.1125012	7.5753576	6.511434	6.943971	7.0674157	6.8580273	8.3706507	7.3352743	6.927074	6.9446771	7.5136625	7.4078993	7.0690952	6.4093392	7.149273	7.2189481	6.7331364	8.1431942	8.3141702	8.0979304	7.10682	6.9415163	6.7299655	8.2489872	7.4962431	6.756054	6.6226438	6.2581871	7.4582019	7.5662424	6.780542	8.0033579
PIAS4	5.1539804	4.1571842	5.3492244	4.1624142	5.0471433	5.4788959	4.1624849	4.2634529	5.627686	5.399191	5.329543	5.655297	5.1572785	3.6896568	5.3006535	5.9151083	5.250926	5.4835734	4.7739685	5.273781	5.805305	3.5392842	5.2745164	4.7916687	5.0090306	5.358753	5.8196818	4.5916149	4.3736573	5.4255737	5.5558508	5.447673	5.3638465	5.5452088	4.3637014	3.9660787	5.184946	5.303753	4.7505293	5.2328981	3.9929602	5.4817421	5.179445	6.017821	5.8356182	4.479438	4.7024424	5.74015	4.0670672
PIK3C2A	6.6313264	5.5099402	6.4097907	5.626231	5.5456402	6.025875	6.400643	5.7868304	6.348565	6.547217	5.8871596	6.022312	4.6782803	3.8146489	6.0395413	6.1915092	5.4727954	5.9948185	5.8307636	4.00729	5.927604	5.3989671	6.304821	5.8815093	6.3010211	6.063898	6.290687	5.7792275	6.6587902	6.1009776	5.3681265	6.024701	6.351896	5.5755472	5.7264178	6.1566857	4.9042216	6.85477	6.5401289	6.2092129	5.3490724	6.0273661	4.799612	6.1067111	6.0583118	5.3176285	5.8527579	6.392957	5.7097369
PIK3R5	3.48647	1.9766066	2.7436492	2.6567095	3.4600848	2.954697	4.0780096	2.9226547	2.996125	3.242324	3.6645531	3.233704	3.8460484	1.738159	3.6189905	3.4070015	3.2737073	3.9870574	3.4305418	2.782491	3.404806	2.0971466	4.0300281	2.8009137	3.0509933	3.118486	2.8160504	5.0535996	3.4272281	2.837773	2.7035813	4.116404	3.422902	2.6819736	2.24802	3.6163388	2.5409653	3.519219	3.3243086	3.4625714	2.5327857	3.4466965	3.870999	2.641981	3.7335428	4.3286512	3.4118885	3.283064	2.9130164
PIM1	5.3774643	7.2326276	5.7479441	8.2906876	6.6413798	4.794414	6.4776672	5.317848	5.570079	7.157608	7.6024144	6.194263	6.2784921	5.6185637	7.8011643	5.3849337	8.1118371	7.6032848	5.763464	7.874302	5.713999	5.7445462	6.1300466	7.1025318	7.3972113	5.921788	6.7770503	6.5555517	7.2630093	5.8901185	5.9729181	8.269268	7.191344	5.4507706	6.2626132	5.9788134	6.6631827	7.100742	5.7316586	6.6595374	5.4984521	7.4107323	5.473581	4.8693962	6.074301	7.3582685	6.1870206	5.137359	6.0168696
PKM	8.6521561	6.7679156	8.4874371	7.2922757	9.007241	9.4262464	7.9067374	8.358564	9.07409	8.728807	9.0496896	9.089752	8.9612473	10.5254445	8.5854753	9.1888055	9.5034019	8.6069895	8.5267938	8.582045	9.480836	7.5175781	8.9420457	7.128645	8.5664382	8.874897	8.7608807	8.5971042	8.1510712	9.7114128	8.9861321	8.977612	8.9883959	9.0159212	6.4879153	7.2075936	7.7710123	8.625203	8.774938	8.9241165	7.0250119	8.9748638	9.456973	8.6601934	9.0994987	8.2051212	8.2867858	8.949142	7.4710626
PLA2R1	5.7963202	2.7003648	5.072444	3.6579846	4.8125926	4.4735697	4.6852489	4.7270064	5.746902	5.351846	4.6938737	5.619453	3.9344204	1.5793819	4.9779964	6.0185605	3.9066493	5.7036837	3.975527	4.620898	5.240237	3.850391	5.0312345	4.0491165	4.5816039	5.891312	6.2942347	3.163443	5.6857973	4.4166737	4.4162285	4.182755	5.1252527	5.3929672	3.9197647	3.6328509	3.0837842	5.296831	5.0641486	4.9654994	3.3974257	4.918599	4.306687	5.6110398	5.145325	3.4370874	3.9517881	5.613775	4.0305344
PML	5.0302534	4.1953681	5.1208863	4.8149606	5.269621	4.7800611	4.8662817	4.9133208	5.440186	5.391396	5.6666811	5.360713	5.4677392	2.2484735	5.1121911	5.7031468	5.1699418	5.6451674	5.1567597	4.999494	5.220231	3.7695083	6.022485	5.1545836	5.1951154	5.340769	5.3656319	5.20277	4.8680247	5.1856803	5.3158878	5.383486	5.5236741	5.0453176	4.3509555	4.6545418	5.7372724	5.757393	5.0355719	4.9203548	4.5364287	5.7628189	5.205866	5.4801632	5.422304	4.9330731	5.6146779	5.189673	4.6572386
PMVK	7.5816781	6.8441253	7.8929197	6.4340053	7.9564299	8.3838524	7.1323268	6.3720116	8.196748	7.539342	7.2090548	8.077952	8.3056959	6.5248425	7.9512755	7.677118	8.0569116	7.6547901	7.6528568	8.666519	8.288013	5.3444393	7.876319	7.5595185	7.2802286	7.544957	7.7906736	7.4477797	5.9729699	7.8826846	8.1374143	7.821076	7.6852411	8.2183889	6.2031383	6.1887433	8.216399	7.348077	6.6394119	7.2617288	7.172535	7.9550665	8.51108	8.1546139	7.75671	7.6653072	7.4421472	7.751419	6.8075716
PNPT1	6.3884994	5.4095009	6.0018484	5.2812602	5.9950518	6.1833018	5.7425926	5.5817092	6.259092	6.418625	6.4202956	6.347167	5.1506362	5.4735966	6.1612391	6.3819111	6.1167242	6.1164904	5.5097578	5.370507	6.145046	5.4558052	6.1274215	5.275265	6.2855774	6.041966	6.1507531	5.4608783	6.6645924	6.3962533	5.7506587	6.096193	6.1473392	5.9849412	5.3712183	5.7433488	4.8458869	6.374165	6.1352237	6.2218585	5.4399351	6.1751377	6.141939	6.239533	6.2087319	5.4030677	5.6795154	6.590842	5.2876583
POT1	5.4124293	3.9596039	5.1550437	4.0244647	4.7035372	5.1362325	4.5890104	4.9623355	5.332014	5.2646	4.7856156	5.191415	4.3893093	2.8612907	4.9675648	5.106246	4.7515317	4.6309309	4.3003488	4.246041	5.169571	5.1357714	5.0897263	3.9146139	5.0367025	5.197288	5.0406883	4.2631074	5.4754814	5.4879706	4.7937134	4.838919	4.9079405	4.985713	4.2836194	4.3358076	3.7881469	5.126017	5.2706504	5.18478	3.7135195	4.7040638	4.949391	5.0942162	4.940052	4.2158867	4.4086139	5.419478	4.1933683
PPM1B	5.9184801	5.1279969	5.5941373	5.1740779	5.3239646	5.2190805	5.5892714	5.2671184	5.808681	5.910288	5.9299681	5.368272	5.5335714	5.8853704	5.3318634	5.3172568	5.5206467	5.6820916	5.3687103	5.691236	5.842426	6.399844	5.7859596	5.5854139	5.7762747	5.701203	5.8516683	5.3104179	6.5594211	6.0090246	5.8654068	5.878314	5.5260563	5.3767766	5.5320813	5.5646683	5.6021216	5.97158	6.1078528	5.9230248	5.8379063	5.566674	5.868661	5.481175	5.6173945	5.7308042	5.4543545	5.926003	5.3602956
PPM1D	5.8480998	5.2599536	5.5506723	5.533543	5.4272627	5.3812656	5.4509074	5.1651196	5.630056	6.066779	5.5549098	6.414883	4.9230207	4.199588	5.9185435	5.6063649	5.4631938	6.2324391	5.2479408	5.108168	5.820757	5.5709699	5.6942564	5.4502552	5.8710877	5.558044	6.1918357	5.2965197	6.3305585	5.6517738	5.5175444	6.311141	5.941655	5.8966385	5.1837115	5.4163926	5.3322068	6.520986	5.7113088	5.7638937	4.6743011	6.0895091	5.114637	5.5670435	5.4906009	5.6683574	5.3633993	5.952256	4.7634085
PRKCD	6.4229373	6.7032193	6.7760533	6.989581	6.4214245	6.9161901	6.6075833	5.5227391	6.583932	6.482512	6.4861949	6.408547	7.3385805	2.5606757	6.7087972	5.7926255	6.3263505	7.0181884	6.1756769	6.165029	6.789584	5.4194751	6.7680391	6.9948594	6.3046942	5.999323	6.2426766	6.9900205	5.8875614	6.7767723	6.4064755	7.053737	6.9137864	5.5780613	5.7877737	7.9789395	6.5307449	6.548399	6.298414	6.4354262	7.4054726	7.8312672	6.62166	5.6756307	6.3033844	6.2747389	6.9763053	6.326955	7.0539762
PRKCH	5.6529578	4.1828325	4.791964	4.7982974	5.43525	5.428061	5.0709924	4.9298883	5.259496	5.47166	5.5547398	5.506842	4.9232408	3.341621	5.1122905	5.1739654	5.4186781	5.3138711	4.7398367	4.894436	5.242745	4.7929681	5.5332757	4.621356	5.1890459	5.223619	5.3785052	4.5386861	5.5256397	5.0894155	4.6603801	5.22227	5.3169612	5.4720178	4.3774802	4.7865801	5.2136819	5.776256	4.9225916	5.1897255	4.3204133	5.0309134	5.035281	5.6749706	5.7306352	5.004384	5.3826979	5.467919	4.4305441
PRMT6	5.7218289	3.3883447	5.3312348	3.7821064	4.968662	5.3844088	4.3454238	4.9787546	5.528328	5.407263	5.4299091	5.515936	4.6595289	2.5886357	5.3123518	6.0228607	5.3260088	5.0457447	4.1045106	4.400139	5.472582	5.5209985	5.3373268	3.7533453	4.9477913	5.212597	5.602667	4.297226	5.0398633	5.6880064	5.5609132	5.115696	5.0359353	5.4624952	3.8639355	3.5299729	3.7112382	5.274629	5.2887107	5.3744018	3.6511601	4.930213	5.304905	6.1495946	5.4049	4.5085279	4.9056318	5.648027	3.9789667
PROX1	4.2150713	3.1191124	3.4334063	3.3570395	2.8147687	3.4155193	3.4017309	4.389282	3.645196	5.73001	3.4383159	4.330419	3.0926992	3.9032111	2.6857639	3.1026957	3.7604939	3.7506331	4.7786691	3.196327	3.019582	3.1347091	3.9724178	4.4079932	4.9105265	3.421955	3.3155359	3.5817161	5.0530123	3.257357	2.357149	3.084182	4.4438536	2.1932961	4.0509936	2.5454777	2.1840756	5.770544	4.1189774	4.2798579	1.6410787	3.0911243	2.710215	2.2656435	3.5012343	2.4108415	4.1219083	3.34782	2.65477
PRPF19	8.1938407	6.4623378	7.9857691	6.8086509	8.1092732	8.5981338	7.1237914	7.5710768	8.525913	8.191036	8.085004	8.396782	7.9962682	6.2068282	8.2894552	8.4498769	8.4349466	8.075891	7.1727392	8.307463	8.645671	6.9596931	8.0668478	6.8724092	7.9474176	8.238844	8.2085434	7.2513109	7.7053534	8.5878352	8.2829105	7.881402	8.0323346	8.4424308	6.4861519	6.7818228	7.2915758	7.957188	7.8491973	8.188426	6.726439	7.9739794	8.562263	8.5153106	8.2769098	7.4059112	7.5880716	8.417643	6.8043907
PSMB5	8.2527167	7.8835466	8.0952034	7.648111	8.2666841	8.2287358	7.9353404	7.6996341	8.075927	7.972703	8.360067	8.421628	8.499924	8.4961911	8.289297	8.7494644	8.4655396	8.0535228	8.155673	8.551658	8.377567	6.8647728	8.1770977	8.232765	7.9990774	7.959203	8.4018599	8.3879493	7.533964	8.5569798	8.2230758	8.317063	8.3157821	8.4847727	7.5642835	7.7207859	8.5875855	7.88862	7.7805869	8.1227927	8.2379273	8.4009179	8.517192	8.7209352	8.3351784	8.6131268	8.0319046	8.148793	7.9148686
PSMD14	6.2631881	6.0892839	6.0565948	5.7124853	6.4136086	6.3103671	6.3204467	5.9878625	6.207251	6.279248	6.5467265	6.318706	6.2721248	6.1782136	6.1003128	6.5711031	6.471813	6.2688357	6.0161912	5.975634	6.400351	6.0597762	6.3181725	6.1712895	6.017841	6.209598	6.1185851	6.2836266	6.636283	6.5514041	6.1161339	6.341724	6.2083687	6.2342477	5.3222751	6.1615733	6.1275663	6.183345	6.2584272	6.168957	6.5608334	6.3848479	6.612439	6.1960718	6.3773159	6.5922731	5.9788377	6.390815	5.8263356
PTTG1	4.5747794	2.4198024	3.0389378	3.1291236	4.7502155	3.7717634	3.0613439	3.8975994	3.51922	4.151731	3.9504825	4.292091	4.1914348	2.4848589	3.9884344	6.500485	3.9438289	4.0625076	3.0582423	4.115156	3.73533	4.1638633	4.3633305	2.6155262	4.0154426	3.826331	4.6251026	5.2481411	4.3294499	4.0482456	4.9015172	4.006531	3.0825754	3.8421418	2.3733341	2.7821603	3.1924429	3.165393	3.6213855	3.4835797	2.2933787	3.6630331	4.816059	4.6145325	3.9291535	4.2440321	3.5947825	4.135282	2.9388727
RAD21	8.1809789	7.0926348	7.7713358	7.1925555	7.3641943	8.0322063	7.6141713	7.4864795	7.919965	8.022205	7.4602999	7.966015	6.9253901	6.4117875	7.7080423	7.99423	7.4982861	7.7445892	7.3811091	6.57777	7.964497	7.6174163	7.7735449	7.1726754	7.8468458	7.968913	7.8670584	7.3259634	8.1217617	8.0149661	7.7179777	7.539549	7.6196661	7.7729776	7.5009714	7.4889105	6.8209258	8.104218	7.946891	7.8315784	7.0957871	7.5215343	7.40432	7.9645547	7.5823916	7.1005506	7.6785172	8.032278	7.2427051
RAF1	6.1742602	5.1253835	5.9517958	5.2232936	5.8554802	6.2364642	5.6150861	5.6338602	6.213516	6.354212	5.5469475	6.149221	5.237282	6.4468832	5.9681303	6.1492985	5.8302247	6.0463162	5.7756604	4.436664	6.058931	4.5498312	5.9702587	5.4955574	6.1614214	6.044209	6.1168007	5.4364284	6.0443669	6.1471855	5.6015865	5.731123	5.9895819	5.9225694	5.3087944	5.5525994	4.9699763	6.231359	6.0126106	5.9186585	5.1341968	5.9414258	5.549945	6.0601663	6.0312321	5.1203396	5.46959	6.252528	5.1046861
RB1	7.1454718	6.2617537	7.0508044	6.5014718	6.5137645	6.9284515	6.8860696	6.6975883	7.073532	7.213155	6.9549413	6.852404	6.0482688	6.3377701	6.708411	7.0759639	6.7200141	6.8945649	6.4328419	5.722088	6.853017	6.875974	7.0187507	6.5811326	7.0696523	6.957957	7.1503655	6.6135751	7.7228284	7.0686848	6.7300192	6.840646	7.0772744	6.9256893	6.6632896	6.7380971	5.9426451	7.368097	6.9761483	6.9673649	6.2876134	6.8246811	6.589834	6.6359159	6.8554386	6.5302024	6.649332	7.24727	6.2273296
RBX1	6.9835693	6.317062	6.5879405	6.5356084	7.0220575	7.0194764	6.6557803	7.0481951	7.036963	7.063269	7.5017498	6.805479	7.1542306	6.8203576	6.933818	7.1117158	7.3504594	6.791313	6.6461681	7.360466	7.232141	7.6360108	7.0663672	6.3764902	6.9225988	6.965907	6.8235468	6.8295954	7.5686237	7.4741355	7.3066208	7.188972	6.9259682	6.9913254	6.2001668	6.8135832	7.4143861	7.193504	7.207965	7.1360078	6.6413439	7.127383	7.527467	6.9577595	7.0208062	7.713951	6.923331	6.972528	6.5816124
RNASEL	4.8809234	3.2928767	4.6370484	3.6714886	4.2113454	4.8848388	4.7958063	4.4981496	4.714412	4.947965	4.1319535	4.869952	4.3653794	2.6255302	4.4730927	4.6760739	3.8283029	4.4797864	4.3271988	3.76627	4.600905	4.0041239	4.7152484	3.6164627	4.5931757	4.468654	4.9448898	4.5004936	4.3926478	5.0656181	4.4552557	4.408476	4.6257797	4.0854806	3.7725934	4.6426116	3.8385755	4.918226	4.7202478	4.7591772	3.4990127	4.4547793	4.543762	4.349759	4.40222	4.2742988	4.2892708	4.643529	4.01665
RPS6KA6	4.0776997	1.2479177	3.9814904	1.6449229	2.5066141	3.2053428	2.2723379	3.3021801	3.863421	3.819168	2.6692489	3.354225	2.1141123	1.0422447	2.8805618	3.5717047	2.8603011	2.707433	2.3399866	2.665014	3.519085	3.0779013	3.2434687	1.3326758	3.4799279	3.564551	3.6811312	1.5966839	3.5092709	3.6543459	3.2303245	2.684586	3.2798244	2.9925164	2.1447706	1.1662946	1.1963263	3.398946	3.6828291	3.5999478	0.871934	2.5961582	2.988419	3.7903715	3.0122988	1.2370759	2.4030977	3.758379	1.759565
RSL1D1	8.8232986	6.9229116	8.0719463	6.9657962	8.2839662	8.1621742	7.6225658	7.9323876	8.649172	8.211255	7.7340219	8.794729	7.3202848	6.8745123	8.237364	8.586642	7.7647382	8.3748377	7.0006807	8.420271	8.308229	7.1308713	8.0018845	7.2517128	8.0969023	8.677582	8.5463656	7.2832464	8.1407099	8.3584732	8.2830062	7.813759	7.75546	9.0611883	7.5614426	7.2116582	6.9956474	8.103104	7.9470594	8.0692394	7.2485083	7.5128716	8.193636	9.1210487	7.8179488	7.4842652	7.7422175	8.842934	7.3334025
RUVBL2	5.354539	3.9756841	5.4138993	4.0407255	5.5797041	5.8353298	4.1868041	4.453175	5.470803	5.21709	5.0202561	5.774862	5.4792516	4.2955248	5.5442303	6.2357719	5.8518191	5.4828911	5.0839014	6.241554	5.816326	3.4451772	5.3636658	4.4938653	5.0901562	5.401604	5.6578454	4.6588159	3.9952299	5.8038807	5.8634979	5.272945	5.3192715	6.2119175	3.6752895	3.5341853	5.3562791	4.984143	4.5912268	5.1733058	4.1677265	5.4739587	5.958724	6.3230379	5.5712425	4.7753225	4.8943115	5.830318	4.0764533
SENP1	4.9500242	3.498972	4.6165835	3.6429219	4.3791595	4.9097403	4.1798954	4.383189	4.738455	4.903941	4.2721847	4.918395	3.3040394	2.5710366	4.3535985	4.9340692	4.0800705	4.6588287	4.1607429	3.386724	4.584675	4.2469947	4.7316881	3.6671267	4.6374426	4.650477	4.7522286	3.9265977	5.1603155	4.7467661	4.1560006	4.41782	4.4897825	4.6120843	3.6552042	3.934565	3.2819623	4.891134	4.7411344	4.4071176	3.1724782	4.3700555	4.161814	4.6076763	4.6600592	3.7808331	4.1105396	5.006251	3.6764635
SENP2	6.1689623	5.0602721	5.6069841	5.0058591	5.442701	6.1021792	5.3943861	5.1794734	5.916105	5.976194	5.4782335	5.82603	5.1185021	4.777533	5.6154626	5.5023183	5.5317586	5.5609256	5.2253914	5.11984	5.727231	4.9473303	5.4783497	5.2487351	5.8451974	5.721362	5.7560888	4.9135336	6.0143086	5.8887493	5.4219626	5.367254	5.6505207	5.5926145	5.256604	5.1866905	4.8813078	5.971576	5.7467243	5.7337644	4.9930642	5.4578646	5.22971	5.7572594	5.409521	4.8493075	5.1685684	5.819852	4.94751
SENP7	5.4450909	4.0173678	5.1282308	4.0403352	4.0202147	4.7773877	4.7617973	4.5876875	5.342179	5.681211	4.578968	5.023389	3.9765411	3.6565963	4.7628024	4.8818085	3.8928001	4.9070653	4.295757	3.576135	4.803529	4.7657327	5.2124222	4.1879419	5.2418426	5.012567	4.9269066	4.2499247	5.6932913	5.1385135	4.4553522	5.075418	4.9381671	4.3170383	4.6713467	4.6346986	3.6140008	5.746216	5.5032479	5.1673527	3.6858869	4.7733204	4.290969	4.7081152	4.9031928	3.8614429	4.6036156	5.69854	4.2556052
SERPINE1	4.8519328	4.0271538	3.6769593	6.5949041	4.9096994	5.6686045	3.1856795	4.1951986	2.839249	5.092744	5.3356271	5.645352	5.4244418	4.9636234	6.4345014	6.2117978	7.0612881	6.7089415	6.6070727	6.139642	2.533573	3.23425	4.1340944	4.3964355	5.6161807	4.398731	7.2107866	6.0135716	6.5124409	4.7132415	3.1314306	6.810508	6.8087072	5.7204838	4.5507454	5.0645079	3.2861325	5.222972	3.0806411	4.8812116	4.2003851	6.1368269	6.213538	3.6759523	7.1765126	7.8970479	4.2979272	5.354913	3.3477163
SFN	6.3671131	1.6156579	6.7407063	4.3378647	7.7544784	7.4311585	4.6999649	6.3154532	7.644322	6.78923	7.1439391	7.436136	6.9471823	0.7425311	7.6172755	6.8254842	8.1553512	7.2941198	4.1433691	7.923449	7.768617	6.0145505	7.1988253	4.8519597	6.8352145	6.664871	6.9163357	5.0435584	5.933083	7.9564901	8.8027849	7.671882	6.7243464	7.2659126	3.7002075	1.4980089	2.2388512	6.116363	6.7735638	6.9497557	1.1068389	6.8045167	8.328009	7.3737538	7.4029478	1.6542904	6.5510003	6.827739	4.8987719
SGK1	8.3164651	6.2191717	6.7096863	7.3056925	8.0196531	9.0435943	5.960343	6.9219264	6.530371	7.040582	7.6034487	7.614513	7.5402013	6.5482347	7.4539368	6.8864193	8.744001	7.7054044	6.5610855	6.272018	6.897147	8.0445023	7.5998255	6.6523453	6.9412205	7.538406	7.7302097	7.157734	8.1758512	7.553969	6.9633593	8.823858	7.1437314	9.1226242	7.2701382	6.0309266	6.7869889	7.207695	7.35924	7.1789392	6.595229	7.417563	8.070358	6.2461609	9.1843351	8.2987366	6.522782	8.802795	4.9690487
SIN3B	5.9902062	4.8733335	6.2066804	4.939797	5.639667	5.8872559	5.3838128	4.9879894	6.311863	6.361554	5.5979002	6.237233	5.4819895	3.988312	6.1860805	6.2476869	5.5832038	6.2157919	5.7014278	5.361718	5.941918	3.8546233	6.1720679	5.4153703	6.0372991	5.968834	6.3624761	5.4485376	5.1074525	6.0031399	5.8199013	5.923907	6.1846003	5.6770894	4.8990188	5.0083974	5.1902688	6.355026	5.9392725	6.1711117	4.8896838	6.0232499	5.865037	6.2332914	6.0680642	4.7287571	5.5303549	6.362757	4.8455604
SIRT1	6.9567564	6.2116024	6.6919585	6.1264351	6.0908798	6.4446581	6.3365303	6.2953107	6.53492	6.883381	6.1705559	6.633477	5.4675385	5.3458344	6.4278728	6.4204584	6.1511046	6.571374	5.968313	5.577071	6.59307	6.3628874	6.1278278	6.1623992	6.776775	6.527427	6.7187371	6.0270496	7.1473526	6.5321974	6.273529	6.385237	6.5741906	6.5180679	6.4869166	6.1297969	5.5202923	7.065837	6.6793213	6.6459698	6.0075102	6.3375364	5.643542	6.5572938	6.3142964	5.9907632	6.0633357	6.825963	5.968039
SIRT6	4.3196428	3.2663271	4.7016643	3.4978613	4.7174622	4.7645247	3.7005666	3.698274	4.616795	4.528926	4.5457	4.627783	4.717307	3.1516118	4.8119772	4.9138184	4.9582893	4.658151	4.3327769	5.347298	5.006113	2.7936355	4.7716603	3.6463301	4.2780024	4.521692	4.6808425	4.0921792	3.360965	4.7991077	4.773931	4.798744	4.7196417	4.9152006	3.035611	3.2141689	4.5227667	4.438923	4.2049565	4.6931249	3.5002298	4.8133459	5.194287	5.0060991	4.9577178	4.3780275	4.2571448	4.811705	3.5665665
SLC16A7	4.7791318	8.0030369	6.9849839	6.6848315	4.5969077	3.9578543	6.2880426	4.5493037	4.502078	5.689096	4.9535052	3.858303	4.9845457	3.7922823	5.1898568	4.7002018	3.6581154	5.3591282	7.310149	3.475318	3.796725	4.96845	5.9216112	8.7218872	6.3784545	4.863659	5.1259572	6.9419216	5.8619191	3.633476	4.2487484	5.612092	5.6502379	2.9976426	7.8910683	7.3452555	6.3317752	5.444606	6.0246109	4.8907106	7.8416094	6.7090609	3.548677	3.2296947	3.9402938	5.7222454	6.6352668	4.632175	7.8637403
SMARCA4	5.5101914	3.6135138	5.1967444	3.6496872	5.338846	5.32852	4.2564186	4.3164899	5.586357	5.177416	4.8010281	5.849149	4.9874592	3.5859634	5.367508	6.220787	5.6558598	5.5253937	4.7671974	5.15407	5.634303	3.1052456	5.4190532	4.2825938	4.8966357	5.359252	5.8608024	4.3877005	4.215231	5.4278604	5.5215076	5.157316	5.1906653	5.7199076	3.3591356	3.4744794	4.1098748	4.992953	4.7091332	5.058027	3.9653569	5.2029378	5.559128	6.0091699	5.7361367	3.8973874	4.6256423	5.875379	3.8847361
SMARCB1	5.3020567	4.3054711	5.2842466	4.393479	5.3326982	5.6037771	4.4443848	4.8300407	5.541204	5.503466	5.1589039	5.70758	5.2056449	3.4689001	5.2588189	5.9050527	5.6986352	5.3422551	4.840477	5.592314	5.828166	3.5528713	5.237566	3.9980702	5.2718668	5.484351	5.5483795	4.7272549	4.6322622	5.7493967	5.2818253	5.289867	5.3886164	5.6186935	3.8848945	3.6893172	4.8255752	5.026879	4.8806087	5.2112399	4.1582635	5.2835722	5.488467	5.5055856	5.5094619	4.7197073	4.7589865	5.604068	4.2481894
SMURF2	7.0093111	5.6134578	6.4709589	5.9287324	6.2181033	6.4421621	6.3882559	6.3361337	6.638018	6.784783	6.1530522	6.696205	5.4096799	4.2068409	6.2369907	6.6519105	6.2518734	6.2845911	6.2360328	6.048361	6.579411	5.9878932	6.7684969	5.9225087	6.5904264	6.485946	6.649348	7.0916986	7.0904125	6.6218315	6.3168379	6.253726	6.4488426	6.1645617	5.7494705	6.3738369	5.24744	6.853984	6.8971487	6.4228433	5.6777787	6.3815388	5.969845	6.7339886	6.4742415	6.3498525	6.2889372	6.935196	5.805002
SNAI1	3.3065688	3.9491001	3.1982008	4.5725677	3.817611	2.5290259	3.6104864	3.4710493	2.969407	3.504557	5.2254329	3.891981	3.2251218	3.0085039	5.6009063	3.6373687	5.6719908	5.1838675	3.7190757	4.457306	3.291114	3.4074121	3.8426859	3.8385942	5.1995118	4.039679	4.8086486	2.9759221	5.9718445	4.9012469	3.7578165	5.610532	5.084201	2.5350707	3.1092801	4.8323439	5.3082283	4.093296	4.1572683	4.4812935	2.5884194	4.8509961	3.521944	3.1847229	3.250589	5.1661808	5.1653044	3.042047	3.1797725
SOCS1	2.2711032	2.0089411	2.3285648	2.9955749	2.4393751	2.4608829	1.629366	2.5458524	2.919909	2.350506	3.3710531	2.521921	3.5966305	0.9984988	2.43599	1.9453735	3.5692264	2.5082507	3.5165922	3.241826	2.827578	2.4985974	3.5273612	2.1701435	1.8883775	2.621391	2.5247458	3.7532881	1.9840396	2.3207025	2.5041864	2.988479	1.9154623	2.1666837	3.0668909	2.6548309	3.5145909	2.554717	2.1179128	2.5132918	2.7875403	2.533422	3.58508	2.7270954	2.2803868	3.2638202	2.4698445	1.870324	2.2772281
SOD1	9.4375025	9.2792726	9.4058762	9.158866	9.5501635	9.8600573	9.5296202	9.2553562	9.71974	9.562187	9.5834598	9.559076	9.9598807	8.9470155	9.7572753	9.0684332	9.6769314	9.443124	9.6306178	9.892554	9.714352	8.7792191	9.4912593	9.6552035	9.540893	9.379428	9.3171689	9.653839	9.1668102	9.8803527	9.8665023	9.543016	9.5191427	9.5037681	9.1104085	9.2895024	10.0614162	9.439471	9.3951969	9.4605966	9.6591553	9.5744993	9.929211	9.3745393	9.8380871	9.809421	9.444389	9.326358	9.412829
SORBS2	5.543281	2.7559354	4.5323183	3.4608824	4.7147434	4.6617753	4.1192686	4.7282915	4.882654	4.825336	4.4312878	5.382295	3.8598775	1.5800853	4.7253844	5.0707416	4.8978199	4.8555206	6.261546	4.455055	5.037902	4.7918226	5.111019	4.0640223	4.8386566	5.012455	5.2117603	3.3322962	5.267092	5.1610988	4.6529689	4.806377	5.0308143	4.9536003	3.1242426	2.9503129	3.4039527	5.131003	4.790152	4.9155173	2.650949	4.5550153	4.634456	5.075147	5.1267155	3.293211	3.9808354	5.37698	3.3563253
SOX5	2.5617214	4.8536974	3.4709044	3.0802762	2.124131	2.0983405	3.9114714	2.6526913	2.795353	3.09164	2.4672675	1.854188	2.3321553	0.9017621	2.8581085	1.8907919	1.8590243	2.5788028	3.9728922	1.465853	2.03532	2.2243588	2.8383673	4.1565898	3.2161467	2.475342	2.1800379	3.7591697	2.886268	1.9529952	2.0152481	2.726691	3.0999172	1.8187303	4.3866894	3.9358885	2.8796529	3.256429	2.9018682	2.4014985	3.2929274	3.0106969	1.330406	2.0312878	2.0058134	2.8674245	3.4757781	2.429946	3.5024922
SP1	7.2387805	5.9871751	6.9647929	6.0521777	6.4284011	6.9073047	6.4207878	6.5862403	6.961402	7.134953	6.2391265	7.017217	5.7365967	4.9481107	6.6634223	6.8942071	6.1888671	6.679077	6.0725865	5.731127	6.897301	6.0833583	6.7968736	6.2706825	6.9217546	6.924659	6.9399501	6.1102219	7.005743	6.8834181	6.5463778	6.484202	6.8224489	6.6468489	6.3044406	6.2634076	5.4453533	7.134598	7.0122299	6.6477898	5.6717365	6.5472629	5.961067	6.8425167	6.6103854	5.7135574	6.276297	7.186437	5.9813493
SPIN1	7.8960014	6.2387454	7.4466915	6.4069151	7.2373256	7.8392879	7.0777365	7.4736753	7.78587	7.826565	7.1160212	7.641907	6.4429769	3.768644	7.2841875	7.6220001	7.2199808	7.3062995	6.8969812	6.274468	7.557246	7.066084	7.3847596	6.5236813	7.7324263	7.556513	7.7308894	6.5434167	7.987272	7.927392	7.2812153	7.196514	7.6585179	7.4034688	6.5376922	6.8213052	6.0704289	7.799295	7.7303163	7.4381882	6.0935818	7.2782044	6.978541	7.4788193	7.3049842	6.3918368	6.8268916	7.970377	6.5746937
SPOP	7.265521	6.2169561	6.9337653	6.3173117	6.4873221	7.1441903	6.7168639	6.7432893	7.158064	7.113437	7.0160182	6.956703	6.4272296	5.8627456	6.7287429	6.8225616	6.6569844	6.842829	7.0052806	6.3376	7.106938	6.4070706	6.975011	6.2911201	6.9415566	6.764461	7.0560424	6.5110779	7.1357773	7.3457681	6.7792153	6.723914	7.0222475	6.7451242	6.3832684	6.4681925	6.4532091	7.186296	6.9964983	6.9033738	6.0369314	6.9039949	6.880839	6.9500778	6.8173329	6.8598241	6.7058524	7.065272	6.4685285
SRC	4.6322508	3.0005049	4.845766	3.3238312	4.4619279	5.0089395	3.6711235	3.9788088	5.147579	4.912559	4.3876589	5.195907	4.3691803	0.9228829	4.591476	5.4442032	4.6599645	4.4564316	4.184558	4.362393	5.239872	2.6193191	4.9685654	3.0428019	4.648638	4.898441	4.9956971	3.8580904	3.3305297	5.2197377	4.7255067	4.829449	4.6428979	4.2880263	2.6966171	3.2456934	3.0945232	4.375755	4.4804008	4.4214118	2.947984	4.7457752	5.063335	5.3156025	4.8368431	3.6004125	4.0237521	4.849369	3.3398643
SREBF1	5.640487	5.1783044	5.8538126	5.2428235	5.5449066	6.2456527	3.8696624	4.6875205	5.310589	5.933612	6.1911916	5.822416	6.0531773	4.819933	5.5504593	6.1111514	5.8945939	5.5572027	5.2387298	5.420274	6.272482	4.0163438	5.273606	6.2404608	5.393742	5.456097	6.1346211	5.1959041	5.3112101	6.6639171	5.0237543	6.101737	6.5025845	5.7297227	4.1983653	4.3679706	5.3907751	5.265293	5.6214451	6.0085728	5.7655215	6.488564	6.207525	5.8900697	7.3836355	4.3981017	5.7250212	6.605922	4.6875446
SRSF1	5.585412	4.4876357	5.1661725	4.5160018	4.7904207	4.6123051	5.0138073	5.1538382	5.590012	5.601477	5.6322206	4.867667	4.8247924	3.931501	5.3963536	5.7531644	5.3085787	5.4082457	4.7233275	4.384529	5.397721	5.7640293	5.5407606	4.7997589	5.4306063	5.26407	5.5982608	4.8555135	6.162215	5.869325	5.5010779	5.30597	5.3279812	4.8988345	4.6448209	5.035576	4.4269771	5.71375	5.7735638	5.6249597	4.6271618	5.2379211	5.250429	5.3341629	5.3381183	5.1101552	4.9743622	5.88371	4.7292473
STAT5B	7.2228223	6.7308835	6.9725983	6.5355574	6.6222185	6.8463276	7.0782763	6.614676	6.873747	6.900967	6.6467782	7.168987	6.4438867	5.8325814	7.033657	7.3661557	6.7345476	7.0556632	6.8140921	6.191439	6.924117	5.3592312	7.0024089	7.2214144	6.9761684	6.902497	7.2118102	6.8307507	6.5583872	6.8795689	6.7051181	6.732341	6.9146461	7.047041	6.838966	6.9641225	6.9196469	7.147614	6.803741	6.8267048	6.7974344	6.9609243	6.421962	7.5619385	6.5675989	6.5737506	6.8682984	7.189528	6.8264974
STK32C	4.1296659	2.9567259	3.9768865	3.3549983	4.1340863	3.8866639	3.5961133	3.0505018	4.128388	3.718919	3.8595186	4.360377	4.4740681	2.3286485	4.2260754	4.7663567	4.1046278	3.9481072	3.9351325	4.64305	4.166131	1.9886255	4.2600144	3.6198585	3.5425484	4.27261	4.5884111	4.3692977	2.7083814	3.8975711	3.9256912	3.949022	3.6662817	4.880249	2.9813293	2.9875992	4.526536	3.554142	3.0662631	3.7548646	3.6237016	4.0158335	4.545791	4.8428119	4.2285255	4.2415473	3.7963447	4.04726	3.3588743
STK40	6.1883725	6.3553806	6.3987794	6.2612341	6.6657217	6.2764044	6.4819952	5.9084444	6.443702	6.433316	6.9476184	6.39841	6.6325305	6.3723407	6.7858605	6.4841213	6.7228565	7.2331544	6.9438911	6.247035	6.426785	5.0958054	6.4611672	7.0548218	6.4020878	6.465046	6.7273167	6.6507499	6.4745732	6.7183138	6.0988557	6.566048	6.7835957	6.3728923	5.8283264	6.41128	6.8037247	6.456146	6.4684251	6.5297766	6.7390744	6.9637343	6.414749	6.4495787	6.6001947	6.4958252	6.3720754	6.51109	6.1433562
SUPT5H	6.9308223	5.8924594	7.1716855	5.8609887	6.8052734	7.2579727	6.2029714	6.0157995	7.122606	6.963794	6.373293	7.010128	6.6067249	5.4475386	6.9641968	7.1315915	7.0977593	7.0718371	6.6865123	7.029559	7.232729	4.8094606	6.792103	6.2106723	6.8019698	6.747037	6.9749784	6.1882002	5.7814632	6.980873	6.871523	6.782283	6.9014056	7.1307863	5.5669816	5.4244791	6.3360082	6.884306	6.3735609	6.7231519	5.8914948	6.8756352	6.911052	7.1457855	7.0511345	6.0288012	6.5330144	7.215539	5.8212764
SYK	5.690758	2.4742473	5.1250376	4.0397971	5.3306636	5.9082762	5.6946719	4.9847888	5.550563	5.60251	5.5349395	5.43325	5.4691352	2.1378079	5.4231156	5.728461	5.403287	5.7668931	4.6495296	4.763003	6.02643	3.7028744	5.7894879	4.2727122	5.2256489	4.983865	5.2663014	6.1932375	5.5968511	5.693944	4.7701402	6.131955	5.8034408	4.754432	3.4057491	5.0411568	3.6050796	5.719396	5.5543847	5.5493785	3.4153398	5.2030549	5.748556	4.9180218	5.5264887	5.6980036	4.8729518	5.233252	4.3421753
TACC3	3.9028346	2.801889	3.4059066	2.943233	3.8900367	2.943736	3.4257359	2.8226629	3.239506	3.501401	3.4661861	4.06761	4.0450641	2.3783644	4.0241481	5.8279921	3.3336665	4.0356188	3.8105739	3.778352	3.761336	1.8459051	4.1935217	3.2728504	3.4052527	3.361865	4.2342651	4.5550321	2.978098	3.3213478	3.673757	3.814175	3.7397525	3.2471942	2.5593447	2.7680265	3.2406126	3.45557	3.0006119	3.3407104	3.2095638	3.7420849	4.568604	4.3943658	4.0992893	3.8862825	3.689278	4.025629	3.079971
TBX2	2.8603248	3.4318012	4.0794734	3.4582737	3.2711449	3.3792604	3.9333192	3.3840085	4.375255	4.173375	4.1147378	4.003308	4.1048451	2.5336886	3.3517866	4.4137453	3.2517178	3.6694276	4.9708889	3.952149	3.124394	2.0922816	4.4586292	4.2323236	3.5843017	3.710958	4.1946724	3.6431705	2.5087262	3.0265558	3.5549413	3.199819	4.0040379	2.7804619	3.3391457	3.0235791	4.8998309	4.274038	3.0708007	3.8252248	3.4486088	4.039082	3.834909	3.2903925	3.4548535	4.1548243	4.0212407	3.691532	3.5013178
TERF2	4.8459611	3.1144433	4.3805955	3.3095766	4.431516	4.8531311	3.9459286	3.9712866	4.466174	4.903281	4.3897183	4.86782	3.7533139	3.1436151	4.3115742	4.9317418	4.4924624	4.8090601	3.7947198	3.918876	4.728489	3.5779799	4.5099374	3.5656085	4.628004	4.460315	4.693788	3.6353978	4.7500812	4.7193834	4.4849965	4.352839	4.5019332	4.7592783	3.1181926	3.6452861	3.511484	4.739367	4.4497924	4.445597	3.1259203	4.4327655	4.465275	4.8574305	4.5364432	3.7143258	4.0020095	4.722254	3.3397116
TERT	1.5968989	1.1816385	1.2678249	1.1816385	1.2555183	1.2704819	1.2206768	1.1981852	1.26496	1.225272	1.1816385	1.293439	1.2700734	1.1816385	1.266802	1.9234563	1.1816385	1.4794662	1.4466244	1.275786	1.214395	1.1816385	1.2402417	1.2414844	1.2181662	1.250782	1.325528	1.1816385	1.1981852	1.209776	1.2514003	1.181639	1.2441745	1.4267873	1.1816385	1.1816385	1.2085146	1.216491	1.2192127	1.2116667	1.1816385	1.2076733	1.200508	1.4914684	1.4264076	1.1928958	1.2532544	1.637686	1.2277742
TFAP4	3.8565116	2.3985382	4.0290263	1.7461805	3.8138945	3.5235767	2.9954358	3.3133061	4.151059	3.629143	2.9107211	4.368517	2.9551014	1.7169766	3.5684822	4.6383169	2.654576	3.5157091	2.5981764	4.01686	4.500953	3.0397121	3.8677039	2.3845703	3.0696842	4.113204	3.8416235	2.8770617	1.8731139	3.3537517	4.6872939	2.715182	3.3328221	4.140758	2.4930026	1.9807802	2.9421703	3.950672	3.3171293	3.3950591	1.8358866	3.2211079	3.079429	4.8900461	3.3352675	2.544729	3.2060182	4.386166	2.4617543
TFDP1	6.4838137	5.3017008	6.0753507	5.4247575	6.2326624	6.1629538	5.8353772	5.7565059	6.384312	6.183416	6.2540449	6.552207	5.5156662	5.3988191	6.2075765	7.0597268	6.2853613	6.3150708	5.8673331	5.438101	6.321026	5.52091	6.2482119	5.6210649	5.9090047	6.184949	6.4755366	5.9322084	6.5183866	6.3312493	5.9209211	5.957326	6.1027461	6.1442075	4.8195371	5.6170566	5.4998539	6.226125	6.0285951	6.3004965	5.6095484	6.1880706	6.086694	6.7045255	6.1336397	5.9296159	5.7980762	6.385616	5.5900307
TGFB1I1	6.4838856	4.8512704	6.6304269	5.9807092	7.3681908	7.1575053	6.1397444	6.9667474	7.611047	7.283576	6.8909473	7.16804	6.6353475	3.9187375	7.2103787	6.8472869	7.591675	6.9741973	7.0274641	6.609492	6.656421	6.0260816	6.9837963	5.9642254	6.9880734	6.996046	6.8573459	5.8937106	6.2885779	7.280555	7.9348347	6.412274	6.8299969	6.8866618	5.3156129	5.4144798	6.478963	6.586614	6.9385874	6.6402551	5.0514859	6.6420123	7.528472	6.9750932	6.804722	6.0755654	6.5748045	6.506121	5.7121753
TLR3	5.3637301	4.9308482	4.5720933	4.696388	4.7688895	4.9999793	5.5748165	5.3508606	5.181384	5.331294	5.3078201	5.281554	4.4185205	2.3883114	4.5635494	4.853909	4.8160079	4.7285087	5.0182976	3.755496	4.782071	5.0999266	5.4964243	4.8043188	5.2933031	5.026147	5.0014416	5.1041702	5.7770256	4.9743158	4.5930268	4.688191	5.2088763	4.6043244	5.1279746	5.5449765	4.7629669	5.581739	5.0984631	4.9156092	4.794151	5.5295338	4.464138	5.040377	4.1151746	4.8079024	5.0729279	5.108902	4.9808638
TMSB4X	11.8407208	11.3084052	11.1973871	12.0187814	12.2663381	11.9270452	12.4458729	12.1202327	11.471394	11.969459	12.7156176	11.948956	12.5176051	9.7968941	11.8372541	11.6993386	12.680741	12.1080435	12.0004367	12.273236	11.646086	11.8749529	12.3619695	11.6058225	11.9868644	11.435633	11.6505884	12.7593945	12.5829087	11.9693716	11.6229858	12.488326	11.9167348	11.3166611	11.4689755	12.5112414	12.5417209	12.204559	11.9148919	11.6653656	11.5969144	12.0291715	12.454707	10.9369336	11.8260421	13.2972436	12.1244012	11.387601	11.901876
TNFSF13	5.8651295	4.1426806	5.6859538	4.5276708	5.1579694	6.2959722	4.55405	5.6427924	5.917975	5.715285	5.2390084	5.913542	5.4289151	2.8350488	5.6522246	6.320544	5.6746808	5.7011544	4.8971404	5.164334	6.353725	4.7065733	5.6106652	4.0025009	5.2422413	5.803279	5.9840436	4.3645796	5.0906286	6.3853922	5.8469076	5.495338	5.7623821	6.2100423	4.4109358	4.4109358	4.3565348	5.251051	5.7343925	5.7277296	4.1352215	5.7552065	6.143996	6.4287926	6.0718693	4.3437255	4.8221555	5.847937	4.1933227
TNFSF15	3.5628777	1.3703397	3.7635745	1.6246129	3.2163816	3.3108973	2.5485651	3.3513402	4.211587	3.920785	2.7779783	4.171314	2.0312944	1.3576012	2.9996609	3.4721966	1.9406631	2.4869421	1.8614797	2.631455	4.290326	2.3887434	3.8498666	1.6416229	3.2635837	3.710607	3.0230494	1.7331603	2.2676076	3.3697563	3.804464	2.205782	2.4628161	2.4275535	2.1506884	1.4508929	1.4768431	3.405269	3.2758929	3.7255718	1.2659028	2.4896479	2.417105	3.3673796	3.1223991	1.7409741	2.3953154	3.987702	2.1233803
TOP1	7.4624375	5.8693627	7.0802146	5.9524518	6.5616178	6.9469063	6.5852881	6.3451748	7.28507	6.96907	6.8253034	7.354007	6.2589674	4.4074582	6.9087406	7.4077677	6.7822318	7.1027482	6.2465169	5.82166	7.078831	5.8915939	7.1792269	6.2133901	6.9497503	6.799217	7.538284	6.1551266	7.032943	7.3655816	6.8169775	6.935397	6.9068227	6.925983	6.0557664	6.1845905	5.6675518	7.173098	6.9450838	7.0375502	6.0016331	6.9279053	6.905327	7.5252106	7.1770304	6.3490746	6.5740206	7.546757	6.0308986
TP53	6.8866475	4.4243425	6.3339243	4.9559717	6.599909	6.2713443	5.2555159	6.2307117	6.728214	6.501829	6.3414577	7.166403	5.8751311	3.179831	6.3980047	7.575156	6.4434331	6.8791525	5.3172288	6.650396	6.882241	5.8102751	6.6297812	4.8334653	6.3584765	6.91755	6.787493	5.3845744	6.2660154	7.0069355	6.8462508	6.157958	6.1266215	6.828085	4.88043	4.8314046	5.1174277	6.313139	6.4834748	6.516412	4.5538618	6.0688544	6.354366	7.3263329	6.7120754	5.5261125	5.763711	7.25105	4.7236978
TP63	6.3718441	0.7547918	6.2856585	3.0106753	5.7668158	6.4420675	3.7710412	5.5890661	6.656683	6.89916	4.550263	6.047436	4.3117793	4.2828261	5.8271462	5.2788089	6.1010808	5.6889807	2.3924232	4.381214	6.396609	5.3847353	5.794839	2.3631856	6.649228	6.655053	5.7458044	2.0883061	5.8615235	6.5754265	6.8263861	4.839545	5.3404545	6.036531	3.7007608	0.7560415	0.5983414	6.034867	5.6321521	5.6892457	0.7712566	5.2570725	5.665084	6.2373797	5.8453044	0.6299416	4.2744223	6.537908	2.9766967
TPR	6.7263776	5.4605455	6.4611459	5.4032583	6.0553799	6.2837852	6.2668554	5.7937245	6.634765	6.649372	5.5552149	6.739309	5.2663051	4.7684156	6.1257015	6.7900399	5.9770129	6.2248581	5.9281839	5.021591	6.186035	4.2675111	6.4798996	5.6379529	6.5713533	6.217012	6.3970775	5.8070905	6.3232431	6.0624351	5.7853836	5.89382	6.2963585	5.759016	5.4477158	5.8649877	4.5143521	6.65174	6.4951305	6.0023342	5.4871866	5.9967364	5.922375	6.4136362	6.048773	5.2349806	5.9569759	6.653583	5.5459365
TRIM28	8.6068618	6.7933856	8.493233	7.0571158	8.4806032	8.685115	7.2338671	7.7995372	8.817762	8.474442	8.3543786	8.675438	8.2565198	6.7654914	8.5217636	9.0333237	8.7270352	8.5827745	7.9193868	8.996699	9.001221	6.3495094	8.4365739	7.3078794	8.3580542	8.597073	8.7067153	7.6055534	7.4115503	9.085577	8.9470616	8.235006	8.42328	8.8185733	7.172076	6.7207351	7.9661168	8.317364	8.1962014	8.6397436	6.8619835	8.2840223	8.747426	9.1670055	8.5749555	7.5003142	7.9438855	8.758548	7.1276642
TRPM8	1.6098906	1.1585639	1.4366323	1.1758872	1.613599	1.3291028	1.1629115	1.2279366	1.306716	1.347309	1.2734265	1.501633	1.182998	1.1733997	1.2018686	1.6506152	1.4684024	1.3756529	1.1879412	1.37683	1.436632	1.2559785	1.2858903	1.1513489	1.1622434	1.309473	1.4493561	1.2231097	1.5985871	1.4689593	1.2195612	1.977437	1.7348153	1.2665318	1.1513489	1.161575	1.1513489	1.202358	1.6509901	1.683529	1.1607391	1.2413786	1.322129	1.2776433	2.2212295	1.2232709	1.25139	1.319088	1.1695782
TXN	9.7096692	7.9579804	8.8866145	8.6449236	9.6108114	9.8151092	9.1747439	9.3922265	9.563655	9.271692	9.8412923	9.694843	9.4388778	7.0823713	9.4309986	9.6460761	9.7949535	9.1721629	8.9199771	9.937122	9.758015	10.1937039	9.255862	8.3938211	9.2180452	9.448708	9.5038099	9.5758659	10.0440762	9.7666746	9.5407395	9.48714	9.2244684	9.6921991	8.11434	9.2456355	8.9748988	9.279779	9.4826992	9.3523594	8.3798865	9.2099025	9.984305	9.7598351	9.3318152	10.002631	8.5157611	9.517305	8.3599115
TXNIP	11.4606015	11.0542679	11.2114846	11.5823978	11.4014606	12.1316743	12.3835434	11.7639121	11.630512	11.095368	11.1879661	10.70641	11.6051851	11.6219763	11.514735	9.5282017	10.8886308	11.0457735	11.8590457	10.359409	11.342988	11.0945329	11.9910493	11.3205575	11.3954238	11.926369	10.63643	12.0886653	11.425389	10.6512158	11.0923531	10.82219	11.0773502	12.4993133	12.5754816	12.3531756	12.1957227	12.429432	11.8492673	10.9771869	11.663222	11.109384	11.387379	10.6972437	10.8733461	11.4864942	11.6438308	11.42603	11.7720967
TYK2	6.445638	5.1870216	6.7442574	5.2505267	6.0968652	6.363295	5.7208944	5.1619673	6.674808	6.679594	6.2683693	6.456792	6.0131369	4.9979785	6.606033	6.8885822	5.9511505	6.6526828	6.0255074	6.450037	6.707532	4.168088	6.6374479	5.7300987	6.2108266	6.262459	6.5816182	5.9270977	5.3118828	6.4901483	6.206085	6.440206	6.4003465	6.2245553	5.2396178	5.1938257	5.8485787	6.504689	6.0967734	6.6160554	5.3239314	6.4742269	6.410055	6.8430254	6.6857194	5.7638966	5.9794723	6.796589	5.4905789
UBTD1	4.854976	5.3012607	5.4086769	5.2571978	5.2586431	5.2540866	4.6231175	4.7665689	5.231947	5.428197	5.8280819	5.670073	5.9728557	4.8459837	5.5402984	5.6051662	5.9384312	5.7404627	5.7871911	5.940918	5.640915	3.9254569	5.5465241	6.3307861	5.3942703	4.871979	5.5675318	5.6496318	4.4909418	5.5758542	5.3007896	5.916401	5.7629264	4.6235171	5.8081261	4.2795676	6.8527304	5.237633	4.7945247	5.2289161	5.736441	5.8874593	5.613019	4.8983383	5.6945605	6.0334696	6.1410607	4.924567	5.461363
USP1	7.3051734	5.4646092	6.6896495	5.6128621	6.6054469	6.7591463	6.4105139	6.5461349	7.177739	7.204991	6.7179264	7.049282	5.5957439	4.9001576	6.5821471	7.184386	6.4067893	6.5882258	6.3228967	5.439808	7.069836	6.5222083	6.7583958	5.5479951	7.0702598	7.055921	6.8767342	5.8769434	7.3691762	7.0330857	6.6938385	6.273132	6.594307	6.6746343	6.0264048	6.0307506	5.5263979	7.189061	7.0238388	6.9410106	5.277128	6.3715772	6.09079	7.0665953	6.4818537	6.0971895	6.2496823	7.188678	5.708965
VEGFA	5.8423542	5.8661318	6.8605589	6.1508601	5.9051935	6.8068417	5.9036405	5.2694539	5.949973	6.215546	6.1100452	6.548404	5.6199857	6.0835023	6.5436975	6.1093262	6.5485134	6.6635576	6.3592837	5.894364	6.163019	5.4611015	6.0909471	6.2888764	5.9613725	5.910857	6.6201087	6.2877015	6.1762898	6.3857785	5.6607791	6.860171	6.1527252	5.5246003	6.6575799	6.649251	5.7639764	6.402241	6.0167881	6.4520641	7.0485007	6.238349	5.871262	5.986875	6.9084309	5.4033316	6.257007	6.287562	6.1225349
VENTX	2.0953598	1.3563779	2.1506405	1.7722199	3.2086867	2.3321476	2.8765054	2.111834	2.970784	2.394198	3.7701931	2.716988	2.5053943	0.8767487	2.589953	1.3897118	2.8541324	2.7149455	2.4669991	3.414546	2.090739	1.2026904	2.5385981	2.5250739	1.836329	2.951483	1.7440597	2.1179894	2.4858954	2.559358	2.8395605	2.633563	2.8882305	1.9641293	1.1830056	2.1847703	1.6069263	2.794309	2.6216858	3.5890274	1.9404083	2.6373619	4.038748	1.9542985	2.3323391	2.849084	2.3545934	2.6452	1.4153557
WNT16	1.185022	1.0591426	1.2193594	1.2486863	1.6958279	1.532409	2.053125	1.1509625	1.176143	1.297093	1.2536522	1.713674	1.3496211	1.0591426	1.2177921	1.4495974	3.6845942	1.1397446	1.8377782	1.059143	1.491119	1.3457029	1.6192983	1.0591426	1.3547378	1.187871	1.4519342	1.0591426	1.9556172	1.1371751	1.2521012	1.059143	1.1178398	1.5816189	1.5244209	1.2483757	1.0591426	1.431431	1.363748	1.3047359	1.5207056	1.1317083	1.215597	1.136211	1.7814667	1.4481361	1.4440409	1.453686	1.1875544
WNT2	4.0126275	2.7129558	2.6819635	4.1630424	4.739196	2.5542803	3.7458799	3.8573466	2.20209	2.549768	3.1924314	4.479115	3.6096443	1.7592102	2.9420015	6.1887649	5.242396	2.8729403	4.2216098	4.383098	1.901347	2.6370067	3.8462931	3.3244365	3.0724019	3.008373	5.6274415	5.600619	4.1015934	2.5091209	1.6754896	2.579634	2.5947204	3.206216	2.6090417	4.1424202	2.7306699	3.16684	3.6771041	2.1096046	3.2493936	4.0867908	3.930991	4.4198223	4.1444378	5.6137047	4.6075683	3.92151	2.9475984
WRN	5.8123758	4.1642886	5.3879967	4.2810898	4.9119019	5.3089392	5.0007858	4.9949521	5.550209	5.531261	4.9196676	5.649741	4.2235928	2.8540429	5.2315964	5.7096116	4.741349	5.1720553	4.5326225	4.302941	5.1768	4.542403	5.379941	4.4400627	5.3243741	5.454992	5.6184717	4.3503131	5.6162609	5.2413302	4.9884975	4.849806	5.247099	5.1244862	4.4255338	4.781966	3.6229701	5.68436	5.5457476	5.3845635	4.1310879	4.9841633	4.739565	5.783944	5.2305047	4.0971311	4.6582452	5.68858	4.2334478
WWP1	7.4787598	6.4515657	7.1455605	6.6100185	6.7548872	7.8368136	7.2208071	6.5709506	7.366227	7.500133	7.2220064	7.188499	6.8391457	7.6885918	7.8500403	6.687336	7.2778841	6.8695107	6.7758168	6.313342	7.604467	6.9626184	7.1451669	6.7233384	7.5334847	6.947529	7.3440221	6.9780796	8.050319	7.6791389	6.599084	7.194207	7.4947758	6.6017992	6.6017961	6.9272491	6.1906999	7.889252	7.3031316	7.2541847	6.6138174	7.2730666	6.958457	6.7348773	7.3374649	6.9921657	6.8466365	7.423181	6.6976887
XAF1	4.5593741	3.9034152	5.5295877	4.1511473	4.4135909	4.4337321	5.1204451	4.2952753	6.003431	5.278784	4.9069034	4.73571	3.762209	2.7114469	5.2803294	5.6472615	3.9448297	4.8696392	4.9720222	2.722677	4.473933	3.2176568	6.2331279	5.0194338	5.1428836	4.14311	4.6079881	4.5529028	4.5096204	3.9605666	3.6894243	4.681914	5.0784032	3.5737496	4.1014332	5.1981968	3.5776681	5.41291	4.7131982	4.538469	4.2046331	6.2592076	4.957627	5.1228138	4.8756519	3.6401172	4.8456407	4.886014	4.3551892
YAP1	8.0622799	7.3605451	8.0357129	7.0430056	7.2362632	7.7658575	7.8573394	7.5575475	8.046694	8.130275	7.357543	7.756176	6.8860535	6.0808612	7.5275809	7.7190142	7.3884919	7.7224138	7.7117653	6.304653	7.776859	7.2005455	7.8641128	7.7986672	7.836212	7.77568	7.9367404	7.2780447	8.0235782	7.930737	7.8078556	7.524006	7.7530741	7.4156189	7.3272875	7.8687356	7.1291471	7.969152	7.9415981	7.7118783	7.6757173	7.6868171	7.176181	7.9329355	7.4221833	6.9587412	7.2950731	7.996154	7.0922168
YPEL3	7.1204969	6.2826523	7.5732229	6.4133289	6.7918966	7.966232	6.3998591	6.5353568	7.389637	7.35931	6.9346958	7.137177	7.1394727	5.98604	7.2424496	6.2959025	7.0749321	6.9047982	6.9439106	8.098707	7.791669	6.2684036	7.0464849	6.4399889	7.1294725	7.111976	7.1401821	6.7791638	6.3006676	7.2549392	7.6039918	6.786453	6.9395155	7.2264976	6.7961625	6.2333514	7.4043244	7.541746	6.9463064	7.3112344	5.8360169	7.0173698	7.447681	7.1943349	6.8408333	6.9009315	6.5728577	7.114747	6.3904771
ZFP36	8.7569037	11.109751	9.0165423	12.0181041	10.8883226	10.3493694	8.612923	8.3688526	8.752578	10.57169	10.894708	10.756638	10.0582742	10.6314194	10.9333172	8.820423	11.3594015	10.8504384	11.5309308	10.954964	10.69575	11.3072405	9.3155761	10.8862729	10.2127487	10.553828	11.1284907	9.7955956	10.4220789	10.1933676	10.0590898	11.898498	10.689446	10.3339956	11.2696919	10.512722	12.0426303	11.645894	9.4370778	10.8440115	10.6163845	11.8254943	9.852704	8.8671663	10.1008073	11.4654644	8.6298587	10.091262	7.1209785
ZMAT3	5.2908583	3.657565	5.2970737	4.5700383	4.7959269	4.970484	4.8599221	5.4266062	5.265288	5.754303	4.9167327	5.092412	4.5998	3.2332964	5.0338581	5.3491425	5.056611	4.6921476	4.3182917	4.042792	5.211101	4.8858812	5.5161329	4.4721983	5.0129101	5.085646	5.4082153	4.3321534	5.7629764	5.2428872	4.9791911	5.027948	5.2060118	4.6898321	4.1807151	4.6721687	3.723754	5.182165	5.4013673	5.3076049	3.5094239	5.0207365	4.939128	5.135749	4.9844292	4.4310819	4.8551358	5.186482	4.3444017
ZNF148	6.9979791	5.526738	6.5157607	5.5017098	5.9070006	6.4980491	6.2041293	6.2651577	6.784744	6.89425	6.0394777	6.414892	5.3590521	5.164498	6.1796136	6.6686784	5.8127421	6.2108226	5.8022457	4.977804	6.426831	6.1615105	6.5487123	5.8299169	6.5008893	6.779228	6.7481635	5.8055996	6.9885294	6.6564889	6.1344009	6.139092	6.3822736	6.2163945	5.7905944	5.8979395	5.2056085	6.980237	6.8551872	6.4525294	5.384482	6.1869149	5.647158	6.5989891	6.3493395	5.5627967	5.9549968	6.924019	5.7543211
[truncated: 1,014 more columns]
