# Supplementary material for: Leveraging senescence-oxidative stress co-relation to predict prognosis and drug sensitivity in breast invasive carcinoma
Source: Front Endocrinol (Lausanne). 2023 Aug 4;14:1179050. doi: 10.3389/fendo.2023.1179050 (PMC10437062; doi:10.3389/fendo.2023.1179050)
Supplement: Supplementary file 1 [file DataSheet_1.zip › 1.KEGG_GO/GO.txt]

ONTOLOGY	ID	Description	GeneRatio	BgRatio	pvalue	p.adjust	qvalue	geneID	Count
BP	GO:0007569	cell aging	40/244	132/18723	5.78150674689952e-44	2.37388667027694e-40	1.36382701261072e-40	ABI3/ATM/BCL6/CDK1/CDK6/CDKN1A/CDKN1B/CDKN2A/CDKN2B/CHEK1/FOXM1/HRAS/ING2/MAP2K1/MAP2K6/MAP2K7/MAPK14/MAPKAPK5/MORC3/NEK4/NEK6/NOX4/NUAK1/PLA2R1/PML/PNPT1/PRKCD/PRMT6/RSL1D1/SERPINE1/SIRT1/SOD1/TBX2/TERF2/TERT/TP53/TP63/WNT16/WRN/YPEL3	40
BP	GO:0007568	aging	50/244	339/18723	3.27562095158375e-38	6.72484981360143e-35	3.86350871184167e-35	ABI3/AGT/AKT1/ATM/BCL6/CDK1/CDK6/CDKN1A/CDKN1B/CDKN2A/CDKN2B/CHEK1/ENDOG/FOS/FOXM1/FOXO3/HRAS/IGFBP1/IGFBP5/ING2/KL/MAP2K1/MAP2K6/MAP2K7/MAPK14/MAPKAPK5/MORC3/NEK4/NEK6/NFE2L2/NOX4/NUAK1/PLA2R1/PML/PNPT1/PRKCD/PRMT6/RSL1D1/SERPINE1/SIRT1/SOD1/SREBF1/TBX2/TERF2/TERT/TP53/TP63/WNT16/WRN/YPEL3	50
BP	GO:0090398	cellular senescence	31/244	93/18723	1.15565868751525e-35	1.58171152364587e-32	9.08712673235674e-33	ABI3/ATM/BCL6/CDK6/CDKN1A/CDKN1B/CDKN2A/CDKN2B/HRAS/ING2/MAP2K1/MAP2K6/MAP2K7/MAPK14/MAPKAPK5/NEK4/NEK6/NUAK1/PLA2R1/PML/PNPT1/PRKCD/PRMT6/RSL1D1/SIRT1/TBX2/TERF2/TERT/TP53/WNT16/YPEL3	31
BP	GO:0072331	signal transduction by p53 class mediator	25/244	163/18723	8.32756328751377e-20	8.54824371463289e-17	4.9110708756101e-17	AKT1/ATM/AURKA/CDKN1A/CDKN1B/CHEK1/E2F1/FOXM1/FOXO3/ING2/MAP2K6/MAPKAPK5/NDRG1/NUAK1/PLA2R1/PML/PPM1D/PRMT6/RPS6KA6/SGK1/SIRT1/SNAI1/TFAP4/TP53/TP63	25
BP	GO:0018105	peptidyl-serine phosphorylation	31/244	315/18723	1.60143426440279e-18	1.31509781792757e-15	7.55539828742454e-16	AKT1/ATM/AURKA/BRAF/CAV1/CDK1/CSNK1A1/CSNK2A1/IFNG/LATS1/MAP2K2/MAP4K1/MAPK12/MAPK14/MAPKAPK5/MAST1/MORC3/NEK6/PDCD10/PDPK1/PRKCD/PRKCH/RAF1/RPS6KA6/SGK1/SRC/STK32C/SYK/TOP1/TXN/VEGFA	31
BP	GO:0018209	peptidyl-serine modification	31/244	338/18723	1.22363757761188e-17	8.37375982279063e-15	4.81082773934776e-15	AKT1/ATM/AURKA/BRAF/CAV1/CDK1/CSNK1A1/CSNK2A1/IFNG/LATS1/MAP2K2/MAP4K1/MAPK12/MAPK14/MAPKAPK5/MAST1/MORC3/NEK6/PDCD10/PDPK1/PRKCD/PRKCH/RAF1/RPS6KA6/SGK1/SRC/STK32C/SYK/TOP1/TXN/VEGFA	31
BP	GO:0090342	regulation of cell aging	16/244	61/18723	5.08516354614444e-17	2.98281164578129e-14	1.7136618807383e-14	ABI3/BCL6/CDK6/CDKN2A/FOXM1/ING2/NEK4/NEK6/NUAK1/PNPT1/RSL1D1/SIRT1/TERF2/TERT/TP53/YPEL3	16
BP	GO:0045786	negative regulation of cell cycle	32/244	385/18723	6.30674242390313e-17	3.23693554906828e-14	1.85965918052196e-14	ALOX15B/ATM/BCL6/BRCA1/BRD7/BTG3/CCND1/CDK1/CDK6/CDKN1A/CDKN1B/CDKN1C/CDKN2A/CDKN2B/CHEK1/E2F1/EZH2/FBXO31/LATS1/MAD2L1/MAPK12/MAPK14/PML/PROX1/PRPF19/PTTG1/RAD21/RB1/TERF2/TFAP4/TP53/TPR	32
BP	GO:0062197	cellular response to chemical stress	30/244	337/18723	9.68698935560119e-17	4.41941981045539e-14	2.53901089425758e-14	AKR1B1/AKT1/ATM/AXL/CAV1/CBX8/CDK1/ENDOG/ERRFI1/ETS1/EZH2/FOS/FOXO3/G6PD/HDAC1/MCL1/MMP9/MYLK/NFE2L2/PDCD10/PLA2R1/PML/PNPT1/PRKCD/SIRT1/SOD1/SRC/TP53/TXN/WNT16	30
BP	GO:2001020	regulation of response to DNA damage stimulus	25/244	219/18723	1.18626052200403e-16	4.79009623525572e-14	2.75196904740381e-14	ATM/BRCA1/CBX8/CHEK1/DEK/DHX9/FOXM1/FXR1/HMGB1/ING2/MCL1/MYC/NEK4/PIAS4/PLA2R1/PML/POT1/PRKCD/SIRT1/SIRT6/SNAI1/TERF2/TP53/TRIM28/USP1	25
BP	GO:2000772	regulation of cellular senescence	15/244	53/18723	1.38789396461461e-16	4.79009623525572e-14	2.75196904740381e-14	ABI3/BCL6/CDK6/CDKN2A/ING2/NEK4/NEK6/NUAK1/PNPT1/RSL1D1/SIRT1/TERF2/TERT/TP53/YPEL3	15
BP	GO:0044772	mitotic cell cycle phase transition	33/244	424/18723	1.39993070684531e-16	4.79009623525572e-14	2.75196904740381e-14	AKT1/ATM/AURKA/BRCA1/BRD7/CCND1/CDK1/CDK18/CDK4/CDK6/CDKN1A/CDKN1B/CDKN2A/CDKN2B/CHEK1/E2F1/EZH2/FBXO31/FOXM1/LATS1/MAD2L1/MECP2/NEK6/PML/PPM1D/RAD21/RB1/TACC3/TERT/TFAP4/TFDP1/TP53/TPR	33
BP	GO:0042770	signal transduction in response to DNA damage	22/244	172/18723	7.72697966192816e-16	2.44053680706746e-13	1.40211833379603e-13	ATM/BRCA1/CCND1/CDK1/CDKN1A/CDKN1B/CHEK1/E2F1/FBXO31/FOXM1/FOXO3/MAPK14/NDRG1/PLA2R1/PML/PPM1D/PRPF19/RPS6KA6/SIRT1/SNAI1/TFAP4/TP53	22
BP	GO:0007346	regulation of mitotic cell cycle	33/244	457/18723	1.26116957224803e-15	3.69883018832171e-13	2.12502331684799e-13	AKT1/ATM/AURKA/BCL6/BRCA1/BRD7/BTG3/CCND1/CDK1/CDK4/CDKN1A/CDKN1B/CDKN1C/CDKN2B/CHEK1/DUSP3/E2F1/EZH2/FBXO31/IL1A/MAD2L1/MECP2/NEK6/PML/RAD21/RB1/SIRT1/STAT5B/TERT/TFAP4/TFDP1/TP53/TPR	33
BP	GO:0090399	replicative senescence	10/244	17/18723	2.10938240172495e-15	5.77408276098843e-13	3.3172813770285e-13	ATM/CDKN1A/CDKN2A/CHEK1/PLA2R1/SERPINE1/TERT/TP53/WNT16/WRN	10
BP	GO:0050673	epithelial cell proliferation	32/244	437/18723	2.382548611918e-15	6.11421537533456e-13	3.51269173638699e-13	AKT1/AR/CAV1/CCND1/CDK6/CDKN1B/CDKN1C/CDKN2B/CEBPB/EHF/ERRFI1/HMGB1/HRAS/ID1/IGFBP5/KDM5B/MAP2K1/MYC/PDCD10/PDPK1/PROX1/RB1/SFN/SIRT1/SIRT6/SP1/TP63/VEGFA/WNT16/WNT2/YAP1/ZFP36	32
BP	GO:0051052	regulation of DNA metabolic process	29/244	359/18723	4.23026857305784e-15	9.64971264498639e-13	5.54387828784949e-13	AKT1/ATM/BCL6/BRCA1/CBX8/CDKN1A/CHEK1/DEK/DHX9/ENDOG/FOXM1/HMGB1/MAP2K7/MAPKAPK5/MECP2/MYC/PML/POT1/PRKCD/SIRT1/SIRT6/SRC/TERF2/TFDP1/TNFSF13/TP53/TRIM28/USP1/WRN	29
BP	GO:0071900	regulation of protein serine/threonine kinase activity	29/244	359/18723	4.23026857305784e-15	9.64971264498639e-13	5.54387828784949e-13	AGT/AKT1/CAV1/CCND1/CDKN1A/CDKN1B/CDKN1C/CDKN2A/CDKN2B/EZH2/HRAS/IFNG/LATS1/MAP2K1/MAP2K2/MAP2K6/MAP2K7/MAP3K7/PDCD10/PIK3R5/PRKCD/PROX1/RB1/SFN/SIRT1/SRC/SYK/TFAP4/VEGFA	29
BP	GO:0051054	positive regulation of DNA metabolic process	22/244	201/18723	2.10619606742976e-14	4.37738830520955e-12	2.51486327889215e-12	AKT1/ATM/BRCA1/CBX8/DHX9/ENDOG/FOXM1/HMGB1/MAP2K7/MAPKAPK5/MECP2/MYC/PML/POT1/PRKCD/SIRT1/SIRT6/SRC/TERF2/TNFSF13/TRIM28/WRN	22
BP	GO:1901990	regulation of mitotic cell cycle phase transition	26/244	299/18723	2.13219108875283e-14	4.37738830520955e-12	2.51486327889215e-12	AKT1/ATM/AURKA/BRCA1/BRD7/CCND1/CDK1/CDK4/CDKN1A/CDKN1B/CDKN2B/CHEK1/E2F1/EZH2/FBXO31/MAD2L1/MECP2/NEK6/PML/RAD21/RB1/TERT/TFAP4/TFDP1/TP53/TPR	26
BP	GO:0006979	response to oxidative stress	31/244	446/18723	2.78781880435019e-14	5.45084952888662e-12	3.13157992007458e-12	AKT1/AXL/CBX8/CDK1/DHCR24/ENDOG/ETS1/EZH2/FOS/FOXO3/G6PD/HDAC1/MCL1/MMP9/NFE2L2/PDCD10/PLA2R1/PML/PNPT1/PRKCD/PSMB5/RBX1/SIRT1/SOD1/SP1/SRC/TP53/TXN/TXNIP/WNT16/WRN	31
BP	GO:1901987	regulation of cell cycle phase transition	29/244	390/18723	3.61542615422495e-14	6.74769990420348e-12	3.87663636919527e-12	AKT1/ATM/AURKA/BRCA1/BRD7/CCND1/CDK1/CDK4/CDKN1A/CDKN1B/CDKN2B/CHEK1/E2F1/EZH2/FBXO31/MAD2L1/MAPK14/MECP2/NEK6/PML/PROX1/PRPF19/RAD21/RB1/TERT/TFAP4/TFDP1/TP53/TPR	29
BP	GO:0034599	cellular response to oxidative stress	25/244	288/18723	7.22069461543772e-14	1.28905096047771e-11	7.40575589619951e-12	AKT1/AXL/CBX8/CDK1/ENDOG/ETS1/EZH2/FOS/FOXO3/G6PD/HDAC1/MCL1/MMP9/NFE2L2/PDCD10/PLA2R1/PML/PNPT1/PRKCD/SIRT1/SOD1/SRC/TP53/TXN/WNT16	25
BP	GO:0051348	negative regulation of transferase activity	24/244	268/18723	1.1807501561183e-13	2.02006672542572e-11	1.16055311397417e-11	AGT/AKT1/CAV1/CDKN1A/CDKN1B/CDKN1C/CDKN2A/CDKN2B/DUSP3/ERRFI1/IFNG/LATS1/LIMK1/MAD2L1/PDPK1/POT1/PRKCD/RB1/SFN/SIRT1/SRC/TFAP4/TP53/ZFP36	24
BP	GO:2001233	regulation of apoptotic signaling pathway	27/244	356/18723	1.81995262338501e-13	2.98909018864753e-11	1.71726898063402e-11	AGT/AKT1/AR/BRCA1/CAV1/CSNK2A1/HDAC1/IL1A/ING2/LGALS3/MCL1/MMP9/NFE2L2/PIAS4/PML/PRKCD/RAF1/RB1/SERPINE1/SIRT1/SNAI1/SOD1/SRC/TERT/TP53/TP63/YAP1	27
BP	GO:0045860	positive regulation of protein kinase activity	28/244	386/18723	1.89806965930581e-13	2.99749000811911e-11	1.72209477996127e-11	AGT/AKT1/CCND1/CDKN1A/CDKN1B/EZH2/HMGB1/HRAS/IFNG/MAP2K1/MAP2K2/MAP2K6/MAP2K7/MAP3K7/NOX4/PDCD10/PDPK1/PIK3R5/PRKCD/PROX1/SIRT1/SOCS1/SRC/SYK/TLR3/TNFSF15/TXN/VEGFA	28
BP	GO:0030330	DNA damage response, signal transduction by p53 class mediator	14/244	72/18723	4.28570672572589e-13	6.51744882067796e-11	3.74435429721314e-11	ATM/CDKN1A/CDKN1B/FOXM1/FOXO3/NDRG1/PLA2R1/PML/PPM1D/RPS6KA6/SIRT1/SNAI1/TFAP4/TP53	14
BP	GO:0016570	histone modification	30/244	463/18723	4.64551790586455e-13	6.81232018624280e-11	3.91376151392574e-11	ATM/AURKA/BCL6/BRCA1/BRD7/CBX8/CDK1/CHEK1/DDB2/DPY30/EZH2/HDAC1/HDAC4/ING2/KDM4A/KDM5B/LEO1/MAP3K7/MCRS1/MECP2/PRKCD/PRMT6/RUVBL2/SIN3B/SIRT1/SIRT6/SMARCB1/SREBF1/TP53/VEGFA	30
BP	GO:0097193	intrinsic apoptotic signaling pathway	24/244	288/18723	5.69946817549579e-13	7.93195519153981e-11	4.55700555906394e-11	AKT1/ATM/BRCA1/CAV1/CDKN1A/CEBPB/E2F1/HDAC1/HRAS/ING2/MCL1/MMP9/NFE2L2/PDCD10/PIAS4/PML/PRKCD/SFN/SIRT1/SNAI1/SOD1/SRC/TP53/TP63	24
BP	GO:0033674	positive regulation of kinase activity	30/244	467/18723	5.79538859586445e-13	7.93195519153981e-11	4.55700555906394e-11	AGT/AKT1/AXL/CCND1/CDKN1A/CDKN1B/EPHA3/EZH2/HMGB1/HRAS/IFNG/MAP2K1/MAP2K2/MAP2K6/MAP2K7/MAP3K7/NOX4/PDCD10/PDPK1/PIK3R5/PRKCD/PROX1/SIRT1/SOCS1/SRC/SYK/TLR3/TNFSF15/TXN/VEGFA	30
BP	GO:0010948	negative regulation of cell cycle process	24/244	294/18723	8.91022054113386e-13	1.17489462157423e-10	6.74991372560784e-11	ATM/BCL6/BRCA1/BRD7/CCND1/CDK1/CDKN1A/CDKN1B/CDKN2B/CHEK1/E2F1/EZH2/FBXO31/MAD2L1/MAPK14/PML/PROX1/PRPF19/PTTG1/RAD21/RB1/TERF2/TP53/TPR	24
BP	GO:0050678	regulation of epithelial cell proliferation	27/244	381/18723	9.15650947159654e-13	1.17489462157423e-10	6.74991372560784e-11	AKT1/AR/CAV1/CCND1/CDK6/CDKN1B/CDKN1C/CDKN2B/ERRFI1/HMGB1/HRAS/ID1/KDM5B/MYC/PDCD10/PDPK1/PROX1/RB1/SFN/SIRT1/SIRT6/SP1/TP63/VEGFA/WNT2/YAP1/ZFP36	27
BP	GO:0048511	rhythmic process	24/244	298/18723	1.19295880107209e-12	1.48432995066727e-10	8.5276576497689e-11	AXL/BHLHE40/CDK1/CDK4/CSNK2A1/DHX9/ETS1/EZH2/FOXO3/HDAC1/HSPA5/ID1/ID4/KDM5B/MAP2K6/PML/PROX1/SIRT1/SP1/SRC/SREBF1/STAT5B/TOP1/TP53	24
BP	GO:0030856	regulation of epithelial cell differentiation	18/244	154/18723	1.71475324256162e-12	2.07081670998765e-10	1.18970960265653e-10	ALOX15B/CAV1/CCND1/CDKN1B/CEBPB/ERRFI1/EZH2/ID1/IFNG/MMP9/PRKCH/SERPINE1/SFN/STAT5B/TP63/VEGFA/YAP1/ZFP36	18
BP	GO:0048732	gland development	28/244	436/18723	3.66068695451635e-12	4.2945087529269e-10	2.46724795941989e-10	AKT1/ALOX15B/AR/AURKA/CAV1/CCND1/CDKN1B/CEBPB/ETS1/EZH2/HRAS/IGFBP5/KDM5B/LATS1/MAP2K1/NTN4/PML/PNPT1/PROX1/RAF1/SOD1/SRC/SRSF1/STAT5B/TBX2/TP63/VEGFA/WNT2	28
BP	GO:0034504	protein localization to nucleus	23/244	290/18723	4.94218270534406e-12	5.63683394115075e-10	3.2384302463965e-10	AGT/AKT1/BAG3/CDK1/CDKN1A/IFNG/ING1/LATS1/MAPK14/MCRS1/MORC3/PML/PRKCD/SRC/SYK/TERT/TP53/TPR/TRIM28/TXN/TXNIP/WRN/YAP1	23
BP	GO:0000082	G1/S transition of mitotic cell cycle	20/244	214/18723	6.49718091806265e-12	7.21011482420682e-10	4.14229941319442e-10	AKT1/ATM/BRD7/CCND1/CDK18/CDK4/CDK6/CDKN1A/CDKN1B/CDKN2A/CDKN2B/E2F1/EZH2/FBXO31/LATS1/PML/RB1/TERT/TFDP1/TP53	20
BP	GO:0071214	cellular response to abiotic stimulus	24/244	331/18723	1.12018337018541e-11	1.17935203025161e-09	6.77552208525102e-10	AGT/AKR1B1/AKT1/ATM/BAG3/CDKN1A/CHEK1/DDB2/ERRFI1/HDAC4/HRAS/HSPA5/MAPK14/MMP9/MYC/MYLK/NOX4/PRKCD/RUVBL2/SIRT1/TLR3/TP53/WRN/YAP1	24
BP	GO:0104004	cellular response to environmental stimulus	24/244	331/18723	1.12018337018541e-11	1.17935203025161e-09	6.77552208525102e-10	AGT/AKR1B1/AKT1/ATM/BAG3/CDKN1A/CHEK1/DDB2/ERRFI1/HDAC4/HRAS/HSPA5/MAPK14/MMP9/MYC/MYLK/NOX4/PRKCD/RUVBL2/SIRT1/TLR3/TP53/WRN/YAP1	24
BP	GO:0031098	stress-activated protein kinase signaling cascade	21/244	247/18723	1.16706573595486e-11	1.19799297795766e-09	6.88261661651275e-10	AGT/AKR1B1/AKT1/DUSP3/FOXM1/HMGB1/HRAS/IGFBP6/MAP2K1/MAP2K2/MAP2K6/MAP2K7/MAP3K7/MAP4K1/MAPK14/MYC/PDCD10/TLR3/VEGFA/WNT16/ZFP36	21
BP	GO:1901988	negative regulation of cell cycle phase transition	21/244	249/18723	1.36077986503865e-11	1.362771250207e-09	7.82928800398359e-10	ATM/BRCA1/BRD7/CCND1/CDK1/CDKN1A/CDKN1B/CDKN2B/CHEK1/E2F1/EZH2/FBXO31/MAD2L1/MAPK14/PML/PROX1/PRPF19/RAD21/RB1/TP53/TPR	21
BP	GO:1901796	regulation of signal transduction by p53 class mediator	14/244	93/18723	1.66951499271238e-11	1.6321496571612e-09	9.37689999666279e-10	AKT1/ATM/AURKA/CHEK1/ING2/MAP2K6/MAPKAPK5/NUAK1/PLA2R1/PRMT6/SGK1/SIRT1/SNAI1/TP53	14
BP	GO:0034614	cellular response to reactive oxygen species	17/244	155/18723	2.03449586858908e-11	1.94270698521552e-09	1.11610899424923e-09	AKT1/AXL/CBX8/CDK1/ENDOG/ETS1/EZH2/FOS/FOXO3/MMP9/NFE2L2/PDCD10/PRKCD/SIRT1/SOD1/SRC/TXN	17
BP	GO:0045766	positive regulation of angiogenesis	18/244	181/18723	2.69773841680714e-11	2.46153643098002e-09	1.41418287533679e-09	BRCA1/CXCL8/ETS1/HMGB1/IL1A/NFE2L2/NINJ1/NR2E1/PAK4/PDPK1/PKM/SERPINE1/SIRT1/SIRT6/SP1/TERT/TLR3/VEGFA	18
BP	GO:1904018	positive regulation of vasculature development	18/244	181/18723	2.69773841680714e-11	2.46153643098002e-09	1.41418287533679e-09	BRCA1/CXCL8/ETS1/HMGB1/IL1A/NFE2L2/NINJ1/NR2E1/PAK4/PDPK1/PKM/SERPINE1/SIRT1/SIRT6/SP1/TERT/TLR3/VEGFA	18
BP	GO:0006325	chromatin organization	26/244	409/18723	2.84680286089756e-11	2.54108098844465e-09	1.45988219937561e-09	ASF1A/ATF7IP/CBX7/DEK/EZH2/HDAC1/HDAC4/HJURP/HMGB1/ING2/KDM4A/KDM5B/MYC/PBRM1/RB1/RUVBL2/SIRT1/SMARCA4/SMARCB1/SNAI1/SPIN1/TOP1/TP53/TP63/TPR/TRIM28	26
BP	GO:0016055	Wnt signaling pathway	27/244	444/18723	3.18662514565588e-11	2.78388996767298e-09	1.59937893648708e-09	BRD7/CAV1/CCND1/CSNK1A1/CSNK2A1/FOXO3/GRK6/HDAC1/IGFBP1/IGFBP6/LATS1/LEO1/MAPK14/PIAS4/PPM1B/RBX1/RUVBL2/SENP2/SMARCA4/SMURF2/SPIN1/SRC/TERT/TGFB1I1/WNT16/WNT2/YAP1	27
BP	GO:0198738	cell-cell signaling by wnt	27/244	446/18723	3.52953315461160e-11	2.96320769324466e-09	1.70239916952375e-09	BRD7/CAV1/CCND1/CSNK1A1/CSNK2A1/FOXO3/GRK6/HDAC1/IGFBP1/IGFBP6/LATS1/LEO1/MAPK14/PIAS4/PPM1B/RBX1/RUVBL2/SENP2/SMARCA4/SMURF2/SPIN1/SRC/TERT/TGFB1I1/WNT16/WNT2/YAP1	27
BP	GO:0030099	myeloid cell differentiation	25/244	381/18723	3.55732586732151e-11	2.96320769324466e-09	1.70239916952375e-09	BCL6/CDK6/CDKN2B/CEBPB/ETS1/FOS/FOXO3/G6PD/HMGB1/IFNG/IRF7/ITPKB/LEO1/MAPK14/MMP9/MYC/PML/PRMT6/RB1/SIRT1/SRC/STAT5B/TLR3/VEGFA/ZFP36	25
BP	GO:0045930	negative regulation of mitotic cell cycle	20/244	235/18723	3.60838735173486e-11	2.96320769324466e-09	1.70239916952375e-09	ATM/BCL6/BRCA1/BRD7/BTG3/CCND1/CDK1/CDKN1A/CDKN1B/CDKN1C/CDKN2B/CHEK1/EZH2/FBXO31/MAD2L1/PML/RAD21/RB1/TP53/TPR	20
BP	GO:0033044	regulation of chromosome organization	18/244	187/18723	4.66061926513694e-11	3.7522554318926e-09	2.15571677464848e-09	ATF7IP/ATM/MAD2L1/MAP2K7/MAPKAPK5/MYC/NEK6/PML/POT1/PTTG1/RAD21/RB1/SIRT6/SRC/TACC3/TERF2/TPR/TRIM28	18
BP	GO:0051403	stress-activated MAPK cascade	20/244	239/18723	4.89905769656858e-11	3.86837132732896e-09	2.22242678097372e-09	AGT/AKT1/DUSP3/FOXM1/HMGB1/HRAS/IGFBP6/MAP2K1/MAP2K2/MAP2K6/MAP2K7/MAP3K7/MAP4K1/MAPK14/MYC/PDCD10/TLR3/VEGFA/WNT16/ZFP36	20
BP	GO:0044843	cell cycle G1/S phase transition	20/244	241/18723	5.69527240757395e-11	4.4122242463205e-09	2.53487695439389e-09	AKT1/ATM/BRD7/CCND1/CDK18/CDK4/CDK6/CDKN1A/CDKN1B/CDKN2A/CDKN2B/E2F1/EZH2/FBXO31/LATS1/PML/RB1/TERT/TFDP1/TP53	20
BP	GO:0009314	response to radiation	27/244	456/18723	5.83349452075213e-11	4.43561638929783e-09	2.54831602748646e-09	AKT1/ATM/BHLHE40/BRCA1/CCND1/CDKN1A/CHEK1/DDB2/FOS/HRAS/HSPA5/MAP2K7/MAPK14/MECP2/MMP9/MYC/NOX4/PML/PPM1D/PRKCD/RUVBL2/SIRT1/TP53/TXN/USP1/WRN/YAP1	27
BP	GO:0097191	extrinsic apoptotic signaling pathway	19/244	219/18723	8.14413449309566e-11	6.07996658702742e-09	3.49301538737366e-09	AGT/AKT1/AR/BAG3/BRCA1/CAV1/FOXO3/IFNG/IL1A/LGALS3/MCL1/PDPK1/PML/RAF1/SERPINE1/SRC/TERT/TLR3/YAP1	19
BP	GO:0000302	response to reactive oxygen species	19/244	222/18723	1.03024115349927e-10	7.55387531476429e-09	4.33979403193959e-09	AKT1/AXL/CBX8/CDK1/ENDOG/ETS1/EZH2/FOS/FOXO3/MMP9/NFE2L2/PDCD10/PRKCD/RBX1/SIRT1/SOD1/SRC/TXN/TXNIP	19
BP	GO:2001234	negative regulation of apoptotic signaling pathway	19/244	224/18723	1.20250545136273e-10	8.66225856718483e-09	4.97657380702469e-09	AKT1/AR/BRCA1/CSNK2A1/HDAC1/IL1A/ING2/LGALS3/MCL1/MMP9/NFE2L2/RAF1/RB1/SERPINE1/SIRT1/SNAI1/SRC/TERT/YAP1	19
BP	GO:0051090	regulation of DNA-binding transcription factor activity	26/244	440/18723	1.41456608453091e-10	9.90435285542335e-09	5.69017221242437e-09	AGT/AKT1/AR/BHLHE40/CAV1/CDKN2A/DHX9/EZH2/HDAC4/ID1/MAP3K7/PIAS4/PIM1/PRKCH/PROX1/RB1/SGK1/SIRT1/SMARCA4/SMARCB1/SYK/TFDP1/TLR3/TMSB4X/VEGFA/WNT2	26
BP	GO:0071902	positive regulation of protein serine/threonine kinase activity	18/244	200/18723	1.42317783358494e-10	9.90435285542335e-09	5.69017221242437e-09	AKT1/CCND1/CDKN1B/EZH2/HRAS/IFNG/MAP2K1/MAP2K2/MAP2K6/MAP2K7/MAP3K7/PDCD10/PIK3R5/PROX1/SIRT1/SRC/SYK/VEGFA	18
BP	GO:1901991	negative regulation of mitotic cell cycle phase transition	17/244	179/18723	2.02171179186704e-10	1.38352476956768e-08	7.94851951855094e-09	ATM/BRCA1/BRD7/CCND1/CDK1/CDKN1A/CDKN1B/CDKN2B/CHEK1/EZH2/FBXO31/MAD2L1/PML/RAD21/RB1/TP53/TPR	17
BP	GO:0048608	reproductive structure development	25/244	424/18723	3.42190442434978e-10	2.3033343551443e-08	1.32329384209972e-08	AKT1/ALOX15B/AR/AXL/CCND1/CDKN1B/CEBPB/DHCR24/FOXO3/HSPA5/ING2/KDM5B/MAP2K1/MAPK14/PATZ1/SIRT1/SNAI1/SOD1/SRC/STAT5B/TLR3/TP63/TRIM28/VEGFA/WNT2	25
BP	GO:0006469	negative regulation of protein kinase activity	18/244	212/18723	3.70293556708465e-10	2.45229894168542e-08	1.40887582442049e-08	AGT/AKT1/CAV1/CDKN1A/CDKN1B/CDKN1C/CDKN2A/CDKN2B/DUSP3/ERRFI1/IFNG/LATS1/PDPK1/PRKCD/RB1/SFN/SIRT1/TFAP4	18
BP	GO:0052547	regulation of peptidase activity	26/244	461/18723	3.87117672972226e-10	2.52302407178407e-08	1.44950827924939e-08	AGT/AKT1/ASPH/CAV1/CSNK2A1/DHCR24/HDAC1/HMGB1/MAPK12/MMP9/MYC/PEBP1/PML/PSMD14/PTTG1/RAF1/SENP1/SERPINE1/SFN/SIRT1/SRC/SYK/TFAP4/TNFSF15/TP63/VEGFA	26
BP	GO:0061458	reproductive system development	25/244	427/18723	3.96389013289312e-10	2.54308326338424e-08	1.46103253089037e-08	AKT1/ALOX15B/AR/AXL/CCND1/CDKN1B/CEBPB/DHCR24/FOXO3/HSPA5/ING2/KDM5B/MAP2K1/MAPK14/PATZ1/SIRT1/SNAI1/SOD1/SRC/STAT5B/TLR3/TP63/TRIM28/VEGFA/WNT2	25
BP	GO:0051098	regulation of binding	23/244	363/18723	4.4909028814076e-10	2.8368688047784e-08	1.62981592829707e-08	AKT1/AURKA/BLK/CAV1/CDKN1A/CSNK1A1/DHX9/E2F1/HDAC4/HJURP/HMGB1/ID1/IFNG/MMP9/PEX19/PRKCD/RB1/SRC/TERT/TFAP4/TMSB4X/TRIM28/TXN	23
BP	GO:0070301	cellular response to hydrogen peroxide	13/244	98/18723	4.57701043675356e-10	2.84745528080456e-08	1.63589798863871e-08	AXL/CBX8/CDK1/ENDOG/ETS1/EZH2/FOXO3/NFE2L2/PDCD10/PRKCD/SIRT1/SRC/TXN	13
BP	GO:0008630	intrinsic apoptotic signaling pathway in response to DNA damage	13/244	99/18723	5.2085494872152e-10	3.19198570067248e-08	1.83383494121748e-08	ATM/BRCA1/CDKN1A/E2F1/ING2/MCL1/PIAS4/PML/SFN/SIRT1/SNAI1/TP53/TP63	13
BP	GO:2000045	regulation of G1/S transition of mitotic cell cycle	15/244	142/18723	5.43786375513733e-10	3.28351008508733e-08	1.88641682279609e-08	AKT1/ATM/BRD7/CCND1/CDKN1A/CDKN1B/CDKN2B/E2F1/EZH2/FBXO31/PML/RB1/TERT/TFDP1/TP53	15
BP	GO:1901654	response to ketone	17/244	194/18723	7.10799953604307e-10	4.22977479637577e-08	2.43005750728795e-08	AKR1B1/AKT1/AR/CAV1/CCND1/CDK4/CDKN1A/ERRFI1/FOS/FOXO3/MAP4K1/SIRT1/SRC/SREBF1/TFAP4/TXNIP/YAP1	17
BP	GO:0000075	cell cycle checkpoint signaling	16/244	169/18723	7.32848390072053e-10	4.29867927090835e-08	2.46964397316011e-08	ATM/BRCA1/CCND1/CDK1/CDKN1A/CDKN1B/CHEK1/E2F1/FBXO31/MAD2L1/MAPK14/PML/PROX1/PRPF19/TP53/TPR	16
BP	GO:0071560	cellular response to transforming growth factor beta stimulus	19/244	250/18723	7.80428840540668e-10	4.51329692853519e-08	2.59294445018775e-08	CAV1/CDKN1C/CDKN2B/FOS/HSPA5/ID1/ING2/LATS1/MAP3K7/NOX4/PDPK1/PML/SIRT1/SMURF2/SOX5/SRC/TGFB1I1/TP53/WNT2	19
BP	GO:0042542	response to hydrogen peroxide	15/244	146/18723	8.04973751913665e-10	4.59058642410765e-08	2.63734821350661e-08	AXL/CBX8/CDK1/ENDOG/ETS1/EZH2/FOXO3/NFE2L2/PDCD10/PRKCD/SIRT1/SOD1/SRC/TXN/TXNIP	15
BP	GO:0045787	positive regulation of cell cycle	21/244	313/18723	9.52126114958548e-10	5.35538332605452e-08	3.07673341546086e-08	AKT1/AURKA/CCND1/CDK1/CDK4/CDKN1B/CHEK1/DUSP3/EZH2/IL1A/MAD2L1/MECP2/NR2E1/PROX1/RAD21/RB1/SRC/STAT5B/TERT/TFDP1/TPR	21
BP	GO:0016049	cell growth	26/244	482/18723	1.00045289375607e-09	5.55116159697624e-08	3.18921043372312e-08	AGT/AKT1/AURKA/BCL6/CDKN1A/CDKN1B/CDKN2A/CDKN2AIP/CSNK2A1/G6PD/IGFBP1/IGFBP5/ING1/ITSN2/LIMK1/PAK4/PML/RB1/SFN/SGK1/SIRT1/SIRT6/SMARCA4/SORBS2/TP53/VEGFA	26
BP	GO:0009411	response to UV	15/244	149/18723	1.07146541470041e-09	5.84460276526225e-08	3.35779598455475e-08	AKT1/CCND1/CDKN1A/CHEK1/DDB2/MAP2K7/MMP9/MYC/PML/PRKCD/RUVBL2/SIRT1/TP53/USP1/WRN	15
BP	GO:0070482	response to oxygen levels	22/244	347/18723	1.08180664919613e-09	5.84460276526225e-08	3.35779598455475e-08	AKT1/CAV1/CDK4/CDKN1A/CDKN1B/E2F1/ENDOG/ETS1/FOXO3/HDAC1/MECP2/MYC/NDRG1/NFE2L2/NOX4/PML/RAF1/SIRT1/SRC/TERT/TP53/VEGFA	22
BP	GO:2001022	positive regulation of response to DNA damage stimulus	13/244	105/18723	1.09704733521667e-09	5.84996929662292e-08	3.36087912265285e-08	ATM/BRCA1/CBX8/DHX9/FOXM1/FXR1/HMGB1/MYC/PIAS4/PLA2R1/PRKCD/SIRT1/TRIM28	13
BP	GO:1901342	regulation of vasculature development	22/244	348/18723	1.14159065107116e-09	6.00945027345924e-08	3.45250290020308e-08	AGT/BRCA1/CXCL8/ETS1/HMGB1/ID1/IL1A/MECP2/NFE2L2/NINJ1/NR2E1/PAK4/PDPK1/PKM/PML/SERPINE1/SIRT1/SIRT6/SP1/TERT/TLR3/VEGFA	22
BP	GO:0071559	response to transforming growth factor beta	19/244	256/18723	1.16219718095826e-09	6.04048306963874e-08	3.47033162228841e-08	CAV1/CDKN1C/CDKN2B/FOS/HSPA5/ID1/ING2/LATS1/MAP3K7/NOX4/PDPK1/PML/SIRT1/SMURF2/SOX5/SRC/TGFB1I1/TP53/WNT2	19
BP	GO:1900182	positive regulation of protein localization to nucleus	12/244	87/18723	1.36953480601886e-09	7.02913739189178e-08	4.03832565827402e-08	AKT1/BAG3/CDK1/IFNG/MAPK14/MCRS1/PRKCD/SRC/TERT/TPR/TRIM28/YAP1	12
BP	GO:0006282	regulation of DNA repair	14/244	130/18723	1.60597083960076e-09	8.14088428074162e-08	4.67703788374958e-08	BRCA1/CBX8/CHEK1/DEK/DHX9/FOXM1/HMGB1/PML/POT1/SIRT1/SIRT6/TERF2/TRIM28/USP1	14
BP	GO:0006606	protein import into nucleus	15/244	155/18723	1.8609824210051e-09	9.31852904956943e-08	5.35360924964368e-08	AGT/AKT1/BAG3/CDK1/CDKN1A/IFNG/ING1/MAPK14/PML/PRKCD/SYK/TP53/TPR/TRIM28/TXNIP	15
BP	GO:0050679	positive regulation of epithelial cell proliferation	17/244	207/18723	1.93041772798299e-09	9.54798779168447e-08	5.48543611176581e-08	AKT1/AR/CCND1/HMGB1/HRAS/ID1/KDM5B/MYC/PDPK1/PROX1/SIRT1/SIRT6/SP1/TP63/VEGFA/WNT2/YAP1	17
BP	GO:2000116	regulation of cysteine-type endopeptidase activity	18/244	235/18723	1.95331459937042e-09	9.54798779168447e-08	5.48543611176581e-08	AKT1/ASPH/CSNK2A1/DHCR24/HMGB1/MMP9/MYC/PML/RAF1/SENP1/SFN/SIRT1/SRC/SYK/TFAP4/TNFSF15/TP63/VEGFA	18
BP	GO:1901653	cellular response to peptide	22/244	359/18723	2.03721541137179e-09	9.84094879893244e-08	5.65374580419094e-08	AGT/AKR1B1/AKT1/CAV1/CDK4/ERRFI1/FOXO3/ID1/IGFBP1/KL/NFE2L2/PDPK1/PIK3C2A/PKM/PRKCD/SIRT1/SOCS1/SP1/SRC/SREBF1/STAT5B/TP53	22
BP	GO:0030522	intracellular receptor signaling pathway	19/244	265/18723	2.06833955529046e-09	9.87511885351469e-08	5.67337691971349e-08	ALOX15B/AR/BRCA1/EZH2/HDAC1/IRF3/IRF7/LATS1/MAP2K6/MAP3K7/NR2E1/PIM1/PML/SIRT1/SMARCA4/SRC/SREBF1/TP63/YAP1	19
BP	GO:2000377	regulation of reactive oxygen species metabolic process	15/244	157/18723	2.22450720212001e-09	1.03015451317292e-07	5.91836404753123e-08	AGT/AKT1/BRCA1/CDKN1A/FOXM1/FOXO3/G6PD/HDAC4/MAPK14/NFE2L2/NOX4/PRKCD/SOD1/SYK/TP53	15
BP	GO:0043281	regulation of cysteine-type endopeptidase activity involved in apoptotic process	17/244	209/18723	2.236118503095e-09	1.03015451317292e-07	5.91836404753123e-08	AKT1/CSNK2A1/DHCR24/HMGB1/MMP9/MYC/PML/RAF1/SENP1/SFN/SIRT1/SRC/SYK/TFAP4/TNFSF15/TP63/VEGFA	17
BP	GO:0033673	negative regulation of kinase activity	18/244	237/18723	2.23615491402635e-09	1.03015451317292e-07	5.91836404753123e-08	AGT/AKT1/CAV1/CDKN1A/CDKN1B/CDKN1C/CDKN2A/CDKN2B/DUSP3/ERRFI1/IFNG/LATS1/PDPK1/PRKCD/RB1/SFN/SIRT1/TFAP4	18
BP	GO:0070997	neuron death	22/244	361/18723	2.25801037958019e-09	1.03015451317292e-07	5.91836404753123e-08	AKT1/AXL/CEBPB/DHCR24/ENDOG/FOS/FOXO3/G6PD/HDAC1/HDAC4/HRAS/HSPA5/IFNG/MCL1/MECP2/PDPK1/RB1/SIRT1/SOD1/TERT/TP53/TP63	22
BP	GO:0045637	regulation of myeloid cell differentiation	17/244	210/18723	2.4051436083685e-09	1.0852219402155e-07	6.23473317102813e-08	CDK6/CEBPB/ETS1/FOS/FOXO3/HMGB1/IFNG/IRF7/ITPKB/LEO1/MAPK14/MYC/PRMT6/RB1/STAT5B/TLR3/ZFP36	17
BP	GO:0010332	response to gamma radiation	10/244	56/18723	2.47412182260092e-09	1.10421132647819e-07	6.34382952454079e-08	ATM/CDKN1A/HRAS/HSPA5/MYC/NOX4/PML/TP53/WRN/YAP1	10
BP	GO:0052548	regulation of endopeptidase activity	24/244	432/18723	2.56943296993609e-09	1.13441847038253e-07	6.51737327179034e-08	AGT/AKT1/ASPH/CSNK2A1/DHCR24/HDAC1/HMGB1/MMP9/MYC/PEBP1/PML/PSMD14/PTTG1/RAF1/SENP1/SERPINE1/SFN/SIRT1/SRC/SYK/TFAP4/TNFSF15/TP63/VEGFA	24
BP	GO:0051170	import into nucleus	15/244	159/18723	2.65194405644816e-09	1.15839173359321e-07	6.6551026097428e-08	AGT/AKT1/BAG3/CDK1/CDKN1A/IFNG/ING1/MAPK14/PML/PRKCD/SYK/TP53/TPR/TRIM28/TXNIP	15
BP	GO:0071478	cellular response to radiation	16/244	186/18723	2.99036057630234e-09	1.29246531855762e-07	7.42537180220891e-08	ATM/CDKN1A/CHEK1/DDB2/HRAS/HSPA5/MAPK14/MMP9/MYC/NOX4/PRKCD/RUVBL2/SIRT1/TP53/WRN/YAP1	16
BP	GO:1903706	regulation of hemopoiesis	22/244	367/18723	3.06151285563314e-09	1.30943456096143e-07	7.52286218144065e-08	AXL/BCL6/CDK6/CEBPB/ETS1/FOS/FOXO3/HMGB1/IFNG/IRF7/ITPKB/LEO1/MAPK14/MYC/PRMT6/RB1/SOCS1/SOD1/STAT5B/SYK/TLR3/ZFP36	22
BP	GO:0000086	G2/M transition of mitotic cell cycle	14/244	137/18723	3.20797100599151e-09	1.3440743827144e-07	7.72187220668848e-08	ATM/AURKA/BRCA1/CCND1/CDK1/CDK4/CDKN1A/CDKN2B/CHEK1/FOXM1/LATS1/MECP2/PPM1D/RAD21	14
BP	GO:0030879	mammary gland development	14/244	137/18723	3.20797100599151e-09	1.3440743827144e-07	7.72187220668848e-08	AKT1/AR/CAV1/CCND1/CEBPB/IGFBP5/KDM5B/LATS1/PML/SRC/STAT5B/TBX2/VEGFA/WNT2	14
BP	GO:0000079	regulation of cyclin-dependent protein serine/threonine kinase activity	12/244	94/18723	3.40238731996955e-09	1.40485387482588e-07	8.07105784470683e-08	AKT1/CCND1/CDKN1A/CDKN1B/CDKN1C/CDKN2A/CDKN2B/LATS1/PROX1/SFN/SRC/TFAP4	12
BP	GO:0000077	DNA damage checkpoint signaling	13/244	115/18723	3.4214658422452e-09	1.40485387482588e-07	8.07105784470683e-08	ATM/BRCA1/CCND1/CDK1/CDKN1A/CDKN1B/CHEK1/E2F1/FBXO31/MAPK14/PML/PRPF19/TP53	13
BP	GO:0048545	response to steroid hormone	21/244	339/18723	3.97761546212199e-09	1.60751523687509e-07	9.23537223020762e-08	AR/BRCA1/CAV1/CCND1/CDKN1A/ERRFI1/FOS/FOXO3/HDAC1/HMGB1/LATS1/NR2E1/SIRT1/SMARCA4/SRC/SREBF1/TFAP4/TP63/TXNIP/YAP1/ZFP36	21
BP	GO:2000379	positive regulation of reactive oxygen species metabolic process	11/244	76/18723	3.99334033515002e-09	1.60751523687509e-07	9.23537223020762e-08	AGT/CDKN1A/FOXO3/HDAC4/MAPK14/NFE2L2/NOX4/PRKCD/SOD1/SYK/TP53	11
BP	GO:0071480	cellular response to gamma radiation	8/244	31/18723	4.517913864207e-09	1.79637623960773e-07	1.03204018585406e-07	ATM/CDKN1A/HRAS/HSPA5/NOX4/TP53/WRN/YAP1	8
BP	GO:0018108	peptidyl-tyrosine phosphorylation	22/244	375/18723	4.55000313977602e-09	1.79637623960773e-07	1.03204018585406e-07	AGT/AXL/BLK/CAV1/EPHA3/ERRFI1/HDAC1/IFNG/MAP2K1/MAP2K2/MAP2K6/MAP2K7/MATK/NEK1/NOX4/PRKCD/SOCS1/SRC/SYK/TP53/TYK2/VEGFA	22
BP	GO:0045765	regulation of angiogenesis	21/244	342/18723	4.64957649558431e-09	1.81820581817802e-07	1.04458154652676e-07	AGT/BRCA1/CXCL8/ETS1/HMGB1/IL1A/MECP2/NFE2L2/NINJ1/NR2E1/PAK4/PDPK1/PKM/PML/SERPINE1/SIRT1/SIRT6/SP1/TERT/TLR3/VEGFA	21
BP	GO:0018212	peptidyl-tyrosine modification	22/244	378/18723	5.2642884188244e-09	2.03916681582009e-07	1.1715263502071e-07	AGT/AXL/BLK/CAV1/EPHA3/ERRFI1/HDAC1/IFNG/MAP2K1/MAP2K2/MAP2K6/MAP2K7/MATK/NEK1/NOX4/PRKCD/SOCS1/SRC/SYK/TP53/TYK2/VEGFA	22
BP	GO:1904029	regulation of cyclin-dependent protein kinase activity	12/244	98/18723	5.52770742938558e-09	2.12119315000535e-07	1.21865148541595e-07	AKT1/CCND1/CDKN1A/CDKN1B/CDKN1C/CDKN2A/CDKN2B/LATS1/PROX1/SFN/SRC/TFAP4	12
BP	GO:0001558	regulation of cell growth	23/244	414/18723	5.61646350121733e-09	2.13529621629614e-07	1.22675387000273e-07	AGT/AKT1/BCL6/CDKN1A/CDKN1B/CDKN2A/CDKN2AIP/CSNK2A1/G6PD/IGFBP1/IGFBP5/ING1/ITSN2/LIMK1/PAK4/PML/RB1/SFN/SGK1/SIRT1/SMARCA4/TP53/VEGFA	23
BP	GO:1902806	regulation of cell cycle G1/S phase transition	15/244	168/18723	5.66856816385015e-09	2.1353340257586e-07	1.22677559200272e-07	AKT1/ATM/BRD7/CCND1/CDKN1A/CDKN1B/CDKN2B/E2F1/EZH2/FBXO31/PML/RB1/TERT/TFDP1/TP53	15
BP	GO:0071901	negative regulation of protein serine/threonine kinase activity	13/244	120/18723	5.79050762051073e-09	2.16143857180155e-07	1.24177297392962e-07	AGT/AKT1/CAV1/CDKN1A/CDKN1B/CDKN1C/CDKN2A/CDKN2B/LATS1/PRKCD/RB1/SIRT1/TFAP4	13
BP	GO:1904019	epithelial cell apoptotic process	13/244	121/18723	6.41325535003893e-09	2.37232670876215e-07	1.36293079558438e-07	E2F1/FOXO3/HDAC1/NFE2L2/PAK4/PDPK1/PIAS4/PLA2R1/RB1/SERPINE1/TERT/YAP1/ZFP36	13
BP	GO:0048145	regulation of fibroblast proliferation	11/244	80/18723	6.9785898557533e-09	2.55840088818956e-07	1.46983269424278e-07	AGT/CDK4/CDK6/CDKN1A/DHX9/E2F1/MORC3/MYC/PML/TP53/WNT2	11
BP	GO:0007179	transforming growth factor beta receptor signaling pathway	16/244	198/18723	7.37792604645696e-09	2.6808641014825e-07	1.54018931253936e-07	CAV1/CDKN1C/CDKN2B/FOS/HSPA5/ID1/ING2/LATS1/MAP3K7/PDPK1/PML/SIRT1/SMURF2/SRC/TGFB1I1/TP53	16
BP	GO:0006476	protein deacetylation	12/244	101/18723	7.83689096781696e-09	2.80056892706215e-07	1.60896120325744e-07	BCL6/HDAC1/HDAC4/IFNG/ING2/PRMT6/SIN3B/SIRT1/SIRT6/SREBF1/TP53/VEGFA	12
BP	GO:0031570	DNA integrity checkpoint signaling	13/244	123/18723	7.84377561159639e-09	2.80056892706215e-07	1.60896120325744e-07	ATM/BRCA1/CCND1/CDK1/CDKN1A/CDKN1B/CHEK1/E2F1/FBXO31/MAPK14/PML/PRPF19/TP53	13
BP	GO:0048144	fibroblast proliferation	11/244	81/18723	7.98328427227648e-09	2.82580734672131e-07	1.62346098495205e-07	AGT/CDK4/CDK6/CDKN1A/DHX9/E2F1/MORC3/MYC/PML/TP53/WNT2	11
BP	GO:0071496	cellular response to external stimulus	20/244	320/18723	8.15103391796954e-09	2.86052523651136e-07	1.64340683852179e-07	AGT/AKT1/AXL/BAG3/CDKN1A/CDKN2B/CHEK1/FOS/FOXO3/HDAC4/HSPA5/NFE2L2/NUAK1/PIM1/PPM1D/SIRT1/SREBF1/TLR3/TP53/WRN	20
BP	GO:0010212	response to ionizing radiation	14/244	148/18723	8.78266068147571e-09	3.03038695446548e-07	1.74099447918506e-07	ATM/BRCA1/CCND1/CDKN1A/HRAS/HSPA5/MAPK14/MYC/NOX4/PML/SIRT1/TP53/WRN/YAP1	14
BP	GO:0044839	cell cycle G2/M phase transition	14/244	148/18723	8.78266068147571e-09	3.03038695446548e-07	1.74099447918506e-07	ATM/AURKA/BRCA1/CCND1/CDK1/CDK4/CDKN1A/CDKN2B/CHEK1/FOXM1/LATS1/MECP2/PPM1D/RAD21	14
BP	GO:0016575	histone deacetylation	11/244	82/18723	9.11515897336481e-09	3.09312749955669e-07	1.77703969198004e-07	BCL6/HDAC1/HDAC4/ING2/PRMT6/SIN3B/SIRT1/SIRT6/SREBF1/TP53/VEGFA	11
BP	GO:2001252	positive regulation of chromosome organization	11/244	82/18723	9.11515897336481e-09	3.09312749955669e-07	1.77703969198004e-07	ATF7IP/ATM/MAP2K7/MAPKAPK5/PML/POT1/RAD21/SIRT6/TERF2/TPR/TRIM28	11
BP	GO:0048146	positive regulation of fibroblast proliferation	9/244	48/18723	1.0079433175242e-08	3.39230759160195e-07	1.9489223249109e-07	AGT/CDK4/CDK6/CDKN1A/DHX9/E2F1/MYC/PML/WNT2	9
BP	GO:0010632	regulation of epithelial cell migration	19/244	292/18723	1.01852826855829e-08	3.40006265910597e-07	1.9533777063236e-07	AGT/AKT1/ETS1/HMGB1/IFNG/MECP2/MMP9/NFE2L2/NR2E1/PATZ1/PDCD10/PDPK1/PIK3C2A/PROX1/SIRT1/SP1/SRC/TMSB4X/VEGFA	19
BP	GO:0010634	positive regulation of epithelial cell migration	15/244	176/18723	1.07030055915921e-08	3.54407588379654e-07	2.03611507052274e-07	AGT/AKT1/ETS1/HMGB1/IFNG/MMP9/NFE2L2/PDPK1/PIK3C2A/PROX1/SIRT1/SP1/SRC/TMSB4X/VEGFA	15
BP	GO:2001236	regulation of extrinsic apoptotic signaling pathway	14/244	151/18723	1.13832553787477e-08	3.73917172681106e-07	2.14820002558094e-07	AGT/AKT1/AR/BRCA1/CAV1/IL1A/LGALS3/MCL1/PML/RAF1/SERPINE1/SRC/TERT/YAP1	14
BP	GO:2000134	negative regulation of G1/S transition of mitotic cell cycle	11/244	84/18723	1.1817379957749e-08	3.85096524654899e-07	2.21242677404473e-07	ATM/BRD7/CCND1/CDKN1A/CDKN1B/CDKN2B/EZH2/FBXO31/PML/RB1/TP53	11
BP	GO:0030857	negative regulation of epithelial cell differentiation	9/244	49/18723	1.22081479802375e-08	3.94698075644528e-07	2.26758886230519e-07	CAV1/CCND1/EZH2/ID1/IFNG/MMP9/TP63/VEGFA/YAP1	9
BP	GO:0031056	regulation of histone modification	14/244	152/18723	1.23943616467585e-08	3.9719310134722e-07	2.28192309103269e-07	BCL6/BRCA1/BRD7/CHEK1/ING2/KDM4A/MECP2/PRMT6/RUVBL2/SIRT1/SMARCB1/SREBF1/TP53/VEGFA	14
BP	GO:0035265	organ growth	15/244	178/18723	1.24787895942015e-08	3.9719310134722e-07	2.28192309103269e-07	AGT/AKT1/AR/CDK1/G6PD/LATS1/MAPK14/PIM1/PROX1/SIRT6/SOD1/SORBS2/TBX2/WNT2/YAP1	15
BP	GO:0017038	protein import	16/244	206/18723	1.29964205460139e-08	4.10486944322562e-07	2.3582978496856e-07	AGT/AKT1/BAG3/CDK1/CDKN1A/IFNG/ING1/MAPK14/PEX19/PML/PRKCD/SYK/TP53/TPR/TRIM28/TXNIP	16
BP	GO:0006913	nucleocytoplasmic transport	19/244	301/18723	1.66442739578391e-08	5.1773779447642e-07	2.9744671403124e-07	AGT/AKT1/BAG3/CDK1/CDKN1A/DHX9/DUSP16/IFNG/ING1/MAPK14/PML/PRKCD/SFN/SYK/TP53/TPR/TRIM28/TXN/TXNIP	19
BP	GO:0051169	nuclear transport	19/244	301/18723	1.66442739578391e-08	5.1773779447642e-07	2.9744671403124e-07	AGT/AKT1/BAG3/CDK1/CDKN1A/DHX9/DUSP16/IFNG/ING1/MAPK14/PML/PRKCD/SFN/SYK/TP53/TPR/TRIM28/TXN/TXNIP	19
BP	GO:0045936	negative regulation of phosphate metabolic process	23/244	441/18723	1.82962818795231e-08	5.64846115769338e-07	3.24511022493165e-07	AGT/AKT1/CAV1/CDKN1A/CDKN1B/CDKN1C/CDKN2A/CDKN2B/DUSP3/ERRFI1/HDAC4/IFNG/IGFBP3/LATS1/LGALS3/PDPK1/PRKCD/RB1/SFN/SIRT1/SOCS1/TFAP4/TP53	23
BP	GO:0002262	myeloid cell homeostasis	14/244	157/18723	1.87833428768075e-08	5.75555267553519e-07	3.30663561562652e-07	AXL/BCL6/CDK6/ETS1/FOXO3/G6PD/HMGB1/ITPKB/MAPK14/RB1/SOD1/STAT5B/VEGFA/ZFP36	14
BP	GO:0010563	negative regulation of phosphorus metabolic process	23/244	442/18723	1.90795778700592e-08	5.80301827662688e-07	3.3339051857156e-07	AGT/AKT1/CAV1/CDKN1A/CDKN1B/CDKN1C/CDKN2A/CDKN2B/DUSP3/ERRFI1/HDAC4/IFNG/IGFBP3/LATS1/LGALS3/PDPK1/PRKCD/RB1/SFN/SIRT1/SOCS1/TFAP4/TP53	23
BP	GO:0001666	response to hypoxia	19/244	307/18723	2.28594589063518e-08	6.90153957863828e-07	3.96501914931381e-07	AKT1/CAV1/CDKN1B/E2F1/ENDOG/ETS1/FOXO3/MECP2/MYC/NDRG1/NFE2L2/NOX4/PML/RAF1/SIRT1/SRC/TERT/TP53/VEGFA	19
BP	GO:0018205	peptidyl-lysine modification	21/244	376/18723	2.43540214259548e-08	7.29909576459637e-07	4.19342005498e-07	BRCA1/BRD7/CHEK1/DPY30/EZH2/HDAC1/HDAC4/KDM4A/MAP3K7/MCRS1/MECP2/PIAS4/PML/PRMT6/RUVBL2/SENP1/SENP2/SENP7/SIRT1/SMARCB1/TRIM28	21
BP	GO:0001933	negative regulation of protein phosphorylation	20/244	342/18723	2.48727901957065e-08	7.40055627127327e-07	4.25171036068485e-07	AGT/AKT1/CAV1/CDKN1A/CDKN1B/CDKN1C/CDKN2A/CDKN2B/DUSP3/ERRFI1/IFNG/IGFBP3/LATS1/PDPK1/PRKCD/RB1/SFN/SIRT1/SOCS1/TFAP4	20
BP	GO:0035601	protein deacylation	12/244	112/18723	2.55919832603915e-08	7.55976138612715e-07	4.34317565214216e-07	BCL6/HDAC1/HDAC4/IFNG/ING2/PRMT6/SIN3B/SIRT1/SIRT6/SREBF1/TP53/VEGFA	12
BP	GO:0071216	cellular response to biotic stimulus	17/244	246/18723	2.5822764020892e-08	7.57344779069874e-07	4.35103865946007e-07	AKT1/AXL/CDK4/CEBPB/CXCL1/CXCL8/HMGB1/HSPA5/IL1A/IRF3/MAPK14/SERPINE1/SRC/SYK/TP53/TXNIP/ZFP36	17
BP	GO:1900180	regulation of protein localization to nucleus	13/244	136/18723	2.66034543078294e-08	7.74707683602465e-07	4.45079067591233e-07	AKT1/BAG3/CDK1/IFNG/LATS1/MAPK14/MCRS1/PRKCD/SRC/TERT/TPR/TRIM28/YAP1	13
BP	GO:0033002	muscle cell proliferation	17/244	248/18723	2.90923436471426e-08	8.41219457853292e-07	4.83290897800197e-07	AGT/AKR1B1/AKT1/CDK1/CDKN1A/CDKN1B/HDAC4/IFNG/IGFBP3/IGFBP5/MAPK14/MMP9/PIM1/TBX2/TERT/WNT2/YAP1	17
BP	GO:0071479	cellular response to ionizing radiation	10/244	72/18723	3.10454376016505e-08	8.89801102440113e-07	5.11201648567768e-07	ATM/CDKN1A/HRAS/HSPA5/MAPK14/NOX4/SIRT1/TP53/WRN/YAP1	10
BP	GO:0031058	positive regulation of histone modification	11/244	92/18723	3.12058837679923e-08	8.89801102440113e-07	5.11201648567768e-07	BCL6/BRCA1/BRD7/ING2/MECP2/RUVBL2/SIRT1/SMARCB1/SREBF1/TP53/VEGFA	11
BP	GO:1902807	negative regulation of cell cycle G1/S phase transition	11/244	93/18723	3.49892865420419e-08	9.90800072700856e-07	5.69226795939862e-07	ATM/BRD7/CCND1/CDKN1A/CDKN1B/CDKN2B/EZH2/FBXO31/PML/RB1/TP53	11
BP	GO:0042326	negative regulation of phosphorylation	21/244	385/18723	3.65666221403707e-08	1.02837363361892e-06	5.90813267603249e-07	AGT/AKT1/CAV1/CDKN1A/CDKN1B/CDKN1C/CDKN2A/CDKN2B/DUSP3/ERRFI1/HDAC4/IFNG/IGFBP3/LATS1/PDPK1/PRKCD/RB1/SFN/SIRT1/SOCS1/TFAP4	21
BP	GO:0098732	macromolecule deacylation	12/244	116/18723	3.80632137921279e-08	1.060535324321e-06	6.09290553439988e-07	BCL6/HDAC1/HDAC4/IFNG/ING2/PRMT6/SIN3B/SIRT1/SIRT6/SREBF1/TP53/VEGFA	12
BP	GO:0050727	regulation of inflammatory response	21/244	386/18723	3.8226796882491e-08	1.060535324321e-06	6.09290553439988e-07	AGT/BCL6/CEBPB/DHX9/ETS1/IFNG/IRF3/MAPK14/MMP9/MVK/NINJ1/PRKCD/RB1/SERPINE1/SOD1/SRC/STAT5B/SYK/TLR3/TMSB4X/ZFP36	21
BP	GO:0034612	response to tumor necrosis factor	17/244	253/18723	3.89933867627651e-08	1.07454259092559e-06	6.17337899931873e-07	AKT1/BRCA1/CXCL8/DHX9/ENDOG/FOXO3/HDAC1/HDAC4/MAP2K7/MAPK14/NFE2L2/PIAS4/SIRT1/SYK/TMSB4X/TP53/ZFP36	17
BP	GO:0036473	cell death in response to oxidative stress	11/244	95/18723	4.38014848977141e-08	1.19899264660009e-06	6.88835983549314e-07	AKT1/ENDOG/FOXO3/MCL1/NFE2L2/PDCD10/PML/PRKCD/SIRT1/SOD1/TXN	11
BP	GO:0036293	response to decreased oxygen levels	19/244	322/18723	4.88869528162641e-08	1.32113336759814e-06	7.59007326066455e-07	AKT1/CAV1/CDKN1B/E2F1/ENDOG/ETS1/FOXO3/MECP2/MYC/NDRG1/NFE2L2/NOX4/PML/RAF1/SIRT1/SRC/TERT/TP53/VEGFA	19
BP	GO:1904035	regulation of epithelial cell apoptotic process	11/244	96/18723	4.89070316305204e-08	1.32113336759814e-06	7.59007326066455e-07	FOXO3/HDAC1/NFE2L2/PAK4/PDPK1/PIAS4/PLA2R1/SERPINE1/TERT/YAP1/ZFP36	11
BP	GO:0010631	epithelial cell migration	20/244	357/18723	5.05694711684268e-08	1.35711273606249e-06	7.79677914609181e-07	AGT/AKT1/ETS1/HMGB1/ID1/IFNG/MECP2/MMP9/NFE2L2/NR2E1/PATZ1/PDCD10/PDPK1/PIK3C2A/PROX1/SIRT1/SP1/SRC/TMSB4X/VEGFA	20
BP	GO:0046777	protein autophosphorylation	16/244	227/18723	5.10079836200346e-08	1.35999208275235e-06	7.81332134603538e-07	AAK1/AKT1/ATM/AURKA/CAV1/ERRFI1/MAP2K2/MAP4K1/MAPKAPK5/NEK6/PDPK1/PIM1/SRC/SYK/TRIM28/VEGFA	16
BP	GO:0071375	cellular response to peptide hormone stimulus	18/244	290/18723	5.18796958009811e-08	1.36356786023185e-06	7.83386462629677e-07	AGT/AKT1/CAV1/CDK4/ERRFI1/IGFBP1/KL/NFE2L2/PDPK1/PIK3C2A/PKM/PRKCD/SIRT1/SOCS1/SP1/SRC/SREBF1/STAT5B	18
BP	GO:0031099	regeneration	15/244	198/18723	5.21090914200884e-08	1.36356786023185e-06	7.83386462629677e-07	AURKA/AXL/CCND1/CDK1/CDK4/CDKN1A/CDKN1B/CEBPB/EZH2/IGFBP1/MAP2K1/NINJ1/PNPT1/SRSF1/YAP1	15
BP	GO:0001819	positive regulation of cytokine production	23/244	467/18723	5.23380917411785e-08	1.36356786023185e-06	7.83386462629677e-07	AGT/ALOX15B/BRCA1/CEBPB/DHX9/HDAC1/HMGB1/HRAS/IFNG/IL1A/IRF3/IRF5/IRF7/MAP3K7/MAPK14/PLA2R1/SERPINE1/SIRT1/SOD1/SRC/STAT5B/SYK/TLR3	23
BP	GO:0031100	animal organ regeneration	10/244	76/18723	5.2802554743513e-08	1.36356786023185e-06	7.83386462629677e-07	AURKA/AXL/CCND1/CDK1/CDK4/CDKN1A/CEBPB/EZH2/PNPT1/SRSF1	10
BP	GO:0043536	positive regulation of blood vessel endothelial cell migration	10/244	76/18723	5.2802554743513e-08	1.36356786023185e-06	7.83386462629677e-07	AKT1/ETS1/HMGB1/NFE2L2/PDPK1/PIK3C2A/SIRT1/SP1/TMSB4X/VEGFA	10
BP	GO:2001237	negative regulation of extrinsic apoptotic signaling pathway	11/244	97/18723	5.45349566817469e-08	1.39950332584533e-06	8.04031828446019e-07	AKT1/AR/BRCA1/IL1A/LGALS3/MCL1/RAF1/SERPINE1/SRC/TERT/YAP1	11
BP	GO:0090132	epithelium migration	20/244	360/18723	5.80135522595197e-08	1.47952574892912e-06	8.50005692145039e-07	AGT/AKT1/ETS1/HMGB1/ID1/IFNG/MECP2/MMP9/NFE2L2/NR2E1/PATZ1/PDCD10/PDPK1/PIK3C2A/PROX1/SIRT1/SP1/SRC/TMSB4X/VEGFA	20
BP	GO:0030111	regulation of Wnt signaling pathway	19/244	328/18723	6.54369385907244e-08	1.65854364107108e-06	9.52853667198268e-07	CAV1/CSNK1A1/CSNK2A1/FOXO3/HDAC1/IGFBP1/IGFBP6/LATS1/MAPK14/PPM1B/RBX1/RUVBL2/SENP2/SMARCA4/SMURF2/SPIN1/SRC/TERT/YAP1	19
BP	GO:0010594	regulation of endothelial cell migration	16/244	232/18723	6.90464947243158e-08	1.73929391004933e-06	9.99245687292165e-07	AGT/AKT1/ETS1/HMGB1/MECP2/NFE2L2/NR2E1/PATZ1/PDCD10/PDPK1/PIK3C2A/PROX1/SIRT1/SP1/TMSB4X/VEGFA	16
BP	GO:0001667	ameboidal-type cell migration	23/244	475/18723	7.12088273615316e-08	1.78282588503932e-06	1.02425534093191e-06	AGT/AKT1/ETS1/HMGB1/ID1/IFNG/ITGB4/MECP2/MMP9/NFE2L2/NR2E1/PATZ1/PDCD10/PDPK1/PIK3C2A/PML/PROX1/SIRT1/SMURF2/SP1/SRC/TMSB4X/VEGFA	23
BP	GO:0048638	regulation of developmental growth	19/244	330/18723	7.20075141347655e-08	1.78740323276517e-06	1.02688508335087e-06	AKT1/AR/CDK1/CDK4/CDKN1A/CDKN1B/G6PD/ITSN2/LATS1/LIMK1/MAPK14/PIM1/PROX1/SOD1/STAT5B/TBX2/VEGFA/WNT2/YAP1	19
BP	GO:0032869	cellular response to insulin stimulus	15/244	203/18723	7.24908218609069e-08	1.78740323276517e-06	1.02688508335087e-06	AGT/AKT1/CDK4/ERRFI1/IGFBP1/KL/PDPK1/PIK3C2A/PKM/PRKCD/SIRT1/SOCS1/SP1/SRC/SREBF1	15
BP	GO:0090130	tissue migration	20/244	365/18723	7.26975986049154e-08	1.78740323276517e-06	1.02688508335087e-06	AGT/AKT1/ETS1/HMGB1/ID1/IFNG/MECP2/MMP9/NFE2L2/NR2E1/PATZ1/PDCD10/PDPK1/PIK3C2A/PROX1/SIRT1/SP1/SRC/TMSB4X/VEGFA	20
BP	GO:0043534	blood vessel endothelial cell migration	14/244	176/18723	7.97978021570033e-08	1.95029628367057e-06	1.1204691393098e-06	AKT1/ETS1/HMGB1/ID1/MECP2/NFE2L2/NR2E1/PDCD10/PDPK1/PIK3C2A/SIRT1/SP1/TMSB4X/VEGFA	14
BP	GO:0031571	mitotic G1 DNA damage checkpoint signaling	7/244	30/18723	9.23588410072456e-08	2.23836050302422e-06	1.2859655670206e-06	ATM/CCND1/CDKN1A/CDKN1B/FBXO31/PML/TP53	7
BP	GO:0043535	regulation of blood vessel endothelial cell migration	13/244	151/18723	9.26744484934528e-08	2.23836050302422e-06	1.2859655670206e-06	AKT1/ETS1/HMGB1/MECP2/NFE2L2/NR2E1/PDCD10/PDPK1/PIK3C2A/SIRT1/SP1/TMSB4X/VEGFA	13
BP	GO:0044773	mitotic DNA damage checkpoint signaling	10/244	81/18723	9.81559687923127e-08	2.34318841779788e-06	1.34619048998515e-06	ATM/BRCA1/CCND1/CDK1/CDKN1A/CDKN1B/CHEK1/FBXO31/PML/TP53	10
BP	GO:0060968	regulation of gene silencing	10/244	81/18723	9.81559687923127e-08	2.34318841779788e-06	1.34619048998515e-06	ATF7IP/DHX9/FXR1/MAP2K1/MAP2K2/TERT/TP53/TPR/TRIM28/ZFP36	10
BP	GO:0045862	positive regulation of proteolysis	20/244	372/18723	9.90434973509665e-08	2.35070867123161e-06	1.35051096783399e-06	AKT1/ASPH/AURKA/CAV1/CSNK1A1/HMGB1/IFNG/MAPK12/MYC/NFE2L2/PML/PSMD14/RBX1/SENP1/SIRT1/SIRT6/SRC/SYK/TFAP4/TNFSF15	20
BP	GO:0046824	positive regulation of nucleocytoplasmic transport	9/244	62/18723	1.04041228282928e-07	2.44265744930794e-06	1.40333666877717e-06	BAG3/CDK1/DHX9/IFNG/MAPK14/PRKCD/SFN/TPR/TRIM28	9
BP	GO:0072593	reactive oxygen species metabolic process	16/244	239/18723	1.04107416860421e-07	2.44265744930794e-06	1.40333666877717e-06	AGT/AKT1/BRCA1/CDKN1A/FOXM1/FOXO3/G6PD/HDAC4/MAPK14/NFE2L2/NOX4/PLA2R1/PRKCD/SOD1/SYK/TP53	16
BP	GO:0008631	intrinsic apoptotic signaling pathway in response to oxidative stress	8/244	45/18723	1.05474476278176e-07	2.46067158862608e-06	1.41368601279541e-06	AKT1/MCL1/NFE2L2/PDCD10/PML/PRKCD/SIRT1/SOD1	8
BP	GO:0060419	heart growth	11/244	104/18723	1.12875765222868e-07	2.61846266669547e-06	1.504338922774e-06	AGT/CDK1/G6PD/MAPK14/PIM1/PROX1/SIRT6/SORBS2/TBX2/WNT2/YAP1	11
BP	GO:0044819	mitotic G1/S transition checkpoint signaling	7/244	31/18723	1.17979111423964e-07	2.72147321071235e-06	1.56351974394503e-06	ATM/CCND1/CDKN1A/CDKN1B/FBXO31/PML/TP53	7
BP	GO:0040029	regulation of gene expression, epigenetic	11/244	105/18723	1.24650590237215e-07	2.83779954687169e-06	1.63035065104711e-06	ATF7IP/BRCA1/CHEK1/EZH2/HDAC1/HDAC4/MECP2/PPM1D/SIRT1/TPR/TRIM28	11
BP	GO:0007093	mitotic cell cycle checkpoint signaling	12/244	129/18723	1.24699530302549e-07	2.83779954687169e-06	1.63035065104711e-06	ATM/BRCA1/CCND1/CDK1/CDKN1A/CDKN1B/CHEK1/FBXO31/MAD2L1/PML/TP53/TPR	12
BP	GO:0043434	response to peptide hormone	21/244	414/18723	1.25095401359907e-07	2.83779954687169e-06	1.63035065104711e-06	AGT/AKT1/CAV1/CDK4/CDKN1B/ERRFI1/IGFBP1/IGFBP5/KL/NFE2L2/PDPK1/PIK3C2A/PKM/PNPT1/PRKCD/SIRT1/SOCS1/SP1/SRC/SREBF1/STAT5B	21
BP	GO:0009896	positive regulation of catabolic process	23/244	492/18723	1.33942186724114e-07	3.02179460818249e-06	1.73605807084292e-06	AKT1/AURKA/BAG3/CAV1/CDKN1B/CSNK1A1/CSNK2A1/ENDOG/FOXO3/HMGB1/IFNG/MAP3K7/NFE2L2/PIK3C2A/PNPT1/PRKCD/RBX1/SIRT1/SIRT6/SMURF2/SUPT5H/WWP1/ZFP36	23
BP	GO:0046620	regulation of organ growth	11/244	106/18723	1.37501999783335e-07	3.05188660982823e-06	1.75334629492785e-06	AKT1/CDK1/G6PD/LATS1/MAPK14/PIM1/PROX1/SOD1/TBX2/WNT2/YAP1	11
BP	GO:0071887	leukocyte apoptotic process	11/244	106/18723	1.37501999783335e-07	3.05188660982823e-06	1.75334629492785e-06	AKT1/AXL/BCL6/BLK/CDKN2A/IRF3/IRF7/ITPKB/LGALS3/SIRT1/TP53	11
BP	GO:1903829	positive regulation of cellular protein localization	17/244	276/18723	1.37505850662012e-07	3.05188660982823e-06	1.75334629492785e-06	AKT1/BAG3/CDK1/EPHA3/HRAS/IFNG/LGALS3/MAPK14/MCRS1/PDPK1/PRKCD/PRKCH/SRC/TERT/TPR/TRIM28/YAP1	17
BP	GO:0045736	negative regulation of cyclin-dependent protein serine/threonine kinase activity	7/244	32/18723	1.49345438851222e-07	3.29684070926407e-06	1.89407542991278e-06	CDKN1A/CDKN1B/CDKN1C/CDKN2A/CDKN2B/LATS1/TFAP4	7
BP	GO:0051402	neuron apoptotic process	16/244	246/18723	1.54688845338905e-07	3.39653689284248e-06	1.95135211035455e-06	AXL/CEBPB/FOXO3/G6PD/HDAC1/HDAC4/HRAS/HSPA5/MCL1/MECP2/PDPK1/RB1/SOD1/TERT/TP53/TP63	16
BP	GO:0044774	mitotic DNA integrity checkpoint signaling	10/244	85/18723	1.56233713743472e-07	3.41221079058882e-06	1.96035695688198e-06	ATM/BRCA1/CCND1/CDK1/CDKN1A/CDKN1B/CHEK1/FBXO31/PML/TP53	10
BP	GO:0043542	endothelial cell migration	17/244	279/18723	1.60503705260666e-07	3.48692176613913e-06	2.00327932881734e-06	AGT/AKT1/ETS1/HMGB1/ID1/MECP2/NFE2L2/NR2E1/PATZ1/PDCD10/PDPK1/PIK3C2A/PROX1/SIRT1/SP1/TMSB4X/VEGFA	17
BP	GO:0072594	establishment of protein localization to organelle	21/244	422/18723	1.72188293979842e-07	3.72107965832228e-06	2.13780591029821e-06	AGT/AKT1/BAG3/CDK1/CDKN1A/HSPA5/IFNG/ING1/MAPK14/PEX19/PML/POT1/PRKCD/RUVBL2/SREBF1/SYK/TERT/TP53/TPR/TRIM28/TXNIP	21
BP	GO:0010595	positive regulation of endothelial cell migration	12/244	133/18723	1.74652676530834e-07	3.75457533945343e-06	2.15704959000055e-06	AGT/AKT1/ETS1/HMGB1/NFE2L2/PDPK1/PIK3C2A/PROX1/SIRT1/SP1/TMSB4X/VEGFA	12
BP	GO:0045926	negative regulation of growth	16/244	249/18723	1.82519105195956e-07	3.90324711424269e-06	2.24246334837795e-06	AGT/ALOX15B/BCL6/CDKN1A/CDKN1B/CDKN2A/CDKN2AIP/G6PD/IGFBP5/ING1/PML/PNPT1/RB1/SIRT1/SMARCA4/TP53	16
BP	GO:1904030	negative regulation of cyclin-dependent protein kinase activity	7/244	33/18723	1.87460645682489e-07	3.98815238949378e-06	2.29124247054518e-06	CDKN1A/CDKN1B/CDKN1C/CDKN2A/CDKN2B/LATS1/TFAP4	7
BP	GO:0032147	activation of protein kinase activity	12/244	134/18723	1.89643120799561e-07	4.0137868763041e-06	2.3059697976767e-06	AGT/HMGB1/MAP2K1/MAP3K7/PDPK1/PRKCD/SOCS1/SRC/TLR3/TNFSF15/TXN/VEGFA	12
BP	GO:1903131	mononuclear cell differentiation	21/244	426/18723	2.0141148752129e-07	4.24100291160214e-06	2.43650819722112e-06	ATM/AXL/BCL6/BLK/CDK6/CEBPB/EZH2/HDAC4/HMGB1/IFNG/IL1A/IRF7/ITPKB/MYC/PATZ1/SOCS1/SOD1/STAT5B/SYK/TP53/VEGFA	21
BP	GO:0061180	mammary gland epithelium development	9/244	67/18723	2.07219009119783e-07	4.34102679309097e-06	2.4939731441323e-06	AKT1/AR/CCND1/CEBPB/KDM5B/LATS1/PML/SRC/WNT2	9
BP	GO:0070849	response to epidermal growth factor	8/244	49/18723	2.10980082888901e-07	4.39738182914634e-06	2.52634980365497e-06	AKT1/DUSP3/ERRFI1/ID1/PDPK1/STAT5B/TPR/ZFP36	8
BP	GO:1901214	regulation of neuron death	18/244	319/18723	2.16885346338568e-07	4.49763248518263e-06	2.58394503532553e-06	AKT1/AXL/CEBPB/DHCR24/FOS/FOXO3/G6PD/HDAC1/HDAC4/HRAS/IFNG/MCL1/MECP2/PDPK1/SIRT1/SOD1/TERT/TP53	18
BP	GO:0009416	response to light stimulus	18/244	320/18723	2.27172436663396e-07	4.68728655748696e-06	2.69290362635637e-06	AKT1/BHLHE40/CCND1/CDKN1A/CHEK1/DDB2/FOS/MAP2K7/MECP2/MMP9/MYC/PML/PRKCD/RUVBL2/SIRT1/TP53/USP1/WRN	18
BP	GO:0043276	anoikis	7/244	34/18723	2.33455170551587e-07	4.79283465142408e-06	2.75354230108477e-06	AKT1/CAV1/E2F1/MAP3K7/MCL1/SRC/TFDP1	7
BP	GO:2001242	regulation of intrinsic apoptotic signaling pathway	13/244	164/18723	2.43822321287888e-07	4.9807684139705e-06	2.8615125530566e-06	AKT1/CAV1/HDAC1/ING2/MCL1/MMP9/NFE2L2/PIAS4/SIRT1/SNAI1/SOD1/SRC/TP53	13
BP	GO:0007565	female pregnancy	14/244	193/18723	2.50233469957336e-07	5.08642884972684e-06	2.92221576953825e-06	AGT/AKR1B1/AKT1/AR/ETS1/FOS/IGFBP5/ITGB4/MMP9/SMURF2/SOD1/STAT5B/TRIM28/VEGFA	14
BP	GO:0019221	cytokine-mediated signaling pathway	22/244	472/18723	2.67424700545521e-07	5.40909271152664e-06	3.10759011626918e-06	AKT1/AXL/CAV1/CXCL1/CXCL8/FOXO3/IFNG/IL1A/IRF3/IRF5/IRF7/MAP3K7/PIAS4/SIRT1/SOCS1/SRC/STAT5B/SYK/TMSB4X/TP53/TYK2/YAP1	22
BP	GO:0032727	positive regulation of interferon-alpha production	6/244	22/18723	2.88604376690429e-07	5.80887044456324e-06	3.33726732798375e-06	DHX9/HMGB1/IRF3/IRF5/IRF7/TLR3	6
BP	GO:0002065	columnar/cuboidal epithelial cell differentiation	10/244	91/18723	2.99696376188638e-07	6.00269912502707e-06	3.44862428261226e-06	AKT1/CDK6/CDKN1A/CEBPB/PDPK1/PROX1/SERPINE1/SRC/TP63/YAP1	10
BP	GO:0001763	morphogenesis of a branching structure	14/244	196/18723	3.02276995612416e-07	6.02499681545912e-06	3.46143457929189e-06	AGT/AR/DLX2/KDM5B/MYC/NTN4/PML/PROX1/SIRT6/SRC/TP63/VEGFA/WNT2/YAP1	14
BP	GO:0045927	positive regulation of growth	16/244	259/18723	3.1131491038758e-07	6.17516435773625e-06	3.5477076744397e-06	AKT1/CDK1/CDKN2AIP/CSNK2A1/IGFBP1/ITSN2/LIMK1/MAPK14/PIM1/PROX1/SFN/STAT5B/TBX2/VEGFA/WNT2/YAP1	16
BP	GO:0008286	insulin receptor signaling pathway	11/244	116/18723	3.46790458209032e-07	6.84057234104505e-06	3.92999272342963e-06	AGT/AKT1/CDK4/IGFBP1/KL/PIK3C2A/PRKCD/SIRT1/SOCS1/SRC/SREBF1	11
BP	GO:0071356	cellular response to tumor necrosis factor	15/244	229/18723	3.48192795732688e-07	6.84057234104505e-06	3.92999272342963e-06	AKT1/BRCA1/CXCL8/DHX9/FOXO3/HDAC1/HDAC4/MAPK14/NFE2L2/PIAS4/SIRT1/SYK/TMSB4X/TP53/ZFP36	15
BP	GO:0043588	skin development	16/244	263/18723	3.8267257207682e-07	7.48215990927344e-06	4.29859265175014e-06	ALOX15B/DHCR24/ERRFI1/HDAC1/IGFBP5/ITGB4/LATS1/MAP2K1/PRKCH/SFN/SNAI1/TP63/TXNIP/WNT16/YAP1/ZFP36	16
BP	GO:1905818	regulation of chromosome separation	9/244	72/18723	3.89798308735596e-07	7.58536424487372e-06	4.35788480856308e-06	ATM/CSNK2A1/MAD2L1/NEK6/PTTG1/RAD21/RB1/TACC3/TPR	9
BP	GO:0010389	regulation of G2/M transition of mitotic cell cycle	10/244	94/18723	4.07455132481645e-07	7.89156025457374e-06	4.53379817225107e-06	ATM/AURKA/BRCA1/CCND1/CDK1/CDK4/CDKN1A/CHEK1/MECP2/RAD21	10
BP	GO:0022612	gland morphogenesis	11/244	118/18723	4.12587041567211e-07	7.91627286296714e-06	4.54799586892336e-06	AR/CAV1/CEBPB/IGFBP5/KDM5B/NTN4/PML/PROX1/SRC/TBX2/TP63	11
BP	GO:0051101	regulation of DNA binding	11/244	118/18723	4.12587041567211e-07	7.91627286296714e-06	4.54799586892336e-06	E2F1/HJURP/HMGB1/ID1/IFNG/MMP9/RB1/TFAP4/TMSB4X/TRIM28/TXN	11
BP	GO:0007219	Notch signaling pathway	13/244	172/18723	4.22797319767301e-07	8.0744455579746e-06	4.63886802251418e-06	AAK1/AKT1/BCL6/CDKN1B/DLX2/NOTCH3/PDCD10/SNAI1/SORBS2/SRC/TBX2/TP63/YAP1	13
BP	GO:0009913	epidermal cell differentiation	14/244	202/18723	4.36511767200051e-07	8.2977653524232e-06	4.7671679838953e-06	ALOX15B/ERRFI1/EZH2/HDAC1/LATS1/MAP2K1/PRKCH/SFN/SOD1/TP63/TXNIP/WNT16/YAP1/ZFP36	14
BP	GO:0042063	gliogenesis	17/244	301/18723	4.69426063154601e-07	8.88231988623407e-06	5.10300173431706e-06	AKT1/CDK1/CDK6/DLX2/E2F1/EZH2/HDAC1/IFNG/ITGB4/KDM4A/MAP2K1/NDRG1/NR2E1/PRKCH/PRPF19/SOD1/SRSF1	17
BP	GO:0010038	response to metal ion	19/244	373/18723	4.77782053476392e-07	8.99895922740397e-06	5.17001246663735e-06	AKT1/BRAF/CAV1/CCND1/CDK1/CDK4/CDKN1B/ENDOG/FOS/G6PD/HSPA5/IL1A/ITPKB/MMP9/NDRG1/NFE2L2/SOD1/TERT/TXNIP	19
BP	GO:0071383	cellular response to steroid hormone stimulus	14/244	204/18723	4.91927951795406e-07	9.19049117363537e-06	5.28004991927522e-06	AR/BRCA1/ERRFI1/FOXO3/HDAC1/LATS1/NR2E1/SIRT1/SMARCA4/SRC/TFAP4/TP63/YAP1/ZFP36	14
BP	GO:0033143	regulation of intracellular steroid hormone receptor signaling pathway	9/244	74/18723	4.94852250861504e-07	9.19049117363537e-06	5.28004991927522e-06	AR/BRCA1/HDAC1/LATS1/SIRT1/SMARCA4/SRC/TP63/YAP1	9
BP	GO:0055017	cardiac muscle tissue growth	10/244	96/18723	4.96904296285205e-07	9.19049117363537e-06	5.28004991927522e-06	AGT/CDK1/G6PD/MAPK14/PIM1/SIRT6/SORBS2/TBX2/WNT2/YAP1	10
BP	GO:1901655	cellular response to ketone	10/244	96/18723	4.96904296285205e-07	9.19049117363537e-06	5.28004991927522e-06	AKR1B1/AKT1/AR/CDK4/ERRFI1/FOXO3/MAP4K1/SIRT1/SRC/TFAP4	10
BP	GO:0071453	cellular response to oxygen levels	13/244	177/18723	5.87209060966069e-07	1.08120197503438e-05	6.21163797793231e-06	AKT1/CAV1/E2F1/ENDOG/FOXO3/MYC/NDRG1/NFE2L2/SIRT1/SRC/TERT/TP53/VEGFA	13
BP	GO:0048872	homeostasis of number of cells	16/244	272/18723	6.00255808889182e-07	1.10029033540133e-05	6.32130294981511e-06	AKT1/AXL/BCL6/CDK6/ETS1/EZH2/FOXO3/G6PD/HMGB1/ITPKB/MAPK14/RB1/SOD1/STAT5B/VEGFA/ZFP36	16
BP	GO:0046622	positive regulation of organ growth	8/244	56/18723	6.14339628722928e-07	1.1211015624606e-05	6.44086600218985e-06	AKT1/CDK1/MAPK14/PIM1/PROX1/TBX2/WNT2/YAP1	8
BP	GO:0090312	positive regulation of protein deacetylation	6/244	25/18723	6.62940152638185e-07	1.20443905607628e-05	6.91965012604645e-06	BCL6/IFNG/ING2/SREBF1/TP53/VEGFA	6
BP	GO:0071456	cellular response to hypoxia	12/244	151/18723	6.93719569056541e-07	1.2548072909895e-05	7.20902181430887e-06	AKT1/E2F1/ENDOG/FOXO3/MYC/NDRG1/NFE2L2/SIRT1/SRC/TERT/TP53/VEGFA	12
BP	GO:0071897	DNA biosynthetic process	13/244	180/18723	7.11297907297403e-07	1.28096017866804e-05	7.35927336220444e-06	ATM/CDKN1A/MAP2K7/MAPKAPK5/MYC/POT1/SIRT1/SRC/TERF2/TERT/TFDP1/TP53/WRN	13
BP	GO:0007548	sex differentiation	16/244	276/18723	7.28805503351287e-07	1.30675781517921e-05	7.50748394856462e-06	AR/AXL/CCND1/CEBPB/DHCR24/FOXO3/HSPA5/ING2/PATZ1/SIRT1/SOD1/SRC/STAT5B/TLR3/TP63/VEGFA	16
BP	GO:0042060	wound healing	20/244	422/18723	7.3716018608592e-07	1.31599118437773e-05	7.56053078727024e-06	AXL/BLK/CAV1/CDKN1A/ETS1/HMGB1/HRAS/IL1A/ITPK1/MAPK14/MYLK/NFE2L2/PDCD10/PRKCD/RAF1/SERPINE1/SRC/SYK/VEGFA/YAP1	20
BP	GO:0061138	morphogenesis of a branching epithelium	13/244	182/18723	8.06530321714824e-07	1.43359891816496e-05	8.23620164485268e-06	AGT/AR/KDM5B/MYC/NTN4/PML/PROX1/SIRT6/SRC/TP63/VEGFA/WNT2/YAP1	13
BP	GO:1902105	regulation of leukocyte differentiation	16/244	279/18723	8.41013413518537e-07	1.48844873961514e-05	8.55132059752741e-06	AXL/BCL6/CDK6/CEBPB/FOS/HMGB1/IFNG/IRF7/ITPKB/MYC/RB1/SOCS1/SOD1/STAT5B/SYK/TLR3	16
BP	GO:1902749	regulation of cell cycle G2/M phase transition	10/244	102/18723	8.76430991792791e-07	1.54447452888464e-05	8.87319562958051e-06	ATM/AURKA/BRCA1/CCND1/CDK1/CDK4/CDKN1A/CHEK1/MECP2/RAD21	10
BP	GO:0042307	positive regulation of protein import into nucleus	7/244	41/18723	9.02719714547762e-07	1.58400305467227e-05	9.10029185920618e-06	BAG3/CDK1/IFNG/MAPK14/PRKCD/TPR/TRIM28	7
BP	GO:0017015	regulation of transforming growth factor beta receptor signaling pathway	11/244	128/18723	9.35980373060229e-07	1.63537677097247e-05	9.3954401613795e-06	CAV1/CDKN1C/CDKN2B/HSPA5/ING2/LATS1/PDPK1/SIRT1/SMURF2/TGFB1I1/TP53	11
BP	GO:0032204	regulation of telomere maintenance	9/244	80/18723	9.70180542811137e-07	1.68794970711124e-05	9.69747812863407e-06	ATM/MAP2K7/MAPKAPK5/MYC/PML/POT1/SIRT6/SRC/TERF2	9
BP	GO:0034101	erythrocyte homeostasis	11/244	129/18723	1.01160824823256e-06	1.75260061908982e-05	1.00689055486971e-05	AXL/BCL6/CDK6/ETS1/FOXO3/G6PD/MAPK14/RB1/STAT5B/VEGFA/ZFP36	11
BP	GO:0007178	transmembrane receptor protein serine/threonine kinase signaling pathway	18/244	355/18723	1.03122132431463e-06	1.7790734275781e-05	1.02209950808894e-05	CAV1/CDKN1C/CDKN2B/FOS/HIVEP1/HSPA5/ID1/ING2/LATS1/MAP3K7/MAPK14/PDPK1/PML/SIRT1/SMURF2/SRC/TGFB1I1/TP53	18
BP	GO:0008202	steroid metabolic process	17/244	319/18723	1.05091006148454e-06	1.80545469140398e-05	1.03725586777663e-05	ACLY/AGT/AKR1B1/DHCR24/G6PD/IFNG/LIMA1/MECP2/MVK/PIAS4/PMVK/PROX1/SIRT1/SNAI1/SOD1/SREBF1/STAT5B	17
BP	GO:2000106	regulation of leukocyte apoptotic process	9/244	81/18723	1.07918361456349e-06	1.84630330058236e-05	1.06072389484069e-05	AXL/BCL6/BLK/CDKN2A/IRF7/ITPKB/LGALS3/SIRT1/TP53	9
BP	GO:0006302	double-strand break repair	15/244	251/18723	1.1152978840523e-06	1.90017141573392e-05	1.09167178779699e-05	ATM/BRCA1/CHEK1/DEK/FOXM1/HMGB1/PIAS4/PML/POT1/PRPF19/PSMD14/RAD21/SIRT6/TP53/WRN	15
BP	GO:0031667	response to nutrient levels	21/244	474/18723	1.14665277349479e-06	1.94551912726016e-05	1.11772460435051e-05	AKT1/CCND1/CDKN1A/CDKN2B/FOXO3/G6PD/HSPA5/KDM4A/NFE2L2/NUAK1/PIM1/PPM1D/PROX1/SIRT1/SIRT6/SOD1/SRC/SREBF1/TP53/WRN/ZFP36	21
BP	GO:0030308	negative regulation of cell growth	13/244	188/18723	1.16416844455754e-06	1.96710931413715e-05	1.13012843155879e-05	AGT/BCL6/CDKN1A/CDKN1B/CDKN2A/CDKN2AIP/G6PD/ING1/PML/RB1/SIRT1/SMARCA4/TP53	13
BP	GO:0000723	telomere maintenance	11/244	131/18723	1.17916718775742e-06	1.97618794813549e-05	1.1353442181587e-05	ATM/MAP2K7/MAPKAPK5/MYC/PML/POT1/SIRT6/SRC/TERF2/TERT/WRN	11
BP	GO:1903844	regulation of cellular response to transforming growth factor beta stimulus	11/244	131/18723	1.17916718775742e-06	1.97618794813549e-05	1.1353442181587e-05	CAV1/CDKN1C/CDKN2B/HSPA5/ING2/LATS1/PDPK1/SIRT1/SMURF2/TGFB1I1/TP53	11
BP	GO:0044706	multi-multicellular organism process	14/244	220/18723	1.21811231315201e-06	2.03315819422853e-05	1.16807432339481e-05	AGT/AKR1B1/AKT1/AR/ETS1/FOS/IGFBP5/ITGB4/MMP9/SMURF2/SOD1/STAT5B/TRIM28/VEGFA	14
BP	GO:0046822	regulation of nucleocytoplasmic transport	10/244	106/18723	1.2523343176325e-06	2.07342125330606e-05	1.19120594474296e-05	BAG3/CDK1/DHX9/IFNG/MAPK14/PRKCD/SFN/TPR/TRIM28/TXN	10
BP	GO:2000278	regulation of DNA biosynthetic process	10/244	106/18723	1.2523343176325e-06	2.07342125330606e-05	1.19120594474296e-05	ATM/CDKN1A/MAP2K7/MAPKAPK5/MYC/POT1/SRC/TERF2/TFDP1/TP53	10
BP	GO:0060443	mammary gland morphogenesis	7/244	43/18723	1.26551809726488e-06	2.07848692294784e-05	1.19411623409288e-05	AR/CAV1/IGFBP5/KDM5B/PML/SRC/TBX2	7
BP	GO:1904591	positive regulation of protein import	7/244	43/18723	1.26551809726488e-06	2.07848692294784e-05	1.19411623409288e-05	BAG3/CDK1/IFNG/MAPK14/PRKCD/TPR/TRIM28	7
BP	GO:0008544	epidermis development	17/244	324/18723	1.3009692531714e-06	2.12819910498876e-05	1.22267649249617e-05	ALOX15B/ERRFI1/EZH2/HDAC1/IGFBP5/LATS1/MAP2K1/PRKCH/SFN/SNAI1/SOD1/TFDP1/TP63/TXNIP/WNT16/YAP1/ZFP36	17
BP	GO:0032607	interferon-alpha production	6/244	28/18723	1.3648129570408e-06	2.20626850457068e-05	1.26752832023557e-05	DHX9/HMGB1/IRF3/IRF5/IRF7/TLR3	6
BP	GO:0032647	regulation of interferon-alpha production	6/244	28/18723	1.3648129570408e-06	2.20626850457068e-05	1.26752832023557e-05	DHX9/HMGB1/IRF3/IRF5/IRF7/TLR3	6
BP	GO:0090344	negative regulation of cell aging	6/244	28/18723	1.3648129570408e-06	2.20626850457068e-05	1.26752832023557e-05	BCL6/CDK6/FOXM1/SIRT1/TERF2/TERT	6
BP	GO:0036294	cellular response to decreased oxygen levels	12/244	161/18723	1.37399551896337e-06	2.2124021964171e-05	1.27105220144352e-05	AKT1/E2F1/ENDOG/FOXO3/MYC/NDRG1/NFE2L2/SIRT1/SRC/TERT/TP53/VEGFA	12
BP	GO:0043410	positive regulation of MAPK cascade	21/244	480/18723	1.40127874453642e-06	2.23937453651186e-05	1.28654814169843e-05	AR/BRAF/EZH2/HMGB1/HRAS/IGFBP6/KL/MAP2K1/MAP2K2/MAP2K6/MAP2K7/MAP3K7/PDCD10/PIK3R5/RAF1/SOD1/SRC/SYK/TLR3/VEGFA/WNT16	21
BP	GO:0006978	DNA damage response, signal transduction by p53 class mediator resulting in transcription of p21 class mediator	5/244	16/18723	1.40165430073928e-06	2.23937453651186e-05	1.28654814169843e-05	CDKN1A/FOXM1/RPS6KA6/TFAP4/TP53	5
BP	GO:0050767	regulation of neurogenesis	18/244	364/18723	1.47464588924936e-06	2.33863019077602e-05	1.34357173264518e-05	BHLHE40/DLX2/E2F1/EZH2/FBXO31/HDAC1/ID1/IFNG/KDM4A/LIMK1/MAP2K1/NR2E1/PRKCH/PRPF19/TP53/VEGFA/WNT2/YAP1	18
BP	GO:0032872	regulation of stress-activated MAPK cascade	13/244	192/18723	1.47517101658789e-06	2.33863019077602e-05	1.34357173264518e-05	AKT1/DUSP3/FOXM1/HMGB1/HRAS/IGFBP6/MAP2K1/MAP2K2/MYC/PDCD10/TLR3/VEGFA/WNT16	13
BP	GO:0045165	cell fate commitment	15/244	258/18723	1.57271680655776e-06	2.48368277220237e-05	1.42690622003884e-05	AR/DLX2/ETS2/LATS1/LEO1/MCL1/NR2E1/PML/PROX1/SOX5/TBX2/TGFB1I1/TP53/WNT16/WNT2	15
BP	GO:0010001	glial cell differentiation	14/244	225/18723	1.59031412189805e-06	2.50185049215072e-05	1.43734379801312e-05	AKT1/CDK1/CDK6/DLX2/HDAC1/IFNG/ITGB4/KDM4A/MAP2K1/NDRG1/NR2E1/PRPF19/SOD1/SRSF1	14
BP	GO:0060421	positive regulation of heart growth	7/244	45/18723	1.74308782994067e-06	2.72133788202904e-05	1.56344199595639e-05	CDK1/MAPK14/PIM1/PROX1/TBX2/WNT2/YAP1	7
BP	GO:0071364	cellular response to epidermal growth factor stimulus	7/244	45/18723	1.74308782994067e-06	2.72133788202904e-05	1.56344199595639e-05	AKT1/DUSP3/ERRFI1/ID1/PDPK1/STAT5B/ZFP36	7
BP	GO:0070302	regulation of stress-activated protein kinase signaling cascade	13/244	195/18723	1.75485697784892e-06	2.72933437539684e-05	1.5680360794894e-05	AKT1/DUSP3/FOXM1/HMGB1/HRAS/IGFBP6/MAP2K1/MAP2K2/MYC/PDCD10/TLR3/VEGFA/WNT16	13
BP	GO:0009408	response to heat	10/244	110/18723	1.76182053753883e-06	2.72982457627715e-05	1.56831770590845e-05	AKT1/ATM/BAG3/CDKN1A/IL1A/MAP2K7/SIRT1/SOD1/TGFB1I1/TPR	10
BP	GO:0045444	fat cell differentiation	14/244	229/18723	1.95802887599296e-06	3.02123203542044e-05	1.73573486589002e-05	AKT1/CCND1/CEBPB/E2F1/MAPK14/PIM1/RNASEL/SENP2/SIRT1/SOCS1/SREBF1/TGFB1I1/YAP1/ZFP36	14
BP	GO:0042772	DNA damage response, signal transduction resulting in transcription	5/244	17/18723	1.96461021299868e-06	3.02123203542044e-05	1.73573486589002e-05	CDKN1A/FOXM1/RPS6KA6/TFAP4/TP53	5
BP	GO:0010965	regulation of mitotic sister chromatid separation	8/244	65/18723	1.97337191405905e-06	3.02338249221137e-05	1.73697032969613e-05	ATM/MAD2L1/NEK6/PTTG1/RAD21/RB1/TACC3/TPR	8
BP	GO:0031647	regulation of protein stability	16/244	298/18723	1.99391249246415e-06	3.04349616879473e-05	1.74852588362832e-05	AAK1/ATF7IP/AURKA/BAG3/CDKN2AIP/MORC3/PDCD10/PEX19/PIM1/PRKCD/SENP2/SIRT1/SRC/SREBF1/TERT/TP53	16
BP	GO:0032868	response to insulin	15/244	264/18723	2.09190444324094e-06	3.18124431257308e-05	1.82766388198945e-05	AGT/AKT1/CDK4/ERRFI1/IGFBP1/KL/PDPK1/PIK3C2A/PKM/PRKCD/SIRT1/SOCS1/SP1/SRC/SREBF1	15
BP	GO:2000637	positive regulation of gene silencing by miRNA	6/244	30/18723	2.10462655067001e-06	3.18878103950223e-05	1.8319938240635e-05	DHX9/FXR1/MAP2K1/MAP2K2/TP53/ZFP36	6
BP	GO:0030216	keratinocyte differentiation	11/244	139/18723	2.1190592654154e-06	3.19884461168957e-05	1.83777546973526e-05	ALOX15B/ERRFI1/LATS1/MAP2K1/PRKCH/SFN/TP63/TXNIP/WNT16/YAP1/ZFP36	11
BP	GO:0016032	viral process	19/244	415/18723	2.3425980567242e-06	3.5233361248753e-05	2.02419982460726e-05	AXL/CAV1/CDK1/CXCL8/DEK/DHX9/HDAC1/IRF7/PML/PROX1/RNASEL/SMARCA4/SMARCB1/SP1/TFAP4/TP53/TRIM28/WWP1/ZFP36	19
BP	GO:0043618	regulation of transcription from RNA polymerase II promoter in response to stress	7/244	47/18723	2.36278512507827e-06	3.5278529903896e-05	2.02679481925375e-05	BAG3/CEBPB/CHEK1/HSPA5/NFE2L2/TP53/VEGFA	7
BP	GO:0046677	response to antibiotic	7/244	47/18723	2.36278512507827e-06	3.5278529903896e-05	2.02679481925375e-05	CDKN1B/ENDOG/EZH2/HSPA5/KDM5B/SOD1/TP53	7
BP	GO:0014910	regulation of smooth muscle cell migration	9/244	89/18723	2.40204549626828e-06	3.57347782886869e-05	2.0530068486412e-05	AGT/HDAC4/IGFBP3/IGFBP5/NFE2L2/NOX4/SERPINE1/SRC/TERT	9
BP	GO:0046660	female sex differentiation	10/244	114/18723	2.44313128777082e-06	3.62147908577148e-05	2.08058415956467e-05	AXL/CEBPB/FOXO3/HSPA5/SIRT1/SOD1/SRC/STAT5B/TP63/VEGFA	10
BP	GO:0060070	canonical Wnt signaling pathway	16/244	303/18723	2.4731780489147e-06	3.65283060030351e-05	2.09859598925325e-05	CAV1/CSNK1A1/FOXO3/HDAC1/IGFBP1/IGFBP6/LATS1/MAPK14/PPM1B/RBX1/RUVBL2/SMURF2/SRC/WNT16/WNT2/YAP1	16
BP	GO:0051306	mitotic sister chromatid separation	8/244	67/18723	2.49352920486247e-06	3.66968850005925e-05	2.10828105945927e-05	ATM/MAD2L1/NEK6/PTTG1/RAD21/RB1/TACC3/TPR	8
BP	GO:0031063	regulation of histone deacetylation	6/244	31/18723	2.58142193608906e-06	3.75862357077364e-05	2.15937534855378e-05	BCL6/ING2/PRMT6/SREBF1/TP53/VEGFA	6
BP	GO:0060045	positive regulation of cardiac muscle cell proliferation	6/244	31/18723	2.58142193608906e-06	3.75862357077364e-05	2.15937534855378e-05	CDK1/MAPK14/PIM1/TBX2/WNT2/YAP1	6
BP	GO:0060148	positive regulation of posttranscriptional gene silencing	6/244	31/18723	2.58142193608906e-06	3.75862357077364e-05	2.15937534855378e-05	DHX9/FXR1/MAP2K1/MAP2K2/TP53/ZFP36	6
BP	GO:0034644	cellular response to UV	9/244	90/18723	2.63895981073692e-06	3.82882296215045e-05	2.19970576003773e-05	CDKN1A/CHEK1/DDB2/MMP9/MYC/PRKCD/RUVBL2/SIRT1/TP53	9
BP	GO:0061647	histone H3-K9 modification	7/244	48/18723	2.73570715485719e-06	3.94133809748899e-05	2.26434708551614e-05	BRCA1/CHEK1/KDM4A/MECP2/SIRT1/SIRT6/SMARCB1	7
BP	GO:0090311	regulation of protein deacetylation	7/244	48/18723	2.73570715485719e-06	3.94133809748899e-05	2.26434708551614e-05	BCL6/IFNG/ING2/PRMT6/SREBF1/TP53/VEGFA	7
BP	GO:0090068	positive regulation of cell cycle process	14/244	236/18723	2.7875292998773e-06	3.99800546866913e-05	2.29690318539942e-05	AKT1/AURKA/CCND1/CDK1/CDK4/EZH2/IL1A/MAD2L1/MECP2/RAD21/RB1/TERT/TFDP1/TPR	14
BP	GO:0042698	ovulation cycle	8/244	68/18723	2.79451429495383e-06	3.99800546866913e-05	2.29690318539942e-05	AXL/ETS1/FOXO3/HSPA5/MAP2K6/SIRT1/SRC/STAT5B	8
BP	GO:0051983	regulation of chromosome segregation	9/244	91/18723	2.89570823648e-06	4.12839514548156e-05	2.37181365422211e-05	ATM/CSNK2A1/MAD2L1/NEK6/PTTG1/RAD21/RB1/TACC3/TPR	9
BP	GO:0006694	steroid biosynthetic process	12/244	173/18723	2.92316527205465e-06	4.14652930544762e-05	2.38223195157487e-05	ACLY/AKR1B1/DHCR24/G6PD/IFNG/MVK/PMVK/PROX1/SIRT1/SNAI1/SOD1/SREBF1	12
BP	GO:1901617	organic hydroxy compound biosynthetic process	14/244	237/18723	2.9286251792007e-06	4.14652930544762e-05	2.38223195157487e-05	ACLY/AKR1B1/ALOX15B/DHCR24/G6PD/IFNG/ITPKB/MVK/PMVK/PROX1/SIRT1/SNAI1/SOD1/SREBF1	14
BP	GO:0048639	positive regulation of developmental growth	12/244	174/18723	3.10393080893988e-06	4.37963570498527e-05	2.51615443763222e-05	AKT1/CDK1/ITSN2/LIMK1/MAPK14/PIM1/PROX1/STAT5B/TBX2/VEGFA/WNT2/YAP1	12
BP	GO:0042692	muscle cell differentiation	18/244	384/18723	3.13529528381705e-06	4.40874056005233e-05	2.53287553389834e-05	AGT/AKT1/ASF1A/CDK1/EZH2/G6PD/HDAC4/IGFBP5/MAPK12/MAPK14/MECP2/NINJ1/PROX1/RB1/SIRT1/SORBS2/TBX2/VEGFA	18
BP	GO:0060964	regulation of gene silencing by miRNA	7/244	49/18723	3.15649500018523e-06	4.42340220845069e-05	2.54129883075807e-05	DHX9/FXR1/MAP2K1/MAP2K2/TERT/TP53/ZFP36	7
BP	GO:0034502	protein localization to chromosome	9/244	92/18723	3.17365308052603e-06	4.43231957436731e-05	2.54642196686675e-05	CDK1/CENPA/EZH2/POT1/RAD21/RB1/RUVBL2/TERF2/TERT	9
BP	GO:0031331	positive regulation of cellular catabolic process	19/244	427/18723	3.54702528543932e-06	4.93697824475045e-05	2.83635456366441e-05	AKT1/AURKA/BAG3/CAV1/CSNK1A1/ENDOG/FOXO3/HMGB1/IFNG/MAP3K7/NFE2L2/PIK3C2A/PNPT1/PRKCD/RBX1/SIRT1/SIRT6/SUPT5H/ZFP36	19
BP	GO:0002573	myeloid leukocyte differentiation	13/244	208/18723	3.58989515935039e-06	4.96813935341975e-05	2.85425700284914e-05	CDK6/CEBPB/FOS/IFNG/IRF7/MAPK14/MMP9/MYC/RB1/SIRT1/SRC/TLR3/VEGFA	13
BP	GO:0006977	DNA damage response, signal transduction by p53 class mediator resulting in cell cycle arrest	5/244	19/18723	3.61385325895142e-06	4.96813935341975e-05	2.85425700284914e-05	ATM/CDKN1A/CDKN1B/PML/TP53	5
BP	GO:0031065	positive regulation of histone deacetylation	5/244	19/18723	3.61385325895142e-06	4.96813935341975e-05	2.85425700284914e-05	BCL6/ING2/SREBF1/TP53/VEGFA	5
BP	GO:0019083	viral transcription	7/244	50/18723	3.62991185101297e-06	4.96813935341975e-05	2.85425700284914e-05	DHX9/HDAC1/SMARCA4/SMARCB1/SP1/TFAP4/ZFP36	7
BP	GO:0045814	negative regulation of gene expression, epigenetic	7/244	50/18723	3.62991185101297e-06	4.96813935341975e-05	2.85425700284914e-05	ATF7IP/EZH2/HDAC1/PPM1D/SIRT1/TPR/TRIM28	7
BP	GO:0043254	regulation of protein-containing complex assembly	19/244	428/18723	3.66914961604221e-06	5.0051589114516e-05	2.87552519305844e-05	ARPC1B/ATF7IP/ATM/CDKN1B/HJURP/HMGB1/HSPA5/IFNG/LATS1/LGALS3/MECP2/PRKCD/RAF1/RB1/SRC/SYK/TMSB4X/TP53/VEGFA	19
BP	GO:0043405	regulation of MAP kinase activity	12/244	177/18723	3.70676563928422e-06	5.03972838241755e-05	2.89538577819308e-05	AGT/CAV1/EZH2/HRAS/MAP2K7/MAP3K7/PDCD10/PIK3R5/PRKCD/SRC/SYK/VEGFA	12
BP	GO:0071222	cellular response to lipopolysaccharide	13/244	209/18723	3.78428347331171e-06	5.12814123479138e-05	2.94618004644486e-05	AKT1/AXL/CDK4/CEBPB/CXCL1/CXCL8/HMGB1/IL1A/IRF3/MAPK14/SERPINE1/SRC/ZFP36	13
BP	GO:1904031	positive regulation of cyclin-dependent protein kinase activity	6/244	33/18723	3.79938362804992e-06	5.13166749235952e-05	2.94820592467447e-05	AKT1/CCND1/CDKN1A/CDKN1B/PROX1/SRC	6
BP	GO:0030218	erythrocyte differentiation	10/244	120/18723	3.89194146092344e-06	5.23944643886939e-05	3.01012625157185e-05	BCL6/CDK6/ETS1/FOXO3/G6PD/MAPK14/RB1/STAT5B/VEGFA/ZFP36	10
BP	GO:0009266	response to temperature stimulus	12/244	178/18723	3.92945474904053e-06	5.27266052273216e-05	3.02920815018914e-05	AKT1/ATM/BAG3/CDKN1A/FOS/IL1A/MAP2K7/SIRT1/SOD1/TGFB1I1/TPR/TRPM8	12
BP	GO:0031349	positive regulation of defense response	15/244	278/18723	3.94534168401057e-06	5.2767338614161e-05	3.03154833323082e-05	AGT/CEBPB/DHX9/ETS1/HMGB1/IFNG/IRF3/IRF7/MAP3K7/NINJ1/SERPINE1/SRC/STAT5B/SYK/TLR3	15
BP	GO:0007623	circadian rhythm	13/244	210/18723	3.98793956858339e-06	5.31638956772838e-05	3.05433102296493e-05	BHLHE40/CDK1/CDK4/EZH2/HDAC1/ID1/ID4/PML/PROX1/SIRT1/SREBF1/TOP1/TP53	13
BP	GO:0045931	positive regulation of mitotic cell cycle	10/244	121/18723	4.19464090715449e-06	5.57384969733862e-05	3.20224502569689e-05	AKT1/CCND1/CDK1/CDK4/DUSP3/MECP2/RB1/STAT5B/TERT/TFDP1	10
BP	GO:0033045	regulation of sister chromatid segregation	8/244	72/18723	4.32657902068109e-06	5.73062369642469e-05	3.29231361132303e-05	ATM/MAD2L1/NEK6/PTTG1/RAD21/RB1/TACC3/TPR	8
BP	GO:0043523	regulation of neuron apoptotic process	13/244	212/18723	4.42458734421436e-06	5.84159345187915e-05	3.35606709710082e-05	AXL/CEBPB/FOXO3/G6PD/HDAC1/HDAC4/HRAS/MCL1/MECP2/PDPK1/SOD1/TERT/TP53	13
BP	GO:0031668	cellular response to extracellular stimulus	14/244	246/18723	4.5147078476135e-06	5.9389239812862e-05	3.4119846802016e-05	AXL/CDKN1A/CDKN2B/FOS/FOXO3/HSPA5/NFE2L2/NUAK1/PIM1/PPM1D/SIRT1/SREBF1/TP53/WRN	14
BP	GO:0051304	chromosome separation	9/244	96/18723	4.52723625460931e-06	5.9389239812862e-05	3.4119846802016e-05	ATM/CSNK2A1/MAD2L1/NEK6/PTTG1/RAD21/RB1/TACC3/TPR	9
BP	GO:0032206	positive regulation of telomere maintenance	7/244	52/18723	4.75538198184875e-06	6.198602672213e-05	3.56117327362508e-05	ATM/MAP2K7/MAPKAPK5/PML/POT1/SIRT6/TERF2	7
BP	GO:0060147	regulation of posttranscriptional gene silencing	7/244	52/18723	4.75538198184875e-06	6.198602672213e-05	3.56117327362508e-05	DHX9/FXR1/MAP2K1/MAP2K2/TERT/TP53/ZFP36	7
BP	GO:0014909	smooth muscle cell migration	9/244	97/18723	4.93422902927015e-06	6.41137480828583e-05	3.68341347588088e-05	AGT/HDAC4/IGFBP3/IGFBP5/NFE2L2/NOX4/SERPINE1/SRC/TERT	9
BP	GO:1903201	regulation of oxidative stress-induced cell death	8/244	74/18723	5.32741404047521e-06	6.90042966883003e-05	3.96438149251368e-05	AKT1/ENDOG/FOXO3/MCL1/NFE2L2/SIRT1/SOD1/TXN	8
BP	GO:2001243	negative regulation of intrinsic apoptotic signaling pathway	9/244	98/18723	5.37220892177416e-06	6.92550765696843e-05	3.97878910433159e-05	AKT1/HDAC1/ING2/MCL1/MMP9/NFE2L2/SIRT1/SNAI1/SRC	9
BP	GO:0043620	regulation of DNA-templated transcription in response to stress	7/244	53/18723	5.41869897591157e-06	6.92550765696843e-05	3.97878910433159e-05	BAG3/CEBPB/CHEK1/HSPA5/NFE2L2/TP53/VEGFA	7
BP	GO:0060966	regulation of gene silencing by RNA	7/244	53/18723	5.41869897591157e-06	6.92550765696843e-05	3.97878910433159e-05	DHX9/FXR1/MAP2K1/MAP2K2/TERT/TP53/ZFP36	7
BP	GO:0009612	response to mechanical stimulus	13/244	216/18723	5.42669153158747e-06	6.92550765696843e-05	3.97878910433159e-05	AGT/AKT1/BAG3/CHEK1/ENDOG/ETS1/FOS/HDAC4/MAPK14/RAF1/SRC/TLR3/TXNIP	13
BP	GO:0033146	regulation of intracellular estrogen receptor signaling pathway	6/244	35/18723	5.44797606722066e-06	6.92550765696843e-05	3.97878910433159e-05	AR/BRCA1/LATS1/SRC/TP63/YAP1	6
BP	GO:0097421	liver regeneration	6/244	35/18723	5.44797606722066e-06	6.92550765696843e-05	3.97878910433159e-05	AURKA/CCND1/CEBPB/EZH2/PNPT1/SRSF1	6
BP	GO:0032070	regulation of deoxyribonuclease activity	4/244	10/18723	5.55707462063775e-06	7.04239147911685e-05	4.0459402939731e-05	AKT1/HMGB1/PRKCD/SIRT1	4
BP	GO:0051960	regulation of nervous system development	19/244	443/18723	6.01950056716858e-06	7.60049368835403e-05	4.36657685943584e-05	AKT1/BHLHE40/DLX2/E2F1/EZH2/FBXO31/HDAC1/ID1/IFNG/KDM4A/LIMK1/MAP2K1/NR2E1/PRKCH/PRPF19/TP53/VEGFA/WNT2/YAP1	19
BP	GO:2001235	positive regulation of apoptotic signaling pathway	10/244	126/18723	6.03448841306238e-06	7.60049368835403e-05	4.36657685943584e-05	AGT/CAV1/MCL1/PIAS4/PML/PRKCD/SIRT1/SOD1/TP53/TP63	10
BP	GO:0060537	muscle tissue development	18/244	403/18723	6.12172399363451e-06	7.68678859873495e-05	4.41615434403185e-05	AGT/CAV1/CDK1/FOS/G6PD/HDAC4/IGFBP5/MAPK14/MYLK/PIM1/PROX1/RB1/SIRT6/SORBS2/TBX2/VEGFA/WNT2/YAP1	18
BP	GO:1902893	regulation of pri-miRNA transcription by RNA polymerase II	7/244	54/18723	6.15719955601239e-06	7.70776261493502e-05	4.42820417362765e-05	ETS1/FOS/FOXO3/HDAC4/SMARCA4/TERT/TP53	7
BP	GO:0006925	inflammatory cell apoptotic process	5/244	21/18723	6.19088914336053e-06	7.72638018925177e-05	4.43890019845495e-05	CDKN2A/IRF3/IRF7/ITPKB/SIRT1	5
BP	GO:0060828	regulation of canonical Wnt signaling pathway	14/244	253/18723	6.23525729566488e-06	7.73473306827795e-05	4.4436990299205e-05	CAV1/CSNK1A1/FOXO3/HDAC1/IGFBP1/IGFBP6/LATS1/MAPK14/PPM1B/RBX1/RUVBL2/SMURF2/SRC/YAP1	14
BP	GO:0097305	response to alcohol	14/244	253/18723	6.23525729566488e-06	7.73473306827795e-05	4.4436990299205e-05	AKT1/BRCA1/CCND1/CDK1/CDK4/CDKN1A/FOS/FOXO3/G6PD/MAP4K1/PMVK/PSMD14/SOD1/SREBF1	14
BP	GO:0090322	regulation of superoxide metabolic process	6/244	36/18723	6.46671040171017e-06	7.99768461127168e-05	4.5947679170046e-05	AGT/AKT1/NFE2L2/PRKCD/SOD1/SYK	6
BP	GO:0006305	DNA alkylation	8/244	76/18723	6.51754975250322e-06	8.01229319873599e-05	4.60316072970681e-05	ATF7IP/BRCA1/EZH2/FOS/MECP2/MYC/PPM1D/TRIM28	8
BP	GO:0006306	DNA methylation	8/244	76/18723	6.51754975250322e-06	8.01229319873599e-05	4.60316072970681e-05	ATF7IP/BRCA1/EZH2/FOS/MECP2/MYC/PPM1D/TRIM28	8
BP	GO:0002064	epithelial cell development	13/244	220/18723	6.62444357285385e-06	8.11939262989191e-05	4.66469066669772e-05	AKR1B1/AKT1/AR/CDK6/CDKN1A/PDPK1/PROX1/SFN/SOD1/SRC/TP63/VEGFA/YAP1	13
BP	GO:0006338	chromatin remodeling	14/244	255/18723	6.82347959454298e-06	8.33845452833139e-05	4.79054441458985e-05	ASF1A/HDAC1/HDAC4/HJURP/KDM4A/KDM5B/MYC/PBRM1/RB1/RUVBL2/SMARCA4/SMARCB1/TOP1/TP63	14
BP	GO:0008406	gonad development	13/244	221/18723	6.95812083051903e-06	8.45117228004403e-05	4.85530214566069e-05	AR/CCND1/CEBPB/FOXO3/HSPA5/ING2/PATZ1/SIRT1/SOD1/SRC/STAT5B/TLR3/VEGFA	13
BP	GO:0071219	cellular response to molecule of bacterial origin	13/244	221/18723	6.95812083051903e-06	8.45117228004403e-05	4.85530214566069e-05	AKT1/AXL/CDK4/CEBPB/CXCL1/CXCL8/HMGB1/IL1A/IRF3/MAPK14/SERPINE1/SRC/ZFP36	13
BP	GO:0061614	pri-miRNA transcription by RNA polymerase II	7/244	55/18723	6.97746566715764e-06	8.45117228004403e-05	4.85530214566069e-05	ETS1/FOS/FOXO3/HDAC4/SMARCA4/TERT/TP53	7
BP	GO:0022407	regulation of cell-cell adhesion	19/244	448/18723	7.06315597660651e-06	8.52979954116068e-05	4.9004744716951e-05	AKT1/BCL6/BLK/CAV1/CEBPB/DUSP3/ETS1/HMGB1/IFNG/IL1A/ITPKB/LGALS3/MAPK14/PRKCD/SOCS1/SRC/STAT5B/SYK/VEGFA	19
BP	GO:0032570	response to progesterone	6/244	37/18723	7.63468929773739e-06	9.16609188786834e-05	5.26603223029532e-05	CAV1/FOS/SRC/SREBF1/TXNIP/YAP1	6
BP	GO:0048009	insulin-like growth factor receptor signaling pathway	6/244	37/18723	7.63468929773739e-06	9.16609188786834e-05	5.26603223029532e-05	AKT1/AR/IGFBP1/IGFBP3/IGFBP5/IGFBP6	6
BP	GO:0032200	telomere organization	11/244	159/18723	7.79661715586916e-06	9.32597927262075e-05	5.35788949417876e-05	ATM/MAP2K7/MAPKAPK5/MYC/PML/POT1/SIRT6/SRC/TERF2/TERT/WRN	11
BP	GO:0032608	interferon-beta production	7/244	56/18723	7.88648367264832e-06	9.32597927262075e-05	5.35788949417876e-05	DHX9/HMGB1/IRF3/IRF5/IRF7/PPM1B/TLR3	7
BP	GO:0032648	regulation of interferon-beta production	7/244	56/18723	7.88648367264832e-06	9.32597927262075e-05	5.35788949417876e-05	DHX9/HMGB1/IRF3/IRF5/IRF7/PPM1B/TLR3	7
BP	GO:0043154	negative regulation of cysteine-type endopeptidase activity involved in apoptotic process	8/244	78/18723	7.92504195093715e-06	9.32597927262075e-05	5.35788949417876e-05	AKT1/CSNK2A1/DHCR24/MMP9/RAF1/SFN/SRC/VEGFA	8
BP	GO:0031061	negative regulation of histone methylation	5/244	22/18723	7.92685525120468e-06	9.32597927262075e-05	5.35788949417876e-05	BRCA1/KDM4A/PRMT6/SIRT1/SMARCB1	5
BP	GO:0032069	regulation of nuclease activity	5/244	22/18723	7.92685525120468e-06	9.32597927262075e-05	5.35788949417876e-05	AKT1/HMGB1/PRKCD/SIRT1/TERF2	5
BP	GO:2000773	negative regulation of cellular senescence	5/244	22/18723	7.92685525120468e-06	9.32597927262075e-05	5.35788949417876e-05	BCL6/CDK6/SIRT1/TERF2/TERT	5
BP	GO:0051091	positive regulation of DNA-binding transcription factor activity	14/244	260/18723	8.51483245261821e-06	9.98911487155725e-05	5.7388690304714e-05	AGT/AKT1/AR/CAV1/DHX9/HDAC4/MAP3K7/PRKCH/SMARCA4/SMARCB1/TFDP1/TLR3/VEGFA/WNT2	14
BP	GO:0051573	negative regulation of histone H3-K9 methylation	4/244	11/18723	8.64318608285541e-06	0.000100535189960919	5.77586999006381e-05	BRCA1/KDM4A/SIRT1/SMARCB1	4
BP	GO:0071888	macrophage apoptotic process	4/244	11/18723	8.64318608285541e-06	0.000100535189960919	5.77586999006381e-05	CDKN2A/IRF3/IRF7/SIRT1	4
BP	GO:1900112	regulation of histone H3-K9 trimethylation	4/244	11/18723	8.64318608285541e-06	0.000100535189960919	5.77586999006381e-05	KDM4A/MECP2/SIRT1/SMARCB1	4
BP	GO:0060420	regulation of heart growth	8/244	79/18723	8.71988325472298e-06	0.000101140792779358	5.81066261487785e-05	CDK1/G6PD/MAPK14/PIM1/PROX1/TBX2/WNT2/YAP1	8
BP	GO:0006695	cholesterol biosynthetic process	7/244	57/18723	8.89165783358132e-06	0.000102553783889564	5.89184068747952e-05	ACLY/DHCR24/G6PD/MVK/PMVK/SOD1/SREBF1	7
BP	GO:1902653	secondary alcohol biosynthetic process	7/244	57/18723	8.89165783358132e-06	0.000102553783889564	5.89184068747952e-05	ACLY/DHCR24/G6PD/MVK/PMVK/SOD1/SREBF1	7
BP	GO:0045137	development of primary sexual characteristics	13/244	227/18723	9.29014756782255e-06	0.000106849708441119	6.13864682278943e-05	AR/CCND1/CEBPB/FOXO3/HSPA5/ING2/PATZ1/SIRT1/SOD1/SRC/STAT5B/TLR3/VEGFA	13
BP	GO:0032386	regulation of intracellular transport	16/244	337/18723	9.54561738420669e-06	0.000109481298825566	6.28983491855548e-05	BAG3/CDK1/DHX9/HRAS/IFNG/MAP2K1/MAP2K2/MAPK14/PDCD10/PRKCD/SFN/SRC/SREBF1/TPR/TRIM28/TXN	16
BP	GO:0032481	positive regulation of type I interferon production	7/244	58/18723	1.00008237206766e-05	0.000114064950547495	6.55317133275914e-05	DHX9/HMGB1/IRF3/IRF5/IRF7/SYK/TLR3	7
BP	GO:0045604	regulation of epidermal cell differentiation	7/244	58/18723	1.00008237206766e-05	0.000114064950547495	6.55317133275914e-05	ALOX15B/ERRFI1/EZH2/PRKCH/SFN/TP63/ZFP36	7
BP	GO:0001649	osteoblast differentiation	13/244	229/18723	1.02077612468891e-05	0.000116102680553259	6.67024142127959e-05	AKT1/ASF1A/CDK6/CEBPB/DHX9/HDAC4/IGFBP5/MAP2K6/MAPK14/RSL1D1/SNAI1/TP63/YAP1	13
BP	GO:0032728	positive regulation of interferon-beta production	6/244	39/18723	1.04836946455795e-05	0.000118911740924722	6.83162538550268e-05	DHX9/HMGB1/IRF3/IRF5/IRF7/TLR3	6
BP	GO:0010952	positive regulation of peptidase activity	12/244	197/18723	1.10816748837401e-05	0.000125348091109192	7.20140159908991e-05	ASPH/CAV1/HMGB1/MAPK12/MYC/PML/PSMD14/SENP1/SIRT1/SYK/TFAP4/TNFSF15	12
BP	GO:0043401	steroid hormone mediated signaling pathway	10/244	136/18723	1.1885305823235e-05	0.000133816587414978	7.68792710018629e-05	AR/BRCA1/HDAC1/LATS1/NR2E1/SIRT1/SMARCA4/SRC/TP63/YAP1	10
BP	GO:0007173	epidermal growth factor receptor signaling pathway	9/244	108/18723	1.19281225021632e-05	0.000133816587414978	7.68792710018629e-05	AGT/AKT1/BRAF/DUSP3/ERRFI1/MMP9/PDPK1/PIK3C2A/SRC	9
BP	GO:0033138	positive regulation of peptidyl-serine phosphorylation	9/244	108/18723	1.19281225021632e-05	0.000133816587414978	7.68792710018629e-05	AKT1/BRAF/CAV1/IFNG/LATS1/PDCD10/RAF1/TXN/VEGFA	9
BP	GO:0032928	regulation of superoxide anion generation	5/244	24/18723	1.25246620435702e-05	0.000138615262401346	7.96361686470162e-05	AGT/AKT1/PRKCD/SOD1/SYK	5
BP	GO:0036003	positive regulation of transcription from RNA polymerase II promoter in response to stress	5/244	24/18723	1.25246620435702e-05	0.000138615262401346	7.96361686470162e-05	CEBPB/HSPA5/NFE2L2/TP53/VEGFA	5
BP	GO:0043567	regulation of insulin-like growth factor receptor signaling pathway	5/244	24/18723	1.25246620435702e-05	0.000138615262401346	7.96361686470162e-05	AR/IGFBP1/IGFBP3/IGFBP5/IGFBP6	5
BP	GO:0051570	regulation of histone H3-K9 methylation	5/244	24/18723	1.25246620435702e-05	0.000138615262401346	7.96361686470162e-05	BRCA1/KDM4A/MECP2/SIRT1/SMARCB1	5
BP	GO:0090343	positive regulation of cell aging	5/244	24/18723	1.25246620435702e-05	0.000138615262401346	7.96361686470162e-05	ABI3/CDKN2A/SIRT1/TP53/YPEL3	5
BP	GO:0042306	regulation of protein import into nucleus	7/244	60/18723	1.25647093662688e-05	0.000138684668435214	7.96760432648795e-05	BAG3/CDK1/IFNG/MAPK14/PRKCD/TPR/TRIM28	7
BP	GO:0090090	negative regulation of canonical Wnt signaling pathway	10/244	137/18723	1.2676486656994e-05	0.000139543308883692	8.01693427354974e-05	CAV1/CSNK1A1/FOXO3/HDAC1/IGFBP1/IGFBP6/LATS1/MAPK14/RBX1/RUVBL2	10
BP	GO:0002764	immune response-regulating signaling pathway	19/244	468/18723	1.30700476144219e-05	0.000143490950547637	8.24373112972682e-05	BLK/CAV1/DUSP3/HMGB1/HRAS/IRF3/IRF7/LGALS3/LIMK1/MAP2K6/MAP2K7/MAP3K7/NINJ1/PDPK1/PRKCD/PRKCH/SRC/SYK/TLR3	19
BP	GO:0032103	positive regulation of response to external stimulus	18/244	427/18723	1.34336923328319e-05	0.000147089975249621	8.45049951378983e-05	AGT/CEBPB/CXCL8/DHX9/ETS1/HMGB1/IFNG/IRF3/IRF7/MAP3K7/NINJ1/SERPINE1/SRC/STAT5B/SYK/TLR3/TMSB4X/VEGFA	18
BP	GO:0010660	regulation of muscle cell apoptotic process	8/244	84/18723	1.37786073546374e-05	0.000150465323931226	8.64441743609808e-05	AGT/BAG3/CDKN2A/IFNG/NFE2L2/PDPK1/SIRT1/TP53	8
BP	GO:0014812	muscle cell migration	9/244	110/18723	1.3844433811138e-05	0.000150783143842261	8.66267657985765e-05	AGT/HDAC4/IGFBP3/IGFBP5/NFE2L2/NOX4/SERPINE1/SRC/TERT	9
BP	GO:0032735	positive regulation of interleukin-12 production	6/244	41/18723	1.41368871191463e-05	0.000153155827206372	8.79899014970335e-05	HMGB1/IFNG/IRF5/MAPK14/SYK/TLR3	6
BP	GO:0055023	positive regulation of cardiac muscle tissue growth	6/244	41/18723	1.41368871191463e-05	0.000153155827206372	8.79899014970335e-05	CDK1/MAPK14/PIM1/TBX2/WNT2/YAP1	6
BP	GO:0010639	negative regulation of organelle organization	16/244	348/18723	1.42208444153988e-05	0.000153659966235862	8.82795355537638e-05	AKT1/ATM/BRCA1/CHEK1/LIMA1/MAD2L1/POT1/PRKCD/PTTG1/RAD21/SRC/TERF2/TMSB4X/TP53/TPR/YAP1	16
BP	GO:0001938	positive regulation of endothelial cell proliferation	9/244	111/18723	1.48970864483311e-05	0.000160544453954981	9.2234758200608e-05	AKT1/HMGB1/PDPK1/PROX1/SIRT1/SIRT6/SP1/VEGFA/WNT2	9
BP	GO:1904385	cellular response to angiotensin	5/244	25/18723	1.54900925163032e-05	0.000166498219560055	9.56552695757387e-05	AGT/CAV1/NFE2L2/PRKCD/SRC	5
BP	GO:0007091	metaphase/anaphase transition of mitotic cell cycle	7/244	62/18723	1.56499551398477e-05	0.000167777325859569	9.63901318356431e-05	ATM/MAD2L1/NEK6/RAD21/RB1/TACC3/TPR	7
BP	GO:0043406	positive regulation of MAP kinase activity	9/244	112/18723	1.60171751289927e-05	0.00017126698197824	9.83949820835324e-05	EZH2/HRAS/MAP2K7/MAP3K7/PDCD10/PIK3R5/SRC/SYK/VEGFA	9
BP	GO:0032355	response to estradiol	10/244	141/18723	1.63123301302186e-05	0.000173542134092283	9.97020848824074e-05	AGT/ARPC1B/CCND1/CDKN1B/ENDOG/ETS1/EZH2/RUVBL2/STAT5B/TXNIP	10
BP	GO:1902895	positive regulation of pri-miRNA transcription by RNA polymerase II	6/244	42/18723	1.63144821625965e-05	0.000173542134092283	9.97020848824074e-05	ETS1/FOS/FOXO3/SMARCA4/TERT/TP53	6
BP	GO:2000117	negative regulation of cysteine-type endopeptidase activity	8/244	86/18723	1.63993085908151e-05	0.000173545260499708	9.97038810418248e-05	AKT1/CSNK2A1/DHCR24/MMP9/RAF1/SFN/SRC/VEGFA	8
BP	GO:2001251	negative regulation of chromosome organization	8/244	86/18723	1.63993085908151e-05	0.000173545260499708	9.97038810418248e-05	ATM/MAD2L1/POT1/PTTG1/RAD21/SRC/TERF2/TPR	8
BP	GO:1904589	regulation of protein import	7/244	63/18723	1.74126358359472e-05	0.000183323801903588	0.000105321773032005	BAG3/CDK1/IFNG/MAPK14/PRKCD/TPR/TRIM28	7
BP	GO:2000756	regulation of peptidyl-lysine acetylation	7/244	63/18723	1.74126358359472e-05	0.000183323801903588	0.000105321773032005	BRCA1/BRD7/CHEK1/HDAC1/RUVBL2/SIRT1/SMARCB1	7
BP	GO:0001659	temperature homeostasis	11/244	174/18723	1.82735858027013e-05	0.000191896018685145	0.000110246616728641	CAV1/CEBPB/ID1/IL1A/KSR2/MAP2K6/RB1/SIRT6/SYK/TRPM8/VEGFA	11
BP	GO:0042771	intrinsic apoptotic signaling pathway in response to DNA damage by p53 class mediator	6/244	43/18723	1.87548547137313e-05	0.00019644753432291	0.000112861518296111	CDKN1A/ING2/PML/SIRT1/TP53/TP63	6
BP	GO:0016126	sterol biosynthetic process	7/244	64/18723	1.93361175185473e-05	0.000202020606949504	0.000116063316885133	ACLY/DHCR24/G6PD/MVK/PMVK/SOD1/SREBF1	7
BP	GO:0106106	cold-induced thermogenesis	10/244	144/18723	1.95972041838063e-05	0.000203711697161288	0.000117034868956455	CAV1/CEBPB/ID1/KSR2/MAP2K6/RB1/SIRT6/SYK/TRPM8/VEGFA	10
BP	GO:0120161	regulation of cold-induced thermogenesis	10/244	144/18723	1.95972041838063e-05	0.000203711697161288	0.000117034868956455	CAV1/CEBPB/ID1/KSR2/MAP2K6/RB1/SIRT6/SYK/TRPM8/VEGFA	10
BP	GO:1901989	positive regulation of cell cycle phase transition	9/244	115/18723	1.98176736655948e-05	0.000205483252704375	0.000118052649347682	AKT1/CCND1/CDK1/CDK4/EZH2/MECP2/RB1/TERT/TFDP1	9
BP	GO:0010657	muscle cell apoptotic process	8/244	89/18723	2.11082375971513e-05	0.000217764883351515	0.000125108596813584	AGT/BAG3/CDKN2A/IFNG/NFE2L2/PDPK1/SIRT1/TP53	8
BP	GO:1900407	regulation of cellular response to oxidative stress	8/244	89/18723	2.11082375971513e-05	0.000217764883351515	0.000125108596813584	AKT1/ENDOG/FOXO3/MCL1/NFE2L2/SIRT1/SOD1/TXN	8
BP	GO:0030518	intracellular steroid hormone receptor signaling pathway	9/244	116/18723	2.12438150624382e-05	0.000217781684944202	0.000125118249534688	AR/BRCA1/HDAC1/LATS1/SIRT1/SMARCA4/SRC/TP63/YAP1	9
BP	GO:0032507	maintenance of protein location in cell	7/244	65/18723	2.14316212983993e-05	0.000217781684944202	0.000125118249534688	AKT1/CAV1/HSPA5/MORC3/PML/TMSB4X/TXN	7
BP	GO:0044784	metaphase/anaphase transition of cell cycle	7/244	65/18723	2.14316212983993e-05	0.000217781684944202	0.000125118249534688	ATM/MAD2L1/NEK6/RAD21/RB1/TACC3/TPR	7
BP	GO:0045682	regulation of epidermis development	7/244	65/18723	2.14316212983993e-05	0.000217781684944202	0.000125118249534688	ALOX15B/ERRFI1/EZH2/PRKCH/SFN/TP63/ZFP36	7
BP	GO:1905330	regulation of morphogenesis of an epithelium	7/244	65/18723	2.14316212983993e-05	0.000217781684944202	0.000125118249534688	AGT/AR/NTN4/SIRT6/TBX2/VEGFA/WNT2	7
BP	GO:0002066	columnar/cuboidal epithelial cell development	6/244	44/18723	2.14811452514373e-05	0.000217781684944202	0.000125118249534688	AKT1/CDK6/CDKN1A/PDPK1/SRC/YAP1	6
BP	GO:0042554	superoxide anion generation	6/244	44/18723	2.14811452514373e-05	0.000217781684944202	0.000125118249534688	AGT/AKT1/NOX4/PRKCD/SOD1/SYK	6
BP	GO:0001936	regulation of endothelial cell proliferation	11/244	179/18723	2.37910619794295e-05	0.000240562262343117	0.000138205970700368	AKT1/CAV1/HMGB1/PDCD10/PDPK1/PROX1/SIRT1/SIRT6/SP1/VEGFA/WNT2	11
BP	GO:0002237	response to molecule of bacterial origin	16/244	363/18723	2.38453094918774e-05	0.000240562262343117	0.000138205970700368	AKT1/AXL/CDK4/CEBPB/CXCL1/CXCL8/FOS/HDAC1/HMGB1/IL1A/IRF3/IRF5/MAPK14/SERPINE1/SRC/ZFP36	16
BP	GO:0022602	ovulation cycle process	6/244	45/18723	2.45177694701292e-05	0.00024674010157929	0.000141755215125283	FOXO3/HSPA5/MAP2K6/SIRT1/SRC/STAT5B	6
BP	GO:0043409	negative regulation of MAPK cascade	11/244	180/18723	2.50525217370374e-05	0.000250891839639696	0.000144140439570477	AGT/AKT1/CAV1/DUSP16/DUSP3/ERRFI1/FOXM1/MYC/PEBP1/PRKCD/RPS6KA6	11
BP	GO:0048660	regulation of smooth muscle cell proliferation	11/244	180/18723	2.50525217370374e-05	0.000250891839639696	0.000144140439570477	AGT/AKR1B1/AKT1/CDKN1A/CDKN1B/HDAC4/IFNG/IGFBP3/IGFBP5/MMP9/TERT	11
BP	GO:0071236	cellular response to antibiotic	4/244	14/18723	2.54216432826235e-05	0.000253969020239542	0.000145908317572952	CDKN1B/EZH2/HSPA5/TP53	4
BP	GO:0031669	cellular response to nutrient levels	12/244	215/18723	2.65151712120429e-05	0.000264250711156913	0.000151815275130782	CDKN1A/CDKN2B/FOXO3/HSPA5/NFE2L2/NUAK1/PIM1/PPM1D/SIRT1/SREBF1/TP53/WRN	12
BP	GO:1990776	response to angiotensin	5/244	28/18723	2.77537090510533e-05	0.000275924284173426	0.000158521886028828	AGT/CAV1/NFE2L2/PRKCD/SRC	5
BP	GO:0010828	positive regulation of glucose transmembrane transport	6/244	46/18723	2.78904415665399e-05	0.000275947356800513	0.000158535141536122	AKT1/BRAF/MAPK14/NFE2L2/RNASEL/TERT	6
BP	GO:0070828	heterochromatin organization	6/244	46/18723	2.78904415665399e-05	0.000275947356800513	0.000158535141536122	ATF7IP/HDAC1/SIRT1/SNAI1/TPR/TRIM28	6
BP	GO:0032922	circadian regulation of gene expression	7/244	68/18723	2.88705617085723e-05	0.000284274643586086	0.000163319269945502	BHLHE40/HDAC1/ID1/ID4/PML/SIRT1/TOP1	7
BP	GO:0046686	response to cadmium ion	7/244	68/18723	2.88705617085723e-05	0.000284274643586086	0.000163319269945502	AKT1/CDK1/CDKN1B/FOS/MMP9/SOD1/TERT	7
BP	GO:1901992	positive regulation of mitotic cell cycle phase transition	8/244	93/18723	2.91076289101954e-05	0.00028552386036112	0.000164036960306937	AKT1/CCND1/CDK1/CDK4/MECP2/RB1/TERT/TFDP1	8
BP	GO:0050863	regulation of T cell activation	15/244	329/18723	2.91365069389453e-05	0.00028552386036112	0.000164036960306937	AKT1/BCL6/CAV1/CEBPB/DUSP3/HMGB1/IFNG/IL1A/ITPKB/LGALS3/SOCS1/SOD1/SRC/STAT5B/SYK	15
BP	GO:0048754	branching morphogenesis of an epithelial tube	10/244	151/18723	2.95422950997536e-05	0.000288811103999019	0.000165925522101623	AGT/AR/KDM5B/MYC/PML/SIRT6/SRC/VEGFA/WNT2/YAP1	10
BP	GO:0038127	ERBB signaling pathway	9/244	121/18723	2.97553549965546e-05	0.00029020305846996	0.000166725217020325	AGT/AKT1/BRAF/DUSP3/ERRFI1/MMP9/PDPK1/PIK3C2A/SRC	9
BP	GO:0048659	smooth muscle cell proliferation	11/244	184/18723	3.06945308024739e-05	0.000298653420556772	0.000171580053700035	AGT/AKR1B1/AKT1/CDKN1A/CDKN1B/HDAC4/IFNG/IGFBP3/IGFBP5/MMP9/TERT	11
BP	GO:0045185	maintenance of protein location	8/244	94/18723	3.1461924957936e-05	0.000304829017522764	0.000175128009913224	AKT1/CAV1/HSPA5/LATS1/MORC3/PML/TMSB4X/TXN	8
BP	GO:0014911	positive regulation of smooth muscle cell migration	6/244	47/18723	3.16261961677295e-05	0.000304829017522764	0.000175128009913224	AGT/HDAC4/IGFBP5/NOX4/SRC/TERT	6
BP	GO:0045646	regulation of erythrocyte differentiation	6/244	47/18723	3.16261961677295e-05	0.000304829017522764	0.000175128009913224	CDK6/ETS1/FOXO3/MAPK14/STAT5B/ZFP36	6
BP	GO:0051972	regulation of telomerase activity	6/244	47/18723	3.16261961677295e-05	0.000304829017522764	0.000175128009913224	MAP2K7/MAPKAPK5/MYC/POT1/SRC/TP53	6
BP	GO:0007004	telomere maintenance via telomerase	7/244	69/18723	3.17772290284539e-05	0.000305567452905929	0.000175552250099261	ATM/MAP2K7/MAPKAPK5/POT1/SRC/TERF2/TERT	7
BP	GO:0043433	negative regulation of DNA-binding transcription factor activity	11/244	185/18723	3.22653807437891e-05	0.000309536573210276	0.000177832558403422	BHLHE40/CDKN2A/EZH2/HDAC4/ID1/PIAS4/PIM1/PROX1/RB1/SIRT1/TMSB4X	11
BP	GO:0033028	myeloid cell apoptotic process	5/244	29/18723	3.31811123932024e-05	0.000316105910641506	0.000181606723343916	CDKN2A/IRF3/IRF7/ITPKB/SIRT1	5
BP	GO:0045737	positive regulation of cyclin-dependent protein serine/threonine kinase activity	5/244	29/18723	3.31811123932024e-05	0.000316105910641506	0.000181606723343916	AKT1/CCND1/CDKN1B/PROX1/SRC	5
BP	GO:1902175	regulation of oxidative stress-induced intrinsic apoptotic signaling pathway	5/244	29/18723	3.31811123932024e-05	0.000316105910641506	0.000181606723343916	AKT1/MCL1/NFE2L2/SIRT1/SOD1	5
BP	GO:0071482	cellular response to light stimulus	9/244	123/18723	3.38894181614671e-05	0.000319942365789211	0.000183810813888179	CDKN1A/CHEK1/DDB2/MMP9/MYC/PRKCD/RUVBL2/SIRT1/TP53	9
BP	GO:0008585	female gonad development	8/244	95/18723	3.397342218317e-05	0.000319942365789211	0.000183810813888179	CEBPB/FOXO3/HSPA5/SIRT1/SOD1/SRC/STAT5B/VEGFA	8
BP	GO:0008593	regulation of Notch signaling pathway	8/244	95/18723	3.397342218317e-05	0.000319942365789211	0.000183810813888179	AAK1/AKT1/BCL6/DLX2/PDCD10/SRC/TP63/YAP1	8
BP	GO:0032479	regulation of type I interferon production	8/244	95/18723	3.397342218317e-05	0.000319942365789211	0.000183810813888179	DHX9/HMGB1/IRF3/IRF5/IRF7/PPM1B/SYK/TLR3	8
BP	GO:0032606	type I interferon production	8/244	95/18723	3.397342218317e-05	0.000319942365789211	0.000183810813888179	DHX9/HMGB1/IRF3/IRF5/IRF7/PPM1B/SYK/TLR3	8
BP	GO:0036124	histone H3-K9 trimethylation	4/244	15/18723	3.43117050839784e-05	0.00032091995689024	0.000184372451967859	KDM4A/MECP2/SIRT1/SMARCB1	4
BP	GO:0048308	organelle inheritance	4/244	15/18723	3.43117050839784e-05	0.00032091995689024	0.000184372451967859	CDK1/MAP2K1/MAP2K2/PDCD10	4
BP	GO:0048313	Golgi inheritance	4/244	15/18723	3.43117050839784e-05	0.00032091995689024	0.000184372451967859	CDK1/MAP2K1/MAP2K2/PDCD10	4
BP	GO:1903037	regulation of leukocyte cell-cell adhesion	15/244	336/18723	3.71157118147713e-05	0.000346357074344206	0.00019898638798302	AKT1/BCL6/CAV1/CEBPB/DUSP3/ETS1/HMGB1/IFNG/IL1A/ITPKB/LGALS3/SOCS1/SRC/STAT5B/SYK	15
BP	GO:0009410	response to xenobiotic stimulus	18/244	462/18723	3.80679374493314e-05	0.000354437530990827	0.0002036287094497	CDK1/CDKN1A/CDKN1B/E2F1/FOS/FOXO3/HDAC1/HDAC4/HSPA5/MAP2K6/MYC/NFE2L2/RB1/SOD1/SRC/SREBF1/TLR3/TXNIP	18
BP	GO:0007265	Ras protein signal transduction	15/244	337/18723	3.84000329838969e-05	0.00035672066839792	0.000204940399897387	BCL6/CDKN1A/CDKN2A/CTNNAL1/DHCR24/FOXM1/HRAS/ITPKB/KSR2/LIMK1/MAPKAPK5/RAF1/RB1/TP53/TRIM28	15
BP	GO:1904375	regulation of protein localization to cell periphery	9/244	125/18723	3.84998646766483e-05	0.000356840732194848	0.000205009378021549	ABI3/AKT1/AR/EPHA3/HRAS/IFNG/LGALS3/PDPK1/PRKCH	9
BP	GO:0009267	cellular response to starvation	10/244	156/18723	3.90515575266079e-05	0.00036113895316273	0.000207478758693998	CDKN1A/FOXO3/HSPA5/NFE2L2/NUAK1/PPM1D/SIRT1/SREBF1/TP53/WRN	10
BP	GO:0050878	regulation of body fluid levels	16/244	379/18723	4.01083770007722e-05	0.000369248869877064	0.000212138005330967	AKR1B1/AXL/BLK/CAV1/CCND1/ITPK1/MAPK14/NFE2L2/PRKCD/SERPINE1/SFN/SRC/STAT5B/SYK/TP63/VEGFA	16
BP	GO:0051346	negative regulation of hydrolase activity	16/244	379/18723	4.01083770007722e-05	0.000369248869877064	0.000212138005330967	AGT/AKT1/CSNK2A1/DHCR24/HRAS/LGALS3/MMP9/PEBP1/PLA2R1/PTTG1/RAF1/SERPINE1/SFN/SRC/TERF2/VEGFA	16
BP	GO:1902107	positive regulation of leukocyte differentiation	10/244	157/18723	4.12382077310913e-05	0.000377113766021962	0.000216656484645119	AXL/BCL6/FOS/HMGB1/IFNG/ITPKB/RB1/SOCS1/STAT5B/SYK	10
BP	GO:1903708	positive regulation of hemopoiesis	10/244	157/18723	4.12382077310913e-05	0.000377113766021962	0.000216656484645119	AXL/BCL6/FOS/HMGB1/IFNG/ITPKB/RB1/SOCS1/STAT5B/SYK	10
BP	GO:1990845	adaptive thermogenesis	10/244	157/18723	4.12382077310913e-05	0.000377113766021962	0.000216656484645119	CAV1/CEBPB/ID1/KSR2/MAP2K6/RB1/SIRT6/SYK/TRPM8/VEGFA	10
BP	GO:0055021	regulation of cardiac muscle tissue growth	7/244	72/18723	4.19745202400131e-05	0.000382994178012208	0.0002200348534687	CDK1/G6PD/MAPK14/PIM1/TBX2/WNT2/YAP1	7
BP	GO:1902882	regulation of response to oxidative stress	8/244	98/18723	4.25349265238735e-05	0.000387247025071008	0.000222478166273779	AKT1/ENDOG/FOXO3/MCL1/NFE2L2/SIRT1/SOD1/TXN	8
BP	GO:0043488	regulation of mRNA stability	10/244	158/18723	4.35285941222013e-05	0.000395416830676457	0.000227171819813352	AKT1/DHX9/E2F1/FASTK/FXR1/MAPK14/PNPT1/PRKCD/RNASEL/ZFP36	10
BP	GO:0043923	positive regulation by host of viral transcription	4/244	16/18723	4.52817220117248e-05	0.000407921461727278	0.00023435588374672	SMARCA4/SMARCB1/SP1/TFAP4	4
BP	GO:0038093	Fc receptor signaling pathway	6/244	50/18723	4.53025296024449e-05	0.000407921461727278	0.00023435588374672	LIMK1/MAP2K7/MAP3K7/PRKCD/SRC/SYK	6
BP	GO:0060688	regulation of morphogenesis of a branching structure	6/244	50/18723	4.53025296024449e-05	0.000407921461727278	0.00023435588374672	AGT/AR/NTN4/SIRT6/VEGFA/WNT2	6
BP	GO:1904036	negative regulation of epithelial cell apoptotic process	6/244	50/18723	4.53025296024449e-05	0.000407921461727278	0.00023435588374672	NFE2L2/PAK4/PDPK1/SERPINE1/TERT/YAP1	6
BP	GO:0045739	positive regulation of DNA repair	7/244	73/18723	4.59167447427933e-05	0.000412547382743784	0.00023701353211701	BRCA1/CBX8/DHX9/FOXM1/HMGB1/SIRT1/TRIM28	7
BP	GO:0036474	cell death in response to hydrogen peroxide	5/244	31/18723	4.64762148743281e-05	0.000416662310641902	0.000239377608672419	ENDOG/FOXO3/NFE2L2/PDCD10/TXN	5
BP	GO:0051222	positive regulation of protein transport	14/244	303/18723	4.65932926518898e-05	0.000416801872829324	0.000239457788861106	BAG3/BLK/CDK1/HRAS/IFNG/IL1A/MAPK14/NADK/PDCD10/PRKCD/SFN/SRC/TPR/TRIM28	14
BP	GO:0014706	striated muscle tissue development	16/244	384/18723	4.68935704564041e-05	0.000418264061676738	0.000240297834290658	AGT/CAV1/CDK1/FOS/G6PD/HDAC4/MAPK14/PIM1/PROX1/RB1/SIRT6/SORBS2/TBX2/VEGFA/WNT2/YAP1	16
BP	GO:0032496	response to lipopolysaccharide	15/244	343/18723	4.69604803782212e-05	0.000418264061676738	0.000240297834290658	AKT1/AXL/CDK4/CEBPB/CXCL1/CXCL8/FOS/HDAC1/HMGB1/IL1A/IRF3/MAPK14/SERPINE1/SRC/ZFP36	15
BP	GO:0001935	endothelial cell proliferation	11/244	193/18723	4.7530732277687e-05	0.000422426811108621	0.000242689384903843	AKT1/CAV1/HMGB1/PDCD10/PDPK1/PROX1/SIRT1/SIRT6/SP1/VEGFA/WNT2	11
BP	GO:0090316	positive regulation of intracellular protein transport	10/244	160/18723	4.84366776990724e-05	0.000429548593158513	0.000246780936054613	BAG3/CDK1/HRAS/IFNG/MAPK14/PDCD10/PRKCD/SFN/TPR/TRIM28	10
BP	GO:0033157	regulation of intracellular protein transport	12/244	229/18723	4.91129576906714e-05	0.000432472419778092	0.000248460710314226	BAG3/CDK1/HRAS/IFNG/MAPK14/PDCD10/PRKCD/SFN/SREBF1/TPR/TRIM28/TXN	12
BP	GO:0019218	regulation of steroid metabolic process	8/244	100/18723	4.918768145065e-05	0.000432472419778092	0.000248460710314226	AGT/IFNG/PROX1/SIRT1/SNAI1/SOD1/SREBF1/STAT5B	8
BP	GO:0044728	DNA methylation or demethylation	8/244	100/18723	4.918768145065e-05	0.000432472419778092	0.000248460710314226	ATF7IP/BRCA1/EZH2/FOS/MECP2/MYC/PPM1D/TRIM28	8
BP	GO:0046545	development of primary female sexual characteristics	8/244	100/18723	4.918768145065e-05	0.000432472419778092	0.000248460710314226	CEBPB/FOXO3/HSPA5/SIRT1/SOD1/SRC/STAT5B/VEGFA	8
BP	GO:0006310	DNA recombination	14/244	305/18723	5.00294515234265e-05	0.000438933606741858	0.000252172741484478	ATM/BCL6/BRCA1/CHEK1/ENDOG/HMGB1/MCRS1/PSMD14/RAD21/RUVBL2/SIRT6/TERF2/TNFSF13/WRN	14
BP	GO:0006801	superoxide metabolic process	7/244	74/18723	5.01574210848266e-05	0.000439118061778887	0.000252278713165967	AGT/AKT1/NFE2L2/NOX4/PRKCD/SOD1/SYK	7
BP	GO:0060043	regulation of cardiac muscle cell proliferation	6/244	51/18723	5.07880592138099e-05	0.000443693130067879	0.000254907146020488	CDK1/MAPK14/PIM1/TBX2/WNT2/YAP1	6
BP	GO:0045732	positive regulation of protein catabolic process	12/244	231/18723	5.34207242072429e-05	0.000465701684914946	0.000267551330759708	AKT1/AURKA/CAV1/CDKN1B/CSNK1A1/CSNK2A1/IFNG/NFE2L2/RBX1/SIRT6/SMURF2/WWP1	12
BP	GO:0051100	negative regulation of binding	10/244	162/18723	5.38091800125542e-05	0.00046809426510921	0.000268925897431164	AKT1/AURKA/CAV1/CDKN1A/E2F1/ID1/PEX19/PRKCD/TFAP4/TMSB4X	10
BP	GO:0043393	regulation of protein binding	11/244	196/18723	5.46758351262571e-05	0.000473953908887349	0.000272292334662125	AKT1/AURKA/BLK/CAV1/CDKN1A/HDAC4/ID1/MMP9/PRKCD/SRC/TERT	11
BP	GO:0006278	RNA-dependent DNA biosynthetic process	7/244	75/18723	5.47136270853881e-05	0.000473953908887349	0.000272292334662125	ATM/MAP2K7/MAPKAPK5/POT1/SRC/TERF2/TERT	7
BP	GO:0006402	mRNA catabolic process	12/244	232/18723	5.56945487282496e-05	0.000481435404375143	0.000276590545595584	AKT1/ATM/DHX9/E2F1/FASTK/FXR1/MAGOHB/MAPK14/PNPT1/PRKCD/RNASEL/ZFP36	12
BP	GO:0014897	striated muscle hypertrophy	8/244	102/18723	5.6685789611776e-05	0.000487949375568034	0.000280332901952974	AGT/ERRFI1/EZH2/G6PD/HDAC4/IGFBP5/KDM4A/SORBS2	8
BP	GO:0062014	negative regulation of small molecule metabolic process	8/244	102/18723	5.6685789611776e-05	0.000487949375568034	0.000280332901952974	AKT1/BRCA1/HDAC4/PROX1/SIRT1/SNAI1/SOD1/TP53	8
BP	GO:0042594	response to starvation	11/244	197/18723	5.72539843879111e-05	0.000491809330327956	0.000282550493312726	CDKN1A/FOXO3/HSPA5/NFE2L2/NUAK1/PPM1D/SIRT1/SREBF1/TP53/WRN/ZFP36	11
BP	GO:0042176	regulation of protein catabolic process	16/244	391/18723	5.80889837367891e-05	0.000497940223848134	0.000286072766847917	AKT1/AURKA/CAV1/CDKN1B/CSNK1A1/CSNK2A1/IFNG/LATS1/MAD2L1/NFE2L2/PML/PSMD14/RBX1/SIRT6/SMURF2/WWP1	16
BP	GO:0034349	glial cell apoptotic process	4/244	17/18723	5.86100641036405e-05	0.000500773961742316	0.000287700784029669	PRKCD/PRKCH/RB1/TP53	4
BP	GO:0002683	negative regulation of immune system process	17/244	434/18723	5.86634865070759e-05	0.000500773961742316	0.000287700784029669	AKT1/ATM/AXL/BCL6/BLK/CDK6/CEBPB/DUSP3/HMGB1/LGALS3/MAPK14/MYC/PPM1B/SOCS1/SRC/SYK/TLR3	17
BP	GO:0072332	intrinsic apoptotic signaling pathway by p53 class mediator	7/244	76/18723	5.96030842061156e-05	0.00050735356349811	0.000291480845950538	CDKN1A/E2F1/ING2/PML/SIRT1/TP53/TP63	7
BP	GO:2000058	regulation of ubiquitin-dependent protein catabolic process	10/244	164/18723	5.96813860617602e-05	0.00050735356349811	0.000291480845950538	AKT1/AURKA/CAV1/CSNK1A1/CSNK2A1/LATS1/NFE2L2/PML/RBX1/SIRT6	10
BP	GO:0014013	regulation of gliogenesis	8/244	103/18723	6.07774231434157e-05	0.000514540411189412	0.00029560977811046	DLX2/E2F1/EZH2/HDAC1/KDM4A/NR2E1/PRKCH/PRPF19	8
BP	GO:0045639	positive regulation of myeloid cell differentiation	8/244	103/18723	6.07774231434157e-05	0.000514540411189412	0.00029560977811046	ETS1/FOS/FOXO3/HMGB1/IFNG/MAPK14/RB1/STAT5B	8
BP	GO:0007566	embryo implantation	6/244	53/18723	6.33506562468459e-05	0.000532563246780237	0.000305964118244036	ITGB4/MMP9/SMURF2/SOD1/TRIM28/VEGFA	6
BP	GO:0032210	regulation of telomere maintenance via telomerase	6/244	53/18723	6.33506562468459e-05	0.000532563246780237	0.000305964118244036	ATM/MAP2K7/MAPKAPK5/POT1/SRC/TERF2	6
BP	GO:1990090	cellular response to nerve growth factor stimulus	6/244	53/18723	6.33506562468459e-05	0.000532563246780237	0.000305964118244036	AKT1/E2F1/FOXO3/HSPA5/ID1/PDPK1	6
BP	GO:0002431	Fc receptor mediated stimulatory signaling pathway	5/244	33/18723	6.3554795645961e-05	0.000532563246780237	0.000305964118244036	BLK/LIMK1/PRKCD/SRC/SYK	5
BP	GO:0060260	regulation of transcription initiation from RNA polymerase II promoter	5/244	33/18723	6.3554795645961e-05	0.000532563246780237	0.000305964118244036	ATF7IP/CDK4/HMGB1/PPM1D/TP53	5
BP	GO:1901983	regulation of protein acetylation	7/244	77/18723	6.48441668965807e-05	0.000542260996491569	0.000311535594415773	BRCA1/BRD7/CHEK1/HDAC1/RUVBL2/SIRT1/SMARCB1	7
BP	GO:0014896	muscle hypertrophy	8/244	104/18723	6.5111763937982e-05	0.000542289863548386	0.000311552178894027	AGT/ERRFI1/EZH2/G6PD/HDAC4/IGFBP5/KDM4A/SORBS2	8
BP	GO:1903076	regulation of protein localization to plasma membrane	8/244	104/18723	6.5111763937982e-05	0.000542289863548386	0.000311552178894027	ABI3/AKT1/AR/EPHA3/IFNG/LGALS3/PDPK1/PRKCH	8
BP	GO:0048738	cardiac muscle tissue development	12/244	236/18723	6.564765098667e-05	0.000545646265083536	0.000313480472749046	AGT/CDK1/G6PD/MAPK14/PIM1/PROX1/SIRT6/SORBS2/TBX2/VEGFA/WNT2/YAP1	12
BP	GO:0061013	regulation of mRNA catabolic process	10/244	166/18723	6.60905591978629e-05	0.000548217850639242	0.000314957880196514	AKT1/DHX9/E2F1/FASTK/FXR1/MAPK14/PNPT1/PRKCD/RNASEL/ZFP36	10
BP	GO:0098727	maintenance of cell number	9/244	134/18723	6.63758813534158e-05	0.000549474533945817	0.000315679860171912	EZH2/FOXO3/LEO1/MYC/NR2E1/PROX1/RAF1/TP63/YAP1	9
BP	GO:0030520	intracellular estrogen receptor signaling pathway	6/244	54/18723	7.04998383332001e-05	0.00058126975139783	0.000333946602630948	AR/BRCA1/LATS1/SRC/TP63/YAP1	6
BP	GO:0035065	regulation of histone acetylation	6/244	54/18723	7.04998383332001e-05	0.00058126975139783	0.000333946602630948	BRCA1/BRD7/CHEK1/RUVBL2/SIRT1/SMARCB1	6
BP	GO:0032388	positive regulation of intracellular transport	11/244	202/18723	7.1770000927492e-05	0.000590556360337239	0.000339281873385739	BAG3/CDK1/DHX9/HRAS/IFNG/MAPK14/PDCD10/PRKCD/SFN/TPR/TRIM28	11
BP	GO:0007095	mitotic G2 DNA damage checkpoint signaling	5/244	34/18723	7.37257067651516e-05	0.000603023410314169	0.000346444346531149	ATM/BRCA1/CDK1/CDKN1A/CHEK1	5
BP	GO:0043516	regulation of DNA damage response, signal transduction by p53 class mediator	5/244	34/18723	7.37257067651516e-05	0.000603023410314169	0.000346444346531149	ATM/PLA2R1/SIRT1/SNAI1/TP53	5
BP	GO:2000352	negative regulation of endothelial cell apoptotic process	5/244	34/18723	7.37257067651516e-05	0.000603023410314169	0.000346444346531149	NFE2L2/PAK4/PDPK1/SERPINE1/TERT	5
BP	GO:1903039	positive regulation of leukocyte cell-cell adhesion	12/244	239/18723	7.4087169544137e-05	0.000604775185185341	0.00034745076268371	AKT1/BCL6/CAV1/ETS1/HMGB1/IFNG/IL1A/ITPKB/SOCS1/SRC/STAT5B/SYK	12
BP	GO:0071360	cellular response to exogenous dsRNA	4/244	18/18723	7.45868317037168e-05	0.000606442635594973	0.000348408733398706	CAV1/DHX9/IRF3/TLR3	4
BP	GO:1903209	positive regulation of oxidative stress-induced cell death	4/244	18/18723	7.45868317037168e-05	0.000606442635594973	0.000348408733398706	ENDOG/FOXO3/MCL1/SOD1	4
BP	GO:0010506	regulation of autophagy	14/244	317/18723	7.5690666231979e-05	0.000614201335076098	0.000352866201426805	AKT1/ATM/BAG3/FOXO3/HMGB1/IFNG/KDM4A/MAP3K7/MCL1/PIK3C2A/SIRT1/SREBF1/SUPT5H/TP53	14
BP	GO:0018394	peptidyl-lysine acetylation	10/244	169/18723	7.67976902864414e-05	0.00062195525900617	0.000357320925842241	BRCA1/BRD7/CHEK1/HDAC1/MAP3K7/MCRS1/MECP2/RUVBL2/SIRT1/SMARCB1	10
BP	GO:0030178	negative regulation of Wnt signaling pathway	10/244	170/18723	8.0679141690287e-05	0.000650822309980979	0.00037390540074022	CAV1/CSNK1A1/FOXO3/HDAC1/IGFBP1/IGFBP6/LATS1/MAPK14/RBX1/RUVBL2	10
BP	GO:0043487	regulation of RNA stability	10/244	170/18723	8.0679141690287e-05	0.000650822309980979	0.00037390540074022	AKT1/DHX9/E2F1/FASTK/FXR1/MAPK14/PNPT1/PRKCD/RNASEL/ZFP36	10
BP	GO:1904951	positive regulation of establishment of protein localization	14/244	319/18723	8.09302934431919e-05	0.000651568205642639	0.000374333926947767	BAG3/BLK/CDK1/HRAS/IFNG/IL1A/MAPK14/NADK/PDCD10/PRKCD/SFN/SRC/TPR/TRIM28	14
BP	GO:0046890	regulation of lipid biosynthetic process	10/244	171/18723	8.47258771650537e-05	0.000679461819608809	0.000390359150343103	AKT1/BRCA1/CDK4/IFNG/PRKCD/PROX1/SIRT1/SNAI1/SOD1/SREBF1	10
BP	GO:0048469	cell maturation	10/244	171/18723	8.47258771650537e-05	0.000679461819608809	0.000390359150343103	AKR1B1/AURKA/AXL/CDKN1A/FOXO3/G6PD/MECP2/NTN4/RB1/VEGFA	10
BP	GO:0043388	positive regulation of DNA binding	6/244	56/18723	8.67250805723805e-05	0.000692788289552908	0.000398015370802181	HMGB1/IFNG/MMP9/RB1/TRIM28/TXN	6
BP	GO:1990089	response to nerve growth factor	6/244	56/18723	8.67250805723805e-05	0.000692788289552908	0.000398015370802181	AKT1/E2F1/FOXO3/HSPA5/ID1/PDPK1	6
BP	GO:0045598	regulation of fat cell differentiation	9/244	139/18723	8.81370288435678e-05	0.000702700272682892	0.000403709926700941	AKT1/CEBPB/E2F1/MAPK14/PIM1/SIRT1/TGFB1I1/YAP1/ZFP36	9
BP	GO:0010833	telomere maintenance via telomere lengthening	7/244	81/18723	8.97155922293876e-05	0.00071251880405003	0.000409350793415571	ATM/MAP2K7/MAPKAPK5/POT1/SRC/TERF2/TERT	7
BP	GO:0030512	negative regulation of transforming growth factor beta receptor signaling pathway	7/244	81/18723	8.97155922293876e-05	0.00071251880405003	0.000409350793415571	CAV1/HSPA5/PDPK1/SIRT1/SMURF2/TGFB1I1/TP53	7
BP	GO:0030177	positive regulation of Wnt signaling pathway	9/244	140/18723	9.31391527007632e-05	0.000736858113659603	0.000423334025357287	CAV1/CSNK2A1/PPM1B/SMARCA4/SMURF2/SPIN1/SRC/TERT/YAP1	9
BP	GO:0046165	alcohol biosynthetic process	9/244	140/18723	9.31391527007632e-05	0.000736858113659603	0.000423334025357287	ACLY/AKR1B1/DHCR24/G6PD/ITPKB/MVK/PMVK/SOD1/SREBF1	9
BP	GO:0051099	positive regulation of binding	10/244	173/18723	9.33379685889046e-05	0.000737010959665466	0.000423421837262622	BLK/CAV1/DHX9/HMGB1/IFNG/MMP9/RB1/TERT/TRIM28/TXN	10
BP	GO:0007088	regulation of mitotic nuclear division	8/244	110/18723	9.68657199809555e-05	0.000763398553247223	0.000438581833472717	ATM/AURKA/CHEK1/IL1A/MAD2L1/RAD21/RB1/TPR	8
BP	GO:0051385	response to mineralocorticoid	5/244	36/18723	9.77889766362739e-05	0.000767727606249599	0.000441068927527201	CCND1/CDKN1A/FOS/FOXO3/SRC	5
BP	GO:0070897	transcription preinitiation complex assembly	5/244	36/18723	9.77889766362739e-05	0.000767727606249599	0.000441068927527201	ATF7IP/HMGB1/SMARCA4/SMARCB1/TP53	5
BP	GO:0001701	in utero embryonic development	15/244	367/18723	0.000100299567340087	0.000785935159348087	0.000451529390134864	AKT1/AR/CEBPB/CHEK1/ENDOG/LATS1/MAP2K1/SMARCB1/SNAI1/TERF2/TP53/TRIM28/VEGFA/WNT2/YAP1	15
BP	GO:0050729	positive regulation of inflammatory response	9/244	142/18723	0.000103860386573315	0.000812287137657204	0.000466668924933933	AGT/CEBPB/DHX9/ETS1/IFNG/NINJ1/SERPINE1/STAT5B/TLR3	9
BP	GO:2001244	positive regulation of intrinsic apoptotic signaling pathway	6/244	58/18723	0.000105791315002895	0.000825815854376209	0.000474441338646162	CAV1/MCL1/PIAS4/SIRT1/SOD1/TP53	6
BP	GO:0043161	proteasome-mediated ubiquitin-dependent protein catabolic process	16/244	412/18723	0.000107025987637025	0.000833868510887335	0.000479067688593975	AKT1/AURKA/CAV1/CSNK1A1/FBXO31/HSPA5/NFE2L2/PML/PSMB5/PSMD14/RBX1/SIRT1/SIRT6/SMURF2/SPOP/WWP1	16
BP	GO:1903311	regulation of mRNA metabolic process	13/244	288/18723	0.000109828736995683	0.000854084837318702	0.000490682216123058	AKT1/DHX9/E2F1/FASTK/FXR1/LEO1/MAPK14/PNPT1/PRKCD/PRPF19/RNASEL/SUPT5H/ZFP36	13
BP	GO:0045616	regulation of keratinocyte differentiation	5/244	37/18723	0.00011187558403292	0.000866719147243719	0.000497940782160426	ALOX15B/ERRFI1/PRKCH/TP63/ZFP36	5
BP	GO:0051567	histone H3-K9 methylation	5/244	37/18723	0.00011187558403292	0.000866719147243719	0.000497940782160426	BRCA1/KDM4A/MECP2/SIRT1/SMARCB1	5
BP	GO:0030324	lung development	10/244	177/18723	0.000112804061423138	0.000870979271114593	0.000500388275583306	ERRFI1/HMGB1/IGFBP5/MAP2K1/PROX1/SREBF1/STK40/VEGFA/WNT2/YAP1	10
BP	GO:0007159	leukocyte cell-cell adhesion	15/244	371/18723	0.000113059735031581	0.000870979271114593	0.000500388275583306	AKT1/BCL6/CAV1/CEBPB/DUSP3/ETS1/HMGB1/IFNG/IL1A/ITPKB/LGALS3/SOCS1/SRC/STAT5B/SYK	15
BP	GO:0006970	response to osmotic stress	7/244	84/18723	0.000113061848880681	0.000870979271114593	0.000500388275583306	AKR1B1/ERRFI1/MAP2K7/MYLK/PDPK1/TLR3/TP53	7
BP	GO:0001890	placenta development	9/244	144/18723	0.000115597293462484	0.000881984768258893	0.000506711068697459	AKT1/CDKN1B/CEBPB/MAP2K1/MAPK14/SNAI1/SOD1/TRIM28/WNT2	9
BP	GO:0033135	regulation of peptidyl-serine phosphorylation	9/244	144/18723	0.000115597293462484	0.000881984768258893	0.000506711068697459	AKT1/BRAF/CAV1/IFNG/LATS1/PDCD10/RAF1/TXN/VEGFA	9
BP	GO:0006346	DNA methylation-dependent heterochromatin assembly	4/244	20/18723	0.000115699351153543	0.000881984768258893	0.000506711068697459	ATF7IP/HDAC1/SIRT1/TRIM28	4
BP	GO:0032930	positive regulation of superoxide anion generation	4/244	20/18723	0.000115699351153543	0.000881984768258893	0.000506711068697459	AGT/PRKCD/SOD1/SYK	4
BP	GO:0070932	histone H3 deacetylation	4/244	20/18723	0.000115699351153543	0.000881984768258893	0.000506711068697459	HDAC1/HDAC4/SIRT1/SIRT6	4
BP	GO:0070371	ERK1 and ERK2 cascade	14/244	330/18723	0.000115779296174268	0.000881984768258893	0.000506711068697459	AGT/BRAF/CDK1/DUSP3/ERRFI1/HMGB1/HRAS/MAP2K1/MAP2K2/MAP2K7/MYC/RPS6KA6/SRC/SYK	14
BP	GO:0032768	regulation of monooxygenase activity	6/244	59/18723	0.000116497245583433	0.00088417317997334	0.000507968338072719	AKT1/CAV1/IFNG/IL1A/TERF2/TERT	6
BP	GO:2000351	regulation of endothelial cell apoptotic process	6/244	59/18723	0.000116497245583433	0.00088417317997334	0.000507968338072719	FOXO3/NFE2L2/PAK4/PDPK1/SERPINE1/TERT	6
BP	GO:0044403	biological process involved in symbiotic interaction	13/244	290/18723	0.000117672874582668	0.000891448012982353	0.000512147818876984	AXL/CAV1/CDK1/CXCL8/HDAC1/PML/SMARCA4/SMARCB1/SP1/SRC/TFAP4/TRIM28/WWP1	13
BP	GO:0019216	regulation of lipid metabolic process	14/244	331/18723	0.000119512674186562	0.000903718306095811	0.000519197252790708	AGT/AKT1/BRCA1/CAV1/CDK4/IFNG/PRKCD/PROX1/SIRT1/SNAI1/SOD1/SRC/SREBF1/STAT5B	14
BP	GO:0010951	negative regulation of endopeptidase activity	12/244	252/18723	0.000122376491181816	0.000923672560280399	0.000530661216599168	AGT/AKT1/CSNK2A1/DHCR24/MMP9/PEBP1/PTTG1/RAF1/SERPINE1/SFN/SRC/VEGFA	12
BP	GO:0030098	lymphocyte differentiation	15/244	374/18723	0.000123537449307874	0.000930686206813965	0.000534690642569307	ATM/AXL/BCL6/EZH2/HDAC4/HMGB1/IFNG/IL1A/ITPKB/PATZ1/SOCS1/SOD1/STAT5B/SYK/TP53	15
BP	GO:0010950	positive regulation of endopeptidase activity	10/244	179/18723	0.000123759052343016	0.000930686206813965	0.000534690642569307	ASPH/HMGB1/MYC/PML/PSMD14/SENP1/SIRT1/SYK/TFAP4/TNFSF15	10
BP	GO:0033144	negative regulation of intracellular steroid hormone receptor signaling pathway	5/244	38/18723	0.000127467647651931	0.000954181529945122	0.000548188993925967	BRCA1/HDAC1/SIRT1/SMARCA4/TP63	5
BP	GO:2000279	negative regulation of DNA biosynthetic process	5/244	38/18723	0.000127467647651931	0.000954181529945122	0.000548188993925967	CDKN1A/POT1/SRC/TERF2/TP53	5
BP	GO:0010972	negative regulation of G2/M transition of mitotic cell cycle	6/244	60/18723	0.000128045305163118	0.000954181529945122	0.000548188993925967	ATM/BRCA1/CDK1/CDKN1A/CHEK1/RAD21	6
BP	GO:0030071	regulation of mitotic metaphase/anaphase transition	6/244	60/18723	0.000128045305163118	0.000954181529945122	0.000548188993925967	ATM/MAD2L1/NEK6/RAD21/RB1/TPR	6
BP	GO:0060038	cardiac muscle cell proliferation	6/244	60/18723	0.000128045305163118	0.000954181529945122	0.000548188993925967	CDK1/MAPK14/PIM1/TBX2/WNT2/YAP1	6
BP	GO:0050870	positive regulation of T cell activation	11/244	216/18723	0.00013027309871565	0.000969024172692859	0.000556716274259671	AKT1/BCL6/CAV1/HMGB1/IFNG/IL1A/ITPKB/SOCS1/SRC/STAT5B/SYK	11
BP	GO:0062012	regulation of small molecule metabolic process	14/244	334/18723	0.000131346649772439	0.000975242936646717	0.00056028903043692	AKT1/BRCA1/CAV1/HDAC4/HMGB1/IFNG/PROX1/SIRT1/SNAI1/SOD1/SRC/SREBF1/TMSB4X/TP53	14
BP	GO:0034968	histone lysine methylation	8/244	115/18723	0.000132265297023478	0.000980291172524191	0.000563189303875385	BRCA1/DPY30/EZH2/KDM4A/MECP2/PRMT6/SIRT1/SMARCB1	8
BP	GO:0030323	respiratory tube development	10/244	181/18723	0.000135600050835651	0.000999593911546111	0.000574278964230737	ERRFI1/HMGB1/IGFBP5/MAP2K1/PROX1/SREBF1/STK40/VEGFA/WNT2/YAP1	10
BP	GO:0032640	tumor necrosis factor production	10/244	181/18723	0.000135600050835651	0.000999593911546111	0.000574278964230737	AXL/DHX9/ERRFI1/HDAC1/HMGB1/IFNG/IL1A/SYK/TLR3/ZFP36	10
BP	GO:0032680	regulation of tumor necrosis factor production	10/244	181/18723	0.000135600050835651	0.000999593911546111	0.000574278964230737	AXL/DHX9/ERRFI1/HDAC1/HMGB1/IFNG/IL1A/SYK/TLR3/ZFP36	10
BP	GO:1904356	regulation of telomere maintenance via telomere lengthening	6/244	61/18723	0.000140482533773292	0.0010337298990558	0.0005938905078022	ATM/MAP2K7/MAPKAPK5/POT1/SRC/TERF2	6
BP	GO:2000774	positive regulation of cellular senescence	4/244	21/18723	0.000141466048097115	0.00103910481840207	0.000596978464900924	ABI3/CDKN2A/SIRT1/YPEL3	4
BP	GO:2001056	positive regulation of cysteine-type endopeptidase activity	9/244	148/18723	0.000142421580051489	0.00104425537087752	0.00059993752048005	ASPH/HMGB1/MYC/PML/SENP1/SIRT1/SYK/TFAP4/TNFSF15	9
BP	GO:0016233	telomere capping	5/244	39/18723	0.000144671170152865	0.00105322663944621	0.000605091624323573	ATM/MAP2K7/MAPKAPK5/POT1/TERF2	5
BP	GO:0016572	histone phosphorylation	5/244	39/18723	0.000144671170152865	0.00105322663944621	0.000605091624323573	ATM/AURKA/CDK1/CHEK1/PRKCD	5
BP	GO:0031507	heterochromatin assembly	5/244	39/18723	0.000144671170152865	0.00105322663944621	0.000605091624323573	ATF7IP/HDAC1/SIRT1/TPR/TRIM28	5
BP	GO:0046326	positive regulation of glucose import	5/244	39/18723	0.000144671170152865	0.00105322663944621	0.000605091624323573	AKT1/MAPK14/NFE2L2/RNASEL/TERT	5
BP	GO:0034764	positive regulation of transmembrane transport	11/244	219/18723	0.000147063759377452	0.00106875008142269	0.000614010032165571	AGT/AKT1/BRAF/G6PD/IFNG/MAPK14/NFE2L2/PDPK1/RNASEL/TERT/TMSB4X	11
BP	GO:0032368	regulation of lipid transport	9/244	149/18723	0.000149884146248227	0.00108732209274774	0.000624679880495214	AGT/AKT1/CAV1/KDM5B/MAP2K6/PLA2R1/PRKCD/SIRT1/SYK	9
BP	GO:0032615	interleukin-12 production	6/244	62/18723	0.000153857452912589	0.00110637250728387	0.00063562457733821	HMGB1/IFNG/IRF5/MAPK14/SYK/TLR3	6
BP	GO:0032655	regulation of interleukin-12 production	6/244	62/18723	0.000153857452912589	0.00110637250728387	0.00063562457733821	HMGB1/IFNG/IRF5/MAPK14/SYK/TLR3	6
BP	GO:0070265	necrotic cell death	6/244	62/18723	0.000153857452912589	0.00110637250728387	0.00063562457733821	CAV1/IRF3/ITPK1/NINJ1/TLR3/TP53	6
BP	GO:1902750	negative regulation of cell cycle G2/M phase transition	6/244	62/18723	0.000153857452912589	0.00110637250728387	0.00063562457733821	ATM/BRCA1/CDK1/CDKN1A/CHEK1/RAD21	6
BP	GO:1903078	positive regulation of protein localization to plasma membrane	6/244	62/18723	0.000153857452912589	0.00110637250728387	0.00063562457733821	AKT1/EPHA3/IFNG/LGALS3/PDPK1/PRKCH	6
BP	GO:1903050	regulation of proteolysis involved in cellular protein catabolic process	11/244	221/18723	0.000159251808930408	0.00114316071235709	0.00065675985243475	AKT1/AURKA/CAV1/CSNK1A1/CSNK2A1/LATS1/NFE2L2/PML/PSMD14/RBX1/SIRT6	11
BP	GO:0014037	Schwann cell differentiation	5/244	40/18723	0.000163595597361263	0.00117025003966088	0.000672323003276343	AKT1/CDK1/ITGB4/NDRG1/SOD1	5
BP	GO:2000142	regulation of DNA-templated transcription, initiation	5/244	40/18723	0.000163595597361263	0.00117025003966088	0.000672323003276343	ATF7IP/CDK4/HMGB1/PPM1D/TP53	5
BP	GO:1902099	regulation of metaphase/anaphase transition of cell cycle	6/244	63/18723	0.000168220065236446	0.00120123754410582	0.000690125704704578	ATM/MAD2L1/NEK6/RAD21/RB1/TPR	6
BP	GO:0071706	tumor necrosis factor superfamily cytokine production	10/244	186/18723	0.00016945703789509	0.0012058762523349	0.000692790699485353	AXL/DHX9/ERRFI1/HDAC1/HMGB1/IFNG/IL1A/SYK/TLR3/ZFP36	10
BP	GO:1903555	regulation of tumor necrosis factor superfamily cytokine production	10/244	186/18723	0.00016945703789509	0.0012058762523349	0.000692790699485353	AXL/DHX9/ERRFI1/HDAC1/HMGB1/IFNG/IL1A/SYK/TLR3/ZFP36	10
BP	GO:0051412	response to corticosterone	4/244	22/18723	0.000171141424285096	0.00120947794856214	0.000694859918150012	CCND1/CDKN1A/FOS/FOXO3	4
BP	GO:0055093	response to hyperoxia	4/244	22/18723	0.000171141424285096	0.00120947794856214	0.000694859918150012	CAV1/CDK4/CDKN1A/HDAC1	4
BP	GO:0060444	branching involved in mammary gland duct morphogenesis	4/244	22/18723	0.000171141424285096	0.00120947794856214	0.000694859918150012	AR/KDM5B/PML/SRC	4
BP	GO:0071359	cellular response to dsRNA	4/244	22/18723	0.000171141424285096	0.00120947794856214	0.000694859918150012	CAV1/DHX9/IRF3/TLR3	4
BP	GO:0016573	histone acetylation	9/244	152/18723	0.000174257735687796	0.00122741579532422	0.000705165431158912	BRCA1/BRD7/CHEK1/MAP3K7/MCRS1/MECP2/RUVBL2/SIRT1/SMARCB1	9
BP	GO:0032436	positive regulation of proteasomal ubiquitin-dependent protein catabolic process	7/244	90/18723	0.000174576430703688	0.00122741579532422	0.000705165431158912	AKT1/AURKA/CAV1/CSNK1A1/NFE2L2/RBX1/SIRT6	7
BP	GO:0045638	negative regulation of myeloid cell differentiation	7/244	90/18723	0.000174576430703688	0.00122741579532422	0.000705165431158912	CDK6/ITPKB/LEO1/MYC/STAT5B/TLR3/ZFP36	7
BP	GO:0010466	negative regulation of peptidase activity	12/244	262/18723	0.000175964766443672	0.00123506210430379	0.000709558329465172	AGT/AKT1/CSNK2A1/DHCR24/MMP9/PEBP1/PTTG1/RAF1/SERPINE1/SFN/SRC/VEGFA	12
BP	GO:0002761	regulation of myeloid leukocyte differentiation	8/244	120/18723	0.000177719450847518	0.00124312787935248	0.000714192216173742	CDK6/CEBPB/FOS/IFNG/IRF7/MYC/RB1/TLR3	8
BP	GO:0006304	DNA modification	8/244	120/18723	0.000177719450847518	0.00124312787935248	0.000714192216173742	ATF7IP/BRCA1/EZH2/FOS/MECP2/MYC/PPM1D/TRIM28	8
BP	GO:0002224	toll-like receptor signaling pathway	8/244	121/18723	0.000188194785067055	0.00131193172747933	0.000753720870941417	CAV1/HMGB1/IRF3/IRF7/MAP3K7/NINJ1/PDPK1/TLR3	8
BP	GO:0043500	muscle adaptation	8/244	121/18723	0.000188194785067055	0.00131193172747933	0.000753720870941417	AGT/ERRFI1/EZH2/FOXO3/G6PD/HDAC4/IGFBP5/KDM4A	8
BP	GO:0050730	regulation of peptidyl-tyrosine phosphorylation	12/244	264/18723	0.000188800487207994	0.00131392339063732	0.000754865105857473	AGT/CAV1/ERRFI1/HDAC1/IFNG/NOX4/PRKCD/SOCS1/SRC/SYK/TP53/VEGFA	12
BP	GO:0038034	signal transduction in absence of ligand	6/244	65/18723	0.000200115774792384	0.00138562457217121	0.000796058314209163	AKT1/BAG3/FOXO3/IL1A/MCL1/TERT	6
BP	GO:0072577	endothelial cell apoptotic process	6/244	65/18723	0.000200115774792384	0.00138562457217121	0.000796058314209163	FOXO3/NFE2L2/PAK4/PDPK1/SERPINE1/TERT	6
BP	GO:0097192	extrinsic apoptotic signaling pathway in absence of ligand	6/244	65/18723	0.000200115774792384	0.00138562457217121	0.000796058314209163	AKT1/BAG3/FOXO3/IL1A/MCL1/TERT	6
BP	GO:0009755	hormone-mediated signaling pathway	10/244	190/18723	0.000201429290580668	0.00139237149347512	0.000799934503262939	AR/BRCA1/HDAC1/LATS1/NR2E1/SIRT1/SMARCA4/SRC/TP63/YAP1	10
BP	GO:0035019	somatic stem cell population maintenance	5/244	42/18723	0.000207061760939794	0.00142650266848791	0.000819543281995901	MYC/NR2E1/RAF1/TP63/YAP1	5
BP	GO:0072595	maintenance of protein localization in organelle	5/244	42/18723	0.000207061760939794	0.00142650266848791	0.000819543281995901	AKT1/HSPA5/MORC3/PML/TXN	5
BP	GO:0006303	double-strand break repair via nonhomologous end joining	6/244	66/18723	0.000217756262022308	0.00149266646387913	0.000857555194081351	ATM/DEK/HMGB1/POT1/PRPF19/PSMD14	6
BP	GO:0046626	regulation of insulin receptor signaling pathway	6/244	66/18723	0.000217756262022308	0.00149266646387913	0.000857555194081351	AGT/CDK4/PRKCD/SIRT1/SOCS1/SRC	6
BP	GO:2000573	positive regulation of DNA biosynthetic process	6/244	66/18723	0.000217756262022308	0.00149266646387913	0.000857555194081351	ATM/MAP2K7/MAPKAPK5/MYC/POT1/SRC	6
BP	GO:0045861	negative regulation of proteolysis	14/244	351/18723	0.00021949993006106	0.00150211118805119	0.000862981303976906	AGT/AKT1/CSNK2A1/DHCR24/MMP9/PEBP1/PML/PTTG1/RAF1/SERPINE1/SFN/SRC/TP53/VEGFA	14
BP	GO:0051250	negative regulation of lymphocyte activation	9/244	157/18723	0.000222188478953863	0.0015179798578778	0.000872098049453728	ATM/AXL/BCL6/BLK/CEBPB/DUSP3/HMGB1/LGALS3/SOCS1	9
BP	GO:0010508	positive regulation of autophagy	8/244	124/18723	0.000222707309075005	0.00151899702834214	0.00087268242636315	BAG3/FOXO3/HMGB1/IFNG/MAP3K7/PIK3C2A/SIRT1/SUPT5H	8
BP	GO:0019080	viral gene expression	7/244	94/18723	0.000228874084489091	0.00155846930499537	0.000895359733507993	DHX9/HDAC1/SMARCA4/SMARCB1/SP1/TFAP4/ZFP36	7
BP	GO:0033046	negative regulation of sister chromatid segregation	5/244	43/18723	0.000231838985443223	0.00157084302678197	0.000902468588463199	ATM/MAD2L1/PTTG1/RAD21/TPR	5
BP	GO:0033048	negative regulation of mitotic sister chromatid segregation	5/244	43/18723	0.000231838985443223	0.00157084302678197	0.000902468588463199	ATM/MAD2L1/PTTG1/RAD21/TPR	5
BP	GO:2000816	negative regulation of mitotic sister chromatid separation	5/244	43/18723	0.000231838985443223	0.00157084302678197	0.000902468588463199	ATM/MAD2L1/PTTG1/RAD21/TPR	5
BP	GO:0018393	internal peptidyl-lysine acetylation	9/244	158/18723	0.000232980015621547	0.00157597354883373	0.000905416136318194	BRCA1/BRD7/CHEK1/MAP3K7/MCRS1/MECP2/RUVBL2/SIRT1/SMARCB1	9
BP	GO:0042110	T cell activation	17/244	487/18723	0.000233719349349235	0.00157837442175651	0.000906795467263912	AKT1/BCL6/CAV1/CEBPB/DUSP3/HMGB1/IFNG/IL1A/ITPKB/LGALS3/PATZ1/SOCS1/SOD1/SRC/STAT5B/SYK/TP53	17
BP	GO:0051053	negative regulation of DNA metabolic process	8/244	125/18723	0.000235302689888568	0.0015864578730418	0.000911439509187244	ATM/BCL6/CDKN1A/POT1/SRC/TERF2/TP53/TRIM28	8
BP	GO:0033032	regulation of myeloid cell apoptotic process	4/244	24/18723	0.000243568763750382	0.0016394972851788	0.000941911302095954	CDKN2A/IRF7/ITPKB/SIRT1	4
BP	GO:0045898	regulation of RNA polymerase II transcription preinitiation complex assembly	3/244	10/18723	0.000245185306124701	0.00164230157740297	0.000943522402379077	ATF7IP/HMGB1/TP53	3
BP	GO:0051974	negative regulation of telomerase activity	3/244	10/18723	0.000245185306124701	0.00164230157740297	0.000943522402379077	POT1/SRC/TP53	3
BP	GO:1901978	positive regulation of cell cycle checkpoint	3/244	10/18723	0.000245185306124701	0.00164230157740297	0.000943522402379077	MAD2L1/PROX1/TPR	3
BP	GO:0006091	generation of precursor metabolites and energy	17/244	490/18723	0.00025105750424815	0.00167616603649253	0.000962977949542328	AKR1B1/AKT1/ASPH/CDK1/G6PD/HDAC4/HK3/HMGB1/IFNG/KL/MDH1/MYC/NOX4/PKM/PNPT1/STK40/TP53	17
BP	GO:0010498	proteasomal protein catabolic process	17/244	490/18723	0.00025105750424815	0.00167616603649253	0.000962977949542328	AKT1/AURKA/CAV1/CSNK1A1/FBXO31/HSPA5/NFE2L2/PML/PRPF19/PSMB5/PSMD14/RBX1/SIRT1/SIRT6/SMURF2/SPOP/WWP1	17
BP	GO:0006475	internal protein amino acid acetylation	9/244	160/18723	0.000255871417891778	0.00170553253549292	0.000979849363457749	BRCA1/BRD7/CHEK1/MAP3K7/MCRS1/MECP2/RUVBL2/SIRT1/SMARCB1	9
BP	GO:0046637	regulation of alpha-beta T cell differentiation	6/244	68/18723	0.00025670198545811	0.00170829554666289	0.000981436747268831	BCL6/HMGB1/IFNG/ITPKB/SOCS1/SYK	6
BP	GO:0050999	regulation of nitric-oxide synthase activity	5/244	44/18723	0.000258807939313965	0.00171952329906657	0.00098788722875591	AKT1/CAV1/IL1A/TERF2/TERT	5
BP	GO:0071248	cellular response to metal ion	10/244	197/18723	0.000269579287997716	0.00178819476012702	0.00102733982552994	AKT1/BRAF/CDKN1B/ENDOG/FOS/HSPA5/ITPKB/MMP9/NFE2L2/SOD1	10
BP	GO:0043414	macromolecule methylation	13/244	316/18723	0.000272957030797036	0.00180767994911715	0.00103853430563015	ATF7IP/BRCA1/DPY30/EZH2/FOS/KDM4A/MECP2/MYC/PPM1D/PRMT6/SIRT1/SMARCB1/TRIM28	13
BP	GO:0043270	positive regulation of ion transport	12/244	275/18723	0.000274628211577805	0.00181581873870929	0.0010432101400896	AGT/AKT1/CAV1/CEBPB/G6PD/IFNG/LGALS3/MAP2K6/MYLK/PDPK1/PLA2R1/TMSB4X	12
BP	GO:0001952	regulation of cell-matrix adhesion	8/244	128/18723	0.000276636588396167	0.00182133116867254	0.00104637709872463	BCL6/CDK6/CDKN2A/DUSP3/EPHA3/SERPINE1/SRC/VEGFA	8
BP	GO:0120162	positive regulation of cold-induced thermogenesis	7/244	97/18723	0.000277921205344162	0.00182133116867254	0.00104637709872463	CAV1/CEBPB/KSR2/SIRT6/SYK/TRPM8/VEGFA	7
BP	GO:0031060	regulation of histone methylation	6/244	69/18723	0.000278123390832363	0.00182133116867254	0.00104637709872463	BRCA1/KDM4A/MECP2/PRMT6/SIRT1/SMARCB1	6
BP	GO:0034605	cellular response to heat	6/244	69/18723	0.000278123390832363	0.00182133116867254	0.00104637709872463	ATM/BAG3/CDKN1A/IL1A/SIRT1/TPR	6
BP	GO:0050810	regulation of steroid biosynthetic process	6/244	69/18723	0.000278123390832363	0.00182133116867254	0.00104637709872463	IFNG/PROX1/SIRT1/SNAI1/SOD1/SREBF1	6
BP	GO:1904377	positive regulation of protein localization to cell periphery	6/244	69/18723	0.000278123390832363	0.00182133116867254	0.00104637709872463	AKT1/EPHA3/IFNG/LGALS3/PDPK1/PRKCH	6
BP	GO:1903798	regulation of production of miRNAs involved in gene silencing by miRNA	4/244	25/18723	0.00028701232017592	0.00187356532057604	0.00107638625975104	MAP2K1/MAP2K2/TERT/TP53	4
BP	GO:1905564	positive regulation of vascular endothelial cell proliferation	4/244	25/18723	0.00028701232017592	0.00187356532057604	0.00107638625975104	HMGB1/PDPK1/SIRT6/SP1	4
BP	GO:0051985	negative regulation of chromosome segregation	5/244	45/18723	0.000288094210544445	0.00187466692313073	0.00107701914393211	ATM/MAD2L1/PTTG1/RAD21/TPR	5
BP	GO:1905819	negative regulation of chromosome separation	5/244	45/18723	0.000288094210544445	0.00187466692313073	0.00107701914393211	ATM/MAD2L1/PTTG1/RAD21/TPR	5
BP	GO:0043280	positive regulation of cysteine-type endopeptidase activity involved in apoptotic process	8/244	129/18723	0.000291665347529081	0.00189490176733292	0.00108864431014769	HMGB1/MYC/PML/SENP1/SIRT1/SYK/TFAP4/TNFSF15	8
BP	GO:0051251	positive regulation of lymphocyte activation	14/244	362/18723	0.000300452068898161	0.00194890394138365	0.00111966922158606	AKT1/AXL/BCL6/CAV1/CDKN1A/HMGB1/IFNG/IL1A/ITPKB/SOCS1/SRC/STAT5B/SYK/TNFSF13	14
BP	GO:0006401	RNA catabolic process	12/244	278/18723	0.000303107679036433	0.00196302859640946	0.00112778400916594	AKT1/ATM/DHX9/E2F1/FASTK/FXR1/MAGOHB/MAPK14/PNPT1/PRKCD/RNASEL/ZFP36	12
BP	GO:0003012	muscle system process	16/244	452/18723	0.000305314922113339	0.00197420955936593	0.00113420760954164	AGT/ASPH/CAV1/ERRFI1/EZH2/FOXO3/G6PD/HDAC4/IGFBP5/KDM4A/MAP2K6/MYLK/PIK3C2A/SOD1/SORBS2/TBX2	16
BP	GO:0050680	negative regulation of epithelial cell proliferation	9/244	164/18723	0.000307270897552105	0.00198373318451092	0.00113967904901401	AR/CAV1/CDK6/CDKN1B/CDKN1C/CDKN2B/PDCD10/RB1/SFN	9
BP	GO:0003300	cardiac muscle hypertrophy	7/244	99/18723	0.000315069916370331	0.00202770701664041	0.00116494255500068	AGT/ERRFI1/EZH2/G6PD/HDAC4/KDM4A/SORBS2	7
BP	GO:0021549	cerebellum development	7/244	99/18723	0.000315069916370331	0.00202770701664041	0.00116494255500068	CKB/EZH2/HSPA5/MAP2K1/MECP2/PROX1/TP53	7
BP	GO:0001503	ossification	15/244	408/18723	0.000315707530705895	0.00202863086240752	0.00116547331572673	AKT1/ASF1A/CDK6/CEBPB/DHX9/HDAC4/IGFBP5/KL/MAP2K6/MAPK14/MMP9/RSL1D1/SNAI1/TP63/YAP1	15
BP	GO:0006473	protein acetylation	10/244	201/18723	0.0003165264351615	0.002030714910583	0.00116667062696862	BRCA1/BRD7/CHEK1/HDAC1/MAP3K7/MCRS1/MECP2/RUVBL2/SIRT1/SMARCB1	10
BP	GO:0031057	negative regulation of histone modification	5/244	46/18723	0.000319826377492969	0.00203914146892256	0.00117151178810354	BRCA1/KDM4A/PRMT6/SIRT1/SMARCB1	5
BP	GO:0033047	regulation of mitotic sister chromatid segregation	5/244	46/18723	0.000319826377492969	0.00203914146892256	0.00117151178810354	ATM/MAD2L1/PTTG1/RAD21/TPR	5
BP	GO:0043616	keratinocyte proliferation	5/244	46/18723	0.000319826377492969	0.00203914146892256	0.00117151178810354	SFN/TP63/WNT16/YAP1/ZFP36	5
BP	GO:0044818	mitotic G2/M transition checkpoint	5/244	46/18723	0.000319826377492969	0.00203914146892256	0.00117151178810354	ATM/BRCA1/CDK1/CDKN1A/CHEK1	5
BP	GO:0018022	peptidyl-lysine methylation	8/244	131/18723	0.000323726503483207	0.00205443743941584	0.00118029951078804	BRCA1/DPY30/EZH2/KDM4A/MECP2/PRMT6/SIRT1/SMARCB1	8
BP	GO:0019827	stem cell population maintenance	8/244	131/18723	0.000323726503483207	0.00205443743941584	0.00118029951078804	FOXO3/LEO1/MYC/NR2E1/PROX1/RAF1/TP63/YAP1	8
BP	GO:0045089	positive regulation of innate immune response	8/244	131/18723	0.000323726503483207	0.00205443743941584	0.00118029951078804	DHX9/HMGB1/IRF3/IRF7/MAP3K7/SRC/STAT5B/SYK	8
BP	GO:0032722	positive regulation of chemokine production	6/244	71/18723	0.000325164548676606	0.00206037906923788	0.00118371305000694	ALOX15B/HDAC1/HMGB1/IFNG/SYK/TLR3	6
BP	GO:0043589	skin morphogenesis	3/244	11/18723	0.000333888601140392	0.00209945879981998	0.00120616483461855	ERRFI1/ITGB4/TP63	3
BP	GO:0051574	positive regulation of histone H3-K9 methylation	3/244	11/18723	0.000333888601140392	0.00209945879981998	0.00120616483461855	BRCA1/MECP2/SIRT1	3
BP	GO:0090657	telomeric loop disassembly	3/244	11/18723	0.000333888601140392	0.00209945879981998	0.00120616483461855	POT1/TERF2/WRN	3
BP	GO:1990440	positive regulation of transcription from RNA polymerase II promoter in response to endoplasmic reticulum stress	3/244	11/18723	0.000333888601140392	0.00209945879981998	0.00120616483461855	CEBPB/HSPA5/TP53	3
BP	GO:2000615	regulation of histone H3-K9 acetylation	3/244	11/18723	0.000333888601140392	0.00209945879981998	0.00120616483461855	BRCA1/CHEK1/SMARCB1	3
BP	GO:0070920	regulation of production of small RNA involved in gene silencing by RNA	4/244	26/18723	0.000335746334296449	0.00210148543997137	0.00120732916424638	MAP2K1/MAP2K2/TERT/TP53	4
BP	GO:1904353	regulation of telomere capping	4/244	26/18723	0.000335746334296449	0.00210148543997137	0.00120732916424638	ATM/MAP2K7/MAPKAPK5/TERF2	4
BP	GO:2000108	positive regulation of leukocyte apoptotic process	4/244	26/18723	0.000335746334296449	0.00210148543997137	0.00120732916424638	BLK/CDKN2A/SIRT1/TP53	4
BP	GO:0060541	respiratory system development	10/244	203/18723	0.000342447781577831	0.00214016832748642	0.00122955295764787	ERRFI1/HMGB1/IGFBP5/MAP2K1/PROX1/SREBF1/STK40/VEGFA/WNT2/YAP1	10
BP	GO:0042246	tissue regeneration	6/244	72/18723	0.000350909096716296	0.00218481796832045	0.00125520472402546	CDKN1A/CDKN1B/EZH2/IGFBP1/NINJ1/YAP1	6
BP	GO:0007254	JNK cascade	9/244	167/18723	0.000351188470309668	0.00218481796832045	0.00125520472402546	AKT1/DUSP3/HMGB1/HRAS/MAP2K7/MAP3K7/MAP4K1/TLR3/WNT16	9
BP	GO:0031960	response to corticosteroid	9/244	167/18723	0.000351188470309668	0.00218481796832045	0.00125520472402546	CCND1/CDKN1A/ERRFI1/FOS/FOXO3/HMGB1/SRC/TFAP4/ZFP36	9
BP	GO:0045747	positive regulation of Notch signaling pathway	5/244	47/18723	0.000354135922888832	0.00219649863954916	0.00126191541293349	AAK1/PDCD10/SRC/TP63/YAP1	5
BP	GO:0097300	programmed necrotic cell death	5/244	47/18723	0.000354135922888832	0.00219649863954916	0.00126191541293349	CAV1/IRF3/ITPK1/TLR3/TP53	5
BP	GO:0044262	cellular carbohydrate metabolic process	12/244	283/18723	0.000356143359905739	0.0022022961382123	0.00126524614703355	AKR1B1/AKT1/BRAF/HDAC4/HK3/HMGB1/ITPK1/MECP2/SIRT1/SRC/STK40/TP53	12
BP	GO:0051146	striated muscle cell differentiation	12/244	283/18723	0.000356143359905739	0.0022022961382123	0.00126524614703355	AGT/AKT1/CDK1/EZH2/G6PD/HDAC4/IGFBP5/MAPK14/PROX1/RB1/SORBS2/VEGFA	12
BP	GO:0043543	protein acylation	11/244	243/18723	0.000360615305563049	0.00222659615735621	0.00127920680612076	BRCA1/BRD7/CHEK1/HDAC1/MAP3K7/MCRS1/MECP2/PPM1B/RUVBL2/SIRT1/SMARCB1	11
BP	GO:0022409	positive regulation of cell-cell adhesion	12/244	284/18723	0.000367642933434666	0.00226657940643054	0.00130217767318964	AKT1/BCL6/CAV1/ETS1/HMGB1/IFNG/IL1A/ITPKB/SOCS1/SRC/STAT5B/SYK	12
BP	GO:0002433	immune response-regulating cell surface receptor signaling pathway involved in phagocytosis	4/244	27/18723	0.000390129800056333	0.00239001672501137	0.0013730939269235	LIMK1/PRKCD/SRC/SYK	4
BP	GO:0010971	positive regulation of G2/M transition of mitotic cell cycle	4/244	27/18723	0.000390129800056333	0.00239001672501137	0.0013730939269235	CCND1/CDK1/CDK4/MECP2	4
BP	GO:0038096	Fc-gamma receptor signaling pathway involved in phagocytosis	4/244	27/18723	0.000390129800056333	0.00239001672501137	0.0013730939269235	LIMK1/PRKCD/SRC/SYK	4
BP	GO:1903205	regulation of hydrogen peroxide-induced cell death	4/244	27/18723	0.000390129800056333	0.00239001672501137	0.0013730939269235	ENDOG/FOXO3/NFE2L2/TXN	4
BP	GO:0042149	cellular response to glucose starvation	5/244	48/18723	0.00039115714544755	0.00239001672501137	0.0013730939269235	FOXO3/HSPA5/NFE2L2/NUAK1/TP53	5
BP	GO:0045839	negative regulation of mitotic nuclear division	5/244	48/18723	0.00039115714544755	0.00239001672501137	0.0013730939269235	ATM/CHEK1/MAD2L1/RAD21/TPR	5
BP	GO:0032760	positive regulation of tumor necrosis factor production	7/244	103/18723	0.000401306645062519	0.00244838794149584	0.00140662890683523	DHX9/HDAC1/HMGB1/IFNG/IL1A/SYK/TLR3	7
BP	GO:0140014	mitotic nuclear division	12/244	287/18723	0.000404045914774668	0.00246144291701007	0.00141412915041392	ATM/AURKA/CDKN1B/CHEK1/IL1A/MAD2L1/NEK6/PTTG1/RAD21/RB1/TACC3/TPR	12
BP	GO:1901215	negative regulation of neuron death	10/244	208/18723	0.000415099229859367	0.00252503324118898	0.00145066257171905	AKT1/AXL/CEBPB/HDAC1/HRAS/MECP2/PDPK1/SIRT1/SOD1/TERT	10
BP	GO:0046651	lymphocyte proliferation	12/244	288/18723	0.000416837965982451	0.00253185900639636	0.00145458405756255	ATM/BCL6/BLK/CDKN1A/CEBPB/HMGB1/IL1A/LGALS3/PRKCD/STAT5B/SYK/TP53	12
BP	GO:0045621	positive regulation of lymphocyte differentiation	7/244	104/18723	0.000425568131329238	0.00257726068914137	0.00148066788124332	AXL/BCL6/IFNG/ITPKB/SOCS1/STAT5B/SYK	7
BP	GO:0048661	positive regulation of smooth muscle cell proliferation	7/244	104/18723	0.000425568131329238	0.00257726068914137	0.00148066788124332	AGT/AKR1B1/AKT1/HDAC4/IGFBP5/MMP9/TERT	7
BP	GO:0030225	macrophage differentiation	5/244	49/18723	0.000431027069308377	0.00260647591543475	0.00149745238713289	IFNG/MMP9/RB1/SIRT1/VEGFA	5
BP	GO:0002221	pattern recognition receptor signaling pathway	9/244	172/18723	0.000435840563763933	0.00263134569858854	0.0015117403826331	CAV1/HMGB1/IRF3/IRF7/MAP2K6/MAP3K7/NINJ1/PDPK1/TLR3	9
BP	GO:0008203	cholesterol metabolic process	8/244	137/18723	0.000437565686379594	0.00263134569858854	0.0015117403826331	ACLY/DHCR24/G6PD/LIMA1/MVK/PMVK/SOD1/SREBF1	8
BP	GO:0034121	regulation of toll-like receptor signaling pathway	6/244	75/18723	0.000437816973250622	0.00263134569858854	0.0015117403826331	CAV1/HMGB1/IRF7/NINJ1/PDPK1/TLR3	6
BP	GO:0031453	positive regulation of heterochromatin assembly	3/244	12/18723	0.000440907413694329	0.00263134569858854	0.0015117403826331	ATF7IP/TPR/TRIM28	3
BP	GO:0051095	regulation of helicase activity	3/244	12/18723	0.000440907413694329	0.00263134569858854	0.0015117403826331	POT1/SIRT1/TP53	3
BP	GO:0060788	ectodermal placode formation	3/244	12/18723	0.000440907413694329	0.00263134569858854	0.0015117403826331	HDAC1/PROX1/TBX2	3
BP	GO:0071697	ectodermal placode morphogenesis	3/244	12/18723	0.000440907413694329	0.00263134569858854	0.0015117403826331	HDAC1/PROX1/TBX2	3
BP	GO:0120263	positive regulation of heterochromatin organization	3/244	12/18723	0.000440907413694329	0.00263134569858854	0.0015117403826331	ATF7IP/TPR/TRIM28	3
BP	GO:1903800	positive regulation of production of miRNAs involved in gene silencing by miRNA	3/244	12/18723	0.000440907413694329	0.00263134569858854	0.0015117403826331	MAP2K1/MAP2K2/TP53	3
BP	GO:0050866	negative regulation of cell activation	10/244	210/18723	0.000447544412264514	0.00266707889224687	0.00153226954072993	ATM/AXL/BCL6/BLK/CEBPB/DUSP3/HMGB1/LGALS3/PRKCD/SOCS1	10
BP	GO:0006972	hyperosmotic response	4/244	28/18723	0.00045052581522388	0.00266934920246645	0.00153357386180104	AKR1B1/ERRFI1/PDPK1/TLR3	4
BP	GO:0034123	positive regulation of toll-like receptor signaling pathway	4/244	28/18723	0.00045052581522388	0.00266934920246645	0.00153357386180104	CAV1/HMGB1/NINJ1/TLR3	4
BP	GO:0038094	Fc-gamma receptor signaling pathway	4/244	28/18723	0.00045052581522388	0.00266934920246645	0.00153357386180104	LIMK1/PRKCD/SRC/SYK	4
BP	GO:1903672	positive regulation of sprouting angiogenesis	4/244	28/18723	0.00045052581522388	0.00266934920246645	0.00153357386180104	HMGB1/PDPK1/PKM/VEGFA	4
BP	GO:0032943	mononuclear cell proliferation	12/244	291/18723	0.000457286716134147	0.00270550325136428	0.00155434480639561	ATM/BCL6/BLK/CDKN1A/CEBPB/HMGB1/IL1A/LGALS3/PRKCD/STAT5B/SYK/TP53	12
BP	GO:0014855	striated muscle cell proliferation	6/244	76/18723	0.000470235306597293	0.00277411805874782	0.00159376485493729	CDK1/MAPK14/PIM1/TBX2/WNT2/YAP1	6
BP	GO:0045685	regulation of glial cell differentiation	6/244	76/18723	0.000470235306597293	0.00277411805874782	0.00159376485493729	CDK1/DLX2/HDAC1/KDM4A/NR2E1/PRPF19	6
BP	GO:0045619	regulation of lymphocyte differentiation	9/244	174/18723	0.000474093967314253	0.00279286919625871	0.00160453761345804	AXL/BCL6/HMGB1/IFNG/ITPKB/SOCS1/SOD1/STAT5B/SYK	9
BP	GO:0035821	modulation of process of other organism	7/244	106/18723	0.000477603805390699	0.00280549531464121	0.00161179147335375	HDAC1/IFNG/SMARCA4/SMARCB1/SP1/SYK/TFAP4	7
BP	GO:1905477	positive regulation of protein localization to membrane	7/244	106/18723	0.000477603805390699	0.00280549531464121	0.00161179147335375	AKT1/EPHA3/HRAS/IFNG/LGALS3/PDPK1/PRKCH	7
BP	GO:0051783	regulation of nuclear division	8/244	139/18723	0.000482033087157661	0.00282746836552765	0.00162441526063206	ATM/AURKA/CHEK1/IL1A/MAD2L1/RAD21/RB1/TPR	8
BP	GO:0048771	tissue remodeling	9/244	175/18723	0.000494230818694	0.00289075746660621	0.00166077562557093	AGT/AXL/CAV1/IGFBP5/IL1A/SRC/SYK/TP53/WNT16	9
BP	GO:1905475	regulation of protein localization to membrane	9/244	175/18723	0.000494230818694	0.00289075746660621	0.00166077562557093	ABI3/AKT1/AR/EPHA3/HRAS/IFNG/LGALS3/PDPK1/PRKCH	9
BP	GO:0010827	regulation of glucose transmembrane transport	6/244	77/18723	0.000504493712769186	0.00293551791910058	0.00168649105460671	AKT1/BRAF/MAPK14/NFE2L2/RNASEL/TERT	6
BP	GO:0021761	limbic system development	7/244	107/18723	0.000505458151194377	0.00293551791910058	0.00168649105460671	CDK6/DLX2/ETS1/EZH2/HDAC1/NR2E1/PROX1	7
BP	GO:0051341	regulation of oxidoreductase activity	7/244	107/18723	0.000505458151194377	0.00293551791910058	0.00168649105460671	AGT/AKT1/CAV1/IFNG/IL1A/TERF2/TERT	7
BP	GO:1903557	positive regulation of tumor necrosis factor superfamily cytokine production	7/244	107/18723	0.000505458151194377	0.00293551791910058	0.00168649105460671	DHX9/HDAC1/HMGB1/IFNG/IL1A/SYK/TLR3	7
BP	GO:2000060	positive regulation of ubiquitin-dependent protein catabolic process	7/244	107/18723	0.000505458151194377	0.00293551791910058	0.00168649105460671	AKT1/AURKA/CAV1/CSNK1A1/NFE2L2/RBX1/SIRT6	7
BP	GO:0048568	embryonic organ development	15/244	427/18723	0.000508281727848272	0.00294774685670198	0.00169351672927145	AKT1/CEBPB/CXCL8/DLX2/MAP2K1/PROX1/SNAI1/SOD1/TBX2/TP53/TRIM28/VEGFA/WNT16/WNT2/YAP1	15
BP	GO:0022011	myelination in peripheral nervous system	4/244	29/18723	0.000517300967676788	0.00298739489912924	0.0017162950160096	AKT1/ITGB4/NDRG1/SOD1	4
BP	GO:0032292	peripheral nervous system axon ensheathment	4/244	29/18723	0.000517300967676788	0.00298739489912924	0.0017162950160096	AKT1/ITGB4/NDRG1/SOD1	4
BP	GO:0035066	positive regulation of histone acetylation	4/244	29/18723	0.000517300967676788	0.00298739489912924	0.0017162950160096	BRCA1/BRD7/RUVBL2/SMARCB1	4
BP	GO:0016571	histone methylation	8/244	141/18723	0.000530097157653719	0.00305699287826709	0.00175627990878472	BRCA1/DPY30/EZH2/KDM4A/MECP2/PRMT6/SIRT1/SMARCB1	8
BP	GO:0022037	metencephalon development	7/244	108/18723	0.000534591531243936	0.00307858741555063	0.00176868623535493	CKB/EZH2/HSPA5/MAP2K1/MECP2/PROX1/TP53	7
BP	GO:1903362	regulation of cellular protein catabolic process	11/244	255/18723	0.000540725163844485	0.00310954835118411	0.00178647367267506	AKT1/AURKA/CAV1/CSNK1A1/CSNK2A1/LATS1/NFE2L2/PML/PSMD14/RBX1/SIRT6	11
BP	GO:0090092	regulation of transmembrane receptor protein serine/threonine kinase signaling pathway	11/244	256/18723	0.000558634599073401	0.00320804708223131	0.00184306240194846	CAV1/CDKN1C/CDKN2B/HSPA5/ING2/LATS1/PDPK1/SIRT1/SMURF2/TGFB1I1/TP53	11
BP	GO:0043970	histone H3-K9 acetylation	3/244	13/18723	0.000567675890068945	0.00324183199530332	0.00186247224894884	BRCA1/CHEK1/SMARCB1	3
BP	GO:0061418	regulation of transcription from RNA polymerase II promoter in response to hypoxia	3/244	13/18723	0.000567675890068945	0.00324183199530332	0.00186247224894884	NFE2L2/TP53/VEGFA	3
BP	GO:0071696	ectodermal placode development	3/244	13/18723	0.000567675890068945	0.00324183199530332	0.00186247224894884	HDAC1/PROX1/TBX2	3
BP	GO:1905269	positive regulation of chromatin organization	3/244	13/18723	0.000567675890068945	0.00324183199530332	0.00186247224894884	ATF7IP/TPR/TRIM28	3
BP	GO:0010662	regulation of striated muscle cell apoptotic process	5/244	52/18723	0.000569138215930053	0.00324566877028999	0.00186467652324451	AGT/BAG3/NFE2L2/PDPK1/TP53	5
BP	GO:0030217	T cell differentiation	11/244	257/18723	0.000577036909400369	0.00328614916781958	0.00188793300819947	BCL6/HMGB1/IFNG/IL1A/ITPKB/PATZ1/SOCS1/SOD1/STAT5B/SYK/TP53	11
BP	GO:0007596	blood coagulation	10/244	217/18723	0.000578169113811792	0.00328803653921222	0.00188901732621698	AXL/BLK/CAV1/ITPK1/MAPK14/NFE2L2/PRKCD/SERPINE1/SRC/SYK	10
BP	GO:0003299	muscle hypertrophy in response to stress	4/244	30/18723	0.000590824745848337	0.00332318685815517	0.00190921161563969	ERRFI1/EZH2/HDAC4/KDM4A	4
BP	GO:0014887	cardiac muscle adaptation	4/244	30/18723	0.000590824745848337	0.00332318685815517	0.00190921161563969	ERRFI1/EZH2/HDAC4/KDM4A	4
BP	GO:0014898	cardiac muscle hypertrophy in response to stress	4/244	30/18723	0.000590824745848337	0.00332318685815517	0.00190921161563969	ERRFI1/EZH2/HDAC4/KDM4A	4
BP	GO:0019674	NAD metabolic process	4/244	30/18723	0.000590824745848337	0.00332318685815517	0.00190921161563969	HK3/MDH1/NADK/TP53	4
BP	GO:0036296	response to increased oxygen levels	4/244	30/18723	0.000590824745848337	0.00332318685815517	0.00190921161563969	CAV1/CDK4/CDKN1A/HDAC1	4
BP	GO:0046825	regulation of protein export from nucleus	4/244	30/18723	0.000590824745848337	0.00332318685815517	0.00190921161563969	BAG3/SFN/TPR/TXN	4
BP	GO:0060603	mammary gland duct morphogenesis	4/244	30/18723	0.000590824745848337	0.00332318685815517	0.00190921161563969	AR/KDM5B/PML/SRC	4
BP	GO:1902751	positive regulation of cell cycle G2/M phase transition	4/244	30/18723	0.000590824745848337	0.00332318685815517	0.00190921161563969	CCND1/CDK1/CDK4/MECP2	4
BP	GO:0021766	hippocampus development	6/244	80/18723	0.000619029285924304	0.00347706463475402	0.00199761628591888	CDK6/DLX2/EZH2/HDAC1/NR2E1/PROX1	6
BP	GO:0001541	ovarian follicle development	5/244	53/18723	0.000621824420063717	0.00348799326336287	0.00200389491711647	CEBPB/FOXO3/SOD1/SRC/VEGFA	5
BP	GO:1905952	regulation of lipid localization	9/244	181/18723	0.000630344757675628	0.00353096258528803	0.00202858131966839	AGT/AKT1/CAV1/KDM5B/MAP2K6/PLA2R1/PRKCD/SIRT1/SYK	9
BP	GO:0043524	negative regulation of neuron apoptotic process	8/244	145/18723	0.000637873497852092	0.00356826782313445	0.00205001363643559	AXL/CEBPB/HDAC1/HRAS/MECP2/PDPK1/SOD1/TERT	8
BP	GO:0007059	chromosome segregation	13/244	346/18723	0.00064384915237294	0.00359679540087523	0.00206640307979629	ATM/BRCA1/CSNK2A1/HJURP/LATS1/MAD2L1/NEK6/PTTG1/RAD21/RB1/TACC3/TOP1/TPR	13
BP	GO:0045785	positive regulation of cell adhesion	15/244	437/18723	0.00064497729490275	0.00359820213705257	0.00206721126698665	AKT1/ATM/BCL6/CAV1/CDK6/ETS1/HMGB1/IFNG/IL1A/ITPKB/SOCS1/SRC/STAT5B/SYK/VEGFA	15
BP	GO:0007162	negative regulation of cell adhesion	12/244	303/18723	0.000653825622954742	0.00364261602150905	0.0020927275884333	AKT1/BCL6/CDKN2A/CEBPB/DUSP3/HMGB1/LGALS3/PRKCD/SERPINE1/SOCS1/SRC/VEGFA	12
BP	GO:0048708	astrocyte differentiation	6/244	81/18723	0.000661374381419897	0.00366973406771635	0.00210830723863725	CDK6/IFNG/KDM4A/MAP2K1/NR2E1/PRPF19	6
BP	GO:0071260	cellular response to mechanical stimulus	6/244	81/18723	0.000661374381419897	0.00366973406771635	0.00210830723863725	AGT/AKT1/BAG3/CHEK1/HDAC4/TLR3	6
BP	GO:2000243	positive regulation of reproductive process	6/244	81/18723	0.000661374381419897	0.00366973406771635	0.00210830723863725	AR/AURKA/HDAC4/SMURF2/SRC/VEGFA	6
BP	GO:0045580	regulation of T cell differentiation	8/244	146/18723	0.000667406756868361	0.0036982080211896	0.00212466587419845	BCL6/HMGB1/IFNG/ITPKB/SOCS1/SOD1/STAT5B/SYK	8
BP	GO:0071168	protein localization to chromatin	4/244	31/18723	0.000671468972659303	0.00371570296730337	0.00213471693535182	EZH2/RAD21/RB1/RUVBL2	4
BP	GO:0090287	regulation of cellular response to growth factor stimulus	12/244	304/18723	0.000672993388167009	0.00371912631468875	0.00213668369041902	AGT/CAV1/CDKN1C/CDKN2B/HSPA5/ING2/LATS1/PDPK1/SIRT1/SMURF2/TGFB1I1/TP53	12
BP	GO:0014888	striated muscle adaptation	5/244	54/18723	0.000678082030444383	0.00374221077554387	0.00214994599635804	ERRFI1/EZH2/HDAC4/IGFBP5/KDM4A	5
BP	GO:0007599	hemostasis	10/244	222/18723	0.00068961122083961	0.0037956349500904	0.00218063883999092	AXL/BLK/CAV1/ITPK1/MAPK14/NFE2L2/PRKCD/SERPINE1/SRC/SYK	10
BP	GO:0050817	coagulation	10/244	222/18723	0.00068961122083961	0.0037956349500904	0.00218063883999092	AXL/BLK/CAV1/ITPK1/MAPK14/NFE2L2/PRKCD/SERPINE1/SRC/SYK	10
BP	GO:0001889	liver development	8/244	147/18723	0.000698033220987618	0.00383171711948551	0.00220136848892943	AURKA/CCND1/CEBPB/EZH2/HRAS/PNPT1/PROX1/SRSF1	8
BP	GO:1902652	secondary alcohol metabolic process	8/244	147/18723	0.000698033220987618	0.00383171711948551	0.00220136848892943	ACLY/DHCR24/G6PD/LIMA1/MVK/PMVK/SOD1/SREBF1	8
BP	GO:0001892	embryonic placenta development	6/244	82/18723	0.000705929157376828	0.0038698866758201	0.00222329736727071	AKT1/CEBPB/MAP2K1/SNAI1/TRIM28/WNT2	6
BP	GO:0002756	MyD88-independent toll-like receptor signaling pathway	3/244	14/18723	0.00071556341191976	0.00389668881875668	0.00223869552717043	IRF3/IRF7/TLR3	3
BP	GO:0010421	hydrogen peroxide-mediated programmed cell death	3/244	14/18723	0.00071556341191976	0.00389668881875668	0.00223869552717043	ENDOG/FOXO3/PDCD10	3
BP	GO:0060576	intestinal epithelial cell development	3/244	14/18723	0.00071556341191976	0.00389668881875668	0.00223869552717043	CDKN1A/SRC/YAP1	3
BP	GO:0070141	response to UV-A	3/244	14/18723	0.00071556341191976	0.00389668881875668	0.00223869552717043	AKT1/CCND1/MMP9	3
BP	GO:0090239	regulation of histone H4 acetylation	3/244	14/18723	0.00071556341191976	0.00389668881875668	0.00223869552717043	BRCA1/SIRT1/SMARCB1	3
BP	GO:0014074	response to purine-containing compound	8/244	148/18723	0.000729782457612541	0.00396360683989034	0.00227714075119703	FOS/HDAC1/HSPA5/IGFBP5/NOX4/PNPT1/SOD1/SREBF1	8
BP	GO:0051384	response to glucocorticoid	8/244	148/18723	0.000729782457612541	0.00396360683989034	0.00227714075119703	CCND1/CDKN1A/ERRFI1/FOS/FOXO3/HMGB1/TFAP4/ZFP36	8
BP	GO:0002067	glandular epithelial cell differentiation	5/244	55/18723	0.000738062424684083	0.00400120049893105	0.00229873876947842	AKT1/CDK6/PDPK1/PROX1/TP63	5
BP	GO:1901800	positive regulation of proteasomal protein catabolic process	7/244	114/18723	0.000738653185141193	0.00400120049893105	0.00229873876947842	AKT1/AURKA/CAV1/CSNK1A1/NFE2L2/RBX1/SIRT6	7
BP	GO:0014044	Schwann cell development	4/244	32/18723	0.000759607262276315	0.00409310684895873	0.00235154009498718	AKT1/ITGB4/NDRG1/SOD1	4
BP	GO:0030511	positive regulation of transforming growth factor beta receptor signaling pathway	4/244	32/18723	0.000759607262276315	0.00409310684895873	0.00235154009498718	CDKN1C/CDKN2B/ING2/TGFB1I1	4
BP	GO:1903846	positive regulation of cellular response to transforming growth factor beta stimulus	4/244	32/18723	0.000759607262276315	0.00409310684895873	0.00235154009498718	CDKN1C/CDKN2B/ING2/TGFB1I1	4
BP	GO:2000191	regulation of fatty acid transport	4/244	32/18723	0.000759607262276315	0.00409310684895873	0.00235154009498718	AKT1/MAP2K6/PLA2R1/SYK	4
BP	GO:0051592	response to calcium ion	8/244	149/18723	0.000762684489462999	0.00410381558297377	0.00235769239404318	BRAF/CAV1/CCND1/ENDOG/FOS/HSPA5/ITPKB/TXNIP	8
BP	GO:0050670	regulation of lymphocyte proliferation	10/244	225/18723	0.000764593015337296	0.00410381558297377	0.00235769239404318	ATM/BCL6/BLK/CDKN1A/CEBPB/HMGB1/IL1A/LGALS3/STAT5B/SYK	10
BP	GO:0050769	positive regulation of neurogenesis	10/244	225/18723	0.000764593015337296	0.00410381558297377	0.00235769239404318	E2F1/FBXO31/HDAC1/IFNG/LIMK1/MAP2K1/PRKCH/PRPF19/VEGFA/WNT2	10
BP	GO:0046700	heterocycle catabolic process	15/244	445/18723	0.000775824322634732	0.00415866144743892	0.00238920201597421	AKT1/ATM/BLVRA/DHX9/E2F1/ENDOG/FASTK/FXR1/MAGOHB/MAPK14/NFE2L2/PNPT1/PRKCD/RNASEL/ZFP36	15
BP	GO:0071241	cellular response to inorganic substance	10/244	226/18723	0.000791030869544155	0.00423464504608644	0.00243285552549022	AKT1/BRAF/CDKN1B/ENDOG/FOS/HSPA5/ITPKB/MMP9/NFE2L2/SOD1	10
BP	GO:0002695	negative regulation of leukocyte activation	9/244	187/18723	0.000795700717089163	0.0042540978442293	0.00244403139665134	ATM/AXL/BCL6/BLK/CEBPB/DUSP3/HMGB1/LGALS3/SOCS1	9
BP	GO:0061008	hepaticobiliary system development	8/244	150/18723	0.000796769793299415	0.00425427408489909	0.00244413264907808	AURKA/CCND1/CEBPB/EZH2/HRAS/PNPT1/PROX1/SRSF1	8
BP	GO:0010658	striated muscle cell apoptotic process	5/244	56/18723	0.000801919027047973	0.00427066086259271	0.00245354705388014	AGT/BAG3/NFE2L2/PDPK1/TP53	5
BP	GO:0051784	negative regulation of nuclear division	5/244	56/18723	0.000801919027047973	0.00427066086259271	0.00245354705388014	ATM/CHEK1/MAD2L1/RAD21/TPR	5
BP	GO:0032944	regulation of mononuclear cell proliferation	10/244	227/18723	0.000818216895747894	0.00434978034357799	0.00249900216626715	ATM/BCL6/BLK/CDKN1A/CEBPB/HMGB1/IL1A/LGALS3/STAT5B/SYK	10
BP	GO:0018107	peptidyl-threonine phosphorylation	7/244	116/18723	0.000818894351092496	0.00434978034357799	0.00249900216626715	AKT1/CDK1/CHEK1/CSNK2A1/MAP2K1/PDPK1/PRKCD	7
BP	GO:0055013	cardiac muscle cell development	6/244	85/18723	0.000853634496013974	0.00450982430437904	0.00259094938501126	AGT/CDK1/G6PD/PROX1/SORBS2/VEGFA	6
BP	GO:2000779	regulation of double-strand break repair	6/244	85/18723	0.000853634496013974	0.00450982430437904	0.00259094938501126	CHEK1/DEK/FOXM1/PML/POT1/SIRT6	6
BP	GO:0010165	response to X-ray	4/244	33/18723	0.000855614499052916	0.00450982430437904	0.00259094938501126	ATM/CCND1/CDKN1A/TP53	4
BP	GO:0045648	positive regulation of erythrocyte differentiation	4/244	33/18723	0.000855614499052916	0.00450982430437904	0.00259094938501126	ETS1/FOXO3/MAPK14/STAT5B	4
BP	GO:1901099	negative regulation of signal transduction in absence of ligand	4/244	33/18723	0.000855614499052916	0.00450982430437904	0.00259094938501126	AKT1/IL1A/MCL1/TERT	4
BP	GO:2001240	negative regulation of extrinsic apoptotic signaling pathway in absence of ligand	4/244	33/18723	0.000855614499052916	0.00450982430437904	0.00259094938501126	AKT1/IL1A/MCL1/TERT	4
BP	GO:0016125	sterol metabolic process	8/244	152/18723	0.000868614385292823	0.00457247521283632	0.00262694310046048	ACLY/DHCR24/G6PD/LIMA1/MVK/PMVK/SOD1/SREBF1	8
BP	GO:0006611	protein export from nucleus	5/244	57/18723	0.000869807207164531	0.00457289166788421	0.00262718235899416	BAG3/DUSP16/SFN/TPR/TXN	5
BP	GO:0071695	anatomical structure maturation	10/244	229/18723	0.000874897864533122	0.00459377318641049	0.0026391790475417	AKR1B1/AURKA/AXL/CDKN1A/FOXO3/G6PD/MECP2/NTN4/RB1/VEGFA	10
BP	GO:0021542	dentate gyrus development	3/244	15/18723	0.000885876338628706	0.00463364107822862	0.0026620836404518	CDK6/NR2E1/PROX1	3
BP	GO:0060766	negative regulation of androgen receptor signaling pathway	3/244	15/18723	0.000885876338628706	0.00463364107822862	0.0026620836404518	HDAC1/SIRT1/SMARCA4	3
BP	GO:0097468	programmed cell death in response to reactive oxygen species	3/244	15/18723	0.000885876338628706	0.00463364107822862	0.0026620836404518	ENDOG/FOXO3/PDCD10	3
BP	GO:0050821	protein stabilization	9/244	191/18723	0.000924389797800784	0.00482893703533081	0.00277428356350818	AAK1/ATF7IP/BAG3/MORC3/PDCD10/PEX19/PIM1/PRKCD/TP53	9
BP	GO:1902808	positive regulation of cell cycle G1/S phase transition	5/244	58/18723	0.000941884178123176	0.00491407425079258	0.00282319593817165	AKT1/CCND1/EZH2/TERT/TFDP1	5
BP	GO:0009303	rRNA transcription	4/244	34/18723	0.000959866338024618	0.00497000149297488	0.00285532682486649	SMARCA4/SMARCB1/SPIN1/TP53	4
BP	GO:0010661	positive regulation of muscle cell apoptotic process	4/244	34/18723	0.000959866338024618	0.00497000149297488	0.00285532682486649	AGT/CDKN2A/IFNG/TP53	4
BP	GO:0032212	positive regulation of telomere maintenance via telomerase	4/244	34/18723	0.000959866338024618	0.00497000149297488	0.00285532682486649	ATM/MAP2K7/MAPKAPK5/POT1	4
BP	GO:0032770	positive regulation of monooxygenase activity	4/244	34/18723	0.000959866338024618	0.00497000149297488	0.00285532682486649	AKT1/IFNG/TERF2/TERT	4
BP	GO:0051973	positive regulation of telomerase activity	4/244	34/18723	0.000959866338024618	0.00497000149297488	0.00285532682486649	MAP2K7/MAPKAPK5/MYC/POT1	4
BP	GO:2000758	positive regulation of peptidyl-lysine acetylation	4/244	34/18723	0.000959866338024618	0.00497000149297488	0.00285532682486649	BRCA1/BRD7/RUVBL2/SMARCB1	4
BP	GO:0051147	regulation of muscle cell differentiation	8/244	155/18723	0.000986043664252781	0.00509911245015355	0.00292950265357349	EZH2/G6PD/HDAC4/MAPK12/MAPK14/MECP2/PROX1/SIRT1	8
BP	GO:0070661	leukocyte proliferation	12/244	318/18723	0.000994849662217334	0.00513817951328852	0.00295194716058132	ATM/BCL6/BLK/CDKN1A/CEBPB/HMGB1/IL1A/LGALS3/PRKCD/STAT5B/SYK/TP53	12
BP	GO:0002696	positive regulation of leukocyte activation	14/244	409/18723	0.000997718725437161	0.00514130062902395	0.00295374027985815	AKT1/AXL/BCL6/CAV1/CDKN1A/HMGB1/IFNG/IL1A/ITPKB/SOCS1/SRC/STAT5B/SYK/TNFSF13	14
BP	GO:0007160	cell-matrix adhesion	10/244	233/18723	0.000997958256534849	0.00514130062902395	0.00295374027985815	BCL6/CDK6/CDKN2A/DUSP3/EPHA3/ITGB4/PDPK1/SERPINE1/SRC/VEGFA	10
BP	GO:0031589	cell-substrate adhesion	13/244	363/18723	0.00100000567309526	0.00514539259865809	0.00295609116660927	AXL/BCL6/CDK6/CDKN2A/DUSP3/EPHA3/ID1/ITGB4/NTN4/PDPK1/SERPINE1/SRC/VEGFA	13
BP	GO:0046324	regulation of glucose import	5/244	59/18723	0.00101830889409908	0.00521343680694616	0.00299518339897104	AKT1/MAPK14/NFE2L2/RNASEL/TERT	5
BP	GO:0051055	negative regulation of lipid biosynthetic process	5/244	59/18723	0.00101830889409908	0.00521343680694616	0.00299518339897104	BRCA1/PROX1/SIRT1/SNAI1/SOD1	5
BP	GO:0051353	positive regulation of oxidoreductase activity	5/244	59/18723	0.00101830889409908	0.00521343680694616	0.00299518339897104	AGT/AKT1/IFNG/TERF2/TERT	5
BP	GO:0090303	positive regulation of wound healing	5/244	59/18723	0.00101830889409908	0.00521343680694616	0.00299518339897104	HMGB1/HRAS/MYLK/NFE2L2/SERPINE1	5
BP	GO:0032259	methylation	13/244	364/18723	0.00102527860339429	0.00524258274662138	0.00301192809884854	ATF7IP/BRCA1/DPY30/EZH2/FOS/KDM4A/MECP2/MYC/PPM1D/PRMT6/SIRT1/SMARCB1/TRIM28	13
BP	GO:0009895	negative regulation of catabolic process	12/244	320/18723	0.00104986979370722	0.00536164847383316	0.00308033281971444	AKT1/CSNK2A1/DHX9/E2F1/HDAC4/KDM4A/MAD2L1/MAPK14/MCL1/PML/TP53/ZFP36	12
BP	GO:0010837	regulation of keratinocyte proliferation	4/244	35/18723	0.00107273872634416	0.00545807337096546	0.00313573010596395	SFN/TP63/YAP1/ZFP36	4
BP	GO:0032205	negative regulation of telomere maintenance	4/244	35/18723	0.00107273872634416	0.00545807337096546	0.00313573010596395	ATM/POT1/SRC/TERF2	4
BP	GO:0034405	response to fluid shear stress	4/244	35/18723	0.00107273872634416	0.00545807337096546	0.00313573010596395	AKT1/ETS1/NFE2L2/SRC	4
BP	GO:0060572	morphogenesis of an epithelial bud	3/244	16/18723	0.00107985971169416	0.00548072184946382	0.00314874193469081	AR/TP63/WNT2	3
BP	GO:1902570	protein localization to nucleolus	3/244	16/18723	0.00107985971169416	0.00548072184946382	0.00314874193469081	MCRS1/TERT/WRN	3
BP	GO:0051851	modulation by host of symbiont process	5/244	60/18723	0.00109924194763871	0.00557220671235129	0.00320130111066712	HDAC1/SMARCA4/SMARCB1/SP1/TFAP4	5
BP	GO:0051271	negative regulation of cellular component movement	13/244	367/18723	0.00110432894890914	0.00559109083134517	0.00321215026868114	AKT1/ALOX15B/CDKN1B/DUSP3/FOXO3/HMGB1/IGFBP3/IGFBP5/MECP2/NFE2L2/PATZ1/PDCD10/SERPINE1	13
BP	GO:0043010	camera-type eye development	12/244	322/18723	0.00110739850401862	0.00559847968859261	0.00321639525780912	CDK4/CDKN1B/DLX2/HDAC1/KDM5B/NR2E1/PROX1/SMARCA4/TBX2/VEGFA/WNT16/WNT2	12
BP	GO:0022408	negative regulation of cell-cell adhesion	9/244	196/18723	0.00110851534019138	0.00559847968859261	0.00321639525780912	AKT1/BCL6/CEBPB/DUSP3/HMGB1/LGALS3/PRKCD/SOCS1/VEGFA	9
BP	GO:0031334	positive regulation of protein-containing complex assembly	10/244	237/18723	0.00113486285211748	0.00572450475527565	0.00328879820457167	ARPC1B/ATM/CDKN1B/IFNG/LGALS3/MECP2/SRC/SYK/TP53/VEGFA	10
BP	GO:1904705	regulation of vascular associated smooth muscle cell proliferation	6/244	90/18723	0.00115148591317334	0.00580122841655181	0.00333287688914621	AGT/CDKN1A/CDKN1B/IGFBP5/MMP9/TERT	6
BP	GO:0043966	histone H3 acetylation	5/244	61/18723	0.00118484546673384	0.00596197976275631	0.00342523050948211	BRCA1/CHEK1/MAP3K7/SIRT1/SMARCB1	5
BP	GO:0030224	monocyte differentiation	4/244	36/18723	0.00119460744505765	0.0059890820139276	0.00344080108524412	CDK6/IRF7/MYC/VEGFA	4
BP	GO:0070670	response to interleukin-4	4/244	36/18723	0.00119460744505765	0.0059890820139276	0.00344080108524412	CDK4/HSPA5/PML/STAT5B	4
BP	GO:1902229	regulation of intrinsic apoptotic signaling pathway in response to DNA damage	4/244	36/18723	0.00119460744505765	0.0059890820139276	0.00344080108524412	ING2/PIAS4/SIRT1/SNAI1	4
BP	GO:0060562	epithelial tube morphogenesis	12/244	325/18723	0.0011985873512988	0.00600170690784497	0.00344805424166959	AGT/AR/KDM5B/MYC/PML/PROX1/SIRT6/SRC/TBX2/VEGFA/WNT2/YAP1	12
BP	GO:0001654	eye development	13/244	371/18723	0.00121760259679882	0.00607709637449069	0.00349136641506233	CDK4/CDKN1B/DLX2/HDAC1/HMGB1/KDM5B/NR2E1/PROX1/SMARCA4/TBX2/VEGFA/WNT16/WNT2	13
BP	GO:0045582	positive regulation of T cell differentiation	6/244	91/18723	0.00121956342245015	0.00607709637449069	0.00349136641506233	BCL6/IFNG/ITPKB/SOCS1/STAT5B/SYK	6
BP	GO:0055006	cardiac cell development	6/244	91/18723	0.00121956342245015	0.00607709637449069	0.00349136641506233	AGT/CDK1/G6PD/PROX1/SORBS2/VEGFA	6
BP	GO:1990874	vascular associated smooth muscle cell proliferation	6/244	91/18723	0.00121956342245015	0.00607709637449069	0.00349136641506233	AGT/CDKN1A/CDKN1B/IGFBP5/MMP9/TERT	6
BP	GO:0007517	muscle organ development	12/244	327/18723	0.00126277508792603	0.0062771846380439	0.00360631957696218	CAV1/FOS/FXR1/HDAC4/MAPK12/MAPK14/MYLK/PROX1/RB1/SIRT1/SIRT6/WNT2	12
BP	GO:0051235	maintenance of location	12/244	327/18723	0.00126277508792603	0.0062771846380439	0.00360631957696218	AKT1/CAV1/HSPA5/LATS1/MORC3/PDPK1/PML/SIRT1/SREBF1/STAT5B/TMSB4X/TXN	12
BP	GO:0018210	peptidyl-threonine modification	7/244	125/18723	0.00126904179495651	0.00630070811377441	0.00361983410233252	AKT1/CDK1/CHEK1/CSNK2A1/MAP2K1/PDPK1/PRKCD	7
BP	GO:0050867	positive regulation of cell activation	14/244	420/18723	0.0012832356668477	0.00636331476526145	0.00365580239160943	AKT1/AXL/BCL6/CAV1/CDKN1A/HMGB1/IFNG/IL1A/ITPKB/SOCS1/SRC/STAT5B/SYK/TNFSF13	14
BP	GO:0071824	protein-DNA complex subunit organization	10/244	241/18723	0.0012867551483652	0.00636331476526145	0.00365580239160943	ASF1A/ATF7IP/CENPA/HJURP/HMGB1/MYC/RB1/SMARCA4/SMARCB1/TP53	10
BP	GO:0001780	neutrophil homeostasis	3/244	17/18723	0.00129869892189213	0.00636331476526145	0.00365580239160943	AXL/HMGB1/ITPKB	3
BP	GO:0031445	regulation of heterochromatin assembly	3/244	17/18723	0.00129869892189213	0.00636331476526145	0.00365580239160943	ATF7IP/TPR/TRIM28	3
BP	GO:0045591	positive regulation of regulatory T cell differentiation	3/244	17/18723	0.00129869892189213	0.00636331476526145	0.00365580239160943	BCL6/IFNG/SOCS1	3
BP	GO:0046827	positive regulation of protein export from nucleus	3/244	17/18723	0.00129869892189213	0.00636331476526145	0.00365580239160943	BAG3/SFN/TPR	3
BP	GO:0060644	mammary gland epithelial cell differentiation	3/244	17/18723	0.00129869892189213	0.00636331476526145	0.00365580239160943	AKT1/CEBPB/LATS1	3
BP	GO:0061450	trophoblast cell migration	3/244	17/18723	0.00129869892189213	0.00636331476526145	0.00365580239160943	ITGB4/SMURF2/VEGFA	3
BP	GO:0120261	regulation of heterochromatin organization	3/244	17/18723	0.00129869892189213	0.00636331476526145	0.00365580239160943	ATF7IP/TPR/TRIM28	3
BP	GO:1903358	regulation of Golgi organization	3/244	17/18723	0.00129869892189213	0.00636331476526145	0.00365580239160943	MAP2K1/MAP2K2/PDCD10	3
BP	GO:2000811	negative regulation of anoikis	3/244	17/18723	0.00129869892189213	0.00636331476526145	0.00365580239160943	CAV1/MCL1/SRC	3
BP	GO:0034250	positive regulation of cellular amide metabolic process	8/244	162/18723	0.00130979423337933	0.00640239895506613	0.00367825673809911	CDK4/DHX9/FXR1/IFNG/NFE2L2/PKM/PRKCD/SP1	8
BP	GO:0060759	regulation of response to cytokine stimulus	8/244	162/18723	0.00130979423337933	0.00640239895506613	0.00367825673809911	AXL/CAV1/DHX9/IRF3/IRF7/PIAS4/SOCS1/SYK	8
BP	GO:0006403	RNA localization	9/244	201/18723	0.00132126461665137	0.00643390936895519	0.00369635985741754	ATM/DHX9/MAGOHB/PNPT1/RUVBL2/SENP2/SRSF1/TPR/ZFP36	9
BP	GO:0065004	protein-DNA complex assembly	9/244	201/18723	0.00132126461665137	0.00643390936895519	0.00369635985741754	ASF1A/ATF7IP/CENPA/HJURP/HMGB1/RB1/SMARCA4/SMARCB1/TP53	9
BP	GO:0060416	response to growth hormone	4/244	37/18723	0.00132584767063641	0.00643390936895519	0.00369635985741754	AKT1/IGFBP5/PNPT1/STAT5B	4
BP	GO:0060428	lung epithelium development	4/244	37/18723	0.00132584767063641	0.00643390936895519	0.00369635985741754	ERRFI1/MAP2K1/WNT2/YAP1	4
BP	GO:1904358	positive regulation of telomere maintenance via telomere lengthening	4/244	37/18723	0.00132584767063641	0.00643390936895519	0.00369635985741754	ATM/MAP2K7/MAPKAPK5/POT1	4
BP	GO:1905332	positive regulation of morphogenesis of an epithelium	4/244	37/18723	0.00132584767063641	0.00643390936895519	0.00369635985741754	AGT/AR/SIRT6/VEGFA	4
BP	GO:1903320	regulation of protein modification by small protein conjugation or removal	10/244	242/18723	0.00132720926339626	0.00643390936895519	0.00369635985741754	AKT1/BRCA1/CAV1/HDAC4/HSPA5/LIMK1/MAD2L1/PIAS4/RBX1/SENP2	10
BP	GO:0032874	positive regulation of stress-activated MAPK cascade	7/244	126/18723	0.00132907508034505	0.00643535646214243	0.00369719123020514	HMGB1/HRAS/IGFBP6/PDCD10/TLR3/VEGFA/WNT16	7
BP	GO:0150063	visual system development	13/244	375/18723	0.00134041404644577	0.00648261492898274	0.00372434179912588	CDK4/CDKN1B/DLX2/HDAC1/HMGB1/KDM5B/NR2E1/PROX1/SMARCA4/TBX2/VEGFA/WNT16/WNT2	13
BP	GO:0032755	positive regulation of interleukin-6 production	6/244	93/18723	0.00136492052945061	0.0065856212619556	0.00378352020100046	DHX9/HMGB1/IFNG/IL1A/SYK/TLR3	6
BP	GO:0051591	response to cAMP	6/244	93/18723	0.00136492052945061	0.0065856212619556	0.00378352020100046	FOS/HSPA5/IGFBP5/NOX4/PNPT1/SREBF1	6
BP	GO:0000819	sister chromatid segregation	9/244	202/18723	0.00136752323869728	0.00659043476301765	0.00378628561640797	ATM/LATS1/MAD2L1/NEK6/PTTG1/RAD21/RB1/TACC3/TPR	9
BP	GO:0048565	digestive tract development	7/244	127/18723	0.00139130671317401	0.00669719268967467	0.00384761935487501	CDKN1A/CXCL8/RB1/SRC/TBX2/TP63/YAP1	7
BP	GO:0050792	regulation of viral process	8/244	164/18723	0.00141633956000706	0.00680970753324238	0.0039122605127275	AXL/CXCL8/DHX9/PML/PROX1/RNASEL/TRIM28/ZFP36	8
BP	GO:0030316	osteoclast differentiation	6/244	94/18723	0.00144237824160708	0.00691869750004517	0.00397487658563879	CEBPB/FOS/IFNG/MAPK14/SRC/TLR3	6
BP	GO:0032091	negative regulation of protein binding	6/244	94/18723	0.00144237824160708	0.00691869750004517	0.00397487658563879	AKT1/AURKA/CAV1/CDKN1A/ID1/PRKCD	6
BP	GO:0070663	regulation of leukocyte proliferation	10/244	245/18723	0.00145483330399659	0.00696676104149335	0.00400248967979762	ATM/BCL6/BLK/CDKN1A/CEBPB/HMGB1/IL1A/LGALS3/STAT5B/SYK	10
BP	GO:0070304	positive regulation of stress-activated protein kinase signaling cascade	7/244	128/18723	0.00145579176171488	0.00696676104149335	0.00400248967979762	HMGB1/HRAS/IGFBP6/PDCD10/TLR3/VEGFA/WNT16	7
BP	GO:1901888	regulation of cell junction assembly	9/244	204/18723	0.00146395612776241	0.00699514353040314	0.00401879576784511	ABI3/AGT/CAV1/DUSP3/EPHA3/PRKCH/SNAI1/SRC/VEGFA	9
BP	GO:0071398	cellular response to fatty acid	4/244	38/18723	0.0014668335556934	0.00699514353040314	0.00401879576784511	CDK4/E2F1/SRC/SREBF1	4
BP	GO:1901031	regulation of response to reactive oxygen species	4/244	38/18723	0.0014668335556934	0.00699514353040314	0.00401879576784511	ENDOG/FOXO3/NFE2L2/TXN	4
BP	GO:0070542	response to fatty acid	5/244	64/18723	0.0014713209659192	0.0070002826026237	0.00402174822787697	CDK4/E2F1/FOXO3/SRC/SREBF1	5
BP	GO:1900076	regulation of cellular response to insulin stimulus	5/244	64/18723	0.0014713209659192	0.0070002826026237	0.00402174822787697	AGT/PRKCD/SIRT1/SOCS1/SRC	5
BP	GO:0003007	heart morphogenesis	10/244	246/18723	0.00149952746852015	0.00712622660387007	0.00409410460155173	PIM1/PROX1/SIRT6/SNAI1/TBX2/TP53/VEGFA/WNT16/WNT2/YAP1	10
BP	GO:0007498	mesoderm development	7/244	129/18723	0.00152258590023374	0.00721991891162981	0.00414793198168596	ETS2/ITGB4/RPS6KA6/SNAI1/TP63/VEGFA/YAP1	7
BP	GO:0007044	cell-substrate junction assembly	6/244	95/18723	0.001523142333428	0.00721991891162981	0.00414793198168596	DUSP3/EPHA3/ITGB4/PDPK1/SRC/VEGFA	6
BP	GO:0030307	positive regulation of cell growth	8/244	166/18723	0.00152965934132692	0.00721991891162981	0.00414793198168596	AKT1/CDKN2AIP/CSNK2A1/IGFBP1/ITSN2/LIMK1/SFN/VEGFA	8
BP	GO:0051236	establishment of RNA localization	8/244	166/18723	0.00152965934132692	0.00721991891162981	0.00414793198168596	ATM/DHX9/MAGOHB/PNPT1/SENP2/SRSF1/TPR/ZFP36	8
BP	GO:0071103	DNA conformation change	11/244	290/18723	0.00153800822987425	0.00721991891162981	0.00414793198168596	ASF1A/CDK1/DHX9/HJURP/HMGB1/POT1/RUVBL2/SIRT1/TOP1/TP53/WRN	11
BP	GO:0002223	stimulatory C-type lectin receptor signaling pathway	3/244	18/18723	0.00154352133992982	0.00721991891162981	0.00414793198168596	MAP3K7/SRC/SYK	3
BP	GO:0007250	activation of NF-kappaB-inducing kinase activity	3/244	18/18723	0.00154352133992982	0.00721991891162981	0.00414793198168596	MAP3K7/TLR3/TNFSF15	3
BP	GO:0043217	myelin maintenance	3/244	18/18723	0.00154352133992982	0.00721991891162981	0.00414793198168596	AKT1/NDRG1/SOD1	3
BP	GO:0060749	mammary gland alveolus development	3/244	18/18723	0.00154352133992982	0.00721991891162981	0.00414793198168596	AR/CCND1/VEGFA	3
BP	GO:0061377	mammary gland lobule development	3/244	18/18723	0.00154352133992982	0.00721991891162981	0.00414793198168596	AR/CCND1/VEGFA	3
BP	GO:1990840	response to lectin	3/244	18/18723	0.00154352133992982	0.00721991891162981	0.00414793198168596	MAP3K7/SRC/SYK	3
BP	GO:1990858	cellular response to lectin	3/244	18/18723	0.00154352133992982	0.00721991891162981	0.00414793198168596	MAP3K7/SRC/SYK	3
BP	GO:2000641	regulation of early endosome to late endosome transport	3/244	18/18723	0.00154352133992982	0.00721991891162981	0.00414793198168596	MAP2K1/MAP2K2/SRC	3
BP	GO:0048880	sensory system development	13/244	381/18723	0.0015438599133977	0.00721991891162981	0.00414793198168596	CDK4/CDKN1B/DLX2/HDAC1/HMGB1/KDM5B/NR2E1/PROX1/SMARCA4/TBX2/VEGFA/WNT16/WNT2	13
BP	GO:0048645	animal organ formation	5/244	65/18723	0.00157725473184644	0.00736769957788565	0.00423283378727965	AR/MAP2K1/PIM1/TP63/WNT2	5
BP	GO:1903034	regulation of response to wounding	8/244	167/18723	0.00158895347320201	0.00741009819236189	0.00425719231140129	CAV1/HMGB1/HRAS/MAP2K1/MYLK/NFE2L2/PRKCD/SERPINE1	8
BP	GO:0006352	DNA-templated transcription, initiation	7/244	130/18723	0.00159174539835928	0.00741009819236189	0.00425719231140129	ATF7IP/CDK4/HMGB1/PPM1D/SMARCA4/SMARCB1/TP53	7
BP	GO:0043467	regulation of generation of precursor metabolites and energy	7/244	130/18723	0.00159174539835928	0.00741009819236189	0.00425719231140129	AKT1/CDK1/HDAC4/HMGB1/IFNG/PNPT1/TP53	7
BP	GO:0000070	mitotic sister chromatid segregation	8/244	168/18723	0.00165005461259893	0.00765550761506352	0.00439818303518788	ATM/MAD2L1/NEK6/PTTG1/RAD21/RB1/TACC3/TPR	8
BP	GO:0002833	positive regulation of response to biotic stimulus	8/244	168/18723	0.00165005461259893	0.00765550761506352	0.00439818303518788	DHX9/HMGB1/IRF3/IRF7/MAP3K7/SRC/STAT5B/SYK	8
BP	GO:2000241	regulation of reproductive process	8/244	168/18723	0.00165005461259893	0.00765550761506352	0.00439818303518788	AR/AURKA/CDKN1B/HDAC4/SMURF2/SNAI1/SRC/VEGFA	8
BP	GO:0046683	response to organophosphorus	7/244	131/18723	0.0016633271101668	0.0076996855855072	0.00442356382114021	FOS/HSPA5/IGFBP5/NOX4/PNPT1/SOD1/SREBF1	7
BP	GO:0090101	negative regulation of transmembrane receptor protein serine/threonine kinase signaling pathway	7/244	131/18723	0.0016633271101668	0.0076996855855072	0.00442356382114021	CAV1/HSPA5/PDPK1/SIRT1/SMURF2/TGFB1I1/TP53	7
BP	GO:0045600	positive regulation of fat cell differentiation	5/244	66/18723	0.0016886890326517	0.00780828509917554	0.00448595557393606	AKT1/CEBPB/MAPK14/PIM1/ZFP36	5
BP	GO:1901216	positive regulation of neuron death	6/244	97/18723	0.00169495573323902	0.00782844571504998	0.00449753809506678	FOS/FOXO3/HDAC4/IFNG/MCL1/TP53	6
BP	GO:0002697	regulation of immune effector process	12/244	339/18723	0.0017105735624801	0.00789170230061043	0.00453387977944163	BCL6/BLK/HMGB1/IFNG/LGALS3/MAP3K7/PDPK1/SIRT1/STAT5B/SYK/TLR3/TNFSF13	12
BP	GO:0003015	heart process	10/244	251/18723	0.00174005343618891	0.00801869742872242	0.00460684003839489	AGT/CAV1/HDAC4/MAP2K6/NOX4/SOD1/SRC/SREBF1/TBX2/YAP1	10
BP	GO:0045841	negative regulation of mitotic metaphase/anaphase transition	4/244	40/18723	0.00177953140954497	0.00817310510916293	0.00469554914493145	ATM/MAD2L1/RAD21/TPR	4
BP	GO:0070266	necroptotic process	4/244	40/18723	0.00177953140954497	0.00817310510916293	0.00469554914493145	CAV1/ITPK1/TLR3/TP53	4
BP	GO:0071276	cellular response to cadmium ion	4/244	40/18723	0.00177953140954497	0.00817310510916293	0.00469554914493145	AKT1/FOS/MMP9/SOD1	4
BP	GO:0032642	regulation of chemokine production	6/244	98/18723	0.00178619016091702	0.00818537589366659	0.00470259886115488	ALOX15B/HDAC1/HMGB1/IFNG/SYK/TLR3	6
BP	GO:0043502	regulation of muscle adaptation	6/244	98/18723	0.00178619016091702	0.00818537589366659	0.00470259886115488	AGT/ERRFI1/FOXO3/G6PD/HDAC4/IGFBP5	6
BP	GO:0032890	regulation of organic acid transport	5/244	67/18723	0.00180579305038374	0.00825677757781253	0.00474362000458325	AGT/AKT1/MAP2K6/PLA2R1/SYK	5
BP	GO:0043967	histone H4 acetylation	5/244	67/18723	0.00180579305038374	0.00825677757781253	0.00474362000458325	BRCA1/MCRS1/RUVBL2/SIRT1/SMARCB1	5
BP	GO:0006997	nucleus organization	7/244	133/18723	0.00181398744593332	0.00826388450531893	0.00474770302161656	CDK1/CHEK1/ETS1/NEK6/PML/SIRT1/TPR	7
BP	GO:1903052	positive regulation of proteolysis involved in cellular protein catabolic process	7/244	133/18723	0.00181398744593332	0.00826388450531893	0.00474770302161656	AKT1/AURKA/CAV1/CSNK1A1/NFE2L2/RBX1/SIRT6	7
BP	GO:0002281	macrophage activation involved in immune response	3/244	19/18723	0.00181539791129997	0.00826388450531893	0.00474770302161656	HMGB1/IFNG/SYK	3
BP	GO:0010744	positive regulation of macrophage derived foam cell differentiation	3/244	19/18723	0.00181539791129997	0.00826388450531893	0.00474770302161656	AGT/ALOX15B/PRKCH	3
BP	GO:0009743	response to carbohydrate	10/244	253/18723	0.00184461064133816	0.00838193851550521	0.00481552649864054	CDKN1B/ENDOG/FOXO3/MAP2K6/NADK/RAF1/SMARCA4/SMARCB1/SREBF1/TXNIP	10
BP	GO:0030100	regulation of endocytosis	9/244	211/18723	0.00184541461714971	0.00838193851550521	0.00481552649864054	AAK1/AXL/CAV1/EPHA3/LGALS3/SERPINE1/SRC/SYK/VEGFA	9
BP	GO:0032602	chemokine production	6/244	99/18723	0.00188110114443616	0.00853458707077886	0.00490322496618951	ALOX15B/HDAC1/HMGB1/IFNG/SYK/TLR3	6
BP	GO:0032434	regulation of proteasomal ubiquitin-dependent protein catabolic process	7/244	134/18723	0.00189318259819471	0.00857046058234563	0.00492383473864602	AKT1/AURKA/CAV1/CSNK1A1/NFE2L2/RBX1/SIRT6	7
BP	GO:0061041	regulation of wound healing	7/244	134/18723	0.00189318259819471	0.00857046058234563	0.00492383473864602	CAV1/HMGB1/HRAS/MYLK/NFE2L2/PRKCD/SERPINE1	7
BP	GO:0010720	positive regulation of cell development	11/244	298/18723	0.00190531654645877	0.00860886114525882	0.00494589633310048	AURKA/E2F1/FBXO31/HDAC1/IFNG/LIMK1/MAP2K1/PRKCH/PRPF19/VEGFA/WNT2	11
BP	GO:0009749	response to glucose	9/244	212/18723	0.00190585844642968	0.00860886114525882	0.00494589633310048	CDKN1B/ENDOG/FOXO3/NADK/RAF1/SMARCA4/SMARCB1/SREBF1/TXNIP	9
BP	GO:0001678	cellular glucose homeostasis	8/244	172/18723	0.0019133077709732	0.00863301286551204	0.0049597717926558	ENDOG/FOXO3/HK3/NADK/RAF1/SIRT1/SMARCA4/SMARCB1	8
BP	GO:0030336	negative regulation of cell migration	12/244	344/18723	0.00193223123881684	0.00870882707637975	0.00500332798681442	AKT1/ALOX15B/DUSP3/FOXO3/HMGB1/IGFBP3/IGFBP5/MECP2/NFE2L2/PATZ1/PDCD10/SERPINE1	12
BP	GO:0001953	negative regulation of cell-matrix adhesion	4/244	41/18723	0.00195198304824588	0.00877857874709485	0.00504340117728601	BCL6/CDKN2A/SERPINE1/SRC	4
BP	GO:0010907	positive regulation of glucose metabolic process	4/244	41/18723	0.00195198304824588	0.00877857874709485	0.00504340117728601	AKT1/HMGB1/SIRT1/SRC	4
BP	GO:0150115	cell-substrate junction organization	6/244	101/18723	0.00208233148851005	0.00935454386413813	0.00537430020240817	DUSP3/EPHA3/ITGB4/PDPK1/SRC/VEGFA	6
BP	GO:0000083	regulation of transcription involved in G1/S transition of mitotic cell cycle	3/244	20/18723	0.00211534471603169	0.00942039631673115	0.00541213324423681	CDK18/E2F1/RB1	3
BP	GO:0032211	negative regulation of telomere maintenance via telomerase	3/244	20/18723	0.00211534471603169	0.00942039631673115	0.00541213324423681	POT1/SRC/TERF2	3
BP	GO:0032986	protein-DNA complex disassembly	3/244	20/18723	0.00211534471603169	0.00942039631673115	0.00541213324423681	MYC/SMARCA4/SMARCB1	3
BP	GO:0039692	single stranded viral RNA replication via double stranded DNA intermediate	3/244	20/18723	0.00211534471603169	0.00942039631673115	0.00541213324423681	CXCL8/SMARCB1/TRIM28	3
BP	GO:0042359	vitamin D metabolic process	3/244	20/18723	0.00211534471603169	0.00942039631673115	0.00541213324423681	IFNG/PIAS4/SNAI1	3
BP	GO:0043984	histone H4-K16 acetylation	3/244	20/18723	0.00211534471603169	0.00942039631673115	0.00541213324423681	BRCA1/MCRS1/SIRT1	3
BP	GO:1902176	negative regulation of oxidative stress-induced intrinsic apoptotic signaling pathway	3/244	20/18723	0.00211534471603169	0.00942039631673115	0.00541213324423681	AKT1/NFE2L2/SIRT1	3
BP	GO:2000757	negative regulation of peptidyl-lysine acetylation	3/244	20/18723	0.00211534471603169	0.00942039631673115	0.00541213324423681	BRCA1/HDAC1/SIRT1	3
BP	GO:0042593	glucose homeostasis	10/244	258/18723	0.0021283714395272	0.00944937041386185	0.00542877921846448	AKT1/ENDOG/FOXO3/HK3/IGFBP5/NADK/RAF1/SIRT1/SMARCA4/SMARCB1	10
BP	GO:0052126	movement in host environment	8/244	175/18723	0.00213165286985929	0.00944937041386185	0.00542877921846448	AXL/CAV1/CDK1/CXCL8/PML/SRC/TRIM28/WWP1	8
BP	GO:0014912	negative regulation of smooth muscle cell migration	4/244	42/18723	0.00213565897322547	0.00944937041386185	0.00542877921846448	IGFBP3/IGFBP5/NFE2L2/SERPINE1	4
BP	GO:0046688	response to copper ion	4/244	42/18723	0.00213565897322547	0.00944937041386185	0.00542877921846448	CDK1/IL1A/NFE2L2/SOD1	4
BP	GO:1902100	negative regulation of metaphase/anaphase transition of cell cycle	4/244	42/18723	0.00213565897322547	0.00944937041386185	0.00542877921846448	ATM/MAD2L1/RAD21/TPR	4
BP	GO:1904037	positive regulation of epithelial cell apoptotic process	4/244	42/18723	0.00213565897322547	0.00944937041386185	0.00542877921846448	FOXO3/HDAC1/PIAS4/PLA2R1	4
BP	GO:0055123	digestive system development	7/244	137/18723	0.00214693846029503	0.00948905201073347	0.00545157678264253	CDKN1A/CXCL8/RB1/SRC/TBX2/TP63/YAP1	7
BP	GO:0045833	negative regulation of lipid metabolic process	6/244	102/18723	0.00218884196389144	0.00964440739173376	0.00554083035477616	AKT1/BRCA1/PROX1/SIRT1/SNAI1/SOD1	6
BP	GO:1902106	negative regulation of leukocyte differentiation	6/244	102/18723	0.00218884196389144	0.00964440739173376	0.00554083035477616	BCL6/CDK6/HMGB1/MYC/SOCS1/TLR3	6
BP	GO:0033500	carbohydrate homeostasis	10/244	259/18723	0.00218913484878126	0.00964440739173376	0.00554083035477616	AKT1/ENDOG/FOXO3/HK3/IGFBP5/NADK/RAF1/SIRT1/SMARCA4/SMARCB1	10
BP	GO:0050728	negative regulation of inflammatory response	8/244	176/18723	0.00220863324664472	0.00971988007580194	0.00558419033759893	MAPK14/MVK/PRKCD/RB1/SOD1/SRC/SYK/ZFP36	8
BP	GO:1901361	organic cyclic compound catabolic process	15/244	495/18723	0.0022133973383621	0.00972682823498921	0.00558818214028529	AKT1/ATM/BLVRA/DHX9/E2F1/ENDOG/FASTK/FXR1/MAGOHB/MAPK14/NFE2L2/PNPT1/PRKCD/RNASEL/ZFP36	15
BP	GO:0032970	regulation of actin filament-based process	13/244	397/18723	0.00221494992686676	0.00972682823498921	0.00558818214028529	ABI3/ARPC1B/CAV1/EPHA3/HRAS/ID1/LATS1/LIMA1/LIMK1/NOX4/PRKCD/PROX1/TMSB4X	13
BP	GO:1903322	positive regulation of protein modification by small protein conjugation or removal	7/244	138/18723	0.00223711425837996	0.00981366575310694	0.00563807135968227	BRCA1/CAV1/HDAC4/HSPA5/PIAS4/RBX1/SENP2	7
BP	GO:0006260	DNA replication	10/244	260/18723	0.00225128794458535	0.00986530234841776	0.00566773721711596	BCL6/CDK1/CDK2AP1/CHEK1/DHX9/HRAS/TERF2/TOP1/TP53/WRN	10
BP	GO:0045088	regulation of innate immune response	9/244	218/18723	0.00230258298309764	0.0100793238044764	0.00579069516902907	DHX9/HMGB1/IRF3/IRF7/MAP3K7/SOCS1/SRC/STAT5B/SYK	9
BP	GO:0031952	regulation of protein autophosphorylation	4/244	43/18723	0.00233092256171596	0.0101708480748201	0.00584327698507239	CAV1/ERRFI1/SRC/VEGFA	4
BP	GO:1903793	positive regulation of anion transport	4/244	43/18723	0.00233092256171596	0.0101708480748201	0.00584327698507239	AGT/CEBPB/MAP2K6/PLA2R1	4
BP	GO:2001239	regulation of extrinsic apoptotic signaling pathway in absence of ligand	4/244	43/18723	0.00233092256171596	0.0101708480748201	0.00584327698507239	AKT1/IL1A/MCL1/TERT	4
BP	GO:0009746	response to hexose	9/244	219/18723	0.00237465914956884	0.0103506905181844	0.00594659867491761	CDKN1B/ENDOG/FOXO3/NADK/RAF1/SMARCA4/SMARCB1/SREBF1/TXNIP	9
BP	GO:0031330	negative regulation of cellular catabolic process	10/244	262/18723	0.00237985513839207	0.0103623384922989	0.00595329057893245	AKT1/CSNK2A1/DHX9/E2F1/KDM4A/MAPK14/MCL1/PML/TP53/ZFP36	10
BP	GO:0006066	alcohol metabolic process	12/244	353/18723	0.00239050005178364	0.0103866594842578	0.00596726328715916	ACLY/AKR1B1/DHCR24/G6PD/ITPK1/ITPKB/LIMA1/MECP2/MVK/PMVK/SOD1/SREBF1	12
BP	GO:0031346	positive regulation of cell projection organization	12/244	353/18723	0.00239050005178364	0.0103866594842578	0.00596726328715916	AGT/EPHA3/EZH2/FBXO31/HDAC4/HRAS/HSPA5/LIMK1/MAP2K1/NFE2L2/SRC/VEGFA	12
BP	GO:0046634	regulation of alpha-beta T cell activation	6/244	104/18723	0.0024141362421894	0.0104782699898834	0.00601989464642977	BCL6/HMGB1/IFNG/ITPKB/SOCS1/SYK	6
BP	GO:0007252	I-kappaB phosphorylation	3/244	21/18723	0.00244432449402079	0.010564627760473	0.00606950824498681	AKT1/MAP3K7/TLR3	3
BP	GO:0032303	regulation of icosanoid secretion	3/244	21/18723	0.00244432449402079	0.010564627760473	0.00606950824498681	MAP2K6/PLA2R1/SYK	3
BP	GO:0038083	peptidyl-tyrosine autophosphorylation	3/244	21/18723	0.00244432449402079	0.010564627760473	0.00606950824498681	CAV1/SRC/VEGFA	3
BP	GO:0045655	regulation of monocyte differentiation	3/244	21/18723	0.00244432449402079	0.010564627760473	0.00606950824498681	CDK6/IRF7/MYC	3
BP	GO:0044270	cellular nitrogen compound catabolic process	14/244	451/18723	0.00247761558688614	0.0106951259015914	0.00614448102788378	AKT1/ATM/BLVRA/DHX9/E2F1/ENDOG/FASTK/FXR1/MAGOHB/MAPK14/PNPT1/PRKCD/RNASEL/ZFP36	14
BP	GO:0070227	lymphocyte apoptotic process	5/244	72/18723	0.00248233194939517	0.0106951259015914	0.00614448102788378	AKT1/BCL6/BLK/LGALS3/TP53	5
BP	GO:1903036	positive regulation of response to wounding	5/244	72/18723	0.00248233194939517	0.0106951259015914	0.00614448102788378	HMGB1/HRAS/MYLK/NFE2L2/SERPINE1	5
BP	GO:0030183	B cell differentiation	7/244	141/18723	0.00252526856144893	0.0108558107316291	0.00623679643386595	ATM/BCL6/EZH2/HDAC4/STAT5B/SYK/TP53	7
BP	GO:1903038	negative regulation of leukocyte cell-cell adhesion	7/244	141/18723	0.00252526856144893	0.0108558107316291	0.00623679643386595	AKT1/BCL6/CEBPB/DUSP3/HMGB1/LGALS3/SOCS1	7
BP	GO:0062207	regulation of pattern recognition receptor signaling pathway	6/244	105/18723	0.00253311496690599	0.0108558107316291	0.00623679643386595	CAV1/HMGB1/IRF7/NINJ1/PDPK1/TLR3	6
BP	GO:0021762	substantia nigra development	4/244	44/18723	0.00253813402395616	0.0108558107316291	0.00623679643386595	CKB/G6PD/HSPA5/ZNF148	4
BP	GO:0030521	androgen receptor signaling pathway	4/244	44/18723	0.00253813402395616	0.0108558107316291	0.00623679643386595	AR/HDAC1/SIRT1/SMARCA4	4
BP	GO:0048806	genitalia development	4/244	44/18723	0.00253813402395616	0.0108558107316291	0.00623679643386595	AR/AXL/DHCR24/TP63	4
BP	GO:0062208	positive regulation of pattern recognition receptor signaling pathway	4/244	44/18723	0.00253813402395616	0.0108558107316291	0.00623679643386595	CAV1/HMGB1/NINJ1/TLR3	4
BP	GO:0006479	protein methylation	8/244	181/18723	0.00262690648328244	0.0112121393143011	0.00644151157570407	BRCA1/DPY30/EZH2/KDM4A/MECP2/PRMT6/SIRT1/SMARCB1	8
BP	GO:0008213	protein alkylation	8/244	181/18723	0.00262690648328244	0.0112121393143011	0.00644151157570407	BRCA1/DPY30/EZH2/KDM4A/MECP2/PRMT6/SIRT1/SMARCB1	8
BP	GO:1903707	negative regulation of hemopoiesis	6/244	106/18723	0.00265644563659691	0.0113264442200072	0.00650718114621377	BCL6/CDK6/HMGB1/MYC/SOCS1/TLR3	6
BP	GO:0002274	myeloid leukocyte activation	9/244	223/18723	0.00268110178799221	0.0114082816088814	0.00655419773002367	BLK/CXCL8/HMGB1/IFNG/NDRG1/PDPK1/PRKCD/SYK/TLR3	9
BP	GO:0032956	regulation of actin cytoskeleton organization	12/244	358/18723	0.00268119623783989	0.0114082816088814	0.00655419773002367	ABI3/ARPC1B/EPHA3/HRAS/ID1/LATS1/LIMA1/LIMK1/NOX4/PRKCD/PROX1/TMSB4X	12
BP	GO:0038061	NIK/NF-kappaB signaling	7/244	143/18723	0.00273268199948379	0.0116033012304865	0.00666623889494711	AKT1/HMGB1/MAP3K7/PPM1B/TLR3/TMSB4X/TNFSF15	7
BP	GO:0062013	positive regulation of small molecule metabolic process	7/244	143/18723	0.00273268199948379	0.0116033012304865	0.00666623889494711	AKT1/HMGB1/IFNG/SIRT1/SRC/SREBF1/TMSB4X	7
BP	GO:2000146	negative regulation of cell motility	12/244	359/18723	0.00274265306472249	0.0116310119940788	0.00668215906855966	AKT1/ALOX15B/DUSP3/FOXO3/HMGB1/IGFBP3/IGFBP5/MECP2/NFE2L2/PATZ1/PDCD10/SERPINE1	12
BP	GO:0034655	nucleobase-containing compound catabolic process	13/244	407/18723	0.00274487350761383	0.0116310119940788	0.00668215906855966	AKT1/ATM/DHX9/E2F1/ENDOG/FASTK/FXR1/MAGOHB/MAPK14/PNPT1/PRKCD/RNASEL/ZFP36	13
BP	GO:0030850	prostate gland development	4/244	45/18723	0.0027576501033134	0.011661082723177	0.00669943507130504	ALOX15B/AR/CDKN1B/TP63	4
BP	GO:1901985	positive regulation of protein acetylation	4/244	45/18723	0.0027576501033134	0.011661082723177	0.00669943507130504	BRCA1/BRD7/RUVBL2/SMARCB1	4
BP	GO:0046323	glucose import	5/244	74/18723	0.00279863123363622	0.011793173000946	0.0067753225562386	AKT1/MAPK14/NFE2L2/RNASEL/TERT	5
BP	GO:0002220	innate immune response activating cell surface receptor signaling pathway	3/244	22/18723	0.00280324813661063	0.011793173000946	0.0067753225562386	MAP3K7/SRC/SYK	3
BP	GO:0044346	fibroblast apoptotic process	3/244	22/18723	0.00280324813661063	0.011793173000946	0.0067753225562386	MYC/TP53/TP63	3
BP	GO:0046628	positive regulation of insulin receptor signaling pathway	3/244	22/18723	0.00280324813661063	0.011793173000946	0.0067753225562386	AGT/SIRT1/SRC	3
BP	GO:1901522	positive regulation of transcription from RNA polymerase II promoter involved in cellular response to chemical stimulus	3/244	22/18723	0.00280324813661063	0.011793173000946	0.0067753225562386	NFE2L2/TP53/VEGFA	3
BP	GO:0014065	phosphatidylinositol 3-kinase signaling	7/244	144/18723	0.00284117063937941	0.0119404776308003	0.00685995087308007	AGT/AKT1/PIK3C2A/PIK3R5/SIRT1/SRC/WNT16	7
BP	GO:0034284	response to monosaccharide	9/244	225/18723	0.00284564589669247	0.0119470573126987	0.00686373098104383	CDKN1B/ENDOG/FOXO3/NADK/RAF1/SMARCA4/SMARCB1/SREBF1/TXNIP	9
BP	GO:0002768	immune response-regulating cell surface receptor signaling pathway	11/244	315/18723	0.00292483141410528	0.0122669640309666	0.00704752131499375	BLK/DUSP3/HRAS/LGALS3/LIMK1/MAP2K7/MAP3K7/PRKCD/PRKCH/SRC/SYK	11
BP	GO:0002703	regulation of leukocyte mediated immunity	9/244	226/18723	0.00293086034482305	0.0122797067100443	0.00705484214043872	BCL6/BLK/HMGB1/MAP3K7/PDPK1/STAT5B/SYK/TLR3/TNFSF13	9
BP	GO:0061351	neural precursor cell proliferation	7/244	145/18723	0.00295293208858733	0.0123595710048314	0.0071007251574915	FOXO3/NR2E1/PROX1/SOX5/TP53/VEGFA/WNT2	7
BP	GO:0033077	T cell differentiation in thymus	5/244	75/18723	0.00296726082366376	0.0123691095857496	0.0071062051892391	IL1A/ITPKB/SOD1/STAT5B/TP53	5
BP	GO:0043627	response to estrogen	5/244	75/18723	0.00296726082366376	0.0123691095857496	0.0071062051892391	AR/ARPC1B/BRCA1/CAV1/CCND1	5
BP	GO:0045913	positive regulation of carbohydrate metabolic process	5/244	75/18723	0.00296726082366376	0.0123691095857496	0.0071062051892391	AKT1/HMGB1/IFNG/SIRT1/SRC	5
BP	GO:0048662	negative regulation of smooth muscle cell proliferation	5/244	75/18723	0.00296726082366376	0.0123691095857496	0.0071062051892391	CDKN1A/CDKN1B/IFNG/IGFBP3/IGFBP5	5
BP	GO:0006984	ER-nucleus signaling pathway	4/244	46/18723	0.00298982379148678	0.0124253203318266	0.00713849895239918	HSPA5/NFE2L2/SREBF1/TP53	4
BP	GO:1900087	positive regulation of G1/S transition of mitotic cell cycle	4/244	46/18723	0.00298982379148678	0.0124253203318266	0.00713849895239918	AKT1/CCND1/TERT/TFDP1	4
BP	GO:2000107	negative regulation of leukocyte apoptotic process	4/244	46/18723	0.00298982379148678	0.0124253203318266	0.00713849895239918	AXL/BCL6/IRF7/ITPKB	4
BP	GO:0002040	sprouting angiogenesis	8/244	185/18723	0.0030041453669836	0.0124722152445244	0.00716544065500531	AKT1/HMGB1/NR2E1/PDCD10/PDPK1/PIK3C2A/PKM/VEGFA	8
BP	GO:0019058	viral life cycle	11/244	317/18723	0.00306923912823955	0.0127295917783349	0.00731330663092486	AXL/CAV1/CDK1/CXCL8/DEK/PML/PROX1/RNASEL/SMARCB1/TRIM28/WWP1	11
BP	GO:0051962	positive regulation of nervous system development	10/244	272/18723	0.00311406082244583	0.0129024558395182	0.00741261915460311	E2F1/FBXO31/HDAC1/IFNG/LIMK1/MAP2K1/PRKCH/PRPF19/VEGFA/WNT2	10
BP	GO:1902850	microtubule cytoskeleton organization involved in mitosis	7/244	147/18723	0.00318653034986757	0.0131066768592682	0.00752994663563465	AURKA/CENPA/MAD2L1/MECP2/NEK6/TACC3/TPR	7
BP	GO:0002758	innate immune response-activating signal transduction	3/244	23/18723	0.00319297614508234	0.0131066768592682	0.00752994663563465	MAP3K7/SRC/SYK	3
BP	GO:0003323	type B pancreatic cell development	3/244	23/18723	0.00319297614508234	0.0131066768592682	0.00752994663563465	AKT1/CDK6/PDPK1	3
BP	GO:0035994	response to muscle stretch	3/244	23/18723	0.00319297614508234	0.0131066768592682	0.00752994663563465	FOS/MAPK14/RAF1	3
BP	GO:0051457	maintenance of protein location in nucleus	3/244	23/18723	0.00319297614508234	0.0131066768592682	0.00752994663563465	MORC3/PML/TXN	3
BP	GO:0060575	intestinal epithelial cell differentiation	3/244	23/18723	0.00319297614508234	0.0131066768592682	0.00752994663563465	CDKN1A/SRC/YAP1	3
BP	GO:0071514	genetic imprinting	3/244	23/18723	0.00319297614508234	0.0131066768592682	0.00752994663563465	BRCA1/MECP2/TRIM28	3
BP	GO:0090335	regulation of brown fat cell differentiation	3/244	23/18723	0.00319297614508234	0.0131066768592682	0.00752994663563465	MAPK14/PIM1/SIRT1	3
BP	GO:0006939	smooth muscle contraction	6/244	110/18723	0.00319527119730333	0.0131066768592682	0.00752994663563465	AGT/CAV1/MYLK/PIK3C2A/SOD1/TBX2	6
BP	GO:1904659	glucose transmembrane transport	6/244	110/18723	0.00319527119730333	0.0131066768592682	0.00752994663563465	AKT1/BRAF/MAPK14/NFE2L2/RNASEL/TERT	6
BP	GO:0061136	regulation of proteasomal protein catabolic process	8/244	187/18723	0.0032079368265744	0.0131454976146851	0.00755224963583699	AKT1/AURKA/CAV1/CSNK1A1/NFE2L2/PSMD14/RBX1/SIRT6	8
BP	GO:0007595	lactation	4/244	47/18723	0.0032350040583331	0.0132037044368943	0.00758569016922096	CAV1/CCND1/STAT5B/VEGFA	4
BP	GO:0097028	dendritic cell differentiation	4/244	47/18723	0.0032350040583331	0.0132037044368943	0.00758569016922096	AXL/BLK/CEBPB/HMGB1	4
BP	GO:0101023	vascular endothelial cell proliferation	4/244	47/18723	0.0032350040583331	0.0132037044368943	0.00758569016922096	HMGB1/PDPK1/SIRT6/SP1	4
BP	GO:1905562	regulation of vascular endothelial cell proliferation	4/244	47/18723	0.0032350040583331	0.0132037044368943	0.00758569016922096	HMGB1/PDPK1/SIRT6/SP1	4
BP	GO:0009615	response to virus	12/244	367/18723	0.00327672873532108	0.0133607231253509	0.00767589933189207	CDK6/DHX9/IFNG/IRF3/IRF5/IRF7/MAPK14/PML/PPM1B/RNASEL/SRC/TLR3	12
BP	GO:0060491	regulation of cell projection assembly	8/244	188/18723	0.00331378231835875	0.013498402975378	0.00775499809465534	ABI3/CAV1/FXR1/HDAC4/HRAS/PRKCD/SRC/YAP1	8
BP	GO:0006367	transcription initiation from RNA polymerase II promoter	5/244	77/18723	0.00332634477288875	0.0135361463205959	0.00777668210948171	ATF7IP/CDK4/HMGB1/PPM1D/TP53	5
BP	GO:0019439	aromatic compound catabolic process	14/244	467/18723	0.00338649035014115	0.0137672568095837	0.0079094579204443	AKT1/ATM/BLVRA/DHX9/E2F1/ENDOG/FASTK/FXR1/MAGOHB/MAPK14/PNPT1/PRKCD/RNASEL/ZFP36	14
BP	GO:0050900	leukocyte migration	12/244	369/18723	0.00342261738985672	0.0139003630096456	0.00798592906519748	AKT1/CXCL1/CXCL8/HMGB1/LGALS3/MMP9/NINJ1/SERPINE1/SRC/STAT5B/SYK/VEGFA	12
BP	GO:0046632	alpha-beta T cell differentiation	6/244	112/18723	0.00349338626941467	0.0141737589152338	0.00814299836671342	BCL6/HMGB1/IFNG/ITPKB/SOCS1/SYK	6
BP	GO:0001959	regulation of cytokine-mediated signaling pathway	7/244	150/18723	0.00356308924292487	0.0144422946016283	0.00829727541268211	AXL/CAV1/IRF3/IRF7/PIAS4/SOCS1/SYK	7
BP	GO:0038095	Fc-epsilon receptor signaling pathway	3/244	24/18723	0.0036143200567012	0.0145351597970765	0.00835062760664713	MAP2K7/MAP3K7/SYK	3
BP	GO:0048011	neurotrophin TRK receptor signaling pathway	3/244	24/18723	0.0036143200567012	0.0145351597970765	0.00835062760664713	AGT/RAF1/SRC	3
BP	GO:0051000	positive regulation of nitric-oxide synthase activity	3/244	24/18723	0.0036143200567012	0.0145351597970765	0.00835062760664713	AKT1/TERF2/TERT	3
BP	GO:0051123	RNA polymerase II preinitiation complex assembly	3/244	24/18723	0.0036143200567012	0.0145351597970765	0.00835062760664713	ATF7IP/HMGB1/TP53	3
BP	GO:0051156	glucose 6-phosphate metabolic process	3/244	24/18723	0.0036143200567012	0.0145351597970765	0.00835062760664713	G6PD/HK3/TP53	3
BP	GO:0060571	morphogenesis of an epithelial fold	3/244	24/18723	0.0036143200567012	0.0145351597970765	0.00835062760664713	AR/TP63/WNT2	3
BP	GO:1901984	negative regulation of protein acetylation	3/244	24/18723	0.0036143200567012	0.0145351597970765	0.00835062760664713	BRCA1/HDAC1/SIRT1	3
BP	GO:2000209	regulation of anoikis	3/244	24/18723	0.0036143200567012	0.0145351597970765	0.00835062760664713	CAV1/MCL1/SRC	3
BP	GO:0060560	developmental growth involved in morphogenesis	9/244	234/18723	0.00368752046144187	0.0148150283900982	0.00851141554649422	AURKA/ITSN2/KDM5B/LIMK1/SIRT6/TBX2/TRIM28/VEGFA/YAP1	9
BP	GO:0030902	hindbrain development	7/244	151/18723	0.00369584715689135	0.0148339671810321	0.00852229611420848	CKB/EZH2/HSPA5/MAP2K1/MECP2/PROX1/TP53	7
BP	GO:0021695	cerebellar cortex development	4/244	49/18723	0.00376575857600679	0.0150264380107715	0.008632872966939	EZH2/HSPA5/MAP2K1/PROX1	4
BP	GO:0043330	response to exogenous dsRNA	4/244	49/18723	0.00376575857600679	0.0150264380107715	0.008632872966939	CAV1/DHX9/IRF3/TLR3	4
BP	GO:0072091	regulation of stem cell proliferation	4/244	49/18723	0.00376575857600679	0.0150264380107715	0.008632872966939	NR2E1/PIM1/TERT/YAP1	4
BP	GO:1902041	regulation of extrinsic apoptotic signaling pathway via death domain receptors	4/244	49/18723	0.00376575857600679	0.0150264380107715	0.008632872966939	BRCA1/LGALS3/RAF1/SERPINE1	4
BP	GO:1904707	positive regulation of vascular associated smooth muscle cell proliferation	4/244	49/18723	0.00376575857600679	0.0150264380107715	0.008632872966939	AGT/IGFBP5/MMP9/TERT	4
BP	GO:1904752	regulation of vascular associated smooth muscle cell migration	4/244	49/18723	0.00376575857600679	0.0150264380107715	0.008632872966939	AGT/IGFBP5/NFE2L2/TERT	4
BP	GO:0008645	hexose transmembrane transport	6/244	114/18723	0.00381171206585539	0.0151950385848565	0.00872973606497898	AKT1/BRAF/MAPK14/NFE2L2/RNASEL/TERT	6
BP	GO:0021700	developmental maturation	10/244	280/18723	0.00382288368565548	0.0152247918654718	0.00874682968967679	AKR1B1/AURKA/AXL/CDKN1A/FOXO3/G6PD/MECP2/NTN4/RB1/VEGFA	10
BP	GO:0051092	positive regulation of NF-kappaB transcription factor activity	7/244	152/18723	0.0038323342562099	0.0152476399767421	0.00875995620988002	AGT/AR/CAV1/DHX9/MAP3K7/PRKCH/TLR3	7
BP	GO:0050731	positive regulation of peptidyl-tyrosine phosphorylation	8/244	193/18723	0.00388433260201569	0.0154395640502192	0.0088702189444308	AGT/HDAC1/IFNG/NOX4/SRC/SYK/TP53/VEGFA	8
BP	GO:0007422	peripheral nervous system development	5/244	80/18723	0.00392212391071236	0.0155747009452466	0.00894785674835224	AKT1/CDK1/ITGB4/NDRG1/SOD1	5
BP	GO:0019318	hexose metabolic process	9/244	237/18723	0.00400783158272399	0.0158996680953282	0.0091345543624556	AKR1B1/AKT1/G6PD/HK3/HMGB1/MAPK14/SIRT1/SRC/TP53	9
BP	GO:0010665	regulation of cardiac muscle cell apoptotic process	4/244	50/18723	0.00405200842161626	0.0159535702031975	0.00916552178464521	AGT/NFE2L2/PDPK1/TP53	4
BP	GO:0018023	peptidyl-lysine trimethylation	4/244	50/18723	0.00405200842161626	0.0159535702031975	0.00916552178464521	KDM4A/MECP2/SIRT1/SMARCB1	4
BP	GO:0046638	positive regulation of alpha-beta T cell differentiation	4/244	50/18723	0.00405200842161626	0.0159535702031975	0.00916552178464521	IFNG/ITPKB/SOCS1/SYK	4
BP	GO:0050873	brown fat cell differentiation	4/244	50/18723	0.00405200842161626	0.0159535702031975	0.00916552178464521	CEBPB/MAPK14/PIM1/SIRT1	4
BP	GO:0060425	lung morphogenesis	4/244	50/18723	0.00405200842161626	0.0159535702031975	0.00916552178464521	MAP2K1/STK40/WNT2/YAP1	4
BP	GO:1904738	vascular associated smooth muscle cell migration	4/244	50/18723	0.00405200842161626	0.0159535702031975	0.00916552178464521	AGT/IGFBP5/NFE2L2/TERT	4
BP	GO:0048596	embryonic camera-type eye morphogenesis	3/244	25/18723	0.00406804383895464	0.0159535702031975	0.00916552178464521	PROX1/TBX2/WNT16	3
BP	GO:0070199	establishment of protein localization to chromosome	3/244	25/18723	0.00406804383895464	0.0159535702031975	0.00916552178464521	POT1/RUVBL2/TERT	3
BP	GO:0071459	protein localization to chromosome, centromeric region	3/244	25/18723	0.00406804383895464	0.0159535702031975	0.00916552178464521	CDK1/CENPA/RB1	3
BP	GO:0090330	regulation of platelet aggregation	3/244	25/18723	0.00406804383895464	0.0159535702031975	0.00916552178464521	BLK/PRKCD/SYK	3
BP	GO:1900078	positive regulation of cellular response to insulin stimulus	3/244	25/18723	0.00406804383895464	0.0159535702031975	0.00916552178464521	AGT/SIRT1/SRC	3
BP	GO:1904754	positive regulation of vascular associated smooth muscle cell migration	3/244	25/18723	0.00406804383895464	0.0159535702031975	0.00916552178464521	AGT/IGFBP5/TERT	3
BP	GO:0051817	modulation of process of other organism involved in symbiotic interaction	5/244	81/18723	0.00413664690606055	0.0162071299582869	0.00931119497436892	HDAC1/SMARCA4/SMARCB1/SP1/TFAP4	5
BP	GO:0015749	monosaccharide transmembrane transport	6/244	116/18723	0.00415106126811016	0.0162326262541527	0.00932584290910763	AKT1/BRAF/MAPK14/NFE2L2/RNASEL/TERT	6
BP	GO:0021782	glial cell development	6/244	116/18723	0.00415106126811016	0.0162326262541527	0.00932584290910763	AKT1/CDK6/IFNG/ITGB4/NDRG1/SOD1	6
BP	GO:0006006	glucose metabolic process	8/244	196/18723	0.00426138935188736	0.0166458358990346	0.00956323691894698	AKT1/G6PD/HK3/HMGB1/MAPK14/SIRT1/SRC/TP53	8
BP	GO:1903364	positive regulation of cellular protein catabolic process	7/244	155/18723	0.00426483666969907	0.0166458358990346	0.00956323691894698	AKT1/AURKA/CAV1/CSNK1A1/NFE2L2/RBX1/SIRT6	7
BP	GO:0032873	negative regulation of stress-activated MAPK cascade	4/244	51/18723	0.00435261559046736	0.0169401323359801	0.00973231383211511	AKT1/DUSP3/FOXM1/MYC	4
BP	GO:0043370	regulation of CD4-positive, alpha-beta T cell differentiation	4/244	51/18723	0.00435261559046736	0.0169401323359801	0.00973231383211511	BCL6/HMGB1/IFNG/SOCS1	4
BP	GO:0070303	negative regulation of stress-activated protein kinase signaling cascade	4/244	51/18723	0.00435261559046736	0.0169401323359801	0.00973231383211511	AKT1/DUSP3/FOXM1/MYC	4
BP	GO:0008625	extrinsic apoptotic signaling pathway via death domain receptors	5/244	82/18723	0.00435942078584521	0.0169505508964777	0.00973829942292575	BAG3/BRCA1/LGALS3/RAF1/SERPINE1	5
BP	GO:0035051	cardiocyte differentiation	7/244	156/18723	0.00441690780965546	0.0171578273097874	0.00985738226503797	AGT/CDK1/G6PD/PROX1/SORBS2/TBX2/VEGFA	7
BP	GO:0034219	carbohydrate transmembrane transport	6/244	118/18723	0.00451224985481409	0.0175116237276623	0.010060642647138	AKT1/BRAF/MAPK14/NFE2L2/RNASEL/TERT	6
BP	GO:0042113	B cell activation	11/244	334/18723	0.00454281262565681	0.0176135870075041	0.0101192218021936	ATM/BCL6/BLK/CDKN1A/EZH2/HDAC4/PRKCD/STAT5B/SYK/TNFSF13/TP53	11
BP	GO:0033598	mammary gland epithelial cell proliferation	3/244	26/18723	0.00455486525260571	0.0176270280180952	0.0101269438276595	CCND1/CEBPB/KDM5B	3
BP	GO:0046639	negative regulation of alpha-beta T cell differentiation	3/244	26/18723	0.00455486525260571	0.0176270280180952	0.0101269438276595	BCL6/HMGB1/SOCS1	3
BP	GO:0001837	epithelial to mesenchymal transition	7/244	157/18723	0.00457304302564172	0.0176807106057297	0.0101577851327813	EPHA3/EZH2/SNAI1/TGFB1I1/TRIM28/WNT16/WNT2	7
BP	GO:0031397	negative regulation of protein ubiquitination	5/244	83/18723	0.00459061626529937	0.0177319570887293	0.0101872268659067	AKT1/CAV1/LIMK1/MAD2L1/SENP2	5
BP	GO:1902903	regulation of supramolecular fiber organization	12/244	383/18723	0.00459730633244905	0.01774110883556	0.0101924846567257	ARPC1B/CDKN1B/ID1/LATS1/LIMA1/LIMK1/MECP2/NOX4/PRKCD/PROX1/RB1/TMSB4X	12
BP	GO:0002218	activation of innate immune response	4/244	52/18723	0.0046679053716788	0.0179460856330648	0.0103102463413485	HMGB1/MAP3K7/SRC/SYK	4
BP	GO:0035196	production of miRNAs involved in gene silencing by miRNA	4/244	52/18723	0.0046679053716788	0.0179460856330648	0.0103102463413485	MAP2K1/MAP2K2/TERT/TP53	4
BP	GO:0043392	negative regulation of DNA binding	4/244	52/18723	0.0046679053716788	0.0179460856330648	0.0103102463413485	E2F1/ID1/TFAP4/TMSB4X	4
BP	GO:2000378	negative regulation of reactive oxygen species metabolic process	4/244	52/18723	0.0046679053716788	0.0179460856330648	0.0103102463413485	AKT1/BRCA1/G6PD/TP53	4
BP	GO:0002088	lens development in camera-type eye	5/244	84/18723	0.00483040338802929	0.0185015264097465	0.0106293538811603	CDK4/CDKN1B/KDM5B/PROX1/WNT2	5
BP	GO:0006112	energy reserve metabolic process	5/244	84/18723	0.00483040338802929	0.0185015264097465	0.0106293538811603	AKT1/HMGB1/KL/MYC/STK40	5
BP	GO:0032370	positive regulation of lipid transport	5/244	84/18723	0.00483040338802929	0.0185015264097465	0.0106293538811603	CAV1/MAP2K6/PLA2R1/PRKCD/SIRT1	5
BP	GO:0045445	myoblast differentiation	5/244	84/18723	0.00483040338802929	0.0185015264097465	0.0106293538811603	IGFBP3/MAPK12/MAPK14/RB1/TBX2	5
BP	GO:0001655	urogenital system development	11/244	338/18723	0.00496030716170691	0.0189813804342671	0.0109050359046306	AGT/AKR1B1/ALOX15B/AR/CDKN1B/MMP9/MYC/PROX1/TP63/VEGFA/YAP1	11
BP	GO:0048285	organelle fission	14/244	488/18723	0.00497642799362973	0.019025338307117	0.0109302902418154	ATM/AURKA/CDKN1B/CHEK1/IL1A/ING2/MAD2L1/NEK6/PEX19/PTTG1/RAD21/RB1/TACC3/TPR	14
BP	GO:0016925	protein sumoylation	4/244	53/18723	0.00499819769425963	0.0190268693320484	0.0109311698344196	HDAC4/PIAS4/PML/TRIM28	4
BP	GO:1903202	negative regulation of oxidative stress-induced cell death	4/244	53/18723	0.00499819769425963	0.0190268693320484	0.0109311698344196	AKT1/NFE2L2/SIRT1/TXN	4
BP	GO:0002429	immune response-activating cell surface receptor signaling pathway	10/244	291/18723	0.00499999805389191	0.0190268693320484	0.0109311698344196	BLK/DUSP3/HRAS/LGALS3/LIMK1/MAP3K7/PRKCD/PRKCH/SRC/SYK	10
BP	GO:0002757	immune response-activating signal transduction	10/244	291/18723	0.00499999805389191	0.0190268693320484	0.0109311698344196	BLK/DUSP3/HRAS/LGALS3/LIMK1/MAP3K7/PRKCD/PRKCH/SRC/SYK	10
BP	GO:0060485	mesenchyme development	10/244	291/18723	0.00499999805389191	0.0190268693320484	0.0109311698344196	EPHA3/EZH2/MYC/SNAI1/TBX2/TGFB1I1/TRIM28/WNT16/WNT2/YAP1	10
BP	GO:0010894	negative regulation of steroid biosynthetic process	3/244	27/18723	0.00507545718417438	0.0192381684761639	0.0110525637847267	PROX1/SNAI1/SOD1	3
BP	GO:0045606	positive regulation of epidermal cell differentiation	3/244	27/18723	0.00507545718417438	0.0192381684761639	0.0110525637847267	ALOX15B/PRKCH/SFN	3
BP	GO:0060333	interferon-gamma-mediated signaling pathway	3/244	27/18723	0.00507545718417438	0.0192381684761639	0.0110525637847267	IFNG/SOCS1/TP53	3
BP	GO:1904357	negative regulation of telomere maintenance via telomere lengthening	3/244	27/18723	0.00507545718417438	0.0192381684761639	0.0110525637847267	POT1/SRC/TERF2	3
BP	GO:0071277	cellular response to calcium ion	5/244	85/18723	0.00507895144378024	0.0192381684761639	0.0110525637847267	BRAF/ENDOG/FOS/HSPA5/ITPKB	5
BP	GO:0042752	regulation of circadian rhythm	6/244	121/18723	0.00509677165359641	0.019287875031951	0.0110811208107781	BHLHE40/CDK1/EZH2/PML/PROX1/TP53	6
BP	GO:0000280	nuclear division	13/244	439/18723	0.00517676158678889	0.0195725442682829	0.0112446667790965	ATM/AURKA/CDKN1B/CHEK1/IL1A/ING2/MAD2L1/NEK6/PTTG1/RAD21/RB1/TACC3/TPR	13
BP	GO:0051701	biological process involved in interaction with host	8/244	203/18723	0.00525074623237605	0.0198340055475033	0.0113948794913618	AXL/CAV1/CDK1/CXCL8/PML/SRC/TRIM28/WWP1	8
BP	GO:0050868	negative regulation of T cell activation	6/244	122/18723	0.00530341894710762	0.0200145571661984	0.0114986086111341	BCL6/CEBPB/DUSP3/HMGB1/LGALS3/SOCS1	6
BP	GO:0010659	cardiac muscle cell apoptotic process	4/244	54/18723	0.00534380694736485	0.0200931056097803	0.0115437356555279	AGT/NFE2L2/PDPK1/TP53	4
BP	GO:0031050	dsRNA processing	4/244	54/18723	0.00534380694736485	0.0200931056097803	0.0115437356555279	MAP2K1/MAP2K2/TERT/TP53	4
BP	GO:0070228	regulation of lymphocyte apoptotic process	4/244	54/18723	0.00534380694736485	0.0200931056097803	0.0115437356555279	BCL6/BLK/LGALS3/TP53	4
BP	GO:0070918	production of small RNA involved in gene silencing by RNA	4/244	54/18723	0.00534380694736485	0.0200931056097803	0.0115437356555279	MAP2K1/MAP2K2/TERT/TP53	4
BP	GO:0040013	negative regulation of locomotion	12/244	391/18723	0.00540144490535651	0.0202912468265268	0.0116575702151528	AKT1/ALOX15B/DUSP3/FOXO3/HMGB1/IGFBP3/IGFBP5/MECP2/NFE2L2/PATZ1/PDCD10/SERPINE1	12
BP	GO:0030168	platelet activation	6/244	123/18723	0.00551614027336252	0.0207031736402436	0.0118942272227513	AXL/BLK/MAPK14/PRKCD/SRC/SYK	6
BP	GO:0050657	nucleic acid transport	7/244	163/18723	0.00559900192537953	0.020895487185026	0.0120047137133446	DHX9/MAGOHB/PNPT1/SENP2/SRSF1/TPR/ZFP36	7
BP	GO:0050658	RNA transport	7/244	163/18723	0.00559900192537953	0.020895487185026	0.0120047137133446	DHX9/MAGOHB/PNPT1/SENP2/SRSF1/TPR/ZFP36	7
BP	GO:0071322	cellular response to carbohydrate stimulus	7/244	163/18723	0.00559900192537953	0.020895487185026	0.0120047137133446	ENDOG/FOXO3/MAP2K6/NADK/RAF1/SMARCA4/SMARCB1	7
BP	GO:0001776	leukocyte homeostasis	5/244	87/18723	0.00560300326125515	0.020895487185026	0.0120047137133446	AKT1/AXL/HMGB1/ITPKB/STAT5B	5
BP	GO:0044070	regulation of anion transport	5/244	87/18723	0.00560300326125515	0.020895487185026	0.0120047137133446	AGT/CEBPB/MAP2K6/PLA2R1/SYK	5
BP	GO:0048041	focal adhesion assembly	5/244	87/18723	0.00560300326125515	0.020895487185026	0.0120047137133446	DUSP3/EPHA3/PDPK1/SRC/VEGFA	5
BP	GO:2000177	regulation of neural precursor cell proliferation	5/244	87/18723	0.00560300326125515	0.020895487185026	0.0120047137133446	FOXO3/NR2E1/PROX1/TP53/VEGFA	5
BP	GO:0001945	lymph vessel development	3/244	28/18723	0.00563044894844844	0.020902914450569	0.0120089807685095	PROX1/SYK/VEGFA	3
BP	GO:0045589	regulation of regulatory T cell differentiation	3/244	28/18723	0.00563044894844844	0.020902914450569	0.0120089807685095	BCL6/IFNG/SOCS1	3
BP	GO:0045686	negative regulation of glial cell differentiation	3/244	28/18723	0.00563044894844844	0.020902914450569	0.0120089807685095	DLX2/KDM4A/NR2E1	3
BP	GO:0060765	regulation of androgen receptor signaling pathway	3/244	28/18723	0.00563044894844844	0.020902914450569	0.0120089807685095	HDAC1/SIRT1/SMARCA4	3
BP	GO:1903649	regulation of cytoplasmic transport	3/244	28/18723	0.00563044894844844	0.020902914450569	0.0120089807685095	MAP2K1/MAP2K2/SRC	3
BP	GO:0010676	positive regulation of cellular carbohydrate metabolic process	4/244	55/18723	0.00570504181188884	0.0211416080140935	0.0121461131488152	AKT1/HMGB1/SIRT1/SRC	4
BP	GO:0043331	response to dsRNA	4/244	55/18723	0.00570504181188884	0.0211416080140935	0.0121461131488152	CAV1/DHX9/IRF3/TLR3	4
BP	GO:0010975	regulation of neuron projection development	13/244	445/18723	0.00578337082073764	0.0214125523804768	0.0123017740109848	ABI3/AGT/AKT1/EPHA3/EZH2/FBXO31/HSPA5/ID1/LIMK1/MAP2K1/NFE2L2/NR2E1/VEGFA	13
BP	GO:0055007	cardiac muscle cell differentiation	6/244	125/18723	0.00596021423888941	0.0220275784562376	0.0126551140360521	AGT/CDK1/G6PD/PROX1/SORBS2/VEGFA	6
BP	GO:2000027	regulation of animal organ morphogenesis	6/244	125/18723	0.00596021423888941	0.0220275784562376	0.0126551140360521	AGT/AR/NTN4/SMURF2/VEGFA/WNT2	6
BP	GO:0032635	interleukin-6 production	7/244	165/18723	0.00597658811026946	0.0220286093184618	0.0126557062790455	CEBPB/DHX9/HMGB1/IFNG/IL1A/SYK/TLR3	7
BP	GO:0032675	regulation of interleukin-6 production	7/244	165/18723	0.00597658811026946	0.0220286093184618	0.0126557062790455	CEBPB/DHX9/HMGB1/IFNG/IL1A/SYK/TLR3	7
BP	GO:0046661	male sex differentiation	7/244	165/18723	0.00597658811026946	0.0220286093184618	0.0126557062790455	AR/CCND1/DHCR24/ING2/PATZ1/STAT5B/TLR3	7
BP	GO:0031529	ruffle organization	4/244	56/18723	0.00608220510303044	0.022277907362215	0.012798931063328	ABI3/CAV1/HRAS/LIMA1	4
BP	GO:0043470	regulation of carbohydrate catabolic process	4/244	56/18723	0.00608220510303044	0.022277907362215	0.012798931063328	HDAC4/HMGB1/IFNG/TP53	4
BP	GO:0045599	negative regulation of fat cell differentiation	4/244	56/18723	0.00608220510303044	0.022277907362215	0.012798931063328	E2F1/SIRT1/TGFB1I1/YAP1	4
BP	GO:0048008	platelet-derived growth factor receptor signaling pathway	4/244	56/18723	0.00608220510303044	0.022277907362215	0.012798931063328	PIK3C2A/SRC/TXNIP/VEGFA	4
BP	GO:0048255	mRNA stabilization	4/244	56/18723	0.00608220510303044	0.022277907362215	0.012798931063328	DHX9/E2F1/MAPK14/ZFP36	4
BP	GO:0071385	cellular response to glucocorticoid stimulus	4/244	56/18723	0.00608220510303044	0.022277907362215	0.012798931063328	ERRFI1/FOXO3/TFAP4/ZFP36	4
BP	GO:0098781	ncRNA transcription	4/244	56/18723	0.00608220510303044	0.022277907362215	0.012798931063328	SMARCA4/SMARCB1/SPIN1/TP53	4
BP	GO:0002068	glandular epithelial cell development	3/244	29/18723	0.0062204275616144	0.022602721741583	0.0129855409087824	AKT1/CDK6/PDPK1	3
BP	GO:0002862	negative regulation of inflammatory response to antigenic stimulus	3/244	29/18723	0.0062204275616144	0.022602721741583	0.0129855409087824	MAPK14/SRC/SYK	3
BP	GO:0003309	type B pancreatic cell differentiation	3/244	29/18723	0.0062204275616144	0.022602721741583	0.0129855409087824	AKT1/CDK6/PDPK1	3
BP	GO:0006734	NADH metabolic process	3/244	29/18723	0.0062204275616144	0.022602721741583	0.0129855409087824	HK3/MDH1/TP53	3
BP	GO:0031069	hair follicle morphogenesis	3/244	29/18723	0.0062204275616144	0.022602721741583	0.0129855409087824	IGFBP5/SNAI1/TP63	3
BP	GO:0043153	entrainment of circadian clock by photoperiod	3/244	29/18723	0.0062204275616144	0.022602721741583	0.0129855409087824	BHLHE40/PML/TP53	3
BP	GO:0070198	protein localization to chromosome, telomeric region	3/244	29/18723	0.0062204275616144	0.022602721741583	0.0129855409087824	POT1/TERF2/TERT	3
BP	GO:1902230	negative regulation of intrinsic apoptotic signaling pathway in response to DNA damage	3/244	29/18723	0.0062204275616144	0.022602721741583	0.0129855409087824	ING2/SIRT1/SNAI1	3
BP	GO:1902253	regulation of intrinsic apoptotic signaling pathway by p53 class mediator	3/244	29/18723	0.0062204275616144	0.022602721741583	0.0129855409087824	ING2/SIRT1/TP53	3
BP	GO:1902905	positive regulation of supramolecular fiber organization	8/244	209/18723	0.00623089142782882	0.0226207252012954	0.0129958841172362	ARPC1B/CDKN1B/ID1/LIMK1/MECP2/NOX4/PROX1/RB1	8
BP	GO:0031396	regulation of protein ubiquitination	8/244	210/18723	0.00640690634397635	0.0232391850250591	0.013351196872653	AKT1/BRCA1/CAV1/HSPA5/LIMK1/MAD2L1/RBX1/SENP2	8
BP	GO:0035270	endocrine system development	6/244	127/18723	0.00642981075798899	0.0233016795872046	0.0133871007652282	AKT1/CDK6/ETS1/MAP2K1/PDPK1/RAF1	6
BP	GO:0030901	midbrain development	5/244	90/18723	0.00645896804854993	0.0233455306402694	0.013412293733136	CKB/G6PD/HSPA5/WNT2/ZNF148	5
BP	GO:0032392	DNA geometric change	5/244	90/18723	0.00645896804854993	0.0233455306402694	0.013412293733136	DHX9/HMGB1/POT1/RUVBL2/WRN	5
BP	GO:0061097	regulation of protein tyrosine kinase activity	5/244	90/18723	0.00645896804854993	0.0233455306402694	0.013412293733136	AGT/CAV1/ERRFI1/NOX4/SRC	5
BP	GO:0060760	positive regulation of response to cytokine stimulus	4/244	57/18723	0.00647559362347314	0.0233850373069312	0.0134349907977626	AXL/DHX9/IRF3/IRF7	4
BP	GO:0034976	response to endoplasmic reticulum stress	9/244	256/18723	0.00657282708407116	0.0237153145933182	0.0136247391503131	CAV1/CCND1/CEBPB/CXCL8/HSPA5/NFE2L2/PML/SIRT1/TP53	9
BP	GO:0042180	cellular ketone metabolic process	8/244	211/18723	0.00658666956473799	0.0237443944098456	0.013641445861631	AKR1B1/AKT1/BRCA1/CAV1/PROX1/SIRT1/SREBF1/STAT5B	8
BP	GO:0005996	monosaccharide metabolic process	9/244	257/18723	0.00673627332996377	0.0242624020112555	0.0139390475830552	AKR1B1/AKT1/G6PD/HK3/HMGB1/MAPK14/SIRT1/SRC/TP53	9
BP	GO:0002275	myeloid cell activation involved in immune response	5/244	91/18723	0.00676358459657897	0.0243394201170493	0.0139832954296171	BLK/HMGB1/IFNG/PDPK1/SYK	5
BP	GO:0021543	pallium development	7/244	169/18723	0.00678845564155636	0.0244075296534417	0.0140224251937762	CDK6/DLX2/EZH2/HDAC1/NR2E1/PROX1/TACC3	7
BP	GO:0034390	smooth muscle cell apoptotic process	3/244	30/18723	0.00684593898558841	0.0244217423760435	0.0140305905772588	CDKN2A/IFNG/SIRT1	3
BP	GO:0034391	regulation of smooth muscle cell apoptotic process	3/244	30/18723	0.00684593898558841	0.0244217423760435	0.0140305905772588	CDKN2A/IFNG/SIRT1	3
BP	GO:0034508	centromere complex assembly	3/244	30/18723	0.00684593898558841	0.0244217423760435	0.0140305905772588	CENPA/HJURP/RB1	3
BP	GO:0043304	regulation of mast cell degranulation	3/244	30/18723	0.00684593898558841	0.0244217423760435	0.0140305905772588	BLK/PDPK1/SYK	3
BP	GO:0044030	regulation of DNA methylation	3/244	30/18723	0.00684593898558841	0.0244217423760435	0.0140305905772588	BRCA1/MECP2/MYC	3
BP	GO:0045939	negative regulation of steroid metabolic process	3/244	30/18723	0.00684593898558841	0.0244217423760435	0.0140305905772588	PROX1/SNAI1/SOD1	3
BP	GO:0045940	positive regulation of steroid metabolic process	3/244	30/18723	0.00684593898558841	0.0244217423760435	0.0140305905772588	AGT/IFNG/SREBF1	3
BP	GO:0048147	negative regulation of fibroblast proliferation	3/244	30/18723	0.00684593898558841	0.0244217423760435	0.0140305905772588	MORC3/MYC/TP53	3
BP	GO:0060674	placenta blood vessel development	3/244	30/18723	0.00684593898558841	0.0244217423760435	0.0140305905772588	AKT1/MAP2K1/WNT2	3
BP	GO:0002931	response to ischemia	4/244	58/18723	0.00688549802683241	0.0245202557659791	0.0140871877282434	AKT1/CAV1/MAP2K6/TP53	4
BP	GO:0043525	positive regulation of neuron apoptotic process	4/244	58/18723	0.00688549802683241	0.0245202557659791	0.0140871877282434	FOXO3/HDAC4/MCL1/TP53	4
BP	GO:0031348	negative regulation of defense response	9/244	258/18723	0.00690282400070244	0.0245606545466934	0.0141103973233368	MAPK14/MVK/PPM1B/PRKCD/RB1/SOD1/SRC/SYK/ZFP36	9
BP	GO:0007259	receptor signaling pathway via JAK-STAT	7/244	170/18723	0.00700363576191283	0.0248977735397525	0.0143040763202977	AGT/AKR1B1/CAV1/HDAC1/IFNG/SOCS1/STAT5B	7
BP	GO:0048525	negative regulation of viral process	5/244	92/18723	0.00707811941449126	0.0251034758141301	0.0144222548002834	PML/PROX1/RNASEL/TRIM28/ZFP36	5
BP	GO:1903312	negative regulation of mRNA metabolic process	5/244	92/18723	0.00707811941449126	0.0251034758141301	0.0144222548002834	DHX9/E2F1/MAPK14/SUPT5H/ZFP36	5
BP	GO:0042368	vitamin D biosynthetic process	2/244	10/18723	0.00710429588310257	0.0251034758141301	0.0144222548002834	IFNG/SNAI1	2
BP	GO:0045348	positive regulation of MHC class II biosynthetic process	2/244	10/18723	0.00710429588310257	0.0251034758141301	0.0144222548002834	IFNG/SIRT1	2
BP	GO:0060513	prostatic bud formation	2/244	10/18723	0.00710429588310257	0.0251034758141301	0.0144222548002834	AR/TP63	2
BP	GO:0060768	regulation of epithelial cell proliferation involved in prostate gland development	2/244	10/18723	0.00710429588310257	0.0251034758141301	0.0144222548002834	AR/CDKN1B	2
BP	GO:1901838	positive regulation of transcription of nucleolar large rRNA by RNA polymerase I	2/244	10/18723	0.00710429588310257	0.0251034758141301	0.0144222548002834	SMARCA4/SMARCB1	2
BP	GO:0051651	maintenance of location in cell	8/244	214/18723	0.00714894641600218	0.0252395305108383	0.0145004198925292	AKT1/CAV1/HSPA5/MORC3/PDPK1/PML/TMSB4X/TXN	8
BP	GO:0051028	mRNA transport	6/244	130/18723	0.00718384106070054	0.0253409376247735	0.014558679523449	DHX9/MAGOHB/SENP2/SRSF1/TPR/ZFP36	6
BP	GO:0001836	release of cytochrome c from mitochondria	4/244	59/18723	0.00731220269103119	0.0257274243782126	0.0147807209043439	AKT1/MMP9/SFN/TP53	4
BP	GO:0048010	vascular endothelial growth factor receptor signaling pathway	4/244	59/18723	0.00731220269103119	0.0257274243782126	0.0147807209043439	AXL/MAPK14/SRC/VEGFA	4
BP	GO:0050732	negative regulation of peptidyl-tyrosine phosphorylation	4/244	59/18723	0.00731220269103119	0.0257274243782126	0.0147807209043439	CAV1/ERRFI1/PRKCD/SOCS1	4
BP	GO:0019217	regulation of fatty acid metabolic process	5/244	93/18723	0.00740273298750495	0.0260013872084648	0.0149381159110338	AKT1/BRCA1/CAV1/SIRT1/SREBF1	5
BP	GO:0097306	cellular response to alcohol	5/244	93/18723	0.00740273298750495	0.0260013872084648	0.0149381159110338	AKT1/BRCA1/CDK4/FOXO3/MAP4K1	5
BP	GO:0019079	viral genome replication	6/244	131/18723	0.00744882573032617	0.0261409217510421	0.0150182802174188	CXCL8/DEK/PROX1/RNASEL/SMARCB1/TRIM28	6
BP	GO:0032148	activation of protein kinase B activity	3/244	31/18723	0.00750748934411653	0.0261456753578817	0.0150210112228607	PDPK1/SRC/TXN	3
BP	GO:0033006	regulation of mast cell activation involved in immune response	3/244	31/18723	0.00750748934411653	0.0261456753578817	0.0150210112228607	BLK/PDPK1/SYK	3
BP	GO:0045066	regulatory T cell differentiation	3/244	31/18723	0.00750748934411653	0.0261456753578817	0.0150210112228607	BCL6/IFNG/SOCS1	3
BP	GO:0048710	regulation of astrocyte differentiation	3/244	31/18723	0.00750748934411653	0.0261456753578817	0.0150210112228607	KDM4A/NR2E1/PRPF19	3
BP	GO:0060055	angiogenesis involved in wound healing	3/244	31/18723	0.00750748934411653	0.0261456753578817	0.0150210112228607	ETS1/SERPINE1/VEGFA	3
BP	GO:0090183	regulation of kidney development	3/244	31/18723	0.00750748934411653	0.0261456753578817	0.0150210112228607	AGT/MYC/VEGFA	3
BP	GO:1900027	regulation of ruffle assembly	3/244	31/18723	0.00750748934411653	0.0261456753578817	0.0150210112228607	ABI3/CAV1/HRAS	3
BP	GO:1901797	negative regulation of signal transduction by p53 class mediator	3/244	31/18723	0.00750748934411653	0.0261456753578817	0.0150210112228607	ING2/SIRT1/SNAI1	3
BP	GO:1902042	negative regulation of extrinsic apoptotic signaling pathway via death domain receptors	3/244	31/18723	0.00750748934411653	0.0261456753578817	0.0150210112228607	BRCA1/RAF1/SERPINE1	3
BP	GO:0070372	regulation of ERK1 and ERK2 cascade	10/244	309/18723	0.00752098716628303	0.0261704858514899	0.0150352651557897	BRAF/DUSP3/ERRFI1/HMGB1/HRAS/MAP2K1/MAP2K7/RPS6KA6/SRC/SYK	10
BP	GO:0009636	response to toxic substance	9/244	262/18723	0.00760082646942422	0.0264259047277357	0.0151820064334237	CDK1/CDK4/CDKN1A/FOS/KDM5B/NFE2L2/PIM1/SOD1/TXN	9
BP	GO:0060326	cell chemotaxis	10/244	310/18723	0.00768543123775907	0.0266974455687299	0.0153380099775742	CXCL1/CXCL8/HMGB1/LGALS3/NINJ1/PRKCD/SERPINE1/SYK/TMSB4X/VEGFA	10
BP	GO:0035264	multicellular organism growth	6/244	132/18723	0.0077207989335329	0.026775000355647	0.0153825661540249	AR/CDK4/SOD1/STAT5B/STK40/TP53	6
BP	GO:0045667	regulation of osteoblast differentiation	6/244	132/18723	0.0077207989335329	0.026775000355647	0.0153825661540249	CDK6/CEBPB/HDAC4/IGFBP5/TP63/YAP1	6
BP	GO:0002042	cell migration involved in sprouting angiogenesis	5/244	94/18723	0.00773758437772393	0.0267839166348436	0.0153876886657996	AKT1/NR2E1/PDCD10/PIK3C2A/VEGFA	5
BP	GO:0051702	biological process involved in interaction with symbiont	5/244	94/18723	0.00773758437772393	0.0267839166348436	0.0153876886657996	HDAC1/SMARCA4/SMARCB1/SP1/TFAP4	5
BP	GO:0002753	cytoplasmic pattern recognition receptor signaling pathway	4/244	60/18723	0.00775598560127352	0.0267839166348436	0.0153876886657996	IRF3/IRF7/MAP2K6/MAP3K7	4
BP	GO:0006289	nucleotide-excision repair	4/244	60/18723	0.00775598560127352	0.0267839166348436	0.0153876886657996	DDB2/HMGB1/SIRT1/TP53	4
BP	GO:1903670	regulation of sprouting angiogenesis	4/244	60/18723	0.00775598560127352	0.0267839166348436	0.0153876886657996	HMGB1/PDPK1/PKM/VEGFA	4
BP	GO:0010565	regulation of cellular ketone metabolic process	6/244	133/18723	0.00799986089357696	0.0275797051461184	0.0158448789274877	AKT1/BRCA1/CAV1/PROX1/SIRT1/SREBF1	6
BP	GO:0046328	regulation of JNK cascade	6/244	133/18723	0.00799986089357696	0.0275797051461184	0.0158448789274877	AKT1/DUSP3/HMGB1/HRAS/TLR3/WNT16	6
BP	GO:0045666	positive regulation of neuron differentiation	5/244	95/18723	0.00808283115796258	0.0278190316300037	0.0159823749283047	BCL6/DLX2/KDM4A/PROX1/PRPF19	5
BP	GO:1903321	negative regulation of protein modification by small protein conjugation or removal	5/244	95/18723	0.00808283115796258	0.0278190316300037	0.0159823749283047	AKT1/CAV1/LIMK1/MAD2L1/SENP2	5
BP	GO:0051607	defense response to virus	9/244	265/18723	0.00815878073786292	0.0280334340666654	0.0161055517582478	DHX9/IFNG/IRF3/IRF5/IRF7/PML/PPM1B/RNASEL/TLR3	9
BP	GO:0140546	defense response to symbiont	9/244	265/18723	0.00815878073786292	0.0280334340666654	0.0161055517582478	DHX9/IFNG/IRF3/IRF5/IRF7/PML/PPM1B/RNASEL/TLR3	9
BP	GO:0010743	regulation of macrophage derived foam cell differentiation	3/244	32/18723	0.00820554611120345	0.028053265888927	0.0161169453834146	AGT/ALOX15B/PRKCH	3
BP	GO:0035456	response to interferon-beta	3/244	32/18723	0.00820554611120345	0.028053265888927	0.0161169453834146	PNPT1/TLR3/XAF1	3
BP	GO:0035767	endothelial cell chemotaxis	3/244	32/18723	0.00820554611120345	0.028053265888927	0.0161169453834146	HMGB1/TMSB4X/VEGFA	3
BP	GO:0035883	enteroendocrine cell differentiation	3/244	32/18723	0.00820554611120345	0.028053265888927	0.0161169453834146	AKT1/CDK6/PDPK1	3
BP	GO:0045684	positive regulation of epidermis development	3/244	32/18723	0.00820554611120345	0.028053265888927	0.0161169453834146	ALOX15B/PRKCH/SFN	3
BP	GO:0060317	cardiac epithelial to mesenchymal transition	3/244	32/18723	0.00820554611120345	0.028053265888927	0.0161169453834146	SNAI1/WNT16/WNT2	3
BP	GO:0071384	cellular response to corticosteroid stimulus	4/244	61/18723	0.00821711824229384	0.0280694571571202	0.0161262474656104	ERRFI1/FOXO3/TFAP4/ZFP36	4
BP	GO:0097529	myeloid leukocyte migration	8/244	220/18723	0.00838143557101974	0.0286069613089003	0.016435050194387	CXCL1/CXCL8/HMGB1/LGALS3/SERPINE1/STAT5B/SYK/VEGFA	8
BP	GO:0010810	regulation of cell-substrate adhesion	8/244	221/18723	0.00860142599596184	0.0288318592227339	0.0165642568047137	BCL6/CDK6/CDKN2A/DUSP3/EPHA3/SERPINE1/SRC/VEGFA	8
BP	GO:0006020	inositol metabolic process	2/244	11/18723	0.00860883083464972	0.0288318592227339	0.0165642568047137	ITPK1/MECP2	2
BP	GO:0014820	tonic smooth muscle contraction	2/244	11/18723	0.00860883083464972	0.0288318592227339	0.0165642568047137	AGT/MYLK	2
BP	GO:0030656	regulation of vitamin metabolic process	2/244	11/18723	0.00860883083464972	0.0288318592227339	0.0165642568047137	IFNG/SNAI1	2
BP	GO:0032957	inositol trisphosphate metabolic process	2/244	11/18723	0.00860883083464972	0.0288318592227339	0.0165642568047137	ITPK1/ITPKB	2
BP	GO:0033033	negative regulation of myeloid cell apoptotic process	2/244	11/18723	0.00860883083464972	0.0288318592227339	0.0165642568047137	IRF7/ITPKB	2
BP	GO:0033148	positive regulation of intracellular estrogen receptor signaling pathway	2/244	11/18723	0.00860883083464972	0.0288318592227339	0.0165642568047137	AR/YAP1	2
BP	GO:0033327	Leydig cell differentiation	2/244	11/18723	0.00860883083464972	0.0288318592227339	0.0165642568047137	AR/CCND1	2
BP	GO:0034350	regulation of glial cell apoptotic process	2/244	11/18723	0.00860883083464972	0.0288318592227339	0.0165642568047137	PRKCD/PRKCH	2
BP	GO:0035457	cellular response to interferon-alpha	2/244	11/18723	0.00860883083464972	0.0288318592227339	0.0165642568047137	AXL/TPR	2
BP	GO:0039530	MDA-5 signaling pathway	2/244	11/18723	0.00860883083464972	0.0288318592227339	0.0165642568047137	IRF3/IRF7	2
BP	GO:0046643	regulation of gamma-delta T cell activation	2/244	11/18723	0.00860883083464972	0.0288318592227339	0.0165642568047137	STAT5B/SYK	2
BP	GO:0055015	ventricular cardiac muscle cell development	2/244	11/18723	0.00860883083464972	0.0288318592227339	0.0165642568047137	CDK1/PROX1	2
BP	GO:0060742	epithelial cell differentiation involved in prostate gland development	2/244	11/18723	0.00860883083464972	0.0288318592227339	0.0165642568047137	AR/TP63	2
BP	GO:0060767	epithelial cell proliferation involved in prostate gland development	2/244	11/18723	0.00860883083464972	0.0288318592227339	0.0165642568047137	AR/CDKN1B	2
BP	GO:0060900	embryonic camera-type eye formation	2/244	11/18723	0.00860883083464972	0.0288318592227339	0.0165642568047137	PROX1/WNT16	2
BP	GO:0070341	fat cell proliferation	2/244	11/18723	0.00860883083464972	0.0288318592227339	0.0165642568047137	E2F1/TFDP1	2
BP	GO:0070344	regulation of fat cell proliferation	2/244	11/18723	0.00860883083464972	0.0288318592227339	0.0165642568047137	E2F1/TFDP1	2
BP	GO:0070933	histone H4 deacetylation	2/244	11/18723	0.00860883083464972	0.0288318592227339	0.0165642568047137	HDAC1/HDAC4	2
BP	GO:0090309	positive regulation of DNA methylation-dependent heterochromatin assembly	2/244	11/18723	0.00860883083464972	0.0288318592227339	0.0165642568047137	ATF7IP/TRIM28	2
BP	GO:0097048	dendritic cell apoptotic process	2/244	11/18723	0.00860883083464972	0.0288318592227339	0.0165642568047137	AXL/BLK	2
BP	GO:2000343	positive regulation of chemokine (C-X-C motif) ligand 2 production	2/244	11/18723	0.00860883083464972	0.0288318592227339	0.0165642568047137	HDAC1/HMGB1	2
BP	GO:2000668	regulation of dendritic cell apoptotic process	2/244	11/18723	0.00860883083464972	0.0288318592227339	0.0165642568047137	AXL/BLK	2
BP	GO:0006333	chromatin assembly or disassembly	7/244	177/18723	0.00865439912968436	0.0289372661453453	0.0166248143747837	ASF1A/HJURP/HMGB1/SIRT1/SMARCA4/SMARCB1/TP53	7
BP	GO:0051302	regulation of cell division	7/244	177/18723	0.00865439912968436	0.0289372661453453	0.0166248143747837	AURKA/IL1A/MYC/SFN/TP63/TXNIP/VEGFA	7
BP	GO:0032623	interleukin-2 production	4/244	62/18723	0.00869586549956887	0.0289580079004297	0.0166367307675194	IL1A/MAP3K7/STAT5B/ZFP36	4
BP	GO:0032663	regulation of interleukin-2 production	4/244	62/18723	0.00869586549956887	0.0289580079004297	0.0166367307675194	IL1A/MAP3K7/STAT5B/ZFP36	4
BP	GO:0032757	positive regulation of interleukin-8 production	4/244	62/18723	0.00869586549956887	0.0289580079004297	0.0166367307675194	HMGB1/SERPINE1/SYK/TLR3	4
BP	GO:0045428	regulation of nitric oxide biosynthetic process	4/244	62/18723	0.00869586549956887	0.0289580079004297	0.0166367307675194	AGT/AKT1/CAV1/IFNG	4
BP	GO:0045576	mast cell activation	4/244	62/18723	0.00869586549956887	0.0289580079004297	0.0166367307675194	BLK/NDRG1/PDPK1/SYK	4
BP	GO:0006109	regulation of carbohydrate metabolic process	7/244	178/18723	0.00891169038651494	0.0294858267088758	0.0169399691477403	AKT1/HDAC4/HMGB1/IFNG/SIRT1/SRC/TP53	7
BP	GO:0048015	phosphatidylinositol-mediated signaling	7/244	178/18723	0.00891169038651494	0.0294858267088758	0.0169399691477403	AGT/AKT1/PIK3C2A/PIK3R5/SIRT1/SRC/WNT16	7
BP	GO:0009648	photoperiodism	3/244	33/18723	0.00894053927241851	0.0294858267088758	0.0169399691477403	BHLHE40/PML/TP53	3
BP	GO:0010259	multicellular organism aging	3/244	33/18723	0.00894053927241851	0.0294858267088758	0.0169399691477403	TP53/TP63/WRN	3
BP	GO:0034110	regulation of homotypic cell-cell adhesion	3/244	33/18723	0.00894053927241851	0.0294858267088758	0.0169399691477403	BLK/PRKCD/SYK	3
BP	GO:0048048	embryonic eye morphogenesis	3/244	33/18723	0.00894053927241851	0.0294858267088758	0.0169399691477403	PROX1/TBX2/WNT16	3
BP	GO:0048730	epidermis morphogenesis	3/244	33/18723	0.00894053927241851	0.0294858267088758	0.0169399691477403	IGFBP5/SNAI1/TP63	3
BP	GO:0071353	cellular response to interleukin-4	3/244	33/18723	0.00894053927241851	0.0294858267088758	0.0169399691477403	CDK4/HSPA5/PML	3
BP	GO:0120033	negative regulation of plasma membrane bounded cell projection assembly	3/244	33/18723	0.00894053927241851	0.0294858267088758	0.0169399691477403	ABI3/PRKCD/YAP1	3
BP	GO:1901976	regulation of cell cycle checkpoint	3/244	33/18723	0.00894053927241851	0.0294858267088758	0.0169399691477403	MAD2L1/PROX1/TPR	3
BP	GO:1902275	regulation of chromatin organization	3/244	33/18723	0.00894053927241851	0.0294858267088758	0.0169399691477403	ATF7IP/TPR/TRIM28	3
BP	GO:2000036	regulation of stem cell population maintenance	3/244	33/18723	0.00894053927241851	0.0294858267088758	0.0169399691477403	MYC/TP63/YAP1	3
BP	GO:0015980	energy derivation by oxidation of organic compounds	10/244	318/18723	0.00910303914024067	0.0299976554653517	0.0172340210469539	AKT1/CDK1/HMGB1/IFNG/KL/MDH1/MYC/PNPT1/STK40/TP53	10
BP	GO:0045471	response to ethanol	6/244	137/18723	0.0091889862888928	0.0301472410120427	0.0173199597784982	CCND1/CDK1/G6PD/PSMD14/SOD1/SREBF1	6
BP	GO:0050671	positive regulation of lymphocyte proliferation	6/244	137/18723	0.0091889862888928	0.0301472410120427	0.0173199597784982	BCL6/CDKN1A/HMGB1/IL1A/STAT5B/SYK	6
BP	GO:0016239	positive regulation of macroautophagy	4/244	63/18723	0.00919248556918595	0.0301472410120427	0.0173199597784982	BAG3/MAP3K7/SIRT1/SUPT5H	4
BP	GO:0050854	regulation of antigen receptor-mediated signaling pathway	4/244	63/18723	0.00919248556918595	0.0301472410120427	0.0173199597784982	BLK/DUSP3/LGALS3/PRKCH	4
BP	GO:0070059	intrinsic apoptotic signaling pathway in response to endoplasmic reticulum stress	4/244	63/18723	0.00919248556918595	0.0301472410120427	0.0173199597784982	CEBPB/PML/SIRT1/TP53	4
BP	GO:1902373	negative regulation of mRNA catabolic process	4/244	63/18723	0.00919248556918595	0.0301472410120427	0.0173199597784982	DHX9/E2F1/MAPK14/ZFP36	4
BP	GO:0034329	cell junction assembly	12/244	420/18723	0.00929685348125411	0.0304651878643491	0.0175026241454114	ABI3/AGT/CAV1/DUSP3/EPHA3/ITGB4/MECP2/PDPK1/PRKCH/SNAI1/SRC/VEGFA	12
BP	GO:0000724	double-strand break repair via homologous recombination	6/244	138/18723	0.00950498047209793	0.0310975695764415	0.0178659351964533	BRCA1/CHEK1/PSMD14/RAD21/SIRT6/WRN	6
BP	GO:0032946	positive regulation of mononuclear cell proliferation	6/244	138/18723	0.00950498047209793	0.0310975695764415	0.0178659351964533	BCL6/CDKN1A/HMGB1/IL1A/STAT5B/SYK	6
BP	GO:0033209	tumor necrosis factor-mediated signaling pathway	5/244	99/18723	0.00957086794561616	0.0312384608781399	0.0179468789775967	FOXO3/PIAS4/SYK/TMSB4X/TP53	5
BP	GO:0042100	B cell proliferation	5/244	99/18723	0.00957086794561616	0.0312384608781399	0.0179468789775967	ATM/BCL6/BLK/CDKN1A/PRKCD	5
BP	GO:0051153	regulation of striated muscle cell differentiation	5/244	99/18723	0.00957086794561616	0.0312384608781399	0.0179468789775967	EZH2/G6PD/HDAC4/MAPK14/PROX1	5
BP	GO:0030858	positive regulation of epithelial cell differentiation	4/244	64/18723	0.00970722987607039	0.0313919092703734	0.0180350369612907	ALOX15B/PRKCH/SERPINE1/SFN	4
BP	GO:0030888	regulation of B cell proliferation	4/244	64/18723	0.00970722987607039	0.0313919092703734	0.0180350369612907	ATM/BCL6/BLK/CDKN1A	4
BP	GO:0045670	regulation of osteoclast differentiation	4/244	64/18723	0.00970722987607039	0.0313919092703734	0.0180350369612907	CEBPB/FOS/IFNG/TLR3	4
BP	GO:0045995	regulation of embryonic development	4/244	64/18723	0.00970722987607039	0.0313919092703734	0.0180350369612907	CDK1/NFE2L2/RPS6KA6/WNT2	4
BP	GO:0046854	phosphatidylinositol phosphate biosynthetic process	4/244	64/18723	0.00970722987607039	0.0313919092703734	0.0180350369612907	ATM/ITPKB/PIK3C2A/SOCS1	4
BP	GO:0048857	neural nucleus development	4/244	64/18723	0.00970722987607039	0.0313919092703734	0.0180350369612907	CKB/G6PD/HSPA5/ZNF148	4
BP	GO:0080164	regulation of nitric oxide metabolic process	4/244	64/18723	0.00970722987607039	0.0313919092703734	0.0180350369612907	AGT/AKT1/CAV1/IFNG	4
BP	GO:1903409	reactive oxygen species biosynthetic process	4/244	64/18723	0.00970722987607039	0.0313919092703734	0.0180350369612907	FOXO3/HDAC4/NOX4/SOD1	4
BP	GO:0009649	entrainment of circadian clock	3/244	34/18723	0.00971286245961791	0.0313919092703734	0.0180350369612907	BHLHE40/PML/TP53	3
BP	GO:0032743	positive regulation of interleukin-2 production	3/244	34/18723	0.00971286245961791	0.0313919092703734	0.0180350369612907	IL1A/MAP3K7/STAT5B	3
BP	GO:0035909	aorta morphogenesis	3/244	34/18723	0.00971286245961791	0.0313919092703734	0.0180350369612907	MYLK/PROX1/TBX2	3
BP	GO:0050869	negative regulation of B cell activation	3/244	34/18723	0.00971286245961791	0.0313919092703734	0.0180350369612907	ATM/BCL6/BLK	3
BP	GO:0097696	receptor signaling pathway via STAT	7/244	181/18723	0.00971727147653301	0.0313919092703734	0.0180350369612907	AGT/AKR1B1/CAV1/HDAC1/IFNG/SOCS1/STAT5B	7
BP	GO:0051495	positive regulation of cytoskeleton organization	8/244	226/18723	0.00976685188769914	0.0315272750400099	0.0181128062564828	ARPC1B/CDKN1B/HRAS/ID1/LIMK1/MECP2/NOX4/PROX1	8
BP	GO:0048017	inositol lipid-mediated signaling	7/244	182/18723	0.0099972609732463	0.0322456822907693	0.0185255400347666	AGT/AKT1/PIK3C2A/PIK3R5/SIRT1/SRC/WNT16	7
BP	GO:0000725	recombinational repair	6/244	140/18723	0.0101601078194012	0.0324363829300843	0.0186350998913833	BRCA1/CHEK1/PSMD14/RAD21/SIRT6/WRN	6
BP	GO:0043489	RNA stabilization	4/244	65/18723	0.0102403430002818	0.0324363829300843	0.0186350998913833	DHX9/E2F1/MAPK14/ZFP36	4
BP	GO:0000012	single strand break repair	2/244	12/18723	0.0102424155188408	0.0324363829300843	0.0186350998913833	SIRT1/TERF2	2
BP	GO:0001976	nervous system process involved in regulation of systemic arterial blood pressure	2/244	12/18723	0.0102424155188408	0.0324363829300843	0.0186350998913833	AGT/MECP2	2
BP	GO:0031953	negative regulation of protein autophosphorylation	2/244	12/18723	0.0102424155188408	0.0324363829300843	0.0186350998913833	CAV1/ERRFI1	2
BP	GO:0032823	regulation of natural killer cell differentiation	2/244	12/18723	0.0102424155188408	0.0324363829300843	0.0186350998913833	AXL/STAT5B	2
BP	GO:0033235	positive regulation of protein sumoylation	2/244	12/18723	0.0102424155188408	0.0324363829300843	0.0186350998913833	HDAC4/PIAS4	2
BP	GO:0034145	positive regulation of toll-like receptor 4 signaling pathway	2/244	12/18723	0.0102424155188408	0.0324363829300843	0.0186350998913833	HMGB1/NINJ1	2
BP	GO:0035112	genitalia morphogenesis	2/244	12/18723	0.0102424155188408	0.0324363829300843	0.0186350998913833	AR/TP63	2
BP	GO:0042762	regulation of sulfur metabolic process	2/244	12/18723	0.0102424155188408	0.0324363829300843	0.0186350998913833	NFE2L2/SP1	2
BP	GO:0043471	regulation of cellular carbohydrate catabolic process	2/244	12/18723	0.0102424155188408	0.0324363829300843	0.0186350998913833	HMGB1/TP53	2
BP	GO:0043568	positive regulation of insulin-like growth factor receptor signaling pathway	2/244	12/18723	0.0102424155188408	0.0324363829300843	0.0186350998913833	AR/IGFBP5	2
BP	GO:0045602	negative regulation of endothelial cell differentiation	2/244	12/18723	0.0102424155188408	0.0324363829300843	0.0186350998913833	ID1/VEGFA	2
BP	GO:0045605	negative regulation of epidermal cell differentiation	2/244	12/18723	0.0102424155188408	0.0324363829300843	0.0186350998913833	EZH2/TP63	2
BP	GO:0045683	negative regulation of epidermis development	2/244	12/18723	0.0102424155188408	0.0324363829300843	0.0186350998913833	EZH2/TP63	2
BP	GO:0046831	regulation of RNA export from nucleus	2/244	12/18723	0.0102424155188408	0.0324363829300843	0.0186350998913833	DHX9/TPR	2
BP	GO:0048548	regulation of pinocytosis	2/244	12/18723	0.0102424155188408	0.0324363829300843	0.0186350998913833	AXL/CAV1	2
BP	GO:0060601	lateral sprouting from an epithelium	2/244	12/18723	0.0102424155188408	0.0324363829300843	0.0186350998913833	AR/TP63	2
BP	GO:0070857	regulation of bile acid biosynthetic process	2/244	12/18723	0.0102424155188408	0.0324363829300843	0.0186350998913833	PROX1/SIRT1	2
BP	GO:0072520	seminiferous tubule development	2/244	12/18723	0.0102424155188408	0.0324363829300843	0.0186350998913833	AR/ING2	2
BP	GO:0072584	caveolin-mediated endocytosis	2/244	12/18723	0.0102424155188408	0.0324363829300843	0.0186350998913833	CAV1/SRC	2
BP	GO:1901298	regulation of hydrogen peroxide-mediated programmed cell death	2/244	12/18723	0.0102424155188408	0.0324363829300843	0.0186350998913833	ENDOG/FOXO3	2
BP	GO:2000628	regulation of miRNA metabolic process	2/244	12/18723	0.0102424155188408	0.0324363829300843	0.0186350998913833	HRAS/PNPT1	2
BP	GO:0002366	leukocyte activation involved in immune response	9/244	275/18723	0.0102459787287675	0.0324363829300843	0.0186350998913833	BCL6/BLK/HMGB1/IFNG/LGALS3/PDPK1/SYK/TNFSF13/TP53	9
BP	GO:0002253	activation of immune response	11/244	375/18723	0.0104325533535546	0.0329823823578383	0.0189487832604188	BLK/DUSP3/HMGB1/HRAS/LGALS3/LIMK1/MAP3K7/PRKCD/PRKCH/SRC/SYK	11
BP	GO:0016241	regulation of macroautophagy	6/244	141/18723	0.0104994340086435	0.0329823823578383	0.0189487832604188	AKT1/BAG3/MAP3K7/SIRT1/SUPT5H/TP53	6
BP	GO:0031333	negative regulation of protein-containing complex assembly	6/244	141/18723	0.0104994340086435	0.0329823823578383	0.0189487832604188	HMGB1/HSPA5/PRKCD/RAF1/SRC/TMSB4X	6
BP	GO:0003298	physiological muscle hypertrophy	3/244	35/18723	0.0105228740596123	0.0329823823578383	0.0189487832604188	AGT/G6PD/SORBS2	3
BP	GO:0003301	physiological cardiac muscle hypertrophy	3/244	35/18723	0.0105228740596123	0.0329823823578383	0.0189487832604188	AGT/G6PD/SORBS2	3
BP	GO:0006084	acetyl-CoA metabolic process	3/244	35/18723	0.0105228740596123	0.0329823823578383	0.0189487832604188	ACLY/MVK/PMVK	3
BP	GO:0006739	NADP metabolic process	3/244	35/18723	0.0105228740596123	0.0329823823578383	0.0189487832604188	G6PD/NADK/TP53	3
BP	GO:0010664	negative regulation of striated muscle cell apoptotic process	3/244	35/18723	0.0105228740596123	0.0329823823578383	0.0189487832604188	BAG3/NFE2L2/PDPK1	3
BP	GO:0031076	embryonic camera-type eye development	3/244	35/18723	0.0105228740596123	0.0329823823578383	0.0189487832604188	PROX1/TBX2/WNT16	3
BP	GO:0039694	viral RNA genome replication	3/244	35/18723	0.0105228740596123	0.0329823823578383	0.0189487832604188	CXCL8/SMARCB1/TRIM28	3
BP	GO:0045922	negative regulation of fatty acid metabolic process	3/244	35/18723	0.0105228740596123	0.0329823823578383	0.0189487832604188	AKT1/BRCA1/SIRT1	3
BP	GO:0061049	cell growth involved in cardiac muscle cell development	3/244	35/18723	0.0105228740596123	0.0329823823578383	0.0189487832604188	AGT/G6PD/SORBS2	3
BP	GO:1905898	positive regulation of response to endoplasmic reticulum stress	3/244	35/18723	0.0105228740596123	0.0329823823578383	0.0189487832604188	CAV1/NFE2L2/SIRT1	3
BP	GO:0055001	muscle cell development	7/244	184/18723	0.0105748397735867	0.0331199787264278	0.0190278340620721	AGT/CDK1/G6PD/HDAC4/PROX1/SORBS2/VEGFA	7
BP	GO:0030595	leukocyte chemotaxis	8/244	230/18723	0.0107807641302639	0.0336207959644634	0.0193155597088632	CXCL1/CXCL8/HMGB1/LGALS3/NINJ1/SERPINE1/SYK/VEGFA	8
BP	GO:0014015	positive regulation of gliogenesis	4/244	66/18723	0.0107920626110966	0.0336207959644634	0.0193155597088632	E2F1/HDAC1/PRKCH/PRPF19	4
BP	GO:0030193	regulation of blood coagulation	4/244	66/18723	0.0107920626110966	0.0336207959644634	0.0193155597088632	CAV1/NFE2L2/PRKCD/SERPINE1	4
BP	GO:0050918	positive chemotaxis	4/244	66/18723	0.0107920626110966	0.0336207959644634	0.0193155597088632	CXCL8/HMGB1/LGALS3/VEGFA	4
BP	GO:0051893	regulation of focal adhesion assembly	4/244	66/18723	0.0107920626110966	0.0336207959644634	0.0193155597088632	DUSP3/EPHA3/SRC/VEGFA	4
BP	GO:0071300	cellular response to retinoic acid	4/244	66/18723	0.0107920626110966	0.0336207959644634	0.0193155597088632	ATM/EPHA3/WNT2/YAP1	4
BP	GO:0090109	regulation of cell-substrate junction assembly	4/244	66/18723	0.0107920626110966	0.0336207959644634	0.0193155597088632	DUSP3/EPHA3/SRC/VEGFA	4
BP	GO:0032677	regulation of interleukin-8 production	5/244	102/18723	0.0108035238873474	0.0336309848987479	0.0193214133765975	HMGB1/SERPINE1/SYK/TLR3/TMSB4X	5
BP	GO:0007009	plasma membrane organization	6/244	142/18723	0.0108467295198673	0.0337399025822538	0.0193839879218681	AKT1/AR/CAV1/NDRG1/PRKCD/SOD1	6
BP	GO:0002831	regulation of response to biotic stimulus	10/244	327/18723	0.010928626106617	0.0339689165736333	0.0195155592692369	DHX9/HMGB1/IRF3/IRF7/MAP3K7/PPM1B/SOCS1/SRC/STAT5B/SYK	10
BP	GO:0120032	regulation of plasma membrane bounded cell projection assembly	7/244	186/18723	0.0111763333704639	0.0347125755061459	0.019942800448451	ABI3/CAV1/FXR1/HDAC4/HRAS/PRKCD/YAP1	7
BP	GO:0002263	cell activation involved in immune response	9/244	279/18723	0.0111848835064569	0.0347128735279758	0.0199429716656482	BCL6/BLK/HMGB1/IFNG/LGALS3/PDPK1/SYK/TNFSF13/TP53	9
BP	GO:0070555	response to interleukin-1	6/244	143/18723	0.0112020892652855	0.0347400139903793	0.0199585641942318	CEBPB/CXCL8/ETS1/HDAC4/MAP3K7/SRC	6
BP	GO:0030900	forebrain development	11/244	379/18723	0.0112277511752174	0.0347707565345922	0.0199762261630018	AXL/CDK6/DLX2/E2F1/ETS1/EZH2/HDAC1/NR2E1/PROX1/SRC/TACC3	11
BP	GO:0032637	interleukin-8 production	5/244	103/18723	0.0112374071898207	0.0347707565345922	0.0199762261630018	HMGB1/SERPINE1/SYK/TLR3/TMSB4X	5
BP	GO:0046425	regulation of receptor signaling pathway via JAK-STAT	5/244	103/18723	0.0112374071898207	0.0347707565345922	0.0199762261630018	AGT/AKR1B1/CAV1/IFNG/SOCS1	5
BP	GO:0010517	regulation of phospholipase activity	4/244	67/18723	0.0113626194086022	0.0349729651001575	0.0200923974644174	AGT/HRAS/PDPK1/PLA2R1	4
BP	GO:0046635	positive regulation of alpha-beta T cell activation	4/244	67/18723	0.0113626194086022	0.0349729651001575	0.0200923974644174	IFNG/ITPKB/SOCS1/SYK	4
BP	GO:2000514	regulation of CD4-positive, alpha-beta T cell activation	4/244	67/18723	0.0113626194086022	0.0349729651001575	0.0200923974644174	BCL6/HMGB1/IFNG/SOCS1	4
BP	GO:0014741	negative regulation of muscle hypertrophy	3/244	36/18723	0.0113708982972991	0.0349729651001575	0.0200923974644174	ERRFI1/G6PD/IGFBP5	3
BP	GO:0038179	neurotrophin signaling pathway	3/244	36/18723	0.0113708982972991	0.0349729651001575	0.0200923974644174	AGT/RAF1/SRC	3
BP	GO:0042119	neutrophil activation	3/244	36/18723	0.0113708982972991	0.0349729651001575	0.0200923974644174	CXCL8/PRKCD/SYK	3
BP	GO:0045746	negative regulation of Notch signaling pathway	3/244	36/18723	0.0113708982972991	0.0349729651001575	0.0200923974644174	AKT1/BCL6/DLX2	3
BP	GO:0070306	lens fiber cell differentiation	3/244	36/18723	0.0113708982972991	0.0349729651001575	0.0200923974644174	CDKN1B/KDM5B/PROX1	3
BP	GO:0010821	regulation of mitochondrion organization	6/244	144/18723	0.0115656074664119	0.0355451977972209	0.0204211521684754	AKT1/AURKA/MMP9/PRMT6/SREBF1/TP53	6
BP	GO:0007249	I-kappaB kinase/NF-kappaB signaling	9/244	281/18723	0.0116778564712876	0.0358365311443249	0.0205885267501813	AKT1/HDAC1/IRF3/MAP3K7/NEK6/PDPK1/PPM1B/SIRT1/TLR3	9
BP	GO:0098813	nuclear chromosome segregation	9/244	281/18723	0.0116778564712876	0.0358365311443249	0.0205885267501813	ATM/LATS1/MAD2L1/NEK6/PTTG1/RAD21/RB1/TACC3/TPR	9
BP	GO:0048588	developmental cell growth	8/244	234/18723	0.0118706416098452	0.0363407013378545	0.0208781787110344	AGT/AURKA/G6PD/ITSN2/LIMK1/SIRT6/SORBS2/VEGFA	8
BP	GO:0010812	negative regulation of cell-substrate adhesion	4/244	68/18723	0.0119522370725339	0.0363407013378545	0.0208781787110344	BCL6/CDKN2A/SERPINE1/SRC	4
BP	GO:0051148	negative regulation of muscle cell differentiation	4/244	68/18723	0.0119522370725339	0.0363407013378545	0.0208781787110344	EZH2/G6PD/HDAC4/MECP2	4
BP	GO:1900046	regulation of hemostasis	4/244	68/18723	0.0119522370725339	0.0363407013378545	0.0208781787110344	CAV1/NFE2L2/PRKCD/SERPINE1	4
BP	GO:0006361	transcription initiation from RNA polymerase I promoter	2/244	13/18723	0.0120014590877084	0.0363407013378545	0.0208781787110344	SMARCA4/SMARCB1	2
BP	GO:0006983	ER overload response	2/244	13/18723	0.0120014590877084	0.0363407013378545	0.0208781787110344	HSPA5/TP53	2
BP	GO:0014745	negative regulation of muscle adaptation	2/244	13/18723	0.0120014590877084	0.0363407013378545	0.0208781787110344	ERRFI1/IGFBP5	2
BP	GO:0016246	RNA interference	2/244	13/18723	0.0120014590877084	0.0363407013378545	0.0208781787110344	DHX9/TERT	2
BP	GO:0033145	positive regulation of intracellular steroid hormone receptor signaling pathway	2/244	13/18723	0.0120014590877084	0.0363407013378545	0.0208781787110344	AR/YAP1	2
BP	GO:0042362	fat-soluble vitamin biosynthetic process	2/244	13/18723	0.0120014590877084	0.0363407013378545	0.0208781787110344	IFNG/SNAI1	2
BP	GO:0042492	gamma-delta T cell differentiation	2/244	13/18723	0.0120014590877084	0.0363407013378545	0.0208781787110344	STAT5B/SYK	2
BP	GO:0042769	DNA damage response, detection of DNA damage	2/244	13/18723	0.0120014590877084	0.0363407013378545	0.0208781787110344	NEK1/USP1	2
BP	GO:0051709	regulation of killing of cells of other organism	2/244	13/18723	0.0120014590877084	0.0363407013378545	0.0208781787110344	IFNG/SYK	2
BP	GO:0060340	positive regulation of type I interferon-mediated signaling pathway	2/244	13/18723	0.0120014590877084	0.0363407013378545	0.0208781787110344	IRF3/IRF7	2
BP	GO:0070316	regulation of G0 to G1 transition	2/244	13/18723	0.0120014590877084	0.0363407013378545	0.0208781787110344	CDKN2B/CHEK1	2
BP	GO:0070914	UV-damage excision repair	2/244	13/18723	0.0120014590877084	0.0363407013378545	0.0208781787110344	DDB2/SIRT1	2
BP	GO:1902947	regulation of tau-protein kinase activity	2/244	13/18723	0.0120014590877084	0.0363407013378545	0.0208781787110344	IFNG/RB1	2
BP	GO:2001198	regulation of dendritic cell differentiation	2/244	13/18723	0.0120014590877084	0.0363407013378545	0.0208781787110344	CEBPB/HMGB1	2
BP	GO:0002699	positive regulation of immune effector process	8/244	235/18723	0.0121553524100458	0.036779570372622	0.0211303143551275	BLK/IFNG/MAP3K7/PDPK1/SIRT1/STAT5B/SYK/TNFSF13	8
BP	GO:0033260	nuclear DNA replication	3/244	37/18723	0.0122572262937693	0.0370605089559771	0.0212917170175468	BCL6/TERF2/WRN	3
BP	GO:1990778	protein localization to cell periphery	10/244	333/18723	0.0122919624714759	0.0371381883060192	0.0213363447570408	ABI3/AKT1/AR/CAV1/EPHA3/HRAS/IFNG/LGALS3/PDPK1/PRKCH	10
BP	GO:0010675	regulation of cellular carbohydrate metabolic process	6/244	146/18723	0.0123174925040351	0.0371879589864471	0.021364938623485	AKT1/HDAC4/HMGB1/SIRT1/SRC/TP53	6
BP	GO:0006368	transcription elongation from RNA polymerase II promoter	4/244	69/18723	0.0125611322180948	0.037895671482364	0.021771528133919	CHEK1/EZH2/LEO1/SUPT5H	4
BP	GO:0090263	positive regulation of canonical Wnt signaling pathway	5/244	106/18723	0.0126100312902873	0.0380152631996474	0.0218402350425334	CAV1/PPM1B/SMURF2/SRC/YAP1	5
BP	GO:0000018	regulation of DNA recombination	5/244	107/18723	0.0130916883598419	0.0393229498211493	0.0225915170480159	BCL6/CHEK1/SIRT6/TERF2/TNFSF13	5
BP	GO:0006275	regulation of DNA replication	5/244	107/18723	0.0130916883598419	0.0393229498211493	0.0225915170480159	BCL6/CDK1/DHX9/HRAS/TP53	5
BP	GO:0032526	response to retinoic acid	5/244	107/18723	0.0130916883598419	0.0393229498211493	0.0225915170480159	ATM/EPHA3/SREBF1/WNT2/YAP1	5
BP	GO:0042303	molting cycle	5/244	107/18723	0.0130916883598419	0.0393229498211493	0.0225915170480159	HDAC1/IGFBP5/SNAI1/TERT/TP63	5
BP	GO:0042633	hair cycle	5/244	107/18723	0.0130916883598419	0.0393229498211493	0.0225915170480159	HDAC1/IGFBP5/SNAI1/TERT/TP63	5
BP	GO:1903900	regulation of viral life cycle	6/244	148/18723	0.0131031235580682	0.0393285272875937	0.0225947213709071	AXL/CXCL8/PML/PROX1/RNASEL/TRIM28	6
BP	GO:0007094	mitotic spindle assembly checkpoint signaling	3/244	38/18723	0.0131821170998901	0.0394149533886591	0.0226443742261607	ATM/MAD2L1/TPR	3
BP	GO:0010742	macrophage derived foam cell differentiation	3/244	38/18723	0.0131821170998901	0.0394149533886591	0.0226443742261607	AGT/ALOX15B/PRKCH	3
BP	GO:0071173	spindle assembly checkpoint signaling	3/244	38/18723	0.0131821170998901	0.0394149533886591	0.0226443742261607	ATM/MAD2L1/TPR	3
BP	GO:0071174	mitotic spindle checkpoint signaling	3/244	38/18723	0.0131821170998901	0.0394149533886591	0.0226443742261607	ATM/MAD2L1/TPR	3
BP	GO:0090077	foam cell differentiation	3/244	38/18723	0.0131821170998901	0.0394149533886591	0.0226443742261607	AGT/ALOX15B/PRKCH	3
BP	GO:0060415	muscle tissue morphogenesis	4/244	70/18723	0.013189514358504	0.0394149533886591	0.0226443742261607	MYLK/PROX1/SIRT6/WNT2	4
BP	GO:0045834	positive regulation of lipid metabolic process	6/244	149/18723	0.0135088212876959	0.040339796514385	0.0231757079469676	AGT/AKT1/IFNG/PRKCD/SRC/SREBF1	6
BP	GO:0032886	regulation of microtubule-based process	8/244	240/18723	0.0136548139532108	0.0407461236132875	0.0234091478497135	AURKA/BRCA1/CDKN1B/EPHA3/MECP2/SIRT1/TACC3/TPR	8
BP	GO:0022411	cellular component disassembly	12/244	443/18723	0.0137177578984145	0.0408318808177618	0.02345841641567	CDK1/DUSP3/ENDOG/ETS1/LIMA1/MMP9/MYC/NEK6/SMARCA4/SMARCB1/SREBF1/TP53	12
BP	GO:0043550	regulation of lipid kinase activity	4/244	71/18723	0.0138375858740258	0.0408318808177618	0.02345841641567	PIK3R5/RB1/SOCS1/SRC	4
BP	GO:0050818	regulation of coagulation	4/244	71/18723	0.0138375858740258	0.0408318808177618	0.02345841641567	CAV1/NFE2L2/PRKCD/SERPINE1	4
BP	GO:0150116	regulation of cell-substrate junction organization	4/244	71/18723	0.0138375858740258	0.0408318808177618	0.02345841641567	DUSP3/EPHA3/SRC/VEGFA	4
BP	GO:0007100	mitotic centrosome separation	2/244	14/18723	0.0138824417003399	0.0408318808177618	0.02345841641567	AURKA/CHEK1	2
BP	GO:0014874	response to stimulus involved in regulation of muscle adaptation	2/244	14/18723	0.0138824417003399	0.0408318808177618	0.02345841641567	AGT/HDAC4	2
BP	GO:0034616	response to laminar fluid shear stress	2/244	14/18723	0.0138824417003399	0.0408318808177618	0.02345841641567	ETS1/NFE2L2	2
BP	GO:0038166	angiotensin-activated signaling pathway	2/244	14/18723	0.0138824417003399	0.0408318808177618	0.02345841641567	CAV1/SRC	2
BP	GO:0043517	positive regulation of DNA damage response, signal transduction by p53 class mediator	2/244	14/18723	0.0138824417003399	0.0408318808177618	0.02345841641567	ATM/PLA2R1	2
BP	GO:0043922	negative regulation by host of viral transcription	2/244	14/18723	0.0138824417003399	0.0408318808177618	0.02345841641567	HDAC1/TFAP4	2
BP	GO:0045023	G0 to G1 transition	2/244	14/18723	0.0138824417003399	0.0408318808177618	0.02345841641567	CDKN2B/CHEK1	2
BP	GO:0045579	positive regulation of B cell differentiation	2/244	14/18723	0.0138824417003399	0.0408318808177618	0.02345841641567	STAT5B/SYK	2
BP	GO:0050930	induction of positive chemotaxis	2/244	14/18723	0.0138824417003399	0.0408318808177618	0.02345841641567	CXCL8/VEGFA	2
BP	GO:0060841	venous blood vessel development	2/244	14/18723	0.0138824417003399	0.0408318808177618	0.02345841641567	PROX1/VEGFA	2
BP	GO:0086103	G protein-coupled receptor signaling pathway involved in heart process	2/244	14/18723	0.0138824417003399	0.0408318808177618	0.02345841641567	CAV1/SRC	2
BP	GO:0090308	regulation of DNA methylation-dependent heterochromatin assembly	2/244	14/18723	0.0138824417003399	0.0408318808177618	0.02345841641567	ATF7IP/TRIM28	2
BP	GO:0097531	mast cell migration	2/244	14/18723	0.0138824417003399	0.0408318808177618	0.02345841641567	STAT5B/VEGFA	2
BP	GO:1902166	negative regulation of intrinsic apoptotic signaling pathway in response to DNA damage by p53 class mediator	2/244	14/18723	0.0138824417003399	0.0408318808177618	0.02345841641567	ING2/SIRT1	2
BP	GO:1902187	negative regulation of viral release from host cell	2/244	14/18723	0.0138824417003399	0.0408318808177618	0.02345841641567	PML/TRIM28	2
BP	GO:1904294	positive regulation of ERAD pathway	2/244	14/18723	0.0138824417003399	0.0408318808177618	0.02345841641567	CAV1/NFE2L2	2
BP	GO:0070665	positive regulation of leukocyte proliferation	6/244	150/18723	0.0139232267895613	0.0409225262691044	0.0235104933394167	BCL6/CDKN1A/HMGB1/IL1A/STAT5B/SYK	6
BP	GO:0002347	response to tumor cell	3/244	39/18723	0.0141457987058538	0.0414284233140054	0.0238011373975661	ABI3/HMGB1/TXNIP	3
BP	GO:0021587	cerebellum morphogenesis	3/244	39/18723	0.0141457987058538	0.0414284233140054	0.0238011373975661	HSPA5/MAP2K1/PROX1	3
BP	GO:0031577	spindle checkpoint signaling	3/244	39/18723	0.0141457987058538	0.0414284233140054	0.0238011373975661	ATM/MAD2L1/TPR	3
BP	GO:0051154	negative regulation of striated muscle cell differentiation	3/244	39/18723	0.0141457987058538	0.0414284233140054	0.0238011373975661	EZH2/G6PD/HDAC4	3
BP	GO:0071548	response to dexamethasone	3/244	39/18723	0.0141457987058538	0.0414284233140054	0.0238011373975661	ERRFI1/FOXO3/TFAP4	3
BP	GO:0044409	entry into host	6/244	151/18723	0.014346428705396	0.0419561511854386	0.0241043235333576	AXL/CAV1/CDK1/CXCL8/SRC/WWP1	6
BP	GO:0071333	cellular response to glucose stimulus	6/244	151/18723	0.014346428705396	0.0419561511854386	0.0241043235333576	ENDOG/FOXO3/NADK/RAF1/SMARCA4/SMARCB1	6
BP	GO:0014743	regulation of muscle hypertrophy	4/244	72/18723	0.0145055419872393	0.0423611347081115	0.0243369915350778	AGT/ERRFI1/G6PD/IGFBP5	4
BP	GO:0043903	regulation of biological process involved in symbiotic interaction	4/244	72/18723	0.0145055419872393	0.0423611347081115	0.0243369915350778	CAV1/CXCL8/PML/TRIM28	4
BP	GO:0045664	regulation of neuron differentiation	7/244	196/18723	0.0145610734182247	0.0424930827684654	0.0244127973143618	BCL6/DLX2/FOXO3/KDM4A/NR2E1/PROX1/PRPF19	7
BP	GO:1905954	positive regulation of lipid localization	5/244	110/18723	0.0146108677798755	0.0426081130001199	0.0244788835935265	CAV1/MAP2K6/PLA2R1/PRKCD/SIRT1	5
BP	GO:0008643	carbohydrate transport	6/244	152/18723	0.0147785147786502	0.0430664170909422	0.0247421849157335	AKT1/BRAF/MAPK14/NFE2L2/RNASEL/TERT	6
BP	GO:0010876	lipid localization	12/244	448/18723	0.0148621993262496	0.0432795676833908	0.0248646425458197	AGT/AKT1/CAV1/KDM5B/LIMA1/MAP2K6/PLA2R1/PRKCD/SIRT1/SREBF1/STAT5B/SYK	12
BP	GO:0006898	receptor-mediated endocytosis	8/244	244/18723	0.014948392067447	0.0434997149744417	0.0249911198650816	AAK1/CAV1/CXCL8/ITSN2/PLA2R1/SERPINE1/SYK/VEGFA	8
BP	GO:0010543	regulation of platelet activation	3/244	40/18723	0.0151484690271761	0.0438643256880008	0.0252005931927115	BLK/PRKCD/SYK	3
BP	GO:0032094	response to food	3/244	40/18723	0.0151484690271761	0.0438643256880008	0.0252005931927115	AKT1/G6PD/SREBF1	3
BP	GO:0032892	positive regulation of organic acid transport	3/244	40/18723	0.0151484690271761	0.0438643256880008	0.0252005931927115	AGT/MAP2K6/PLA2R1	3
BP	GO:0035329	hippo signaling	3/244	40/18723	0.0151484690271761	0.0438643256880008	0.0252005931927115	LATS1/MAPK14/YAP1	3
BP	GO:0045022	early endosome to late endosome transport	3/244	40/18723	0.0151484690271761	0.0438643256880008	0.0252005931927115	MAP2K1/MAP2K2/SRC	3
BP	GO:0045429	positive regulation of nitric oxide biosynthetic process	3/244	40/18723	0.0151484690271761	0.0438643256880008	0.0252005931927115	AGT/AKT1/IFNG	3
BP	GO:0045740	positive regulation of DNA replication	3/244	40/18723	0.0151484690271761	0.0438643256880008	0.0252005931927115	CDK1/DHX9/HRAS	3
BP	GO:0042058	regulation of epidermal growth factor receptor signaling pathway	4/244	73/18723	0.015193570744315	0.0439020418551423	0.0252222615933996	AGT/DUSP3/ERRFI1/MMP9	4
BP	GO:0051145	smooth muscle cell differentiation	4/244	73/18723	0.015193570744315	0.0439020418551423	0.0252222615933996	MECP2/SIRT1/TBX2/VEGFA	4
BP	GO:0072089	stem cell proliferation	4/244	73/18723	0.015193570744315	0.0439020418551423	0.0252222615933996	NR2E1/PIM1/TERT/YAP1	4
BP	GO:0071331	cellular response to hexose stimulus	6/244	153/18723	0.0152195718305555	0.0439462460873847	0.0252476574670775	ENDOG/FOXO3/NADK/RAF1/SMARCA4/SMARCB1	6
BP	GO:0050864	regulation of B cell activation	7/244	198/18723	0.0153171141917374	0.0441968171969598	0.0253916136432914	ATM/BCL6/BLK/CDKN1A/STAT5B/SYK/TNFSF13	7
BP	GO:0016052	carbohydrate catabolic process	6/244	154/18723	0.0156696857366508	0.0450607373543764	0.0258879463714609	HDAC4/HK3/HMGB1/IFNG/PKM/TP53	6
BP	GO:0051168	nuclear export	6/244	154/18723	0.0156696857366508	0.0450607373543764	0.0258879463714609	BAG3/DHX9/DUSP16/SFN/TPR/TXN	6
BP	GO:0071326	cellular response to monosaccharide stimulus	6/244	154/18723	0.0156696857366508	0.0450607373543764	0.0258879463714609	ENDOG/FOXO3/NADK/RAF1/SMARCA4/SMARCB1	6
BP	GO:0042098	T cell proliferation	7/244	199/18723	0.0157054344639291	0.0450607373543764	0.0258879463714609	CEBPB/HMGB1/IL1A/LGALS3/STAT5B/SYK/TP53	7
BP	GO:0001325	formation of extrachromosomal circular DNA	2/244	15/18723	0.0158819132944493	0.0450607373543764	0.0258879463714609	TERF2/WRN	2
BP	GO:0002070	epithelial cell maturation	2/244	15/18723	0.0158819132944493	0.0450607373543764	0.0258879463714609	AKR1B1/CDKN1A	2
BP	GO:0006098	pentose-phosphate shunt	2/244	15/18723	0.0158819132944493	0.0450607373543764	0.0258879463714609	G6PD/TP53	2
BP	GO:0032239	regulation of nucleobase-containing compound transport	2/244	15/18723	0.0158819132944493	0.0450607373543764	0.0258879463714609	DHX9/TPR	2
BP	GO:0033147	negative regulation of intracellular estrogen receptor signaling pathway	2/244	15/18723	0.0158819132944493	0.0450607373543764	0.0258879463714609	BRCA1/TP63	2
BP	GO:0033599	regulation of mammary gland epithelial cell proliferation	2/244	15/18723	0.0158819132944493	0.0450607373543764	0.0258879463714609	CCND1/KDM5B	2
BP	GO:0035358	regulation of peroxisome proliferator activated receptor signaling pathway	2/244	15/18723	0.0158819132944493	0.0450607373543764	0.0258879463714609	ALOX15B/SIRT1	2
BP	GO:0042976	activation of Janus kinase activity	2/244	15/18723	0.0158819132944493	0.0450607373543764	0.0258879463714609	AGT/SOCS1	2
BP	GO:0043518	negative regulation of DNA damage response, signal transduction by p53 class mediator	2/244	15/18723	0.0158819132944493	0.0450607373543764	0.0258879463714609	SIRT1/SNAI1	2
BP	GO:0045346	regulation of MHC class II biosynthetic process	2/244	15/18723	0.0158819132944493	0.0450607373543764	0.0258879463714609	IFNG/SIRT1	2
BP	GO:0048712	negative regulation of astrocyte differentiation	2/244	15/18723	0.0158819132944493	0.0450607373543764	0.0258879463714609	KDM4A/NR2E1	2
BP	GO:0051299	centrosome separation	2/244	15/18723	0.0158819132944493	0.0450607373543764	0.0258879463714609	AURKA/CHEK1	2
BP	GO:0055012	ventricular cardiac muscle cell differentiation	2/244	15/18723	0.0158819132944493	0.0450607373543764	0.0258879463714609	CDK1/PROX1	2
BP	GO:0071474	cellular hyperosmotic response	2/244	15/18723	0.0158819132944493	0.0450607373543764	0.0258879463714609	AKR1B1/ERRFI1	2
BP	GO:0090656	t-circle formation	2/244	15/18723	0.0158819132944493	0.0450607373543764	0.0258879463714609	TERF2/WRN	2
BP	GO:0090737	telomere maintenance via telomere trimming	2/244	15/18723	0.0158819132944493	0.0450607373543764	0.0258879463714609	TERF2/WRN	2
BP	GO:1901836	regulation of transcription of nucleolar large rRNA by RNA polymerase I	2/244	15/18723	0.0158819132944493	0.0450607373543764	0.0258879463714609	SMARCA4/SMARCB1	2
BP	GO:1903799	negative regulation of production of miRNAs involved in gene silencing by miRNA	2/244	15/18723	0.0158819132944493	0.0450607373543764	0.0258879463714609	TERT/TP53	2
BP	GO:1904251	regulation of bile acid metabolic process	2/244	15/18723	0.0158819132944493	0.0450607373543764	0.0258879463714609	PROX1/SIRT1	2
BP	GO:2001028	positive regulation of endothelial cell chemotaxis	2/244	15/18723	0.0158819132944493	0.0450607373543764	0.0258879463714609	TMSB4X/VEGFA	2
BP	GO:0002437	inflammatory response to antigenic stimulus	4/244	74/18723	0.015901853002068	0.0450607373543764	0.0258879463714609	HMGB1/MAPK14/SRC/SYK	4
BP	GO:0048844	artery morphogenesis	4/244	74/18723	0.015901853002068	0.0450607373543764	0.0258879463714609	MYLK/PROX1/TBX2/VEGFA	4
BP	GO:0031062	positive regulation of histone methylation	3/244	41/18723	0.016190296867618	0.0457203293936997	0.0262668900892868	BRCA1/MECP2/SIRT1	3
BP	GO:0044786	cell cycle DNA replication	3/244	41/18723	0.016190296867618	0.0457203293936997	0.0262668900892868	BCL6/TERF2/WRN	3
BP	GO:0048286	lung alveolus development	3/244	41/18723	0.016190296867618	0.0457203293936997	0.0262668900892868	ERRFI1/IGFBP5/STK40	3
BP	GO:0071470	cellular response to osmotic stress	3/244	41/18723	0.016190296867618	0.0457203293936997	0.0262668900892868	AKR1B1/ERRFI1/MYLK	3
BP	GO:1904407	positive regulation of nitric oxide metabolic process	3/244	41/18723	0.016190296867618	0.0457203293936997	0.0262668900892868	AGT/AKT1/IFNG	3
BP	GO:0046631	alpha-beta T cell activation	6/244	156/18723	0.0165974227475412	0.0468378129219273	0.0269088980844564	BCL6/HMGB1/IFNG/ITPKB/SOCS1/SYK	6
BP	GO:1902369	negative regulation of RNA catabolic process	4/244	75/18723	0.0166305624205697	0.0468990997931725	0.0269441081437946	DHX9/E2F1/MAPK14/ZFP36	4
BP	GO:0043122	regulation of I-kappaB kinase/NF-kappaB signaling	8/244	249/18723	0.0166879142919949	0.0470285354035218	0.0270184704897306	HDAC1/IRF3/MAP3K7/NEK6/PDPK1/PPM1B/SIRT1/TLR3	8
BP	GO:0002286	T cell activation involved in immune response	5/244	114/18723	0.0168143218768263	0.0473198119439676	0.0271858124353145	BCL6/HMGB1/IFNG/LGALS3/TP53	5
BP	GO:1904892	regulation of receptor signaling pathway via STAT	5/244	114/18723	0.0168143218768263	0.0473198119439676	0.0271858124353145	AGT/AKR1B1/CAV1/IFNG/SOCS1	5
BP	GO:0070646	protein modification by small protein removal	6/244	157/18723	0.0170752126702657	0.0480211117973363	0.0275887178039405	CDK1/PSMD14/SENP1/SENP2/SENP7/USP1	6
BP	GO:0021575	hindbrain morphogenesis	3/244	42/18723	0.0172714228594943	0.0484402064624888	0.027829492830117	HSPA5/MAP2K1/PROX1	3
BP	GO:0033003	regulation of mast cell activation	3/244	42/18723	0.0172714228594943	0.0484402064624888	0.027829492830117	BLK/PDPK1/SYK	3
BP	GO:0033574	response to testosterone	3/244	42/18723	0.0172714228594943	0.0484402064624888	0.027829492830117	AR/CDK4/SIRT1	3
BP	GO:0043507	positive regulation of JUN kinase activity	3/244	42/18723	0.0172714228594943	0.0484402064624888	0.027829492830117	MAP2K7/MAP3K7/SYK	3
BP	GO:0006809	nitric oxide biosynthetic process	4/244	76/18723	0.0173798654610978	0.0487110768486469	0.0279851111897397	AGT/AKT1/CAV1/IFNG	4
BP	GO:0090257	regulation of muscle system process	8/244	252/18723	0.0177992474218054	0.0496596758755619	0.0285300929671942	AGT/CAV1/ERRFI1/FOXO3/G6PD/HDAC4/IGFBP5/SOD1	8
BP	GO:0006349	regulation of gene expression by genetic imprinting	2/244	16/18723	0.0179964923777	0.0496596758755619	0.0285300929671942	BRCA1/MECP2	2
BP	GO:0006740	NADPH regeneration	2/244	16/18723	0.0179964923777	0.0496596758755619	0.0285300929671942	G6PD/TP53	2
BP	GO:0009299	mRNA transcription	2/244	16/18723	0.0179964923777	0.0496596758755619	0.0285300929671942	SREBF1/TP53	2
BP	GO:0010225	response to UV-C	2/244	16/18723	0.0179964923777	0.0496596758755619	0.0285300929671942	TP53/WRN	2
BP	GO:0030540	female genitalia development	2/244	16/18723	0.0179964923777	0.0496596758755619	0.0285300929671942	AXL/TP63	2
BP	GO:0030575	nuclear body organization	2/244	16/18723	0.0179964923777	0.0496596758755619	0.0285300929671942	ETS1/PML	2
BP	GO:0034138	toll-like receptor 3 signaling pathway	2/244	16/18723	0.0179964923777	0.0496596758755619	0.0285300929671942	CAV1/TLR3	2
BP	GO:0034393	positive regulation of smooth muscle cell apoptotic process	2/244	16/18723	0.0179964923777	0.0496596758755619	0.0285300929671942	CDKN2A/IFNG	2
BP	GO:0035067	negative regulation of histone acetylation	2/244	16/18723	0.0179964923777	0.0496596758755619	0.0285300929671942	BRCA1/SIRT1	2
BP	GO:0035970	peptidyl-threonine dephosphorylation	2/244	16/18723	0.0179964923777	0.0496596758755619	0.0285300929671942	PPM1B/PPM1D	2
BP	GO:0045342	MHC class II biosynthetic process	2/244	16/18723	0.0179964923777	0.0496596758755619	0.0285300929671942	IFNG/SIRT1	2
BP	GO:0051770	positive regulation of nitric-oxide synthase biosynthetic process	2/244	16/18723	0.0179964923777	0.0496596758755619	0.0285300929671942	IFNG/MAP2K6	2
BP	GO:0070200	establishment of protein localization to telomere	2/244	16/18723	0.0179964923777	0.0496596758755619	0.0285300929671942	POT1/TERT	2
BP	GO:0071639	positive regulation of monocyte chemotactic protein-1 production	2/244	16/18723	0.0179964923777	0.0496596758755619	0.0285300929671942	HMGB1/SYK	2
BP	GO:0090231	regulation of spindle checkpoint	2/244	16/18723	0.0179964923777	0.0496596758755619	0.0285300929671942	MAD2L1/TPR	2
BP	GO:0090266	regulation of mitotic cell cycle spindle assembly checkpoint	2/244	16/18723	0.0179964923777	0.0496596758755619	0.0285300929671942	MAD2L1/TPR	2
BP	GO:0090336	positive regulation of brown fat cell differentiation	2/244	16/18723	0.0179964923777	0.0496596758755619	0.0285300929671942	MAPK14/PIM1	2
BP	GO:1901163	regulation of trophoblast cell migration	2/244	16/18723	0.0179964923777	0.0496596758755619	0.0285300929671942	SMURF2/VEGFA	2
BP	GO:1902165	regulation of intrinsic apoptotic signaling pathway in response to DNA damage by p53 class mediator	2/244	16/18723	0.0179964923777	0.0496596758755619	0.0285300929671942	ING2/SIRT1	2
BP	GO:1903504	regulation of mitotic spindle checkpoint	2/244	16/18723	0.0179964923777	0.0496596758755619	0.0285300929671942	MAD2L1/TPR	2
BP	GO:2000765	regulation of cytoplasmic translation	2/244	16/18723	0.0179964923777	0.0496596758755619	0.0285300929671942	DHX9/PKM	2
BP	GO:2001267	regulation of cysteine-type endopeptidase activity involved in apoptotic signaling pathway	2/244	16/18723	0.0179964923777	0.0496596758755619	0.0285300929671942	MMP9/TFAP4	2
BP	GO:0031016	pancreas development	4/244	77/18723	0.0181499213892189	0.0500158236403575	0.0287347042269442	AKT1/CDK6/PDPK1/PROX1	4
BP	GO:0048644	muscle organ morphogenesis	4/244	77/18723	0.0181499213892189	0.0500158236403575	0.0287347042269442	MYLK/PROX1/SIRT6/WNT2	4
BP	GO:0001709	cell fate determination	3/244	43/18723	0.0183919603818277	0.0503785118931184	0.0289430730772626	MCL1/PROX1/TBX2	3
BP	GO:0002861	regulation of inflammatory response to antigenic stimulus	3/244	43/18723	0.0183919603818277	0.0503785118931184	0.0289430730772626	MAPK14/SRC/SYK	3
BP	GO:0006284	base-excision repair	3/244	43/18723	0.0183919603818277	0.0503785118931184	0.0289430730772626	HMGB1/PRMT6/WRN	3
BP	GO:0014014	negative regulation of gliogenesis	3/244	43/18723	0.0183919603818277	0.0503785118931184	0.0289430730772626	DLX2/KDM4A/NR2E1	3
BP	GO:0036230	granulocyte activation	3/244	43/18723	0.0183919603818277	0.0503785118931184	0.0289430730772626	CXCL8/PRKCD/SYK	3
BP	GO:0045840	positive regulation of mitotic nuclear division	3/244	43/18723	0.0183919603818277	0.0503785118931184	0.0289430730772626	AURKA/IL1A/RB1	3
BP	GO:0046636	negative regulation of alpha-beta T cell activation	3/244	43/18723	0.0183919603818277	0.0503785118931184	0.0289430730772626	BCL6/HMGB1/SOCS1	3
BP	GO:0098927	vesicle-mediated transport between endosomal compartments	3/244	43/18723	0.0183919603818277	0.0503785118931184	0.0289430730772626	MAP2K1/MAP2K2/SRC	3
BP	GO:0140353	lipid export from cell	3/244	43/18723	0.0183919603818277	0.0503785118931184	0.0289430730772626	AGT/KDM5B/MAP2K6	3
BP	GO:0090049	regulation of cell migration involved in sprouting angiogenesis	4/244	78/18723	0.0189408822827956	0.051847508435439	0.029787029611049	NR2E1/PDCD10/PIK3C2A/VEGFA	4
BP	GO:0051924	regulation of calcium ion transport	8/244	255/18723	0.0189628186770101	0.051872973676085	0.029801659704183	AGT/AKT1/CAV1/G6PD/LGALS3/MYLK/PDPK1/PML	8
BP	GO:0001818	negative regulation of cytokine production	10/244	357/18723	0.0190582702921486	0.0520993727160866	0.0299317287299075	AXL/BCL6/ERRFI1/EZH2/HMGB1/IFNG/PML/PPM1B/TMSB4X/ZFP36	10
BP	GO:0006378	mRNA polyadenylation	3/244	44/18723	0.0195519964567939	0.0532011248850866	0.0305646988662238	LEO1/PNPT1/SUPT5H	3
BP	GO:0006775	fat-soluble vitamin metabolic process	3/244	44/18723	0.0195519964567939	0.0532011248850866	0.0305646988662238	IFNG/PIAS4/SNAI1	3
BP	GO:0031295	T cell costimulation	3/244	44/18723	0.0195519964567939	0.0532011248850866	0.0305646988662238	AKT1/CAV1/SRC	3
BP	GO:0032007	negative regulation of TOR signaling	3/244	44/18723	0.0195519964567939	0.0532011248850866	0.0305646988662238	ATM/MAPKAPK5/SIRT1	3
BP	GO:0046427	positive regulation of receptor signaling pathway via JAK-STAT	3/244	44/18723	0.0195519964567939	0.0532011248850866	0.0305646988662238	AGT/AKR1B1/SOCS1	3
BP	GO:0060711	labyrinthine layer development	3/244	44/18723	0.0195519964567939	0.0532011248850866	0.0305646988662238	AKT1/MAP2K1/WNT2	3
BP	GO:0097178	ruffle assembly	3/244	44/18723	0.0195519964567939	0.0532011248850866	0.0305646988662238	ABI3/CAV1/HRAS	3
BP	GO:0014068	positive regulation of phosphatidylinositol 3-kinase signaling	4/244	79/18723	0.0197528930447226	0.053676623985196	0.0308378789321979	AGT/SIRT1/SRC/WNT16	4
BP	GO:1901184	regulation of ERBB signaling pathway	4/244	79/18723	0.0197528930447226	0.053676623985196	0.0308378789321979	AGT/DUSP3/ERRFI1/MMP9	4
BP	GO:0010906	regulation of glucose metabolic process	5/244	119/18723	0.019865219648612	0.0539105035539992	0.0309722456134828	AKT1/HMGB1/SIRT1/SRC/TP53	5
BP	GO:0031398	positive regulation of protein ubiquitination	5/244	119/18723	0.019865219648612	0.0539105035539992	0.0309722456134828	BRCA1/CAV1/HSPA5/RBX1/SENP2	5
BP	GO:0016264	gap junction assembly	2/244	17/18723	0.0202228648384744	0.054628344096563	0.0313846538109564	AGT/CAV1	2
BP	GO:0036092	phosphatidylinositol-3-phosphate biosynthetic process	2/244	17/18723	0.0202228648384744	0.054628344096563	0.0313846538109564	ATM/PIK3C2A	2
BP	GO:0042532	negative regulation of tyrosine phosphorylation of STAT protein	2/244	17/18723	0.0202228648384744	0.054628344096563	0.0313846538109564	CAV1/SOCS1	2
BP	GO:0070875	positive regulation of glycogen metabolic process	2/244	17/18723	0.0202228648384744	0.054628344096563	0.0313846538109564	AKT1/HMGB1	2
BP	GO:1900034	regulation of cellular response to heat	2/244	17/18723	0.0202228648384744	0.054628344096563	0.0313846538109564	ATM/SIRT1	2
BP	GO:1904355	positive regulation of telomere capping	2/244	17/18723	0.0202228648384744	0.054628344096563	0.0313846538109564	MAP2K7/MAPKAPK5	2
BP	GO:2000696	regulation of epithelial cell differentiation involved in kidney development	2/244	17/18723	0.0202228648384744	0.054628344096563	0.0313846538109564	MMP9/YAP1	2
BP	GO:0007052	mitotic spindle organization	5/244	120/18723	0.0205160511118032	0.055311166030902	0.0317769433884306	AURKA/MECP2/NEK6/TACC3/TPR	5
BP	GO:0048593	camera-type eye morphogenesis	5/244	120/18723	0.0205160511118032	0.055311166030902	0.0317769433884306	PROX1/TBX2/VEGFA/WNT16/WNT2	5
BP	GO:0051897	positive regulation of protein kinase B signaling	5/244	120/18723	0.0205160511118032	0.055311166030902	0.0317769433884306	AXL/IGFBP5/PIK3R5/SRC/TXN	5
BP	GO:0009791	post-embryonic development	4/244	80/18723	0.0205860914201969	0.0554635770153073	0.0318645053686014	KDM5B/MECP2/MORC3/VEGFA	4
BP	GO:0032309	icosanoid secretion	3/244	45/18723	0.0207515926248997	0.055763114736805	0.0320365934640398	MAP2K6/PLA2R1/SYK	3
BP	GO:0042551	neuron maturation	3/244	45/18723	0.0207515926248997	0.055763114736805	0.0320365934640398	MECP2/NTN4/RB1	3
BP	GO:0043631	RNA polyadenylation	3/244	45/18723	0.0207515926248997	0.055763114736805	0.0320365934640398	LEO1/PNPT1/SUPT5H	3
BP	GO:0048538	thymus development	3/244	45/18723	0.0207515926248997	0.055763114736805	0.0320365934640398	MAP2K1/RAF1/SOD1	3
BP	GO:0051051	negative regulation of transport	12/244	470/18723	0.020779668893993	0.0558020408624823	0.0320589570007493	AKT1/BAG3/CAV1/EPHA3/HDAC1/HMGB1/LGALS3/MMP9/PLA2R1/SREBF1/TPR/TXN	12
BP	GO:0043491	protein kinase B signaling	7/244	211/18723	0.0209245822679933	0.0561544671845624	0.0322614302460082	AKT1/AXL/IGFBP5/PIK3R5/SIRT1/SRC/TXN	7
BP	GO:0001704	formation of primary germ layer	5/244	121/18723	0.021180675226381	0.0568046064529853	0.0326349432309945	ETS2/ITGB4/LEO1/MMP9/SNAI1	5
BP	GO:0001942	hair follicle development	4/244	81/18723	0.0214406080183338	0.0573145420073429	0.0329279074623671	HDAC1/IGFBP5/SNAI1/TP63	4
BP	GO:0006096	glycolytic process	4/244	81/18723	0.0214406080183338	0.0573145420073429	0.0329279074623671	HDAC4/HK3/IFNG/PKM	4
BP	GO:0046209	nitric oxide metabolic process	4/244	81/18723	0.0214406080183338	0.0573145420073429	0.0329279074623671	AGT/AKT1/CAV1/IFNG	4
BP	GO:0051149	positive regulation of muscle cell differentiation	4/244	81/18723	0.0214406080183338	0.0573145420073429	0.0329279074623671	MAPK12/MAPK14/PROX1/SIRT1	4
BP	GO:2001021	negative regulation of response to DNA damage stimulus	4/244	81/18723	0.0214406080183338	0.0573145420073429	0.0329279074623671	ING2/SIRT1/SNAI1/TERF2	4
BP	GO:0060538	skeletal muscle organ development	6/244	166/18723	0.0218073583948235	0.0582570029727686	0.0334693628482002	CAV1/FOS/FXR1/HDAC4/MAPK14/RB1	6
BP	GO:0051928	positive regulation of calcium ion transport	5/244	122/18723	0.021859190451991	0.058357500647513	0.0335270999951488	CAV1/G6PD/LGALS3/MYLK/PDPK1	5
BP	GO:0031018	endocrine pancreas development	3/244	46/18723	0.0219907857993238	0.0585565282049439	0.0336414437683696	AKT1/CDK6/PDPK1	3
BP	GO:0031294	lymphocyte costimulation	3/244	46/18723	0.0219907857993238	0.0585565282049439	0.0336414437683696	AKT1/CAV1/SRC	3
BP	GO:0031648	protein destabilization	3/244	46/18723	0.0219907857993238	0.0585565282049439	0.0336414437683696	SENP2/SIRT1/SRC	3
BP	GO:0043300	regulation of leukocyte degranulation	3/244	46/18723	0.0219907857993238	0.0585565282049439	0.0336414437683696	BLK/PDPK1/SYK	3
BP	GO:0032102	negative regulation of response to external stimulus	11/244	420/18723	0.0222951289790098	0.0592300116896463	0.0340283682919726	DUSP3/MAPK14/MVK/PPM1B/PRKCD/RB1/SERPINE1/SOD1/SRC/SYK/ZFP36	11
BP	GO:0006757	ATP generation from ADP	4/244	82/18723	0.0223165663379486	0.0592300116896463	0.0340283682919726	HDAC4/HK3/IFNG/PKM	4
BP	GO:0046889	positive regulation of lipid biosynthetic process	4/244	82/18723	0.0223165663379486	0.0592300116896463	0.0340283682919726	AKT1/IFNG/PRKCD/SREBF1	4
BP	GO:1905897	regulation of response to endoplasmic reticulum stress	4/244	82/18723	0.0223165663379486	0.0592300116896463	0.0340283682919726	CAV1/HSPA5/NFE2L2/SIRT1	4
BP	GO:2001057	reactive nitrogen species metabolic process	4/244	82/18723	0.0223165663379486	0.0592300116896463	0.0340283682919726	AGT/AKT1/CAV1/IFNG	4
BP	GO:0003018	vascular process in circulatory system	8/244	263/18723	0.0223302625658969	0.0592300116896463	0.0340283682919726	AGT/AKT1/CAV1/PIK3C2A/SLC16A7/SOD1/SRC/VEGFA	8
BP	GO:0006337	nucleosome disassembly	2/244	18/18723	0.0225577827757924	0.0593732410752588	0.034110655331006	SMARCA4/SMARCB1	2
BP	GO:0010663	positive regulation of striated muscle cell apoptotic process	2/244	18/18723	0.0225577827757924	0.0593732410752588	0.034110655331006	AGT/TP53	2
BP	GO:0010666	positive regulation of cardiac muscle cell apoptotic process	2/244	18/18723	0.0225577827757924	0.0593732410752588	0.034110655331006	AGT/TP53	2
BP	GO:0030728	ovulation	2/244	18/18723	0.0225577827757924	0.0593732410752588	0.034110655331006	FOXO3/SIRT1	2
BP	GO:0030889	negative regulation of B cell proliferation	2/244	18/18723	0.0225577827757924	0.0593732410752588	0.034110655331006	ATM/BLK	2
BP	GO:0032305	positive regulation of icosanoid secretion	2/244	18/18723	0.0225577827757924	0.0593732410752588	0.034110655331006	MAP2K6/PLA2R1	2
BP	GO:0032785	negative regulation of DNA-templated transcription, elongation	2/244	18/18723	0.0225577827757924	0.0593732410752588	0.034110655331006	EZH2/SUPT5H	2
BP	GO:0036499	PERK-mediated unfolded protein response	2/244	18/18723	0.0225577827757924	0.0593732410752588	0.034110655331006	HSPA5/NFE2L2	2
BP	GO:0042790	nucleolar large rRNA transcription by RNA polymerase I	2/244	18/18723	0.0225577827757924	0.0593732410752588	0.034110655331006	SMARCA4/SMARCB1	2
BP	GO:0051782	negative regulation of cell division	2/244	18/18723	0.0225577827757924	0.0593732410752588	0.034110655331006	MYC/TXNIP	2
BP	GO:0060716	labyrinthine layer blood vessel development	2/244	18/18723	0.0225577827757924	0.0593732410752588	0.034110655331006	AKT1/WNT2	2
BP	GO:0090190	positive regulation of branching involved in ureteric bud morphogenesis	2/244	18/18723	0.0225577827757924	0.0593732410752588	0.034110655331006	AGT/VEGFA	2
BP	GO:0043367	CD4-positive, alpha-beta T cell differentiation	4/244	83/18723	0.0232140827973233	0.0610615143919342	0.0350805890615337	BCL6/HMGB1/IFNG/SOCS1	4
BP	GO:0016574	histone ubiquitination	3/244	47/18723	0.0232695890998459	0.0610901105140455	0.0350970178844761	CBX8/DDB2/LEO1	3
BP	GO:0045581	negative regulation of T cell differentiation	3/244	47/18723	0.0232695890998459	0.0610901105140455	0.0350970178844761	BCL6/HMGB1/SOCS1	3
BP	GO:0120163	negative regulation of cold-induced thermogenesis	3/244	47/18723	0.0232695890998459	0.0610901105140455	0.0350970178844761	ID1/MAP2K6/RB1	3
BP	GO:0022404	molting cycle process	4/244	84/18723	0.024133266767788	0.0631556362960723	0.0362836877841152	HDAC1/IGFBP5/SNAI1/TP63	4
BP	GO:0022405	hair cycle process	4/244	84/18723	0.024133266767788	0.0631556362960723	0.0362836877841152	HDAC1/IGFBP5/SNAI1/TP63	4
BP	GO:0032508	DNA duplex unwinding	4/244	84/18723	0.024133266767788	0.0631556362960723	0.0362836877841152	DHX9/POT1/RUVBL2/WRN	4
BP	GO:0042310	vasoconstriction	4/244	84/18723	0.024133266767788	0.0631556362960723	0.0362836877841152	AGT/AKT1/CAV1/PIK3C2A	4
BP	GO:0098586	cellular response to virus	4/244	84/18723	0.024133266767788	0.0631556362960723	0.0362836877841152	IRF3/IRF7/MAPK14/TLR3	4
BP	GO:0043303	mast cell degranulation	3/244	48/18723	0.0245879926667777	0.064182007558671	0.0368733506650041	BLK/PDPK1/SYK	3
BP	GO:0090199	regulation of release of cytochrome c from mitochondria	3/244	48/18723	0.0245879926667777	0.064182007558671	0.0368733506650041	AKT1/MMP9/TP53	3
BP	GO:1903053	regulation of extracellular matrix organization	3/244	48/18723	0.0245879926667777	0.064182007558671	0.0368733506650041	AGT/ETS1/RB1	3
BP	GO:2001238	positive regulation of extrinsic apoptotic signaling pathway	3/244	48/18723	0.0245879926667777	0.064182007558671	0.0368733506650041	AGT/CAV1/PML	3
BP	GO:0042129	regulation of T cell proliferation	6/244	171/18723	0.0247855102063719	0.0646564834227211	0.0371459428693101	CEBPB/HMGB1/IL1A/LGALS3/STAT5B/SYK	6
BP	GO:0002902	regulation of B cell apoptotic process	2/244	19/18723	0.0249980633480857	0.0647107164227253	0.0371771003930903	BCL6/BLK	2
BP	GO:0006007	glucose catabolic process	2/244	19/18723	0.0249980633480857	0.0647107164227253	0.0371771003930903	HK3/TP53	2
BP	GO:0008356	asymmetric cell division	2/244	19/18723	0.0249980633480857	0.0647107164227253	0.0371771003930903	ING2/SOX5	2
BP	GO:0033194	response to hydroperoxide	2/244	19/18723	0.0249980633480857	0.0647107164227253	0.0371771003930903	PRKCD/SP1	2
BP	GO:0045091	regulation of single stranded viral RNA replication via double stranded DNA intermediate	2/244	19/18723	0.0249980633480857	0.0647107164227253	0.0371771003930903	CXCL8/TRIM28	2
BP	GO:0045618	positive regulation of keratinocyte differentiation	2/244	19/18723	0.0249980633480857	0.0647107164227253	0.0371771003930903	ALOX15B/PRKCH	2
BP	GO:0046716	muscle cell cellular homeostasis	2/244	19/18723	0.0249980633480857	0.0647107164227253	0.0371771003930903	BAG3/SOD1	2
BP	GO:0046782	regulation of viral transcription	2/244	19/18723	0.0249980633480857	0.0647107164227253	0.0371771003930903	DHX9/ZFP36	2
BP	GO:0051444	negative regulation of ubiquitin-protein transferase activity	2/244	19/18723	0.0249980633480857	0.0647107164227253	0.0371771003930903	LIMK1/MAD2L1	2
BP	GO:0060065	uterus development	2/244	19/18723	0.0249980633480857	0.0647107164227253	0.0371771003930903	KDM5B/SRC	2
BP	GO:1900221	regulation of amyloid-beta clearance	2/244	19/18723	0.0249980633480857	0.0647107164227253	0.0371771003930903	HDAC1/IFNG	2
BP	GO:2000269	regulation of fibroblast apoptotic process	2/244	19/18723	0.0249980633480857	0.0647107164227253	0.0371771003930903	TP53/TP63	2
BP	GO:0010507	negative regulation of autophagy	4/244	85/18723	0.0250742206109488	0.0647107164227253	0.0371771003930903	AKT1/KDM4A/MCL1/TP53	4
BP	GO:0032092	positive regulation of protein binding	4/244	85/18723	0.0250742206109488	0.0647107164227253	0.0371771003930903	BLK/CAV1/MMP9/TERT	4
BP	GO:0042509	regulation of tyrosine phosphorylation of STAT protein	4/244	85/18723	0.0250742206109488	0.0647107164227253	0.0371771003930903	CAV1/HDAC1/IFNG/SOCS1	4
BP	GO:0045069	regulation of viral genome replication	4/244	85/18723	0.0250742206109488	0.0647107164227253	0.0371771003930903	CXCL8/PROX1/RNASEL/TRIM28	4
BP	GO:0098773	skin epidermis development	4/244	85/18723	0.0250742206109488	0.0647107164227253	0.0371771003930903	HDAC1/IGFBP5/SNAI1/TP63	4
BP	GO:0000959	mitochondrial RNA metabolic process	3/244	49/18723	0.0259459644553063	0.0666671652399797	0.0383011042384174	FASTK/FOXO3/PNPT1	3
BP	GO:0002279	mast cell activation involved in immune response	3/244	49/18723	0.0259459644553063	0.0666671652399797	0.0383011042384174	BLK/PDPK1/SYK	3
BP	GO:0002762	negative regulation of myeloid leukocyte differentiation	3/244	49/18723	0.0259459644553063	0.0666671652399797	0.0383011042384174	CDK6/MYC/TLR3	3
BP	GO:0014075	response to amine	3/244	49/18723	0.0259459644553063	0.0666671652399797	0.0383011042384174	CDK1/HDAC1/SOD1	3
BP	GO:0043457	regulation of cellular respiration	3/244	49/18723	0.0259459644553063	0.0666671652399797	0.0383011042384174	AKT1/IFNG/PNPT1	3
BP	GO:0046605	regulation of centrosome cycle	3/244	49/18723	0.0259459644553063	0.0666671652399797	0.0383011042384174	AURKA/BRCA1/SIRT1	3
BP	GO:1904894	positive regulation of receptor signaling pathway via STAT	3/244	49/18723	0.0259459644553063	0.0666671652399797	0.0383011042384174	AGT/AKR1B1/SOCS1	3
BP	GO:0015908	fatty acid transport	4/244	86/18723	0.0260370397193991	0.0668070648732347	0.0383814782938752	AKT1/MAP2K6/PLA2R1/SYK	4
BP	GO:0034103	regulation of tissue remodeling	4/244	86/18723	0.0260370397193991	0.0668070648732347	0.0383814782938752	AGT/SRC/SYK/TP53	4
BP	GO:0010469	regulation of signaling receptor activity	6/244	173/18723	0.0260492232981122	0.0668070648732347	0.0383814782938752	ERRFI1/HDAC1/IFNG/PRKCD/SERPINE1/SRC	6
BP	GO:0032612	interleukin-1 production	5/244	128/18723	0.0262271701002818	0.0671376311918685	0.0385713926989969	ERRFI1/HDAC1/HMGB1/IFNG/PML	5
BP	GO:0032652	regulation of interleukin-1 production	5/244	128/18723	0.0262271701002818	0.0671376311918685	0.0385713926989969	ERRFI1/HDAC1/HMGB1/IFNG/PML	5
BP	GO:0035303	regulation of dephosphorylation	5/244	128/18723	0.0262271701002818	0.0671376311918685	0.0385713926989969	IFNG/LGALS3/NUAK1/PRKCD/SRC	5
BP	GO:0015931	nucleobase-containing compound transport	7/244	222/18723	0.0266738519257423	0.0682385271072262	0.039203870907092	DHX9/MAGOHB/PNPT1/SENP2/SRSF1/TPR/ZFP36	7
BP	GO:0007127	meiosis I	5/244	129/18723	0.0270054533971551	0.0689997278448145	0.0396411900685081	ATM/AURKA/ING2/PTTG1/RAD21	5
BP	GO:0019915	lipid storage	4/244	87/18723	0.0270218125607554	0.0689997278448145	0.0396411900685081	CAV1/SIRT1/SREBF1/STAT5B	4
BP	GO:1903578	regulation of ATP metabolic process	4/244	87/18723	0.0270218125607554	0.0689997278448145	0.0396411900685081	HDAC4/IFNG/TMSB4X/TP53	4
BP	GO:0001961	positive regulation of cytokine-mediated signaling pathway	3/244	50/18723	0.0273434510106482	0.0695031670879171	0.0399304220893743	AXL/IRF3/IRF7	3
BP	GO:0002448	mast cell mediated immunity	3/244	50/18723	0.0273434510106482	0.0695031670879171	0.0399304220893743	BLK/PDPK1/SYK	3
BP	GO:0060337	type I interferon signaling pathway	3/244	50/18723	0.0273434510106482	0.0695031670879171	0.0399304220893743	IRF3/IRF7/TYK2	3
BP	GO:0070231	T cell apoptotic process	3/244	50/18723	0.0273434510106482	0.0695031670879171	0.0399304220893743	AKT1/LGALS3/TP53	3
BP	GO:2000677	regulation of transcription regulatory region DNA binding	3/244	50/18723	0.0273434510106482	0.0695031670879171	0.0399304220893743	IFNG/RB1/TMSB4X	3
BP	GO:0000963	mitochondrial RNA processing	2/244	20/18723	0.0275405876405361	0.0695031670879171	0.0399304220893743	FASTK/PNPT1	2
BP	GO:0006883	cellular sodium ion homeostasis	2/244	20/18723	0.0275405876405361	0.0695031670879171	0.0399304220893743	AGT/IL1A	2
BP	GO:0009110	vitamin biosynthetic process	2/244	20/18723	0.0275405876405361	0.0695031670879171	0.0399304220893743	IFNG/SNAI1	2
BP	GO:0010893	positive regulation of steroid biosynthetic process	2/244	20/18723	0.0275405876405361	0.0695031670879171	0.0399304220893743	IFNG/SREBF1	2
BP	GO:0031498	chromatin disassembly	2/244	20/18723	0.0275405876405361	0.0695031670879171	0.0399304220893743	SMARCA4/SMARCB1	2
BP	GO:0032495	response to muramyl dipeptide	2/244	20/18723	0.0275405876405361	0.0695031670879171	0.0399304220893743	IRF5/MAPK14	2
BP	GO:0046629	gamma-delta T cell activation	2/244	20/18723	0.0275405876405361	0.0695031670879171	0.0399304220893743	STAT5B/SYK	2
BP	GO:0060252	positive regulation of glial cell proliferation	2/244	20/18723	0.0275405876405361	0.0695031670879171	0.0399304220893743	E2F1/PRKCH	2
BP	GO:0072567	chemokine (C-X-C motif) ligand 2 production	2/244	20/18723	0.0275405876405361	0.0695031670879171	0.0399304220893743	HDAC1/HMGB1	2
BP	GO:0097150	neuronal stem cell population maintenance	2/244	20/18723	0.0275405876405361	0.0695031670879171	0.0399304220893743	FOXO3/PROX1	2
BP	GO:1902004	positive regulation of amyloid-beta formation	2/244	20/18723	0.0275405876405361	0.0695031670879171	0.0399304220893743	IFNG/SP1	2
BP	GO:1903206	negative regulation of hydrogen peroxide-induced cell death	2/244	20/18723	0.0275405876405361	0.0695031670879171	0.0399304220893743	NFE2L2/TXN	2
BP	GO:1904292	regulation of ERAD pathway	2/244	20/18723	0.0275405876405361	0.0695031670879171	0.0399304220893743	CAV1/NFE2L2	2
BP	GO:2000341	regulation of chemokine (C-X-C motif) ligand 2 production	2/244	20/18723	0.0275405876405361	0.0695031670879171	0.0399304220893743	HDAC1/HMGB1	2
BP	GO:0007098	centrosome cycle	5/244	130/18723	0.0277983178906133	0.0700674605640627	0.0402546156136244	AURKA/BRCA1/CDK1/CHEK1/SIRT1	5
BP	GO:0042476	odontogenesis	5/244	130/18723	0.0277983178906133	0.0700674605640627	0.0402546156136244	DLX2/HDAC1/SERPINE1/SRC/TP63	5
BP	GO:0007260	tyrosine phosphorylation of STAT protein	4/244	88/18723	0.0280286207248659	0.0706046114701222	0.0405632153984013	CAV1/HDAC1/IFNG/SOCS1	4
BP	GO:0071466	cellular response to xenobiotic stimulus	6/244	177/18723	0.0287036581598525	0.0721882913802233	0.0414730589338017	E2F1/HSPA5/MYC/NFE2L2/RB1/TLR3	6
BP	GO:0010656	negative regulation of muscle cell apoptotic process	3/244	51/18723	0.0287803782244095	0.0721882913802233	0.0414730589338017	BAG3/NFE2L2/PDPK1	3
BP	GO:0021872	forebrain generation of neurons	3/244	51/18723	0.0287803782244095	0.0721882913802233	0.0414730589338017	DLX2/NR2E1/PROX1	3
BP	GO:0043124	negative regulation of I-kappaB kinase/NF-kappaB signaling	3/244	51/18723	0.0287803782244095	0.0721882913802233	0.0414730589338017	HDAC1/PPM1B/SIRT1	3
BP	GO:0045104	intermediate filament cytoskeleton organization	3/244	51/18723	0.0287803782244095	0.0721882913802233	0.0414730589338017	CSNK1A1/RAF1/SOD1	3
BP	GO:0045668	negative regulation of osteoblast differentiation	3/244	51/18723	0.0287803782244095	0.0721882913802233	0.0414730589338017	CDK6/HDAC4/IGFBP5	3
BP	GO:0048013	ephrin receptor signaling pathway	3/244	51/18723	0.0287803782244095	0.0721882913802233	0.0414730589338017	EPHA3/MMP9/SRC	3
BP	GO:0046330	positive regulation of JNK cascade	4/244	89/18723	0.0290575389740399	0.072838983533216	0.0418468895577555	HMGB1/HRAS/TLR3/WNT16	4
BP	GO:0046034	ATP metabolic process	8/244	277/18723	0.0292038292829667	0.0731610268675177	0.0420319074038268	CDK1/HDAC4/HK3/IFNG/NADK/PKM/TMSB4X/TP53	8
BP	GO:0110053	regulation of actin filament organization	8/244	278/18723	0.0297448513433707	0.0744709509852929	0.0427844748783658	ARPC1B/ID1/LATS1/LIMA1/LIMK1/NOX4/PRKCD/TMSB4X	8
BP	GO:0002443	leukocyte mediated immunity	11/244	440/18723	0.0299456791241311	0.0746149029488482	0.0428671770472912	BCL6/BLK/HMGB1/IRF7/MAP3K7/PDPK1/PRKCD/STAT5B/SYK/TLR3/TNFSF13	11
BP	GO:0003002	regionalization	9/244	331/18723	0.0300024890422213	0.0746149029488482	0.0428671770472912	AR/AURKA/BHLHE40/DLX2/ETS2/SNAI1/TP53/TP63/WNT2	9
BP	GO:0042475	odontogenesis of dentin-containing tooth	4/244	90/18723	0.0301086352961557	0.0746149029488482	0.0428671770472912	DLX2/HDAC1/SERPINE1/TP63	4
BP	GO:0046031	ADP metabolic process	4/244	90/18723	0.0301086352961557	0.0746149029488482	0.0428671770472912	HDAC4/HK3/IFNG/PKM	4
BP	GO:0001502	cartilage condensation	2/244	21/18723	0.0301822995506956	0.0746149029488482	0.0428671770472912	MAPK14/SOX5	2
BP	GO:0007063	regulation of sister chromatid cohesion	2/244	21/18723	0.0301822995506956	0.0746149029488482	0.0428671770472912	RAD21/RB1	2
BP	GO:0035455	response to interferon-alpha	2/244	21/18723	0.0301822995506956	0.0746149029488482	0.0428671770472912	AXL/TPR	2
BP	GO:0044342	type B pancreatic cell proliferation	2/244	21/18723	0.0301822995506956	0.0746149029488482	0.0428671770472912	ERRFI1/IGFBP5	2
BP	GO:0045717	negative regulation of fatty acid biosynthetic process	2/244	21/18723	0.0301822995506956	0.0746149029488482	0.0428671770472912	BRCA1/SIRT1	2
BP	GO:0046823	negative regulation of nucleocytoplasmic transport	2/244	21/18723	0.0301822995506956	0.0746149029488482	0.0428671770472912	TPR/TXN	2
BP	GO:0048745	smooth muscle tissue development	2/244	21/18723	0.0301822995506956	0.0746149029488482	0.0428671770472912	MYLK/PROX1	2
BP	GO:0051767	nitric-oxide synthase biosynthetic process	2/244	21/18723	0.0301822995506956	0.0746149029488482	0.0428671770472912	IFNG/MAP2K6	2
BP	GO:0051769	regulation of nitric-oxide synthase biosynthetic process	2/244	21/18723	0.0301822995506956	0.0746149029488482	0.0428671770472912	IFNG/MAP2K6	2
BP	GO:0071498	cellular response to fluid shear stress	2/244	21/18723	0.0301822995506956	0.0746149029488482	0.0428671770472912	NFE2L2/SRC	2
BP	GO:0071605	monocyte chemotactic protein-1 production	2/244	21/18723	0.0301822995506956	0.0746149029488482	0.0428671770472912	HMGB1/SYK	2
BP	GO:0071637	regulation of monocyte chemotactic protein-1 production	2/244	21/18723	0.0301822995506956	0.0746149029488482	0.0428671770472912	HMGB1/SYK	2
BP	GO:0090026	positive regulation of monocyte chemotaxis	2/244	21/18723	0.0301822995506956	0.0746149029488482	0.0428671770472912	HMGB1/SERPINE1	2
BP	GO:0090189	regulation of branching involved in ureteric bud morphogenesis	2/244	21/18723	0.0301822995506956	0.0746149029488482	0.0428671770472912	AGT/VEGFA	2
BP	GO:1902254	negative regulation of intrinsic apoptotic signaling pathway by p53 class mediator	2/244	21/18723	0.0301822995506956	0.0746149029488482	0.0428671770472912	ING2/SIRT1	2
BP	GO:2000178	negative regulation of neural precursor cell proliferation	2/244	21/18723	0.0301822995506956	0.0746149029488482	0.0428671770472912	NR2E1/TP53	2
BP	GO:0010718	positive regulation of epithelial to mesenchymal transition	3/244	52/18723	0.0302566520725359	0.0746149029488482	0.0428671770472912	EZH2/SNAI1/TGFB1I1	3
BP	GO:0045103	intermediate filament-based process	3/244	52/18723	0.0302566520725359	0.0746149029488482	0.0428671770472912	CSNK1A1/RAF1/SOD1	3
BP	GO:0048260	positive regulation of receptor-mediated endocytosis	3/244	52/18723	0.0302566520725359	0.0746149029488482	0.0428671770472912	SERPINE1/SYK/VEGFA	3
BP	GO:0071357	cellular response to type I interferon	3/244	52/18723	0.0302566520725359	0.0746149029488482	0.0428671770472912	IRF3/IRF7/TYK2	3
BP	GO:0072132	mesenchyme morphogenesis	3/244	52/18723	0.0302566520725359	0.0746149029488482	0.0428671770472912	MYC/SNAI1/TBX2	3
BP	GO:0007015	actin filament organization	11/244	442/18723	0.0308027073907159	0.0758821264780018	0.0435952125098577	ARPC1B/ID1/LATS1/LIMA1/LIMK1/NOX4/PRKCD/PROX1/SORBS2/SRC/TMSB4X	11
BP	GO:0010721	negative regulation of cell development	6/244	180/18723	0.0308074780416047	0.0758821264780018	0.0435952125098577	DLX2/ID1/KDM4A/NR2E1/TP53/VEGFA	6
BP	GO:0006354	DNA-templated transcription, elongation	4/244	91/18723	0.0311819709605041	0.0766665705172634	0.0440458852332113	CHEK1/EZH2/LEO1/SUPT5H	4
BP	GO:0060191	regulation of lipase activity	4/244	91/18723	0.0311819709605041	0.0766665705172634	0.0440458852332113	AGT/HRAS/PDPK1/PLA2R1	4
BP	GO:0072080	nephron tubule development	4/244	91/18723	0.0311819709605041	0.0766665705172634	0.0440458852332113	AGT/MYC/VEGFA/YAP1	4
BP	GO:0032784	regulation of DNA-templated transcription, elongation	3/244	53/18723	0.0317721593352324	0.0779309953587004	0.044772312815353	EZH2/LEO1/SUPT5H	3
BP	GO:0045806	negative regulation of endocytosis	3/244	53/18723	0.0317721593352324	0.0779309953587004	0.044772312815353	CAV1/EPHA3/LGALS3	3
BP	GO:0071320	cellular response to cAMP	3/244	53/18723	0.0317721593352324	0.0779309953587004	0.044772312815353	HSPA5/IGFBP5/NOX4	3
BP	GO:0071715	icosanoid transport	3/244	53/18723	0.0317721593352324	0.0779309953587004	0.044772312815353	MAP2K6/PLA2R1/SYK	3
BP	GO:0001101	response to acid chemical	5/244	135/18723	0.0319838446543384	0.0783098784440748	0.0449899857956704	AKR1B1/CDKN1B/CEBPB/SOCS1/VEGFA	5
BP	GO:0002687	positive regulation of leukocyte migration	5/244	135/18723	0.0319838446543384	0.0783098784440748	0.0449899857956704	CXCL8/HMGB1/LGALS3/SERPINE1/VEGFA	5
BP	GO:0061982	meiosis I cell cycle process	5/244	135/18723	0.0319838446543384	0.0783098784440748	0.0449899857956704	ATM/AURKA/ING2/PTTG1/RAD21	5
BP	GO:0002053	positive regulation of mesenchymal cell proliferation	2/244	22/18723	0.0329202046921041	0.0795587760245906	0.0457074927759396	MYC/WNT2	2
BP	GO:0006907	pinocytosis	2/244	22/18723	0.0329202046921041	0.0795587760245906	0.0457074927759396	AXL/CAV1	2
BP	GO:0022616	DNA strand elongation	2/244	22/18723	0.0329202046921041	0.0795587760245906	0.0457074927759396	POT1/TERT	2
BP	GO:0032816	positive regulation of natural killer cell activation	2/244	22/18723	0.0329202046921041	0.0795587760245906	0.0457074927759396	AXL/STAT5B	2
BP	GO:0032891	negative regulation of organic acid transport	2/244	22/18723	0.0329202046921041	0.0795587760245906	0.0457074927759396	AKT1/PLA2R1	2
BP	GO:0035357	peroxisome proliferator activated receptor signaling pathway	2/244	22/18723	0.0329202046921041	0.0795587760245906	0.0457074927759396	ALOX15B/SIRT1	2
BP	GO:0036120	cellular response to platelet-derived growth factor stimulus	2/244	22/18723	0.0329202046921041	0.0795587760245906	0.0457074927759396	ERRFI1/SRC	2
BP	GO:0043371	negative regulation of CD4-positive, alpha-beta T cell differentiation	2/244	22/18723	0.0329202046921041	0.0795587760245906	0.0457074927759396	BCL6/HMGB1	2
BP	GO:0045540	regulation of cholesterol biosynthetic process	2/244	22/18723	0.0329202046921041	0.0795587760245906	0.0457074927759396	SOD1/SREBF1	2
BP	GO:0045663	positive regulation of myoblast differentiation	2/244	22/18723	0.0329202046921041	0.0795587760245906	0.0457074927759396	IGFBP3/MAPK14	2
BP	GO:0048169	regulation of long-term neuronal synaptic plasticity	2/244	22/18723	0.0329202046921041	0.0795587760245906	0.0457074927759396	AGT/HRAS	2
BP	GO:0050860	negative regulation of T cell receptor signaling pathway	2/244	22/18723	0.0329202046921041	0.0795587760245906	0.0457074927759396	DUSP3/LGALS3	2
BP	GO:0051220	cytoplasmic sequestering of protein	2/244	22/18723	0.0329202046921041	0.0795587760245906	0.0457074927759396	LATS1/TMSB4X	2
BP	GO:0060563	neuroepithelial cell differentiation	2/244	22/18723	0.0329202046921041	0.0795587760245906	0.0457074927759396	CEBPB/SERPINE1	2
BP	GO:0060965	negative regulation of gene silencing by miRNA	2/244	22/18723	0.0329202046921041	0.0795587760245906	0.0457074927759396	TERT/TP53	2
BP	GO:0061042	vascular wound healing	2/244	22/18723	0.0329202046921041	0.0795587760245906	0.0457074927759396	SERPINE1/VEGFA	2
BP	GO:0072574	hepatocyte proliferation	2/244	22/18723	0.0329202046921041	0.0795587760245906	0.0457074927759396	CEBPB/PROX1	2
BP	GO:0072575	epithelial cell proliferation involved in liver morphogenesis	2/244	22/18723	0.0329202046921041	0.0795587760245906	0.0457074927759396	CEBPB/PROX1	2
BP	GO:0106118	regulation of sterol biosynthetic process	2/244	22/18723	0.0329202046921041	0.0795587760245906	0.0457074927759396	SOD1/SREBF1	2
BP	GO:0140467	integrated stress response signaling	2/244	22/18723	0.0329202046921041	0.0795587760245906	0.0457074927759396	HSPA5/NFE2L2	2
BP	GO:1901032	negative regulation of response to reactive oxygen species	2/244	22/18723	0.0329202046921041	0.0795587760245906	0.0457074927759396	NFE2L2/TXN	2
BP	GO:2000193	positive regulation of fatty acid transport	2/244	22/18723	0.0329202046921041	0.0795587760245906	0.0457074927759396	MAP2K6/PLA2R1	2
BP	GO:0002819	regulation of adaptive immune response	6/244	183/18723	0.0330097987895736	0.0797283728411702	0.0458049282275136	BCL6/HMGB1/IRF7/MAP3K7/SIRT1/TNFSF13	6
BP	GO:0072659	protein localization to plasma membrane	8/244	284/18723	0.033136559235832	0.0799874851395217	0.0459537914214546	ABI3/AKT1/AR/EPHA3/IFNG/LGALS3/PDPK1/PRKCH	8
BP	GO:1902743	regulation of lamellipodium organization	3/244	54/18723	0.0333267682992247	0.0803521495223821	0.0461632955827565	ABI3/HDAC4/SRC	3
BP	GO:2000179	positive regulation of neural precursor cell proliferation	3/244	54/18723	0.0333267682992247	0.0803521495223821	0.0461632955827565	NR2E1/PROX1/VEGFA	3
BP	GO:0007589	body fluid secretion	4/244	93/18723	0.0333955721532533	0.0804235890095356	0.0462043384444765	CAV1/CCND1/STAT5B/VEGFA	4
BP	GO:0032088	negative regulation of NF-kappaB transcription factor activity	4/244	93/18723	0.0333955721532533	0.0804235890095356	0.0462043384444765	CDKN2A/PIAS4/SIRT1/TMSB4X	4
BP	GO:0050684	regulation of mRNA processing	5/244	137/18723	0.0337624921008197	0.0812595501559002	0.0466846083778225	DHX9/FXR1/LEO1/PRPF19/SUPT5H	5
BP	GO:0006790	sulfur compound metabolic process	9/244	339/18723	0.0341668738237383	0.0821846420153893	0.0472160849992277	ACLY/G6PD/MVK/NFE2L2/NOX4/PMVK/SOD1/SP1/STAT5B	9
BP	GO:0007369	gastrulation	6/244	185/18723	0.0345334122341704	0.0828297412041702	0.0475867023966328	ETS2/ITGB4/LEO1/MMP9/SNAI1/TP53	6
BP	GO:0051896	regulation of protein kinase B signaling	6/244	185/18723	0.0345334122341704	0.0828297412041702	0.0475867023966328	AXL/IGFBP5/PIK3R5/SIRT1/SRC/TXN	6
BP	GO:0002690	positive regulation of leukocyte chemotaxis	4/244	94/18723	0.0345359271654991	0.0828297412041702	0.0475867023966328	CXCL8/HMGB1/SERPINE1/VEGFA	4
BP	GO:0061326	renal tubule development	4/244	94/18723	0.0345359271654991	0.0828297412041702	0.0475867023966328	AGT/MYC/VEGFA/YAP1	4
BP	GO:1990830	cellular response to leukemia inhibitory factor	4/244	94/18723	0.0345359271654991	0.0828297412041702	0.0475867023966328	KDM5B/PDCD10/PML/SIRT1	4
BP	GO:0038066	p38MAPK cascade	3/244	55/18723	0.0349203294427248	0.0836051735812409	0.0480321978095113	MAPK14/VEGFA/ZFP36	3
BP	GO:0045620	negative regulation of lymphocyte differentiation	3/244	55/18723	0.0349203294427248	0.0836051735812409	0.0480321978095113	BCL6/HMGB1/SOCS1	3
BP	GO:0061098	positive regulation of protein tyrosine kinase activity	3/244	55/18723	0.0349203294427248	0.0836051735812409	0.0480321978095113	AGT/NOX4/SRC	3
BP	GO:0000209	protein polyubiquitination	7/244	236/18723	0.0354368240796173	0.0847057832717696	0.048664511577931	BRCA1/DDB2/PRPF19/RBX1/SMURF2/SPOP/WWP1	7
BP	GO:0048762	mesenchymal cell differentiation	7/244	236/18723	0.0354368240796173	0.0847057832717696	0.048664511577931	EPHA3/EZH2/SNAI1/TGFB1I1/TRIM28/WNT16/WNT2	7
BP	GO:0002532	production of molecular mediator involved in inflammatory response	4/244	95/18723	0.0356987006163799	0.0847057832717696	0.048664511577931	EZH2/MAPK14/SERPINE1/SYK	4
BP	GO:0050764	regulation of phagocytosis	4/244	95/18723	0.0356987006163799	0.0847057832717696	0.048664511577931	HMGB1/IFNG/SOD1/SYK	4
BP	GO:1990823	response to leukemia inhibitory factor	4/244	95/18723	0.0356987006163799	0.0847057832717696	0.048664511577931	KDM5B/PDCD10/PML/SIRT1	4
BP	GO:0001759	organ induction	2/244	23/18723	0.03575136931563	0.0847057832717696	0.048664511577931	AR/WNT2	2
BP	GO:0019430	removal of superoxide radicals	2/244	23/18723	0.03575136931563	0.0847057832717696	0.048664511577931	NFE2L2/SOD1	2
BP	GO:0021895	cerebral cortex neuron differentiation	2/244	23/18723	0.03575136931563	0.0847057832717696	0.048664511577931	DLX2/NR2E1	2
BP	GO:0030194	positive regulation of blood coagulation	2/244	23/18723	0.03575136931563	0.0847057832717696	0.048664511577931	NFE2L2/SERPINE1	2
BP	GO:0030539	male genitalia development	2/244	23/18723	0.03575136931563	0.0847057832717696	0.048664511577931	AR/DHCR24	2
BP	GO:0036119	response to platelet-derived growth factor	2/244	23/18723	0.03575136931563	0.0847057832717696	0.048664511577931	ERRFI1/SRC	2
BP	GO:0036303	lymph vessel morphogenesis	2/244	23/18723	0.03575136931563	0.0847057832717696	0.048664511577931	PROX1/VEGFA	2
BP	GO:0045943	positive regulation of transcription by RNA polymerase I	2/244	23/18723	0.03575136931563	0.0847057832717696	0.048664511577931	SMARCA4/SMARCB1	2
BP	GO:0060353	regulation of cell adhesion molecule production	2/244	23/18723	0.03575136931563	0.0847057832717696	0.048664511577931	CAV1/CXCL8	2
BP	GO:0072576	liver morphogenesis	2/244	23/18723	0.03575136931563	0.0847057832717696	0.048664511577931	CEBPB/PROX1	2
BP	GO:1900048	positive regulation of hemostasis	2/244	23/18723	0.03575136931563	0.0847057832717696	0.048664511577931	NFE2L2/SERPINE1	2
BP	GO:2000737	negative regulation of stem cell differentiation	2/244	23/18723	0.03575136931563	0.0847057832717696	0.048664511577931	NFE2L2/YAP1	2
BP	GO:2000810	regulation of bicellular tight junction assembly	2/244	23/18723	0.03575136931563	0.0847057832717696	0.048664511577931	PRKCH/SNAI1	2
BP	GO:0006869	lipid transport	10/244	398/18723	0.0363965146679209	0.0861845958630237	0.0495141075522435	AGT/AKT1/CAV1/KDM5B/LIMA1/MAP2K6/PLA2R1/PRKCD/SIRT1/SYK	10
BP	GO:0050768	negative regulation of neurogenesis	5/244	140/18723	0.0365437838641297	0.0863055135599862	0.0495835762524493	DLX2/ID1/KDM4A/NR2E1/TP53	5
BP	GO:0001658	branching involved in ureteric bud morphogenesis	3/244	56/18723	0.0365526761034622	0.0863055135599862	0.0495835762524493	AGT/MYC/VEGFA	3
BP	GO:0002886	regulation of myeloid leukocyte mediated immunity	3/244	56/18723	0.0365526761034622	0.0863055135599862	0.0495835762524493	BLK/PDPK1/SYK	3
BP	GO:0010518	positive regulation of phospholipase activity	3/244	56/18723	0.0365526761034622	0.0863055135599862	0.0495835762524493	AGT/HRAS/PDPK1	3
BP	GO:0045071	negative regulation of viral genome replication	3/244	56/18723	0.0365526761034622	0.0863055135599862	0.0495835762524493	PROX1/RNASEL/TRIM28	3
BP	GO:0002718	regulation of cytokine production involved in immune response	4/244	96/18723	0.0368839211063421	0.0869875818854914	0.049975432872404	BCL6/MAP3K7/SIRT1/TLR3	4
BP	GO:0034620	cellular response to unfolded protein	4/244	96/18723	0.0368839211063421	0.0869875818854914	0.049975432872404	BAG3/CCND1/HSPA5/NFE2L2	4
CC	GO:0000792	heterochromatin	11/242	73/19550	1.5085785415591e-09	4.96322340172942e-07	3.8905446598103e-07	CBX8/CDKN2A/CENPA/HDAC1/KDM4A/MECP2/PML/SIRT1/SIRT6/SNAI1/TRIM28	11
CC	GO:0098687	chromosomal region	20/242	348/19550	1.42890802540948e-08	2.35055370179859e-06	1.84253929592274e-06	ATM/CDK1/CEBPB/CENPA/CHEK1/CSNK1A1/DPY30/EZH2/HJURP/KDM4A/MAD2L1/PML/POT1/RAD21/SIRT6/SNAI1/TERF2/TERT/TPR/WRN	20
CC	GO:0034399	nuclear periphery	11/242	130/19550	6.63367308683689e-07	7.27492815189779e-05	5.70263125008785e-05	CEBPB/MORC3/PIAS4/PML/PRKCD/RAD21/RNASEL/RUVBL2/TGFB1I1/TP53/TPR	11
CC	GO:0005667	transcription regulator complex	19/242	413/19550	1.02928880938753e-06	7.96870138810111e-05	6.24646245427859e-05	ATF7IP/CCND1/CDK4/CEBPB/CSNK2A1/E2F1/FOS/HDAC1/HDAC4/HMGB1/ING2/RB1/SP1/TBX2/TFAP4/TFDP1/TP53/TRIM28/YAP1	19
CC	GO:0016363	nuclear matrix	10/242	111/19550	1.21104884317646e-06	7.96870138810111e-05	6.24646245427859e-05	CEBPB/MORC3/PIAS4/PML/PRKCD/RAD21/RNASEL/RUVBL2/TGFB1I1/TP53	10
CC	GO:0070603	SWI/SNF superfamily-type complex	8/242	72/19550	2.96969560465109e-06	0.000155096149436486	0.000121575929009563	CSNK2A1/HDAC1/MCRS1/PBRM1/RB1/RUVBL2/SMARCA4/SMARCB1	8
CC	GO:1904949	ATPase complex	8/242	73/19550	3.29991807311672e-06	0.000155096149436486	0.000121575929009563	CSNK2A1/HDAC1/MCRS1/PBRM1/RB1/RUVBL2/SMARCA4/SMARCB1	8
CC	GO:0000228	nuclear chromosome	13/242	227/19550	5.37683400540684e-06	0.000210625567868487	0.000165104028564324	BRCA1/CHEK1/CSNK2A1/DHX9/HDAC1/ING2/MCRS1/PBRM1/RAD21/RUVBL2/SIN3B/SMARCB1/TOP1	13
CC	GO:0000781	chromosome, telomeric region	11/242	162/19550	5.76179364989782e-06	0.000210625567868487	0.000165104028564324	ATM/CDK1/CHEK1/DPY30/EZH2/PML/POT1/SIRT6/TERF2/TERT/WRN	11
CC	GO:0016580	Sin3 complex	4/242	11/19550	7.05953417766146e-06	0.000232258674445062	0.000182061670897585	CSNK2A1/HDAC1/ING2/SIN3B	4
CC	GO:0070822	Sin3-type complex	4/242	14/19550	2.07960294237946e-05	0.000621990334584401	0.000487562412328198	CSNK2A1/HDAC1/ING2/SIN3B	4
CC	GO:0019898	extrinsic component of membrane	14/242	309/19550	3.31737044921465e-05	0.000909512398159683	0.000712943649173324	AAK1/AKT1/ALOX15B/BLK/ERRFI1/GNG11/PIK3C2A/PIK3R5/PML/SOCS1/SRC/SYK/TPR/WNT2	14
CC	GO:0016605	PML body	8/242	103/19550	4.24488932367139e-05	0.00107428352883684	0.000842103550040074	MORC3/PIAS4/PML/RB1/SENP2/SIRT1/TERT/TP53	8
CC	GO:0005925	focal adhesion	16/242	418/19550	6.99455246445983e-05	0.00164371982914806	0.00128847019082155	ALOX15B/ARPC1B/CAV1/HSPA5/ITGB4/LIMA1/LIMK1/MAP2K1/MAP2K2/NOX4/PAK4/PDPK1/SENP1/SORBS2/SRC/TGFB1I1	16
CC	GO:0030055	cell-substrate junction	16/242	425/19550	8.49206141608711e-05	0.00186259213726177	0.00146003862943252	ALOX15B/ARPC1B/CAV1/HSPA5/ITGB4/LIMA1/LIMK1/MAP2K1/MAP2K2/NOX4/PAK4/PDPK1/SENP1/SORBS2/SRC/TGFB1I1	16
CC	GO:0017053	transcription repressor complex	6/242	62/19550	0.000116453179623302	0.00239456850600414	0.00187704138208612	CCND1/HDAC1/HDAC4/HMGB1/SP1/TFAP4	6
CC	GO:0000307	cyclin-dependent protein kinase holoenzyme complex	5/242	42/19550	0.000163238105831985	0.00315913745992489	0.00247636754977315	CCND1/CDK1/CDK4/CDK6/CDKN1A	5
CC	GO:0000118	histone deacetylase complex	6/242	72/19550	0.000267040079502336	0.00488089923090381	0.00382601283497499	CSNK2A1/HDAC1/HDAC4/ING2/RUVBL2/SIN3B	6
CC	GO:0001650	fibrillar center	8/242	140/19550	0.000360465799264943	0.00567467862265204	0.00444823632234762	KDM4A/LEO1/NUAK1/RPS6KA6/SIRT1/SMARCB1/SNAI1/TOP1	8
CC	GO:0000782	telomere cap complex	3/242	12/19550	0.000379461792396185	0.00567467862265204	0.00444823632234762	POT1/TERF2/TERT	3
CC	GO:0000783	nuclear telomere cap complex	3/242	12/19550	0.000379461792396185	0.00567467862265204	0.00444823632234762	POT1/TERF2/TERT	3
CC	GO:0140445	chromosome, telomeric repeat region	3/242	12/19550	0.000379461792396185	0.00567467862265204	0.00444823632234762	POT1/TERF2/TERT	3
CC	GO:0016607	nuclear speck	14/242	412/19550	0.000653961934783176	0.00935449898015935	0.00733275395981136	AR/CSNK1A1/HDAC4/LIMK1/MAPK14/NEK6/PRPF19/RAF1/SGK1/SMURF2/SPOP/SRSF1/TERT/WRN	14
CC	GO:0061695	transferase complex, transferring phosphorus-containing groups	10/242	239/19550	0.000822215189725375	0.0109555482605941	0.00858777579217905	CCND1/CDK1/CDK4/CDK6/CDKN1A/LEO1/PIK3C2A/PIK3R5/SOCS1/TERT	10
CC	GO:0000775	chromosome, centromeric region	9/242	198/19550	0.00083248846965001	0.0109555482605941	0.00858777579217905	CEBPB/CENPA/CSNK1A1/HJURP/KDM4A/MAD2L1/RAD21/SNAI1/TPR	9
CC	GO:1904813	ficolin-1-rich granule lumen	7/242	124/19550	0.000900764914922542	0.0113981406542122	0.00893471271886732	ACLY/HK3/HMGB1/MAPK14/MMP9/PKM/PSMD14	7
CC	GO:0000793	condensed chromosome	10/242	244/19550	0.00096253596715615	0.011728679007199	0.00919381333151098	BRCA1/CEBPB/CENPA/CHEK1/CSNK1A1/HJURP/HMGB1/MAD2L1/RAD21/TPR	10
CC	GO:0090575	RNA polymerase II transcription regulator complex	8/242	168/19550	0.00119464681969918	0.0137813725952609	0.0108028676558596	CEBPB/E2F1/FOS/ING2/RB1/TFDP1/TRIM28/YAP1	8
CC	GO:0000791	euchromatin	4/242	38/19550	0.00121477144456707	0.0137813725952609	0.0108028676558596	RUVBL2/SIRT1/SP1/TRIM28	4
CC	GO:0009898	cytoplasmic side of plasma membrane	8/242	172/19550	0.00138827568785065	0.0152247567100955	0.0119342997727512	AKT1/BLK/ERRFI1/G6PD/GNG11/MAP2K2/SRC/SYK	8
CC	GO:0019897	extrinsic component of plasma membrane	8/242	174/19550	0.00149402234666842	0.0158559145823842	0.0124290483848476	AAK1/AKT1/BLK/ERRFI1/GNG11/SRC/SYK/WNT2	8
CC	GO:0016514	SWI/SNF complex	3/242	19/19550	0.0015676884033808	0.0160457365612229	0.0125778450087973	RB1/SMARCA4/SMARCB1	3
CC	GO:0031234	extrinsic component of cytoplasmic side of plasma membrane	6/242	101/19550	0.00160945077969713	0.0160457365612229	0.0125778450087973	AKT1/BLK/ERRFI1/GNG11/SRC/SYK	6
CC	GO:0043073	germ cell nucleus	3/242	20/19550	0.00182758507044794	0.0176845731816874	0.0138624873764627	AURKA/TERF2/YAP1	3
CC	GO:0034451	centriolar satellite	6/242	107/19550	0.00215881407518379	0.020062341203718	0.0157263592862291	G6PD/NEK1/NEK6/PDZD2/PIK3R5/TACC3	6
CC	GO:0101002	ficolin-1-rich granule	8/242	185/19550	0.00219527137791443	0.020062341203718	0.0157263592862291	ACLY/HK3/HMGB1/LGALS3/MAPK14/MMP9/PKM/PSMD14	8
CC	GO:0034774	secretory granule lumen	11/242	322/19550	0.00233960602659789	0.0208035238581272	0.0163073535282072	ACLY/CXCL1/HK3/HMGB1/MAPK14/PKM/PRKCD/PSMD14/SERPINE1/TMSB4X/VEGFA	11
CC	GO:0005721	pericentric heterochromatin	3/242	22/19550	0.00242423242297527	0.0209887491357595	0.0164525469149291	CENPA/KDM4A/SNAI1	3
CC	GO:0060205	cytoplasmic vesicle lumen	11/242	325/19550	0.00251296481200285	0.0211991134140754	0.016617446125255	ACLY/CXCL1/HK3/HMGB1/MAPK14/PKM/PRKCD/PSMD14/SERPINE1/TMSB4X/VEGFA	11
CC	GO:0031983	vesicle lumen	11/242	327/19550	0.00263420971329104	0.0216663748918188	0.0169837205199028	ACLY/CXCL1/HK3/HMGB1/MAPK14/PKM/PRKCD/PSMD14/SERPINE1/TMSB4X/VEGFA	11
CC	GO:0098562	cytoplasmic side of membrane	8/242	197/19550	0.00323123387278275	0.0254660810829348	0.0199622136148425	AKT1/BLK/ERRFI1/G6PD/GNG11/MAP2K2/SRC/SYK	8
CC	GO:0042641	actomyosin	5/242	81/19550	0.00332839357618905	0.0254660810829348	0.0199622136148425	BAG3/HDAC4/LIMA1/MYLK/NOX4	5
CC	GO:1902554	serine/threonine protein kinase complex	5/242	81/19550	0.00332839357618905	0.0254660810829348	0.0199622136148425	CCND1/CDK1/CDK4/CDK6/CDKN1A	5
CC	GO:0032993	protein-DNA complex	8/242	199/19550	0.00343566902401779	0.0256894342932239	0.0201372945187646	CENPA/FOS/NFE2L2/POT1/SP1/TERF2/TERT/TOP1	8
CC	GO:0005819	spindle	12/242	391/19550	0.00361295397965439	0.0264147079845843	0.0207058181290135	AKT1/AURKA/CDK1/LATS1/MAD2L1/MAPK14/NEK6/PRPF19/RAD21/RB1/TACC3/TPR	12
CC	GO:0000151	ubiquitin ligase complex	10/242	301/19550	0.00443541223480777	0.031722839679386	0.0248667276322175	BRCA1/CBX7/CBX8/CDKN1B/DDB2/FBXO31/RBX1/SMURF2/SPOP/WWP1	10
CC	GO:0005942	phosphatidylinositol 3-kinase complex	3/242	28/19550	0.00488312623606933	0.0341818836524853	0.0267943096939974	PIK3C2A/PIK3R5/SOCS1	3
CC	GO:0000922	spindle pole	7/242	170/19550	0.00533899792742782	0.0365943816275782	0.0286854055311363	AURKA/LATS1/MAD2L1/MAPK14/NEK6/RAD21/TACC3	7
CC	GO:0005657	replication fork	4/242	60/19550	0.00649446358973948	0.0427335704204858	0.0334977595681299	BCL6/CHEK1/TP53/WRN	4
CC	GO:0035097	histone methyltransferase complex	4/242	60/19550	0.00649446358973948	0.0427335704204858	0.0334977595681299	DPY30/EZH2/MCRS1/RUVBL2	4
CC	GO:1902911	protein kinase complex	5/242	96/19550	0.00684232014561611	0.0441396730962294	0.0345999677126098	CCND1/CDK1/CDK4/CDK6/CDKN1A	5
CC	GO:0031464	Cul4A-RING E3 ubiquitin ligase complex	2/242	11/19550	0.00779701988841686	0.0492466913872146	0.0386032295308513	CDKN1B/RBX1	2
CC	GO:0031519	PcG protein complex	3/242	34/19550	0.00844761988117786	0.0492466913872146	0.0386032295308513	CBX7/CBX8/EZH2	3
CC	GO:0080008	Cul4-RING E3 ubiquitin ligase complex	3/242	34/19550	0.00844761988117786	0.0492466913872146	0.0386032295308513	CDKN1B/DDB2/RBX1	3
CC	GO:0005777	peroxisome	6/242	142/19550	0.00856602063922674	0.0492466913872146	0.0386032295308513	ATM/MAP2K2/MVK/PEX19/PMVK/SOD1	6
CC	GO:0042579	microbody	6/242	142/19550	0.00856602063922674	0.0492466913872146	0.0386032295308513	ATM/MAP2K2/MVK/PEX19/PMVK/SOD1	6
CC	GO:0005844	polysome	4/242	66/19550	0.00906358912152645	0.0492466913872146	0.0386032295308513	DHX9/FXR1/MCRS1/PNPT1	4
CC	GO:0000779	condensed chromosome, centromeric region	6/242	144/19550	0.00914321523195922	0.0492466913872146	0.0386032295308513	CEBPB/CENPA/CSNK1A1/HJURP/MAD2L1/TPR	6
CC	GO:0044615	nuclear pore nuclear basket	2/242	12/19550	0.00928053150762098	0.0492466913872146	0.0386032295308513	MAD2L1/TPR	2
CC	GO:0071006	U2-type catalytic step 1 spliceosome	2/242	12/19550	0.00928053150762098	0.0492466913872146	0.0386032295308513	MAGOHB/PRPF19	2
CC	GO:0071012	catalytic step 1 spliceosome	2/242	12/19550	0.00928053150762098	0.0492466913872146	0.0386032295308513	MAGOHB/PRPF19	2
CC	GO:0071564	npBAF complex	2/242	12/19550	0.00928053150762098	0.0492466913872146	0.0386032295308513	SMARCA4/SMARCB1	2
CC	GO:0001741	XY body	2/242	13/19550	0.0108790280817973	0.0559250037329891	0.0438381888164528	SIN3B/SMARCB1	2
CC	GO:0045120	pronucleus	2/242	13/19550	0.0108790280817973	0.0559250037329891	0.0438381888164528	AURKA/EZH2	2
CC	GO:0001725	stress fiber	4/242	71/19550	0.0116499657159194	0.0580733139475376	0.0455221945837361	BAG3/LIMA1/MYLK/NOX4	4
CC	GO:0097517	contractile actin filament bundle	4/242	71/19550	0.0116499657159194	0.0580733139475376	0.0455221945837361	BAG3/LIMA1/MYLK/NOX4	4
CC	GO:0031965	nuclear membrane	9/242	297/19550	0.011979920340412	0.058826773014859	0.0461128119937304	CCND1/CDK4/EPHA3/ITGB4/SENP1/SENP2/SIRT1/SPIN1/TPR	9
CC	GO:0016581	NuRD complex	2/242	14/19550	0.0125894597801749	0.0591704609668218	0.0463822202427495	CSNK2A1/HDAC1	2
CC	GO:0031011	Ino80 complex	2/242	14/19550	0.0125894597801749	0.0591704609668218	0.0463822202427495	MCRS1/RUVBL2	2
CC	GO:0090545	CHD-type complex	2/242	14/19550	0.0125894597801749	0.0591704609668218	0.0463822202427495	CSNK2A1/HDAC1	2
MF	GO:0004674	protein serine/threonine kinase activity	44/244	386/18368	2.12155117067474e-28	1.06714023884939e-25	7.65991633201511e-26	AAK1/ADCK5/AKT1/ATM/AURKA/BRAF/CDK1/CDK18/CDK4/CDK6/CHEK1/CSNK1A1/CSNK2A1/FASTK/GRK6/LATS1/LIMK1/MAP2K1/MAP2K2/MAP2K6/MAP3K6/MAP3K7/MAP4K1/MAPK12/MAPK14/MAPKAPK5/MAST1/MYLK/NEK4/NEK6/NUAK1/PAK4/PDIK1L/PDPK1/PIM1/PPM1D/PRKCD/PRKCH/RAF1/RPS6KA6/SGK1/STK32C/SYK/TOP1	44
MF	GO:0106310	protein serine kinase activity	41/244	360/18368	1.8451397517286e-26	4.64052647559743e-24	3.33096281496268e-24	AAK1/AKT1/ATM/AURKA/BRAF/CDK1/CDK18/CDK4/CDK6/CHEK1/CSNK1A1/CSNK2A1/KSR2/LATS1/LIMK1/MAP2K1/MAP2K2/MAP2K6/MAP2K7/MAP3K6/MAP3K7/MAP4K1/MAPK12/MAPK14/MAPKAPK5/MAST1/NEK1/NEK4/NEK6/NUAK1/PAK4/PDIK1L/PDPK1/PIM1/PRKCD/PRKCH/RAF1/RPS6KA6/SGK1/STK32C/STK40	41
MF	GO:0140297	DNA-binding transcription factor binding	26/244	394/18368	1.87908431725517e-11	3.15059803859783e-09	2.26149445901236e-09	AR/BHLHE40/CDKN2A/CEBPB/DHX9/ETS2/FOS/HDAC1/HDAC4/HMGB1/LATS1/MAPK14/MYC/NEK6/NFE2L2/PROX1/RB1/SIRT1/SMARCA4/SMARCB1/SP1/SRC/STAT5B/TGFB1I1/TP53/YAP1	26
MF	GO:0061629	RNA polymerase II-specific DNA-binding transcription factor binding	22/244	299/18368	9.10039383405846e-11	1.14437452463285e-08	8.21430285547908e-09	AR/BHLHE40/CDKN2A/CEBPB/DHX9/ETS2/FOS/HDAC1/HDAC4/LATS1/MAPK14/NFE2L2/PROX1/RB1/SIRT1/SMARCA4/SMARCB1/SP1/SRC/STAT5B/TGFB1I1/TP53	22
MF	GO:0004712	protein serine/threonine/tyrosine kinase activity	10/244	44/18368	2.37628621941828e-10	2.39054393673479e-08	1.71592878581151e-08	AKT1/AURKA/BRAF/MAP2K1/MAP2K2/MAP2K6/MAP2K7/MAPK14/MAPKAPK5/SGK1	10
MF	GO:0003714	transcription corepressor activity	17/244	187/18368	5.34851500344814e-10	4.48383841122403e-08	3.21849236172406e-08	ATF7IP/BRD7/CCND1/EZH2/HDAC1/HDAC4/KDM5B/MECP2/PIAS4/RB1/RUVBL2/SIN3B/SIRT1/SIRT6/SMARCA4/TRIM28/YAP1	17
MF	GO:0004708	MAP kinase kinase activity	7/244	18/18368	1.88194444865612e-09	1.3523115109629e-07	9.7068713667526e-08	BRAF/MAP2K1/MAP2K2/MAP2K6/MAP2K7/MAPK14/MAPKAPK5	7
MF	GO:0001046	core promoter sequence-specific DNA binding	9/244	42/18368	3.38317674589226e-09	2.12717237897976e-07	1.52688108400138e-07	CEBPB/EZH2/FOS/HDAC1/MYC/RUVBL2/SMARCA4/SMARCB1/TP53	9
MF	GO:0002039	p53 binding	10/244	66/18368	1.56447065621685e-08	8.74365266752308e-07	6.27618052727931e-07	BRD7/CDKN2AIP/HDAC1/MAPKAPK5/NUAK1/SIRT1/SMARCA4/SMARCB1/TP53/TP63	10
MF	GO:0004713	protein tyrosine kinase activity	13/244	136/18368	3.31963295272599e-08	1.66977537522117e-06	1.19856221345791e-06	AXL/BLK/EPHA3/MAP2K1/MAP2K2/MAP2K6/MAP2K7/MATK/NEK1/PRKCD/SRC/SYK/TYK2	13
MF	GO:0003712	transcription coregulator activity	24/244	489/18368	4.02523550955064e-08	1.84063041936725e-06	1.3212017031348e-06	ATF7IP/BRCA1/BRD7/CCND1/DHX9/ETS1/EWSR1/EZH2/HDAC1/HDAC4/HMGB1/KDM5B/MECP2/PIAS4/RB1/RUVBL2/SIN3B/SIRT1/SIRT6/SMARCA4/SMARCB1/TGFB1I1/TRIM28/YAP1	24
MF	GO:0004714	transmembrane receptor protein tyrosine kinase activity	12/244	124/18368	9.8664253643119e-08	4.13567663187407e-06	2.96858236838507e-06	AXL/BLK/EPHA3/MAP2K1/MAP2K2/MAP2K6/MAP2K7/MATK/PRKCD/SRC/SYK/TYK2	12
MF	GO:1990841	promoter-specific chromatin binding	9/244	62/18368	1.22173003703577e-07	4.72715545099225e-06	3.39314496116008e-06	DHX9/EZH2/HDAC1/HDAC4/IRF3/MECP2/SIRT1/TP53/TRIM28	9
MF	GO:0047485	protein N-terminus binding	11/244	110/18368	2.43261642290836e-07	8.34562970661393e-06	5.99048025398886e-06	ATM/CSNK2A1/HDAC1/ID1/MAP2K1/MECP2/PDCD10/PEX19/SMARCA4/TERT/TP53	11
MF	GO:0044389	ubiquitin-like protein ligase binding	18/244	316/18368	2.48875637374173e-07	8.34562970661393e-06	5.99048025398886e-06	AURKA/BRCA1/CDKN1A/CEBPB/CKB/HSPA5/KDM4A/NEK6/PATZ1/PIAS4/PML/RB1/RBX1/SPOP/SRC/TP53/TRIM28/TXNIP	18
MF	GO:0004861	cyclin-dependent protein serine/threonine kinase inhibitor activity	5/244	12/18368	2.91451271736464e-07	9.16249935521507e-06	6.57682803984257e-06	CDKN1A/CDKN1B/CDKN1C/CDKN2A/CDKN2B	5
MF	GO:0031994	insulin-like growth factor I binding	5/244	13/18368	4.68481192511854e-07	1.3168139277807e-05	9.45207025695885e-06	IGFBP1/IGFBP3/IGFBP5/IGFBP6/ITGB4	5
MF	GO:0019199	transmembrane receptor protein kinase activity	12/244	143/18368	4.71225660040805e-07	1.3168139277807e-05	9.45207025695885e-06	AXL/BLK/EPHA3/MAP2K1/MAP2K2/MAP2K6/MAP2K7/MATK/PRKCD/SRC/SYK/TYK2	12
MF	GO:0031625	ubiquitin protein ligase binding	17/244	297/18368	5.06033586007098e-07	1.33965733558721e-05	9.61603988922076e-06	AURKA/BRCA1/CDKN1A/CKB/HSPA5/KDM4A/NEK6/PATZ1/PIAS4/PML/RB1/RBX1/SPOP/SRC/TP53/TRIM28/TXNIP	17
MF	GO:0019207	kinase regulator activity	15/244	233/18368	5.51648490280298e-07	1.38739595305495e-05	9.95870695611275e-06	CCND1/CDK4/CDKN1A/CDKN1B/CDKN1C/CDKN2A/CDKN2B/HMGB1/MAP2K1/MAP2K2/MAP2K6/MOB3A/PIK3R5/SFN/SOCS1	15
MF	GO:0019887	protein kinase regulator activity	14/244	204/18368	6.16369934395166e-07	1.47635274762271e-05	1.05972374685485e-05	CCND1/CDK4/CDKN1A/CDKN1B/CDKN1C/CDKN2A/CDKN2B/HMGB1/MAP2K1/MAP2K2/MAP2K6/MOB3A/SFN/SOCS1	14
MF	GO:0001216	DNA-binding transcription activator activity	21/244	456/18368	8.33750952160832e-07	1.90625785880408e-05	1.3683089789051e-05	AR/CEBPB/DLX2/E2F1/EHF/ETS1/FOS/FOXO3/IRF3/IRF5/MYC/NFE2L2/NR2E1/SP1/SREBF1/STAT5B/TFAP4/TFDP1/TP53/TP63/VENTX	21
MF	GO:0001228	DNA-binding transcription activator activity, RNA polymerase II-specific	20/244	450/18368	2.64208137933007e-06	5.77811710349142e-05	4.14752362979504e-05	AR/CEBPB/DLX2/EHF/ETS1/FOS/FOXO3/IRF3/IRF5/MYC/NFE2L2/NR2E1/SP1/SREBF1/STAT5B/TFAP4/TFDP1/TP53/TP63/VENTX	20
MF	GO:0030332	cyclin binding	6/244	32/18368	3.50584543132711e-06	7.34766771648973e-05	5.27414466204035e-05	CDK1/CDK4/CDK6/CDKN1A/CDKN1B/FBXO31	6
MF	GO:0016538	cyclin-dependent protein serine/threonine kinase regulator activity	7/244	50/18368	4.11224206221252e-06	8.27383102917159e-05	5.93894327300587e-05	CCND1/CDK4/CDKN1A/CDKN1B/CDKN1C/CDKN2A/CDKN2B	7
MF	GO:0030291	protein serine/threonine kinase inhibitor activity	6/244	34/18368	5.0887360551441e-06	9.39536570096764e-05	6.74397914707942e-05	CDKN1A/CDKN1B/CDKN1C/CDKN2A/CDKN2B/SFN	6
MF	GO:0042393	histone binding	14/244	244/18368	5.10142748944951e-06	9.39536570096764e-05	6.74397914707942e-05	ASF1A/BRD7/CBX8/DEK/HJURP/ING1/ING2/KDM4A/KDM5B/MORC3/PRMT6/SIRT1/SMARCA4/SPIN1	14
MF	GO:0000979	RNA polymerase II core promoter sequence-specific DNA binding	5/244	20/18368	5.23002464467384e-06	9.39536570096764e-05	6.74397914707942e-05	CEBPB/EZH2/FOS/HDAC1/RUVBL2	5
MF	GO:0000287	magnesium ion binding	13/244	221/18368	8.51978369832943e-06	0.0001477741793193	0.000106072080164319	ITPK1/LATS1/MAP2K7/MAP3K6/MAP3K7/MAPK12/MAST1/MVK/NEK6/PKM/PPM1B/RPS6KA6/WRN	13
MF	GO:0001221	transcription coregulator binding	8/244	78/18368	9.0971935656619e-06	0.000152529612117598	0.000109485522562177	AR/EZH2/FOXO3/NEK6/NFE2L2/SMARCA4/SP1/TERT	8
MF	GO:0051019	mitogen-activated protein kinase binding	5/244	25/18368	1.69757751116981e-05	0.000275445641328521	0.000197714460553904	MAPK14/MAPKAPK5/PPM1D/SIRT1/TPR	5
MF	GO:0004715	non-membrane spanning protein tyrosine kinase activity	6/244	45/18368	2.72764206022316e-05	0.000428751236341329	0.000307756982452811	BLK/MATK/PRKCD/SRC/SYK/TYK2	6
MF	GO:0005520	insulin-like growth factor binding	5/244	29/18368	3.63337023022671e-05	0.000546808192663298	0.000392498085347936	IGFBP1/IGFBP3/IGFBP5/IGFBP6/ITGB4	5
MF	GO:0017136	NAD-dependent histone deacetylase activity	4/244	15/18368	3.69611899613363e-05	0.000546808192663298	0.000392498085347936	HDAC1/HDAC4/SIRT1/SIRT6	4
MF	GO:0004860	protein kinase inhibitor activity	7/244	70/18368	3.93919995235041e-05	0.000566119307437787	0.000406359574031937	CDKN1A/CDKN1B/CDKN1C/CDKN2A/CDKN2B/SFN/SOCS1	7
MF	GO:0008022	protein C-terminus binding	11/244	189/18368	4.65947641477042e-05	0.000651032399063756	0.000467310061481361	HRAS/ID1/MAD2L1/MAP2K1/PIAS4/SIRT1/SP1/SRC/TERF2/TERT/YAP1	11
MF	GO:0034979	NAD-dependent protein deacetylase activity	4/244	16/18368	4.876860559411e-05	0.000662989421995603	0.000475892794275383	HDAC1/HDAC4/SIRT1/SIRT6	4
MF	GO:0019210	kinase inhibitor activity	7/244	74/18368	5.65322999098988e-05	0.000748309127754713	0.000537135148728401	CDKN1A/CDKN1B/CDKN1C/CDKN2A/CDKN2B/SFN/SOCS1	7
MF	GO:0031490	chromatin DNA binding	8/244	103/18368	6.93926106096642e-05	0.000894986747093874	0.000642420119814165	BCL6/DHX9/EZH2/FOXO3/HDAC1/RUVBL2/SMARCA4/SMARCB1	8
MF	GO:0001227	DNA-binding transcription repressor activity, RNA polymerase II-specific	14/244	310/18368	7.29460375661392e-05	0.0009172964223942	0.000658433970662783	BCL6/BHLHE40/CEBPB/ETS2/FOXO3/HIVEP1/IRF3/MYC/NR2E1/PATZ1/PROX1/SNAI1/TBX2/ZNF148	14
MF	GO:0001217	DNA-binding transcription repressor activity	14/244	313/18368	8.08280900722535e-05	0.000991622666008379	0.000711785234782618	BCL6/BHLHE40/CEBPB/ETS2/FOXO3/HIVEP1/IRF3/MYC/NR2E1/PATZ1/PROX1/SNAI1/TBX2/ZNF148	14
MF	GO:0016922	nuclear receptor binding	9/244	144/18368	0.000133344080445329	0.00159695410628573	0.00114629121786336	CEBPB/ETS2/LATS1/PROX1/SIRT1/SMARCA4/SRC/STAT5B/TGFB1I1	9
MF	GO:0004407	histone deacetylase activity	4/244	21/18368	0.000152208711377046	0.00178048794936405	0.00127803153004472	HDAC1/HDAC4/SIRT1/SIRT6	4
MF	GO:0003727	single-stranded RNA binding	7/244	87/18368	0.00015861959714473	0.0018133103946318	0.00130159143111584	CBX8/DHX9/DLX2/FXR1/HMGB1/MCRS1/PNPT1	7
MF	GO:0033558	protein deacetylase activity	4/244	22/18368	0.000184101202587255	0.00205784233114198	0.00147711608157727	HDAC1/HDAC4/SIRT1/SIRT6	4
MF	GO:0019789	SUMO transferase activity	4/244	24/18368	0.000261909763421506	0.00274569723156074	0.0019708572782784	HDAC4/PIAS4/PML/TRIM28	4
MF	GO:0043274	phospholipase binding	4/244	24/18368	0.000261909763421506	0.00274569723156074	0.0019708572782784	PDPK1/PLA2R1/SRC/SYK	4
MF	GO:0097110	scaffold protein binding	6/244	67/18368	0.000262014845158878	0.00274569723156074	0.0019708572782784	BRAF/MAP2K1/MAP2K2/MAP3K7/SRC/SYK	6
MF	GO:0003684	damaged DNA binding	6/244	68/18368	0.000284218078084867	0.00291758557707527	0.00209423847009902	BRCA1/DDB2/HMGB1/POT1/TP63/WRN	6
MF	GO:0140030	modification-dependent protein binding	9/244	160/18368	0.000294139998618712	0.00293801509964547	0.00210890275019022	BRD7/CBX8/ING1/ING2/KDM4A/MORC3/PML/SMARCA4/SPIN1	9
MF	GO:0042826	histone deacetylase binding	8/244	127/18368	0.000297890198970018	0.00293801509964547	0.00210890275019022	CCND1/CEBPB/HDAC1/HDAC4/NR2E1/SP1/TFAP4/TP53	8
MF	GO:0035035	histone acetyltransferase binding	4/244	25/18368	0.000308563856432898	0.00298476191895669	0.00214245754567782	CEBPB/ETS1/SP1/TP53	4
MF	GO:0035064	methylated histone binding	6/244	73/18368	0.000418330075704675	0.00383236222379653	0.00275086374963317	CBX8/ING1/ING2/KDM4A/MORC3/SPIN1	6
MF	GO:0140034	methylation-dependent protein binding	6/244	73/18368	0.000418330075704675	0.00383236222379653	0.00275086374963317	CBX8/ING1/ING2/KDM4A/MORC3/SPIN1	6
MF	GO:0004709	MAP kinase kinase kinase activity	4/244	27/18368	0.000419259294300433	0.00383236222379653	0.00275086374963317	BRAF/MAP3K6/MAP3K7/RAF1	4
MF	GO:0070888	E-box binding	5/244	48/18368	0.000426664581575757	0.00383236222379653	0.00275086374963317	BHLHE40/HDAC1/MYC/SNAI1/TFAP4	5
MF	GO:0008353	RNA polymerase II CTD heptapeptide repeat kinase activity	3/244	12/18368	0.000466182996841175	0.00411386048089668	0.00295292276854151	CDK1/CDK4/CDK6	3
MF	GO:0001968	fibronectin binding	4/244	28/18368	0.000484069698114078	0.00419805272674795	0.00301335583399508	IGFBP3/IGFBP5/IGFBP6/VEGFA	4
MF	GO:0004693	cyclin-dependent protein serine/threonine kinase activity	4/244	29/18368	0.000555707457443967	0.00465868085157192	0.00334399399830317	CDK1/CDK18/CDK4/CDK6	4
MF	GO:0097472	cyclin-dependent protein kinase activity	4/244	29/18368	0.000555707457443967	0.00465868085157192	0.00334399399830317	CDK1/CDK18/CDK4/CDK6	4
MF	GO:0035259	glucocorticoid receptor binding	3/244	14/18368	0.000756302265839498	0.0062363940937257	0.00447647415328642	CEBPB/ETS2/STAT5B	3
MF	GO:0003713	transcription coactivator activity	11/244	262/18368	0.000790550376930281	0.00641365870316019	0.00460371441913559	BRCA1/BRD7/DHX9/ETS1/HMGB1/SIRT1/SMARCA4/SMARCB1/TGFB1I1/TRIM28/YAP1	11
MF	GO:0035173	histone kinase activity	3/244	16/18368	0.00114091498001248	0.00910921007851236	0.00653857707843411	AURKA/CDK1/CHEK1	3
MF	GO:0005125	cytokine activity	10/244	235/18368	0.00122734200205373	0.00964614104739102	0.00692398530763863	CXCL1/CXCL8/HMGB1/IFNG/IL1A/TNFSF13/TNFSF15/VEGFA/WNT16/WNT2	10
MF	GO:0042162	telomeric DNA binding	4/244	36/18368	0.0012815433873412	0.00991717421280961	0.00711853249972522	POT1/TERF2/TERT/WRN	4
MF	GO:0019213	deacetylase activity	4/244	38/18368	0.0015729672338459	0.0119879169488558	0.00860490847223512	HDAC1/HDAC4/SIRT1/SIRT6	4
MF	GO:0031072	heat shock protein binding	7/244	129/18368	0.00169640080966392	0.0127356657800142	0.00914164144092264	BAG3/CDKN1B/CSNK2A1/HSPA5/LIMK1/TPR/ZFP36	7
MF	GO:0001091	RNA polymerase II general transcription initiation factor binding	3/244	20/18368	0.0022332930133345	0.0165197997898125	0.011857887052225	AR/RUVBL2/TP53	3
MF	GO:0030295	protein kinase activator activity	6/244	101/18368	0.00228993955551482	0.0166933274844052	0.0119824449663094	CDKN1A/HMGB1/MAP2K1/MAP2K2/MAP2K6/MOB3A	6
MF	GO:0001098	basal transcription machinery binding	5/244	70/18368	0.00238131272881665	0.0168704267971095	0.0121095665824182	AR/DHX9/LEO1/RUVBL2/TP53	5
MF	GO:0001099	basal RNA polymerase II transcription machinery binding	5/244	70/18368	0.00238131272881665	0.0168704267971095	0.0121095665824182	AR/DHX9/LEO1/RUVBL2/TP53	5
MF	GO:0070182	DNA polymerase binding	3/244	22/18368	0.00295846237505831	0.020668146870199	0.0148355642491959	CDK2AP1/HMGB1/SMARCA4	3
MF	GO:0019209	kinase activator activity	6/244	107/18368	0.00305807734546361	0.0207866608752459	0.0149206334209676	CDKN1A/HMGB1/MAP2K1/MAP2K2/MAP2K6/MOB3A	6
MF	GO:0051087	chaperone binding	6/244	107/18368	0.00305807734546361	0.0207866608752459	0.0149206334209676	BAG3/CDKN1B/HSPA5/SOD1/TERT/TP53	6
MF	GO:0009931	calcium-dependent protein serine/threonine kinase activity	3/244	23/18368	0.00336914979215949	0.022595764606083	0.016219205315238	MAPKAPK5/PRKCD/PRKCH	3
MF	GO:0005126	cytokine receptor binding	10/244	271/18368	0.00347038199101038	0.0229684492299766	0.0164867177689274	CXCL1/CXCL8/IFNG/IL1A/SMURF2/SYK/TNFSF13/TNFSF15/TYK2/VEGFA	10
MF	GO:0010857	calcium-dependent protein kinase activity	3/244	24/18368	0.00381304122483635	0.0249085680012037	0.0178793320590412	MAPKAPK5/PRKCD/PRKCH	3
MF	GO:0019903	protein phosphatase binding	7/244	150/18368	0.00395266620686431	0.0251669759753513	0.0180648169081207	AKT1/CDKN1B/LGALS3/MAP2K7/MAPK14/SOD1/TP53	7
MF	GO:0140677	molecular function activator activity	7/244	150/18368	0.00395266620686431	0.0251669759753513	0.0180648169081207	AKT1/CXCL1/MAP2K6/PDPK1/PRKCD/RAF1/SRC	7
MF	GO:0019902	phosphatase binding	8/244	196/18368	0.00477091431256956	0.0299971237402811	0.0215318895948863	AKT1/CDKN1B/LGALS3/MAP2K7/MAPK14/SOD1/SYK/TP53	8
MF	GO:0045296	cadherin binding	11/244	332/18368	0.00499948093029791	0.0310461593572821	0.022284885758183	BAG3/CTNNAL1/HSPA5/LIMA1/NDRG1/NOTCH3/PAK4/PKM/RSL1D1/SFN/SRC	11
MF	GO:0043425	bHLH transcription factor binding	3/244	27/18368	0.00535157305507235	0.0328273322768462	0.023563408958791	BHLHE40/SIRT1/SP1	3
MF	GO:0003697	single-stranded DNA binding	6/244	123/18368	0.00603912605819818	0.0365985591237794	0.0262703898283066	DHX9/HMGB1/POT1/TERF2/TOP1/TP53	6
MF	GO:0051219	phosphoprotein binding	5/244	88/18368	0.00636139832285216	0.038092659004698	0.0273428524403294	LEO1/RB1/SFN/SRC/SYK	5
MF	GO:0016628	oxidoreductase activity, acting on the CH-CH group of donors, NAD or NADP as acceptor	3/244	29/18368	0.00655643876565312	0.0387986905779237	0.0278496408250033	AKR1B1/BLVRA/DHCR24	3
MF	GO:0051117	ATPase binding	5/244	89/18368	0.00666876699562088	0.0390045325441547	0.0279973938739041	AR/CAV1/PEX19/RUVBL2/SRC	5
MF	GO:0001094	TFIID-class transcription factor complex binding	2/244	10/18368	0.00737172604206033	0.0398707333242618	0.0286191514705908	RUVBL2/TP53	2
MF	GO:0016303	1-phosphatidylinositol-3-kinase activity	2/244	10/18368	0.00737172604206033	0.0398707333242618	0.0286191514705908	ATM/PIK3C2A	2
MF	GO:0030957	Tat protein binding	2/244	10/18368	0.00737172604206033	0.0398707333242618	0.0286191514705908	SMARCA4/SMARCB1	2
MF	GO:0031078	histone deacetylase activity (H3-K14 specific)	2/244	10/18368	0.00737172604206033	0.0398707333242618	0.0286191514705908	HDAC1/HDAC4	2
MF	GO:0032041	NAD-dependent histone deacetylase activity (H3-K14 specific)	2/244	10/18368	0.00737172604206033	0.0398707333242618	0.0286191514705908	HDAC1/HDAC4	2
MF	GO:0032356	oxidized DNA binding	2/244	10/18368	0.00737172604206033	0.0398707333242618	0.0286191514705908	POT1/WRN	2
MF	GO:0098505	G-rich strand telomeric DNA binding	2/244	10/18368	0.00737172604206033	0.0398707333242618	0.0286191514705908	POT1/TERF2	2
MF	GO:0071889	14-3-3 protein binding	3/244	32/18368	0.00864407091527229	0.0458418895127442	0.0329052382606912	AKT1/NEK1/ZFP36	3
MF	GO:0005078	MAP-kinase scaffold activity	2/244	11/18368	0.00893142181361617	0.0458418895127442	0.0329052382606912	MAP2K1/MAP2K2	2
MF	GO:0005536	glucose binding	2/244	11/18368	0.00893142181361617	0.0458418895127442	0.0329052382606912	G6PD/HK3	2
MF	GO:0035197	siRNA binding	2/244	11/18368	0.00893142181361617	0.0458418895127442	0.0329052382606912	DHX9/MECP2	2
MF	GO:0097371	MDM2/MDM4 family protein binding	2/244	11/18368	0.00893142181361617	0.0458418895127442	0.0329052382606912	TP53/TP63	2
MF	GO:0003964	RNA-directed DNA polymerase activity	2/244	12/18368	0.0106244695769712	0.0523932176197696	0.0376077715676069	TERF2/TERT	2
MF	GO:0030955	potassium ion binding	2/244	12/18368	0.0106244695769712	0.0523932176197696	0.0376077715676069	HDAC4/PKM	2
MF	GO:0035004	phosphatidylinositol 3-kinase activity	2/244	12/18368	0.0106244695769712	0.0523932176197696	0.0376077715676069	ATM/PIK3C2A	2
MF	GO:0043047	single-stranded telomeric DNA binding	2/244	12/18368	0.0106244695769712	0.0523932176197696	0.0376077715676069	POT1/TERF2	2
MF	GO:0030145	manganese ion binding	4/244	65/18368	0.0109244620400998	0.0533495573414583	0.0382942307588578	NEK4/PIM1/PPM1B/WRN	4
MF	GO:0019838	growth factor binding	6/244	141/18368	0.0114535698247239	0.0553956309791936	0.0397628992902865	IGFBP1/IGFBP3/IGFBP5/IGFBP6/ITGB4/KL	6
MF	GO:0140097	catalytic activity, acting on DNA	8/244	229/18368	0.0116985098365427	0.0560414328360095	0.0402264548765329	DHX9/ENDOG/RUVBL2/SMARCA4/TERF2/TERT/TOP1/WRN	8
MF	GO:0000217	DNA secondary structure binding	3/244	36/18368	0.0119699202782041	0.0568006594333648	0.0407714265682623	HMGB1/POT1/WRN	3
MF	GO:0034450	ubiquitin-ubiquitin ligase activity	2/244	13/18368	0.0124470809907519	0.0585129134425067	0.0420004798802549	PRPF19/RBX1	2
MF	GO:0042056	chemoattractant activity	3/244	37/18368	0.0129006140810654	0.0600834155812583	0.0431277839162323	HMGB1/LGALS3/VEGFA	3
MF	GO:0048018	receptor ligand activity	13/244	487/18368	0.0136214926660734	0.062858814780137	0.0451199612212766	AGT/CXCL1/CXCL8/HMGB1/IFNG/IL1A/KL/LGALS3/TNFSF13/TNFSF15/VEGFA/WNT16/WNT2	13
MF	GO:0004707	MAP kinase activity	2/244	14/18368	0.0143955441115707	0.0652338620551355	0.0468247665269676	MAPK12/MAPK14	2
MF	GO:0140666	annealing activity	2/244	14/18368	0.0143955441115707	0.0652338620551355	0.0468247665269676	FXR1/TP53	2
MF	GO:0016811	hydrolase activity, acting on carbon-nitrogen (but not peptide) bonds, in linear amides	4/244	71/18368	0.0147452969435376	0.0662221818089232	0.047534180936404	HDAC1/HDAC4/SIRT1/SIRT6	4
MF	GO:0030546	signaling receptor activator activity	13/244	495/18368	0.0153935854310112	0.0685218891309615	0.0491849073389553	AGT/CXCL1/CXCL8/HMGB1/IFNG/IL1A/KL/LGALS3/TNFSF13/TNFSF15/VEGFA/WNT16/WNT2	13
MF	GO:0008047	enzyme activator activity	5/244	110/18368	0.0157423821442289	0.0689883261775692	0.0495197151384456	CXCL1/PDPK1/PRKCD/RAF1/SRC	5
MF	GO:0031492	nucleosomal DNA binding	3/244	40/18368	0.0159350231925542	0.0689883261775692	0.0495197151384456	HDAC1/SMARCA4/SMARCB1	3
MF	GO:0070063	RNA polymerase binding	4/244	73/18368	0.0161841401370838	0.0689883261775692	0.0495197151384456	BRCA1/DHX9/LEO1/ZFP36	4
MF	GO:0106306	protein serine phosphatase activity	4/244	73/18368	0.0161841401370838	0.0689883261775692	0.0495197151384456	DUSP16/DUSP3/PPM1B/PPM1D	4
MF	GO:0106307	protein threonine phosphatase activity	4/244	73/18368	0.0161841401370838	0.0689883261775692	0.0495197151384456	DUSP16/DUSP3/PPM1B/PPM1D	4
MF	GO:0043138	3'-5' DNA helicase activity	2/244	15/18368	0.016466222046457	0.0690209140780658	0.0495431066836383	DHX9/WRN	2
MF	GO:0098847	sequence-specific single stranded DNA binding	2/244	15/18368	0.016466222046457	0.0690209140780658	0.0495431066836383	POT1/TERF2	2
