# Supplementary material for: Leveraging senescence-oxidative stress co-relation to predict prognosis and drug sensitivity in breast invasive carcinoma
Source: Front Endocrinol (Lausanne). 2023 Aug 4;14:1179050. doi: 10.3389/fendo.2023.1179050 (PMC10437062; doi:10.3389/fendo.2023.1179050)
Supplement: Supplementary file 1 [file DataSheet_1.zip › 1.KEGG_GO/KEGG.txt]

ID	Description	GeneRatio	BgRatio	pvalue	p.adjust	qvalue	geneID	Count
hsa04218	Cellular senescence	29/167	156/8225	2.27384253961442e-20	5.45722209507462e-18	2.58499993977219e-18	AKT1/ATM/CCND1/CDK1/CDK4/CDK6/CDKN1A/CDKN2A/CDKN2B/CHEK1/CXCL8/E2F1/ETS1/FOXM1/FOXO3/HRAS/IGFBP3/IL1A/MAP2K1/MAP2K2/MAP2K6/MAPK12/MAPK14/MYC/RAF1/RB1/SERPINE1/SIRT1/TP53	29
hsa05219	Bladder cancer	17/167	41/8225	7.39909710212692e-19	8.8789165225523e-17	4.20580256331425e-17	BRAF/CCND1/CDK4/CDKN1A/CDKN2A/CXCL8/E2F1/HRAS/MAP2K1/MAP2K2/MMP9/MYC/RAF1/RB1/SRC/TP53/VEGFA	17
hsa05167	Kaposi sarcoma-associated herpesvirus infection	30/167	194/8225	1.14215183426799e-18	9.13721467414396e-17	4.32815431933135e-17	AKT1/CCND1/CDK4/CDK6/CDKN1A/CXCL1/CXCL8/E2F1/FOS/GNG11/HRAS/IRF3/IRF7/MAP2K1/MAP2K2/MAP2K6/MAP2K7/MAPK12/MAPK14/MYC/PIK3R5/RAF1/RB1/SRC/SYK/TLR3/TP53/TYK2/VEGFA/ZFP36	30
hsa05161	Hepatitis B	26/167	162/8225	1.12374446523018e-16	6.74246679138109e-15	3.19380005907525e-15	AKT1/BRAF/CDKN1A/CXCL8/DDB2/E2F1/FOS/HRAS/IRF3/IRF7/MAP2K1/MAP2K2/MAP2K6/MAP2K7/MAP3K7/MAPK12/MAPK14/MMP9/MYC/RAF1/RB1/SRC/STAT5B/TLR3/TP53/TYK2	26
hsa01522	Endocrine resistance	21/167	98/8225	2.69004822981167e-16	1.2912231503096e-14	6.11632018567705e-15	AKT1/BRAF/CCND1/CDK4/CDKN1A/CDKN1B/CDKN2A/E2F1/FOS/HRAS/MAP2K1/MAP2K2/MAPK12/MAPK14/MMP9/NOTCH3/RAF1/RB1/SP1/SRC/TP53	21
hsa05220	Chronic myeloid leukemia	19/167	76/8225	3.50659070342856e-16	1.40263628137142e-14	6.64406659596991e-15	AKT1/BRAF/CCND1/CDK4/CDK6/CDKN1A/CDKN1B/CDKN2A/DDB2/E2F1/HDAC1/HRAS/MAP2K1/MAP2K2/MYC/RAF1/RB1/STAT5B/TP53	19
hsa05223	Non-small cell lung cancer	18/167	72/8225	2.19645389760966e-15	7.53069907751885e-14	3.56717324724577e-14	AKT1/BRAF/CCND1/CDK4/CDK6/CDKN1A/CDKN2A/DDB2/E2F1/FOXO3/HRAS/MAP2K1/MAP2K2/PDPK1/RAF1/RB1/STAT5B/TP53	18
hsa05225	Hepatocellular carcinoma	25/167	168/8225	2.88541617097599e-15	8.65624851292798e-14	4.10032824296589e-14	AKT1/BRAF/BRD7/CCND1/CDK4/CDK6/CDKN1A/CDKN2A/CSNK1A1/DDB2/E2F1/HRAS/MAP2K1/MAP2K2/MYC/NFE2L2/PBRM1/RAF1/RB1/SMARCA4/SMARCB1/TERT/TP53/WNT16/WNT2	25
hsa04110	Cell cycle	22/167	127/8225	5.80610781449659e-15	1.54829541719909e-13	7.33403092357464e-14	ATM/CCND1/CDK1/CDK4/CDK6/CDKN1A/CDKN1B/CDKN1C/CDKN2A/CDKN2B/CHEK1/E2F1/HDAC1/MAD2L1/MYC/PTTG1/RAD21/RB1/RBX1/SFN/TFDP1/TP53	22
hsa05224	Breast cancer	22/167	147/8225	1.35514100560863e-13	3.25233841346071e-12	1.54058135374455e-12	AKT1/BRAF/BRCA1/CCND1/CDK4/CDK6/CDKN1A/CSNK1A1/DDB2/E2F1/FOS/HRAS/MAP2K1/MAP2K2/MYC/NOTCH3/RAF1/RB1/SP1/TP53/WNT16/WNT2	22
hsa05218	Melanoma	15/167	72/8225	9.26246339897132e-12	2.02090110523011e-10	9.57268944582681e-11	AKT1/BRAF/CCND1/CDK4/CDK6/CDKN1A/CDKN2A/DDB2/E2F1/HRAS/MAP2K1/MAP2K2/RAF1/RB1/TP53	15
hsa04115	p53 signaling pathway	15/167	73/8225	1.14551110143185e-11	2.29102220286369e-10	1.08522104346175e-10	ATM/CCND1/CDK1/CDK4/CDK6/CDKN1A/CDKN2A/CHEK1/DDB2/IGFBP3/PPM1D/SERPINE1/SFN/TP53/ZMAT3	15
hsa05214	Glioma	15/167	75/8225	1.73397988701187e-11	3.20119363756037e-10	1.51635488094965e-10	AKT1/BRAF/CCND1/CDK4/CDK6/CDKN1A/CDKN2A/DDB2/E2F1/HRAS/MAP2K1/MAP2K2/RAF1/RB1/TP53	15
hsa05160	Hepatitis C	20/167	157/8225	3.99036273295531e-11	6.84062182792339e-10	3.24029455006897e-10	AKT1/BRAF/CCND1/CDK4/CDK6/CDKN1A/E2F1/HRAS/IFNG/IRF3/IRF7/MAP2K1/MAP2K2/MYC/RAF1/RB1/RNASEL/TLR3/TP53/TYK2	20
hsa05213	Endometrial cancer	13/167	58/8225	8.91623260658568e-11	1.28823283514471e-09	6.102155534896e-10	AKT1/BRAF/CCND1/CDKN1A/DDB2/FOXO3/HRAS/MAP2K1/MAP2K2/MYC/PDPK1/RAF1/TP53	13
hsa05169	Epstein-Barr virus infection	22/167	202/8225	9.1098637477703e-11	1.28823283514471e-09	6.102155534896e-10	AKT1/CCND1/CDK4/CDK6/CDKN1A/CDKN1B/DDB2/E2F1/HDAC1/IRF3/IRF7/MAP2K6/MAP2K7/MAP3K7/MAPK12/MAPK14/MYC/PSMD14/RB1/SYK/TP53/TYK2	22
hsa05166	Human T-cell leukemia virus 1 infection	23/167	222/8225	9.12498258227503e-11	1.28823283514471e-09	6.102155534896e-10	AKT1/ATM/CCND1/CDK4/CDKN1A/CDKN2A/CDKN2B/CHEK1/E2F1/ETS1/ETS2/FOS/HRAS/MAD2L1/MAP2K1/MAP2K2/MYC/PTTG1/RB1/STAT5B/TERT/TP53/ZFP36	23
hsa04068	FoxO signaling pathway	18/167	131/8225	1.12349743821957e-10	1.4255531731522e-09	6.75262029387882e-10	AKT1/ATM/BCL6/BRAF/CCND1/CDKN1A/CDKN1B/CDKN2B/FOXO3/HRAS/MAP2K1/MAP2K2/MAPK12/MAPK14/PDPK1/RAF1/SGK1/SIRT1	18
hsa05163	Human cytomegalovirus infection	23/167	225/8225	1.1992529997148e-10	1.4255531731522e-09	6.75262029387882e-10	AKT1/CCND1/CDK4/CDK6/CDKN1A/CDKN2A/CXCL8/E2F1/GNG11/HRAS/IRF3/MAP2K1/MAP2K2/MAP2K6/MAPK12/MAPK14/MYC/RAF1/RB1/SP1/SRC/TP53/VEGFA	23
hsa05226	Gastric cancer	19/167	149/8225	1.24703241871967e-10	1.4255531731522e-09	6.75262029387882e-10	AKT1/BRAF/CCND1/CDKN1A/CDKN1B/CDKN2B/CSNK1A1/DDB2/E2F1/HRAS/MAP2K1/MAP2K2/MYC/RAF1/RB1/TERT/TP53/WNT16/WNT2	19
hsa04933	AGE-RAGE signaling pathway in diabetic complications	16/167	100/8225	1.24735902650817e-10	1.4255531731522e-09	6.75262029387882e-10	AGT/AKT1/CCND1/CDK4/CDKN1B/CXCL8/HRAS/IL1A/MAPK12/MAPK14/NOX4/PIM1/PRKCD/SERPINE1/STAT5B/VEGFA	16
hsa05212	Pancreatic cancer	14/167	76/8225	2.70333439631288e-10	2.94909206870496e-09	1.39693834833393e-09	AKT1/BRAF/CCND1/CDK4/CDK6/CDKN1A/CDKN2A/DDB2/E2F1/MAP2K1/RAF1/RB1/TP53/VEGFA	14
hsa05206	MicroRNAs in cancer	26/167	310/8225	5.45849337656732e-10	5.69581917554851e-09	2.69801960947035e-09	ATM/BRCA1/CCND1/CDK6/CDKN1A/CDKN1B/CDKN2A/E2F1/EZH2/HDAC1/HDAC4/HRAS/MAP2K1/MAP2K2/MCL1/MMP9/MYC/NOTCH3/PAK4/PIM1/RAF1/SIRT1/SOCS1/TP53/TP63/VEGFA	26
hsa05215	Prostate cancer	15/167	97/8225	7.9975751091911e-10	7.9975751091911e-09	3.7883250517221e-09	AKT1/AR/BRAF/CCND1/CDKN1A/CDKN1B/E2F1/HRAS/MAP2K1/MAP2K2/MMP9/PDPK1/RAF1/RB1/TP53	15
hsa04917	Prolactin signaling pathway	13/167	70/8225	1.08605955181364e-09	1.0426171697411e-08	4.93871290929993e-09	AKT1/CCND1/FOS/FOXO3/HRAS/MAP2K1/MAP2K2/MAPK12/MAPK14/RAF1/SOCS1/SRC/STAT5B	13
hsa05216	Thyroid cancer	10/167	37/8225	1.97448425831161e-09	1.8226008538261e-08	8.63337246549207e-09	BRAF/CCND1/CDKN1A/DDB2/HRAS/MAP2K1/MAP2K2/MYC/TP53/TPR	10
hsa05165	Human papillomavirus infection	26/167	331/8225	2.24546794072468e-09	1.99597150286639e-08	9.45460185568288e-09	AKT1/ATM/CCND1/CDK4/CDK6/CDKN1A/CDKN1B/CSNK1A1/E2F1/HDAC1/HRAS/IRF3/ITGB4/MAP2K1/MAP2K2/NOTCH3/PKM/RAF1/RB1/TERT/TLR3/TP53/TYK2/VEGFA/WNT16/WNT2	26
hsa05418	Fluid shear stress and atherosclerosis	17/167	139/8225	2.40904736853046e-09	2.06489774445468e-08	9.78109457899586e-09	AKT1/CAV1/FOS/IFNG/IL1A/MAP2K6/MAP2K7/MAP3K7/MAPK12/MAPK14/MMP9/NFE2L2/PIAS4/SRC/TP53/TXN/VEGFA	17
hsa05203	Viral carcinogenesis	20/167	204/8225	4.47770174596426e-09	3.70568420355663e-08	1.75532409642156e-08	CCND1/CDK1/CDK4/CDK6/CDKN1A/CDKN1B/CDKN2A/CDKN2B/CHEK1/HDAC1/HDAC4/HRAS/IRF3/IRF7/PKM/RB1/SRC/STAT5B/SYK/TP53	20
hsa05205	Proteoglycans in cancer	20/167	205/8225	4.87601858679026e-09	3.90081486943221e-08	1.84775441183631e-08	AKT1/BRAF/CAV1/CCND1/CDKN1A/HRAS/MAP2K1/MAP2K2/MAPK12/MAPK14/MMP9/MYC/PDPK1/RAF1/SRC/TFAP4/TP53/VEGFA/WNT16/WNT2	20
hsa04012	ErbB signaling pathway	13/167	85/8225	1.29851953955858e-08	1.00530544998083e-07	4.76197318411974e-08	AKT1/BRAF/CDKN1A/CDKN1B/HRAS/MAP2K1/MAP2K2/MAP2K7/MYC/PAK4/RAF1/SRC/STAT5B	13
hsa04722	Neurotrophin signaling pathway	15/167	119/8225	1.45337275304479e-08	1.09002956478359e-07	5.1632979384486e-08	AKT1/BRAF/FOXO3/HRAS/MAP2K1/MAP2K2/MAP2K7/MAPK12/MAPK14/MATK/PDPK1/PRKCD/RAF1/RPS6KA6/TP53	15
hsa04620	Toll-like receptor signaling pathway	14/167	104/8225	1.91177642588472e-08	1.34948924180098e-07	6.39231746116254e-08	AKT1/CXCL8/FOS/IRF3/IRF5/IRF7/MAP2K1/MAP2K2/MAP2K6/MAP2K7/MAP3K7/MAPK12/MAPK14/TLR3	14
hsa04660	T cell receptor signaling pathway	14/167	104/8225	1.91177642588472e-08	1.34948924180098e-07	6.39231746116254e-08	AKT1/CDK4/FOS/HRAS/IFNG/MAP2K1/MAP2K2/MAP2K7/MAP3K7/MAPK12/MAPK14/PAK4/PDPK1/RAF1	14
hsa04010	MAPK signaling pathway	23/167	294/8225	2.25995652905598e-08	1.54968447706696e-07	7.3406106808435e-08	AKT1/BRAF/DUSP16/DUSP3/FOS/HRAS/IL1A/MAP2K1/MAP2K2/MAP2K6/MAP2K7/MAP3K6/MAP3K7/MAP4K1/MAPK12/MAPK14/MAPKAPK5/MYC/PPM1B/RAF1/RPS6KA6/TP53/VEGFA	23
hsa05170	Human immunodeficiency virus 1 infection	19/167	212/8225	4.86737170656616e-08	3.24491447104411e-07	1.53706474944194e-07	AKT1/ATM/CDK1/CHEK1/FOS/GNG11/HRAS/IRF3/LIMK1/MAP2K1/MAP2K2/MAP2K6/MAP2K7/MAP3K7/MAPK12/MAPK14/PAK4/RAF1/RBX1	19
hsa05221	Acute myeloid leukemia	11/167	67/8225	8.35933871778676e-08	5.30606507807522e-07	2.51339924750932e-07	AKT1/BRAF/CCND1/HRAS/MAP2K1/MAP2K2/MYC/PIM1/PML/RAF1/STAT5B	11
hsa04934	Cushing syndrome	16/167	155/8225	8.40126970695244e-08	5.30606507807522e-07	2.51339924750932e-07	AGT/BRAF/CCND1/CDK4/CDK6/CDKN1A/CDKN1B/CDKN2A/CDKN2B/E2F1/MAP2K1/MAP2K2/RB1/SP1/WNT16/WNT2	16
hsa04664	Fc epsilon RI signaling pathway	11/167	68/8225	9.79913928647272e-08	5.95971937901168e-07	2.82302496900553e-07	AKT1/HRAS/MAP2K1/MAP2K2/MAP2K6/MAP2K7/MAPK12/MAPK14/PDPK1/RAF1/SYK	11
hsa05135	Yersinia infection	15/167	137/8225	9.93286563168613e-08	5.95971937901168e-07	2.82302496900553e-07	AKT1/ARPC1B/CXCL8/FOS/IRF3/LIMK1/MAP2K1/MAP2K2/MAP2K6/MAP2K7/MAP3K7/MAPK12/MAPK14/RPS6KA6/SRC	15
hsa05211	Renal cell carcinoma	11/167	69/8225	1.14548980716156e-07	6.70530618826277e-07	3.17619766812447e-07	AKT1/BRAF/CDKN1A/ETS1/HRAS/MAP2K1/MAP2K2/PAK4/RAF1/RBX1/VEGFA	11
hsa05230	Central carbon metabolism in cancer	11/167	70/8225	1.33542564505961e-07	7.63100368605489e-07	3.61468595655231e-07	AKT1/G6PD/HK3/HRAS/MAP2K1/MAP2K2/MYC/PKM/RAF1/SIRT6/TP53	11
hsa05210	Colorectal cancer	12/167	86/8225	1.37511611871584e-07	7.67506670911168e-07	3.63555791484237e-07	AKT1/BRAF/CCND1/CDKN1A/DDB2/FOS/HRAS/MAP2K1/MAP2K2/MYC/RAF1/TP53	12
hsa05222	Small cell lung cancer	12/167	92/8225	2.93659798189416e-07	1.60178071739681e-06	7.58738234556386e-07	AKT1/CCND1/CDK4/CDK6/CDKN1A/CDKN1B/CDKN2B/DDB2/E2F1/MYC/RB1/TP53	12
hsa05417	Lipid and atherosclerosis	18/167	215/8225	3.15117316549642e-07	1.68062568826476e-06	7.96085852335937e-07	AKT1/CXCL1/CXCL8/FOS/HRAS/HSPA5/IRF3/IRF7/MAP2K6/MAP2K7/MAP3K7/MAPK12/MAPK14/MMP9/NFE2L2/PDPK1/SRC/TP53	18
hsa05208	Chemical carcinogenesis - reactive oxygen species	18/167	223/8225	5.43017392925538e-07	2.83313422395933e-06	1.34201094819126e-06	AKT1/BRAF/FOS/FOXO3/HRAS/MAP2K1/MAP2K2/MAP2K7/MAPK12/MAPK14/NFE2L2/NOX4/PDPK1/PRKCD/RAF1/SOD1/SRC/VEGFA	18
hsa05162	Measles	14/167	139/8225	7.61036414134951e-07	3.88614339132741e-06	1.84080476431298e-06	AKT1/CCND1/CDK4/CDK6/CDKN1B/CSNK2A1/FOS/IL1A/IRF3/IRF7/MAP3K7/STAT5B/TP53/TYK2	14
hsa04936	Alcoholic liver disease	14/167	142/8225	9.87947747613225e-07	4.93973873806612e-06	2.33987624434711e-06	AKT1/CCND1/CXCL1/CXCL8/FOXO3/IRF3/MAP2K6/MAP2K7/MAP3K7/MAPK12/MAPK14/NOX4/SIRT1/SREBF1	14
hsa05235	PD-L1 expression and PD-1 checkpoint pathway in cancer	11/167	89/8225	1.61525089684654e-06	7.91143296414631e-06	3.74752087775351e-06	AKT1/CSNK2A1/FOS/HRAS/IFNG/MAP2K1/MAP2K2/MAP2K6/MAPK12/MAPK14/RAF1	11
hsa05202	Transcriptional misregulation in cancer	16/167	193/8225	1.6914839326194e-06	8.11912287657311e-06	3.84590030995568e-06	ATM/BCL6/CDKN1A/CDKN1B/CEBPB/CXCL8/DDB2/EWSR1/HDAC1/IGFBP3/MMP9/MYC/PML/SP1/TP53/WNT16	16
hsa04380	Osteoclast differentiation	13/167	128/8225	1.74686603821218e-06	8.22054606217495e-06	3.89394287155656e-06	AKT1/FOS/IFNG/IL1A/MAP2K1/MAP2K6/MAP2K7/MAP3K7/MAPK12/MAPK14/SOCS1/SYK/TYK2	13
hsa05164	Influenza A	15/167	171/8225	1.78718953330651e-06	8.24856707679926e-06	3.90721598374702e-06	AKT1/CDK4/CDK6/CXCL8/IFNG/IL1A/IRF3/IRF7/MAP2K1/MAP2K2/PML/RAF1/RNASEL/TLR3/TYK2	15
hsa04926	Relaxin signaling pathway	13/167	129/8225	1.90877452223194e-06	8.64350727048427e-06	4.09429291759782e-06	AKT1/FOS/GNG11/HRAS/MAP2K1/MAP2K2/MAP2K7/MAPK12/MAPK14/MMP9/RAF1/SRC/VEGFA	13
hsa04370	VEGF signaling pathway	9/167	59/8225	2.48689624227617e-06	1.09033126765817e-05	5.16472705732817e-06	AKT1/HRAS/MAP2K1/MAP2K2/MAPK12/MAPK14/RAF1/SRC/VEGFA	9
hsa04151	PI3K-Akt signaling pathway	22/167	354/8225	2.49867582171664e-06	1.09033126765817e-05	5.16472705732817e-06	AKT1/BRCA1/CCND1/CDK4/CDK6/CDKN1A/CDKN1B/FOXO3/GNG11/HRAS/ITGB4/MAP2K1/MAP2K2/MCL1/MYC/PDPK1/PIK3R5/RAF1/SGK1/SYK/TP53/VEGFA	22
hsa01521	EGFR tyrosine kinase inhibitor resistance	10/167	79/8225	3.91796332773902e-06	1.67912714045958e-05	7.95376013901907e-06	AKT1/AXL/BRAF/FOXO3/HRAS/MAP2K1/MAP2K2/RAF1/SRC/VEGFA	10
hsa04935	Growth hormone synthesis, secretion and action	12/167	120/8225	5.21830004145981e-06	2.19717896482518e-05	1.04076898333824e-05	AKT1/FOS/HRAS/IGFBP3/MAP2K1/MAP2K2/MAP2K6/MAPK12/MAPK14/RAF1/SOCS1/STAT5B	12
hsa04919	Thyroid hormone signaling pathway	12/167	121/8225	5.69197493053423e-06	2.3464405743717e-05	1.11147185101817e-05	AKT1/CCND1/HDAC1/HRAS/MAP2K1/MAP2K2/MYC/NOTCH3/PDPK1/RAF1/SRC/TP53	12
hsa05207	Chemical carcinogenesis - receptor activation	16/167	212/8225	5.76833307866376e-06	2.3464405743717e-05	1.11147185101817e-05	AKT1/AR/BCL6/CCND1/E2F1/FOS/HRAS/MAP2K1/MAP2K2/MYC/RAF1/RB1/RPS6KA6/SRC/STAT5B/VEGFA	16
hsa04912	GnRH signaling pathway	10/167	93/8225	1.72084526576333e-05	6.88338106305333e-05	3.26054892460421e-05	HRAS/MAP2K1/MAP2K2/MAP2K6/MAP2K7/MAPK12/MAPK14/PRKCD/RAF1/SRC	10
hsa04668	TNF signaling pathway	11/167	114/8225	1.83673573919105e-05	7.22650126894839e-05	3.42307954844924e-05	AKT1/CEBPB/CXCL1/FOS/MAP2K1/MAP2K6/MAP2K7/MAP3K7/MAPK12/MAPK14/MMP9	11
hsa04657	IL-17 signaling pathway	10/167	94/8225	1.8924040216219e-05	7.32543492240734e-05	3.46994285798243e-05	CEBPB/CXCL1/CXCL8/FOS/IFNG/MAP3K7/MAPK12/MAPK14/MMP9/SRSF1	10
hsa04371	Apelin signaling pathway	12/167	139/8225	2.36282344706913e-05	9.00123217931096e-05	4.26374155862098e-05	AKT1/CCND1/GNG11/HDAC4/HRAS/MAP2K1/MAP2K2/MYLK/NOTCH3/PIK3R5/RAF1/SERPINE1	12
hsa04630	JAK-STAT signaling pathway	13/167	166/8225	3.04877186875527e-05	0.000114328945078323	5.41558160897317e-05	AKT1/CCND1/CDKN1A/HRAS/IFNG/MCL1/MYC/PIAS4/PIM1/RAF1/SOCS1/STAT5B/TYK2	13
hsa04550	Signaling pathways regulating pluripotency of stem cells	12/167	143/8225	3.13984906620686e-05	0.000115932888598407	5.49155788097718e-05	AKT1/HRAS/ID1/ID4/MAP2K1/MAP2K2/MAPK12/MAPK14/MYC/RAF1/WNT16/WNT2	12
hsa04062	Chemokine signaling pathway	14/167	192/8225	3.33875047737848e-05	0.000121409108268308	5.75095776007776e-05	AKT1/BRAF/CXCL1/CXCL8/FOXO3/GNG11/GRK6/HRAS/MAP2K1/PIK3R5/PRKCD/RAF1/SRC/STAT5B	14
hsa04914	Progesterone-mediated oocyte maturation	10/167	102/8225	3.87785594888908e-05	0.000138908272796027	6.579865553496e-05	AKT1/AURKA/BRAF/CDK1/MAD2L1/MAP2K1/MAPK12/MAPK14/RAF1/RPS6KA6	10
hsa05132	Salmonella infection	16/167	249/8225	4.3076469950916e-05	0.000152034599826762	7.20163893916242e-05	AKT1/ARPC1B/CXCL8/FOS/HRAS/MAP2K1/MAP2K2/MAP2K6/MAP2K7/MAP3K7/MAPK12/MAPK14/MYC/PIK3C2A/RAF1/TXN	16
hsa04066	HIF-1 signaling pathway	10/167	109/8225	6.87019270396305e-05	0.000238963224485671	0.000113193106335318	AKT1/CDKN1A/CDKN1B/HK3/IFNG/MAP2K1/MAP2K2/RBX1/SERPINE1/VEGFA	10
hsa05145	Toxoplasmosis	10/167	112/8225	8.65532707584528e-05	0.000296754071171838	0.000140567717923502	AKT1/IFNG/MAP2K6/MAP3K7/MAPK12/MAPK14/PDPK1/PIK3R5/SOCS1/TYK2	10
hsa04210	Apoptosis	11/167	136/8225	9.45802527051645e-05	0.000319707896468162	0.00015144058253755	AKT1/ATM/ENDOG/FOS/HRAS/MAP2K1/MAP2K2/MCL1/PDPK1/RAF1/TP53	11
hsa04350	TGF-beta signaling pathway	9/167	96/8225	0.000135020887593685	0.000450069625312285	0.000213190875147924	CDKN2B/ID1/ID4/IFNG/MYC/RBX1/SMURF2/SP1/TFDP1	9
hsa04510	Focal adhesion	13/167	203/8225	0.000238164976288352	0.00078300814122198	0.000370898593210411	AKT1/BRAF/CAV1/CCND1/HRAS/ITGB4/MAP2K1/MYLK/PAK4/PDPK1/RAF1/SRC/VEGFA	13
hsa04662	B cell receptor signaling pathway	8/167	84/8225	0.000286918157805118	0.000930545376665248	0.000440784652104591	AKT1/BLK/FOS/HRAS/MAP2K1/MAP2K2/RAF1/SYK	8
hsa04114	Oocyte meiosis	10/167	131/8225	0.000316905605591356	0.00100588521073744	0.000476471941928261	AR/AURKA/CDK1/MAD2L1/MAP2K1/MAPK12/MAPK14/PTTG1/RBX1/RPS6KA6	10
hsa04150	mTOR signaling pathway	11/167	156/8225	0.000318530316733523	0.00100588521073744	0.000476471941928261	AKT1/BRAF/HRAS/MAP2K1/MAP2K2/PDPK1/RAF1/RPS6KA6/SGK1/WNT16/WNT2	11
hsa04621	NOD-like receptor signaling pathway	12/167	186/8225	0.000387584329676761	0.00120805505353796	0.000572236604307453	CXCL1/CXCL8/IRF3/IRF7/MAP3K7/MAPK12/MAPK14/PRKCD/RNASEL/TXN/TXNIP/TYK2	12
hsa04910	Insulin signaling pathway	10/167	137/8225	0.000453930465894864	0.00139670912583035	0.000661599059603851	AKT1/BRAF/HK3/HRAS/MAP2K1/MAP2K2/PDPK1/RAF1/SOCS1/SREBF1	10
hsa04613	Neutrophil extracellular trap formation	12/167	190/8225	0.000470136936705825	0.0014275767483759	0.000676220565020162	AKT1/HDAC1/HDAC4/HMGB1/MAP2K1/MAP2K2/MAP3K7/MAPK12/MAPK14/RAF1/SRC/SYK	12
hsa04915	Estrogen signaling pathway	10/167	138/8225	0.000480963719886463	0.0014275767483759	0.000676220565020162	AKT1/FOS/HRAS/MAP2K1/MAP2K2/MMP9/PRKCD/RAF1/SP1/SRC	10
hsa05131	Shigellosis	14/167	247/8225	0.000481807152576865	0.0014275767483759	0.000676220565020162	AKT1/ARPC1B/ATM/CXCL8/FOXO3/HK3/IRF3/MAP3K7/MAPK12/MAPK14/PRKCD/RBX1/SRC/TP53	14
hsa04137	Mitophagy - animal	7/167	72/8225	0.000609500572300205	0.00178390411404938	0.000845007211918128	CSNK2A1/E2F1/FOXO3/HRAS/SP1/SRC/TP53	7
hsa01524	Platinum drug resistance	7/167	73/8225	0.000662809407092237	0.00191655732171249	0.000907842941863813	AKT1/ATM/BRCA1/CDKN1A/CDKN2A/PDPK1/TP53	7
hsa04071	Sphingolipid signaling pathway	9/167	119/8225	0.00067675457713207	0.00193358450609163	0.00091590845025393	AKT1/HRAS/MAP2K1/MAP2K2/MAPK12/MAPK14/PDPK1/RAF1/TP53	9
hsa04810	Regulation of actin cytoskeleton	13/167	229/8225	0.000756590011033543	0.00213625414880059	0.00101190985995818	AKT1/ARPC1B/BRAF/HRAS/ITGB4/LIMK1/MAP2K1/MAP2K2/MYLK/PAK4/RAF1/SRC/TMSB4X	13
hsa05231	Choline metabolism in cancer	8/167	98/8225	0.000814681286057554	0.00227352917039317	0.00107693487018624	AKT1/FOS/HRAS/MAP2K1/MAP2K2/PDPK1/RAF1/SP1	8
hsa04921	Oxytocin signaling pathway	10/167	154/8225	0.00113054951185871	0.003108385477655	0.00147239312099447	CCND1/CDKN1A/FOS/HRAS/MAP2K1/MAP2K2/MYLK/PIK3R5/RAF1/SRC	10
hsa04015	Rap1 signaling pathway	12/167	210/8225	0.00113974134180683	0.003108385477655	0.00147239312099447	AKT1/BRAF/HRAS/ID1/MAP2K1/MAP2K2/MAP2K6/MAPK12/MAPK14/RAF1/SRC/VEGFA	12
hsa04625	C-type lectin receptor signaling pathway	8/167	104/8225	0.00120333604021294	0.00324495111967535	0.0015370821093199	AKT1/HRAS/MAPK12/MAPK14/PRKCD/RAF1/SRC/SYK	8
hsa04213	Longevity regulating pathway - multiple species	6/167	62/8225	0.00153759194996766	0.00410024519991376	0.00194222141048547	AKT1/FOXO3/HDAC1/HRAS/SIRT1/SOD1	6
hsa04140	Autophagy - animal	9/167	141/8225	0.00224002131033149	0.00590774851076438	0.00279840718930944	AKT1/HMGB1/HRAS/MAP2K1/MAP2K2/MAP3K7/PDPK1/PRKCD/RAF1	9
hsa04720	Long-term potentiation	6/167	67/8225	0.00229673284342629	0.00599147698285119	0.00283806804450846	BRAF/HRAS/MAP2K1/MAP2K2/RAF1/RPS6KA6	6
hsa04120	Ubiquitin mediated proteolysis	9/167	142/8225	0.00235080747189924	0.00604907705311183	0.00286535228831613	BRCA1/DDB2/PIAS4/PML/PRPF19/RBX1/SMURF2/SOCS1/WWP1	9
hsa04310	Wnt signaling pathway	10/167	170/8225	0.00236922184580213	0.00604907705311183	0.00286535228831613	CCND1/CSNK1A1/CSNK2A1/MAP3K7/MYC/RBX1/SENP2/TP53/WNT16/WNT2	10
hsa04658	Th1 and Th2 cell differentiation	7/167	92/8225	0.00258423540133413	0.00652859469810728	0.00309249222541924	FOS/IFNG/MAPK12/MAPK14/NOTCH3/STAT5B/TYK2	7
hsa05323	Rheumatoid arthritis	7/167	93/8225	0.00274782823326212	0.0068695705831553	0.00325400711833672	CXCL1/CXCL8/FOS/IFNG/IL1A/TNFSF13/VEGFA	7
hsa04622	RIG-I-like receptor signaling pathway	6/167	71/8225	0.00308408454261792	0.00761734869940786	0.00360821780498267	CXCL8/IRF3/IRF7/MAP3K7/MAPK12/MAPK14	6
hsa04072	Phospholipase D signaling pathway	9/167	148/8225	0.00311041738559154	0.00761734869940786	0.00360821780498267	AGT/AKT1/CXCL8/HRAS/MAP2K1/MAP2K2/PIK3R5/RAF1/SYK	9
hsa04666	Fc gamma R-mediated phagocytosis	7/167	97/8225	0.00348306352962539	0.00844379037484943	0.00399969017756026	AKT1/ARPC1B/LIMK1/MAP2K1/PRKCD/RAF1/SYK	7
hsa05022	Pathways of neurodegeneration - multiple diseases	19/167	476/8225	0.00352817545179327	0.00846762108430384	0.00401097840835445	BRAF/CSNK1A1/CSNK2A1/HRAS/HSPA5/IL1A/MAP2K1/MAP2K2/MAP2K6/MAP2K7/MAPK12/MAPK14/NOX4/PSMB5/PSMD14/RAF1/SOD1/WNT16/WNT2	19
hsa05152	Tuberculosis	10/167	180/8225	0.0035838072133286	0.00851597753662241	0.00403388409629483	AKT1/CEBPB/IFNG/IL1A/MAPK12/MAPK14/PLA2R1/RAF1/SRC/SYK	10
hsa04750	Inflammatory mediator regulation of TRP channels	7/167	98/8225	0.00368832370220753	0.00867840871107654	0.00411082517893099	MAP2K6/MAPK12/MAPK14/PRKCD/PRKCH/SRC/TRPM8	7
hsa05133	Pertussis	6/167	76/8225	0.00433290716856419	0.0100960943733534	0.00478236049264111	CXCL8/FOS/IL1A/IRF3/MAPK12/MAPK14	6
hsa05142	Chagas disease	7/167	102/8225	0.00460273106439322	0.0105641521635354	0.00500407207746413	AKT1/CXCL8/FOS/IFNG/MAPK12/MAPK14/SERPINE1	7
hsa05140	Leishmaniasis	6/167	77/8225	0.00462181657154673	0.0105641521635354	0.00500407207746413	FOS/IFNG/IL1A/MAP3K7/MAPK12/MAPK14	6
hsa04064	NF-kappa B signaling pathway	7/167	104/8225	0.00511954689322336	0.0115914269280529	0.00549067591328821	ATM/CSNK2A1/CXCL1/CXCL8/MAP3K7/PIAS4/SYK	7
hsa04928	Parathyroid hormone synthesis, secretion and action	7/167	106/8225	0.00567887162101607	0.0127376559723725	0.00603362651322908	BRAF/CDKN1A/FOS/KL/MAP2K1/RAF1/SP1	7
hsa04270	Vascular smooth muscle contraction	8/167	134/8225	0.00583657718159841	0.0129701715146631	0.00614376545431411	AGT/BRAF/MAP2K1/MAP2K2/MYLK/PRKCD/PRKCH/RAF1	8
hsa04730	Long-term depression	5/167	60/8225	0.00721660614395854	0.015889774995872	0.00752673552436043	BRAF/HRAS/MAP2K1/MAP2K2/RAF1	5
hsa04014	Ras signaling pathway	11/167	236/8225	0.00851870137373217	0.0185862575426884	0.00880401673074712	AKT1/ETS1/ETS2/GNG11/HRAS/KSR2/MAP2K1/MAP2K2/PAK4/RAF1/VEGFA	11
hsa04540	Gap junction	6/167	88/8225	0.00880688297375882	0.0189601331599016	0.00898111570732179	CDK1/HRAS/MAP2K1/MAP2K2/RAF1/SRC	6
hsa05217	Basal cell carcinoma	5/167	63/8225	0.0088480621412874	0.0189601331599016	0.00898111570732179	CDKN1A/DDB2/TP53/WNT16/WNT2	5
hsa04211	Longevity regulating pathway	6/167	89/8225	0.00928896320483273	0.0197287714084943	0.00934520750928677	AKT1/FOXO3/HRAS/KL/SIRT1/TP53	6
hsa04929	GnRH secretion	5/167	64/8225	0.00944418496378056	0.0198824946605907	0.00941802378659558	AKT1/HRAS/MAP2K1/MAP2K2/RAF1	5
hsa05010	Alzheimer disease	15/167	384/8225	0.0112080673449523	0.0233907492416397	0.0110798285881451	AKT1/BRAF/CSNK1A1/CSNK2A1/HRAS/IL1A/MAP2K1/MAP2K2/MAP2K7/NOX4/PSMB5/PSMD14/RAF1/WNT16/WNT2	15
hsa04152	AMPK signaling pathway	7/167	121/8225	0.0114408839070641	0.0236707942904775	0.0112124815060156	AKT1/CCND1/FOXO3/MAP3K7/PDPK1/SIRT1/SREBF1	7
hsa04611	Platelet activation	7/167	124/8225	0.0129721998259419	0.0266096406685987	0.0126045666324941	AKT1/MAPK12/MAPK14/MYLK/PIK3R5/SRC/SYK	7
hsa05120	Epithelial cell signaling in Helicobacter pylori infection	5/167	70/8225	0.0136097797403074	0.0276809079463879	0.0131120090272364	CXCL1/CXCL8/MAPK12/MAPK14/SRC	5
hsa04930	Type II diabetes mellitus	4/167	46/8225	0.0137916655925786	0.0278151238841921	0.0131755849977752	HK3/PKM/PRKCD/SOCS1	4
hsa04390	Hippo signaling pathway	8/167	157/8225	0.0144873537584667	0.0289747075169335	0.0137248614553895	CCND1/ID1/LATS1/MYC/SERPINE1/WNT16/WNT2/YAP1	8
hsa04916	Melanogenesis	6/167	101/8225	0.0166272504627265	0.0329796703392923	0.0156219491080858	HRAS/MAP2K1/MAP2K2/RAF1/WNT16/WNT2	6
hsa04650	Natural killer cell mediated cytotoxicity	7/167	131/8225	0.0171105884902475	0.0336601740791753	0.0159442929848725	BRAF/HRAS/IFNG/MAP2K1/MAP2K2/RAF1/SYK	7
hsa04659	Th17 cell differentiation	6/167	108/8225	0.0223830814983037	0.0433220932225233	0.0205209915264584	FOS/IFNG/MAPK12/MAPK14/STAT5B/TYK2	6
hsa04931	Insulin resistance	6/167	108/8225	0.0223830814983037	0.0433220932225233	0.0205209915264584	AGT/AKT1/PDPK1/PRKCD/RPS6KA6/SREBF1	6
hsa04340	Hedgehog signaling pathway	4/167	56/8225	0.0265806984754484	0.051034941072861	0.0241744457713552	CCND1/CSNK1A1/SMURF2/SPOP	4
hsa04725	Cholinergic synapse	6/167	113/8225	0.0272328462717655	0.0518720881366962	0.0245709891173824	AKT1/FOS/GNG11/HRAS/MAP2K1/PIK3R5	6
hsa04726	Serotonergic synapse	6/167	115/8225	0.0293535409187997	0.0554712584292279	0.02627585925595	ALOX15B/BRAF/GNG11/HRAS/MAP2K1/RAF1	6
hsa04360	Axon guidance	8/167	182/8225	0.0318010012532515	0.0596268773498466	0.0282443103236115	EPHA3/HRAS/LIMK1/NTN4/PAK4/PDPK1/RAF1/SRC	8
hsa00760	Nicotinate and nicotinamide metabolism	3/167	36/8225	0.035980316556484	0.0669401238260167	0.0317084797070606	NADK/SIRT1/SIRT6	3
hsa04932	Non-alcoholic fatty liver disease	7/167	155/8225	0.0382521506023281	0.0706193549581443	0.0334512734012262	AKT1/CXCL8/FOS/IL1A/MAPK12/MAPK14/SREBF1	7
hsa04960	Aldosterone-regulated sodium reabsorption	3/167	37/8225	0.03858819821094	0.0706959356536306	0.0334875484675092	PDPK1/SFN/SGK1	3
hsa05171	Coronavirus disease - COVID-19	9/167	232/8225	0.0465105632006007	0.0845646603647285	0.0400569443832925	CXCL8/FOS/IRF3/MAP3K7/MAPK12/MAPK14/SYK/TLR3/TYK2	9
