# Supplementary material for: Leveraging senescence-oxidative stress co-relation to predict prognosis and drug sensitivity in breast invasive carcinoma
Source: Front Endocrinol (Lausanne). 2023 Aug 4;14:1179050. doi: 10.3389/fendo.2023.1179050 (PMC10437062; doi:10.3389/fendo.2023.1179050)
Supplement: Supplementary file 1 [file DataSheet_1.zip › 2.NMF/TCGA.expTime.txt]

id	futime	fustat	AAK1	ABI3	ACLY	ADCK5	AGT	AKR1B1	AKT1	ALOX15B	AR	ARPC1B	ASF1A	ASPH	ATF7IP	ATM	AURKA	AXL	BAG3	BCL6	BHLHE40	BLK	BLVRA	BRAF	BRCA1	BRD7	BTG3	CAV1	CBX7	CBX8	CCND1	CDK1	CDK18	CDK2AP1	CDK4	CDK6	CDKN1A	CDKN1B	CDKN1C	CDKN2A	CDKN2AIP	CDKN2B	CEBPB	CENPA	CHEK1	CKB	CSNK1A1	CSNK2A1	CTNNAL1
TCGA-LL-A73Y	477	0	5.298211	5.146423	7.1160628	5.5662151	5.1465094	6.7560715	6.5332668	2.7459327	3.5659025	4.3041944	6.3933	5.8919183	5.7064764	4.6093393	5.7586401	6.6984735	8.2316548	8.3837929	7.8733947	2.7562287	6.4427855	4.4457151	3.9071299	6.3491415	5.7626151	6.8051979	5.8765007	4.5212634	8.6850584	5.9619032	5.2392898	8.7058021	7.1765294	5.2269847	7.1949145	8.282192	6.9011731	3.6980712	5.7970508	3.684578	9.803136	4.5379745	4.5880772	8.5862471	6.4869899	5.1229901	5.676397
TCGA-E2-A1IU	337	0	5.5581977	5.1447092	8.1105316	4.4415214	7.2404866	6.1061347	7.2737959	7.5220021	7.9379398	3.2532317	6.5362021	6.7047281	5.6580772	4.0278831	4.5623451	5.5824693	8.2284695	7.4516326	10.0359947	2.3615007	9.0660903	5.0329675	4.8304389	5.9128136	3.8728721	6.6163746	6.1370009	4.4737712	10.6481485	6.0013877	5.5254546	8.290475	7.3669679	2.8952802	6.9670153	9.4327425	4.9752378	3.5409173	6.2318107	4.0552072	7.1179886	3.5075129	3.4396772	4.1115347	7.6287271	5.4479017	6.4753854
TCGA-E9-A1NH	576	0	5.1860524	5.68713	8.0819721	3.9689629	6.6849154	6.9753662	6.9783826	5.4478424	7.4871556	4.2702103	6.3248596	6.1934023	6.037255	4.3148965	4.6064717	6.561331	7.3528058	7.3385905	9.1185142	1.1139145	8.0233061	4.0030176	3.4019966	6.0170013	4.2325776	7.6091487	5.1759626	5.3444488	8.5690363	5.8958046	4.2092423	8.3556406	7.2716427	4.5025023	8.0612924	8.7154241	5.1233129	4.2792646	5.8140596	5.8966338	8.2860933	3.1086128	3.131748	6.4027078	6.8703339	5.4043707	6.0413756
TCGA-BH-A1EY	538	1	5.3434306	5.4816662	7.4475609	4.3677235	2.9179215	7.0119198	7.0172781	2.6414568	7.498197	4.5935093	6.2675829	6.2240882	6.2979619	4.3687839	5.1013778	6.4834387	7.1079514	6.845334	8.6365818	2.6954316	7.950429	4.4717592	3.8044979	5.7772793	6.3286392	7.1909415	4.8612944	4.6831658	7.7448119	6.6650899	4.1175978	8.1075997	7.2563444	5.0653622	7.3435202	8.877792	5.6197942	3.2213945	5.4143556	4.3221108	7.9841593	3.2709224	3.2701905	7.5629154	7.5165728	6.0475422	5.6225138
TCGA-AO-A1KS	350	0	5.1636726	4.1699927	8.2871712	3.5955114	5.0661442	6.1582619	6.0568884	5.82456	8.5990988	3.7052554	7.6210081	7.4341353	7.3225736	4.8850185	6.8996575	5.5998487	8.6017399	6.5021524	9.4068928	1.0065373	6.5155876	5.5334716	5.7887902	6.2464173	5.9703177	7.2535187	3.7604479	3.8074668	10.030828	8.3326472	3.6699267	8.7599308	7.4283361	3.6695176	6.4174519	9.8756986	4.6200914	2.980812	6.5655151	4.478563	9.5840949	5.0710431	5.3373803	4.907069	7.6296986	6.5848862	6.8600286
TCGA-B6-A0I6	991	1	5.022389	4.5395649	7.6301518	6.0929771	4.4585863	6.8497838	7.4161928	3.2628748	2.4620067	3.5183183	5.7545317	6.4055567	6.1060253	3.7561207	6.7898143	6.1097149	7.6612845	8.8159476	8.1280843	0.9006957	6.3221206	4.0999438	1.985963	6.1298962	6.4936918	8.5811657	5.1760692	4.16061	5.3811461	8.0558126	5.8947653	8.9737634	7.8153784	6.7202645	8.4624958	8.9849144	4.6022271	7.0018616	5.2457449	4.9060511	9.1219063	5.3925322	6.0161644	9.0407569	6.7156878	5.1658234	6.9649961
TCGA-D8-A27H	397	0	5.4850553	4.4994219	6.7798351	4.9293909	7.0701341	6.5616913	7.5928337	3.9621934	3.2349241	3.7491463	6.2880299	5.6713813	5.6842498	4.5450469	6.8346857	6.4609684	8.6086822	7.6531757	8.0096709	0.9150078	5.8264538	4.4963798	2.3731473	6.3626597	6.2258108	8.9248352	6.1270198	5.1805394	9.3492888	7.2239699	5.2608997	9.5316696	7.561502	6.0475974	7.7120819	8.1757106	4.0482906	5.8223599	5.4290447	4.9680873	8.7963246	5.8360178	4.7888289	7.9221644	6.4589933	4.7255679	6.5552713
TCGA-A2-A0EM	3094	0	5.4498943	5.001914	8.5868574	3.3538558	5.9850825	6.2198194	6.9522462	3.6697905	7.2080682	3.1964534	6.5526702	6.7569706	5.6144995	4.0870538	5.1036329	6.2450703	8.2619091	6.6494355	9.891536	0.7949758	7.4763927	4.5513157	4.2454229	5.3862383	4.3740847	7.2072812	5.6283893	4.3511687	8.7929415	6.3703404	3.5014035	8.52067	7.3366462	3.1597422	6.6425245	8.4421856	3.6338659	3.5182999	5.1781743	4.4284077	7.1595818	3.8027673	4.3851441	6.8690762	6.8676594	5.3591452	7.072087
TCGA-E2-A1II	1025	0	4.5738915	6.208124	7.8308325	4.5453292	2.4945319	7.0040068	6.0727372	1.9664081	2.3883487	3.7791344	6.9494097	5.0549093	6.692972	4.4550755	7.2559077	6.0115973	6.576251	5.7753963	6.2844137	2.5503564	7.5700385	5.1895546	5.0033666	6.5176077	5.8185855	5.359274	4.245206	3.5299914	5.0112801	7.6200259	5.9392206	9.1440778	8.6865349	7.223177	6.8629267	8.9727766	4.6236299	7.9115378	5.8811125	5.4267592	8.7790467	6.3458762	6.2579992	2.966547	6.2126816	6.0378231	5.8205973
TCGA-BH-A0H3	1928	0	5.2387175	5.159889	7.8863043	3.5407972	7.0055479	6.6992055	6.726523	5.0024105	6.6945598	3.5025082	6.642248	6.1750991	6.3481444	5.2026268	4.4086931	6.5215297	7.5413771	6.5326934	9.1008721	1.424101	6.7595778	4.9281415	4.4666665	6.0850332	4.5223207	8.4659433	5.5292452	5.0110024	8.8426286	5.2838507	4.3575443	8.1510881	7.5075414	4.0558632	6.6928599	9.0929303	5.357605	3.2458744	6.1938663	4.2357289	7.0309947	2.8044297	4.1225161	4.6866613	7.1966076	5.5539732	6.0577394
TCGA-E2-A1IL	118	0	5.6879131	4.3476895	8.8034748	3.7205818	5.7030756	5.9797764	7.6822245	4.4240569	8.6025898	3.5629174	5.5643432	5.8983502	6.1757015	4.9225131	4.7119482	6.2543641	7.4641775	7.5736092	9.3555468	1.1417765	8.0660829	4.8590173	4.3547188	5.8059428	3.853152	7.8629752	5.44618	4.9767682	8.9650021	4.966451	3.5076632	7.8965967	7.4081999	4.7911422	6.5608355	8.6568036	5.1107864	3.487736	6.2764976	5.7045863	7.2894478	3.3834876	3.7542063	4.6891827	7.5748035	5.6034465	6.4472457
TCGA-BH-A0GY	923	0	4.8625347	4.3261651	7.6417472	5.90224	6.8197425	6.1349553	6.9837988	3.2575849	6.5192786	3.2255244	6.5799156	4.9050846	6.401034	3.8432947	6.5426386	5.5953731	8.4785658	6.2784935	8.3596262	1.3178329	7.6945287	4.4406026	4.1498458	5.810711	5.4904649	6.7274803	4.07509	4.5047104	8.1229309	6.682404	3.3219313	7.6889819	7.5174305	5.3324233	7.5618042	7.8290317	4.8327266	4.9935748	5.9491463	4.5205854	9.2506771	5.0390411	4.7158006	6.6111243	6.9898618	6.8051135	5.7757357
TCGA-BH-A0DG	2041	0	5.2914995	5.437548	7.3972523	3.9768812	2.9473683	6.9321004	7.2726534	3.1520025	6.7345303	3.9190843	5.900383	5.0237437	5.7782476	4.1061769	6.1707094	7.0204672	8.5134462	7.0735989	8.4129211	2.7922905	8.1254896	4.0757672	3.5460456	6.0683142	4.4914867	7.7033856	4.8078293	3.4273194	8.2367567	6.0236614	4.1172077	8.0464098	7.3972572	3.8951827	6.8456437	7.6177636	4.9077673	3.2113964	5.3633379	4.6660038	6.9184297	4.5070973	4.0494595	7.0642246	6.7076842	5.7396449	5.534091
TCGA-AO-A0J9	1613	0	3.8378657	5.198433	5.8176976	3.1605195	4.2697563	6.850742	5.4849453	2.9512096	5.4923946	3.2090834	5.9480776	4.6196392	5.1279744	2.8660549	4.6794104	5.1095993	6.9058496	6.1938052	7.7574497	0.9295917	7.512295	3.3952223	3.2390372	4.8314064	4.4487298	8.1704179	4.7971034	3.3109754	5.0789805	6.0465246	4.5970091	7.6951645	5.4412219	2.6446142	6.1385588	5.9792862	5.4960521	3.2543625	4.4529554	4.7751701	8.2668688	3.9148348	3.2657632	5.4504313	4.6662938	4.349836	5.0501999
TCGA-A2-A0CY	1673	0	3.8029703	3.2331131	6.0609704	5.145322	5.9434675	3.7273455	5.4226498	2.3449105	4.8413293	3.2638428	6.4433293	4.6376612	4.3014549	2.7034703	5.3994809	3.296345	6.5446172	6.9840524	8.5892044	1.5149011	8.0624838	3.6288618	2.8079779	6.2128076	5.1412398	4.8724453	4.2287205	4.8931691	7.2374746	5.6564438	4.9424906	8.9214582	6.8788098	1.273279	5.3046074	7.4116805	4.1306309	2.3007716	3.5805723	1.9847372	8.7604455	4.5336012	4.3805523	8.3464988	5.4778595	5.1693	5.4956292
TCGA-AC-A3TM	762	0	4.0649984	5.6331595	6.173159	6.1322721	8.4325167	6.6339075	5.9683029	4.4122001	6.0187617	3.9319936	5.1389605	4.8542262	4.1435499	2.7583248	5.315211	5.3513684	7.2551779	5.6169303	8.3940453	1.1824502	8.2101214	3.4293898	3.9295296	5.3010519	4.3205899	5.8123772	5.2668795	4.420632	7.8397937	6.575472	5.1403246	7.5779797	7.0529122	2.5384777	7.5237164	8.2786917	6.2737642	4.8838202	4.6993173	2.864129	9.0138896	5.1283812	4.3922872	7.142264	4.6877089	4.7833736	5.3305787
TCGA-OL-A66I	714	0	4.831074	6.953382	7.260839	5.638848	3.305826	7.510513	6.050011	3.837152	2.850202	4.111428	6.585274	5.125346	5.194537	4.063173	7.052094	6.834635	7.957516	7.161459	7.317804	1.928225	7.840421	4.193272	4.57216	6.284066	6.002937	6.273558	4.994013	4.624248	7.449457	7.247898	5.946685	9.730806	7.779767	5.114482	7.103682	8.363439	5.781595	8.751572	6.07444	7.677888	10.33219	7.004732	6.088165	5.039408	5.833561	5.051938	7.174782
TCGA-E9-A2JS	904	1	4.9431653	4.6748967	8.2516382	5.5476905	3.0570542	6.0412343	6.7803397	3.317397	6.5190717	3.8956604	5.551908	6.764287	5.776887	2.8712707	7.0360932	5.4349087	7.3113081	5.6230226	8.9302833	0.8750198	7.5467172	4.4829996	5.645869	6.5303651	4.6059759	5.9236894	4.4848452	6.2489503	10.4569557	7.0872009	5.1875703	7.8908741	7.3893293	2.5321479	6.8761166	8.9727368	3.9398485	4.3278122	4.5438775	4.0486367	7.2257515	6.1555881	4.6134592	5.0560373	7.1136275	5.3249091	5.8825289
TCGA-A1-A0SE	1321	0	5.197283	4.704173	8.144536	4.25211	7.925268	6.341965	6.840779	4.165784	7.326607	3.232181	5.990274	7.109243	6.205217	3.931385	6.120522	6.060805	7.879683	6.586741	9.421554	1.251118	8.344808	4.810884	4.913628	5.863332	5.006292	7.519216	5.872506	4.088965	9.38215	6.829758	3.719071	7.425116	7.69329	3.822638	7.561616	8.853243	5.361693	3.724499	5.859204	4.409125	7.408727	4.527581	4.161366	6.071666	6.914695	5.66436	5.955289
TCGA-B6-A1KI	2236	0	4.8174927	5.4149227	8.0009167	3.6110408	8.0591053	5.6582816	6.1914407	1.7791798	6.9324439	3.2809737	6.1468553	7.1952571	5.0913996	3.9158764	4.4218556	5.0600695	7.5541159	6.5322314	9.1499988	0.8373459	7.262449	4.3416137	4.218406	5.8993813	3.3859672	7.6648639	5.7762436	4.0782653	8.486335	4.5152615	3.3975024	7.6289508	6.932649	4.3776849	6.7436123	8.2080368	4.4372235	3.7274321	5.3281477	4.9861074	7.3288463	2.7303564	3.3669384	5.2676415	7.0616144	5.4364737	6.9127278
TCGA-AO-A0JJ	1887	0	5.2584942	5.7017853	7.3639085	3.9127493	6.2837762	6.8987359	6.5894964	2.4610032	7.3039113	3.4575579	6.2023687	6.2006903	5.8248075	4.4753163	5.500617	6.5556656	7.4702092	7.0260733	9.0353848	1.9185487	8.2456259	4.2857807	4.7789832	5.6470005	5.2190489	8.341535	5.8787923	3.6983808	8.4600836	6.6928301	5.1112152	7.4712085	7.351056	3.6664123	6.9966298	7.5032708	5.4334826	4.0461348	5.8469181	5.3187156	7.7251245	4.1811136	4.4369817	5.6868145	6.77625	5.153309	6.7059885
TCGA-AR-A252	2838	0	5.5138132	5.1596799	8.0039144	3.0473982	3.125898	6.8698096	6.4570908	2.5700502	5.0011486	3.6558086	6.6135787	5.5724393	6.3435059	5.5094216	6.7760301	5.8869548	7.1448559	6.2519933	8.2496747	2.7386752	7.3351602	4.9332704	4.1645485	6.234525	4.1544834	8.4513454	5.1586529	3.3785567	8.3390537	5.9737324	3.9849183	7.4639943	6.8199021	4.5771385	7.5043928	7.9172943	5.1208971	3.4185067	6.0320041	4.6780887	6.8881798	3.9617158	5.2765359	3.8276485	7.02674	5.488063	5.7781946
TCGA-BH-A0E2	435	0	4.545027	4.5458772	7.5917254	4.7827988	5.2506105	6.3806273	7.1041977	3.4204969	6.5153486	3.8939746	6.9939344	5.0967463	6.6195645	3.4527379	6.7190754	6.2704808	8.8412077	6.3050199	10.0255679	0.9980913	7.0066451	5.2986651	4.0414738	6.0293367	4.2743091	7.8820261	5.4673534	5.1170445	9.5735575	8.2981303	4.721168	8.370822	8.8392681	3.3856102	7.8682528	8.8116596	5.7605261	5.5679076	6.0957043	5.3098166	7.6764568	5.1779046	4.1917586	6.0926525	7.1688367	6.0943829	5.9101707
TCGA-A8-A07E	608	0	5.324896	5.27834	7.866153	5.059625	4.754021	6.665088	7.879753	1.631478	8.578301	3.333933	6.562098	6.295985	6.234023	4.103842	6.054775	6.753414	8.212398	6.709508	8.742887	1.197514	8.388067	4.374007	4.49052	6.007278	4.500091	8.764691	4.99676	4.833029	11.095069	7.888855	3.451094	8.849017	7.721042	4.369431	8.611557	9.155933	4.739037	2.835894	5.382791	4.78883	7.826811	5.067836	4.621336	6.271905	7.505802	5.669099	6.618392
TCGA-E9-A22E	1269	0	5.4446907	4.9123822	7.1871856	3.6535642	7.0061133	7.0819644	6.0990344	4.5511816	5.3273828	3.4968482	6.3320503	5.7525328	5.3920295	3.4158284	6.3978817	7.2909827	7.7164473	6.2435692	8.6851345	0.9072994	7.8022498	4.0886247	2.9648196	6.2489841	5.0967179	8.7143877	4.7226221	3.4997885	7.4261755	5.6308193	3.9269128	8.3815621	6.7017056	4.0333443	7.6731597	7.5137076	5.1232094	4.4145183	5.3861707	5.5495797	8.5810711	4.0761833	3.2648195	7.984293	5.9984221	5.3173219	5.876628
TCGA-BH-A0W3	728	0	5.834137	5.4915909	8.5691283	4.7208574	4.3574948	6.2048873	7.6944823	2.3075934	8.5646102	3.421019	6.6639383	6.4565367	5.8429091	3.8862774	5.9307958	5.7057954	8.3026308	7.9231028	10.2976773	0.8108456	8.8243449	4.7414658	6.0300792	6.0724759	5.0359069	5.5328423	4.8244799	5.2357377	11.0868837	8.2080002	4.8513175	8.6053429	7.7572708	2.2122186	5.8254777	9.8953114	4.6407685	4.2702069	6.1573104	3.7335808	7.5929691	5.037683	4.6115051	5.9043354	8.0260029	5.7004965	6.7427149
TCGA-A1-A0SK	967	1	4.5414997	3.4878636	8.1987164	5.3467064	2.0103895	9.1409766	6.8362689	1.7562854	1.8416434	2.9910853	7.0143357	6.2895968	6.6434774	4.724044	7.7222205	3.8960341	6.1449727	5.0704677	6.0961166	0.7965684	5.977241	4.9733743	6.1968615	6.7053052	7.1214707	4.4779294	4.0070303	4.8319686	4.3172315	8.9583644	4.3542316	10.6378356	8.9188025	4.8627453	9.2813759	10.4575489	8.653525	6.6889839	6.3822982	3.8750179	8.4831644	7.010479	7.6146822	9.08168	6.2958483	5.8400749	8.3152305
TCGA-AC-A2BM	3022	0	5.3933769	4.6978582	8.082605	4.9943412	7.8442848	5.804999	6.6069662	2.0695822	7.1977754	3.8768522	5.425388	3.8099266	6.2354216	4.4850499	6.1487805	6.266929	7.8325442	8.9933845	9.7331652	1.5479416	7.5593147	5.8446445	5.5498499	6.2926746	5.0808513	6.1240122	6.8353285	6.0228294	11.1654875	7.8298368	5.5149944	8.677095	7.8457871	3.350077	7.7539335	10.0960651	5.2492543	4.187757	6.2718797	4.6110879	7.1170597	4.7758958	4.6292191	5.9993892	7.1719413	6.7346063	5.3485599
TCGA-AR-A0TP	4275	0	4.6036285	3.2763925	6.6444955	5.8193069	2.663439	6.9793889	7.3225495	1.7686422	2.210905	3.1117425	6.7945016	7.2321031	5.6765098	4.1064769	6.1778667	4.4914763	8.7428479	8.1832773	7.6024623	1.5017563	7.4620598	5.3628229	2.0433843	6.4164544	5.6592891	8.3643597	5.7295149	4.0652141	5.0267821	7.4724879	5.6825615	9.5771986	8.3892871	6.752153	7.6955122	8.1185945	4.8366608	7.1841438	6.4170541	5.2603198	8.6810503	5.2151258	6.5635556	6.3459427	6.3221548	5.8074027	7.7791519
TCGA-A2-A0CW	3283	0	4.9374157	4.915058	7.9516079	6.1556318	2.7184258	5.8134353	7.0261811	5.6947332	6.5242277	3.9575166	6.6270895	5.6443741	4.5368533	3.3622507	8.0139926	5.1392878	7.6201156	5.8898652	6.100871	1.1661133	8.4114342	4.2989854	4.9598536	6.6659502	2.3003162	5.0424991	3.7906838	4.362512	7.6239431	8.0168459	3.6624912	8.2162833	7.8123492	3.3270341	6.4674992	7.9497373	5.7895688	3.7218297	5.5933578	2.8619287	9.4089195	6.1009238	5.3439552	8.677379	7.0282792	6.0239023	5.5176801
TCGA-PL-A8LY	8	0	4.4269934	5.403865	6.9929254	4.6768054	4.2608149	6.9412259	6.9010673	4.1475015	5.6215668	3.2439224	6.2444443	5.7587027	4.911088	3.4778788	4.5290581	5.420121	7.7059399	6.4211251	8.645326	0.9368443	7.0973444	4.2037357	3.9503028	6.3570769	5.5358791	7.6147808	5.8283838	4.4980764	8.3004602	5.6266208	4.6951484	8.7999685	7.6705115	4.1063778	6.363464	8.3118314	6.2696853	2.833627	5.7274484	1.1954541	8.8334812	3.7481573	4.5631197	5.3533605	6.2341342	5.0794864	6.8637411
TCGA-A2-A0T7	631	0	5.4943775	5.3083485	8.3150524	6.0500543	6.0963008	6.9651194	7.4750552	4.4438515	6.7921335	3.9911107	6.0084965	6.6545092	6.1192366	4.216454	6.8288209	6.6283658	8.2477401	7.5465742	8.7701595	1.0489476	7.5319915	4.4446769	4.9847191	6.2956263	6.0612762	7.4369093	5.6238725	5.3189733	8.1429184	6.713653	5.0650824	8.4890101	7.5499077	5.1844946	8.1164071	8.1863604	6.1219227	4.1461971	6.3584323	5.2327888	8.9901561	4.3831685	4.0667578	6.6891707	7.5557664	5.9672826	6.7049497
TCGA-A8-A086	396	0	4.9626686	4.6390885	7.6627103	5.409234	7.3752819	6.5936924	6.7226692	3.8059446	6.5573598	3.2302998	6.3292801	7.6372955	5.8855743	3.7920208	6.0834541	6.6694656	7.7892983	6.9608732	9.3109648	0.8573331	7.6916384	4.7477584	5.6599715	5.5789839	5.9998312	6.9680159	5.4234432	4.6892239	11.1949367	6.9444204	4.7539221	7.8693842	7.4422407	3.3631536	8.5183477	9.2204962	4.2633106	3.6826013	5.6421729	5.0014574	7.6256286	4.6985014	4.4826169	5.4129465	6.867972	5.7827925	5.9908973
TCGA-GM-A3NY	1162	0	4.1600765	4.749377	6.4663143	5.113847	4.9096139	5.3868176	6.3873377	4.6744112	6.0582578	3.7779596	6.5200116	4.5023611	5.349464	3.8774849	4.6481421	4.3167605	7.5883804	7.1116806	8.9329053	1.0752899	8.453594	3.5571728	3.1770587	4.9511933	4.3167392	6.1914715	4.8089252	5.3817149	6.6702883	6.2965363	4.1549793	8.4116035	4.899117	3.0118117	6.0533456	8.4304949	5.2098076	4.028928	5.4521864	4.8475974	8.7872854	3.5466904	3.5076966	6.8003613	4.4360126	4.6620461	4.7946154
TCGA-B6-A0RO	4929	0	4.3929367	4.4675412	8.7167452	4.9420523	4.5552536	5.6542755	8.1038775	8.9818038	7.5199927	3.2922571	6.6740349	6.1244698	5.1026274	3.7173709	5.0566454	4.9404283	7.651537	6.2747104	8.9892275	0.7919863	8.8277944	4.0109413	3.5643099	6.4479838	4.2582262	6.7454027	4.8919557	4.6930311	8.1147305	6.8481612	3.8138435	8.4297378	7.8050267	2.4953544	7.883084	8.9245506	5.2990427	2.7635481	6.075022	3.5311419	8.0341045	3.7214739	3.5137276	6.1563971	7.6755463	5.9018544	6.0318576
TCGA-A8-A090	0	0	5.4124868	5.3544097	8.8391422	4.6548335	4.5405248	6.8167838	6.4651645	3.446216	8.0692226	3.4418224	6.0324909	6.1299847	5.6524716	5.2463054	6.334838	6.6631502	8.2047322	7.6379933	10.4152384	0.9993514	8.4977103	4.6591572	6.3544139	6.1217202	5.9691493	6.8397121	5.5567239	5.1061876	10.2425832	7.2914835	4.6303168	7.9169118	7.5372115	3.4795772	8.6314194	8.3732192	4.8997497	3.8633542	6.2775348	4.6445113	8.4716185	4.4297502	5.619037	6.453638	7.1434722	5.5223092	5.9428375
TCGA-AR-A24L	2866	1	5.827698	4.753272	8.506127	3.782018	4.048094	6.571694	6.048879	3.862287	7.305927	3.428837	6.36083	7.359097	6.319349	4.397188	6.742504	6.608099	9.844627	7.769996	9.296193	0.849013	7.845131	5.58274	5.559564	6.31876	5.893448	7.602841	4.587415	3.871015	10.762939	6.453719	4.102407	8.261835	7.268197	4.008915	8.772876	9.240868	4.680173	4.122573	6.485543	6.014594	7.745133	5.242057	4.325441	5.098064	6.827692	6.072015	5.67741
TCGA-A2-A0EQ	2426	0	4.3793929	5.2649809	7.7666917	4.5358261	1.6006483	6.4754623	6.2069241	3.7451553	5.0832662	3.6072576	6.3721231	6.3584912	5.865681	3.3316548	6.2143735	4.5432366	8.2979821	5.843399	8.2807901	3.2570512	6.2596438	4.0603261	4.196218	5.9255007	5.3684185	6.224726	4.4392164	4.1112266	8.5856663	7.7109622	4.1447494	8.6240062	7.3998228	3.380919	6.4659647	7.425539	4.6354505	3.4542928	5.2807848	1.5526019	7.4951683	5.7749009	4.2041091	5.3100327	5.7182603	5.9207276	5.6436536
TCGA-EW-A1IY	258	0	5.4409408	4.8194378	7.3892615	2.6279273	7.476978	6.719734	5.9290684	4.2539931	7.7448879	3.3385264	7.3434602	6.7217168	6.7082514	5.3454474	6.244937	6.7055396	7.2397922	6.2252574	9.1353223	1.1232447	8.2269902	4.8925808	5.1681137	5.9009021	6.272721	7.8132873	4.0003977	2.8952622	8.7174171	8.0180338	4.6829095	8.8731049	6.7332795	5.1233837	7.6989794	9.136299	4.4962882	4.4274744	6.2457909	6.2429125	8.6471712	5.0762376	5.3215299	4.9493723	7.4583455	6.0105701	6.55413
TCGA-AR-A1AM	2991	0	4.6823495	5.2420846	8.4648935	5.7180901	3.82776	6.5428358	7.3800715	6.6200651	6.8538245	4.0231058	6.3424398	6.0362401	5.7552618	3.9632982	4.271286	5.8527094	7.3923384	6.8042763	9.4899135	2.1346519	7.6917459	4.6855807	3.5121426	5.8707046	5.0494225	7.7286838	6.1853695	5.4342775	8.8642636	4.7414823	4.6168109	8.4456832	7.472546	4.0370956	7.8613773	9.1748009	6.1883669	5.0882422	6.597183	5.1463351	7.3571896	2.8078635	2.9792093	5.7710306	7.2552845	5.4890803	5.7797598
TCGA-A2-A0YM	965	0	5.3172798	5.0311114	8.5839544	5.3184194	5.4204249	5.9706918	7.2509471	4.7733168	1.8743645	3.7947792	6.361687	6.7631934	6.837116	4.1267979	7.4059707	5.9458121	7.0711348	6.5247523	7.3208403	1.1661133	5.5959685	3.8819024	4.5478112	6.5629422	9.9362776	5.496299	4.1522003	4.3325332	6.9513217	7.8352227	5.2462351	9.5271414	8.245411	3.7436413	7.3666466	9.3373811	6.3238384	8.0852638	6.1359141	5.0580737	9.0108655	6.4853052	6.1148645	8.5301387	6.7841002	6.06487	5.419609
TCGA-AR-A24S	2976	0	5.534803	5.421925	8.038999	4.676577	6.2508325	6.8221815	6.9428031	5.1352726	8.4747564	3.6452714	6.5396994	6.7340006	6.138736	5.1898004	5.6763714	6.8130323	8.3271052	7.095046	8.8251023	1.2444353	7.1589973	4.7056505	4.8408971	6.1984857	4.8913446	7.1767846	4.2875237	3.3253552	8.1029236	7.2501227	5.1097473	7.490971	7.3684746	4.7193531	6.7413879	8.3091999	3.8152505	2.4400818	5.5842934	4.5497402	8.1427245	5.96352	5.7327226	4.098132	6.570272	6.5994194	6.4829677
TCGA-BH-A0DS	78	0	4.3417604	5.2169023	7.1162396	4.9391429	9.2385495	6.571724	6.5423439	7.3344199	6.1229251	4.1682704	5.9672221	6.9471371	4.7477625	3.4369877	4.2400714	5.7334899	7.9437111	7.239384	8.5234574	1.9513716	6.9317783	4.4417958	3.0536429	5.146325	5.2208732	6.9308365	4.8819819	4.0516297	7.1617546	5.730473	4.6765197	7.8545215	6.8692478	3.3349174	7.6462748	8.1403175	4.871625	3.6776004	5.2915926	3.4600142	8.4393604	2.8382849	3.5995375	4.1650654	6.1956011	4.8587386	6.5460132
TCGA-D8-A1X7	509	0	6.103052	4.607224	8.622598	3.909735	6.543704	6.103228	6.82421	2.594591	8.323925	3.761973	6.825234	6.899976	6.193234	5.376118	5.536921	5.719933	8.221587	7.564181	9.513668	1.614566	7.524721	4.559439	5.316311	7.30529	6.670571	6.814528	5.430367	4.209275	9.231903	6.232553	5.545827	7.727278	7.033793	3.284164	7.522761	8.919475	3.462625	3.540666	5.982195	5.31082	7.755538	4.009418	5.35949	6.429162	7.302121	5.709164	5.645133
TCGA-A8-A08O	943	0	5.3100941	4.3430063	8.3344392	4.2525161	3.2579548	6.1904124	6.6455236	2.7880444	6.8834073	3.6150495	6.1812493	7.6261012	6.5048379	4.5830088	5.9298227	6.3788171	7.6209077	6.780036	9.852238	1.6520254	8.8664651	5.6486382	5.4120258	6.1627071	4.7628209	7.4033312	5.620616	3.4860738	10.3784345	7.1803806	4.2629968	8.1273566	7.5916443	4.971527	6.8729386	9.5529238	6.1260354	3.2733841	6.4938794	5.2766913	7.4284	4.5139956	4.5406844	3.9728333	7.6306044	5.1935553	5.6992814
TCGA-E9-A248	59	0	5.4772723	4.9141126	8.0624217	3.9210832	4.9527615	9.8693048	6.3930455	7.4368871	4.1395645	3.3950712	7.4772099	7.0467748	5.5953055	4.9821325	9.2401429	5.0421318	7.1968447	6.2568299	6.8611899	3.8258033	7.0212941	4.3022067	5.5531293	6.372845	5.1659679	6.6593212	4.7813958	3.8055434	4.615461	7.4265999	3.6912361	8.5445957	7.0560644	4.0688115	6.1757929	8.5266265	3.5262752	4.2450541	6.0622273	4.2842327	7.2640812	6.2202085	5.7718164	7.6839159	7.0097102	5.6924696	5.1931447
TCGA-EW-A1OY	908	0	4.355003	4.5185819	8.0373454	5.5437569	5.5999298	5.4301671	6.7103493	3.9902241	6.9784806	3.5113337	5.5181512	7.3074138	4.8444509	3.0920776	7.3570946	5.1000565	7.4740144	7.2088977	9.852173	1.3076641	7.0651782	4.3173936	4.8533397	6.4082847	4.4495675	5.9175575	4.2798358	4.5197675	6.5467743	7.3038722	5.4531489	6.9747244	7.3557754	2.1198255	6.5718753	8.2243052	5.9543653	5.8918478	5.8339052	3.3486818	8.7542413	5.1149274	4.5497833	5.7582855	6.2310155	5.8929672	6.2297828
TCGA-AR-A2LO	1198	0	5.1281305	5.754909	7.5400854	5.2298972	3.98415	6.9308978	7.412189	2.8013022	6.8041327	3.8445923	5.9945619	5.223885	6.0733509	4.6095169	6.9274794	6.4347725	7.9043196	7.2928871	9.9973308	3.5243981	7.5299182	5.2467753	5.241565	6.0148118	5.3567886	7.800818	6.3078934	5.227819	8.8458724	5.9968791	5.8056254	7.7885272	7.7742533	4.2650017	7.1546322	9.7792649	5.9219238	3.5302169	6.0196839	4.3622035	8.5812831	4.4262021	4.3544922	5.0995001	7.1393652	5.61583	5.6057993
TCGA-A2-A0CS	2348	1	4.4213539	5.4837913	7.7971121	4.1340301	5.4505278	6.2084721	6.3535534	8.0663843	7.6520791	3.3596799	6.1767122	6.0152709	5.3988144	3.5803242	5.375641	6.2396464	8.7703965	6.9454592	9.8738347	0.9258623	7.2317085	4.1394485	4.3044153	5.9069118	4.7121013	6.8007692	4.3069507	3.6131834	8.2974246	5.7616017	3.06789	8.3547293	7.3551149	2.7086647	7.5417599	8.1382698	5.0824011	3.5690663	4.8546868	4.0212904	8.0999798	3.4864533	3.8745062	6.766859	6.6911883	5.6552266	6.4094932
TCGA-A2-A0CM	754	1	4.8002668	5.3732095	7.8987155	4.6210464	4.5345658	6.4241806	6.823619	1.8109816	1.9942372	3.5602419	7.3306931	5.4161041	5.8867455	4.0606822	7.9422033	6.2705832	9.0228898	7.1132754	7.9264965	1.2623653	6.758888	3.9039499	4.853919	6.1066437	6.2504262	5.7772478	4.2615747	4.5099405	8.0661885	8.2462634	4.8464442	9.5817465	7.4656873	6.0489495	7.3631888	8.250158	4.9422506	7.6305886	5.7887873	6.558431	9.177685	6.2898311	5.7390013	6.6305624	6.2974695	5.1080852	5.6464338
TCGA-A2-A0YT	723	1	4.9449594	4.5765598	8.4520153	5.6515259	3.190603	5.816635	7.3104497	2.4243814	4.3379572	3.5670253	6.5267643	3.9722562	5.816567	3.9872163	7.4300644	5.1994244	8.3867872	5.5434893	8.775239	0.8104503	7.5027258	4.4327233	5.132734	6.8746463	3.2050659	6.8726981	4.8379463	5.4192423	9.2920889	7.4819949	3.8992203	7.4252118	8.4519882	2.9303685	7.5716165	9.1517273	4.2573774	4.6253224	6.4035812	4.8507826	8.3892328	5.5132871	4.6326232	7.2777602	7.6397018	5.8327816	6.0513832
TCGA-A7-A0DB	1007	0	5.6113719	4.0537987	7.2515473	3.0404319	4.3442504	6.1401057	6.5832174	6.1395646	7.3936	3.5102314	6.2740906	6.7694917	6.3285275	5.3334502	4.9802201	5.7248827	6.2884909	6.6295855	7.9886694	0.8493844	6.0507431	5.3370522	4.3326428	4.9573564	4.1865009	7.1977909	4.4140667	3.9367002	7.841346	5.9255991	2.6583668	7.5054042	6.1486006	5.5489784	6.4489212	8.251297	4.3713061	3.1252582	5.079984	4.8632078	6.5994272	3.3724693	3.7417128	5.273241	7.5154003	5.5529034	5.5301531
TCGA-D8-A1X9	727	0	5.0860901	4.8836148	8.4917067	3.795435	3.4273913	7.2096657	6.7403307	2.7575907	6.4572774	3.4489933	5.9712447	6.5665181	6.2022412	4.4169405	6.597694	6.8737174	8.9153482	6.2116953	8.9255232	0.9569772	8.9531088	5.2649056	5.7389544	6.6416804	5.0025377	7.1320105	4.8639788	4.5491161	10.0769823	6.6630525	3.3629345	7.9094861	7.6089761	3.7070028	8.5142386	8.6769062	3.6719638	3.7045639	6.1388409	4.6109694	7.1708165	4.8010344	4.9359886	6.2073142	8.123295	5.3730812	6.2265918
TCGA-A8-A08H	0	0	5.5253238	6.8301429	7.8488304	4.3859229	4.6793557	8.0926015	6.7299025	4.3422042	5.2891972	4.1034136	6.2219652	6.5182234	5.4671181	4.9647602	6.0070901	6.8414079	7.7295754	7.2365128	8.0654471	1.6690131	7.6501139	4.2420271	4.9233387	6.0665466	5.3180293	9.6246631	4.9087534	3.4770282	7.2789397	6.2561208	4.2235104	8.4698342	7.4500168	4.7773643	7.8702193	7.6520812	5.683621	4.2577372	5.6882631	3.6068327	8.3959387	4.718228	4.7097719	5.1295061	6.7480586	5.1918322	6.7805771
TCGA-A1-A0SP	584	0	4.3803988	5.1121714	7.8243103	4.5821151	2.6459911	7.8612293	6.9164097	2.7215233	1.9744138	3.2088292	7.1532782	6.0345067	6.0333884	3.5674031	6.8083473	5.2265481	6.3862087	6.296044	6.7162223	1.5510928	6.5188443	4.3180821	5.2746766	6.0338657	6.7429506	7.0368909	3.8091975	5.029711	10.0105345	6.9651304	5.5015675	9.1516975	8.386988	6.6144741	7.6498928	9.5777328	6.8848978	8.0412335	5.8002468	7.9730937	9.5786393	5.9765513	5.8003229	8.8486847	6.2308455	6.1862404	6.7085434
TCGA-E2-A1LG	1523	0	4.8309789	3.6438513	6.9753804	3.4638786	5.1823969	5.7786638	5.7263334	3.213434	2.0501491	3.1676492	6.9126238	4.682712	5.7924999	3.5432448	6.2783337	2.8487618	8.4804921	7.2570438	9.6338791	0.9959291	7.7822547	4.2490843	4.7518375	6.2115602	5.77574	4.4002992	5.0108469	3.8700534	8.8109609	7.6526281	3.5319496	8.5248358	6.5595494	6.1128324	8.052868	8.5538714	5.939832	6.9808281	5.4532204	9.3896868	9.4908533	5.856288	5.9860713	8.3020582	7.8490427	5.9581879	2.5045748
TCGA-B6-A0WV	2417	1	5.2266596	3.4922385	8.5760177	4.5628975	4.472142	4.9431117	6.9707744	2.5379775	7.6909979	3.6104587	6.3178721	5.1702018	6.3850816	4.0652475	7.1765364	4.7570204	8.2033245	6.7472945	10.0601697	0.7689182	8.5594655	5.3040711	5.9550106	6.9495886	5.5125153	6.3717875	5.6553521	5.73204	9.8772523	8.0355728	4.1854473	7.8000435	7.7116605	3.686629	8.3841078	9.1932658	4.0345667	2.486386	6.0644558	5.4712279	8.2709959	5.7988647	4.7481158	5.9888188	7.945573	6.6311001	6.015143
TCGA-AN-A049	19	0	5.3920045	5.1844578	8.2620014	5.4239118	7.8950839	6.2850586	7.0331689	2.3911675	6.5385948	3.5157818	6.3268321	6.631248	5.570925	2.8441016	6.149971	6.2506948	8.3884311	7.4199572	9.907305	1.3433365	9.0575375	3.953311	4.9515702	5.8707626	5.3305638	6.8035981	4.4366371	4.2858887	9.0404708	6.9822491	4.7585573	8.2359636	7.4802436	2.8515467	7.848408	8.2989068	4.6000689	3.7209224	4.9937032	4.2080944	8.0759974	4.3965878	4.1384191	5.8549648	7.6443997	5.6311253	5.9272824
TCGA-OL-A6VO	858	0	4.2950178	4.8152975	8.5667208	5.8658283	3.9154082	7.5536737	6.9817533	1.8704111	3.0130759	3.5058099	6.6544483	5.8598277	5.3537522	3.3326136	7.2329708	4.5287795	6.5554148	4.4913038	6.5357782	1.2211918	5.9243212	4.2941391	5.7833277	6.5544084	6.5190205	5.8567519	3.8417306	4.830228	3.7031057	7.6275347	4.8531469	8.9770762	7.8267704	3.4253645	7.0500568	8.5930926	4.4362223	8.8121837	5.1266085	5.1460127	9.0083136	6.6147268	5.976903	10.0219328	5.3644458	5.251223	5.6699691
TCGA-BH-A0BV	1519	0	5.1671635	5.6421189	8.8665228	4.5905766	8.1213005	6.7164461	7.1116326	2.953373	7.7652946	3.6463477	6.5823446	4.2281291	6.0486524	4.1425722	5.983894	6.5571658	7.7049151	6.9751988	9.229619	1.4162124	8.5901524	4.7567817	5.1862261	6.5032149	3.0308595	6.3270007	4.7304959	4.2812759	9.8673436	5.6636956	5.1018204	7.530368	7.3034558	3.4586548	8.0035403	8.9013395	4.2249546	4.068918	5.8146925	4.6274176	8.0888516	3.7327124	3.9106016	5.5999421	7.4088024	5.6860591	6.1363226
TCGA-A7-A4SC	446	0	5.2469193	5.1388109	7.7651866	5.3181519	5.5544978	6.6322026	7.1234042	3.81007	7.6785597	3.3896048	6.1482016	7.2190935	5.5854264	4.5650474	5.0684039	6.1509247	7.1652473	8.1505257	10.4776723	2.2958564	7.4795034	4.4600835	4.0212484	5.635407	5.4785728	7.7465093	5.858018	4.2802557	10.0380696	5.7153717	5.391327	8.2943031	6.8499237	3.7931289	7.6346355	8.9863577	5.4076326	4.9686141	5.6052311	5.2372106	8.3475727	3.8653873	4.3916933	5.0830584	7.4794798	5.5000273	5.4719157
TCGA-E2-A15T	1563	0	5.0836918	4.1327926	9.1315994	4.2934687	3.494166	5.1381659	7.1808813	1.8919441	7.1060985	3.269736	6.2938673	6.3091868	6.205393	4.0509208	6.2211205	5.2682766	8.9303046	5.1760509	11.1254367	1.7835943	7.9168206	5.5384557	6.0914355	6.7052739	4.1939461	6.1126967	5.1111762	4.389681	11.5432924	7.2504644	6.0491131	7.8510162	7.3336327	2.1066261	8.3025755	10.0131762	5.4725242	2.2164124	6.4504115	3.3948557	7.1692721	4.743017	4.2873684	6.0033504	7.8595629	5.9156651	5.9432178
TCGA-D8-A1XJ	664	0	4.8765877	4.3696442	8.6499822	4.1215379	10.050804	5.8130373	7.3839155	8.8826541	7.2804785	3.3595638	7.1989088	7.6306545	5.9317973	4.0998301	6.7087141	5.6017147	7.8040829	6.6838079	8.0230842	0.7689182	7.6488596	4.0818444	5.1391551	6.5979013	5.5999944	5.8660354	4.2213179	3.8412457	7.9314975	7.6999097	3.1601775	8.3529114	7.858563	2.9773858	7.3822854	9.3444923	5.6308058	5.4751254	5.9177001	4.0873012	8.8857368	5.0878845	6.1734598	5.569163	7.3718458	4.065722	7.3764447
TCGA-BH-A18V	1556	1	5.069407	5.9666653	8.203624	4.7457115	3.4626827	7.0075917	7.4598029	2.800327	3.5415592	4.1439732	6.3272495	6.3259947	6.250631	4.4563857	7.1436655	5.827791	7.3219276	8.206581	8.9073657	2.4708295	7.4859004	4.936295	5.9776225	6.8789196	5.8104677	6.4600699	5.6183744	3.415239	9.4016869	8.2762492	5.958684	8.3995269	7.3397549	6.7769324	6.9393717	8.2102701	3.5483481	1.8411805	5.2084677	1.3176096	9.6907665	6.6121873	5.6174793	4.8284304	6.5216478	5.0073798	5.8965707
TCGA-AR-A24H	4894	0	5.0766796	4.8127116	8.9251928	4.9849837	2.0484719	6.0762956	7.607113	8.5927514	5.5234907	3.8555876	6.7233694	4.8508602	6.5855843	4.725325	8.1738444	5.3585266	7.9542841	8.5331748	9.9199946	0.9688881	8.0090901	4.4211709	6.7742328	6.6767587	5.4482758	6.4819802	4.6519858	4.2478299	4.8596949	8.1858394	5.3997868	8.5223579	7.1776679	4.2628068	7.5062922	9.8823551	2.9990766	6.4916818	5.3266064	6.7271462	9.1447838	6.220346	5.8863872	3.7595469	7.2900189	6.3222517	7.0548325
TCGA-EW-A1OW	694	0	4.709528	4.7685174	8.602996	4.6629769	3.6265973	8.2550335	6.5361632	2.0195387	4.0931264	4.1914362	7.0808298	6.2601466	6.4781237	4.5984413	7.5275081	5.9293405	7.3474317	7.2500314	7.7555868	1.0949521	6.2592202	4.9384556	5.7964743	6.9807947	6.5596113	7.7426472	3.6317265	4.6223886	8.3470033	7.9356474	5.7795542	10.4998934	8.6534485	5.3919589	6.9545976	8.2629545	6.7465816	7.4113334	5.40644	5.4731454	9.5782096	6.0852389	6.9288257	4.6355781	6.1723561	5.851092	6.4283693
TCGA-BH-A0DV	2064	0	4.9750895	5.8809706	8.1309381	3.6265635	4.5193224	7.2398706	6.7213587	4.4400402	7.0614167	3.4007464	6.0521885	6.2187784	5.3962232	4.1691103	3.8752655	7.2649024	8.4518027	7.1972465	9.9273917	1.7087786	6.9830898	4.2451097	3.7273551	5.7066422	4.7819859	9.4275306	5.7162135	3.2590996	7.6885788	4.9591321	3.8743701	7.9400681	7.1181431	3.9653848	8.7681742	8.4730771	5.9521783	4.0210558	5.2977714	5.0531833	8.3115108	2.4186027	2.9870783	5.867326	7.0001025	5.1634828	6.4906956
TCGA-BH-A18G	149	0	3.8205878	4.4744356	6.2081433	3.9313538	4.9715641	5.6308681	6.0190116	2.5136976	2.2274206	3.7566711	5.9699142	4.9543863	4.7055465	2.7587828	5.7644013	4.536088	7.6407384	6.1571464	8.1499135	0.8281593	6.4957711	3.4081064	2.8701991	5.6861288	5.8946307	5.1605054	3.815993	4.9045792	7.5948019	6.6628216	5.6446191	9.7760634	6.5916098	3.3403697	7.8302007	7.162857	4.4839796	3.6560801	5.0227462	1.4861569	9.3485327	4.8524616	4.445663	4.427189	5.0060986	4.9183034	4.4830628
TCGA-AR-A1AU	2868	0	5.0466207	4.3650936	8.3084159	5.3571432	4.930374	6.4198162	6.8195008	3.4508193	6.7936922	3.3989324	4.4085562	6.0630778	6.0085427	4.1480251	5.9496858	6.2902046	8.0437934	7.1517426	9.7773813	1.003666	7.3755155	4.8015275	4.6580386	6.448577	4.3304371	7.9980662	5.8479748	4.2964479	9.1455871	6.3697857	5.495945	8.1066925	7.4362043	3.6077665	8.4658671	9.4068221	6.019033	3.4072518	5.9490281	4.0676654	8.4352797	4.5746193	3.7316989	5.3476224	7.3713465	5.7214203	5.7143521
TCGA-GM-A3XG	1330	0	4.3504136	4.8709612	7.1127281	5.3422949	4.658114	6.823232	6.7373606	7.780073	6.2061335	3.5899459	5.9885101	6.1780929	4.9950809	3.4026896	3.8466723	5.0251891	7.2999605	7.5780724	9.154794	1.0761563	8.2867173	4.3712243	3.1053326	6.2654689	5.5077441	8.3078474	6.3770277	4.5354378	6.8799564	4.1696327	4.5876861	8.3389378	7.2955466	3.4614885	7.4648395	8.3564732	6.3296503	3.7234467	5.8261929	2.9374438	8.4993381	2.5409624	3.2614486	6.2405006	6.3213098	5.0367461	5.9965796
TCGA-OL-A66O	528	0	3.6752576	4.6652412	6.9550629	6.2816464	7.3933651	5.7060937	6.6997657	1.5986737	5.9730909	3.7437111	4.8340363	3.7243998	3.8327469	2.2938008	5.6457305	4.2804104	7.886472	5.8464261	9.9725027	1.4371805	9.0584359	4.5689379	4.6370571	6.2853241	4.5889813	5.5838028	5.3171069	6.1464595	10.1440348	7.2716175	5.175691	7.9235781	8.0798005	2.0682475	8.0346189	10.0239851	6.5274235	5.2836753	5.1950589	3.9341493	7.4050706	5.2912827	4.3811654	8.0090945	5.8962669	4.7339238	5.4370078
TCGA-A7-A26F	738	0	5.2192803	3.7162237	6.9631903	3.2556596	4.1753687	4.5067816	5.5767988	1.7762111	5.0371318	5.0679979	5.1112214	6.3929181	5.3220484	5.0294347	4.9890367	5.3104223	5.7396837	5.6609256	7.6859672	1.2085129	5.6842978	4.5574799	4.0982875	5.092173	3.8485734	5.300665	3.661595	2.6912218	6.2623597	5.3576256	3.3320619	6.796231	5.661234	6.6729196	6.2666338	6.2530572	3.6095935	4.2402136	4.09587	5.0293096	7.7055888	3.9765242	4.4236649	2.9229599	6.6616222	4.6741163	4.2243895
TCGA-BH-A0C0	1270	0	4.907111	5.943736	8.2840155	6.3825654	3.9869672	6.908976	6.7604132	6.3793601	6.8166136	4.1473167	6.6300929	6.8635864	5.4271088	4.2651972	7.5161544	6.0319053	8.0493559	6.542862	8.8625133	2.6474281	6.8302028	4.0778619	2.8815939	5.5677905	3.7575119	6.0995977	4.7038948	5.3267103	8.0424273	7.5387796	3.9928963	7.0274986	7.6962697	3.3357851	7.0494945	7.9812081	3.4079034	3.8093608	5.3800543	4.0366416	9.4297589	5.7867154	4.9112737	8.0555437	6.3062322	5.0854246	5.9107608
TCGA-GM-A2DB	2406	0	3.8180052	4.2074332	6.0812621	5.5368843	4.7093305	5.3858184	7.1715564	9.3849774	6.464286	3.0822485	7.5954722	4.6870016	4.4666183	2.9627426	5.4041907	3.443168	7.9467215	6.2935878	7.5085449	2.5487707	8.2125622	3.5612211	3.1898948	5.6317486	5.2708285	5.0218983	3.4795395	4.0736429	6.6018781	6.6512888	2.9399335	8.9587112	5.3586831	2.9485327	6.5221417	7.2637176	4.6551509	5.2132473	5.1787036	4.4187568	8.735477	5.5868909	4.5306988	5.929164	4.7879	4.2544541	4.8369344
TCGA-A1-A0SN	1196	0	5.565752	5.302768	8.038717	4.89523	3.357493	6.986638	7.678327	2.972631	6.270376	4.213867	5.661588	6.219575	6.113985	4.139252	7.564427	6.451488	7.336289	6.5677	8.988048	1.328104	9.08558	4.203529	4.910998	6.101999	4.444921	6.63407	4.968457	5.043289	10.158996	7.196687	4.218601	7.744874	7.941428	4.391749	8.592283	9.051805	5.530282	4.306655	5.398834	5.312819	9.083923	4.995006	4.744529	6.13558	7.818149	5.946488	5.859208
TCGA-BH-A0B4	1191	0	4.3919924	5.1908916	7.9007864	5.5109482	4.3942204	6.3180704	6.3070512	2.4786227	5.5368943	3.4320648	5.8293909	4.2059221	4.8450087	3.1778277	6.6189616	6.0132805	9.296345	6.0103603	8.32201	1.0259899	8.0703602	3.7457509	4.8758344	5.4184197	4.9900503	6.8171621	4.4305869	4.2258173	8.8574946	6.6043817	3.2657335	7.4323064	7.9818932	3.011429	8.2891308	8.005357	4.5518466	3.9805877	4.6483483	4.1715947	7.4830098	4.4394099	4.165943	5.6227495	5.69079	4.5936875	5.9991408
TCGA-E2-A159	762	0	5.477416	5.162254	7.883397	4.577064	6.45972	7.000771	7.253822	7.99448	3.447796	3.70686	6.668988	6.122706	5.456845	4.004693	7.08954	5.431392	7.951696	6.218439	7.182995	1.977694	7.494506	4.298769	5.050557	6.419814	6.61309	6.747351	4.550007	4.07704	5.745834	7.079606	4.206424	8.474536	7.219093	4.092126	8.57161	7.648456	4.387274	6.707056	5.364516	4.723889	8.378857	6.248512	5.905849	6.124028	7.030354	5.753081	5.380147
TCGA-BH-A0HU	392	0	4.5723267	4.3300794	8.153227	5.4995635	7.2602536	5.3676414	7.0659456	1.4811073	6.7159037	3.5736792	6.5440271	5.6034467	5.5013902	2.4703907	7.2395558	4.5278933	8.0027244	6.1642462	8.5452853	0.8744455	7.8469773	3.9715289	5.3524576	5.9188328	5.3616778	6.0072759	4.5016316	4.9305314	5.4138087	6.9438758	4.3401475	8.2300994	7.4387486	2.1469112	7.8769503	8.2204192	3.0854211	6.4568757	6.2483176	4.4400404	8.0414246	5.9667145	5.2076709	4.6505013	5.8951123	5.254827	6.4414407
TCGA-C8-A1HE	375	0	5.569659	4.889401	8.579139	4.186276	5.611643	6.020881	6.793749	4.890193	7.736833	3.626769	6.623136	7.14377	6.103293	4.266722	4.933869	5.73797	8.200508	7.240862	9.984458	1.113574	6.482484	4.930981	4.967554	6.73352	3.71717	6.137728	5.557853	3.896196	8.45922	6.15292	5.848523	8.079974	7.04209	2.744249	6.436956	8.299301	3.94238	3.482567	5.580613	4.636286	7.70011	4.028492	3.733683	4.342407	7.547991	5.34375	5.868727
TCGA-D8-A1XG	448	0	5.9692918	4.9778988	8.1687044	4.5104165	7.1790952	6.0722507	7.6331163	2.8238793	7.7584295	3.6081585	6.9786949	6.980913	6.1427324	5.1148941	5.2025166	6.4123744	8.4179075	7.2269597	8.9836397	0.8324646	6.8860316	4.8596727	4.9997288	6.7393133	5.1808064	7.5239389	6.649708	4.9096275	10.0561352	6.3442716	5.3457352	7.4163461	7.1921188	5.753426	7.9859842	9.2512637	4.2833048	3.8819693	5.5482908	4.7780009	7.541222	3.0686862	4.4697807	7.5173859	7.3611089	5.6104434	5.4719157
TCGA-A7-A3RF	408	0	4.3713729	4.6552399	9.1109287	4.7277739	3.5327439	6.9004618	7.6669567	2.8916701	7.5340513	3.4661877	5.7849062	5.5314638	5.1350567	3.4152689	4.8031457	4.3629941	8.6053876	7.6642609	9.3725806	0.7911883	7.3853338	4.2654852	3.695375	5.9473703	3.0123633	6.0611434	6.1836044	4.4580392	8.1818858	5.3476671	3.9921765	7.3945307	7.3362473	5.2932739	9.7499662	5.8710123	5.0867098	5.4443662	5.0309582	4.5833803	6.5294367	3.5705793	3.7034959	10.4045957	6.7625266	5.1376932	4.8247735
TCGA-D8-A1JC	480	0	5.6150494	4.8298999	8.3849885	4.9823169	6.3883799	6.5098726	7.3018745	3.5661653	6.1072679	3.9754426	6.5798877	6.2068949	6.2853141	3.6151667	6.70043	6.2935751	8.1108978	6.995347	10.1946061	1.215541	7.5823175	5.1163232	5.8400088	7.1407165	4.9694111	6.5819103	4.9348441	4.1348634	10.6727315	7.856759	6.2598664	8.4273763	7.6890598	4.2064361	8.6679196	8.8897631	5.5870552	4.0316207	6.1518357	4.7957872	8.5012923	5.6541042	4.8034277	6.6263746	7.6460899	6.1841142	6.3573521
TCGA-E2-A15G	554	0	5.0911904	5.2152281	8.0997339	4.81348	5.9135952	5.6097653	7.8078472	5.5648213	8.2104649	3.7308357	6.7862926	6.5924059	6.2840367	4.5486543	4.5946686	5.5235967	8.2371717	8.151548	9.6968968	1.1111922	8.9595834	4.9904472	4.5598958	6.1926735	2.916818	6.7673327	5.8738516	5.1802133	9.2666058	5.7969498	5.2041982	8.0460855	7.5553178	2.4015273	6.2361742	9.0367286	4.405691	3.543705	6.3610166	3.801349	7.3124652	3.3491604	4.0775892	4.7205398	7.4655126	5.6137841	5.6953223
TCGA-LL-A442	889	0	4.9460838	6.0575346	8.6294638	4.7582305	7.1261667	6.7544935	8.0370682	8.957057	2.1672913	3.5582839	6.1373937	5.8086673	5.4795572	4.9235559	5.0390846	6.0976232	7.8406844	6.8372384	9.6803805	0.7903901	7.9711024	5.4501704	5.5196806	6.3523746	4.1611959	6.9383293	5.4681071	4.7815644	10.2509964	6.6677381	4.8285938	8.0384664	6.9701868	2.6428066	8.5280209	9.1508805	4.6199308	4.1855604	6.2928769	3.1387202	7.4894888	3.4075874	5.2979846	4.1073956	7.6379372	5.4797856	5.2795403
TCGA-D8-A27N	519	0	4.9027502	5.5265411	7.4924309	3.9285221	3.6362746	7.2481889	7.5804518	8.1706757	6.8845393	3.636144	6.6578115	4.7335126	4.9950739	3.419447	6.0069154	7.0651353	8.1672067	6.9441636	8.7271597	1.3323805	8.8935781	4.1587016	3.5490192	6.4205316	4.9865444	7.1797325	4.286443	4.3183051	8.39558	6.5019698	3.7705056	7.5655193	7.3689865	4.1852266	7.2173993	7.6031425	4.2475272	4.0099318	5.7973792	5.2428685	7.8707446	4.8569391	4.3221769	8.0242264	6.8749459	5.3509596	6.601625
TCGA-BH-A0BP	2296	1	5.55212	4.94092	6.909891	4.415951	5.17424	6.132829	7.435164	2.557873	6.19195	3.703271	6.212915	6.906565	5.412559	3.450736	5.346326	6.107017	8.051562	7.264248	9.132747	1.23469	7.776849	4.409054	3.272472	5.946249	4.479676	8.789523	5.29548	4.875	7.673339	5.828872	4.809061	7.758018	7.468315	4.753251	7.532473	6.86714	5.804829	4.06689	5.282823	5.835935	8.873651	3.692847	2.922342	6.576075	6.876562	5.202517	6.107964
TCGA-E2-A158	450	0	5.3315268	3.2805616	7.2743273	4.8530313	1.8913101	7.5782293	6.9023531	1.4126262	1.8912139	3.4815883	6.8107908	5.6555017	6.4366394	3.198939	5.8969708	3.1843985	7.0331465	6.5297158	4.4247467	0.8132153	5.385573	4.9394963	2.9624906	7.537232	5.3177923	4.3964093	4.974374	5.3828948	3.8614436	6.8169441	3.7169482	9.7975877	7.4165368	1.8526361	4.3973569	8.6577557	1.6737711	7.5698291	5.1325857	5.3318074	9.3132895	6.1779592	5.2347017	5.0945357	6.281401	6.0268452	5.5689528
TCGA-LD-A7W6	404	0	5.312224	5.479192	7.927997	5.389903	6.663925	6.369949	7.039576	3.722242	7.194791	3.904734	5.728618	6.227681	5.641827	4.135254	5.880517	6.077477	8.047323	8.392081	10.63347	1.506941	8.103837	4.938259	4.707481	5.990944	4.503231	7.655781	6.18515	4.230224	10.312808	6.65659	5.471096	7.608279	7.244716	2.865437	7.076293	10.116854	5.993506	3.439398	6.419605	5.082157	8.094877	4.567836	4.082634	6.485731	6.905289	5.256322	6.111995
TCGA-AC-A2B8	677	0	5.3605108	5.325053	7.4967145	3.7968174	7.7321733	6.8553047	7.0952314	7.0969685	7.3586024	4.1077227	6.2145034	6.7426408	6.0686659	4.9741976	4.8280415	6.5397275	8.2794869	7.6710738	9.6607526	1.1761951	7.8226502	4.7752978	3.8387094	5.7799373	4.4581523	8.0802385	5.5827753	4.3876277	8.6771291	5.5208668	4.453925	8.1932986	7.5058068	3.8319314	7.560861	9.126504	5.3273057	3.8964727	6.1741379	5.0009356	8.0481501	3.6307807	3.6259628	5.8515477	7.3704948	5.4565451	6.2002805
TCGA-E9-A1NE	1088	0	5.6595921	5.7039029	7.6998808	4.4490004	3.0901853	6.7429777	6.2964689	2.7387709	5.9931227	4.0122207	6.3666231	5.4360731	6.3729354	5.3246713	6.9218492	6.5862926	7.2907733	7.013578	9.5322173	3.8432398	7.3337847	4.8598805	4.4854399	6.7232952	4.576503	7.46271	5.566716	4.8015731	9.1137947	7.1222666	4.69323	7.9982921	7.0433719	4.3836367	7.7401313	8.9959675	5.4194067	3.3251365	5.8379349	4.796132	8.4744497	4.7682909	4.2896861	7.0329491	6.9491313	5.856138	5.7538133
TCGA-BH-A0BJ	660	0	5.1988929	5.4295227	8.1644032	3.9953204	4.5953994	6.7370166	6.6677487	1.9229984	7.4906284	3.8471095	6.2856585	6.2484937	5.786096	4.3085336	5.1298185	6.420034	7.4418295	7.2006764	8.0810864	1.4334107	8.6899065	4.80569	4.5877777	6.1346158	4.642104	7.6039409	5.2702611	4.2170609	8.9498953	5.8629928	3.5540563	7.6568075	7.5872402	4.1009649	7.1212539	8.2523852	5.829985	3.8215791	5.8076993	5.500135	7.657753	3.5595168	4.506348	7.9354276	7.2658856	5.4596471	5.9165917
TCGA-S3-AA0Z	629	0	4.95073	5.503822	7.615183	5.007372	9.316683	6.4474	6.915398	1.331343	2.6793	4.215259	7.073478	5.395198	6.810011	3.971832	7.339153	4.707644	7.565007	7.477082	10.468078	2.089347	6.404487	4.080744	5.627062	5.539695	7.802596	5.611253	5.333784	4.35768	8.514758	8.801437	7.424148	9.412746	7.829171	2.382376	6.941385	8.892681	4.764791	8.295865	5.793034	7.849473	10.298055	6.678351	5.178561	6.953434	6.824208	4.736141	6.891785
TCGA-AO-A0JE	2335	0	4.6564676	5.5235903	8.1880958	4.476838	2.5126307	6.4722118	6.8726669	5.0646354	7.8018659	3.8743796	6.5699244	7.1570994	5.8684369	3.7958327	6.2386542	6.3849267	7.9573957	6.2177795	8.6413685	1.5848973	7.2335872	3.6229994	4.8495875	7.3949327	4.7440473	6.3742645	4.2165059	4.274011	8.0280111	6.2989224	3.4706073	8.0453951	7.6384126	3.2387623	7.4209088	7.5274005	4.9386781	5.279134	5.4690831	5.3937065	8.4412871	4.2642263	4.1865119	4.6478826	6.876557	5.8338097	5.7805203
TCGA-A2-A25C	523	0	5.1518762	4.7254887	8.1496687	4.2288758	3.6325777	6.2261823	8.0097904	1.9393018	7.9498818	3.5437858	6.6492254	5.6146386	6.4613803	4.7216544	6.7483522	6.462725	8.2561008	6.4172839	8.1169259	1.696205	9.1210974	4.9281719	5.9518669	6.8601901	3.7711872	7.0123423	4.655095	3.9272226	8.6434654	7.9301948	3.2698644	8.6133009	7.5400021	4.4775873	8.4050018	8.2583291	4.0725785	2.5825214	6.0144005	4.2343548	6.7902411	5.256912	4.7348709	5.5289292	7.7713327	5.8506306	6.1517076
TCGA-AR-A5QQ	322	1	4.2482974	6.0453041	7.4488377	5.921726	2.4075194	6.3320681	6.6302275	5.7938174	2.3617965	4.2388845	5.4789087	6.2567196	4.5677952	3.3984636	7.1373445	5.5693453	8.0996015	5.8505553	9.4225079	3.7965534	7.5405172	3.6952272	5.1650859	6.0908876	6.2284504	10.0050803	4.5230571	3.7327194	7.4340669	7.1573182	4.9672232	8.1295611	8.1128998	5.7047726	9.370318	7.5403213	4.6609368	2.5863961	5.2749103	1.0963056	9.7294487	6.0748712	6.0202463	5.2837616	6.5446152	4.841844	7.2854829
TCGA-D8-A1X6	541	0	4.4111703	5.4222674	7.4662535	5.1300883	5.7503948	6.2818444	7.0583016	1.2159009	6.4266859	3.9448039	6.5073117	7.2131818	5.1850689	3.8352228	5.952903	6.162302	7.3735861	6.7222989	8.9188914	0.8681174	8.0149978	4.7952097	5.3845959	6.1476051	3.3567252	5.4403935	5.9598356	4.5904515	9.7352453	7.1366615	5.5460054	7.699568	7.5679646	2.3139039	9.2507047	8.9773796	3.6952942	3.8410707	6.041217	2.9063615	7.7878109	4.3642507	4.5586835	5.1398356	7.4282751	5.4977445	6.4229841
TCGA-E9-A1R7	1467	0	5.465762	3.4656315	8.9981595	3.8038673	4.9837479	4.7015473	7.8287852	1.5144945	5.5312656	3.6979691	6.2634601	4.5000132	6.1373388	4.0195988	6.5521498	4.2243806	6.7322941	3.7239228	7.9327374	0.9080527	7.6929003	5.2104216	5.6534293	5.6463383	2.8037647	6.4095959	5.0675426	5.5127948	9.8046193	8.1048384	5.9827666	8.7066108	6.7958704	2.7273999	6.3109493	8.9789	3.9771196	2.919734	5.8454421	4.6848074	7.7774179	4.8764479	3.6919095	7.0030294	7.362598	5.242315	4.7635826
TCGA-AR-A1AW	2632	0	5.1762464	5.3707002	7.6297469	4.4673832	4.321777	6.7805757	5.7446516	7.2380658	6.0436241	3.5267457	6.2182485	7.2014501	5.8593209	5.1802554	5.6431986	5.7193042	6.7379787	6.8594528	8.3888395	5.0529439	6.6276144	4.4837569	4.5586412	5.8359714	3.6392171	6.3715769	5.2899417	3.8132007	6.0595134	6.2553544	3.9990861	6.3948691	6.4265827	4.2626585	6.2901168	7.7489336	3.3384831	2.6477135	5.5391275	2.5261787	7.3284483	4.4292682	4.1418301	4.4354662	6.1204238	6.267267	5.1355774
TCGA-AC-A23H	0	0	5.1054407	4.4178172	7.9198529	4.6421439	2.0991514	5.6922632	7.62696	1.704171	7.6644803	3.5178959	6.6199607	9.3107135	5.2880957	4.0936071	7.1423078	6.1199554	7.7975716	6.5657794	9.6157908	0.8147936	7.163954	4.0677265	4.6075413	6.0321097	3.8326717	5.5912988	4.1354929	4.1943476	9.430818	7.0108973	4.3034609	8.3088225	7.9311214	3.8629433	9.5764849	6.818635	3.7253657	4.1002063	6.0372498	5.6243871	7.5889573	5.2591406	4.9888198	6.050929	7.9073799	6.2974225	6.1794052
TCGA-C8-A274	508	0	5.5848116	4.1327109	7.6774393	3.9479459	7.9101094	5.495836	7.0636521	2.4099647	7.8649769	3.6086588	6.5883703	6.8666922	6.115869	4.638194	6.210393	4.8843555	8.2283763	6.4010432	7.6064778	0.7689182	7.5949028	3.9480966	4.7903427	6.0172676	4.2815723	5.3533366	4.2307382	4.1442767	7.8472058	7.5785677	5.4089486	7.9832979	7.1791032	3.4501206	6.3315884	8.0804403	3.472276	2.1170677	5.7086243	2.8757593	8.1688083	4.8997924	4.8888091	7.1378683	6.9752678	5.435879	5.7205591
TCGA-E9-A244	21	0	4.6134523	3.7073647	7.921532	4.1544323	3.9462409	6.5376624	6.5424001	2.7724598	4.498326	3.4875154	7.8195644	5.4302208	5.2747068	3.8631257	6.7692232	5.0813327	7.1716048	7.0969818	6.1599333	1.3850893	5.5989385	4.3466206	2.8171396	6.3271103	7.54778	7.9427197	3.8720698	3.83195	9.3789956	7.9281234	5.066626	9.3366204	7.0038797	6.0307905	6.2390801	8.4468266	4.2483222	4.0582858	4.4873695	4.9862671	8.8568035	5.6247256	6.8438375	7.9924452	6.3406991	4.9553539	5.0916283
TCGA-A2-A0D4	767	0	4.7040345	4.1840072	7.6832069	6.0222326	2.5689041	5.0912712	6.4675572	3.6718423	4.6522185	3.3099382	5.6169365	4.0003161	5.2126937	2.6235341	7.1872238	4.0375098	8.706915	4.636763	9.0453662	0.7859939	8.8911841	4.9772959	5.6083007	5.659295	2.5583183	7.3230109	5.4618335	4.5709823	10.2308552	7.0419322	5.7716614	8.1166041	7.3110349	2.3990499	8.561961	8.3047351	4.5240047	4.5397461	5.4801254	3.737428	8.0390911	5.5606097	4.203433	7.8574928	7.0809742	5.8834178	5.4573923
TCGA-B6-A0X4	860	1	4.5305313	3.9361241	8.8194968	3.6392693	7.1228238	5.8600425	7.2332176	1.06024	6.0327582	3.364782	6.6170131	5.9805703	5.233208	4.623339	4.7191377	4.2556366	7.785301	7.8025154	9.5596489	2.1459993	7.1712435	4.8834542	4.2507565	6.4275048	3.8365445	5.7935525	6.8248767	5.0495279	9.5699694	5.2813903	5.9909396	7.4131059	7.0935284	5.3712238	8.0421236	8.921738	5.5713194	4.0883219	5.7647892	3.2958973	6.6814854	3.3192703	4.1039842	8.730027	6.8565865	5.4618797	5.2794157
TCGA-A2-A0YD	769	0	5.4898842	5.5837122	7.7634908	4.2774946	7.4673601	6.9744948	6.9269264	2.7439491	6.7405388	4.1140177	6.4468524	6.6472031	5.8697015	4.916346	5.1971026	7.1646305	8.6216699	6.8900313	10.0445956	1.5843588	7.8509721	4.6804168	4.202725	5.9067485	4.5369891	8.2170642	5.2902548	4.0349775	9.4270001	6.0309979	5.8640933	7.8210264	7.485386	4.895767	8.5754775	9.079765	5.6371572	4.26495	6.2221248	5.2658299	8.9233394	3.6701864	4.2385639	5.9971427	7.3804856	5.9619303	6.0345049
TCGA-B6-A0I2	4361	0	3.8860175	5.2898807	6.6235616	5.316983	3.5078226	5.6062779	5.8559778	1.9048705	1.6960649	3.8051283	5.8771356	4.5249179	5.6237852	3.0970814	6.6452849	3.7123559	6.3725272	6.9259437	8.8727124	1.1088071	6.6525559	3.990744	3.6047276	5.7012579	6.0968628	7.8509594	4.5070688	4.5887241	9.3304369	6.302867	7.1722075	8.6349128	6.8575297	5.7894881	5.2716961	8.4699017	2.7529193	7.7203629	4.669018	7.1318224	10.189313	5.9986328	4.4477556	3.0712737	4.9176053	5.1670191	4.8324257
TCGA-D8-A142	425	0	5.6180856	5.3436652	8.4224669	4.8239376	3.3052642	7.5642676	6.7802821	4.0476238	3.1569843	4.0242762	6.3464933	5.4720871	5.4773822	3.9418389	6.1593395	6.2554479	7.1745335	5.9820208	7.9687545	1.6927622	5.5827028	4.0965439	4.5907313	6.4644168	5.5072879	7.6472227	4.7609513	4.6470031	6.5083416	6.0592328	3.5145598	9.2550218	7.124888	6.0505562	7.761856	7.2355444	3.6218101	3.963621	5.2741517	5.9185494	8.4366438	5.0278298	5.6098817	8.7500691	5.7789854	5.4168922	5.5168002
TCGA-D8-A27R	307	0	4.8504469	5.1586488	8.8886818	5.7173116	3.8018143	6.7443386	6.7414389	3.1714452	4.6838977	4.4950344	6.1024293	5.1281354	5.1599563	3.1165367	7.6997704	5.8039506	8.1706992	6.0653351	9.2464142	1.5229691	7.7669147	4.3057319	5.107976	6.7931877	3.7923625	6.5082025	5.1032952	4.4290789	9.3103195	7.1174111	4.6573093	8.324858	7.69654	2.6400086	8.9037424	8.6195786	5.3399795	4.1613996	6.1868008	4.1779484	8.8263162	5.7168947	4.4258019	5.6722198	6.6524096	5.3030386	5.1810303
TCGA-C8-A26X	376	0	4.0926195	4.923357	7.3532412	3.2543628	7.4625248	6.5460224	5.8846249	8.6291117	7.1728478	3.6085588	5.9127536	6.3510227	4.029966	2.9215052	5.6087758	5.0601735	7.018357	7.4993866	8.3367797	1.7130788	7.1289168	3.1832735	3.1384863	5.0258151	4.3386638	6.3245254	3.9266708	3.0450451	6.0305866	6.2739734	3.6771739	7.8993959	6.9271908	2.6415729	6.4754853	6.9688983	3.2835103	4.7199752	4.9672174	4.777592	8.0234573	4.3548254	3.8114812	5.6113895	4.8164643	4.4958125	4.7288051
TCGA-AR-A2LL	2012	0	5.0840892	4.9639522	8.866534	6.1038616	3.6418288	6.3961374	6.8179484	4.6694489	7.8005972	3.8106335	5.9543602	7.9353136	5.2719943	3.8209491	6.0476099	5.2092669	8.1245033	7.3024137	10.116593	1.3882085	7.6354687	4.7365262	5.6737686	5.6829165	5.2763124	6.2810488	5.1599916	4.8463028	9.5130209	5.6199191	5.6673262	7.5043523	7.3362495	2.5872928	6.9897918	8.4965048	4.2666464	3.7765605	6.0122858	3.7187738	9.0163013	4.5874672	3.9465306	3.2395805	6.9779467	5.6679874	5.1679553
TCGA-BH-A0E1	477	0	5.1152328	4.9183659	7.9662177	4.2054942	9.43863	5.3620952	7.1674161	2.7244506	7.3166506	3.7050666	6.5078015	6.3989926	5.0853271	4.1198132	6.8025325	4.9557094	8.3466966	6.3942919	8.8300714	0.9375867	7.7046989	4.2682202	5.3614401	5.8863244	6.0182425	6.9827656	5.6173822	3.762664	10.0773931	7.8714345	4.5086166	8.3603888	7.3723197	3.194963	7.8856312	8.7413601	4.5302014	2.2915172	5.6388747	2.431249	7.9506014	5.5871058	4.9971435	8.0161197	6.8828212	4.8377723	7.2604859
TCGA-AC-A23E	698	0	5.2801578	4.7308545	8.1750202	3.3262817	6.4168211	7.0395252	6.951695	5.6166129	7.6995976	3.1850171	6.5784059	7.2421564	5.5452247	4.4259941	4.549591	7.4074239	7.7476553	6.4988624	9.9604138	0.8590702	7.6802675	4.5986903	4.4431081	6.8207724	4.3767838	7.9961574	5.391979	3.4059536	7.7322339	5.8994896	3.7776892	7.8386383	7.6733257	4.1819819	7.4617021	7.6807061	3.9142316	3.7816897	5.8611452	4.8707882	7.3687208	3.6085018	4.0473125	4.7802207	7.3124007	5.4692414	6.7073466
TCGA-BH-A18I	1093	0	5.147573	5.346946	7.651731	4.945155	5.515981	7.011826	6.903808	2.845124	7.063064	3.76944	6.122407	5.397148	5.615966	4.353986	5.706033	7.075513	8.371388	7.638716	9.71987	1.829907	8.019245	5.073332	4.636711	5.928896	4.900388	7.741642	5.337435	3.90723	11.593516	6.509999	4.708638	8.265867	7.489013	4.520511	7.047439	9.634796	4.974606	4.522113	6.591628	5.839798	8.005318	4.609098	4.170843	4.441477	7.327778	5.412611	6.356286
TCGA-LL-A5YL	519	0	4.3265198	5.669912	6.7888933	5.5666196	3.6571638	6.7581109	6.0792461	5.9508767	4.920366	3.8068173	6.0609804	5.6753332	4.4478475	2.793384	5.5323268	5.2517297	7.9266725	5.540463	6.3778127	3.2053804	8.6109529	2.9391147	4.0907522	5.6247966	5.9384181	5.7943879	5.1449404	4.6443408	6.1484998	6.5013957	4.4614732	7.5168188	6.6685907	4.1291604	7.6844303	8.2807379	4.9609061	4.7045618	5.2909207	4.4634129	9.296628	4.5600404	4.6676951	5.1584069	5.158654	4.7030677	5.6813035
TCGA-BH-A0BS	2612	0	5.4232182	4.519434	8.4409122	3.7907845	5.4546465	5.2643489	7.1634979	1.4473785	7.9797207	3.1350213	7.0820475	6.4251846	5.7133948	4.4191384	5.1367824	4.9383461	7.6568781	6.1911172	9.4823793	0.7689182	9.2470152	4.5815863	4.776333	5.381931	4.6732648	7.0163376	4.8298552	3.6456716	8.9881082	6.8678066	5.0128513	8.0663822	7.2834445	2.3044909	7.271517	8.3857478	3.9996455	2.8984125	5.7520465	4.3942553	6.88043	4.157194	4.3808589	4.3971974	7.3414979	5.4751753	6.4882562
TCGA-BH-A8FZ	574	0	4.6925594	5.6306323	7.8645376	4.7013233	6.4246296	6.9120662	7.2721057	7.2710462	7.193942	4.4167378	5.4367605	6.5336025	4.8709136	4.2596368	4.8783819	6.4287687	9.2226398	7.5072863	10.3643388	3.3084631	7.5265768	5.0482597	4.0731632	5.6702526	6.0533555	7.5363175	6.2649535	3.5102396	7.9943694	5.4856941	4.377529	7.4110342	7.4120128	4.7021873	9.9787854	8.7169329	5.4875127	4.0439566	6.2185774	3.9110097	9.3481024	3.2423817	3.7723151	5.2377094	7.9829483	5.0487538	6.3419517
TCGA-A2-A0D3	1873	0	4.6656225	4.4858589	8.0689027	4.72543	5.4652584	5.6100504	7.1916011	8.1209808	7.7971587	3.3721754	6.7660721	6.2648597	6.1956825	4.5329622	4.5045319	5.0860186	7.7155156	6.381244	9.2370516	2.3820999	6.8351042	4.4242933	3.9173582	5.8013139	4.190248	5.7390796	4.8439791	6.5868071	7.3482475	4.9737191	4.0452517	7.3970695	7.9080009	2.8404672	6.3457146	8.7133944	4.0926017	2.6930982	6.3560596	4.1874051	7.4560463	2.8204738	3.5772236	5.9156214	7.1823122	5.7665985	5.4026483
TCGA-EW-A423	533	0	4.1743736	5.5744739	7.0039997	6.0109598	4.9638298	6.504233	6.5479052	7.9777482	6.4046351	4.0373292	6.1821933	3.6923522	4.9221811	3.0490659	5.1615941	4.8831937	7.8973429	5.4568069	8.3295664	0.8230593	8.7244453	3.9824293	4.1652218	5.7185095	4.2099534	6.0804791	5.0954352	5.1063459	9.2185227	6.0304967	5.6986741	7.4745125	6.0246673	1.8220038	6.5428692	8.3625465	3.8101181	3.4436529	4.9447759	2.3327351	8.0410533	3.25202	3.5823665	5.1740484	5.431625	4.8745411	4.1961262
TCGA-BH-A1FG	577	1	4.3420325	3.8136908	7.1285307	4.3402013	3.7898001	5.1358303	5.6388114	1.5500894	6.7501742	3.102827	6.2116444	7.4051058	4.4878746	3.6410651	4.773403	4.8308796	7.6264865	6.276171	9.3874645	0.7689182	7.0737518	4.3822531	4.0302169	7.4015921	3.4383747	6.1563267	4.5132382	4.1154378	8.4331175	5.6961562	4.1464511	6.7866169	6.6050202	1.6990441	6.0734601	8.4175277	4.0232725	2.404459	5.6262262	2.5614896	7.6927259	3.5893031	3.4702381	2.7981848	6.1654599	5.0423272	4.6435134
TCGA-AC-A8OR	40	0	5.1285922	5.2678245	7.6545026	5.2733426	4.3848481	7.3323566	7.7685961	1.0213156	6.6969201	3.9310041	4.9926264	6.6735153	4.981907	4.142686	4.8681828	5.6199687	8.3748238	6.9187446	8.5636741	0.8094619	8.9109922	4.5634925	3.9510137	6.3698033	6.5861175	5.3344069	6.2173379	4.4773435	8.9073144	5.1881094	4.96297	7.6465887	7.662655	2.1247665	8.607559	9.1228239	3.9041509	3.323605	5.9224515	2.6738183	7.9236001	3.6941247	3.9901177	6.9675186	6.9387214	5.2712901	6.5605959
TCGA-D8-A1XO	1682	0	5.717313	5.2128348	8.1784209	4.1526653	4.4454439	6.9995581	6.355493	6.7413881	7.9574599	3.6273623	6.5582033	7.590853	6.5533662	5.137099	5.3575177	6.9394543	7.6251722	7.4240908	8.8932327	1.1205349	7.7935583	4.7368409	5.0411956	6.0748736	3.6019821	7.3182767	5.2190262	4.6905681	8.8773139	6.1191985	3.8861685	7.7200643	7.5223006	5.7157521	7.7788013	9.1564254	4.8130457	4.1855076	5.7545041	5.6482686	7.5366325	3.582566	4.3330036	5.8055082	7.2608652	5.9207652	5.7669142
TCGA-AC-A8OP	614	0	4.526872	4.869359	7.51214	5.020832	4.658793	5.93731	7.001158	2.229845	6.610578	4.782377	5.677873	4.604435	5.177465	3.789316	5.257427	5.366657	7.533576	6.840995	10.591981	2.806889	7.495499	5.01022	3.991162	5.372809	4.771057	7.408585	5.501872	7.221112	10.101433	6.925329	5.876879	7.325246	7.288698	4.273735	6.935867	9.188698	4.840694	5.11639	5.860453	5.398622	8.825561	3.714284	3.115658	6.248744	7.022944	5.201541	5.786961
TCGA-BH-A1F5	2712	1	4.9571393	3.5729293	7.1527422	3.2190754	4.0555158	5.0933579	5.605225	6.8554756	7.3553317	3.3315728	6.5165916	6.0815033	6.3383254	4.6883917	4.9850049	5.153515	8.3461605	7.8569258	10.0503006	0.8575262	6.014673	5.5512277	4.034241	5.5284195	2.9633873	6.5371138	4.3004242	2.9946809	10.2520973	6.3583923	3.3981679	8.1490359	6.1551529	4.3077335	7.8139306	9.4864447	5.6478179	3.2484228	6.4952055	4.5674173	7.5317616	3.7578172	4.2818628	5.7825618	6.7608474	5.8386858	5.7729331
TCGA-A2-A0ET	1066	0	4.9186609	5.1742748	8.5776133	3.8766739	4.2818916	5.3545378	6.8219166	1.3964875	7.183152	3.4154123	5.6710757	4.071971	6.3718748	4.5628982	5.8137341	5.0341215	9.6295868	10.0954905	9.1240788	0.969984	8.4931363	5.0271673	5.4281255	7.0485109	4.3777936	6.0370418	6.3790513	4.6391225	8.9950376	6.8098801	3.4755845	8.0940348	7.3084038	2.1679825	7.3371693	5.7238269	2.2001176	4.5528939	6.6324903	3.1102383	7.4191818	3.5102491	3.9017782	5.6203879	7.7746466	6.2759038	5.9127628
TCGA-E9-A1N5	1120	0	5.068668	5.800839	7.561906	5.121154	6.065961	6.862676	7.597696	7.395032	7.550693	3.786705	5.678643	6.19162	5.771444	4.109174	6.124245	6.884779	8.39369	6.52994	9.557394	1.168432	7.328199	4.702051	4.499216	5.830707	5.235645	7.581693	5.556596	5.336888	9.963751	7.240285	4.737068	8.19458	7.597148	4.246722	6.77613	9.320894	5.170171	3.817762	5.819749	5.0844	7.607118	4.959307	4.365318	6.561026	7.136233	4.946817	6.00428
TCGA-OL-A66P	428	0	3.5560749	5.6047541	5.5813737	4.5370099	2.1843358	7.1611584	5.31371	11.8586481	5.6770734	3.6203233	4.5291075	5.5548219	2.7030645	2.1451709	5.3736102	4.3196545	6.0133369	5.2084817	7.6042068	3.1245519	7.9029035	2.6166807	2.3262392	5.0869863	4.248072	5.9369098	4.4304376	3.9024341	5.4739298	4.9503795	2.6532185	6.3022436	7.013463	2.4141399	8.380031	6.9066347	4.720512	3.0270471	4.0884416	1.3252092	7.8153623	4.2451967	3.5898079	5.7031551	4.3328746	3.5062498	4.2145189
TCGA-E2-A10E	865	0	5.4862552	4.7432866	8.3000595	3.975168	5.6665144	5.6475474	7.0627557	2.7919951	7.8356234	3.509636	6.5260088	6.9406472	6.1632362	3.9278523	5.1893222	6.0387327	8.6882998	6.3707601	10.7759753	0.953114	7.9369286	4.8717973	4.9987192	6.8804408	5.2203681	6.9133882	5.1735722	3.9373423	9.74481	6.753943	5.4750243	8.3503566	7.3301651	3.311579	7.3718738	9.4224942	4.4234981	3.7164263	5.9571726	5.0231995	7.9510921	4.2725411	3.9043943	3.7225975	7.644597	5.6803717	6.9702669
TCGA-A8-A0AD	1157	0	4.8993933	5.5578193	8.3330613	3.8890569	7.3662409	6.9360035	7.138164	2.604926	7.5775418	3.681673	6.2908417	7.0426517	5.2575077	4.9453911	5.4949165	6.4098184	7.7193982	6.5448856	10.0308103	0.7689182	5.2803381	4.7629015	4.7848232	5.590268	5.5207234	6.5415548	5.0997887	4.2868742	9.9290026	5.904421	4.5538326	8.1615929	7.4723849	3.3142483	7.5850093	9.2564705	4.4642147	3.8258179	6.2402095	4.1597858	7.3740205	4.3563235	4.8976935	5.5620063	7.4946966	5.3081761	6.9247066
TCGA-E2-A105	1308	0	4.716494	4.3757957	8.3734595	4.9428605	4.7844804	5.2667913	7.4308319	3.0491476	3.6833017	3.6578499	6.8662944	5.6147826	6.1154976	3.8484067	6.1834347	4.5191876	6.7939888	6.1100298	10.0259476	1.0085089	7.244255	5.3741868	5.577518	6.7657972	3.3624752	6.1800922	4.704624	5.4209812	10.9204222	6.7605511	4.7233298	8.2885686	7.3938343	2.2882635	7.8339527	8.4129648	7.3405438	3.851855	6.1779083	3.4855579	8.7988629	5.4230749	4.0292777	9.3195243	6.8407444	6.0045379	5.4724478
TCGA-E9-A1R4	186	0	5.1825646	5.8182089	7.7991528	5.0557705	3.7783502	6.8401075	7.0513494	7.315293	4.7456742	4.2815485	5.6083019	4.1587879	5.2217545	4.6229402	6.3213422	6.5587375	8.1401354	6.6600017	9.1480159	1.7833503	8.7704922	3.8945722	5.2786946	7.2898845	3.6567247	5.8184757	5.0918058	4.4988224	7.9597128	6.7949055	5.2384799	7.5564572	7.6919748	4.8348753	7.392513	7.5982986	3.3997223	5.6212357	5.7460946	6.9533176	8.1591211	4.8061792	4.3107482	7.3437887	7.2608691	5.6804983	5.5652091
TCGA-5L-AAT0	1477	0	4.9742122	5.9394485	7.0086263	4.9572873	5.8935708	7.2011145	7.0092816	4.8260971	7.0394363	3.8157671	6.1057133	5.7073019	5.1177963	4.1607349	4.4971127	6.5435636	8.2462589	7.2072944	8.8771091	2.8145885	7.5551627	4.0226237	3.7424788	5.8084979	4.3216285	6.8931916	6.2000344	4.8500165	8.3358465	5.1930999	3.7655647	8.1858526	7.4747158	3.2467856	7.1753468	8.1935144	5.8358707	4.4095238	5.9091118	4.4328743	7.85433	3.320245	3.7362784	7.3780518	6.4947899	5.047147	5.3873447
TCGA-EW-A6SD	1010	0	4.4451643	5.2106957	7.5843874	5.1806434	2.0883447	6.6560063	7.2704636	5.1602879	6.6797204	3.8990269	5.5461869	6.4386191	5.5070765	3.4961035	6.5142774	5.5996892	7.4523161	6.8031128	8.6384514	1.7629931	6.8500177	4.007938	3.8468893	5.9971134	3.9320648	5.4137951	3.5618773	4.9295791	7.396517	6.4467119	2.7493727	7.6686517	9.9677089	3.3532059	7.1244518	7.16873	5.2853692	5.8196995	6.811962	4.8378303	9.7225793	5.6065274	4.2576443	7.4576569	6.7752531	5.6443905	5.2265347
TCGA-E9-A1RG	647	0	3.825066	5.038333	6.944449	5.830819	6.570879	6.122054	7.539107	3.664998	6.260875	4.730712	5.196148	4.808917	4.02554	2.230509	7.014146	5.227495	8.098039	6.771361	8.568322	1.482869	9.084368	3.569856	4.373501	5.989651	4.26787	5.73748	4.768617	6.202677	8.297097	6.230161	5.163828	7.472511	7.549377	2.851119	7.732675	8.158783	4.4962	4.275856	4.869777	3.015756	9.527333	4.711218	4.516927	8.470348	5.591623	5.999268	5.936918
TCGA-BH-A6R8	293	0	3.9636347	5.5214721	7.5858297	5.816834	7.580101	5.9554781	7.389988	9.6157507	6.4672155	4.5829927	5.9524497	2.8470473	4.9231566	3.0509104	6.0353388	5.6302298	8.4112245	6.7667353	9.1821839	1.2097121	9.1720042	4.3966718	3.9137138	6.1344089	2.8454195	5.5016226	4.6716701	5.4033691	8.0277117	5.6116472	4.675981	6.9979714	7.6185394	2.0306454	8.9676474	8.2289961	4.7131907	4.5284695	5.4812454	3.5293843	8.8844609	3.294007	3.7867777	4.6284095	6.7247852	5.3694264	4.2504135
TCGA-A8-A06Y	791	0	5.0141551	4.1441497	8.0772007	4.4852922	7.193177	4.6828758	6.4882239	3.5152016	5.7425794	3.3181733	6.8421646	5.0908781	5.8730672	3.9368175	5.0712196	4.6115316	7.6003758	6.3326969	9.2901584	0.7973642	7.6760027	4.9551023	3.8839038	6.7002411	4.9595763	6.0271037	4.8001323	5.2856894	8.4869965	5.6260488	4.5027815	7.8409023	6.7268347	3.8506823	8.5140036	8.3363995	3.7472731	2.4293602	5.8562422	2.8593862	7.6611553	3.2469866	4.163453	6.0828533	6.8100124	5.8269865	6.3483059
TCGA-C8-A1HF	332	0	4.6045286	5.4931672	7.5207239	4.2657048	2.9562297	6.7326416	6.854066	2.5461077	6.3375562	3.7973725	6.6661047	5.959339	5.913784	3.825151	6.9849765	5.969225	7.947246	5.4651801	8.2178527	0.9290327	7.1802815	3.5790478	4.3953767	6.2774991	6.1187331	6.3323087	4.0540177	5.1614304	6.2061627	8.2181043	3.9057717	9.4403291	7.7011716	3.3055747	8.5794365	8.7599486	3.9869257	6.4305975	6.483744	4.2399742	8.9983701	6.2603059	5.4395899	7.6953544	5.7530201	5.4894734	6.6067264
TCGA-A8-A0A6	640	0	4.9599937	5.4849517	7.4882674	4.1547266	5.2512452	7.0060204	6.3995403	3.2771663	6.5314879	3.9003715	6.5312706	6.3188916	5.9897083	4.5779494	4.8634512	5.9737766	7.6516277	6.6668226	8.6360626	2.2263394	7.7205175	4.5235514	3.8938175	6.0105615	5.0044888	7.1226324	5.7171015	4.6036027	9.8010215	5.468912	4.4832185	8.4957218	6.8284455	4.3494219	6.7148748	8.9912399	5.0956027	4.1519377	6.2975437	4.7909727	7.9649482	3.4585706	3.3931287	4.2489395	6.8138596	5.3932927	5.6519634
TCGA-A2-A0EP	3603	0	4.9632065	6.4377987	6.9888011	4.8356792	3.8713931	7.3712692	7.0050599	4.3182782	6.004253	4.2741102	5.9702852	5.9610733	5.0605885	4.5870294	4.8117386	6.0954841	8.3215341	7.4202129	9.0390754	5.3238237	7.4290924	3.9478167	3.6439214	5.7535975	4.9085111	9.0406016	6.1042361	4.075707	6.9367518	5.7105469	4.0322438	7.6522936	7.0233934	4.0968466	8.4173122	9.0152641	6.3002295	3.2851297	5.3304602	3.9744995	9.0024803	3.9291898	3.9364971	7.1097598	6.2471364	4.8101013	6.5878259
TCGA-D8-A3Z6	563	0	4.5804765	5.4765729	7.8857016	5.8091782	8.0938856	6.0426581	7.9992982	3.4753044	6.9541951	4.1238201	5.8680623	5.6715583	4.7738356	3.6507032	4.1116859	5.6544776	8.8325783	6.595826	9.8172584	1.0442009	8.9028618	4.4151921	3.8028102	5.165909	4.0993026	6.4799842	5.1805925	3.9465382	8.342834	4.5359597	4.5964128	7.8895224	7.2132594	2.9514938	8.7546802	8.1749358	4.6184946	3.9760793	5.4765175	5.1621896	7.9475956	2.9369866	3.547274	5.3931569	6.6385337	4.9358527	6.016116
TCGA-A2-A3XW	1712	0	3.8493041	6.0549784	6.5503161	5.6579473	3.6388345	6.8390919	6.2282328	4.7880689	5.7103501	4.0408855	4.712778	3.9138962	4.1257097	2.4483494	4.8762553	5.7602692	8.0538134	7.1069881	9.1314877	1.2555611	8.2014529	3.2700993	3.157301	5.8320086	4.6856033	7.7376651	6.6486003	4.408755	8.2182132	4.7007573	4.5816064	7.308549	7.387316	3.3882208	8.2001744	7.4077627	5.6375943	3.9523397	4.9610174	3.8326018	9.0415951	3.6974853	3.2590179	8.3502681	5.9029934	4.7453956	5.1482436
TCGA-AO-A0J8	680	0	5.1147666	5.1708283	8.0577008	4.3159652	8.4946674	6.3442954	6.8424652	4.3263232	7.9981928	3.3736732	5.8599279	5.9817524	5.9565079	4.2172115	5.3280828	6.1718144	7.8256269	6.7389556	9.5322356	1.1404345	7.578918	4.2693766	4.2403282	5.8584992	4.4395101	6.27641	4.4450431	4.4883437	8.6963048	5.711821	5.7805246	8.4000089	7.563128	2.9300987	7.9380146	8.6699603	3.6151786	4.2665441	5.8674084	4.8493962	8.0544577	3.9888471	3.7454848	6.3212288	7.1590511	5.5216582	6.3234974
TCGA-E9-A1N9	1101	0	4.8081499	4.7816658	8.6583071	4.7882022	3.8672804	6.065056	7.0452567	2.4672659	8.3745612	3.1187334	6.9063097	4.3933555	6.7180048	4.1948646	6.9459398	5.4389469	7.7273326	5.8841106	9.1399298	1.3960593	6.4916108	6.558667	5.4590788	7.037607	4.6306272	7.2114185	4.3957283	4.8799458	8.1327611	7.5866139	3.1043339	7.7812918	7.802769	3.6336808	6.4939529	8.0249935	4.8657297	3.0121717	6.2017845	4.4493161	6.9833827	5.7249623	5.8454179	7.6953778	7.0860816	8.0884875	7.0990969
TCGA-A2-A25D	0	0	4.0799804	5.7374823	7.4223988	5.0843606	3.6959268	6.3686537	6.6191112	8.1086683	6.5397795	3.4502038	5.4765244	5.0602108	4.4092317	3.1770759	5.5412276	5.3645321	7.1754774	6.170739	9.1968368	2.9554837	7.045211	4.0793037	3.6450192	6.0906464	4.681149	7.293029	4.5608295	4.2187228	6.518329	5.7493157	4.5015421	7.0482512	7.1119225	3.7364181	7.7355201	8.1476127	3.9289681	2.905028	5.3801194	3.0486885	7.2753237	4.2305885	4.5545964	3.8502441	6.4672012	4.9417508	5.3658616
TCGA-A7-A13D	965	0	6.147772	2.816896	8.618813	4.163211	2.481827	5.483016	6.308935	2.083056	2.850665	4.783813	5.707117	6.142171	6.572187	5.208005	6.589431	5.814672	6.395933	6.251914	7.418501	1.258595	5.526541	6.04679	4.953624	5.511338	5.891886	6.794959	3.805099	4.012942	6.823892	7.470723	4.688191	8.448796	6.379083	7.642827	6.180854	7.02086	4.223906	5.948808	5.361155	6.717996	8.207358	5.872139	4.860142	2.653542	6.833285	6.1087	5.689154
TCGA-AO-A03R	2091	0	3.8425227	4.5563779	6.2479267	5.0531866	2.9626015	5.2568355	5.8674265	3.0686906	6.0267767	3.2911685	5.1877482	5.30847	4.7566248	2.9199389	6.1626252	3.9718534	8.9743246	7.118806	9.1349538	1.8448752	7.1397641	3.8933104	3.7001309	5.1005402	4.1317653	6.900923	4.9748949	2.6256881	7.8709695	7.408975	5.1691027	7.2269398	5.9844286	1.9171181	6.5515843	7.529268	4.9091029	4.1330568	4.5962482	2.9179677	7.3337186	4.9922904	4.4370659	7.9841219	5.0291133	3.9918643	5.8238427
TCGA-A7-A3J1	343	0	5.2955276	6.0213245	7.6936306	5.0807188	5.2187539	7.1238657	6.7902545	7.2760168	7.5667837	4.2156767	5.9002567	6.3106626	6.1206168	4.6839976	4.8012527	6.8603879	8.4491729	8.3614385	9.4436527	4.2094119	7.7802157	4.7406815	4.7498564	5.9100726	3.2168563	7.9434274	6.649246	4.3198561	7.5896756	5.4113285	5.8506067	7.7699901	7.2230552	3.591407	7.294732	7.3032483	6.3742867	4.0445209	6.3756032	5.0552445	8.3589322	3.657045	2.8220907	5.702919	7.3334092	5.4633952	5.877792
TCGA-E2-A15D	526	0	4.830291	5.006044	7.948039	4.81642	7.477342	5.969125	7.294921	4.701623	6.112454	3.982495	6.303293	6.665422	6.029751	4.687258	4.291866	5.813558	7.863423	6.808502	9.064802	1.428907	6.735685	5.054748	4.195642	5.989633	5.32776	8.04854	5.644401	5.525544	8.351217	5.454306	4.363082	7.572037	7.292114	3.737444	8.218808	8.923746	5.691385	4.016934	6.629771	5.234385	7.586816	2.872213	3.545304	7.147709	6.873131	5.464613	5.552049
TCGA-AN-A03Y	10	0	4.4170318	4.5321861	7.3595836	5.3807019	7.4595881	5.9212806	6.140138	2.7247164	6.7510397	3.3508304	6.3144413	7.5661215	5.596755	3.4937809	6.4871958	4.9380931	9.2024764	6.9983738	9.7229618	1.4495999	4.8716226	3.9253003	4.6468935	5.7922134	5.1676528	5.7062227	5.0634999	4.8773464	10.6048635	6.9727244	5.5629949	7.2363211	7.2190757	2.0943254	7.617241	8.8497296	4.2419362	2.9862607	5.2781199	3.2623429	8.4747946	4.1075818	4.1297348	3.6491104	6.9191119	5.4741305	5.5162406
TCGA-E9-A1R3	78	0	5.2141772	5.2747869	7.6368041	4.7554192	6.0986798	6.8244265	6.756073	4.8845615	7.1192741	3.5119698	6.3832789	7.2535542	5.9504024	4.5747042	4.4028494	6.4771422	8.1657937	6.6722593	9.3184178	1.3755535	8.3546301	4.3092719	3.8910579	6.4178665	5.4581119	7.0486124	5.1862119	5.2492162	8.626908	2.8027601	5.6683136	8.2561831	7.1665875	3.6837007	11.2474967	8.5228043	4.5661233	3.9524021	6.0298859	5.9562562	9.0075932	1.8919642	2.733265	6.6705689	7.3737121	5.8370557	5.411833
TCGA-A7-A26I	661	0	5.834328	3.8818265	4.9700815	3.8729415	2.479276	6.1722381	5.6220125	2.4620148	3.8539669	4.7168977	5.5210638	5.5577444	5.2375646	4.5296341	5.3615249	5.7695787	6.1667174	5.0751979	5.5931818	0.8842579	5.2571556	5.119556	4.5337344	5.1481041	5.0952259	6.4629489	3.959629	2.9853215	5.4799525	6.3694536	2.6885917	6.8765243	6.0735559	3.7026052	6.2553174	6.4039464	3.2889109	5.3175162	4.1765968	5.0187521	7.3956218	5.3846851	4.6779541	2.0555248	6.2382351	4.5667138	4.2640071
TCGA-BH-A18Q	1692	1	5.0540143	5.3525541	7.3334174	4.9261718	4.08441	6.9559476	6.6849141	2.9077935	4.4664387	3.3998397	7.4437169	6.3348362	6.7689121	4.6156486	6.4153133	5.5248795	7.6144479	8.2928364	7.2302545	0.8677332	5.7837587	4.0407911	4.9267889	7.1174974	6.9506774	7.399094	5.5887167	5.014031	6.3650245	7.787506	5.72821	9.6714723	8.0172083	7.1161123	7.0692059	8.8404415	4.9921127	7.5472809	5.5545069	4.6950885	9.0547975	4.944725	6.4180499	7.3110806	6.7271243	6.2616282	6.7550287
TCGA-AN-A0FN	218	0	5.1302223	5.8686179	7.6439156	3.2812865	4.2604483	7.3822429	6.4634013	3.2376475	6.3356626	3.6692734	6.3549884	5.8721401	5.669201	4.371013	4.7913573	7.1369692	7.8530591	6.701206	9.7971914	3.9482736	7.5213762	4.2999237	3.7529324	5.9826222	5.0915481	8.7095707	5.4107124	3.4874563	7.9036374	5.9320902	3.2845852	8.5857047	7.1026627	4.2802071	7.6385161	8.5198476	4.8274658	4.1713486	5.8321309	5.6684269	8.1936195	3.8713169	3.7139746	5.8644077	6.3976775	5.1091856	5.6070345
TCGA-AO-A0J5	792	1	5.0886585	5.2062773	8.1960878	3.9230597	2.9176886	6.8484348	7.2493477	2.9532439	4.4907765	3.4454668	5.4046665	6.0576966	6.0626049	4.0961766	5.2050561	7.0300432	7.4281937	6.3602061	9.0186497	1.0015099	6.0767171	5.2317795	3.6041315	6.0632674	4.0014992	7.9249651	5.63651	4.9168823	7.9775385	5.8343007	4.956679	7.3950893	7.5620764	4.2918247	7.1428167	8.2227052	4.5739688	4.1907563	5.5118786	5.2220882	6.5351107	4.3654111	3.9227569	7.5377957	7.3017428	5.5408439	6.0137519
TCGA-PE-A5DC	1430	1	4.0857905	5.2113206	7.2683347	5.465357	4.282493	5.5845588	7.0258572	5.5256066	5.978537	3.8110767	5.5775678	3.5722769	5.3554964	3.0606071	6.8040326	4.6809403	9.2527962	6.0937074	8.4611662	1.0353811	7.6625125	4.0442452	4.5877933	5.6770795	5.4575931	7.2917127	5.0106779	4.6952455	10.0164825	7.1114187	4.2908611	8.0004796	7.0340588	2.2699942	7.9400867	8.8729717	6.3795116	3.4662953	5.8282908	3.2301028	8.0717956	5.6023387	3.9665475	8.3940427	6.2538844	5.3883959	5.3351542
TCGA-AR-A251	3030	0	6.504373	4.065105	7.886697	3.868912	5.703696	6.562223	5.135635	2.414234	3.541702	4.142455	7.22571	6.03777	5.908172	5.211321	8.500556	5.672235	9.834973	5.219697	7.585923	1.265207	7.202001	5.146233	6.043484	5.557122	7.929989	7.724158	4.476958	5.510234	6.701795	7.983257	5.143557	8.642369	7.177181	6.551874	7.278002	7.764715	5.385608	5.224566	6.509514	5.279491	9.257677	6.422982	6.573437	7.344412	7.012071	5.799279	6.582146
TCGA-A8-A08X	1308	0	4.504973	4.6741074	6.939023	3.8954036	7.082982	5.9090714	6.4272429	3.6985687	5.3869973	3.606857	5.5656414	4.7259627	4.5288304	3.3749323	6.2295966	5.2421539	6.7010952	6.2402289	7.1664179	1.7707432	6.8855234	3.1385758	3.8957816	5.4631173	5.1600296	6.1682683	4.3979864	3.6484835	6.1922083	5.9814342	2.5685551	6.9010994	6.7464991	3.5706353	5.8564521	6.7050274	3.393823	2.8458907	4.3856448	4.2450303	7.2295159	4.9223051	3.8456581	6.698901	5.3780776	4.83143	4.227771
TCGA-WT-AB44	883	0	3.562742	4.0620383	6.7930743	4.3090067	3.1931576	5.5473632	5.8348837	6.0899846	5.5079675	3.4772645	5.1543548	3.17716	4.208066	2.5857213	2.7010104	5.1822939	7.7108888	6.6477254	7.4533397	0.8841865	7.3745103	3.4561942	2.0182292	4.7479788	5.2605837	6.2099388	4.3690309	3.8561543	5.5799307	3.3374986	2.4370044	7.9597856	4.8752912	3.3094505	8.3084356	7.2495919	3.8335121	4.6012028	4.5339035	2.393959	8.947535	1.9175944	2.0627911	4.952096	4.1850205	3.9186277	5.5261736
TCGA-LL-A73Z	227	1	4.1174597	5.799611	6.9906772	5.9310853	4.1723763	6.8662857	6.7562212	7.1476328	5.708325	3.7337158	6.1850724	5.0116946	4.5552066	3.3324726	6.6208394	5.7259824	7.8662636	6.9239336	7.4704516	1.6166875	7.3027847	3.9589376	3.7277575	6.0144639	5.9696594	7.6856199	5.9301131	3.8439355	6.0512191	6.7344199	4.1003437	8.296284	6.8767377	3.49278	6.7308594	8.0654912	6.2121018	3.1318321	5.3784051	3.9375827	8.488331	4.9083039	4.0152466	6.0784542	5.8345758	5.4796307	5.9624629
TCGA-BH-A204	2534	1	5.1307294	4.0865576	8.1892288	3.3736051	3.6619311	5.9102207	5.3404034	2.6604256	6.6824573	3.1808859	6.1959695	7.4114636	6.6011092	4.3661603	6.0264506	5.2950946	7.6509822	4.5951186	10.0408456	0.8813264	6.498216	6.3031244	6.4270974	5.8446779	2.5575367	6.750185	4.1328123	3.8671037	9.521058	7.9702732	5.2135367	7.7888682	7.4634685	3.3109304	8.8753795	7.4460804	2.670426	4.0625369	6.0838167	3.9127231	6.7535656	5.4305224	5.3295071	2.3756928	7.6364586	6.3436735	6.0515586
TCGA-GM-A4E0	2191	0	4.3910475	6.2580943	6.1349387	4.6011886	4.5397992	7.1082313	5.9330959	3.956251	5.0885708	3.745279	5.4654159	5.8035275	4.6430418	3.6683343	3.2516904	5.904583	7.4598854	7.4079219	9.1345186	1.2634708	7.4490714	3.8692791	2.9500368	5.4930537	3.940881	9.737912	6.0347809	3.1809475	7.2397137	4.3222936	5.1329599	7.5871929	6.0430241	3.2295422	8.3058668	7.9579976	6.7378595	4.3672134	5.1680608	4.6678451	8.8717334	3.1149131	2.7035654	6.5696905	5.1796734	4.3550329	5.7010063
TCGA-C8-A273	513	0	4.6356665	4.6995565	7.1409695	5.3320799	5.960172	5.9909266	7.6723245	2.0855954	4.2432145	4.136558	5.2635867	3.8785779	5.4293618	3.4082967	6.188618	6.0271955	7.3864653	7.8104075	9.4160826	0.8731048	8.6975016	6.4201708	4.1210337	6.1084083	3.0485675	6.9132848	5.3214058	4.6971541	9.4909834	6.8759083	5.3765536	7.9458526	7.6128526	4.9945406	8.7692471	8.2200477	5.1314668	3.6435878	5.7937834	4.6730997	8.8645969	4.5942652	5.0695956	5.804243	6.6787575	5.2967838	5.2177499
TCGA-AO-A124	3506	0	5.103499	3.4582729	8.3289206	4.8139061	7.7028623	5.858311	7.1236135	3.0973441	2.0054842	4.4014995	7.4072214	4.9674301	6.1574265	3.4937051	6.4673991	3.5245549	6.8910681	6.4688125	7.4609564	0.9966501	6.8939888	4.3906299	6.2851411	6.5273448	4.8247245	4.9258889	3.8482758	4.0595617	4.292201	6.9807622	5.6828389	8.9728893	8.2505192	5.1248956	6.8720134	8.6734943	7.0802768	5.6031095	6.4324136	3.3270927	9.4291644	5.8848156	5.4224646	9.0940203	7.117741	5.7415855	7.2021467
TCGA-D8-A1J8	431	0	6.027665	4.8877108	7.6726057	2.7225185	3.8636453	6.2354644	6.3935283	3.3223426	7.8087562	3.6019423	7.7371275	6.5277908	7.0843992	4.552302	7.3237048	6.4213449	7.4074509	6.155317	8.7813507	1.0827289	8.2376944	5.3776729	5.3572392	6.310065	5.3473534	6.6701374	3.5882999	3.3501121	8.3367239	8.268554	2.9953753	8.5677227	7.0141715	7.0589918	8.3003139	8.9940784	3.4206101	3.4523021	6.2624198	5.1200003	8.3629421	6.0295845	6.2862206	6.5682051	7.7552349	6.1883944	7.7182987
TCGA-BH-A0BC	974	0	5.074793	6.3123763	7.0138715	4.6715667	7.1291884	7.270324	7.2945479	2.344363	7.0697383	3.3020229	6.5820517	4.7878753	5.1464737	3.2140491	5.3037089	6.6084792	8.3860621	6.6606346	8.5759726	1.6092524	8.9883767	3.4628585	3.701654	6.3751607	5.4894531	7.7081035	4.9403909	3.1660289	10.1394824	6.9436427	4.7750918	7.9291223	7.5241495	3.2435544	7.2875297	8.5931701	4.8960375	4.6025995	5.3621223	5.1105415	7.67543	4.7898622	4.6020213	5.958688	7.1208894	5.2801047	6.551772
TCGA-A2-A0EU	1043	0	4.77366	4.2867287	7.9263385	4.9821313	5.0581195	6.1533547	6.717891	7.6152416	7.8424215	3.292378	6.8645878	6.1784407	7.0432439	3.8822079	6.3053949	5.2980914	10.1449411	6.6320015	9.5197902	0.957161	7.4533234	5.0730042	5.2869325	6.3429614	5.6030558	6.919228	4.6234457	5.621297	9.7312193	7.1780828	3.6402385	8.394678	7.5126042	3.0786738	8.7516128	8.9101882	4.9904538	4.0640342	6.114058	4.3122741	7.4932508	4.6054858	5.4170949	5.9613066	7.6889361	6.2588961	5.6813828
TCGA-AO-A129	3286	0	4.4657381	5.1755077	6.659046	5.0328293	4.2909699	6.8385058	5.8706478	2.8478045	3.3184408	3.7313936	6.613623	4.8853292	5.6041167	3.2013757	6.9160276	4.842543	6.895259	6.6545109	7.9824018	3.136192	6.3702225	4.5722933	2.8608988	6.6891548	6.2699741	6.0449318	4.5203737	3.8657087	7.0204452	7.4345234	5.0801966	9.0015317	6.8886433	5.0894127	6.0949041	7.6912582	4.647089	6.7464752	4.7125208	3.6309039	9.9915642	6.0672811	5.7414868	6.6893733	5.0364178	5.212631	5.0701122
TCGA-C8-A3M7	1034	1	4.7427095	5.5049358	7.0675993	4.5439856	4.4107427	6.3235939	7.1268181	7.5240099	5.8869274	3.2906845	6.442055	5.5952464	5.7168478	4.3736419	5.03774	5.5438051	7.7341436	7.0558801	8.399998	1.4542017	7.3387643	4.5724313	3.7442122	5.947413	4.9182978	9.2202107	6.1916209	4.2322227	6.8492833	6.5368576	4.0825382	7.7456747	6.8125282	5.0034459	7.2070258	8.2764543	5.3906173	3.7525961	6.431189	4.3034844	7.8211684	4.1421845	4.3711192	5.532403	6.6067281	5.2065736	6.1127567
TCGA-E9-A245	26	0	4.520599	4.874688	8.703759	4.284362	6.914617	6.468683	7.637853	2.10645	6.154258	3.61734	6.081849	6.164877	5.412839	3.999148	5.274233	4.744126	7.623676	7.018598	8.540492	1.358003	8.222011	4.243131	4.403812	6.41935	4.73938	6.500373	6.424206	4.392663	7.424532	6.052079	6.686808	8.036499	7.176955	3.263183	8.207258	6.337873	4.678444	4.717538	5.783987	3.588949	6.471103	4.325532	4.516768	8.285292	6.65371	5.175832	4.821037
TCGA-BH-A8G0	662	0	4.8946253	5.6586775	7.7300833	4.8530217	4.0927435	7.2040575	7.209323	4.912154	6.7346232	4.3524986	5.9551765	6.3528878	5.3479683	4.609659	3.6557051	5.9511481	7.6473257	7.0000896	9.379734	6.3982027	7.518434	4.2962147	3.6633406	5.905536	4.5414742	7.9527474	6.6195378	4.6856061	7.9776985	4.4843941	4.4395386	7.8749274	7.3362076	3.7145306	7.6615553	8.9001262	6.0861966	5.1141129	6.0960053	4.6692265	8.161331	2.759018	3.0736669	6.261449	6.7766046	5.0340834	5.9308619
TCGA-A1-A0SB	259	0	5.287679	3.6327009	7.4953563	4.1807625	2.518382	7.2367067	6.8866348	3.4110264	3.2347462	2.8931209	6.4919623	6.7314506	6.8383937	4.8146462	4.4554992	7.2091564	7.2735016	6.5731937	6.2662748	0.8392951	6.5982095	4.8137789	4.6536506	6.407964	5.8331269	8.1235982	4.8620098	5.3061249	9.2843998	5.3091288	5.0998634	9.1337452	7.8562877	7.7333554	7.5835827	7.7838333	5.9035727	3.567178	6.131549	2.0856736	9.0429002	3.3648329	4.7631162	7.9052143	6.9626432	5.5734462	8.1253589
TCGA-E9-A3QA	918	0	4.5238223	5.793176	7.0455425	5.3254196	3.4023524	7.7944378	6.3460224	3.2837352	2.2261222	4.5166057	6.5940689	5.1439535	4.2551213	3.6356372	7.0996715	5.9293438	7.6725498	7.0797953	8.2840582	4.5930252	6.4014756	4.1888709	4.0785661	6.3207868	5.710254	6.3013132	5.5148895	4.4928036	7.9574144	6.6702932	6.7623674	8.1310038	8.4615675	4.4715422	7.8799858	7.7515797	3.6940332	7.5558347	5.1451068	3.7748311	10.111929	6.0510889	4.9209284	4.8905898	5.6455023	5.1975221	5.897388
TCGA-BH-A0HF	727	0	4.790649	5.486361	7.345141	4.284461	5.433713	7.612945	6.953854	3.62919	6.932191	3.528741	6.691868	6.701405	5.334809	3.352716	5.172986	6.027264	8.07216	7.059862	8.9699	1.581124	8.580234	4.326694	3.849289	6.117337	5.443792	7.947646	5.273267	4.013966	9.061017	6.379421	4.092636	7.765052	7.711295	3.553608	7.319447	8.336146	5.147878	4.828634	5.671009	4.589403	7.623495	4.796053	3.85046	6.614173	6.859614	5.176313	6.29743
TCGA-AC-A7VB	250	0	4.2850454	4.4925462	8.7656102	5.6812948	2.5510522	4.4336882	8.2523036	1.4348752	2.2099771	3.7914647	6.8296995	5.3842227	4.9416745	3.6002243	7.0819761	4.0080615	7.2984806	4.2276573	9.4499017	0.8834242	7.878142	5.6984318	5.9234436	5.7398703	1.7557956	6.1956593	4.8980647	6.5955107	9.178295	7.6551753	5.7618086	7.5630576	7.2545028	2.8181972	6.365279	7.4506142	4.2242266	5.903937	5.7763362	5.096667	6.4922462	5.7244616	5.7116033	6.9902575	7.2373273	4.9892812	4.749167
TCGA-LQ-A4E4	849	0	5.0359328	3.8557578	7.8586826	5.1187221	3.6280949	5.3244795	8.0534219	2.0407721	7.6135792	3.5438898	6.4691067	5.0247372	5.7770803	3.7785904	5.8940296	4.9017464	7.4376084	4.9257706	7.7542528	0.8029263	7.7194523	4.9071538	4.5888044	5.5463682	5.3604708	7.2010072	4.9671601	4.5951477	6.3480397	6.9071571	4.4075974	8.5198171	7.1727018	2.0058117	5.9301406	5.4382056	4.2847879	6.0053479	5.3702083	5.4720235	7.4384759	5.2872191	4.5910106	6.9826913	7.057507	5.4207121	6.5390233
TCGA-LL-A5YO	440	0	4.0789933	6.4543516	7.0272109	6.146859	6.4423367	7.3650582	7.4069243	4.2997377	5.8752535	4.3409885	6.0428278	5.776351	4.3454387	4.0786213	6.8516682	5.0144405	6.5477723	6.7055778	6.5705	5.0776468	7.4744101	3.6371209	3.081891	5.6907266	5.9331431	6.0434297	5.2206562	3.901473	4.8939317	7.4596541	3.341028	7.6843861	7.051306	3.5714164	6.5135041	7.8589747	4.3787811	4.4631881	5.389965	3.1890701	8.7179307	5.1705919	4.6690844	5.8663273	6.3569802	4.6946602	5.5615055
TCGA-D8-A1Y1	302	1	4.5160497	5.0679012	7.7331507	5.1156003	4.3555094	7.1383949	6.8240918	4.8155153	7.1084625	3.8721596	5.9780078	6.8908191	5.6936314	3.7760481	6.6289224	6.8023994	8.9064931	5.4267882	8.4370554	0.8466849	9.038363	4.6967689	5.1920333	6.3559558	4.2612612	7.4329253	4.9861062	3.7689266	9.1881376	7.4594404	4.7885843	8.066469	7.6989157	3.9807495	7.7758338	9.092089	4.5353756	3.6349014	5.975362	4.1992481	7.4494262	4.7860666	5.456829	5.8027903	6.500272	5.7443846	6.486723
TCGA-E2-A15A	710	0	5.1093026	5.33032	8.3625642	5.50982	4.2605947	6.5054407	6.9949205	3.031737	6.0074762	3.5829494	6.8638484	5.4755786	5.8119237	4.6001929	7.4707546	6.2266611	7.752801	6.4098198	8.7121279	3.2618973	8.7152001	4.7786417	5.7287966	6.768794	4.8896409	5.8974454	4.9646392	4.283878	9.7463779	7.330685	5.0308693	7.6851738	7.6628307	3.5480405	8.678926	8.8454287	3.734219	3.851772	5.9224133	4.9876655	8.194796	5.4637711	5.1058712	5.6368686	6.9150715	5.3170023	5.9437525
TCGA-S3-AA12	574	0	4.3413521	3.843509	8.6191054	5.3859754	2.2693981	5.3539146	6.9406453	2.5235914	5.2889045	3.334287	5.3265387	6.3241321	5.5302774	3.435385	5.3279795	4.3884292	8.150959	6.9245495	11.0668329	0.9151954	7.9710991	5.5252882	4.542903	5.4270252	2.9018747	5.2762145	6.1535568	5.9315207	9.2961726	7.0315608	4.2433255	7.7215313	7.2799347	1.7037596	8.8238079	8.9762981	3.7651299	4.3673833	5.5326461	4.253977	7.9425624	4.5176638	3.753015	7.1806273	7.1251448	5.4358346	4.4570408
TCGA-GI-A2C8	225	0	4.7626915	5.5750182	6.9897253	3.7072183	5.1729061	6.7133519	6.4034289	2.0928196	6.6691564	3.6427247	5.8945101	6.4810869	5.6027611	4.3019097	3.7072803	6.47536	7.3701327	5.8727009	9.9763841	0.8830429	6.501462	5.3244487	2.7444902	5.5197522	4.3345244	7.0502479	5.5652601	5.2579087	7.873806	3.2931304	6.017924	7.1034005	7.3257023	5.5390182	7.3524338	8.9110676	4.4333872	4.4475317	5.1873694	4.8134316	7.8874974	1.9574821	2.3190555	6.5581473	7.5687193	5.2978037	6.7522481
TCGA-AO-A12E	2142	0	4.9050499	4.779871	8.4541516	4.0759669	3.7269338	6.2062985	6.1967976	6.0842322	6.7126817	3.8331744	5.9246468	5.5642079	5.7938218	3.7762149	6.4343248	6.0721396	8.392073	7.3085369	9.5930649	0.8404637	8.8758475	4.8393696	5.514965	5.490023	3.858615	8.5474277	5.2706385	3.6755391	10.7647156	6.8061366	5.8478362	7.4828712	7.2142289	3.8522206	8.3324911	9.4302988	5.349899	4.0649356	5.4299853	4.4988391	8.3091084	4.6349878	3.8662717	5.4098464	7.4704009	5.5298075	5.9619808
TCGA-A2-A0T4	624	0	4.8911206	5.2529672	7.5973608	4.2985211	5.2506274	6.874005	6.9320047	3.5279456	7.0592967	3.3702147	6.1698852	6.282276	5.8353025	3.5043294	6.472128	6.7624595	8.7050376	6.51198	9.6977078	1.2345294	7.9415634	4.4692747	4.8910341	5.9427923	5.3835373	8.8104502	5.4228321	4.2033057	9.7837843	7.4090089	4.4057949	7.9953253	7.6178125	3.426731	7.7922803	8.99604	5.8816455	4.6983631	5.7850133	5.5229272	7.5766657	5.1411599	4.0374544	6.0905927	6.8622572	5.5879779	6.5878629
TCGA-AC-A2QJ	446	1	4.1343864	6.9658891	5.5968298	6.5120578	7.0555115	7.9244284	5.6880117	2.8827073	2.0038575	4.2681221	3.9558063	4.9370075	3.2418472	2.1258428	4.9706321	4.5787282	6.3102494	5.6284249	5.7153075	0.8855198	7.7705532	2.8862635	3.0157715	4.9174839	4.3513724	7.277294	3.8251666	4.209096	5.1900016	5.1247467	5.4249729	7.301044	7.3073071	3.271313	7.4202519	5.666381	5.8947851	2.3845455	3.5224628	0	9.6891156	4.7522821	3.4276588	11.6657868	4.7046086	4.204144	4.1691544
TCGA-BH-A1FC	3472	1	4.2959183	4.837112	7.6063112	4.2815506	5.1017784	6.959954	5.7511815	1.38115	3.5667883	3.3607248	6.0442597	5.9836127	5.3019614	2.9297196	6.8437555	4.8365302	6.5443262	6.2295809	6.9085938	1.3957636	6.2886833	3.8553409	4.8614543	5.6496233	6.4955147	5.8122856	3.8779595	3.6665839	6.5567369	7.5629492	3.6473451	8.4790847	7.9704726	4.5242983	5.6685595	7.7086194	3.6059289	7.0679196	5.7846177	4.8558434	7.9691428	6.9308652	5.5723064	7.9975181	5.657725	4.6956875	6.1014016
TCGA-A7-A13E	614	1	6.328247	3.125181	7.078364	3.449496	4.559019	4.75663	4.824736	1.534378	2.439393	4.442456	6.916029	6.251623	7.063474	6.056764	5.422169	5.132482	5.72938	7.044026	6.163012	2.005666	5.052664	6.363329	4.838018	5.949629	7.021494	6.817115	3.734559	4.051399	9.427811	7.77695	3.446208	8.581202	5.352259	7.601075	5.793689	8.569439	3.909589	3.137687	5.529361	4.686141	8.583361	5.744622	5.329406	4.991994	6.956957	5.983874	3.441279
TCGA-A2-A3XZ	1532	0	5.0636123	5.4758981	8.1859049	5.5840398	7.6795232	6.8718618	7.881004	2.8575103	4.7511454	4.9928371	5.6624152	5.5958488	4.7354778	4.0315871	6.2507159	5.0510457	7.2661406	6.2438519	7.1873341	5.5337358	7.8647218	4.2491592	4.2283346	6.314415	5.231959	6.1181049	5.2601005	5.2459181	7.2635429	6.282906	4.457787	8.1623064	7.5142817	3.3552714	8.3557975	8.007429	4.9109141	3.7656041	6.1814572	3.3516193	8.6087747	4.956269	4.2319483	4.6005083	6.2762873	5.2584519	6.162869
TCGA-A2-A0EO	2442	0	4.4075428	5.0402568	7.7792309	3.8360466	3.8766495	6.7593741	6.821693	2.7680487	7.2867595	3.1248934	5.6760281	6.7198443	5.3389879	3.9334479	4.6128602	6.4282039	7.9017057	7.1302801	9.874531	1.4088806	7.5224861	4.2760744	3.62327	5.6573179	5.4754645	7.6367466	5.9177206	3.4582526	9.6939712	5.5702949	3.4609726	7.727358	7.2598167	3.6232114	7.4503412	9.0906585	4.7607214	3.3545585	5.9641179	4.7678833	7.9160904	3.3091566	3.7864481	5.0377725	6.6794633	5.2229409	6.1056932
TCGA-A8-A09N	31	0	4.5529655	4.5552653	8.3579025	6.2894622	2.8850621	5.8332801	7.6976082	2.2827944	8.2994662	3.2391859	6.2703363	5.4269702	6.4090446	3.9837972	6.2460572	5.6518054	9.3115724	6.7248779	9.7541856	1.1996339	7.9407986	4.957396	4.8995946	6.0330366	4.5964835	5.9801635	4.766719	5.1811746	9.2522687	7.9329759	4.5737058	8.2223455	8.2388143	4.0974054	7.6153733	9.0162353	4.6078404	3.8759455	6.1995376	4.4610068	7.3663958	4.7771427	5.7170255	3.9343165	8.1739119	5.7327166	7.4364837
TCGA-D8-A1JI	577	0	5.449126	4.8608978	8.005309	4.4208343	10.760893	5.8146816	6.8915019	6.6881659	6.0716862	3.6950266	5.9697342	5.3924979	5.9544508	4.2585252	5.5112016	5.153005	6.7089827	8.1143308	9.80722	0.8332464	8.3828414	5.3324274	4.8159138	5.7744083	2.1645915	6.3083641	6.2904695	5.1632755	10.7273332	6.5128496	5.023573	7.6879335	7.6354634	2.1740688	7.3821447	9.0854425	6.5924448	3.8396746	6.1683219	3.6019927	9.125625	3.7332373	3.3415215	7.6615199	7.3098817	6.0331867	5.1842244
TCGA-BH-A0BL	2278	0	5.612418	5.500986	7.78024	4.717963	5.746112	7.825364	6.306457	3.787042	4.834908	3.92431	6.593208	6.456466	6.55983	4.390691	5.912219	6.789889	8.016426	7.220746	8.33132	2.234356	7.031628	5.200663	4.774972	7.132385	6.809719	8.074245	4.682092	3.816282	6.999376	7.680307	4.169643	8.860074	7.748145	4.52103	7.667597	8.32863	6.932544	6.51328	6.039215	6.249498	9.530276	5.877846	5.707058	4.797995	6.588252	6.09235	5.916098
TCGA-A8-A07U	760	0	4.8713879	5.2822637	7.3792181	3.9790461	2.2793898	6.2452918	6.2553733	3.1614654	2.9474003	3.5088927	5.7114414	6.4349868	5.7216663	3.711368	7.0793834	6.9444951	6.5822585	7.0986274	7.6014245	2.3430018	6.75906	4.1682938	4.3885233	5.7287917	5.7604113	6.9144186	4.8495761	3.1648699	6.5587393	6.8241512	4.5028347	8.0056243	6.6859667	4.4273281	7.0697351	7.7855926	3.764275	6.6194296	4.1384111	5.5572634	8.7499382	6.1198862	4.705015	4.7125655	6.0341791	5.2364368	4.7510664
TCGA-AQ-A7U7	584	1	5.368177	6.42554	7.4824585	4.8475411	5.1242153	7.2683782	7.1425382	3.3072274	4.9323091	4.7755266	6.1405468	5.7754838	5.6758614	5.3293903	5.7161406	6.968912	7.3007942	7.655704	9.5312354	4.7443593	7.8991881	4.6272988	4.0972806	6.1346583	4.4890078	7.2262089	6.3996988	4.5943244	7.758785	5.0598823	4.9353012	7.4944303	7.0856336	4.2628202	8.3819434	8.7420775	5.4736027	5.0051126	5.877929	5.473662	8.5325193	3.9868159	3.9031984	5.2421583	7.0060965	5.4816426	5.3864739
TCGA-E9-A1N6	678	1	4.9815579	5.2108825	8.1567063	5.6613317	6.2276131	6.6747506	8.520799	3.4253927	8.0324077	3.5647672	6.2064225	6.5129079	5.8381949	3.8098618	6.6759809	6.6321783	8.9147224	7.3666817	8.5681027	0.8408531	7.9433688	4.0116539	4.4509192	6.5894648	6.0181946	6.9902958	3.9463276	4.4713034	7.5070846	8.0568626	3.2664007	8.4419974	8.0829325	4.0576646	7.7692188	7.0223542	5.0278698	4.6611823	5.8160094	5.2476024	8.2827069	5.1355095	5.590603	9.3118392	6.842909	5.996076	7.2921709
TCGA-AO-A0JB	1542	0	2.9110545	3.7681382	4.7540107	4.3262315	4.1199996	5.0611165	5.2862393	5.4105559	4.2434465	3.1294319	4.830415	3.0306357	3.2322703	2.0003916	3.5269638	3.702344	5.4663096	6.7551517	6.8739839	0.9661457	5.1864843	2.634893	1.773633	4.4315762	2.4447129	5.5655037	3.9182821	4.1472938	5.1670368	4.8119512	3.7349676	6.2358981	4.3849497	1.5621122	5.2317854	5.7416052	5.1151299	2.6239177	3.7093777	0.8736575	7.4149716	3.2539667	2.5061745	4.6650709	3.503214	3.3914452	3.6155102
TCGA-B6-A0WX	639	1	5.5690548	4.7040359	7.6811266	5.4033589	9.9726154	6.9643891	5.6318484	1.9802837	4.2846264	3.6924595	6.3450342	4.6469732	5.7781631	4.1437261	5.8776399	6.2529044	7.3774204	6.2522805	7.5197452	2.7066579	6.9908661	4.3648853	4.4047347	6.5282373	5.7541866	7.0414357	4.8286933	4.6877615	7.5024119	6.9010472	5.4703489	8.2601661	7.5249755	5.0446954	6.8482246	7.7240202	5.7557243	6.1284521	5.5726835	7.4553281	8.4401372	4.8819685	5.1568605	6.408158	5.3022685	5.0817548	5.7128056
TCGA-BH-A1FE	2273	1	5.7984133	4.9782762	8.469658	4.0024981	4.6980558	6.4321736	5.8630674	4.8346492	7.910471	3.4941717	6.2811163	7.3358577	6.5221583	5.5091325	6.0512304	6.5245677	7.750576	6.94054	9.2811925	2.8350495	6.7249176	4.9333461	5.907086	6.7615559	5.4433077	7.6348005	4.7581091	3.3976978	8.1772563	7.2249573	3.4960992	7.9712242	7.7523439	4.9556143	7.1389516	8.4756507	4.7896708	2.788449	6.3062562	4.3026643	7.4009078	5.0184147	5.4040021	5.5098766	7.5019599	6.0873078	6.2160243
TCGA-AO-A125	3456	0	4.4264561	3.7124631	7.0715093	4.9879451	6.7792352	3.9988173	6.3447733	5.0061472	6.4044384	3.653278	6.0712722	5.418305	5.1822474	4.3160819	4.1920377	3.7196205	7.7393771	6.8938041	10.0860429	0.7689182	8.1040915	4.6105698	3.7864541	5.5950765	3.1853959	6.1988264	5.1260251	4.0845178	8.5543036	6.0200943	6.4724507	7.9523761	5.9748637	1.6154445	6.8466324	7.8973855	4.2990321	3.4717304	5.2321162	2.1820525	8.0023115	3.6223335	3.6083332	4.7621739	5.6659892	4.6770948	5.2507965
TCGA-GM-A2DI	2590	0	5.495746	6.044159	7.788536	4.272484	4.757266	7.176148	7.519266	4.510828	7.467107	3.740016	6.553002	5.456001	5.742038	5.723011	5.269934	6.673623	8.197822	6.626225	9.196083	4.805537	8.062087	4.427409	4.344594	5.893427	4.834717	7.721632	5.955621	4.177559	7.760729	6.081359	3.369036	7.188683	7.565041	4.739214	7.337111	8.550132	4.845768	3.757503	5.847969	3.629542	8.564054	3.879895	3.912759	6.518249	7.582292	5.069764	6.185712
TCGA-AC-A3QP	675	0	4.012538	6.1538418	6.830609	5.9287976	6.3939542	7.3257425	6.3708726	6.6148189	5.861546	3.7459242	5.8069729	6.1499579	4.1527333	3.038501	4.1594964	5.722366	6.8241134	6.3292157	7.9724499	1.4640886	6.7840901	3.8589633	3.4511855	5.6450205	4.4024784	6.6884162	5.4817788	4.1601736	7.2667701	4.6267962	3.7233062	7.9460104	7.3454597	3.5396862	7.289567	8.5197666	5.6751399	4.3992846	5.6049316	4.4240535	8.4747169	2.8408897	3.2236811	6.4550159	5.5472557	4.5474999	5.3706599
TCGA-BH-A6R9	160	0	5.1870262	6.3442802	7.6132635	4.4662801	3.1256979	8.146285	6.9335507	2.5688627	4.1089654	4.281281	5.4772675	6.1926437	5.4115493	4.1792631	5.0930543	7.8037809	7.8192268	7.0507372	8.9550129	1.1152743	7.3078547	4.2176238	3.5151889	6.0612468	5.7658372	9.6171185	4.8350711	4.353612	7.5042782	5.5156106	4.5738954	8.3607461	7.8605778	5.4065765	8.9266555	7.6007846	5.344548	3.3964316	5.3003286	3.617157	9.5743616	3.8562803	4.3080803	5.8799156	6.539314	5.0229515	5.870122
TCGA-C8-A134	383	0	5.4037026	5.7045785	8.0835947	5.3889372	4.4617694	8.2650102	6.5691	3.220654	2.4748534	4.6928346	6.2255451	6.4116887	5.4964512	3.9944802	8.4382633	5.9555643	7.3601848	6.8111415	7.5030411	1.7249202	6.8654437	4.7644444	2.5778449	6.4790454	7.1027325	9.3967804	5.4092903	4.1661033	5.6204122	8.378902	5.6232519	10.0882309	7.6681478	2.9780713	7.0903551	7.7724768	4.8911265	7.3991436	5.5604036	5.460731	9.6534727	8.1271529	5.7809335	7.3023705	6.6490766	5.1002562	8.5324277
TCGA-LD-A7W5	216	0	4.582169	5.726596	7.143356	5.594817	4.237492	6.477978	6.864053	2.684778	6.976975	4.205281	6.427936	4.668787	5.598609	4.054826	4.934313	5.695196	6.875156	6.656212	8.316505	4.80491	7.774529	4.295105	3.510902	6.241656	3.958732	7.278412	6.166047	4.797865	7.551024	7.593305	4.042105	7.378196	7.790907	3.299807	7.024886	8.178322	5.761696	4.965952	6.012489	3.872261	8.034216	4.301789	4.457938	8.001233	6.62693	5.586959	5.835817
TCGA-AR-A24U	3128	0	5.1280381	4.6553277	8.7966906	4.0080681	5.1072413	6.1987732	5.8304351	2.4708191	6.6078512	3.6368328	6.683452	6.8459013	5.7143967	4.9625358	6.2153589	5.774042	7.0057478	6.7193922	9.5000594	2.8314239	7.3866292	4.1311214	4.2739939	5.6409601	4.729089	7.5495823	4.6931068	3.1836318	5.404058	6.4115958	4.0235839	7.6377808	6.7151967	4.5337447	7.0115191	7.5216332	4.0356847	3.8696089	5.4391686	5.3696686	8.205339	4.8534636	4.319332	3.6381717	6.4114323	5.5483907	6.0203855
TCGA-E9-A295	375	0	4.409228	4.862772	7.421787	4.883888	4.307009	6.100504	7.584954	2.918452	6.673657	3.448993	6.359657	4.404504	5.517923	2.982292	5.687048	5.915659	8.477879	6.007402	8.756922	1.363119	8.322093	4.256254	4.259004	6.023601	4.636047	8.198222	5.008769	4.644329	9.545635	6.076265	4.078456	8.041562	7.434353	3.657609	7.199131	8.847206	4.896977	2.653468	5.590253	4.550831	8.151377	4.163417	3.845257	6.295297	6.727758	5.418206	6.170708
TCGA-D8-A13Z	635	0	5.4287013	5.4534528	8.8800519	4.3136308	4.3792098	6.368993	7.5662797	7.6942111	6.3617892	3.5046391	7.5520653	6.3257171	6.9937501	3.8256149	6.9545863	6.3126669	8.6036179	5.9153988	7.9355493	2.1558635	7.1961022	4.330369	5.1313406	6.593	6.7340422	6.1401634	4.1276691	4.4218257	6.432338	7.9936695	4.3877813	9.3974801	8.3184874	4.8022925	9.7045143	8.6692125	5.5353631	6.6818592	4.6835183	6.4079806	8.1174471	6.411139	6.1347444	8.2250648	6.9920425	6.0012279	6.1442851
TCGA-EW-A3U0	532	0	4.7691353	6.199435	7.2093027	4.3481426	2.7800227	7.179475	7.0787639	2.9108232	3.5344909	4.2813479	7.808786	4.807304	5.5031922	4.4030166	6.4072469	5.6259183	6.5693904	6.7788641	8.2151212	5.3400466	6.5292773	4.2928342	4.1799732	5.7535693	6.5137222	6.9309612	5.5759469	4.4877131	5.8223763	6.7902929	5.8773453	9.0184013	7.0145088	4.9289238	7.2865977	8.3233058	6.3392626	6.3691212	5.3057416	3.5419445	8.9233811	5.4042147	4.5200475	8.5915278	5.3916267	5.1304605	5.7388836
TCGA-A8-A0A2	579	0	5.1647673	5.1519042	7.6016107	4.497423	4.2243635	6.6034515	6.6964813	2.81984	7.3419944	3.4970621	6.405956	5.16401	6.0684689	4.5086433	5.0430788	6.3549129	8.281931	7.2956761	10.0956097	1.2601525	6.5789159	4.5174502	4.1298842	5.7016599	4.020612	6.373739	5.7867998	4.2781513	8.3706424	5.6975659	5.1192052	7.317369	6.9612761	3.2390623	6.7187213	8.1743935	3.6088129	4.0071769	6.0411861	4.8304105	6.4755506	3.4781089	3.8110491	5.4718317	7.6046994	5.1070289	5.827252
TCGA-E9-A227	975	0	4.6551022	5.0369885	7.9940677	3.4840244	6.4430626	6.2856209	6.961483	6.5576602	6.5921687	3.4549273	6.3969382	5.845593	5.4521941	4.0886063	4.9857966	5.3979996	7.8674893	7.5994179	9.3076523	1.5871848	8.6094901	3.9648791	4.0972585	5.6689804	4.8210858	7.3328904	5.4086459	3.8457676	8.3640974	6.4376784	5.3282361	8.5032617	6.7306949	3.3012706	8.3523961	7.7928056	4.3019876	3.0517832	5.494839	4.6127392	7.1500825	4.143923	4.1293009	4.6901878	6.3663147	5.0165725	5.9017371
TCGA-A8-A07S	243	0	5.2940952	4.9292287	7.994306	4.0825522	8.0897589	6.3112147	7.5176269	2.1152685	7.1432827	3.5983222	6.3119198	6.9744917	5.850544	4.8907411	5.8132721	5.7878973	7.6710716	6.5711725	9.9238171	0.7957723	8.0878857	4.3228209	5.3273927	5.7166316	5.2318386	6.0986547	5.6547345	4.6994784	8.8692127	7.2977221	6.9824139	7.7789973	7.515603	5.0594873	6.6753098	8.4335947	3.259108	2.3049026	5.6594301	2.8255652	7.7057279	4.8984251	4.6527125	8.1786294	7.3598429	5.4868566	5.6016598
TCGA-D8-A1XB	552	0	5.2775219	4.5065568	8.4754299	4.6079249	5.4370409	6.3693983	7.0179155	3.5550268	8.0521281	3.3797658	5.9259825	7.2443804	5.818391	4.9610914	5.4281935	6.916906	7.9963942	6.6549283	9.2115373	0.9564258	7.5300737	4.6941382	5.3142547	6.3262864	4.3672941	7.1883694	5.610737	5.2340704	8.6950464	5.9010007	3.7596116	7.8777988	7.6758422	3.9820744	7.7044255	8.6465796	5.0946731	4.1317963	6.2177259	5.5748573	7.3608143	4.2099021	4.7471065	5.8355698	7.7151168	5.7261502	6.3516061
TCGA-V7-A7HQ	2033	0	3.5728963	5.0059427	6.2632996	7.3316276	4.3420898	6.3166059	6.0781821	2.4710466	5.9702138	3.6518162	5.126507	4.8433651	3.5708594	2.1504042	4.4293077	5.2424393	7.6274456	6.2163251	7.8476024	1.3294793	8.3554429	3.5927408	3.3153451	6.4448283	3.7292103	5.5139022	4.4197583	4.0729483	8.0427916	4.9739629	3.2605522	7.0310732	6.4722704	2.6737567	8.5443114	8.116278	6.4815092	4.3530282	4.489056	2.7711981	8.4363539	3.4699445	3.5696663	6.5816433	4.5719367	4.5631662	5.4025995
TCGA-A2-A0T6	575	0	5.6003905	5.3625354	8.2433111	4.046397	3.6232914	7.0554665	6.992699	5.1927776	7.9178235	3.2436735	5.9427514	7.3529911	6.2928596	5.1054323	4.457843	7.015484	7.8929015	7.3289803	9.867632	2.717822	7.0762696	4.7812341	3.9473329	5.9589716	5.0019432	8.0192376	5.5679875	4.3224574	7.8721017	5.0096303	3.1575408	7.5320398	7.4315768	5.6419983	7.7682807	8.9796206	5.335725	4.041736	6.1822566	6.1247295	7.8561121	2.5037	3.3059878	5.6583511	7.5677159	5.5548376	6.5742136
TCGA-AR-A24T	3202	0	5.9039955	5.3267374	7.7916159	3.3915097	5.53031	7.4638846	6.3070416	7.4588249	8.3436604	3.3367613	6.2557704	7.2439123	6.1036226	4.727807	4.5162721	7.1884386	9.2612677	6.6619501	10.2445204	1.299616	8.0547522	5.1976699	4.5682051	6.0927167	5.2463608	7.9453439	5.6619418	3.483731	8.1910979	5.2595953	4.361204	8.2684287	7.8543186	4.3026947	7.1254727	7.9575007	5.8315147	4.4795689	6.3557277	5.3716315	7.3010265	2.8845036	3.9876515	6.0589605	7.4991638	5.699255	5.7972579
TCGA-LL-A6FP	0	0	4.4540981	4.5084235	6.684371	5.7491414	3.7110357	5.2939742	7.0781755	10.3225699	6.045339	3.5505327	5.6577627	3.6933514	4.5101711	1.675944	5.0420127	3.1032203	7.2364486	6.1519398	7.3563947	0.7889923	8.7959163	4.2317265	2.5774533	5.7670334	1.9151673	4.5100838	4.9873474	5.8394217	8.0705255	4.1844415	2.2702745	7.7226088	7.4844837	1.2025673	7.0179415	8.8038341	4.4720727	3.2376811	5.5205524	2.2360918	7.7833745	2.9625183	2.3583395	6.7474882	6.195204	5.0574358	4.9315619
TCGA-A8-A0A7	30	0	4.8098956	5.8329355	6.8651784	4.4178311	2.6707135	7.317747	5.8978515	4.6918251	5.4120932	3.867111	6.2753857	5.1210369	5.0880662	4.1650326	6.0819848	6.3368913	6.5726437	6.0993448	6.895706	3.6392593	7.6657188	3.8080121	3.3795603	5.7458604	4.9283954	6.1203918	4.9809814	3.6033708	7.243756	7.0524985	2.8653757	7.1126043	6.8387902	4.5528857	7.6283324	7.6120769	4.602522	3.9372739	5.4713069	5.0470242	7.3461233	4.75633	4.0807871	3.7960657	6.110132	5.2990383	5.382037
TCGA-A2-A4S0	706	0	5.0563674	4.8621729	8.4417765	5.1855341	4.6644043	7.5630409	7.5788524	1.8238063	6.511924	3.7505253	6.1330039	6.962586	5.5387896	4.793203	4.1201467	4.7021588	7.7734049	6.5107064	10.2237287	0.9681572	6.8647504	4.8203079	4.3241229	6.5222122	5.2741095	6.4250804	6.8728465	4.5093192	9.5665362	4.7570517	6.3506391	7.0167244	6.8359503	6.1983082	7.2163058	9.5410476	4.3916015	4.3265728	5.9090046	3.3617344	6.6145755	2.7920522	3.3613547	7.0831823	7.0118374	5.3042979	4.540351
TCGA-A7-A3IZ	322	0	5.402075	5.138029	8.267617	4.673279	5.002102	6.32486	7.238242	2.906526	7.568166	3.255953	6.652323	7.479493	6.141691	4.450202	6.014492	5.066044	9.241777	8.251481	10.734186	0.825807	6.854162	4.811099	5.229761	5.820887	4.14225	6.408439	6.645258	4.967554	12.904087	7.311271	2.846381	8.10915	7.083216	2.543416	7.478762	10.173381	3.614286	4.366487	6.13958	5.660112	7.124609	4.147708	4.041664	5.734993	7.291683	5.453024	6.045228
TCGA-D8-A1XL	606	0	4.6047535	5.5854462	7.7360978	5.3599513	5.7225707	6.5029083	6.1234467	4.9099293	6.4717355	3.2694909	6.0184734	5.2419045	5.0282247	3.0757889	6.6697814	5.632959	8.477171	7.3631116	8.8316039	2.3198474	7.9799348	4.3644265	4.8864009	6.8889617	5.1817394	5.2426134	4.7237905	4.9447322	6.4341664	7.1009368	3.0845569	8.1867643	8.3523764	3.1963116	6.9755328	8.4388302	5.1339047	5.1769835	4.4734738	2.7617145	8.0731873	5.6100872	5.4846816	6.1334593	5.8551181	5.7837751	6.2705828
TCGA-AR-A24O	3607	0	5.5649106	5.2466358	7.8823234	3.5438933	5.3731126	6.9831755	6.8127447	2.6802002	7.307411	3.5172619	6.5154167	6.9020504	6.2004682	5.2233453	5.2832807	6.9931816	7.7616705	7.7075266	10.2207403	1.5305902	7.8700876	4.850999	5.0749229	6.0028574	5.2899848	8.8531212	5.611037	3.369511	9.035513	6.8865574	4.5390799	8.0310019	7.4432841	4.8395757	7.1085153	9.1854635	5.7140305	3.4647343	5.8317696	5.3054225	7.7514414	4.2175974	4.7703465	5.4593279	7.4466615	5.5980907	6.5507142
TCGA-S3-AA15	525	0	4.117332	5.299792	6.247362	4.395847	2.995344	6.692795	5.663851	2.11802	2.902354	3.928197	4.979379	4.272969	4.299071	3.79435	5.497465	4.275872	6.314623	6.350301	7.456243	5.251197	5.671564	3.468034	3.123755	5.022244	5.278327	6.88406	4.855652	3.262915	6.344032	5.856157	3.651962	8.348065	6.688597	4.860997	6.97295	7.436765	4.667841	6.750423	4.208474	5.205723	8.63771	4.752694	4.449065	3.528659	5.16659	4.035711	4.816538
TCGA-D8-A1XY	503	0	4.9698515	4.4220839	8.3117268	4.6305227	5.5557377	6.2984247	6.5842507	3.2380691	5.4343835	4.0435092	6.8387518	7.4298456	5.2922781	4.9319866	4.8094207	6.5580475	8.3972904	7.1852215	9.3892065	0.7935813	9.2465564	4.7521392	4.8206668	5.9376034	4.342828	7.5650752	4.9423236	3.8594766	8.4341797	4.6672367	4.5510081	7.6763281	7.0733572	5.4873132	8.5871381	7.9217103	4.7989257	3.8620689	5.9182133	5.410865	7.8119243	2.6446426	4.2969109	4.2873307	7.5005251	5.870212	6.3752916
TCGA-D8-A27I	439	0	5.373174	5.4863032	7.6030721	4.604572	5.1528247	7.3653438	6.4623338	5.4052641	6.4110944	3.9698916	6.3529531	6.0879162	5.9938023	4.5574502	5.300474	6.5401042	7.907415	7.3597581	9.7449568	2.7495884	7.602871	4.8292429	4.6485188	6.0216237	5.1811745	8.6231144	6.2262259	4.2388546	8.3191608	5.1347456	4.499781	7.7650068	7.5954867	4.6236422	8.3030704	8.6551896	6.1177809	4.2699917	6.0237838	4.7708745	8.3175438	3.6454809	3.8444338	5.0538561	7.352664	5.7322214	6.1193114
TCGA-B6-A0RV	5156	0	4.5352225	5.3496108	7.3712875	4.3257351	3.8808033	6.0936788	7.5038424	6.0487085	7.294792	3.5332477	6.3928755	7.0549681	5.5728457	3.5023212	5.5233689	5.3885246	8.187767	6.3776977	9.7307263	2.0332151	8.964751	4.6693692	3.9628733	5.9200024	4.96844	7.405765	6.2127736	3.6917621	9.3846705	6.8401616	4.8097296	7.449424	7.6180317	3.4515347	7.4697414	9.1083371	5.8636561	3.5319311	6.2677569	3.542817	7.8583678	5.1972837	4.562115	5.2361659	7.3490992	5.5455788	6.2496888
TCGA-AC-A2QI	588	0	5.051657	6.164904	8.417526	5.630082	6.609087	7.63467	7.55361	5.104696	6.699395	4.142891	6.482232	6.320523	5.208289	3.913523	4.611496	6.415778	8.133519	6.889162	9.583059	2.747925	6.959177	4.259082	4.100544	5.932801	3.939361	7.479781	6.380921	5.478369	8.140366	4.298388	4.626118	8.369875	7.769003	3.657609	8.350073	7.484609	5.281569	5.099091	6.289273	5.251955	8.068063	3.081559	3.622031	6.818797	7.339635	5.468366	5.370893
TCGA-A2-A0T1	521	0	4.5677832	5.8227128	7.9446729	4.90971	4.6984741	6.6618855	7.3578558	2.1310038	4.7941607	4.1943976	5.4601445	6.2070171	4.7071089	3.3660859	5.9364195	5.7196516	7.0831531	5.5185082	7.5877737	2.101681	7.1761436	3.4173011	4.2088146	5.822144	4.8447419	7.1901843	4.4709978	4.3063544	5.7270802	6.440427	3.4119773	8.2477739	7.1781374	4.7083583	6.3422982	7.0464797	4.501803	3.4506361	4.5571197	4.0863878	7.8485598	4.857876	4.1314169	8.7160046	6.2192127	4.7138416	4.9861871
TCGA-AN-A0AR	10	0	4.0167112	4.0427351	6.9038321	5.1321259	4.5940458	6.3129009	7.1938123	1.0969046	5.6399423	3.3983652	6.638659	4.1381581	5.6806824	3.5642514	5.5496095	3.6723809	7.9003116	4.2262658	5.4143064	1.9284518	6.7209717	4.3310274	3.611581	6.8550618	4.0085045	5.9554123	3.6273003	4.9461163	8.1023837	8.181829	5.0605114	9.5577587	8.029289	5.2482752	4.7265984	8.1059248	5.1171128	3.2378545	4.7333213	3.2211681	8.5767783	6.1046746	6.6011706	5.7070174	5.0407124	5.3597454	5.8033298
TCGA-AN-A0XL	163	0	5.254595	5.18059	8.033111	5.459977	4.942664	6.440521	6.918691	3.54617	6.848947	4.085915	6.114414	7.002904	5.977834	3.265185	6.351013	6.343909	7.968482	7.932823	10.213899	0.907111	8.309564	4.979011	5.086246	5.894004	3.993084	9.432356	6.211912	5.218204	9.263736	6.384268	3.997032	7.761047	7.07308	3.503093	8.152103	8.930104	5.932943	3.596766	5.889614	5.943417	8.453435	4.48209	3.881666	6.704768	6.897978	5.543559	6.373585
TCGA-D8-A1XF	463	0	4.659454	4.0050935	9.3230433	5.9958341	5.3907682	5.4065952	7.2637416	1.7802962	4.7518897	3.609659	5.6195255	7.4644629	6.2475226	3.9982153	6.6758858	4.7695378	8.6439751	4.551628	9.1967735	2.1069885	8.1572568	5.2409322	6.3977607	6.9804201	2.0884324	5.6961357	4.8745291	6.8598239	12.1973723	6.9563189	6.0506088	7.8765414	7.613441	2.6415317	7.8666657	9.3694162	3.472961	3.8200262	6.118251	3.1546553	6.2429527	5.9290519	5.6481521	6.1172763	6.5218329	5.9735322	4.2341935
TCGA-EW-A1P4	907	0	5.0088957	5.5365591	7.5952892	4.0179395	3.2203126	5.9223461	6.85241	2.7257792	2.5537125	4.1676979	6.3507123	5.7552987	5.6199145	3.6857789	7.3626938	6.8884989	7.648323	6.0347591	8.8826276	1.8299075	6.5529374	4.2424034	3.215965	6.6600817	6.5248741	6.0146469	4.0308697	5.0913809	8.4592838	8.3905933	4.9924365	8.5157068	7.7407712	6.616123	8.3510432	7.9919317	5.559811	6.8842468	5.0350314	5.032959	9.4415836	6.8267109	6.1351372	7.6786068	6.9341692	5.1971006	5.5351436
TCGA-E2-A2P6	1051	0	4.6467282	4.9598617	6.7124681	5.6310505	5.4379269	6.359922	7.0896317	7.2678771	6.0761087	3.4594187	5.3743247	3.9778337	5.0728465	3.2631175	5.6156011	4.9040052	8.7724603	6.3665438	9.4190639	0.8961549	8.6126356	4.6864335	4.3793992	5.3062707	3.2341591	6.5346072	6.0880787	4.4910373	9.9662624	6.8475104	6.1615536	8.2147586	6.1502019	2.1437848	7.2407049	5.3372804	5.9464094	5.0260288	5.676723	4.7234178	7.8598926	4.5667485	3.3142537	5.9010696	5.8512535	4.7444335	4.9884428
TCGA-A8-A0AB	518	0	5.7517935	3.7668212	8.9634964	4.1264717	4.0147417	5.7206798	6.9375854	5.4890613	8.5953031	3.2887468	6.6091753	8.5147298	6.6888859	4.4843927	5.5092756	5.5280901	8.345971	7.314396	9.4700505	0.7689182	4.4571787	4.9385612	6.1267265	6.2517991	5.2333021	5.8735587	4.7280655	5.0625163	9.1858808	6.7471479	3.0573773	8.0714472	8.0137503	3.0986634	6.0946667	9.1282761	2.6455742	2.1892773	6.1792238	3.4939959	6.9016711	4.411915	4.981298	2.8736608	7.5386844	5.8163103	6.1808447
TCGA-C8-A26Y	0	0	5.6746646	4.3092619	8.7027181	4.0063051	3.4818838	5.0897578	7.5672036	7.6082973	3.1563047	4.7117515	5.811415	7.2668776	4.5694879	3.3908422	7.5605174	3.6909745	7.965442	7.4986926	9.1664799	1.5788299	6.6593298	4.2572225	5.2266269	6.1299974	7.3932776	5.5076682	5.4231775	4.4530735	4.6439073	7.3636139	4.7203068	8.1308711	6.469419	4.447012	8.2654755	7.8257511	2.77782	6.4288806	5.4018601	6.3772631	9.6004826	5.8945454	4.4374731	9.4824847	5.9317319	5.4278742	5.843948
TCGA-AR-A1AV	1864	0	4.9205586	4.6816887	9.1151998	4.2055241	5.935795	6.2297114	7.1537161	2.0765276	8.0582739	3.8048615	6.684106	5.3063207	5.9656739	4.5294162	5.5606034	5.7993071	9.3306412	6.561026	9.9235358	0.8709963	9.0875024	4.8427717	5.6834832	6.9574752	3.7505882	6.7962888	4.3009795	3.897783	10.4341512	6.2359687	4.9629037	8.4197237	7.7693082	3.3733319	7.6619566	9.5288487	3.9458368	4.269495	6.0365808	4.3050342	6.9917647	3.5829396	4.3795446	4.1521319	7.8209234	5.8263224	5.0220593
TCGA-LL-A5YP	450	0	4.7397554	5.4941399	7.9912389	5.7705509	4.4038748	8.062551	6.4794258	2.6970305	2.9161068	3.743342	5.9906504	5.7402479	4.7816796	3.1813621	6.4886066	6.0937343	8.0918683	6.4156082	8.8937051	1.7890769	6.5088005	4.3468762	4.3533215	6.6355663	6.978674	7.2144783	5.2393405	5.5698814	5.8517844	6.7122496	4.6365792	9.9053859	7.8379098	4.48898	7.9806081	7.5262744	6.6395387	8.1057567	5.6433438	4.4898278	10.0020906	5.5584652	6.3766571	4.5428155	5.8909181	4.9755992	6.5769803
TCGA-B6-A402	2281	0	4.080408	4.0270818	7.8737488	6.0433438	6.9408712	4.8686053	6.3461241	2.8069717	1.6526567	4.1293225	6.8228379	5.1460894	5.6703212	3.7272784	6.5998395	4.1121639	6.3383358	6.96017	6.5320083	0.7689182	5.2073153	4.1831729	4.8771137	5.7488561	7.4011335	5.4713306	4.9578363	4.6148294	8.3565673	7.9406132	6.2040404	9.4849247	6.5415255	5.8777804	5.3679067	8.0364883	3.5695533	3.0084586	5.1193848	2.9238529	8.8439513	5.7629916	5.5368264	8.836658	5.9313911	5.6048314	4.7497081
TCGA-BH-A8FY	295	1	4.6574854	5.8466804	6.914972	5.4688886	8.6448751	5.7141736	6.6105405	1.4136891	6.5731327	3.6046522	6.2046453	5.1889731	5.3191352	3.3310059	5.0222966	4.7309451	7.4728848	7.5794561	8.9270808	0.8017357	8.8469947	3.8317794	4.2077947	5.3298073	3.7527585	6.3452442	6.7141706	5.0871635	8.877979	6.7854078	5.1028447	7.8147416	6.1679693	1.8845076	7.855844	6.4001203	4.8459712	4.5443918	5.1770478	2.9533715	7.8835448	3.9606093	3.4222193	6.5864592	6.3663646	4.4748965	5.2778485
TCGA-AO-A0JI	1528	0	5.5567654	3.8951077	8.1371346	4.2708816	5.938777	4.7543634	6.8807044	3.4084621	7.3834877	2.9794594	6.2544683	6.5860219	5.9437334	4.2656011	6.00083	4.4524007	7.4734221	7.5057576	10.5610912	2.5105044	7.9811531	6.0647627	5.1086309	5.6352918	2.4540685	6.9021479	6.2089204	4.6322817	9.9695236	7.2952608	3.838124	7.3516648	7.4953612	3.0618596	8.0101805	8.225755	5.9976434	4.6038644	5.84958	5.8714769	7.7226428	4.1785681	5.0329361	6.2219973	7.7773917	6.2858679	6.3355064
TCGA-B6-A0IE	1993	1	3.5670893	4.4103798	6.5510578	5.2310102	4.18579	5.7400135	5.2819151	1.4991277	6.3767991	3.0186615	6.8321621	4.4621153	4.9336399	3.6328124	7.6922035	4.569862	7.1701445	6.0346051	7.4477887	1.635944	7.5231341	3.5321647	2.7925553	6.4944652	4.2508411	6.6303478	5.0419452	4.7157375	8.0763227	6.8429867	2.7085254	7.6283228	6.8394158	2.0655588	5.5224159	7.875986	4.5237999	3.2771305	5.1864093	3.4679348	7.8712503	4.7223118	5.670886	3.7350216	3.9340656	5.8399686	4.7613477
TCGA-BH-A1EX	1508	1	5.1941907	4.7415721	8.4318032	4.044262	4.6232116	6.8441347	6.9921227	5.5061885	7.2041064	4.5416824	6.0412493	7.0663715	6.1068179	4.6922579	5.1618461	6.4338983	7.9870069	6.8993295	7.9510489	0.9952079	8.1951377	4.711326	4.873577	7.4399126	5.1092673	7.2605387	4.49603	4.1851693	7.0621688	5.7144111	3.4351833	8.4357737	7.0827754	4.9921039	8.4009698	7.2780638	3.6782399	2.8369109	6.4469793	4.9630269	8.2086424	3.5533099	4.133772	4.907839	6.8292106	5.6569323	5.4352495
TCGA-S3-AA17	424	0	4.9149474	5.523013	7.5592366	4.571166	5.7341096	6.2566527	7.4900366	5.7008475	6.00006	4.235795	5.503516	4.0083641	5.0204868	4.0890785	6.1991028	5.7240599	7.594248	7.4195642	9.2865655	4.5884737	5.9630298	4.285805	4.5845059	5.8846978	3.2603718	5.664616	5.0867991	4.491439	7.5933517	6.9798294	6.5793593	7.5506227	7.0405036	3.0598251	7.0201	7.79997	3.1632112	3.6703959	5.8002363	2.5734144	8.6054989	4.2527246	3.8302595	5.3869704	6.7147357	5.4143608	5.3206128
TCGA-A2-A0YL	1474	0	5.808652	5.3112	7.301333	4.161895	5.951376	6.915179	6.843531	4.080016	7.605971	3.747398	6.498577	6.631212	6.394603	5.052693	5.662406	6.443388	7.876757	7.536619	9.298819	1.455063	7.78646	5.007037	4.44714	6.157521	5.548744	7.951141	5.85457	3.839011	8.69736	6.560987	4.872936	8.108527	7.665075	4.398097	7.61202	8.899615	6.100685	3.411789	6.487353	4.14755	8.461489	4.701432	4.946381	6.479215	7.509022	5.682166	6.509953
TCGA-AO-A0J7	618	0	5.2796062	3.9362949	8.1370958	4.3106798	7.1093789	5.3211575	6.9742815	2.5523034	8.1191812	2.9952797	5.8566724	5.8594783	6.2142173	3.3123472	6.9094437	4.8729174	9.7756713	7.4378198	9.8536506	0.8441599	7.2648289	3.9528153	5.6110114	6.0147596	2.8010769	5.5351202	4.7217827	5.1896066	7.1554119	7.870646	4.3080863	7.7382378	7.8304682	2.3245875	7.6755912	6.2952242	3.5555484	2.685447	5.224653	2.6024625	7.7750212	5.1663649	4.7874392	9.3246858	7.1961402	5.8555337	6.5903298
TCGA-A8-A075	518	0	4.9828069	4.890153	7.576801	5.9286254	4.1256945	6.057679	7.8141132	5.3403804	7.1617652	3.9490522	6.1203067	6.7953901	5.2510332	4.2909256	6.8583106	5.7075673	9.2068196	6.401239	9.1370588	1.4920527	7.8623989	3.7068847	4.2015777	5.5444814	5.164868	6.2904061	4.0092851	4.9408577	7.9943991	7.5601009	4.1629226	7.6366664	7.5286957	3.9899657	6.3379361	7.6212056	4.4009597	4.0352487	5.5297719	3.4390658	7.8572212	4.8685478	5.3836998	8.0679794	7.2436804	5.5222592	5.7512279
TCGA-A2-A0ES	2190	0	5.19784	4.94316	7.881656	3.649949	5.895067	6.713191	6.903635	6.843672	7.06133	3.391429	6.329733	6.670458	5.978558	4.686292	4.270754	6.199749	8.000208	7.664659	9.732793	1.535977	7.709383	4.925128	3.964986	6.271816	5.720538	9.041722	6.635557	3.502763	7.593666	5.488364	4.327539	8.070819	7.083832	4.396451	9.003259	8.726918	6.236591	3.509481	6.128441	4.031949	8.852716	3.182147	3.102206	5.084037	7.331837	5.554079	6.352628
TCGA-AO-A12F	1842	0	4.4678508	4.2752127	7.9320315	5.2822048	2.9583569	7.9776615	6.5658921	2.5372399	5.402349	3.4147383	7.06028	5.5245625	6.5109861	3.3361331	7.041055	5.7596951	6.8658249	6.4019826	7.1146935	1.0061786	5.1228884	4.7281424	4.8912597	6.3309976	5.4018843	8.2908142	4.0934329	5.0425173	8.183631	8.0520681	6.2337436	9.8487862	6.7479365	3.992841	6.9287705	8.3906804	4.5417117	2.5098801	5.5617111	2.2616942	10.3922388	5.9950518	5.1921033	3.6146314	5.3593785	5.0546023	5.185351
TCGA-AO-A12B	2989	0	4.5564404	4.8059116	7.4169832	4.6428116	6.4086593	4.9315183	6.4623806	3.2177971	6.2027389	3.3781586	6.2883369	6.2590659	4.8511764	3.9040508	5.3503207	4.5225997	7.2490089	5.9421798	10.1111975	4.0734416	8.0435695	4.073499	4.8609165	5.9121195	5.8742601	5.9617765	6.6855168	4.4034199	9.03885	6.3808239	6.4839277	6.493723	6.8059783	5.5065347	8.4471046	8.5596719	5.358803	2.9793526	5.1455546	2.8777108	8.2233385	4.2022632	3.6481262	6.2589203	6.8044356	5.0793603	5.1297912
TCGA-AC-A3W5	504	0	4.8898407	6.0434551	8.088947	5.6696867	4.6524239	7.173984	7.8625094	7.579418	5.5438548	3.9248065	5.6825385	5.9320505	5.3525485	3.7928665	6.4671401	6.4264516	7.9111816	6.1388421	7.9842701	1.823937	7.8660222	3.8807597	3.9122282	5.5724462	5.1010892	7.0832472	5.344481	4.0806242	7.0359467	6.8201018	3.9126011	7.8219299	7.2245957	4.4828085	7.4917954	7.5397938	4.6910029	4.7283341	5.8141224	5.2115252	8.9285543	4.5442215	3.4403187	5.9511926	6.667548	4.5978085	5.1436148
TCGA-BH-A0HL	72	0	5.5476976	4.2384631	8.223483	5.1364873	6.8549702	4.6982949	8.2805649	1.834011	7.5655953	3.2702262	6.8520142	6.4491876	6.2184982	3.9732733	7.0049101	4.1598375	9.420213	7.6348197	10.3195245	1.3923599	7.2541595	5.6334718	5.5304318	6.5578928	4.9329709	5.8923317	6.8888628	4.6938473	11.318035	6.8694911	5.8393668	8.383677	7.6597646	2.1857714	9.0898722	9.4612826	4.590478	4.38754	6.0269745	2.8239416	7.6173537	4.9034184	4.1593615	2.612364	6.4505292	5.8695878	7.8374743
TCGA-BH-A18N	468	1	5.515512	5.158746	7.904037	4.907805	4.693268	5.80564	6.97068	2.008516	7.720442	3.577251	5.962228	6.20725	6.383725	4.372446	5.111904	5.714424	9.931035	7.860836	10.165195	0.797762	7.994734	5.208515	5.146697	7.576273	4.35372	6.848171	6.256397	4.006547	9.603576	5.773738	5.020601	7.999786	7.547625	2.61454	8.132362	8.588148	4.232642	3.684869	6.33277	3.733631	7.792852	3.998135	4.004374	4.478085	7.466961	5.678627	5.451298
TCGA-AN-A04D	52	0	4.5563938	4.0176601	7.9523652	6.1288385	3.2909409	8.002798	5.8918206	1.8695736	2.2095903	3.2039919	7.1643492	5.3454897	5.9232571	3.4719671	7.9552015	3.5255544	8.5400486	4.6372771	4.1442493	0.840269	6.5671512	3.9271646	5.0640954	7.1194937	6.8363057	5.1309225	4.3723487	5.2508982	3.4517142	8.0683221	5.0221785	10.5978508	7.7627259	2.4603571	6.9812506	8.5085534	5.7649519	6.3005966	5.9847865	3.248686	9.6503876	6.4314554	6.3855368	3.7748713	6.2183723	5.7546991	5.7091965
TCGA-BH-A0GZ	328	0	4.2612232	4.3208097	6.9393651	4.16114	7.2250983	5.8919898	6.1633579	4.7252874	6.3004423	3.2325571	6.5717317	4.7150691	5.177103	2.8029494	4.7718152	5.1019286	6.9143654	6.0598995	8.4810522	0.8752112	7.4972076	3.9572088	3.9487573	5.9842123	6.1256164	7.0146081	3.9653811	4.4193249	8.4072665	6.7038744	4.4307144	7.5953074	6.521162	2.9285463	7.563661	6.2119288	5.7218418	4.8665194	4.7984688	4.4955946	7.728277	3.957345	4.274217	7.4823682	5.2807813	4.7963028	5.3931714
TCGA-GM-A2DO	2596	0	4.5682683	5.8286506	6.5634444	5.5509464	3.8499508	6.6766418	6.5801353	3.4386546	5.131873	4.1255094	6.0690719	3.9357973	5.3694484	4.7262002	5.8303336	4.5087676	7.1275365	7.4640279	8.9268926	7.1125911	7.6393155	4.232333	4.2596927	5.5931853	4.7614154	5.1817748	6.0009466	4.2076994	8.762475	6.9069017	5.3249332	7.3917751	6.0414547	3.4279047	6.0173874	8.2794168	4.4435359	3.9534201	5.6952027	3.9164707	7.4870444	5.0095947	3.8342414	4.3440501	5.1324083	4.6644265	4.9897901
TCGA-D8-A27M	410	0	5.3985241	5.6838336	7.7439009	5.3514283	2.8804738	6.7651064	6.6875995	3.5219755	3.9790612	4.6886482	6.0893087	6.7240663	5.9036323	5.1269383	5.6172952	7.4162334	7.967426	7.1888008	8.199627	5.5535645	5.9824668	4.6627604	3.5286005	6.5891275	7.042063	8.4213758	5.9518984	3.7547591	9.2646423	6.9929598	5.2247065	8.5648772	7.4105444	6.7438885	7.7822087	8.2694416	3.9128034	5.2882658	5.5784387	6.0437585	8.651143	5.7794624	4.5741257	6.9287987	6.9208066	5.6226952	6.4350641
TCGA-A7-A4SD	441	0	4.7591365	5.2071636	7.8947743	5.3335296	5.1560394	6.2860425	6.5704749	2.6101679	2.1572663	4.6398421	6.2793857	5.2452272	5.9125652	4.1795803	6.1740343	5.8870303	8.1897811	6.5652295	7.6872405	1.7704976	6.680326	4.2161672	4.5998637	6.013646	6.4546695	5.7059919	4.2861103	3.7645126	7.6363983	7.351259	5.2505014	7.8214241	7.4791636	5.5215168	7.0323456	8.185452	5.5476905	8.2587894	4.476341	8.6466676	9.2519657	5.0912949	5.046192	5.985037	6.4284211	5.864068	4.7484144
TCGA-BH-A0EA	991	1	5.206418	5.5015561	7.914667	4.0183982	6.5695241	6.5732184	6.9961631	4.8731883	5.801144	3.6453692	6.1384359	6.2574713	5.9499245	4.3116678	3.4469356	6.104697	8.0212102	7.3377951	9.7458964	1.6843215	7.1785251	4.9579614	3.6395522	5.9445765	4.5591671	8.9602345	6.5624685	4.9863355	8.1452034	4.3640491	5.1713997	8.056237	7.2054286	4.1956654	8.122776	8.5840418	6.3711665	4.2622558	6.0820572	4.7041019	8.1796185	2.1712903	2.8673833	7.0519911	6.9050187	5.3270419	7.4530916
TCGA-AO-A0JM	2184	0	4.8515194	4.5073431	7.8229345	4.0099486	3.8885005	6.2895925	7.7610165	1.9793156	7.4937433	3.2955187	6.3823792	5.3874123	5.6816472	3.5557491	6.7116778	6.538501	8.1119815	6.3251636	8.8743551	0.8461025	8.8150979	3.8854553	4.2980201	6.4486653	4.3084297	6.5028191	3.8260188	4.3929346	8.7403076	7.140704	3.2467159	7.6674126	7.2525742	3.0747709	6.922717	8.2115424	4.4132545	3.1764802	5.7265944	5.443807	7.5008439	5.2276837	5.8593561	6.2887986	6.9520459	5.7762985	6.2372865
TCGA-E2-A107	1047	0	4.6343023	4.7481919	7.9889022	4.9410619	3.3171098	5.7757688	7.7152574	8.9301142	6.7964568	3.483099	5.691715	5.4745635	5.7912446	2.7167237	6.2586923	4.3968277	8.4618958	6.8461397	8.4021124	0.9765472	8.3198576	4.4584778	5.7427359	5.7456623	4.3920872	6.8209031	4.5547581	4.5519187	9.8295452	7.7476514	3.9019279	8.0858902	7.9261395	2.5079934	7.3101615	9.2912887	4.2610691	3.6180252	5.938266	3.1770408	8.018834	5.1309602	4.6703407	6.9802565	6.7216091	5.3456462	6.6394337
TCGA-B6-A0IB	3941	1	4.6324078	4.0278079	7.5078789	5.3036577	7.5619457	4.4613943	7.6153703	5.8771041	7.3032132	3.5880225	6.3332555	5.2518249	5.2864488	2.4160228	6.2024437	4.0897002	8.1455295	6.8380206	8.1012637	0.9925011	9.178733	4.2708515	4.2715002	5.8731402	3.2272317	6.0162815	5.1408088	4.8845886	8.9794663	6.9255553	5.1952966	7.9030949	7.7106573	1.563582	7.9721802	8.148327	4.9211686	3.2522711	4.7990375	2.9635608	8.0620131	5.2319786	4.0164101	7.4206098	5.7234175	5.389663	6.8856365
TCGA-AR-A1AN	2920	0	4.8043989	5.1465815	7.9730144	4.2182479	9.1767292	6.5331567	7.5639781	2.485348	6.9015186	3.340877	6.410075	5.366564	5.5157861	4.331135	4.8136796	6.2326703	7.5787812	7.3369094	9.2370094	1.077888	7.6534033	4.176188	3.79992	6.4440435	4.4665565	7.5072286	4.6213615	4.6553323	8.8024282	5.8302799	3.8626604	8.1192547	7.5230014	4.3537573	6.1357484	8.679709	5.044121	2.4084204	5.0967095	4.1946123	7.0467397	3.6228258	4.097275	7.687099	6.4063919	5.5677475	6.3997594
TCGA-EW-A6SC	952	0	4.7434013	4.9144548	7.3766917	4.9617664	6.6025304	6.3818237	6.9113821	3.7112641	6.513394	3.7445414	6.1334929	5.2582736	5.3076214	3.949274	6.0268525	6.0468337	8.0766521	6.8452454	9.9994589	1.2604688	7.7857349	4.8899258	3.9158011	5.8022912	4.8005804	7.264014	5.0657486	5.0230235	10.5189933	7.5311931	5.2780837	8.0278881	7.3919251	3.7439495	8.5384951	9.2236842	4.7705455	4.2755925	5.6864118	4.5726644	8.05785	4.5049954	4.2451176	7.8051438	7.0580533	5.4508386	5.8826141
TCGA-OL-A66K	1275	1	4.742852	4.8762654	8.0979831	5.4100014	8.1018314	6.428611	6.3840611	3.9437165	5.4319478	3.8700222	6.2181029	6.3602213	5.2583772	4.0072802	4.8125726	5.6691724	7.7808212	6.2405438	10.8084475	0.9003177	8.47072	4.7456757	4.5760889	5.8508832	4.8214205	7.0247282	5.8853056	5.6604414	7.283004	5.8585825	3.3945038	7.6070613	7.0569247	2.7476186	8.2624335	8.7285371	5.4652606	5.1373442	6.4120222	5.4963682	8.2606763	3.6935106	4.1477032	5.9719999	6.6696486	5.3211544	5.7614964
TCGA-D8-A1XC	377	1	5.7644805	4.5182287	8.7946557	3.726287	3.3707715	5.3130327	7.4158469	1.3647433	8.0371833	3.2219969	6.401359	7.107082	5.5925488	4.6461721	4.6836746	4.362009	7.8625138	6.5255485	8.7650343	0.7689182	3.0381169	4.8278696	4.3502833	6.4094889	4.8338322	5.3744225	6.05534	4.5078507	9.248977	5.8132133	5.5671969	6.4187903	6.8439851	4.3553513	8.5429703	9.4104896	4.3168694	4.1760134	5.8278663	3.1510462	7.4032142	3.268494	3.581228	6.3886408	7.1096085	5.0786836	5.3589509
TCGA-E2-A15F	658	0	5.505711	4.657509	8.076666	4.887899	6.735675	6.425179	6.362526	2.516299	7.803024	3.729813	6.018926	7.239165	6.242634	3.70685	5.320395	5.866406	8.190841	8.448972	10.206091	2.187568	6.83377	5.316355	5.192316	6.812095	5.073665	6.845287	5.230681	4.032727	10.541797	7.041016	4.958542	8.149178	7.269706	3.709313	8.985539	8.75338	4.75634	3.418598	6.315291	4.129793	8.246768	4.824507	4.265646	6.500059	7.527619	5.423563	5.333523
TCGA-BH-A18K	2763	1	4.810322	5.002453	7.8138869	4.5271401	6.2931147	6.2825442	7.1190732	6.7499421	6.9170303	3.7344583	6.6034879	5.6943236	5.6856503	3.6727932	6.0156916	6.270168	8.0675333	6.0107483	8.4990286	0.8143991	8.3865067	4.1672872	4.2092631	5.9782574	4.8134195	7.2472909	4.4929177	3.8651749	7.068433	7.098426	3.5169431	8.3584458	6.7615965	4.1617537	8.2864724	8.2980444	4.819938	2.6022803	5.6873895	4.5452376	7.881123	4.4813404	4.5557746	5.6413966	6.2694176	5.4566588	6.1037323
TCGA-OK-A5Q2	64	0	4.9413161	5.5417824	8.2111177	5.6319271	6.1106037	6.7692273	7.5185256	7.5916374	6.2754826	4.2716233	6.0854337	6.9446447	5.6421548	4.1895985	5.7494221	6.3101284	8.4208315	7.032041	9.2138934	4.8373383	7.2530196	4.6030343	4.8775821	5.7868992	5.0538692	8.1318727	6.4568115	5.0703336	8.55836	6.7384943	5.5591812	8.1285265	7.4487054	3.4390195	7.6947018	8.6837637	5.7701721	4.0268606	5.9746011	4.8736637	8.8275555	4.5682446	4.1164526	6.8441076	6.8075926	5.2936704	6.3497442
TCGA-AR-A24R	3430	0	5.1563777	4.3877707	7.6957214	4.494375	4.914352	5.8298376	7.3373577	2.9659641	6.6516742	3.8639371	6.2198263	4.0548691	6.0471907	4.0824202	7.9070957	6.040443	7.3083952	7.0334516	9.6213115	1.4807434	8.0828876	5.4594637	5.2035559	6.8060837	3.3682205	6.7259037	5.2483682	4.5880476	10.3189226	7.1698862	5.0228126	7.6732096	7.4816723	4.0661755	7.2883671	8.8735029	3.9404819	2.9133192	6.1451333	3.8959074	8.881902	4.9050787	4.4026776	7.3630271	7.1878389	5.8463121	5.2230499
TCGA-AN-A0FK	213	0	4.4883364	5.111296	8.5400421	4.8548247	6.7034566	5.7292807	7.1965884	5.2884023	8.6742303	3.3424032	7.0069573	6.7584999	5.7047955	3.6299821	5.2523762	4.969299	8.5760686	6.4958512	9.4353165	0.8197177	6.0313297	4.0422435	4.5257669	5.6272929	5.1354714	6.3896446	3.8029652	5.1843548	9.4348824	6.5373921	3.3367936	7.1296295	7.2523793	5.4560884	7.3221463	9.355653	4.2380847	2.8238218	5.1416745	3.4267432	7.6782875	3.2853011	4.6710223	7.1468374	7.0436939	5.1916312	6.5231203
TCGA-BH-A0HW	1561	0	4.1601386	4.3044392	8.8726508	4.862504	2.1206789	6.8399985	7.0241314	1.4268602	7.4706541	3.0053611	5.8399538	8.1283975	6.4293283	3.5640346	5.8694278	5.5952384	9.0469218	6.6940023	9.6322736	0.8773154	8.0309486	5.4508244	5.6071729	6.650168	4.3402031	6.2667081	6.1802829	4.9920137	10.6590093	6.6002679	4.1811246	7.8182429	7.2226878	1.847528	7.2532702	9.4453391	3.5467708	3.558718	5.9576756	4.8316764	8.0813196	4.4726799	3.6986483	2.8191959	7.0596725	5.8298335	5.0076834
TCGA-EW-A1J1	575	0	5.3104179	5.0218189	8.10452	4.9631012	4.76342	6.1166853	7.634155	1.4018552	7.4350479	3.5804084	6.0359001	6.600844	6.3675604	4.5593869	5.3973535	5.5120269	7.6507357	5.935879	10.1461534	1.150979	8.5298333	5.9269779	3.8484721	5.7480866	3.4317296	5.96295	4.9161343	4.6431828	10.3147493	6.2317892	3.1569261	8.4228675	7.3889819	3.0831432	6.4309786	9.6970212	5.3557798	2.5498259	5.7476346	3.8338545	6.4253516	4.0309764	5.5193297	6.7677466	7.4890033	6.0874747	4.1645143
TCGA-A1-A0SH	1437	0	5.2601878	4.816443	8.4561828	4.2459209	4.3129856	7.0164568	7.0384278	5.3937524	6.8190316	3.4248207	5.8194889	7.0979216	5.680579	4.247499	4.690549	7.5677123	8.0767521	6.3423747	8.918518	0.939256	7.782277	4.3187702	3.7995924	6.2261318	4.5910588	7.7874532	4.9341028	3.7372302	7.9414979	5.2241146	3.1837843	8.1589992	7.4863113	4.3838227	7.4971606	8.0747436	5.6225199	5.1020679	5.5963145	5.8963427	6.7446019	3.4973944	3.2688417	5.3747483	6.6743781	5.3001447	6.142122
TCGA-A2-A4S2	643	0	5.084693	5.826033	8.645401	5.354069	6.644403	6.483439	7.234921	2.517179	6.083471	3.689221	6.500643	6.456292	5.747743	3.940179	4.962138	6.174767	7.653731	6.656875	9.60161	1.368821	7.667826	4.508805	4.13135	6.227326	5.462605	7.537894	5.488634	4.653117	8.199962	5.441423	4.276032	6.973754	7.22741	5.368753	7.617925	9.225983	4.867684	4.269462	5.806937	4.493704	8.406364	3.449254	3.494834	6.359744	7.674198	5.473612	6.134161
TCGA-EW-A2FV	788	0	4.3658754	5.109559	7.4208232	5.4908105	3.6607138	6.5204438	7.356103	6.5096963	3.643073	3.5252739	6.4134718	4.8871671	5.6049303	3.6621953	7.3601774	5.7160927	9.3063712	6.8778708	8.8102546	1.6413187	8.8041294	3.9017321	3.9254925	6.1678523	4.2979396	7.5998797	5.1913123	3.5717518	8.4736943	7.5226966	4.792146	8.0786517	7.1308577	3.8405714	8.5350107	8.2295393	4.4565825	3.0702767	6.208261	4.2940387	8.577496	5.5031648	4.447421	6.7923048	6.6380214	5.3207302	5.848951
TCGA-BH-A1FJ	1927	1	5.6642658	4.2050537	8.6149697	4.6360765	7.5299781	5.5187123	7.0129143	2.3615326	8.4329024	3.2638428	6.1447349	7.2027573	6.2850322	5.367548	6.8000377	5.0183241	9.0430392	7.2719993	9.854385	0.7931826	8.6881937	4.0497131	6.3312449	7.0214672	6.610862	6.0033363	5.566549	4.0234136	8.5241653	8.0588463	5.6067928	8.428228	7.7529443	2.3838997	7.6370118	8.2041329	4.81722	3.6445986	6.5070724	4.4122916	6.4220265	5.4879037	6.5119445	5.3294242	7.5179904	5.4689119	6.8052172
TCGA-A8-A08S	1004	0	5.1867607	4.3688391	8.3082192	4.5326048	6.2199918	5.2352919	7.3429272	2.8947347	6.5653968	3.352814	6.9434564	6.2907247	6.551499	3.8331377	6.4059106	5.7265663	9.9288416	6.7413683	9.5827234	1.0058198	7.897626	4.5737317	4.9632033	5.787009	4.5478633	5.7314658	4.9912358	4.897192	11.0330488	6.8532328	4.8733709	7.9054148	7.5783124	3.1743552	9.3714183	9.5767429	4.1169837	3.3982872	5.9252423	3.6051803	8.3378029	4.4172763	3.9150335	4.5543584	7.3584813	5.7005993	7.5576925
TCGA-AO-A1KP	2953	0	4.3234349	3.041383	6.76064	3.815939	5.3756334	4.53814	5.7522857	3.9730047	6.6075997	2.9659888	7.025024	3.2128396	6.566322	4.1808323	5.8563584	5.4955786	7.8411421	8.3933037	9.3156506	0.9247421	6.9054387	5.1373751	4.5390898	5.8078967	3.5922725	5.7111211	4.6491544	3.8588993	8.9957301	7.4635726	5.6003849	8.027399	6.2746353	5.6861674	6.8554042	4.6128734	6.282222	3.8869657	6.4229479	3.3212859	7.5084292	4.9771152	4.8904032	3.9606438	5.8655929	5.7981571	6.7887084
TCGA-BH-A0E9	2489	0	5.9032935	5.4561127	7.8440426	4.1382804	4.1436275	6.6332294	7.0033082	7.7120073	7.2027391	3.5866038	6.5943869	6.8363665	6.1635893	4.7981897	5.382734	6.0875497	8.0799706	7.816492	10.2314629	2.2996386	7.0311998	5.4128015	4.4721526	6.1952581	4.8866486	8.3093227	6.4022276	3.9810484	9.0813658	6.2677248	4.0787662	7.658061	7.2627278	3.9757335	7.9495412	9.0653406	5.8563116	3.4182934	5.7662698	3.6208124	8.0881089	3.5812038	4.2652985	6.6532777	7.2122319	6.2213121	6.580364
TCGA-A2-A1G4	595	0	4.9853869	4.4489512	8.1742976	4.0156438	2.759152	5.6032926	7.0375292	1.855259	6.4635125	3.327434	6.1603875	8.5789207	6.1206548	4.0143396	6.1465116	4.831016	7.5794897	6.8191969	10.1037408	1.812063	7.8969962	5.3745819	5.840098	6.9405249	5.3599269	6.4328459	5.4085116	2.888996	11.3590652	6.8858388	4.5770885	7.6386166	7.2677372	2.5261023	8.671508	9.8061522	3.2270664	3.5942707	5.9280561	3.7507179	6.4898723	4.9415478	5.0278205	3.3877712	7.3733767	5.7033353	5.4367545
TCGA-A8-A08R	30	0	5.1856981	5.3402138	7.9151855	4.358957	5.3143398	7.1820245	6.7833956	3.4003187	3.0984435	3.7831044	6.7426765	6.0113982	5.9419662	4.8254716	7.598119	6.1010166	7.0163055	7.5840147	7.0464565	1.8797231	5.893386	4.5119812	5.839977	6.1176109	5.1128549	6.7419506	5.4063609	4.7705553	9.0570367	6.5590577	4.4913304	8.8589733	7.8090987	6.9752584	6.4546379	7.4143164	3.3329629	4.0721835	4.7895733	3.5809242	8.5755185	6.0272027	5.7806829	8.8125574	6.604208	4.8612619	8.4214846
TCGA-D8-A1XQ	499	0	4.5070506	5.276011	7.9548244	5.6621292	3.786669	6.6128208	7.0662824	3.6399155	2.1794591	3.9007076	6.7716549	4.6415521	4.8059432	4.0889436	6.4690735	5.470868	8.1484282	7.1174518	7.3979438	1.2735501	6.4998435	4.0589788	3.9274129	6.5552133	5.9476785	5.8757723	4.9003745	4.1817993	8.3930471	6.762631	4.9881601	8.8749079	7.3429664	6.0241563	7.5962023	7.3507375	4.8955636	4.2365851	5.4832819	3.8901386	9.4546081	5.8054509	5.7694103	7.0505716	6.5164292	4.9640256	6.2245176
TCGA-D8-A1JT	405	0	5.0567889	3.8299102	7.3357062	3.1437748	7.3612764	5.3905445	4.9931987	2.6805528	5.1068417	3.5768433	6.6006009	7.3783827	5.3957391	4.0273205	6.7118984	5.0544632	7.748132	6.7081933	9.7306867	0.7689182	7.6662919	5.1802658	5.1032646	5.332806	6.2871299	6.4404226	4.490815	2.6952992	9.722485	7.3467439	5.0747795	7.7687762	6.3887266	2.3612233	7.7178094	9.1598443	3.7031739	4.380109	6.4976275	4.1640544	9.0635468	5.2585609	5.1887001	4.4143426	7.1024824	6.2438676	6.5756401
TCGA-B6-A0RG	2082	0	4.1311254	3.9160172	8.444037	4.488186	3.6979826	5.9954239	7.0147915	2.6354002	6.8451894	3.3184114	6.2526948	5.8139082	5.4148088	2.927197	5.7494921	5.2309569	9.5272695	5.6075393	11.4013098	0.7689182	7.883827	4.8172286	4.6198391	5.9259032	3.4229227	6.0317973	4.1249257	4.3014553	9.6460172	6.7495661	4.7593283	7.8709102	6.7958505	2.5910888	8.4333664	8.4752142	5.1183108	3.6955505	5.5254977	3.6684139	7.243303	5.0690933	3.7439695	5.0646202	6.5359435	5.5710873	5.1698779
TCGA-D8-A1JE	575	0	5.7700508	5.0909514	7.6755807	2.5661916	6.9185136	6.9274677	6.0431287	2.216331	7.9037824	3.1387372	6.3634844	7.1096101	6.0898448	4.8018407	6.1734705	7.0136517	7.6062504	7.5285654	9.4342417	0.7689182	8.202248	4.3324139	5.5365047	6.1702883	4.5160881	7.9779668	5.2795361	2.8278606	8.0296294	7.1059757	4.7844513	8.6630694	7.425817	3.850575	6.7876282	8.7761627	4.82559	4.50652	5.9068634	4.5325727	8.1079352	4.9275131	4.8730827	6.1883896	7.8596449	6.0055765	7.2433913
TCGA-E2-A10B	1141	0	5.6155361	4.9892003	7.9486817	4.1117163	6.6811072	6.2907131	6.8006437	3.6506386	7.8239758	3.5744963	6.6214118	4.9639485	6.4885294	4.5850686	6.4167551	5.9786007	7.7077365	7.0175974	9.481169	0.9672431	7.4663646	4.4915788	4.8242605	6.3916552	4.9021134	6.7623713	5.2089441	4.5414653	6.9159852	6.8251763	4.9059664	8.408974	7.7430575	3.3618762	7.4900147	7.235452	5.1504957	3.9889134	5.8938797	5.0123872	8.0025087	4.3398269	5.3359967	7.5526092	7.7453739	6.1624505	7.4206774
TCGA-A2-A04N	4354	0	4.5227487	4.6266665	7.8786554	5.8028769	3.9096222	6.2656488	6.8488568	4.7788495	7.2851759	3.722072	6.3955041	7.9241232	5.5826921	3.9412238	4.6208334	6.099759	8.7367265	6.7949484	9.7082232	2.5114402	7.2651027	4.5399384	4.0430811	6.7690134	4.8224767	6.9390529	4.9926068	3.9129247	8.3932302	5.6925411	4.3012041	7.8264307	7.0991715	3.8263187	7.9526655	8.1455897	5.4757199	4.2805961	5.9516414	4.8257538	7.9001631	3.736977	3.9714509	3.9250249	6.5207888	5.2159721	5.5844981
TCGA-BH-A0C7	2767	0	5.4167394	4.9159307	8.8411515	4.6314984	2.9551875	6.0734123	6.9543653	3.1439128	7.6684773	3.9243097	6.542531	5.5444042	6.050475	4.8306152	6.9929255	6.0759099	8.2873072	6.0601009	10.4434244	1.4587929	7.2084846	6.2314235	6.7492252	6.6496461	6.1022422	6.7240621	5.0481796	5.4873926	7.8960684	9.2824708	4.9068648	7.6929204	7.5991426	4.6198953	7.6972953	9.4278224	5.5239548	4.2780472	6.3901555	4.6668853	7.5959942	6.0468037	5.4369531	6.0654929	7.6609996	5.2057674	6.6590034
TCGA-A2-A4RX	742	0	5.0372487	5.0403467	7.8626604	5.2513011	5.9996455	6.7561875	7.4405538	3.3170235	3.6137058	3.6082586	6.7022377	6.4257348	5.3076661	5.1081431	5.8904494	6.371668	8.0107221	8.1140891	9.7224499	4.6283282	6.0874919	4.327944	5.0002391	6.4295624	7.2391373	7.7388159	5.4925656	4.3986645	7.4839988	6.1266284	4.5290453	8.0930799	6.9151618	5.8021985	9.2303489	7.9100156	5.5435687	7.567076	5.6832611	8.1435457	9.167604	4.0030966	6.2733456	8.2583616	8.2735481	5.6019735	6.7363859
TCGA-BH-A0B8	1569	0	4.8980847	4.4024743	8.0228811	4.0767672	7.081935	6.0513922	7.1249269	2.3964542	7.9085437	2.8721037	5.9069736	4.6161917	5.5628184	3.3519093	5.4489211	5.1791853	9.5176038	6.1576619	8.7529176	1.0240352	8.5249972	4.794707	4.9275708	5.6620597	2.4537896	6.8007692	5.5719375	4.2565934	9.1445458	6.3631838	3.5184928	7.0500718	7.5829201	2.5559509	6.7350576	6.4100159	4.5709631	4.6215823	5.1658237	5.864408	7.0880083	3.9765539	3.9035431	7.2607358	7.4442052	5.560102	5.9890714
TCGA-A2-A1G1	584	0	5.3738698	4.6688079	8.2737952	2.9108388	3.594395	6.3265382	5.6086799	2.5591984	3.5107132	3.6064564	7.368572	6.284903	8.1471783	4.8758791	7.4767924	5.9107974	6.6819109	6.1814565	7.4494623	1.4573593	5.9745035	4.28118	5.2668553	6.6723565	6.7960402	6.3767913	3.9865638	2.9296245	8.5075305	7.3482033	4.1320929	8.8738396	7.504831	7.2164144	7.1726399	8.0109712	3.7115612	6.5621688	5.5300176	7.1640997	9.2252622	5.9490726	6.2820257	4.3913063	6.6509901	6.5917941	4.4995316
TCGA-A2-A0CZ	1616	0	4.6578967	5.0370787	7.7328386	3.8983364	3.2034418	6.6776987	6.5068057	3.6225142	5.2679635	3.2602721	5.3492413	4.8736906	5.2389415	3.7909063	4.0033741	6.5345813	7.3808199	6.9559243	8.9940532	1.703073	7.1506846	3.8539093	2.8963844	5.2958129	4.4107218	8.0042088	5.6816487	3.3034006	7.6516602	4.0660356	3.8919453	7.3609254	6.8659382	3.8369445	7.5143854	7.7797424	5.6448066	3.7527639	5.080359	5.0446787	7.4800985	2.8803139	2.6270345	7.3580492	5.7337462	5.0082589	5.4010721
TCGA-E9-A243	612	0	5.1462818	5.466953	6.7882968	3.2553034	1.8185685	7.5466187	6.2304298	3.6404496	3.1887588	3.3762049	6.0889187	5.4203415	5.6016776	4.962275	6.3246651	5.7825256	6.436295	5.9721161	8.061088	3.2602224	6.423861	4.244133	3.2692876	6.0268625	5.3445385	6.2455061	4.2816315	3.1550645	6.5360803	6.6002116	3.888272	8.8659481	6.793289	4.972569	5.7002108	8.3455819	4.8250818	5.222099	5.8176486	4.8189404	8.691408	4.829552	4.8971922	3.3534977	6.0805873	5.4466953	6.7080728
TCGA-B6-A401	2596	0	4.4347994	5.2234355	7.688815	6.3828767	5.8854315	6.1822221	6.9036935	9.4767209	6.33985	4.536984	5.7781446	6.4226367	4.7918544	3.7958739	5.7744344	5.3096671	7.3646631	7.5408873	9.9099008	3.0372713	8.3772053	4.1588349	4.0999055	6.2049582	5.2086629	7.6964936	5.6576266	5.0311096	7.4882096	5.7938717	4.6072916	7.4947623	6.9457114	3.6242994	6.9147415	8.3783022	5.2453564	4.1292168	5.1608532	3.3397428	9.9653103	4.1307494	4.2122137	9.4344667	5.9667185	5.1501082	4.81951
TCGA-AC-A2BK	2222	0	5.8280136	3.6969031	8.0865531	5.0611259	1.6926617	8.2186672	6.9321081	4.3444583	1.8069362	3.9278669	6.9280525	6.5865899	6.2292048	4.4674359	7.1727396	5.0723209	7.4847849	5.9432075	5.3115831	0.7975632	6.9951928	4.6823829	5.1912138	5.8847616	6.6476285	7.4186162	3.9672319	4.2966314	5.9560343	8.0752797	5.3881892	10.1345449	8.8615707	6.0006323	7.8756027	8.6523483	6.8031715	8.6011067	6.1991411	6.3526022	7.7982527	7.5212577	6.1096553	6.5729296	6.2823086	6.4577228	5.9227008
TCGA-E2-A1LH	3247	0	3.7813729	5.0100345	6.2489189	5.1452666	3.1785669	6.0265907	4.9809207	2.1004807	2.0163675	3.3813714	6.7670595	3.7874874	4.8173296	3.2372396	6.1886459	4.0515836	6.7587858	6.4173834	6.3010402	2.6255244	5.8909679	3.2816825	3.1802469	5.6187337	6.154279	5.6396109	5.1003531	3.6902127	6.5221739	5.9992032	5.069673	8.271745	4.9877193	3.8944362	6.2238475	7.17175	4.562639	3.3827796	4.0868693	1.9329331	9.4890594	4.622492	4.1818155	7.7222087	4.1853786	4.6405943	3.8026737
TCGA-C8-A1HO	375	0	4.5619959	4.2345979	7.5836423	3.9464663	2.5131944	5.2546154	6.5020335	5.7362336	3.7753469	3.0834822	6.1730725	4.7609488	6.5202306	3.868424	6.2587365	5.0698267	8.0060776	6.6847428	9.9410098	0.9814555	7.7972778	6.5005734	4.2280128	6.3996816	2.5125808	6.2354118	4.9574594	4.4496481	9.5586132	6.7116849	5.5183334	7.1289047	7.2478581	2.4841184	9.4910073	6.5549403	4.2300529	4.3703753	6.8782117	4.9583001	7.2708524	4.8101743	4.6942547	6.479726	7.2274419	5.8985267	5.4328459
TCGA-AN-A041	7	0	4.7573657	4.8913633	8.7434181	3.5779635	3.4657815	6.1549649	7.5603596	3.0516468	7.4500372	3.5652807	5.4728891	6.5899095	5.4499617	2.987968	5.8721356	6.3871932	9.8521968	5.4067454	9.1144321	1.0056404	8.4815097	5.768687	5.5379832	6.1454489	3.525329	6.907512	4.7120458	4.2520921	8.6402747	6.1464905	5.0452715	8.3902279	7.2351222	4.1110827	7.485944	7.3479781	3.6274412	3.9028611	5.6519778	5.9339939	6.4001407	4.3184962	4.0809127	6.3894961	7.1253525	5.9615772	5.0155675
TCGA-EW-A1P0	1251	0	5.0809549	4.3780612	8.4443476	5.8733752	2.3715338	5.6077604	7.1968649	2.0418223	5.2228342	4.125803	5.6544072	7.3411465	5.707555	4.8724767	6.3105548	5.4724556	6.6891509	6.279277	10.0328794	1.2265053	9.1038544	5.0978333	5.0109938	6.6998745	4.8799941	6.0791159	6.2324674	3.8040671	9.0033818	5.9437999	4.8850463	7.4483383	7.1248441	2.8732448	9.0203679	8.8054074	3.4118146	3.0149805	6.7081545	6.1512681	7.8567024	4.5975825	4.8998704	7.2200749	7.1630493	6.1316292	5.6648673
TCGA-AR-A0TT	3316	0	5.0195444	5.9083954	7.3633413	4.0789861	2.4720666	7.3676394	6.6328845	2.9872265	5.4432474	4.1080194	8.3203197	5.3623069	5.3345781	4.7131055	5.8600739	6.4967236	5.9688931	5.8784877	9.0313771	3.7613421	7.1658863	4.465465	4.1670296	6.2034161	3.6672931	6.5657964	5.1230219	4.938818	6.5614173	6.899787	3.6708903	7.9028116	7.1274428	5.3421473	7.6880514	7.584188	4.4263078	2.970942	5.1589706	4.0009629	7.3246284	4.5433885	4.4470305	7.3150965	6.6346771	5.8065523	4.9821638
TCGA-AC-A4ZE	890	0	5.0988372	4.7219063	7.3883335	5.5446387	4.0566104	5.9790368	7.5073627	7.5232181	7.4758465	3.8578297	5.6633983	4.9458093	5.7043888	3.6729498	5.6844363	4.8522895	8.1088404	8.6026781	10.9097053	0.8952076	8.4359383	4.466658	4.8248914	5.711004	2.2187634	8.0888434	6.3086133	5.1694122	10.8084125	6.5851763	6.3895245	7.3925358	7.2994595	2.5701947	6.5729638	9.7186578	5.4114539	3.3062506	6.4731475	6.0774	8.7820042	4.3013519	3.6746633	8.8411484	6.8948058	5.329066	5.2978961
TCGA-BH-A0BQ	2255	0	4.795633	5.367466	7.798948	4.012048	4.838034	6.568536	6.93704	6.992034	7.047618	3.751903	5.483766	6.782118	5.437639	4.023553	4.562315	6.643746	7.734723	6.686733	9.033787	1.651895	7.176519	4.052885	4.136899	5.757222	5.534379	7.392673	5.336471	3.993929	8.26701	5.791188	4.499808	8.182459	7.546918	3.783114	7.690153	8.577008	5.740675	4.599909	5.697966	4.589493	8.857694	3.691691	4.206382	5.829685	6.772131	5.267107	5.959391
TCGA-E9-A1NC	1203	0	4.051162	5.512337	6.128991	5.340999	3.535801	6.695254	5.814116	4.141216	2.204551	3.903729	5.771394	4.244183	4.305125	2.812051	5.327618	5.314181	6.989181	5.946278	6.832339	1.900899	6.856832	3.624654	2.363297	6.104112	6.348359	7.234933	5.461214	4.200206	7.392044	6.603832	4.58686	9.070325	7.244083	4.989426	7.408133	7.42529	4.487386	3.919897	4.704722	4.055228	8.953476	5.497325	3.894677	6.468851	5.190246	4.697604	4.410246
TCGA-A2-A0ER	2263	0	5.2789992	3.9805848	8.2621868	3.0989098	3.8345934	5.3309383	7.3026461	1.6021408	7.1052761	3.205521	6.8184203	6.4199994	5.6635693	3.8465589	6.1546131	5.8767537	8.4942354	7.0423136	10.1302806	1.2762189	8.9907169	5.0954136	5.176463	6.4603783	5.2376391	6.3294542	6.0338462	3.4418948	12.4222695	7.4867286	5.656954	8.4331032	6.882873	2.6389786	7.7856735	9.5610159	2.8656313	3.2418011	6.0491383	3.5250532	6.5456617	4.9358797	4.3022213	5.2075667	7.3319184	5.5946725	5.9247567
TCGA-BH-A0HK	178	0	4.3142217	4.4757448	7.0683852	3.4317701	2.807667	6.2553695	5.9630684	1.3224039	6.7437135	3.1188676	5.8538843	5.3928052	5.8568824	2.8708464	4.4376481	4.7029437	7.9129882	5.6783433	8.7710831	0.9057919	6.6735151	4.214837	3.5383373	5.2499422	4.0944693	7.9762164	5.311562	3.2643398	9.4239057	5.6291961	6.5356222	6.8492937	6.7719786	2.741256	6.9209357	9.0164146	5.5850482	3.7687128	5.078921	3.9984499	6.7722441	3.4571934	2.8050052	5.0367254	6.1483524	4.98633	6.6157485
TCGA-B6-A0IM	3873	1	4.1491384	4.6599823	7.8969401	3.7799227	3.0285679	5.8258542	7.9230281	1.5837779	7.9308053	3.8835695	5.9509127	8.1874617	6.3182453	3.4517243	5.6448802	5.5047369	8.6366372	5.9745014	9.7830405	0.7897912	8.1440373	5.8369075	5.5760575	6.0125548	3.3671311	6.6912282	6.0429915	4.8695927	10.5440464	6.9199609	4.1773987	7.9916141	7.5953689	3.3407511	7.6477527	9.482284	3.3704724	2.9430488	5.9947855	4.2555185	6.7178554	4.8237048	4.4712354	3.8302174	7.2421267	5.807219	5.9955506
TCGA-EW-A1PB	608	0	4.7350566	6.8016414	6.9927266	5.3641399	3.9718096	7.2520922	6.6322028	3.5162824	1.7551232	4.6330847	5.8395758	5.0563554	4.6536412	3.3118899	7.1505247	6.1457024	7.0548236	7.9070524	8.2734965	0.8351996	8.7227899	4.1550704	2.6203869	5.2581748	8.9546783	6.9685764	4.384901	3.2701779	7.5358843	6.8672346	7.3827191	8.5587435	7.3277382	5.5576216	7.6768879	6.9910275	5.0956168	7.3283615	5.1956148	6.4695598	10.9180505	6.8664539	4.9733197	3.4082018	6.0089827	5.6373704	5.583235
TCGA-E2-A570	931	0	4.3314634	4.7105318	7.6440838	5.3157003	2.8755818	6.2665708	7.081172	5.7412269	5.6938636	4.2353826	6.2614117	6.170805	5.173374	3.7712851	5.6127683	6.1817199	8.0484334	5.6912681	9.5783976	0.8669647	8.1963519	4.5903693	4.2738576	5.8525315	5.4318325	7.5376383	5.5679955	5.1530896	7.9699082	6.7961552	2.7724241	8.5115944	6.9165061	3.1619004	8.5270607	8.2775972	4.9783532	5.1916484	5.7249351	4.8370607	8.7359276	4.4987506	3.8538211	6.1387352	5.79064	5.4406563	6.6270324
TCGA-BH-A0DP	476	0	4.9662734	5.5471295	7.3320581	3.9328666	6.157251	6.9888705	6.6908325	5.0582437	7.3116021	3.4223617	5.9227677	7.203188	5.7191773	4.5088715	4.6940481	6.6397934	8.0502093	7.221204	9.8599795	1.8646611	8.3503778	4.8940934	4.4536959	5.9183909	4.7007577	7.6198984	6.2476941	3.9866525	8.8032973	6.1215154	5.8066835	7.7732354	7.40111	3.8217982	7.6085942	9.0330035	5.680853	4.9252049	5.789592	5.2755879	8.7549782	3.4881159	4.3173356	5.5727934	7.0337627	5.1896409	5.9028572
TCGA-EW-A3E8	1035	0	4.323793	5.769008	7.202286	5.584469	5.252353	6.837118	7.467263	5.300037	7.445933	3.764618	5.151073	5.738684	4.879377	4.335249	5.072036	5.696079	8.753384	6.524543	9.414705	4.607491	7.962439	4.080236	4.056056	5.679556	4.106031	8.081369	6.194785	4.648122	9.02665	5.908011	4.042949	7.325754	7.460749	2.886478	7.875456	9.142404	5.672647	4.792051	5.92746	4.948394	7.989835	3.601282	4.21205	7.325067	6.824081	4.937656	5.369254
TCGA-A8-A0A4	396	0	5.294777	5.068246	7.713443	4.318961	5.429961	6.422936	7.231348	9.894305	7.727403	3.412939	5.725908	5.821044	6.274824	4.296281	6.112985	6.88678	8.486917	7.80055	9.273105	1.174381	8.281587	4.186156	5.273169	6.128202	4.284683	8.058323	6.682826	4.988072	9.355011	6.469875	4.060394	7.079685	7.65077	3.328701	6.52646	9.086298	5.140593	2.649458	6.056446	3.877851	7.20957	4.424382	4.10204	8.55842	7.26875	5.626572	6.724444
TCGA-B6-A0IC	0	1	5.3466403	4.0436625	8.5594787	4.5437476	6.5742313	4.3913421	7.3928155	1.3666424	7.6260404	3.0459299	6.5949571	7.1733386	5.8012447	4.827668	5.3243864	5.3430202	8.8419643	8.2547387	9.9277256	0.7689182	8.3301552	4.118384	4.857788	5.5568127	4.9894744	4.492013	6.2499953	4.3815802	10.1055769	6.5985087	5.4168663	8.3830921	7.5610221	1.4643477	6.8012273	9.2520506	4.0608095	3.0111933	6.3813321	2.6259711	6.9987354	4.1502955	4.2975294	7.3739757	7.4126927	5.5586719	7.0181824
TCGA-GM-A2DK	2645	0	4.0105331	4.8845824	7.1148711	4.1743882	3.7018486	6.1014	5.6314704	3.4316721	3.4486437	3.3637397	5.704021	7.151623	4.4722138	2.8735059	4.7554094	4.4099692	7.2654969	5.6753268	8.248481	1.6730122	7.3936275	3.9546115	3.6721882	5.7387402	5.1323328	8.3425534	4.9614233	4.0746042	8.1547093	5.8635303	3.3584882	8.3059764	6.1031693	3.2269599	7.133592	7.8015494	6.4132811	4.5460366	5.2050128	4.2290239	8.9940108	3.842964	3.3422974	6.7485416	5.2145119	4.9646856	4.8207496
TCGA-AC-A3QQ	734	0	5.8172272	3.2599323	5.8298725	1.5202886	2.704286	3.9592896	4.3932212	1.5448206	6.7583032	3.3737884	4.680178	5.669952	5.8760568	4.3049997	4.9725866	4.8230798	6.5781642	5.7456303	8.7535917	1.9675849	5.0255747	4.9617048	4.7521005	4.4579063	2.2426905	5.2082624	4.6186262	2.1257053	9.0302547	3.8227292	2.6662968	4.4496194	4.6253423	3.3990317	5.2277749	6.4988376	3.7676345	3.7177299	4.0581884	2.7680205	5.9685403	2.7456125	3.0618102	2.2816251	6.1097271	5.1067703	3.9370049
TCGA-AN-A0XO	375	0	5.1405121	3.9750491	8.1358921	4.8862392	6.7155942	5.4090272	7.7086751	2.9817039	7.4854471	3.4159738	6.1342382	6.9080545	5.5692207	3.691931	5.5091697	5.8459971	7.9418289	7.7699901	9.9279633	0.7689182	7.2082261	4.8007102	4.6265912	6.6128089	5.3528891	7.1015649	4.6490436	4.6331568	9.3425463	6.2504324	5.0193853	7.6322062	7.4299821	3.214118	7.6300439	8.8946174	5.3598498	3.8922481	6.2141359	5.1946121	8.8373295	4.3919595	4.4070854	6.0670237	7.6338752	5.7141534	6.3604868
TCGA-A7-A5ZX	336	0	4.853512	5.136814	7.383936	5.701431	5.472352	7.123952	6.839543	4.859873	7.207877	3.392112	6.497872	6.324492	5.225478	4.420108	3.588177	6.280147	7.702187	7.169195	9.624622	1.092032	8.227018	4.67538	3.551465	6.136	5.430169	7.560789	6.836956	5.004681	7.242313	4.156023	4.721236	8.255252	7.496653	3.579031	7.410646	8.929888	7.127308	4.878113	6.439025	5.096639	8.510799	2.499868	3.185471	6.174977	6.840321	5.228598	6.854191
TCGA-BH-A0W7	1363	0	4.4593308	5.523364	7.6229392	5.0759984	4.0233017	6.9011349	7.2726011	3.3222434	7.0700595	3.5759253	5.7168409	5.2933819	5.4789269	3.9992193	6.0272125	6.4027005	8.0683133	6.0947456	8.5552707	3.1112654	8.1328215	3.6381352	3.7514074	5.8094767	6.3408533	6.8201935	5.0389706	4.2857655	9.0358842	6.7650192	3.5798553	8.4287985	7.3517315	3.9958886	9.2400056	8.5109051	5.3126141	4.457873	5.8095901	4.9068825	8.4132115	4.3484396	4.6661246	8.110289	6.9227587	5.7444202	6.0134529
TCGA-BH-A0E6	293	0	4.1385228	4.5747877	6.5484003	3.3862784	4.6123488	7.98823	5.2526823	4.3712175	3.3957264	3.9010435	6.378099	3.8900048	5.1797571	2.7385367	6.2876752	4.0559528	7.2843532	6.1549615	6.4694158	3.1204682	6.3514603	3.9458558	3.6841556	4.9652266	5.3858734	6.2324927	4.0353961	4.392505	4.9914708	6.7249291	4.191788	9.3781922	7.1037088	2.7325487	5.5087818	6.6329736	6.5273243	7.7660161	4.1614512	4.6227305	9.2187045	5.7840446	4.8377562	5.0078389	3.9809434	4.9858763	3.9455008
TCGA-AN-A0AS	10	0	4.9959129	4.9032142	6.9925172	5.1641944	6.3039428	6.726469	8.437152	3.8015779	7.3142889	4.1378702	6.0393061	7.6274651	5.4935798	3.6052688	5.6785025	7.0322099	7.619721	7.6898517	9.0178342	0.7985574	6.5555663	4.2718584	3.341476	6.3759021	5.548117	7.0628735	4.9071497	4.4747328	8.5455906	6.6091712	4.3780698	7.6631918	7.6177002	4.2967697	7.4772933	8.4988548	5.346698	2.9097718	5.6013443	4.1780829	9.9857867	4.4361131	4.2293584	6.8887	6.3618424	5.7665635	6.5215203
TCGA-A8-A08L	30	1	5.0189781	5.2467197	9.1367506	5.0294774	4.1728789	5.8989329	8.1029084	3.0907182	3.8615223	3.49031	6.9218747	5.6136979	5.7315207	3.6136537	7.1588515	5.1669157	6.983085	5.7646226	8.4784109	1.8573817	6.7357386	4.2086807	5.0002391	6.0984671	6.6562724	6.6782842	4.2726706	5.7612558	4.4631847	6.8942746	3.0252181	8.1964906	8.2831478	2.9669002	8.7910626	8.1739478	5.2498568	5.9984512	5.4780438	3.8190462	7.8722172	5.2640729	5.3124021	9.892213	7.3912495	5.1065791	6.7968484
TCGA-MS-A51U	681	0	5.1948655	4.9441902	7.5292987	4.6821772	5.3339525	6.5564666	7.038608	4.3837735	6.8946592	3.6960713	5.848434	6.3568397	5.3971278	4.6454444	5.1220022	6.2935725	8.4224713	7.132727	10.4176832	2.1699152	7.3710133	4.4247764	3.7909113	5.717123	4.4921465	7.5972271	6.1071379	4.0446356	8.6290699	5.5686336	4.7445254	7.691517	7.0647376	4.2324545	7.2072981	9.2897376	5.6935098	3.7219768	5.7592969	4.1361405	8.075485	3.1648227	3.638231	7.2338568	6.9138144	4.9276684	6.1071175
TCGA-A2-A0YG	666	0	5.4820331	4.4528747	7.9352229	4.7232508	2.2277595	5.7505996	8.3957406	2.430622	7.993207	4.0928915	6.8916953	5.0841537	6.1884208	4.4949756	6.9608036	5.3464545	7.506906	5.8976732	9.528429	1.0452567	7.8018076	4.9863154	5.5360299	6.5231957	4.993642	5.8057455	4.5545712	4.2257531	8.3246756	6.8971198	4.013662	7.8268406	7.4013136	3.5343113	7.3827193	8.1031005	3.8207643	3.2273802	5.697156	3.6970126	7.7222291	5.4850018	5.7204375	6.7388449	7.9180623	6.5620366	7.0329224
TCGA-BH-A0BT	2365	0	4.175786	4.4863956	8.381796	5.0580729	3.167744	5.5258704	7.1103601	10.2676389	7.5120261	3.0039246	6.2377684	6.9413154	5.5885509	3.5232225	5.2297106	5.7043567	7.7456018	6.99587	9.5571446	1.4406541	8.4469072	4.3294748	3.6892155	6.1777554	4.7586005	6.3217217	4.0692781	4.1469213	7.5366087	5.0135143	2.787163	8.6607185	7.499103	4.9604656	6.2064642	7.9895301	4.3815181	3.9224048	5.2588094	4.2237133	7.9557065	3.7473551	4.2126891	4.4850294	5.2763351	5.2954194	5.3091719
TCGA-D8-A143	431	0	5.4846511	4.6459134	9.0460301	3.7843686	6.8101343	8.1372364	7.671541	2.3588251	4.7669783	3.0130968	7.1643104	6.7164676	6.0526206	3.6093621	7.6352868	4.29542	7.7761928	5.2412475	8.1839532	1.7197639	7.1671061	4.1660678	5.8764524	7.5687323	6.5362307	5.9515751	3.626311	4.0940488	4.8527569	7.9361084	4.0702176	9.0042254	7.6853953	4.0138818	8.9278631	9.2664658	6.0021371	5.3493767	5.6802706	2.319037	9.0228188	7.1364948	6.29315	8.7578281	6.7875795	6.0480631	7.1534875
TCGA-C8-A138	380	0	4.2093766	5.3349771	6.3935502	4.902553	3.5789679	6.5362336	7.0011378	2.9377674	5.5680226	3.5626089	6.4286692	3.2422044	5.2557612	3.2599816	6.7393322	5.6422808	7.7982231	6.4569652	6.8073728	1.1789959	7.7359315	3.6215003	3.210989	5.4847566	3.436228	7.1129519	4.203227	4.60754	7.1367239	7.4966262	3.7993947	8.3476987	5.8081345	3.1797051	7.4092347	7.9333939	4.742926	3.7455765	4.6246031	4.1760352	8.4917831	3.9708541	3.498536	8.3249262	5.3716247	4.7994043	4.894141
TCGA-E2-A154	591	0	5.0249957	4.4614628	7.9202133	4.420097	8.2060019	5.6774989	7.2245302	4.301147	8.572328	3.6117574	6.2412267	7.2995189	5.9462889	4.5173784	5.9271125	6.0955435	8.6749208	6.8881859	9.8557171	0.7689182	8.206225	4.8863569	5.5470889	6.2762909	4.2077372	6.16817	5.0033672	4.2333567	9.7230513	7.0150012	5.3638327	7.6299262	7.4840914	2.9281748	7.448015	8.8697698	3.7281604	3.9155294	5.4100926	4.0018495	7.9507667	3.9305695	5.0151878	5.085248	7.1467431	6.0431506	6.4453658
TCGA-AO-A03V	1351	0	5.3996499	4.9074849	7.1588034	5.3731394	5.4963261	5.8674118	7.9442294	6.8077078	7.2011501	3.348143	6.4289501	7.2067855	6.5193411	3.309515	5.6631235	5.4778706	7.6459498	7.0124635	9.5874273	1.4815938	8.1425823	4.6333455	3.5992585	6.6781365	4.9420871	7.1337912	5.1443509	4.3058683	8.9106475	5.407482	3.1218215	8.1990999	7.5316755	2.9066709	6.6550318	9.4018235	6.1021017	2.8553147	5.5539863	3.3034344	8.2620399	4.1371672	3.5412249	6.1224268	7.6922833	6.4087149	5.356995
TCGA-A8-A08G	607	0	4.7610457	5.3616137	8.7268188	4.7532323	6.8381303	6.3014611	7.5333681	2.9977694	6.8229063	4.2287708	6.1282502	5.8710227	6.1010907	4.037606	6.6518875	5.9489759	8.2218138	6.7080105	8.9467812	1.0958101	8.4468045	5.2933658	5.3432719	6.5966202	5.221156	6.2852926	5.6504556	5.0596137	10.8406089	7.0352861	5.7987704	7.853044	7.5505041	3.4330194	8.6129863	9.5074092	5.7731696	3.8901854	6.0336972	4.4888634	8.5867393	4.8209355	4.1071422	6.15935	7.1479366	5.7200597	5.0654773
TCGA-D8-A147	584	0	5.3632527	4.7824328	8.0299653	4.4393648	6.7077576	7.3018596	6.4543036	2.4166951	2.3655832	4.2381985	6.9632494	6.1537281	6.7180048	5.5748051	7.698373	7.5786401	7.8935207	6.9834011	6.453947	1.3297849	6.7516076	4.9785273	6.1454978	6.6877635	7.2667922	5.4978586	4.7574669	5.0579421	5.706792	8.3901936	5.2299191	9.4548447	8.2059686	5.446993	7.0605121	9.4356218	7.5860215	6.871646	5.828979	5.521315	8.8286818	6.4588829	5.6304468	5.4984562	7.0117172	6.0867792	7.5794018
TCGA-BH-A1FM	1388	1	4.7289447	3.5504242	6.8785739	2.0845107	2.7366289	5.986613	4.4373236	3.2997345	5.2635408	3.2117502	7.1333718	4.9432308	5.7242596	4.3358192	7.1121423	5.9872175	7.3618589	6.1733486	8.8672944	0.7689182	6.0520865	4.8248237	4.2828417	5.9632243	5.6760976	6.8515531	3.1721836	2.778883	8.6485265	7.421421	4.5172761	8.6683815	6.1449398	4.0804848	7.7983703	8.4383139	4.572212	2.4458399	6.2651695	3.6080506	8.4934201	4.628895	5.8307583	3.5648904	6.8763248	5.0148561	5.5931733
TCGA-A8-A092	942	0	4.6733053	4.7811974	9.288414	5.9107626	5.1128884	6.1137164	7.1605416	7.2241674	7.6013755	3.5435777	6.6584152	7.9616589	6.3012018	4.6099904	7.8257723	5.7506594	8.8857728	7.0558732	8.4098455	0.8554012	7.6138092	4.2433813	6.8597182	6.1067737	5.642232	5.6373776	4.3281956	4.098152	7.8503909	8.0515121	3.7273624	7.6741158	8.032192	3.3645048	6.1178278	7.2716244	4.2460952	3.2648071	5.5338972	4.3135412	7.5427427	5.1538506	5.8210017	3.4952254	7.4341953	6.1888341	6.882157
TCGA-BH-A0BM	1876	0	4.4106268	4.5855696	7.0776386	3.7851647	4.2342576	5.977386	6.0833881	2.7886975	7.2930668	3.2002908	6.078215	6.2799915	5.3100937	3.6263384	3.4162478	5.2700154	7.9180926	7.6522097	8.8443347	1.4103491	6.4650152	3.9703973	2.9853645	5.3278238	4.0677698	8.0795806	5.9572525	3.5867778	7.3871288	3.9429253	3.1515259	7.915289	6.028507	3.5570078	6.8677065	8.3637228	5.5184246	4.0756887	5.7645938	5.2859415	8.325485	2.0778071	2.5304237	5.5195959	5.5358901	4.8563049	5.7937048
TCGA-A2-A4S1	820	0	4.9179082	6.0867776	6.6118666	5.4797988	5.6743487	7.7197428	7.0864847	1.7530274	3.7565243	4.4616357	6.2780232	5.7687874	4.3774556	3.7343115	4.9796158	6.725535	7.3239361	6.9410432	7.4133432	0.9078644	8.0071007	4.0879229	2.9562775	6.0094852	5.6136094	8.6067164	4.8608487	4.5401841	6.8390605	4.6301442	5.7272226	7.9060117	6.7018728	4.3921431	7.1295851	6.4731203	4.1961557	6.2144695	4.924483	5.1299322	9.1713955	4.0018677	3.6240226	7.9957535	5.7977347	4.6251759	6.7970875
TCGA-D8-A1XU	395	0	5.9172765	4.8192539	7.3550262	3.9761473	5.8368365	6.3225776	7.3930864	2.381504	7.0562549	3.3026239	6.4138977	5.1618833	5.9893856	3.2001424	5.6573906	6.4216003	7.3740737	6.4473236	8.6269513	0.9661457	8.0828073	4.3355811	3.6058252	6.2806793	4.021333	6.7819522	5.0704772	3.9905778	8.0387829	5.0703887	4.0054788	7.9216184	7.4048052	4.0170931	7.2739838	8.0203265	3.6857972	4.9998318	5.1113008	5.8510771	7.6568148	3.4286877	4.0587631	6.5194256	7.3701172	5.667589	5.3283323
TCGA-BH-A18S	2009	1	4.9164555	4.749234	9.0718465	3.5732164	5.329621	6.3634258	6.6935282	3.7076108	7.9366379	3.0764794	5.7989915	6.5858017	5.1119768	4.3578962	4.4363456	4.6412684	7.7021692	6.7838786	9.8109585	0.8149908	8.6473675	4.4187913	4.622058	6.8058415	5.1621831	5.7003305	5.1646557	4.3960524	9.5172258	5.0106554	3.5370331	7.098668	7.1532161	2.0210278	6.6449351	8.9408312	3.9562195	3.7832857	6.2241338	3.4629833	7.8449455	2.8869752	3.9721666	4.1432428	7.0782024	5.2101485	4.6240983
TCGA-OL-A5S0	620	0	4.1253125	5.1929758	6.9663056	6.6098629	5.9882801	7.1203002	6.0007323	3.3583459	2.0440231	3.9719049	6.1869032	5.3785332	4.56611	2.7502237	6.7733407	5.1429805	7.1401287	6.8453179	8.0645785	2.105637	7.1516236	3.9919793	4.0566696	6.0234394	6.2003212	6.7461387	4.8808381	4.2025885	4.765432	7.4546813	4.934963	9.4299033	7.5696973	3.51401	7.6053825	7.9632713	7.0187811	8.1263727	4.2827136	4.3768831	10.1822465	6.0417614	5.2289969	7.3574568	5.4300629	4.5321312	5.6818975
TCGA-A8-A06N	0	0	5.0281602	4.1306338	8.8039727	4.9691687	1.8510604	5.1088896	6.9482508	1.7986997	6.0318394	3.4739058	6.2021386	8.2297533	6.7931322	4.1205726	5.9799813	4.1923043	8.3486919	6.8942123	10.7190982	0.7875936	7.4408874	6.0496109	5.2905384	5.9376096	1.4390913	5.0750365	7.0542732	5.0978701	9.3944367	5.4540327	5.6740498	7.828508	7.3830781	1.8097282	7.3376337	4.5436954	4.8316041	3.2008634	6.6718525	3.8124782	7.4501114	3.9725506	4.0363076	4.9558131	8.1578887	5.8620489	5.3761948
TCGA-C8-A135	393	0	4.7215663	5.0878861	8.2859604	6.1990167	2.543662	6.4965018	7.7044752	8.8944712	9.0861865	3.4564623	6.6373735	7.331354	5.6016685	3.3756443	6.6246792	5.9711497	8.1322473	6.9133019	7.7930015	1.1803125	7.9940202	3.5143534	3.9859852	6.0727425	5.9584221	6.7869824	4.4509731	5.1875114	5.9958323	7.2503606	3.1801985	7.51401	8.1029249	4.733602	6.7826146	7.3247148	4.5506632	4.3174337	5.3135356	6.1783478	8.5009064	5.7438705	4.8297724	4.9287687	6.4475094	5.5351754	6.4931017
TCGA-EW-A6SA	510	0	4.3882614	4.3189961	7.8474734	6.5448508	2.4167562	4.6901751	7.9954007	1.0885281	6.6389461	3.2508782	6.6523463	7.1445267	5.9540596	3.0370544	6.7542971	3.6113813	11.3828005	6.8257132	9.6757528	1.6103162	7.7891981	5.2362299	4.7029153	6.0016227	2.8798381	5.7725052	4.8648679	6.0135508	10.9360557	8.0713205	6.1129824	8.0214182	7.9409873	1.6601115	7.1458571	9.4879123	5.6090658	4.1790381	6.2735743	3.7015079	6.0918837	5.4439731	4.9607603	7.7509013	6.5304786	5.9255156	5.5243278
TCGA-D8-A27P	49	0	5.803207	4.9218536	8.91324	4.0685477	5.019942	6.0528388	7.3665869	5.9153264	8.2935069	3.6009375	6.7254971	7.6255397	6.011965	4.5956474	4.7683773	6.2622271	8.1069033	7.9246481	9.8128166	1.0161978	6.9484329	5.1646474	4.3903159	5.8266623	4.5797129	7.0834117	6.0408768	4.5452118	9.6397176	5.7634295	3.8775095	8.5542828	7.4294275	3.5820922	7.7341442	9.2536841	5.6264253	3.8177624	6.1726573	5.6035629	7.2869067	3.7678264	3.7481496	6.6511524	7.6554908	5.567901	7.3658545
TCGA-C8-A1HK	366	0	5.3591704	4.1952896	8.4920277	4.2384916	2.5805778	6.5963297	6.6979052	8.0974098	7.3785625	2.9498871	7.3471535	6.7697841	6.3660404	3.5137564	6.489765	4.8526076	7.953226	5.9864487	6.3989668	0.9948472	7.8312089	4.2345549	3.8738937	6.9898188	3.3620822	6.1729975	3.2159484	4.2842242	10.0525465	7.9706352	2.957411	8.7904495	7.6450353	3.1574077	7.0709703	7.6258414	5.3599365	5.0534731	6.2349296	4.9616529	7.2143163	5.6274501	5.1268693	5.2476772	7.2382095	6.1824629	6.8458029
TCGA-E2-A156	726	0	5.6305494	4.5575723	8.4032674	4.3873125	5.2837595	4.8541661	7.1387721	7.0651481	8.3610228	3.2559526	6.6001088	7.5640235	6.1131616	4.8337802	5.1302151	4.9364675	8.9374099	8.4172928	10.6100701	0.7689182	7.1726643	5.7405271	5.0837785	5.9472423	3.6848981	6.4971603	5.730141	3.8081928	9.3829505	6.5244358	5.1692002	8.0589264	7.7012837	2.1661574	6.109544	9.2671383	6.0801571	2.8184954	6.6018348	3.8578851	7.5908882	3.8301352	4.7323059	4.3979252	7.6626789	5.9102179	6.5091973
TCGA-BH-A203	1174	1	5.32567	4.769131	7.845834	3.322502	3.600178	5.927332	7.184728	3.025564	7.844454	3.269736	8.240501	6.463429	5.859853	4.380048	6.302313	5.558909	7.889101	7.862374	8.97233	1.554513	7.587267	3.969449	4.464391	6.516892	5.054686	6.60095	4.359933	5.11933	8.223753	8.330972	3.752098	7.853002	7.424883	3.170987	6.766957	7.757951	5.070152	3.416342	5.630348	4.62437	8.783181	5.817899	5.682344	8.027714	6.359107	5.806055	6.91807
TCGA-AR-A24W	1550	0	5.4088618	4.0848468	8.0428451	3.2134581	3.7826397	6.2194997	6.4210469	3.3657739	6.3522727	3.2185883	6.2287907	6.9034179	5.8103138	4.7541606	4.302231	6.281952	8.2246501	7.1674422	10.2154786	1.147303	7.6922774	4.9730506	4.2409462	6.4245494	5.9343236	8.9089928	6.0779502	4.1837826	9.3567147	4.6118796	3.9825686	8.0110498	7.2146639	5.2304706	8.9388628	8.6108532	5.4330503	2.3470644	6.2233167	3.4896152	8.5579028	2.5286957	3.3161078	5.1495661	8.1607539	5.6482915	6.7511759
TCGA-EW-A2FS	1604	0	3.9302748	4.6262515	6.9030902	4.4217263	2.8802823	5.4555572	5.2444709	1.7828234	5.3108258	3.2784152	6.115435	4.8889181	5.3573952	3.0772985	5.3684115	4.3991864	8.7962339	5.3122615	9.4191151	1.5565616	7.2675862	4.7642902	3.7420522	5.5472615	3.5430026	6.7578545	4.9505446	5.5854325	9.3416273	5.7132151	5.3379747	8.0516637	5.1744666	2.5033402	7.4404737	8.0719654	5.0854335	4.7288348	5.4341371	4.033176	7.8200548	4.6602432	3.423433	5.8485899	4.4839728	4.9421937	4.6822442
TCGA-AR-A24Z	3001	0	5.1335075	4.3805528	8.5992403	4.7813309	7.1618373	5.6229624	7.2177141	2.1572417	7.6554643	3.2980511	6.807565	8.4664884	6.5580525	3.9531995	6.691662	5.8193077	7.5394553	5.9410414	9.4812376	0.8654267	7.7931967	4.9988612	6.0414329	7.0877517	5.7968892	5.7437348	3.8521991	4.2862122	10.815478	7.5219607	6.4254051	7.9596755	7.7142412	3.4314678	6.8757015	9.9298008	3.5471954	2.3291033	6.4944592	3.9365057	9.1163208	5.0277844	4.5114671	6.2510262	6.9265438	6.0957715	4.9181951
TCGA-A2-A0SY	1347	0	4.5143218	5.2649465	8.2569004	4.2207676	3.8972252	6.7803153	7.1155364	7.8244911	7.6474175	3.1935055	6.1566327	5.7948889	5.5678968	3.8234959	4.8249613	6.1096561	9.2599386	6.5847451	9.9022725	3.8260693	7.6294833	4.2495835	3.6452935	5.7120487	4.0888463	7.9178698	5.6186445	4.0662703	8.8745783	6.2879568	3.190222	7.7356474	7.6270417	3.9118533	7.0482393	9.2169443	5.4837813	4.0186399	6.1771223	4.6391947	7.2700569	3.8739605	3.6857517	4.8357288	7.4555484	5.3877343	6.2182667
TCGA-C8-A8HP	396	0	4.940893	5.2724451	7.2285339	5.3467754	4.4313269	6.1254953	8.7083828	3.778194	4.2582945	4.3204733	4.8638423	5.3048126	4.7566413	3.2613729	6.116729	4.94098	7.4592082	5.6376139	6.6558926	2.06137	7.5699396	3.8340457	3.7752764	6.2296328	4.1758262	6.1982606	4.5377027	4.1561398	5.7250599	5.9780087	3.7429749	8.6568236	6.9694659	2.833995	7.1067143	7.4640125	5.9901216	4.0169542	4.7398615	3.9821467	9.354904	5.4705602	4.2410411	7.4016055	5.6590144	4.820261	5.98708
TCGA-E2-A2P5	821	1	3.7726877	4.8952524	7.510557	5.8781748	4.4653659	6.1338295	7.4921969	9.8024027	7.6412145	3.2235096	6.2872212	4.2715438	5.8083258	2.6737801	5.5323491	4.9158144	9.6004322	5.9962043	9.267066	0.7919863	6.5578739	3.9236551	4.106567	5.7439139	3.1995641	6.6187517	4.3450544	4.3637539	7.8168184	7.6003327	2.8076617	7.6046938	8.0612267	3.0922821	7.0681163	7.7763173	5.0139282	3.9463621	5.5603088	3.7756632	7.0988488	4.4390862	4.6492824	4.9843239	6.2008831	4.7010533	6.9370157
TCGA-A7-A5ZV	368	0	5.1466008	5.0166897	8.2659495	6.1754575	6.610619	6.8852493	6.0170229	4.9407121	1.6856336	3.3991593	5.5014431	7.5293339	5.4751591	3.2513083	6.8637005	4.3409226	7.9252845	7.6773206	7.1172023	0.9258623	6.2544484	4.8078163	4.2309061	6.2165081	6.4843702	7.3595873	4.3686986	5.0457289	8.1121439	7.7208538	6.9924318	9.8035745	7.6837839	2.5682488	7.5900544	7.5269752	5.2434788	2.0450797	4.1940441	0.6927301	10.2844955	5.3871931	4.1916921	5.1221305	6.6213507	4.2364931	6.7640888
TCGA-BH-A0DI	912	0	5.058927	5.38868	7.593621	4.455899	2.634922	7.17307	7.058637	3.858414	7.501874	3.233434	5.508921	5.965471	5.609367	3.974531	4.769045	6.76489	7.799043	7.224245	9.070466	1.75125	7.308098	4.343595	3.667276	6.39137	4.841364	8.00671	5.243715	4.197885	7.893082	5.050609	4.085101	8.344094	7.483342	3.733918	8.255967	8.101619	5.577226	4.639205	5.205186	5.098028	7.938287	3.484789	3.575395	5.057912	7.095358	5.297294	5.941315
TCGA-4H-AAAK	348	0	4.739715	5.16767	8.324392	5.440196	3.169102	6.871494	7.090641	5.943082	7.08401	3.610459	6.140662	6.402659	5.173866	3.228037	5.245072	7.123137	8.264181	7.118984	10.551771	1.509038	6.894444	4.27764	4.6629	6.010271	5.195415	7.462826	5.555097	4.206952	8.846677	6.302827	3.955948	7.729047	7.741544	3.454124	7.543465	8.646458	5.663064	5.251096	5.790199	5.433574	8.025057	4.170318	3.873078	5.997127	6.950035	5.403826	6.665836
TCGA-A2-A25F	322	0	5.799521	6.274222	7.589953	3.07737	3.522692	7.579513	6.057793	4.793222	3.431004	3.865825	6.836452	6.168565	6.28374	5.674058	6.61809	6.611204	7.226274	6.756886	8.463341	4.166061	7.487067	4.630533	4.929828	6.162182	5.507016	7.966133	5.457499	3.31872	6.434611	7.009368	3.913014	7.787096	7.300547	5.420757	7.43772	8.536031	5.160661	5.411796	5.978674	5.39479	8.527	5.799354	5.694198	4.047852	6.778346	5.180542	6.66844
TCGA-E2-A153	707	0	4.649235	4.465768	7.821866	4.565174	4.18243	6.78264	6.607434	5.419058	6.723917	3.582036	5.914493	6.983534	5.278706	3.939676	4.718925	7.037049	8.001542	6.944156	9.852475	1.016555	7.228538	4.284054	3.891595	5.804765	4.819063	8.042562	5.077487	4.047883	8.420892	5.022007	4.580475	7.828443	6.939837	3.628956	8.574917	8.195738	4.723944	4.487624	5.50095	4.953059	8.531611	3.32876	3.883394	5.296064	6.609275	5.569483	5.82872
TCGA-AC-A8OQ	34	0	4.396106	4.882093	7.564356	4.850424	5.955498	7.022888	6.106202	2.26447	2.644087	4.837818	5.063179	4.433395	4.489257	4.176167	6.292469	5.195986	6.866157	5.964124	6.422489	2.657896	6.003138	3.65934	4.58868	5.75666	4.790756	7.172365	5.238944	4.313793	6.649883	5.972367	5.285369	8.107285	7.084685	5.486484	6.876847	7.253616	5.374058	6.596721	4.873663	3.510529	9.303412	4.899812	4.236437	7.212838	5.83922	4.846487	6.06171
TCGA-3C-AALK	1448	0	4.5645685	5.1790009	7.2729309	5.0380386	3.7589422	6.2612345	7.2554259	7.9960598	6.771738	3.7498819	5.7166374	5.8454829	5.3799804	3.7689187	5.078625	6.229045	7.9233071	6.8730943	9.2183015	1.592959	7.5667067	4.0757672	3.3816215	5.4010426	5.1001547	7.0247049	5.1637522	5.0275038	9.5534543	6.2159884	3.3527766	7.7677785	7.2361448	3.1563112	8.3288555	8.8729527	5.0479781	5.1267631	5.4070494	5.1838991	8.1839224	4.0696696	3.8020328	6.5624409	6.4632177	5.3039368	6.0266138
TCGA-E9-A22H	1232	0	5.5281951	4.8676526	8.3964568	3.6891744	7.1627748	5.8546613	6.9130713	5.5955343	7.6418421	3.4059506	7.021624	4.9300186	6.3668818	3.6527911	6.4940454	5.3236858	7.8976836	6.9398449	9.7278996	1.0925478	8.5698512	4.8323931	5.8439217	6.098952	5.0431706	6.9410167	4.0394066	3.9074693	9.6647631	7.8046328	4.6222344	8.185601	7.4468149	3.1488448	7.7227599	8.9235419	5.1409674	3.5119043	6.3287059	3.3698231	7.4011628	5.2813669	4.568646	7.7966431	7.529621	5.8454124	6.2858535
TCGA-LL-A441	996	0	4.691039	5.839103	7.523963	5.307534	2.376318	7.42836	6.668802	2.035819	4.800196	5.004109	6.297852	5.698819	5.780828	5.431106	5.876507	5.046917	7.578685	7.530166	7.031113	7.91031	6.869446	4.73355	4.332082	6.393961	6.085898	7.950298	6.195445	4.684809	8.225238	5.98414	5.028289	9.615537	8.161985	5.407042	6.524518	8.733104	5.764572	3.130223	5.913767	3.167851	9.91613	5.286255	5.273199	6.772292	5.86163	5.508615	6.191958
TCGA-BH-A18P	921	1	5.8395256	5.0184793	9.1953426	4.1378575	4.0830989	6.0156392	7.9483016	3.1551919	7.3708162	3.5158876	6.7196498	6.047626	6.9729869	4.047664	6.5425592	5.876176	8.1420468	6.214574	8.323899	1.1395952	7.7461158	5.0462948	5.3596823	6.2777378	5.5051558	6.2349095	4.8267823	4.2904717	9.1461079	7.4600835	3.6942738	9.1220967	7.8061757	3.6513608	6.9492684	9.2241405	3.6375264	3.1877012	6.3408304	4.1545613	7.183883	5.1298855	4.5859239	3.6140954	7.6769734	6.0475022	8.3642239
TCGA-GM-A2DH	2193	0	5.5178812	5.3404741	8.2203819	4.9889837	4.6422935	6.2341075	7.8905357	6.849186	7.8482156	3.6643457	7.6082519	5.675815	6.8928916	5.0003737	6.5440847	5.6890151	7.2295787	5.8453729	8.9139109	3.9984626	7.6975289	5.3504932	6.07299	7.06127	5.0916416	6.1898533	5.0047138	4.882766	5.4340559	8.7355175	4.1052193	9.3977365	8.0373261	3.9100677	8.9515494	10.3254686	7.4947566	7.1351839	6.0587666	6.0524355	7.878949	6.7248806	6.8599088	8.8024153	6.8761029	5.6331536	6.8369096
TCGA-AR-A256	2854	1	5.7169111	4.7054411	7.6381438	3.1935681	5.7422528	7.4202489	6.168897	1.3923746	5.5333566	3.6359472	6.601251	5.7275197	6.3173746	3.8042253	8.4406821	5.3749767	7.1354736	6.1533038	9.274106	0.8169617	5.6701173	5.2207985	5.1445744	6.563854	6.4703815	6.5414947	3.5747462	2.879526	7.4123283	7.8768593	5.8964709	10.5533523	7.7362013	7.5641231	5.6928676	7.5303818	4.6978779	7.6746201	4.9353125	5.3368037	9.557039	7.2773728	6.1669162	5.7025773	7.5602616	6.6207436	7.0851683
TCGA-BH-A0HY	1545	0	4.8010864	4.3952568	7.5884333	4.4710249	4.4571658	5.2213324	7.9821093	2.1700946	6.8482491	3.44348	5.8371013	7.3284648	5.5257019	3.1736882	6.9329889	5.5817981	6.8372578	6.7102384	9.6486948	0.7927839	7.9174939	3.3801459	4.2518247	6.1647582	4.328217	6.4762606	4.5806807	6.460139	9.0732283	6.9444393	3.7169959	8.0552992	7.2585153	2.7453987	6.9534876	8.101498	3.9102663	4.8274014	5.0404059	5.2648744	8.1142697	5.4619836	4.3303611	5.1227071	6.8707796	5.6339086	6.1833873
TCGA-D8-A1X8	783	0	5.5693902	5.593079	8.0716184	3.8262689	5.8276355	6.7589642	6.8647964	3.7723721	7.9953904	3.514618	6.898946	6.7965751	5.4825907	4.4256588	5.4234676	6.566551	8.5315896	6.6514735	10.5786435	1.2271484	8.3360822	4.8878294	5.0396068	6.1673811	4.1878737	7.9157235	5.9762011	4.2587447	9.2576847	6.6735847	5.4643855	8.1745462	7.2453249	3.5988118	6.7573237	8.443486	4.94371	3.9574224	6.1226554	4.482185	7.439562	4.6005548	3.7147829	4.9368981	7.463448	5.5859226	6.2924232
TCGA-D8-A140	403	0	5.1650071	4.9421111	7.9991145	4.2036974	3.8755397	6.0250024	7.2481172	1.7788075	7.3641074	3.5743942	5.6209272	4.2576207	6.2999329	4.306964	5.9151563	5.7004545	7.0379708	6.5255587	9.8884472	1.8792578	7.4104979	4.9540883	4.2483401	6.1374408	4.0752916	6.6604243	5.9640609	6.2595529	9.8561306	6.5403218	5.1434248	7.1634892	7.2556231	3.8124209	6.3704712	8.7800731	3.8470156	3.0089896	6.1917798	4.7456725	7.0767612	4.0905235	4.1831876	7.249168	7.0950368	5.2999	4.7012129
TCGA-BH-A0AW	622	0	4.5894883	5.5577587	6.6332929	3.6128531	1.8677244	7.1675655	6.3392917	10.5745844	5.9691294	3.2325571	7.1477816	5.7955508	5.0284835	3.3609792	5.8888258	5.6373475	7.0468851	6.0359606	7.0900093	1.801933	7.8738358	3.7723473	2.9965421	5.4892622	4.2190298	6.7329476	4.0382548	4.389638	5.7435272	7.094319	2.9464613	8.1835579	6.8060474	3.2091998	6.2344711	6.4967817	5.6128573	3.6839117	5.2683894	3.4916619	7.7350352	5.3836542	4.1724274	7.3482064	5.8077185	5.4076815	6.1013291
TCGA-E2-A574	1179	0	4.0280631	2.8530993	6.9809782	5.8703475	5.5785451	7.9769039	5.062863	1.5070129	1.6600695	3.3946163	6.174553	4.9617971	5.364422	2.9321269	6.7055483	3.1476397	5.814142	3.8861901	4.9877484	0.7689182	7.0785098	3.7244617	4.0444115	5.4151175	5.6924931	4.5739291	3.0707981	4.2981597	6.5021893	7.1654512	5.8153502	8.175766	7.0252485	6.482153	4.7963135	7.5020166	4.8001899	8.5600445	4.7550373	4.3057996	8.6174622	6.4123506	5.3329829	8.9205246	4.4247181	5.6097774	5.2167527
TCGA-AR-A2LE	5062	0	4.8617321	4.5869111	7.2690003	4.0608104	3.8653242	5.460245	6.67795	1.8802838	7.0798486	3.4841773	5.6992289	6.6486801	5.8336819	4.5477285	4.5178095	4.5435874	7.8745249	5.8685808	9.1974431	1.1094888	7.5596182	4.4207966	4.149463	5.29092	2.2173888	6.4567628	5.219893	3.5652142	8.9974063	5.3794795	5.4712515	7.3331044	6.4480102	2.6111406	6.4923984	8.9681882	3.7234275	3.0691427	5.9439712	3.8132797	5.3558841	3.249557	3.1816439	6.8078375	6.6091765	5.1337177	5.0637338
TCGA-EW-A1OZ	1229	0	4.3013368	4.8051681	7.5488618	5.0194189	1.9309844	5.9625982	7.0752796	8.0941436	8.6558088	3.4484428	5.491821	6.0386337	5.5403263	3.2922905	6.6367701	5.7574941	7.3115343	7.1316281	9.564483	1.1955558	7.8166847	4.1404487	3.9927571	5.863449	4.4447613	5.9770677	4.0734076	5.0327381	7.3495146	9.0112516	2.9609715	7.1545015	8.0089987	2.4759798	6.7373	7.433334	3.565592	2.7285427	4.8681902	3.9394243	7.3329768	5.4927091	4.9506281	6.1460871	6.835721	5.1301289	5.9425005
TCGA-OL-A5RW	1106	0	4.3456461	4.7848503	6.122128	6.3194646	9.025665	6.3984459	6.9369647	2.9803119	1.8267328	4.2581844	6.8843305	4.2691605	4.5172665	2.1097555	6.3747234	4.9513619	7.9200333	6.1059536	7.2969042	0.9335002	7.6741496	3.5077641	1.7091891	5.5379145	7.6621954	7.0764097	4.7525969	4.5973532	7.200522	7.3224916	5.2739942	8.6582867	6.9270677	5.336367	9.0838585	8.4605842	6.6234406	8.8812703	4.694879	6.8192777	9.2307252	5.5802669	5.8606482	8.6001855	5.5666509	4.4135653	3.4842669
TCGA-BH-A0DH	1156	0	4.7248482	4.9252785	7.6342065	4.1413781	5.261327	5.9981185	7.0356908	9.5466512	6.4503092	3.3427552	5.3529716	4.0282277	4.9066591	3.3943335	5.4989732	5.3111613	9.1583321	6.4352533	9.7208542	1.1917967	9.271234	4.3703336	4.2726307	5.0996393	2.4174716	6.6692941	5.2612011	4.5252189	8.6287472	6.2549428	4.6503789	7.8694127	7.2275923	2.5018915	7.3244253	6.9710679	4.2294754	4.3848285	5.6180298	4.9410692	7.3601461	4.4645847	4.833743	5.6746293	6.9316056	4.249554	4.7895525
TCGA-OL-A6VQ	600	0	5.126051	5.084663	7.84668	4.38915	6.085576	6.498582	7.441626	7.208956	7.197035	3.927784	5.698783	7.058267	5.292142	4.554393	4.684016	5.903741	8.364475	7.205112	10.297844	2.710746	8.004968	4.718591	4.127272	5.774554	4.879287	8.071752	5.848786	4.259937	8.324377	5.675632	4.269728	8.005436	7.497937	4.186505	8.900607	8.866632	5.564156	3.660621	5.895618	3.692492	9.053212	3.022064	3.915697	5.369897	7.557937	5.342156	6.116477
TCGA-D8-A1X5	565	0	5.7055916	5.0788614	7.1399953	5.2313388	7.1403056	6.4704711	7.5889571	2.8334702	7.5273567	3.3852645	6.8206924	4.5060179	5.6163128	4.1545873	6.4122309	6.314997	7.3928064	5.6980793	9.44421	0.8910343	8.0294054	4.5620235	4.2346345	5.8427963	3.7854273	6.2510688	4.0466948	4.7804551	9.2453333	5.7293729	5.2203811	7.6989488	6.9907519	3.3555231	6.8652742	8.2769176	3.5036854	4.1865449	5.6607619	4.776358	7.8750947	3.423827	4.6071645	7.6103984	7.2538386	5.7494061	6.4931486
TCGA-A2-A3KC	1102	0	5.152844	5.799428	7.564573	5.188742	4.01217	7.220877	7.346184	5.690693	7.358965	3.770712	6.286083	6.169815	5.949493	4.51507	6.347039	6.638768	9.043364	7.563529	10.375138	1.532249	7.569685	4.768892	5.025419	5.879844	5.1841	7.983743	6.180333	4.26346	10.145746	6.703785	5.962953	7.768391	7.514457	4.117844	7.435305	9.622278	5.984714	4.238432	6.129925	6.511937	8.418661	4.324459	3.750719	4.921542	7.114465	5.915678	5.997441
TCGA-A2-A3XS	1032	1	4.6892209	5.2416988	7.7175688	5.8932674	4.3476864	7.6414695	6.5958093	1.815197	2.2702314	3.5833567	6.2060186	5.6740588	5.1438133	3.7514411	6.7860877	5.0115145	6.8001982	6.0845607	6.5124122	3.2117619	5.8283515	3.932868	4.3105919	6.2752106	5.4961972	6.3296712	5.0506183	5.0724142	4.3731763	6.395901	4.4381278	8.9212495	7.6995927	3.3690746	6.9767578	8.4905669	6.5760523	6.4237668	5.1723551	4.1858757	9.1521591	5.991942	5.3185932	7.92995	5.274465	5.3574837	4.5557713
TCGA-C8-A131	411	0	4.6096477	4.3524527	7.341096	5.4995262	7.4810085	5.1637565	6.641458	3.2641166	5.9072712	3.4103502	5.7879941	6.4532071	5.2901091	3.2467433	6.2626965	4.4828936	8.3251348	6.5436526	8.0284197	0.8654267	7.6861076	3.8510749	4.2449064	6.4510479	5.9174446	6.2640233	3.3197338	4.1672229	7.4085563	7.1525991	4.5431194	9.1376077	6.7346897	4.1650294	8.0564587	7.0627861	3.8010149	6.0481376	4.8200197	6.0961551	10.3538082	6.1618095	5.045998	5.7198322	4.8617574	5.4570873	5.2642195
TCGA-BH-A1FL	1673	1	4.9622868	4.592816	8.0311625	4.9070988	5.328526	6.0474454	7.2166512	1.6158408	7.6214113	3.3235223	6.9456772	5.8379288	6.5412551	4.8293922	5.615524	5.3139967	7.7719004	7.4449574	10.7072191	2.1097928	7.3146582	4.8537145	5.3231437	6.2277274	3.6465789	7.1599728	4.9985035	5.5864275	9.2950152	6.8471089	3.901699	7.6765652	7.7695196	2.6104262	6.2730936	9.3307329	5.164746	2.4171211	6.6481465	4.2907644	6.8359017	4.6296764	4.9299192	4.7752357	7.3192158	5.7179439	6.2505277
TCGA-BH-A1F0	785	1	5.2393425	5.9748077	7.9208358	3.4849757	3.3315762	7.3952743	6.0428874	4.1999651	2.7657901	3.9669881	7.3854447	5.5113144	5.7482565	4.8325191	6.7230356	6.3624835	6.8383479	6.201967	7.7175392	4.3384795	6.967403	4.5371095	5.5531996	6.0060995	6.1161294	8.6979487	5.1535232	3.5776108	6.6547726	6.8101676	5.0326827	8.229543	7.1294052	6.1994738	7.7134157	7.9528272	5.1500293	3.1945124	5.3102041	4.3407492	8.6106444	5.6738149	5.0822254	6.9081399	6.3943431	4.8321696	5.8412901
TCGA-A8-A09B	365	0	5.034418	4.9360401	8.10919	4.7451167	4.1957646	6.0187104	6.6689784	3.9791255	7.0697324	3.4853625	6.1735615	6.3672541	5.8367746	3.9780448	4.7425032	5.6313796	7.9372954	6.7330409	10.0390432	1.0634697	7.9472382	4.7853574	5.0419388	5.8607945	3.1752525	6.6482084	5.6317783	4.687141	8.0432706	5.2890454	4.2096729	7.4189236	7.1107914	2.9228625	7.5071356	7.9248332	4.3237355	3.2621522	5.2278959	4.415169	7.8228014	3.6470336	4.0100746	3.8164657	7.2694057	5.2198238	5.2852586
TCGA-E9-A1N3	1059	0	4.7984112	4.0183913	9.0181653	4.082292	5.4951161	6.1191924	7.6528662	1.4265731	3.9461772	3.3968894	6.479641	6.173358	5.9244813	4.1205726	5.4820894	4.3736766	7.5500745	6.4701313	8.4458105	2.7810856	8.1536853	5.2370552	4.8758091	6.3903122	3.2704744	6.351555	6.0265701	4.5001137	9.6157391	6.5823267	3.4642014	7.3458546	7.1568581	5.2309481	8.4933962	8.6442603	4.0760621	3.896278	5.7324221	4.0321696	5.7436564	4.099225	4.1847922	6.994789	7.2164365	5.3514125	5.1395132
TCGA-EW-A1PH	607	0	4.8624787	3.6416905	7.8489187	5.394148	4.547435	7.2074433	5.9129861	2.4506105	2.5852871	3.8543791	6.4290437	6.7282415	5.7512612	3.1903941	7.1707591	4.8893174	7.3939159	6.0123514	6.9126545	1.2788843	7.0576524	4.3568105	4.7801233	6.9631244	7.0878831	5.8116136	3.6488492	4.2062526	7.6605197	7.5797528	5.599187	8.9363021	7.7094323	5.286603	6.5602431	7.7209392	5.4132271	6.7040871	5.2359208	5.0305878	9.2507668	6.5607428	5.672657	5.2839478	5.9746861	5.8073891	5.5206585
TCGA-E2-A572	1208	0	4.0237871	4.865785	6.5583199	5.4665606	8.4396479	4.8313545	5.5715276	2.9702424	6.0994321	3.2335594	4.340759	3.7174582	3.8139299	1.6121126	3.4305055	4.722472	6.8746423	6.6619224	7.8397271	1.0592812	9.5800704	3.5295499	2.9566262	5.918036	1.9456555	5.4409262	5.8640103	4.7231715	8.7787374	5.1701446	5.6060941	7.3198324	6.401945	1.2016806	6.2016792	8.4811107	4.834353	4.4483041	4.8573258	2.9398498	7.821305	3.0254281	2.4653469	10.3850316	5.3330945	4.2192756	5.6146855
TCGA-B6-A0WS	2965	1	5.2109628	5.2378131	8.0646224	4.5081878	4.3441276	6.3647833	6.3522466	2.4686336	6.95575	3.9240612	6.2217337	5.7400182	5.7981254	4.2319283	5.298243	6.0722121	7.5597084	7.5665874	9.3058391	2.605005	8.3033574	4.7683793	5.2565196	6.1564516	5.3451763	6.6979166	5.5921691	3.779501	9.7000253	5.9598404	5.1725183	7.7649123	7.3859898	3.438354	6.9277578	8.7232866	4.8305149	3.7526201	5.9164163	4.5628326	7.7901442	4.5150998	4.3662469	5.8736866	7.1346592	5.7426972	6.1524286
TCGA-B6-A1KC	1326	0	4.4180879	4.2872954	8.2193899	2.3682104	3.7856072	5.1568582	4.9543325	6.0334889	6.726248	3.0863572	5.7800449	6.9923399	5.9240273	4.2526981	5.7357019	4.2647094	8.1545502	7.1760437	10.9441176	0.7689182	7.1352499	5.0071377	5.0335955	6.2297812	1.9715122	5.7802773	5.7933485	2.9636168	8.4612578	6.1592817	4.1456526	7.6886079	6.7955787	2.2287665	7.5685976	4.6175889	3.3785546	3.5123031	5.2922025	4.1404897	4.8021107	4.567273	4.1823344	5.5978332	6.4660846	5.8207091	4.9619323
TCGA-Z7-A8R6	3256	0	4.379578	4.942799	7.560626	6.060072	8.121539	5.981266	7.762513	2.543864	6.582162	3.838414	6.373119	6.002142	5.473461	2.746324	7.086538	5.055261	8.486538	7.001279	10.121318	1.113234	8.160001	4.352628	5.193489	5.73647	4.843061	5.751202	4.959493	4.70385	11.701188	8.070025	4.384382	8.34362	7.561978	2.505646	7.036002	9.243209	6.148301	4.027333	5.461315	4.558732	9.198496	5.67481	6.235883	9.863232	7.005528	5.836037	6.59445
TCGA-E2-A1L9	598	0	4.9835079	5.0781543	7.5683772	3.9929201	6.0620146	6.8819344	6.6504143	4.349505	7.2490385	3.7819324	6.5045686	5.6090474	5.8822792	4.3204397	5.2819472	7.0486695	8.03313	6.4571423	9.017566	0.8663881	8.1384054	4.2266611	4.3344518	6.5002668	5.5142871	7.505018	4.4186292	4.2983888	8.300627	6.2278701	4.544502	8.4183421	7.2538157	4.1870875	8.2927885	7.9092578	4.495264	4.013338	5.9390621	6.995017	8.4727539	4.3716871	4.266894	6.3796138	6.527955	5.5119318	6.4369245
TCGA-A2-A0SV	825	1	4.5071713	5.7565731	8.2568383	6.1465258	6.3069024	6.6667136	6.2511578	2.1442127	6.2523552	3.9855318	6.0827135	6.476345	4.7634652	3.5338579	6.7337071	6.5551551	7.6107957	6.362084	9.5514517	0.862925	7.617268	4.0664721	5.4742119	6.5937331	6.2287217	6.4470417	4.3742187	4.7953545	7.8355761	6.7678174	5.8668742	7.5708402	7.6983289	3.0530845	7.6808247	8.385589	4.2095013	3.938156	5.2473421	3.0886866	9.2212699	5.2481912	5.8626922	7.652492	6.6030568	5.893434	5.9247127
TCGA-GM-A2DF	2155	0	3.7164035	4.8735835	6.4430685	4.8261598	4.7346691	6.2971711	5.4443254	2.5391913	2.0864046	3.5173676	5.4594078	4.0804141	4.6616274	2.8593438	6.0341919	3.8152638	7.1458938	5.6525843	7.2185786	2.0677385	6.1698766	3.4093513	2.5509679	5.3442588	6.1467977	5.8876213	4.1505205	4.0104753	4.2069558	6.3101295	4.124371	9.096808	6.0493471	2.9150449	6.3139696	7.673545	4.2401918	6.3757915	4.2187185	2.9138891	8.4496979	5.5511592	3.9365367	7.2327873	4.1767959	3.8670171	4.0360021
TCGA-A7-A26J	627	0	5.5488394	4.0694069	7.790167	3.9549024	4.8126606	6.0534243	6.3656455	2.5031737	7.259488	3.7882307	5.9581006	6.4100544	6.3137468	5.2205015	6.0406863	6.0775721	5.9597832	7.6750448	8.6567768	1.6672911	7.1325776	5.7886094	5.5960144	5.4993379	4.5037642	6.3823957	4.4671579	4.2530568	9.41292	6.5936433	4.2951453	7.5080796	6.718624	5.1982555	6.7846799	9.1426754	5.5083709	2.9062054	5.7232737	4.7304338	7.8054751	4.2353242	3.6285548	4.6490265	7.7245135	5.7864971	5.7614442
TCGA-A2-A25A	3276	0	5.3306365	5.8454412	7.1257069	4.1144086	5.1466738	7.2805722	7.1214765	2.1599694	7.3871887	3.6797566	6.2726119	6.415094	6.0726115	4.6499434	5.1127775	6.5595367	8.0578124	7.3692491	9.4103971	1.6998963	7.941201	4.7619922	3.7971332	6.1134406	5.3330668	9.1686395	6.4173049	3.6927788	8.5076089	6.7132187	4.6474149	8.2661944	7.4828824	4.6642738	8.213985	8.9794967	6.2522645	3.7057547	6.3945609	4.537853	8.0514918	4.5727737	4.3723972	5.8383392	6.9645737	5.5377361	6.3422061
TCGA-BH-A208	1759	1	4.9384051	4.9658497	7.1239549	2.6615004	5.5611313	7.1344738	8.1738786	7.1162771	5.583856	3.3550281	6.343092	5.9888096	5.5634408	3.9969235	5.2407184	7.1112018	7.733008	7.0350956	8.5287303	1.0068959	6.9059977	4.1254507	2.8774371	6.2461731	5.2648194	8.0770181	4.7790566	3.3470147	7.782412	4.9506535	3.2413927	8.5427272	8.411472	4.6761739	7.9280435	7.3834777	5.5564005	5.2261366	4.7945598	7.0192057	7.8569879	3.8695085	3.808757	7.9902666	6.4135586	4.9735223	5.65659
TCGA-C8-A3M8	394	0	4.8832209	5.1803838	8.3361309	4.6518289	4.6022289	5.6078761	6.7512593	1.1166157	6.3469433	3.8087709	6.0130236	6.5241959	5.4655104	3.3213795	6.3572404	5.0430913	8.3685438	6.9156836	9.9329662	1.2722929	7.335566	4.9119003	5.223268	6.1583297	3.7130084	7.1435958	5.2876396	4.8674719	10.4199834	6.1893973	4.1295121	7.3245198	6.7605586	3.0196342	8.0199819	8.9684985	4.9720224	4.5716664	5.3054818	5.3378289	7.0431497	4.800089	4.3444688	5.9414623	6.897796	5.5269744	4.8306628
TCGA-BH-A0DD	2486	0	5.4065866	4.2226432	7.6615875	5.5463765	5.3813613	5.3184769	6.9782503	3.2842197	7.0328106	3.408885	6.6656126	7.291553	6.7902181	4.5504546	7.7387847	5.5057364	8.7925309	6.9600219	9.6764973	0.8310957	8.2520876	5.2452565	6.4756912	6.9684581	5.8760163	5.8517603	4.8487585	4.492817	11.8343467	8.5470966	5.7150786	7.7111339	7.809586	2.5868229	6.9537355	9.1833545	3.8562919	3.2757478	6.0844112	4.7439564	7.5831428	6.4333212	5.9934656	5.3637504	7.0445011	5.9948757	6.4974153
TCGA-EW-A1PD	424	0	5.1474359	5.4166	9.4242965	5.6021453	3.3806049	6.4717094	7.4526593	6.1422685	6.7392712	4.0561071	6.2832093	5.8739484	5.7304851	4.2055587	6.3396527	6.1148736	9.3271907	6.5705557	9.0852394	1.0040251	7.7679213	4.6496325	6.1543548	6.7692954	5.8186708	7.3467624	5.3450633	4.9319983	8.5071663	7.7908565	4.4291959	8.2594506	7.5959198	3.8995501	8.5942486	7.0837404	4.6332955	4.7947709	5.9133011	5.0518589	7.0987604	4.4997733	4.9457185	7.2180707	7.3355149	6.6331471	6.1845092
TCGA-E2-A14S	1009	0	4.7356091	5.6633812	7.0757459	5.673498	5.3798911	6.390646	6.4884911	1.2585056	5.7115821	3.3507137	6.5616378	7.7649977	5.1956213	3.3287182	6.5005754	5.5975517	10.1732112	6.5273994	10.2050646	0.8897046	5.9051382	4.9552365	4.9882557	5.7494417	4.6961908	6.4141916	5.4868792	4.5766508	10.2087295	7.3284409	4.3587011	7.730013	6.7390808	2.3986609	6.7238608	9.3321924	4.6355001	3.3865246	6.0573012	4.4155357	9.1748878	5.2267544	6.0261902	5.0554063	6.7657622	5.4932019	5.3481541
TCGA-A2-A1FW	528	0	4.7451089	3.8569482	7.9308928	4.8441769	2.40975	5.964819	7.3241452	4.2617532	8.1525502	3.3162673	6.8383094	7.4020444	7.124155	5.0537176	7.17702	5.643026	6.6599235	6.7876052	10.2595039	1.2476204	8.0698354	6.8752959	4.489218	6.4773377	2.6734663	7.1309379	4.7321484	3.9376354	11.0847591	6.6381692	3.7914457	7.8477834	7.7024996	3.0204269	8.7690647	9.7902894	4.8802667	2.5712794	6.546545	4.2975569	6.1148738	4.4208909	4.952609	8.196578	7.7492882	7.6528768	6.4963211
TCGA-A7-A13F	765	0	4.7101741	4.7878983	8.1314143	4.3536748	5.8119237	6.1806693	5.9771905	6.818506	7.0443109	3.4372834	5.2966434	6.29336	5.5247072	4.1088577	8.2592425	5.8598559	6.1309934	6.5875068	9.9985883	0.7973642	8.7459176	3.7679207	6.3313526	6.3001778	4.8252221	6.3945977	4.7335908	3.6441203	7.7527588	7.4870622	5.0879839	7.3995603	7.6402694	2.564913	7.1797982	5.6301856	3.6017305	3.2379931	5.6792646	3.041082	9.012443	5.1025548	5.9322068	4.4103975	7.1015226	5.2075048	5.3216567
TCGA-GM-A2DM	3226	0	4.7009544	5.298052	8.2732326	4.098872	7.7948746	6.9218548	7.3546489	2.0643049	6.8249004	3.2602721	6.7351385	6.4723934	5.7092875	4.6178516	4.2214659	5.348286	8.1089616	7.7563871	9.3274877	0.9165084	8.3393026	4.8457619	4.2208341	6.567422	4.9950248	5.9979978	6.635849	4.4208006	9.8770561	4.8024008	5.4065193	7.6477935	7.2685378	4.5317193	8.0117556	9.6505666	3.6469556	4.6289245	5.9415474	4.1943364	7.8899397	3.1944768	3.5602733	4.803589	7.0874222	5.5471617	5.7045401
TCGA-B6-A1KN	4233	0	5.4172139	4.8416506	8.3431207	4.7704332	4.3370316	6.0382923	7.1587809	2.9557585	3.4356578	4.204581	6.2282984	5.5336817	5.8159597	4.4645907	6.6561787	5.7770485	7.6891582	6.5601659	9.8823064	1.3340582	8.0249735	5.2297074	4.8256796	6.8885456	4.2518806	6.8457718	4.561523	4.2969831	8.3818567	7.7528965	3.4536213	8.1410326	7.6178838	5.2706189	6.9793739	8.3131431	4.1140297	4.2901581	6.7791209	5.0924881	8.5096106	5.8207239	5.6488842	4.8442852	7.4676993	6.0196048	7.3554084
TCGA-EW-A1J6	875	0	3.5658486	4.184887	6.2571446	2.9932404	4.1802663	5.9789546	4.5160608	1.3475353	4.9708216	3.199524	5.3176833	4.3975815	4.3494146	2.8594605	5.2490748	3.7175777	6.6989401	6.433709	8.9397956	1.1118731	8.4185422	3.8005513	3.5913946	4.7284704	4.8761876	5.4450804	3.2421619	3.3619444	5.9641001	5.6369017	2.5817568	8.185959	4.6139594	1.6427856	6.6192093	6.4877626	4.3069539	4.5056113	4.5693199	2.2201411	7.8321987	3.5696362	2.9827289	2.5832026	4.4055145	4.4893657	4.6408264
TCGA-BH-A0E0	134	0	4.8297566	3.8991953	8.1311047	5.0450689	2.3445293	7.1146507	5.8057516	2.2936753	3.2145571	3.6166434	6.3129774	4.6413863	5.4984161	3.2031005	7.2013635	4.1673822	8.5781325	6.4219405	6.8620163	0.9957489	7.4175953	4.8234951	3.9582	6.0603447	5.7162989	5.5765436	4.231995	3.4738932	5.0806105	6.9940418	2.2555964	8.1259805	7.0967967	1.842901	10.0748491	7.7197544	6.3925443	5.8962043	4.7364786	6.1622387	9.462919	6.2700423	4.332898	3.0491969	5.5174999	6.1347729	3.770954
TCGA-A8-A082	549	0	5.3240411	5.2555801	7.8077249	4.7515383	2.3223912	7.3730479	7.7044437	1.9101707	5.2100682	4.0511254	5.1874003	7.0410282	6.1857754	3.9023482	6.4247316	6.0036613	7.5262498	6.6777837	8.7091398	0.7689182	6.3524362	4.9290989	5.7851642	6.564993	5.0699674	6.0871707	6.0764327	4.453884	13.4194442	6.8035148	5.9442018	7.4796109	7.197282	4.2994001	8.8712239	9.3608238	3.3764244	3.9352556	5.5981714	3.8043457	6.6666773	5.1508525	4.5782475	9.0503509	7.2352845	5.0770076	6.5983445
TCGA-GM-A5PV	412	0	4.7497129	5.1891035	7.546103	4.7297681	3.5893575	5.9361712	6.5508273	3.5193043	7.7652785	3.2505063	6.5353002	6.0777222	5.4989792	3.5468805	4.2103472	4.416749	7.7263641	7.758377	10.1849993	0.9253022	8.259195	4.567989	3.4956249	5.7130419	4.0016901	7.5711776	6.0111288	4.4735409	8.2951005	5.3359727	3.5198749	7.7796332	7.0453668	2.352866	7.347473	8.3980415	6.4752346	4.0982981	5.9820847	3.6010013	7.8801056	3.127913	3.3049475	6.8661205	6.0601817	5.0542871	6.1410766
TCGA-BH-A202	795	0	5.1906793	5.0970292	9.1779239	4.6099285	8.7189027	6.5975888	5.8656792	6.4193633	7.6842257	3.800497	5.9557444	8.9770788	5.7817639	4.9313208	7.0811689	5.7545103	7.6336805	6.762064	8.5110613	0.8935014	7.8496166	4.4095868	6.2200095	6.0766414	6.521074	6.400834	4.5325795	4.4941002	4.7798028	7.2751355	3.5058497	8.8761396	7.2924995	3.4863546	7.0876515	7.7748594	4.122756	5.610425	5.557449	4.9443538	8.911604	5.5606036	6.1477558	5.6108887	6.8386648	5.9979516	7.4762216
TCGA-BH-A1EU	1286	1	5.7044261	5.3684918	7.3542947	3.6363672	5.7587864	7.0609278	6.3102572	3.334963	7.851541	3.971744	6.7748997	7.1508007	6.8992903	5.5964521	5.1333048	6.4435182	7.4069717	6.975693	9.6188237	4.143273	7.6269378	5.596079	4.3932509	6.2827541	4.9034697	8.9474969	6.0491496	4.0771289	8.9363218	5.4917375	3.5407652	7.9324664	7.3703062	4.74638	7.265151	9.3381935	5.2370007	3.6639209	6.3044101	5.0864117	7.9416035	3.2404181	3.6239735	5.1383275	7.6503957	5.7773621	6.8013163
TCGA-A7-A6VW	285	0	4.2988407	5.196016	6.4996497	5.9045787	5.5175142	5.6647053	6.2920827	1.8125093	3.0306384	4.274043	5.9961577	4.3889167	4.7271559	2.5945913	6.2953837	4.8297382	7.7501858	5.9835974	6.8106142	1.4888078	6.9837894	3.9949576	3.255995	5.9711091	6.9362716	5.6712031	4.1314349	4.2990301	6.1593568	7.9847386	5.4795288	8.1332895	8.2230434	4.2185453	7.4356245	8.3713229	4.3810263	8.8225856	4.2458631	6.061809	10.216745	7.5383729	5.511588	5.8282325	5.8480357	5.4087502	4.6557936
TCGA-AR-A0TW	3009	0	3.9593695	5.0378739	8.6259676	5.797795	2.1109662	6.3984934	7.1040043	5.0531469	5.1277495	3.486224	5.120004	4.7917882	4.9403494	3.6598499	6.1245812	5.2136302	6.8603106	6.3581812	9.7429494	1.4419551	7.8737817	4.1543484	3.9032559	6.0436732	3.0961848	5.535201	3.6166516	7.1091062	7.9079105	5.6674875	3.7048401	7.1505859	7.2811716	2.8610574	5.9680646	8.2541521	4.6412824	2.0840349	5.6780262	1.8438452	8.380129	4.177285	4.0240809	7.4529404	6.6267881	5.3888735	4.721293
TCGA-A1-A0SQ	554	0	4.4707287	4.8385058	9.0818911	4.7933146	3.2338755	6.1877717	7.4210675	2.2707796	5.0882126	3.3734429	6.3503778	6.7625728	5.9152283	3.4290094	6.8399194	5.1704134	8.8462684	6.2519621	9.5250431	1.3572499	7.3777562	4.9063045	4.8854699	6.2404156	4.5475649	6.7674297	6.4025927	4.0315729	11.7650762	6.0675689	3.8896586	7.1854444	7.4380814	2.527082	8.0951427	9.1995035	5.3849558	3.9398347	5.7164445	3.6515117	5.8694597	3.9894381	4.0316186	2.9611684	7.5280833	5.2475183	5.0670206
TCGA-BH-A0AY	777	0	4.5207663	4.9780103	7.1280783	5.5999895	4.5153581	6.484067	6.8699149	2.4316048	6.8952283	3.9281148	6.2666171	6.3588009	4.7432025	2.8772365	5.2761007	5.9394468	7.7838413	5.7166332	8.8773991	0.8563674	7.4510112	3.7940245	3.6500701	5.3626581	4.8627318	7.9383483	4.1931635	4.362585	7.2455832	5.7669104	2.9157095	7.7962933	6.9237822	3.2528483	8.5154324	7.3928299	5.0042938	3.6584421	5.06842	4.4759136	7.6539604	4.4217039	4.8088415	6.4116378	6.3688247	4.8874976	6.1883449
TCGA-D8-A27V	381	0	5.2769969	4.7374151	7.5071174	3.8311369	3.0303282	6.247428	6.8527735	6.9065858	7.3569211	3.2114964	7.1307424	7.0577847	6.4106924	3.9093183	4.8508194	6.2653977	7.883156	5.5347823	9.9763033	0.8183402	7.9822865	4.8857298	3.6947573	5.9022385	4.5252083	7.5104232	5.4162342	3.610596	8.7584789	5.7775764	3.3485476	7.3501936	7.5281772	5.1587908	7.2410159	8.2831682	5.0002785	2.7395331	6.3469801	5.6618909	7.2557554	2.9683189	3.391803	4.7304799	7.9583739	5.5982804	6.8130078
TCGA-D8-A1Y2	433	0	4.9016986	5.7225372	7.6927521	5.038966	5.8178018	7.6091828	6.279064	4.5376014	5.5265786	3.7825636	5.9408859	6.3993994	4.933072	3.5019695	5.7051661	6.8248474	7.8562004	6.6772638	9.684412	2.0891374	7.4772009	3.9201367	4.5146298	6.4048266	4.9513179	6.900244	5.0651231	3.6760765	8.1088292	5.8092234	4.4559953	7.5350427	7.3205665	3.4929174	7.7474313	7.9321212	4.2395786	3.5415032	5.5323428	4.0643873	8.4046606	4.4961636	4.7698664	7.3086488	6.7903008	5.1455448	5.3726707
TCGA-A8-A091	1004	0	5.021508	5.1866327	7.900876	4.7495837	2.5103108	6.3570937	8.0279141	2.9699235	7.8978492	3.4115891	5.8173499	8.8242251	6.3012715	4.6661522	6.5552928	5.6678926	9.097542	6.6626604	9.8660436	1.5136462	6.2667574	6.0157064	4.7713588	5.8941052	2.6194968	6.6245774	7.0949569	4.3499897	11.8441253	5.931857	4.4537316	7.2068034	7.5562254	3.0834467	7.1757228	9.9877299	5.3884631	3.8770207	5.977003	4.7869378	6.8520611	3.9946671	3.6474492	5.0161568	7.407457	5.3647812	5.6292338
TCGA-A2-A04X	1686	0	4.2610501	5.3638976	6.6006029	3.2543058	1.8013963	6.3491637	6.5785351	8.3596643	6.2703365	3.2123846	5.9466689	4.923652	5.6397579	3.4439041	6.2147295	5.0364982	7.5705955	5.6594182	8.4128618	2.2417583	8.5107324	3.2506252	3.8678479	6.0424128	5.951193	5.7280569	4.8452371	3.8447061	8.3054404	7.3633688	3.6343129	7.8096054	6.2632414	3.958256	8.5772361	7.3127209	3.7035916	2.740672	5.4048725	4.6741558	8.0047964	4.7042745	4.1402634	3.0535599	6.1387545	5.3422984	6.0660654
TCGA-EW-A1P8	239	1	4.8849477	6.3534258	7.8386746	5.1449975	3.0535995	7.0301212	6.8516409	2.181322	4.9281724	4.2390217	6.8474315	5.3919467	6.004302	3.7658766	6.8958403	6.3244014	7.0482514	5.802723	7.030673	1.0667794	6.3068074	4.7937179	5.0084137	6.500623	6.8592086	6.4957327	4.3518415	3.6420414	8.1886903	8.1340863	5.7471203	9.2345832	8.2157827	5.2723349	6.5808089	8.4987688	4.4598329	6.0981522	5.1378091	3.2372838	9.2797955	6.7902831	6.9301317	3.6383632	6.0753039	5.1769012	7.4739623
TCGA-C8-A12O	385	0	5.3847255	4.9854013	8.6924497	4.8211305	6.4072936	7.1746852	6.7677721	7.4841897	7.2273383	3.6686944	5.9239022	6.7509592	5.9434718	4.6920005	6.6825219	7.2280509	8.0022015	7.3052291	9.0481858	1.1040285	7.6679448	4.2212204	5.4314632	6.3637305	4.5420655	7.0099827	5.222346	4.4358238	10.7060147	6.9907596	4.738299	8.3129373	7.5707096	4.3818873	6.9987221	8.3350569	4.5432007	4.3730073	5.1831398	5.6668631	8.0932491	5.1575168	5.3735187	6.3838633	7.1455508	5.7952034	6.4219341
TCGA-AC-A5EH	511	0	4.2789646	5.2705796	7.6932367	4.8007003	4.6223275	6.720894	7.8844998	4.7336661	6.4661392	3.8038827	5.2994069	6.5299083	5.2739045	3.7979508	6.9546911	6.2259393	8.2114287	7.3691505	9.4685463	0.831878	7.169676	4.0801511	3.8202964	5.8352698	6.4630356	6.8356599	5.3332445	5.2065315	8.1659264	7.093773	3.5841032	8.2657601	7.9605854	3.2980538	7.8999876	9.0734665	4.633365	4.4407949	5.3316299	3.5246408	8.7645233	4.9631651	4.6774516	8.817758	7.361556	6.4125395	6.2236182
TCGA-E2-A14W	974	0	4.7195603	3.0065983	8.3944545	3.9519139	6.0932	5.0335198	5.7456757	3.4806116	6.1950094	3.3074238	5.9958901	6.2471919	5.147658	3.7516532	6.4867227	4.7185658	7.567528	7.3322757	9.9396793	0.7689182	7.9775905	4.1526622	4.6893029	5.8939658	6.0680262	5.5826797	3.6564448	5.8276971	9.3196466	7.3626985	6.1579593	8.6524689	8.1253038	2.2171862	8.7073977	8.2815235	4.8395612	4.7998888	5.5403598	3.0355974	8.0806901	4.8928217	5.0936832	5.2492002	6.1313784	5.7673616	5.8513612
TCGA-A7-A0DC	906	0	5.5439116	3.0965634	6.6019667	3.7973108	2.3925844	3.5780682	5.5623378	6.309501	6.7534022	3.6854696	5.5990457	7.4068713	5.9270017	4.5084344	4.5548011	4.4505795	7.7910096	6.0797495	8.5724769	1.1898945	4.4301033	6.5969545	4.3527112	4.6275714	3.156036	4.7432588	4.6533644	2.7458394	9.6683975	4.0915847	2.7926824	5.630767	5.425649	2.3780355	4.9571581	7.1634931	4.8558963	2.3263507	4.7102195	2.8796504	7.0334793	2.3204881	2.385788	4.2724305	7.2165659	5.7618919	4.0644697
TCGA-AN-A0FZ	10	0	4.4428396	4.3244436	8.3404354	6.1593182	5.5577273	5.8360878	7.4350243	5.410427	6.7365445	3.8442449	6.2865418	7.3851392	5.7452496	3.540506	7.2360761	5.437552	9.3130458	5.2917056	8.7440108	0.8511446	7.0382207	4.8474399	4.6121828	6.2721997	3.6632036	6.4754762	4.8801992	4.5172183	8.2330486	8.4189732	4.8125058	7.9442451	7.2773033	3.0294638	7.1435074	8.2095837	3.8503881	3.3667186	5.7673048	5.1527914	7.6552998	4.7132146	3.5819618	4.6488973	6.87395	5.8948782	4.2595244
TCGA-BH-A1FH	1034	1	5.7642864	5.0281671	7.9230114	3.6827266	3.0039886	6.9942081	7.2935842	3.7947896	5.8647328	3.5779646	6.3976807	6.5287489	6.3415129	5.174855	4.2243124	6.6901201	7.8462632	7.5014168	9.102493	1.2053294	7.1847978	4.9899677	3.6706027	6.3333585	5.0348404	8.4723982	6.2353535	4.0031131	7.8146746	4.3388346	4.3576778	8.6307722	7.4607546	4.7441565	8.3598161	8.4124741	6.4227667	3.4904003	6.3082048	4.2264407	7.4533808	3.2630817	3.9389131	6.6582673	7.066876	6.0862894	6.8651105
TCGA-A2-A0D0	2048	0	4.4756272	5.1209397	7.3933087	4.7417081	4.3489306	9.4751139	6.8630478	1.2546166	1.6184714	4.0369421	6.1800287	6.2397122	5.7245521	3.3471718	8.4752206	4.6900419	7.3024011	6.1668018	7.6631024	0.7689182	6.885122	4.7089195	4.7261171	6.7025228	5.8006994	7.585185	4.2356287	3.9135604	6.9777697	7.7704259	5.0046619	10.8147102	8.0612943	5.7464262	6.0195744	7.2219214	3.4790637	7.2461006	3.9806397	2.8930538	10.8475975	7.910308	6.2581596	6.3797704	5.6818889	5.2896727	5.752975
TCGA-A7-A26E	954	0	5.8220132	3.9142922	7.508735	3.1457393	2.6593788	6.1240998	6.3414199	1.8591801	7.6736569	3.6411478	7.408909	7.2177398	6.4322124	5.466324	4.5329223	5.920682	6.670815	6.7554634	9.5700708	0.8033243	6.8245204	5.8945432	4.6531376	5.5155339	4.2792337	6.7189571	4.5908747	3.8519584	7.3557372	5.7323273	3.2144572	7.3792131	6.4205535	4.5394101	6.2345984	8.1955798	3.8299182	3.3272211	5.9523124	6.0872291	6.835776	3.8393927	3.3818113	3.9415095	7.926423	5.368076	5.4689233
TCGA-E2-A108	837	0	5.5063901	6.3707776	7.2427142	4.6050857	5.0884919	7.7603499	6.3200341	4.2918868	6.7407511	4.1663373	6.0756674	7.2053203	5.5946054	4.5654866	6.1334392	7.067325	7.742937	7.2818106	8.9183786	2.6920127	7.0631767	4.3206431	3.9229447	5.925383	4.714602	8.9708373	5.8179229	3.8809199	7.3640465	6.659956	4.0979352	7.9727293	7.2718904	4.5350413	8.18376	7.9759669	6.3242834	4.5962053	5.6152784	5.0779412	9.1566277	4.4739696	4.477272	5.5866513	6.5413221	5.3108494	6.280254
TCGA-BH-A18L	811	1	4.8472432	4.4185008	9.0505882	5.9942012	5.5299995	5.4220426	7.1261095	1.9199709	6.761283	3.5267457	5.9321204	5.4341063	5.8463117	3.6680426	7.6346494	4.7275172	8.3422189	5.8905828	9.6300081	0.8609985	8.6843106	4.8510634	6.2956584	6.0086294	4.4157989	6.7225317	4.8509377	4.9837941	9.69459	7.8961918	5.0081725	7.0570811	7.5719684	2.3795208	7.1230594	9.5810816	3.9096697	2.9091578	6.0758916	2.4495178	7.9503712	5.5720596	4.4660412	3.0430569	7.6937178	5.6448186	6.2922011
TCGA-B6-A0RN	8008	0	4.6102079	4.2852748	7.7995514	3.7033117	7.2883897	6.2115133	6.6789121	2.902618	7.3443782	3.2145395	7.0634015	6.9233022	6.1587795	4.2763742	4.2436657	6.0122708	7.5254494	6.6542603	9.442571	1.4849919	6.7798304	4.4266195	3.3884828	5.5962859	4.1027442	7.1209104	4.7693983	4.9596426	8.1759775	5.1709586	3.6250943	8.2016418	7.6133319	3.6559724	6.8822588	9.2743475	5.2560359	4.9313319	6.0596685	4.9472687	6.774396	2.6887846	3.4782748	4.9503577	6.8196313	5.4338354	5.8471318
TCGA-A2-A0EW	1884	1	5.2855107	5.6339141	7.8762181	4.1414093	4.2460932	7.090976	7.0920537	4.3106901	7.1787471	3.4186665	6.5897305	6.9052491	6.1252447	4.5008633	4.4427648	6.6096473	7.9154461	7.5994595	10.2011656	2.1908609	7.7481492	4.8808443	4.1278334	6.4303172	4.9778271	9.2419817	6.0597786	4.1231185	9.9908044	5.327783	4.1416878	8.3767785	7.0948859	4.243626	8.2171082	9.2056715	6.138347	3.6738506	5.9848925	5.1362847	8.4022559	3.5713333	3.1224069	5.2440218	7.3544755	5.4142256	6.6256888
TCGA-A1-A0SI	635	0	5.2424916	5.2004401	7.9791761	5.0227421	7.7287477	6.7132869	7.7322135	6.8642523	7.1004222	4.0505112	6.5768419	7.4419882	5.6230047	4.3832134	6.6856198	7.0373384	7.9352819	7.0879459	8.8300924	1.2426813	8.0109162	4.5802542	4.73717	5.9911798	6.0228168	6.9734388	4.9349719	4.0371333	6.4155325	7.5848564	3.4444193	8.784068	7.987142	4.1798576	7.9610362	8.2899478	4.8172373	6.5764985	5.6253955	5.5687229	8.2115488	5.2086401	5.6988429	8.0850392	6.9939451	5.6350173	5.7285933
TCGA-A8-A08P	943	0	5.0966185	5.4402826	8.2605081	6.1722809	5.0625166	6.7450101	6.7669103	3.4991948	5.4288596	4.0073425	6.537842	5.9128265	5.5862508	3.8956717	7.4155727	6.002762	7.7712401	6.1024441	8.5065262	1.2056544	8.940941	4.2232314	5.275363	6.0569829	5.1300295	6.642057	4.6891175	4.7218113	9.0759683	7.3959271	4.0290478	7.7169295	7.5625076	3.4111441	7.1265899	8.4924525	4.2616331	3.003383	5.1222089	3.43947	8.2005341	5.6257175	4.9827553	5.6858682	6.7157703	5.9095165	5.4520727
TCGA-AR-A24X	3004	0	4.7581508	4.4743727	8.5422053	4.114138	6.1993131	5.9044335	7.2191151	6.7718954	5.8832964	3.4110261	6.7351073	7.0013748	6.4389644	5.287553	5.2496028	6.1138099	7.4074799	6.3134893	10.024886	2.3185376	7.122523	4.8026943	5.1441245	6.2210498	4.8893751	6.9729925	4.3546494	4.5649099	8.909911	6.738075	3.1736054	8.1287626	7.5946473	4.0981452	7.299052	9.5769662	3.4885279	3.6833827	6.755588	5.3369714	7.27	4.0773827	5.240893	5.3320935	7.5999717	5.9512067	6.4802519
TCGA-A2-A1G6	501	0	5.2451527	5.2700922	7.4691672	3.3551877	4.8347343	7.1308129	6.1152821	5.9018608	6.9263083	3.4829912	6.932368	6.4399805	5.7668882	4.9006733	3.8716348	6.4206707	8.2017001	8.2051739	9.1512063	0.9260489	7.8184934	5.1974451	3.9094289	6.7446287	6.3396896	9.1941641	6.8673718	3.4273748	7.2923342	3.9028925	4.8434372	8.0364291	7.2438297	4.7327246	8.1708057	9.1043019	6.9348008	3.0575937	6.5701647	3.8909265	8.5755906	2.1727458	3.2913853	5.3868237	7.0585515	5.6634552	6.9037224
TCGA-AR-A0TZ	3262	1	4.5955694	4.5780618	8.3555867	4.7073737	2.5666175	5.8991322	8.0227456	3.1309227	9.1788757	3.2642117	6.2241913	4.6589788	6.6281505	4.2818571	7.2673676	5.98231	11.1137514	6.4945363	9.9871707	0.7913879	7.9959222	5.1650695	6.6869446	6.1623329	3.9421196	6.181453	4.7946355	4.5291768	10.7422403	7.817397	2.9900636	7.8821978	8.0033871	3.9786698	8.4216932	9.8591634	4.6439473	3.6349275	6.9247833	4.0024795	7.4643887	4.6240374	5.5488128	5.4065756	8.3209877	6.3043523	6.5439399
TCGA-A8-A09Z	0	0	4.4012237	5.7817639	7.6663355	4.4068016	2.6790039	6.054928	7.0908418	1.4818436	5.6060757	3.4987726	6.0461546	4.3892271	5.5977007	4.1095397	5.0282066	5.0265482	10.1704339	5.7413138	8.2471408	1.249688	8.6710897	4.4416223	3.9477997	5.2844082	2.4097076	5.7696843	6.8140837	4.7298972	4.1135683	5.9928585	5.1349611	5.9708053	7.0362446	2.6803011	8.4291079	7.9718127	3.650746	4.4573954	5.8068476	6.0218424	7.7650568	3.9273755	4.263543	5.2042455	8.1013149	5.0316292	6.2252181
TCGA-C8-A1HG	345	0	4.5469749	5.0675728	7.7222224	4.8532532	6.7614611	6.3417401	4.7584465	2.0710345	6.7489134	3.5626089	6.2364086	6.0751241	4.5613825	3.4048921	6.9832559	5.2024119	8.1563489	6.9063202	9.0334042	0.9262355	7.670886	3.9938452	4.9832644	6.3393181	4.6786792	6.0367303	4.8335002	4.8604148	9.2165354	7.5521946	4.8754333	7.6774516	6.7985427	2.6669806	5.8242576	7.7223586	4.0517764	4.0826729	5.526561	3.5113182	9.2585436	5.1782286	4.1097481	4.8093671	5.8490619	5.5627308	6.0950984
TCGA-A8-A0A1	365	0	5.576761	5.6561632	7.6822972	4.2347995	3.3673214	7.3272794	7.0287751	6.1435865	7.8608204	3.3845781	6.7072243	6.3729198	6.3505267	4.5433266	5.8377685	6.7390271	7.884214	7.2056955	9.4733223	1.1144246	7.7675793	4.0700042	5.2911417	5.8797804	4.4249243	7.5981329	5.6952402	4.40056	9.2262894	6.4912745	4.2584053	7.8338334	7.2716427	3.9955323	7.4481878	8.3774052	4.530341	3.745697	6.0481634	5.5259415	7.7175178	4.0602501	3.9001127	6.6107829	7.3713609	5.6935548	5.60222
TCGA-AR-A0U2	2551	1	5.2974487	4.4589547	8.7609187	3.5889582	1.8948574	6.1105278	8.2005981	4.5421566	6.8432536	3.6121568	6.5441383	4.3068477	6.87387	5.042645	8.7104522	4.962756	7.8592217	5.1706388	7.5420453	1.2896664	8.7107466	4.8707989	6.9053878	5.6397825	2.6002484	6.7627605	4.7719566	5.2413461	11.0464395	8.3243918	4.5956919	8.3278997	8.3472115	3.3322859	6.3690244	9.0735052	4.6293738	4.1018692	6.4376195	2.4487312	7.7967225	6.2492835	6.3543488	8.5708236	8.1438179	7.3246662	6.3145908
TCGA-BH-A28O	1120	0	4.8941512	5.4400835	7.1355481	5.1090126	3.1536235	7.1561999	6.7559179	4.1371666	6.2967401	3.6403704	5.9796176	6.0311755	5.4303945	4.4930932	3.5576306	6.471775	7.8044293	8.0389226	8.7468624	2.0933273	6.7813986	4.561646	3.4552746	5.96852	4.8303066	8.6010424	6.9762868	4.0217541	7.8659541	4.1991625	4.9851929	8.1483861	7.3947646	4.3584205	7.2749345	8.9459197	7.0831493	4.5335504	6.232661	4.4600256	8.8711855	2.5212813	3.0963167	6.3199658	6.6855694	5.1210438	6.0871655
TCGA-AC-A2FB	1234	0	5.5089156	5.7832225	7.1373851	3.0198494	4.4738308	6.7034208	6.5982046	4.4372058	7.0002149	3.6045519	6.3157257	6.3373742	6.1147543	4.5210416	4.913492	6.1834856	7.5491202	8.4213902	10.0759257	4.3268582	6.6509084	4.7262939	5.2713546	5.9047187	4.6103233	7.6082432	6.0530351	3.5094544	8.5879598	5.9286329	5.0689119	7.5771382	7.0105149	4.6356492	7.8115482	9.1664169	4.9204628	3.0222411	5.8871348	3.3928558	8.0361162	3.4212696	3.2249754	4.6873868	7.1483129	5.5311597	5.7377385
TCGA-E2-A14N	1434	0	4.5297716	3.9792628	7.525956	3.6602488	2.5980509	6.9762146	5.5567272	1.812073	4.6405065	3.2071759	7.4797021	5.4777274	5.7057992	3.8436334	7.8666653	3.915861	5.9829058	5.8515206	7.8034297	1.1842573	6.2032749	4.3003325	3.3075728	6.1895135	7.1343571	5.1996268	3.838766	2.9057784	5.9678942	7.4217659	5.559546	9.6874871	7.5122279	5.9374723	5.6151387	8.2758161	2.5877426	7.9679241	5.3889385	5.2026512	9.6846587	7.3422675	6.2922142	3.7843973	5.7864932	5.457166	6.1763435
TCGA-AC-A6IX	373	0	4.941539	5.615381	7.305658	4.201629	3.542605	6.511592	7.762435	2.010384	6.641486	3.740723	6.30524	5.075987	5.998674	4.354647	5.174983	5.756049	8.106937	6.567073	9.143728	3.630863	7.279739	4.622839	3.569694	5.952549	5.173637	7.647099	5.806266	4.611211	9.06049	5.787197	4.698038	7.923436	7.21596	4.665041	8.825244	8.916493	4.944862	4.188675	5.869242	6.552102	7.650183	3.911505	3.633056	5.47308	7.004886	5.351916	6.187099
TCGA-AC-A62Y	530	0	4.7995249	5.9346754	6.7576923	5.3811809	9.4531269	6.9079662	6.8804521	4.1037791	7.8326422	3.3750546	6.6678025	5.4603931	4.894958	3.9449662	5.4287861	5.9046474	7.1848259	6.9847906	9.8021344	0.9014515	8.8099651	4.1191252	3.5599766	6.659981	6.1825123	7.3516478	4.9928271	4.4066148	7.8401865	6.0579186	3.2010119	7.9789741	6.8923991	4.6745509	8.7469327	9.2157797	4.6390872	3.4749521	5.396872	4.081172	8.9732256	4.0586426	4.7286913	7.0258457	6.1800998	5.1646266	6.7834365
TCGA-EW-A1PE	320	0	5.008845	5.846902	8.533595	4.277153	5.607541	6.601095	7.362271	3.789855	7.78095	3.601239	6.547154	6.30123	5.742492	4.670816	5.246587	6.687628	8.409332	7.031929	9.664274	1.173721	8.134526	4.691268	4.845773	6.770576	4.487889	6.5747	4.994563	3.970291	9.164629	6.044589	4.904771	8.004602	7.019687	3.264014	8.381564	8.682618	4.29819	3.846081	5.70422	4.173359	8.059222	3.849934	4.081361	4.916344	7.433644	5.348343	5.366863
TCGA-OL-A66J	1996	0	4.614681	5.1083479	7.1174444	5.1613163	4.3783612	6.4896578	7.3776045	3.2605694	5.3524185	4.1129825	6.3810873	6.1494935	4.9221518	3.08262	4.4940527	5.3881063	7.9108033	6.1359611	9.49946	1.3607133	8.3226134	4.3776023	3.6099255	5.6396983	4.3321837	8.7960234	5.9616042	4.7310454	10.0171042	5.3139189	4.8063312	7.9228687	7.0109489	2.7695954	7.6298126	9.2244694	6.7472883	4.3543535	6.213332	4.7757071	8.0706869	3.5938375	3.6219077	6.8173222	6.4898408	5.4191585	5.7151312
TCGA-D8-A1XT	506	0	5.52027	5.1977947	7.9125516	4.7452517	2.9871764	6.5833924	6.915023	2.8316065	7.0825531	4.0937148	6.2007291	8.04544	6.0822102	4.8484071	6.5254923	6.8939752	8.1586187	7.3239089	8.5272847	1.1185002	8.3760642	4.596639	4.8522576	7.0282893	6.0194158	7.1007992	3.9420533	4.1938392	8.7921987	7.1113293	3.9488732	9.8342798	7.9118016	4.2415353	8.1489602	7.8779961	4.7732164	4.0722216	5.9066242	5.0871189	8.9844692	5.4009264	6.0781192	4.9437922	6.8186775	6.117585	6.3628748
TCGA-AR-A5QN	1013	0	4.619718	5.299369	8.058714	6.110941	4.158378	6.631099	7.460011	5.427305	6.135201	3.511652	6.25011	5.324139	4.905338	3.864658	5.116617	5.679267	7.333992	6.44182	10.117034	2.695975	7.309601	4.578921	4.907719	6.383228	4.341983	8.691994	5.613634	6.026047	9.179008	6.357991	5.099521	7.582462	7.31447	3.256598	9.067325	7.401556	5.972844	5.087376	6.116578	4.428689	8.496186	3.938675	5.493077	6.705044	7.432136	5.505798	5.58838
TCGA-LL-A50Y	762	0	4.4198633	6.3808805	7.003532	5.9679489	5.8263802	6.6772072	6.2598122	4.1549529	6.9128372	3.7258069	6.0628268	5.8767973	4.0250856	2.780437	4.8441563	4.9930379	7.99357	5.4744775	9.7922969	2.2848477	7.6625724	3.8847715	3.6826133	5.4325566	3.3294795	5.4507499	6.1359901	5.1164071	8.5645476	5.9403456	4.6246946	7.7906483	7.1563886	1.756462	6.6201878	8.7628767	5.4108753	4.4738868	5.6509444	3.3063554	9.083726	3.9581518	3.8333906	7.3363783	5.713648	4.927809	5.5800434
TCGA-B6-A0I5	8556	0	3.593873	4.709343	6.447406	4.397818	5.287604	5.705835	6.119052	6.542305	4.965587	3.292862	5.906145	4.64898	4.305148	2.75745	4.839501	5.128741	7.073682	5.606042	8.215134	1.241884	6.696954	3.511833	2.980868	4.836405	4.801226	5.730424	4.372271	4.887134	7.127722	5.587952	3.96767	8.186972	5.783932	2.167127	7.94545	7.104717	4.56914	4.142683	4.663665	3.772516	8.597369	3.454787	3.235641	7.330101	4.231615	4.79432	4.674411
TCGA-E2-A14Q	1163	0	5.1712873	4.5233831	7.0554321	4.5945708	3.5797721	6.0179746	7.4582155	4.7448355	7.4379003	3.3704455	6.7679487	6.4654426	5.4866549	3.8947677	5.6289928	5.5531077	8.3337758	6.705962	9.2432614	1.265049	8.4253643	4.825594	3.8123923	6.3933476	4.292166	7.3749907	5.7381694	4.8927418	8.9331501	6.4525709	3.8175258	8.5383079	7.1576025	3.6322047	7.4598724	8.2332911	5.9658436	2.8140412	5.5665765	3.9706736	7.9140521	4.4176768	4.4145353	8.4735144	6.7401909	5.3946011	5.9393442
TCGA-B6-A0X7	1781	1	4.7747541	5.0112562	7.564695	4.9062429	3.7705801	5.8464198	6.4223566	2.5880359	7.0162829	3.3300367	6.7062756	6.7873419	6.2268896	3.7860047	4.5536706	5.6434901	9.3980481	6.6905465	9.2931277	1.2263445	6.1744209	4.5294017	4.0271332	5.8836634	4.0402989	7.9906754	6.1925755	4.7604878	8.3168053	5.4186909	3.4056167	7.8482098	7.214618	4.4886109	6.7971499	8.9644232	5.5976604	4.0835813	5.9460399	4.3038586	6.6987211	3.7236619	2.7335372	5.8261332	7.0061888	5.5188085	6.1218207
TCGA-AO-A12C	2372	0	4.8354199	4.7756237	7.1197196	4.001141	4.3043232	6.3309222	7.1723471	3.4950108	7.1887191	3.2326824	5.8253769	6.0242189	5.8938345	4.2362675	4.4285708	6.623802	7.5724571	6.9762419	9.5606574	0.9604661	7.3404788	4.9582142	3.0147685	6.0547334	3.8693847	7.1392268	4.6928617	6.0988004	9.4668126	5.2915844	4.8330838	7.6920334	7.4268404	3.7838639	7.0426979	9.4579603	5.8506915	3.633492	5.8376111	5.0057479	7.383406	3.5432858	3.4496587	5.7578518	7.2571617	5.5903402	5.3664206
TCGA-A2-A0SU	1662	0	4.6298041	4.988375	9.0898484	3.2664305	4.159375	6.4082018	7.632086	2.5354597	7.006246	3.3517642	6.3942364	5.3683559	5.8376162	3.4305399	5.2740272	5.7481646	8.0632014	6.7403541	9.4054036	1.0392665	5.6291686	4.5766235	4.3597263	5.6922655	4.3812132	7.7061997	4.9566426	4.8464079	9.8129006	6.3813272	4.0212055	8.2441766	7.2952238	3.4542176	7.4378692	9.3860356	5.2706777	3.5460145	5.834879	3.2125797	6.8266709	4.2888284	4.036104	6.9774416	7.2771453	6.1893823	6.1611608
TCGA-AN-A0XN	10	0	5.3750802	5.3413263	7.6618548	3.2882688	7.4508571	6.9906948	6.1259285	6.2303292	6.2401559	3.5767413	6.3279664	7.5649186	5.4092471	5.1198743	5.6695677	7.8054311	7.3253958	7.2068779	9.3193753	0.7689182	7.2097266	4.9425084	4.240986	6.0282982	6.0692023	7.9372098	5.2411388	3.9613593	8.6294653	6.1297774	5.1163613	7.8562698	7.242768	4.9647606	8.2646584	7.8830669	4.1594275	4.3978654	5.697835	5.5112205	9.2066625	4.4164033	4.3766781	4.8243279	6.438895	5.5527654	5.7210911
TCGA-AR-A24K	1548	0	4.6325621	3.5912325	8.5994074	3.8622801	5.3327493	5.0665301	6.9980629	2.6552486	7.5720353	3.6627967	6.6194382	6.5180382	5.8384573	5.1045361	5.5881478	5.1296035	7.3925128	7.5863908	9.8677571	0.8375409	6.3623712	5.3725723	5.9411667	6.2463147	5.7367997	5.4780801	4.487887	4.7820913	10.2700461	7.652478	3.4597598	7.3204489	7.5264103	2.9505629	5.2384953	8.9710669	3.0530279	3.5047635	6.1708703	3.6656066	7.1848686	4.9499235	6.0322831	3.8976177	7.0485963	5.4654568	5.5596355
TCGA-AC-A3HN	496	0	5.392907	6.165657	8.028991	4.61269	3.711453	6.985718	7.096015	3.515548	6.610281	4.105272	6.175689	6.843892	5.652902	4.485101	5.271395	6.693713	8.035881	7.12965	9.945142	2.801372	8.124084	4.517532	4.51381	5.673241	4.919831	8.205033	5.963176	4.219658	8.948715	6.031113	4.747739	7.963263	7.281629	3.95922	7.840041	8.825837	5.926826	4.263171	5.99055	4.931287	7.896778	4.151169	3.678195	7.026287	7.526066	5.157251	5.958639
TCGA-AO-A12G	1639	0	4.0672577	4.65558	7.1746791	4.0696474	5.1426219	5.8171114	5.9837039	5.9485011	7.3758166	3.1519411	6.849524	5.4029911	4.1926619	2.8387095	4.6695064	5.1680561	8.2723582	5.7692848	9.1686112	1.068693	7.0505699	3.3628531	3.4502751	5.0980984	2.9219567	6.6068684	4.992509	3.7684221	7.0045029	5.8355158	3.243667	7.2456094	7.0532698	2.5228468	6.1978007	7.6509875	4.0585836	4.1704245	4.5659288	4.3047047	6.9326645	3.3870762	2.803104	4.1849677	6.5527209	4.5986021	5.5674595
TCGA-C8-A12L	363	0	5.0528769	4.389962	7.9262195	5.0514334	5.3235996	5.2408237	7.2222808	4.8372409	7.8252574	3.6827261	6.4817817	7.225442	5.8889586	4.0894325	7.6774872	4.8158829	8.4549921	6.9862295	9.5740571	1.0773687	6.7700776	4.7437289	3.7931346	6.978537	5.6748306	6.352368	3.6413787	4.8977195	9.4043079	8.29136	2.7134105	8.3197537	7.8033903	5.254879	7.6769012	7.7914952	4.820206	2.0853017	5.179451	2.0078748	9.0703901	5.7384292	6.2329487	8.5944211	6.8321878	5.1250556	5.1667463
TCGA-E2-A1B1	2653	0	5.355207	5.14873	8.938657	3.906	2.844284	6.950934	6.641694	5.092878	6.982527	3.62221	6.673099	6.595609	6.64181	4.819068	5.849869	6.821116	8.072645	7.195377	7.928129	1.575586	7.828818	4.802578	4.577955	6.612869	5.811401	8.712474	5.081201	2.947565	8.838953	6.71051	4.105327	8.123233	6.976929	4.90968	7.619221	8.717493	5.24216	3.034646	6.615516	5.149212	7.625995	4.626523	4.911476	5.307203	7.408381	5.827194	6.798423
TCGA-A1-A0SM	242	0	5.4807342	5.1904977	7.7717511	4.5004034	4.1459072	6.663064	7.2979962	4.0365688	6.3003516	3.6555168	6.15122	6.7432294	5.2143503	3.6630289	5.789873	6.6733193	8.460739	6.6807764	9.7128454	1.3534786	7.5915041	4.2807654	3.5848235	5.8607165	6.3528885	6.7717628	5.1233547	4.8710393	10.8137116	6.7056445	4.2488857	8.5324291	6.7855678	3.2956955	8.7316755	9.2287693	4.2781334	3.6971483	5.5877903	5.263613	8.1035137	4.6421539	4.148063	3.7474182	6.7138183	5.3015631	5.4601104
TCGA-AN-A0XV	162	0	4.709007	4.681506	8.21192	3.437044	6.463523	5.894866	6.314445	2.373335	7.012134	3.569792	6.724045	4.956199	5.257223	4.560085	5.741385	5.720817	7.738606	7.205383	10.003277	1.619601	8.287035	4.568463	4.29758	6.404992	4.480784	8.381898	5.417622	3.414387	9.044181	6.592227	4.64232	7.38754	6.690371	3.725242	7.367917	8.689593	5.323528	3.223463	5.839732	3.911506	7.699631	4.724031	4.798213	4.988633	6.948518	5.406612	6.530902
TCGA-BH-A1EV	365	1	5.7024984	4.4914899	8.3414875	5.1484763	4.8414634	6.0750325	7.7815129	8.1678921	6.733458	3.3968894	6.1994889	6.2715838	6.2972688	4.858898	5.7879486	6.1282642	7.9856626	6.6859808	9.2828332	0.7963694	7.8462732	3.8476324	5.3027972	5.9408404	4.2182796	6.1171172	4.5651035	3.947606	7.6189935	6.9842943	3.8929092	8.2008483	7.3818946	3.1612389	7.6913555	7.6621189	4.8220203	3.7325986	5.1835667	4.9405465	7.1114998	4.0320453	4.9758031	8.5219882	7.3124364	5.9479642	5.4521588
TCGA-E2-A15C	694	0	4.9044527	4.5516844	7.6570911	5.2204659	2.6584363	5.8387596	7.0862643	6.7973648	6.9918012	3.2900792	6.4264007	5.5129933	6.1381892	4.719931	4.9741616	6.0782046	7.3165827	7.0467664	10.5580124	1.6633232	7.1236465	5.3965922	4.2422011	5.6947874	3.8132731	6.9882834	5.5305367	4.7136919	7.9767501	5.1825153	4.1616706	7.4679888	7.041633	5.1756656	8.3460776	7.0928095	5.4199098	3.8543096	6.2557899	5.5043614	8.0812022	3.5765458	3.8815628	5.7339529	7.224525	5.9606819	5.3736916
TCGA-A8-A06T	1614	0	5.5792611	4.5312578	9.5778465	5.2407158	5.3906765	5.8643104	7.1394507	9.8677022	6.1084988	3.8959131	8.1099623	4.0425653	5.8899745	3.4405285	5.5690513	5.4199973	8.2340845	7.543694	9.5641925	1.3629688	7.0607136	4.8411203	5.2435065	6.1607206	3.3920103	6.3033594	5.0026388	4.4450683	9.024273	6.456022	3.0480766	8.2924561	7.2904521	2.8458031	6.9786544	8.2286682	4.928884	3.1134592	6.0454675	4.3424562	7.2949678	3.6324792	4.3541057	4.2327039	7.2897724	5.4685737	5.5339363
TCGA-D8-A27W	373	0	4.633421	4.756943	9.648649	4.712795	2.277829	7.199072	7.035959	3.474325	6.768875	3.403011	5.42207	6.883766	6.05354	3.959878	7.55818	5.6087	8.219138	4.888627	9.310466	1.838712	7.67311	4.269844	5.61478	6.622064	3.022942	6.812974	4.799128	4.823031	10.115611	6.865631	3.618742	7.359963	7.859971	3.073091	8.710988	8.750521	3.707027	3.433956	5.999714	3.993058	7.065952	5.050765	4.993672	7.33329	7.662024	6.216848	5.395312
TCGA-A2-A0CL	3015	0	5.508273	6.2371036	7.7964521	4.8260419	2.6197134	6.959646	6.7571619	1.992873	7.0691384	4.1537531	6.4768267	5.5421611	6.0215489	5.3506729	7.5648664	7.0788065	7.7395964	6.8808574	8.6701531	5.867802	7.2998443	4.6962288	5.3977143	6.3512766	4.5153664	7.4216291	5.9857901	4.8791141	8.3378951	10.2536582	4.7894029	7.6602379	7.4900769	4.111666	7.8393686	8.9418548	4.980196	4.1316683	5.5296749	4.0954284	8.3766646	5.8539579	4.7782075	4.8798599	6.9404235	6.050944	5.9916626
TCGA-C8-A1HL	317	0	4.6033809	5.1416536	7.0372984	3.7221192	2.9840731	6.7398898	6.8309175	2.2481977	6.3425757	3.6569754	6.2091413	4.1775299	5.6253135	3.5549737	7.0197118	5.5614931	8.0143778	5.734973	7.6604893	0.798955	8.9790115	4.1163228	4.0309115	6.1787674	3.503716	7.6717982	3.4462812	3.9176864	8.4352184	8.0130604	4.6221734	8.868224	6.693326	3.345827	7.2291639	8.0614524	4.1030338	3.1131181	5.7162025	4.4670195	7.2986421	5.9240414	4.6581863	7.5557057	5.9288534	5.2969505	5.8509657
TCGA-E9-A1RI	1449	0	5.1259738	4.9421552	8.4519542	3.5839044	3.0218061	6.9042845	6.1386313	6.5684583	7.95258	3.4805084	6.1638669	6.4062556	6.1687378	4.8658074	5.2395088	6.9138131	9.0821608	6.7818066	9.6659538	1.1026611	7.5778244	4.6737697	5.0972394	6.1469165	5.1267991	7.3807948	4.5509963	3.8389273	8.8273963	5.765576	3.8418494	8.2072242	7.3815794	4.1144149	7.0949329	9.3094894	5.4516457	3.9019564	6.400446	5.8271179	7.1537298	3.3360332	4.1474461	5.0011007	7.0337581	5.6418502	6.0419512
TCGA-A7-A6VV	313	0	5.0366238	5.5649508	7.6395841	6.724183	3.1138818	7.0362325	7.8132631	3.4600485	3.7430343	4.1457218	6.5244601	6.035164	5.6179167	3.7798599	7.1757086	6.6084896	7.3069403	7.578164	8.5860393	1.7437976	6.6925218	4.1238378	4.6493381	6.1169983	8.2317672	7.3587024	5.0728755	3.8437272	7.196176	7.3078739	5.8588307	9.2929134	7.725712	5.8362951	9.2183096	8.3101876	5.4670442	8.4571463	5.5451879	6.7003632	9.6532585	5.5593856	5.640247	6.0152111	6.9169392	5.7294193	6.4914475
TCGA-E9-A54X	727	0	4.6061023	3.5703223	7.4719805	5.2572478	5.6485981	5.776171	7.225986	1.5812083	6.8041565	3.5100606	6.3010081	7.8495678	5.0213494	4.0377632	5.7296853	2.5620155	8.1277643	7.3050684	8.9153847	0.8060977	8.4481285	4.9241221	4.1048991	6.473957	6.4229764	3.8253282	5.0191607	4.9290035	10.0556645	6.8921622	3.8938515	8.0479602	7.0133561	4.0810958	9.4391979	9.8685323	4.4545399	4.7778891	5.9650063	1.6844847	7.9598926	4.4763534	4.5556322	6.782054	6.4698076	5.5272322	5.8501916
TCGA-XX-A89A	488	0	4.8874422	5.7006535	7.2407628	5.1587541	5.5901248	7.267901	7.2609111	3.9007027	6.1854356	4.2942706	5.8142359	6.249439	5.7589575	4.1378005	5.0805781	6.3507499	7.9508524	7.2559252	8.4099005	1.6367314	7.8783325	4.5694713	3.7615986	5.7370255	4.4871461	8.5908025	5.5281735	3.9617438	8.965728	6.241664	4.7060291	8.3974023	7.1948317	3.6577313	7.7586976	8.700244	5.776152	4.8560916	5.8218365	5.6206488	9.0335258	3.7717953	3.7004447	4.9433819	6.6765347	5.1455995	5.9522328
TCGA-A7-A4SE	644	0	4.889859	5.091856	7.727693	5.214814	4.572065	7.513325	6.683335	3.745541	3.249398	5.180106	6.165272	5.107421	5.749407	3.930352	7.765271	6.371727	7.365424	7.188019	9.102811	1.399309	6.354988	4.405006	3.738464	6.161985	6.610578	8.167567	5.50148	4.152213	8.853247	7.139653	5.273724	8.628925	8.112919	7.392098	7.931852	8.070888	6.102544	7.765208	5.472117	8.717253	9.829754	6.351608	5.600271	6.35076	6.967247	5.221026	6.25958
TCGA-BH-A28Q	1119	0	5.339117	4.867419	8.624053	4.431041	8.287529	6.249537	6.973406	9.689483	8.028489	3.652304	5.826662	7.298831	6.190143	4.866136	4.900056	6.027208	7.752092	7.386773	9.853793	1.33238	7.607389	4.948977	4.542742	5.786213	5.303775	6.594154	5.539542	3.944167	9.24789	6.039041	3.759958	8.323102	7.71358	3.46525	7.668001	9.533638	5.472955	2.791173	6.352955	3.885953	8.047241	3.06535	3.926753	3.685764	7.611424	6.075295	6.132529
TCGA-AC-A3W6	0	0	4.8009889	6.3495425	6.85381	5.720793	4.2770021	7.3627392	7.7299109	3.0806466	7.0508871	4.3932026	6.0184681	4.7056341	5.1195989	3.950701	4.9643056	6.5561436	8.9492068	6.0996522	9.0440609	1.3477326	6.9651217	4.0143824	3.5690161	5.6441972	4.0986281	7.6945345	6.2448061	4.8816283	8.1376437	6.2728814	3.8673437	8.0674023	7.3968361	3.5850605	7.7735711	8.3724482	6.4792638	4.2829435	5.7028399	4.993909	7.7414692	4.1230892	4.4991401	7.3246837	6.5236156	4.8884842	6.102705
TCGA-AC-A7VC	1	0	4.6683528	6.001368	6.9536823	6.0117738	4.1716127	7.6841836	6.4644765	1.6571314	2.6213452	3.7388135	5.4014384	5.3199594	4.3898654	3.4128417	6.0008938	4.8557423	6.8352646	6.9573756	7.2331186	0.8371508	7.3197892	3.6779126	4.2705249	5.7212207	5.1796653	7.993081	3.8106545	4.196363	6.3475747	6.3265589	5.1000601	7.704129	8.164076	4.8798171	7.4666425	6.8725563	4.6702414	7.5908912	4.674289	3.4076139	7.3826747	4.9931093	5.6645707	10.9329268	5.57955	4.8796323	6.3272061
TCGA-E2-A15S	428	0	4.7654368	4.0148203	7.5725985	5.3282887	2.0267512	5.853348	6.5085808	1.6433383	5.2948955	3.3714837	5.3519179	5.0879842	5.7977445	3.7980124	7.8966529	3.9687922	6.7684804	4.9085298	9.3123252	0.9108752	7.900513	6.1763843	5.7962443	5.9603062	5.9940836	6.5527711	6.4098995	6.5189442	10.2801088	8.2253681	2.6682736	7.6699206	8.0383941	2.2233446	7.9646653	9.4119519	5.1147829	3.7171398	5.9909948	2.648142	7.3849963	5.7777453	4.6148764	4.2908419	8.0383921	2.5363894	6.1838961
TCGA-EW-A1J5	477	0	5.364083	5.574158	8.190926	4.576168	5.145157	6.752445	7.264458	5.930582	7.363342	3.808327	5.834297	5.236145	6.337282	4.622506	6.7175	6.481295	8.19696	7.370004	10.009075	2.806522	7.446574	5.175312	5.721287	6.114416	3.608581	6.640472	5.74272	4.730443	10.585904	7.009816	6.292017	7.167827	7.37197	3.83019	7.611537	9.283034	5.100795	3.539577	6.24642	4.418116	7.780362	4.665233	4.032806	5.618065	7.368268	6.026282	5.562991
TCGA-OL-A6VR	1220	0	4.4748367	4.6273503	7.9202383	6.4056193	7.3195614	5.626727	7.3560379	8.6742131	7.1911706	3.8699367	5.3155727	7.6975678	5.0828909	3.837365	4.9762883	4.32616	8.1984885	7.2556931	9.5663965	1.6296333	7.8788152	5.0968929	3.9226446	6.4403923	5.5489725	7.0192841	6.4493854	4.3833394	8.7463318	5.4147241	5.6409497	7.2457702	7.5775465	2.6330729	8.1227151	6.1978935	5.2960815	3.6890407	6.1740739	2.2897171	7.5732127	3.5085855	3.9768969	7.8072246	7.091225	5.3010057	5.6135267
TCGA-AQ-A04J	819	0	4.984875	5.377139	7.17528	4.196714	4.044766	6.541094	6.041358	3.2845	3.849225	3.654154	6.783517	5.476373	6.095086	4.244195	5.830736	5.879055	7.00223	7.017963	7.823692	4.706381	6.148029	4.523122	2.981554	6.476959	5.833103	7.281004	4.913397	3.949429	6.399885	6.532815	5.333366	8.800115	7.096979	4.645074	7.472389	8.450831	3.930379	6.340411	5.612941	4.854743	8.409987	5.348234	5.39004	4.482656	6.324572	5.619002	6.062322
TCGA-D8-A27E	530	0	5.5505681	5.0960731	8.4947211	4.0403844	3.2507791	5.5342461	7.0562123	2.015895	6.9728807	3.391201	6.2682191	6.7662613	5.4538573	4.5755282	3.7984313	5.3290534	8.0209868	7.299529	10.0380046	0.8476553	7.8001407	4.6272799	3.9712801	6.2376407	3.8736176	6.1961992	6.1462595	3.9271636	9.9938892	4.3206799	4.8883522	7.2606098	7.0112786	5.9695849	6.3191803	9.3712243	3.3935474	4.6442541	6.0030622	5.349455	7.0190819	2.6799042	2.7157386	6.7697151	7.5825397	5.304493	5.6179759
TCGA-AO-A0JD	2190	0	5.5118096	4.4873936	7.9370127	3.034317	7.0023176	6.1482794	7.8374133	3.1510499	6.8575003	3.2658095	6.8834802	6.7220376	6.1141537	3.7009355	7.3544429	4.5439469	6.7311801	7.2807766	9.7536561	1.1278092	7.3885197	4.6558598	4.7675309	6.3878859	4.6483432	6.0504525	3.6880316	5.9664598	9.1964093	8.0487117	3.5139494	7.8185409	8.080762	3.2863295	6.4928482	8.5408302	3.596744	4.9959491	5.8692421	3.5216941	7.1169289	5.5381237	5.3341952	6.0491011	7.2753136	6.3133686	5.8775182
TCGA-A7-A6VY	266	0	5.1773608	5.1057589	7.0656443	6.4051375	3.9963164	5.9922064	6.2768306	3.0247365	1.9139635	5.1836154	6.7039168	5.5302338	5.2772825	2.9898195	6.8908741	5.847544	7.2975036	5.7232354	7.9499787	1.645765	6.3259806	4.078173	2.2948173	6.4425699	5.8634649	6.9714501	4.2004133	5.1616167	7.3567804	7.3291206	4.7236803	8.8690834	7.6773339	4.5847485	8.4070625	7.6256749	6.6252571	7.0923264	5.1128456	4.399992	9.7653761	6.2351835	5.1492851	3.2741862	5.8449635	5.3621532	5.212298
TCGA-B6-A0IN	2573	1	3.4131981	5.0419328	6.9809391	4.5886042	3.5086395	6.4668847	5.5532718	2.8158246	5.108839	2.9652535	5.7470273	3.9446813	4.3048991	2.4336255	4.5165182	4.5416131	6.5749718	4.6593619	8.1690796	2.5434201	7.1298468	3.9698771	3.3573955	5.1211755	3.6370358	7.2984604	4.300527	4.30208	6.0727307	5.3231701	3.438269	7.257331	5.8082183	2.3258152	7.6285161	6.3956299	4.0922596	3.3566934	4.3486377	3.7023774	6.1021528	3.8311776	3.0012568	3.4650499	5.0221915	4.311751	4.7009666
TCGA-A8-A07W	304	0	5.4567171	5.3377187	9.0796715	6.1777157	7.387943	6.6551251	6.6021208	4.4333764	6.3783848	4.0364002	5.5214412	4.4296989	5.96781	4.1248738	7.5008253	6.2947976	8.223016	7.0056464	9.2251616	0.795175	8.7536412	4.8907228	6.3352293	6.7807599	2.9616111	6.1214179	4.9719654	6.0726433	11.8546563	7.5832764	6.1568904	7.6740103	8.348529	3.7729165	8.4215986	9.2648198	5.227687	4.9766015	5.1455116	4.5273457	8.2152248	5.6107734	5.2923286	7.5554134	7.5003035	5.870108	6.5972192
TCGA-A8-A09W	30	0	4.801145	4.7980237	8.285768	3.540985	3.3677573	6.4920342	6.9690324	10.801094	7.8030942	3.0209391	6.6055394	5.052802	4.972596	3.8363844	7.6089814	5.9330431	8.9526974	6.6775831	9.098943	0.959365	8.0640453	3.6768515	4.9294625	5.3150538	5.5814479	7.133754	3.8133858	4.6014935	5.3439504	8.2465346	3.3563999	7.7466725	7.9520451	2.800936	8.1265415	7.6216925	3.0648311	3.8465966	5.8074996	4.3052033	6.3550737	5.7257966	5.636186	3.695241	6.768639	4.8286461	7.4225759
TCGA-AC-A23C	585	0	5.3104448	4.6324736	7.497861	4.0443288	5.0806743	6.2882044	6.922108	2.8557474	7.4732457	3.7643444	6.1590721	6.4306514	5.9335013	4.8740404	4.9164988	5.9890287	6.8492159	6.5214144	8.5763314	0.9256756	7.6880455	5.0268137	4.2555769	6.4603408	4.7616202	6.9950502	5.0787721	4.5535489	8.4475796	5.7021989	4.5039132	8.7168563	7.161567	3.6839817	6.7066976	8.3570081	3.657019	3.851922	6.0459164	5.6030157	8.060777	4.1761548	4.1925066	5.9159764	7.266504	5.7604435	6.1748901
TCGA-E9-A1RH	1417	0	5.7848789	3.2543248	8.2217739	3.1307804	2.9007181	4.8263974	6.441057	10.1820369	7.232454	3.4912762	6.7271573	7.6391536	4.7422288	4.5578917	7.8520071	5.5332421	7.21951	7.0937954	9.6091491	0.8314869	6.9209192	4.4753611	5.5126173	6.1610068	4.1898608	7.2937947	4.3172702	4.6220826	7.2286696	9.2873357	3.8867578	8.1727099	7.6580145	2.7629124	6.8636911	7.5160472	3.6644713	4.7084372	5.9536134	5.9801183	8.045984	7.3861908	5.7317897	6.3160588	7.027944	4.9760068	6.2903474
TCGA-AO-A12A	3112	0	5.0463431	5.2001287	7.7179992	4.5506442	6.601115	6.5382927	6.8537285	3.9230376	7.0285504	3.7859858	6.8091611	6.0611871	6.0649199	4.6910039	5.2641447	6.4089956	8.1310481	7.0782013	9.693243	1.563921	7.1378306	4.766379	4.5159735	6.2911538	5.2365748	7.9529499	5.5311738	4.3078119	9.2106754	6.9820499	4.0603385	8.4155318	7.3111899	4.2380716	8.6716927	8.6510327	5.6081679	3.3691506	6.1910967	4.6611222	8.142603	4.2092004	4.8314005	7.0023373	6.8025493	5.6810345	6.4287291
TCGA-BH-A0B0	2477	0	4.9895797	5.3502568	7.34932	4.3516839	3.203593	6.7719055	7.2173945	2.880738	7.5587944	3.5676407	5.8216246	6.1501946	6.0932776	3.8269452	5.0654684	6.4219479	7.7362247	7.2532827	8.5959955	2.3569148	7.2429155	3.995228	3.2396885	5.8916754	4.7066134	8.647366	5.3255003	4.0662703	8.4383605	6.2614021	3.180625	7.6424972	7.2626089	4.1012812	7.0168809	7.7806041	5.8390081	4.8033506	5.2587144	4.9364014	7.4395489	3.5407817	3.6058966	6.9409478	6.7593885	5.3885704	6.4061858
TCGA-A7-A3J0	313	0	5.0646604	5.1827563	9.4409544	4.9316337	4.9785115	5.718128	7.3877314	1.7260693	6.8311492	3.8103675	6.0282735	6.9129645	5.4904466	4.8044253	5.4805781	4.4933847	6.9452657	6.9300988	8.648965	1.5366664	7.5542877	4.2966006	5.0254188	6.3560369	6.123955	5.9488988	6.1130704	4.4358238	8.8109387	6.3210907	6.0054232	7.0608211	7.1181665	5.138801	7.4386727	8.4015584	3.8897952	3.7022787	5.6749544	2.7138631	8.0978076	4.733292	4.045291	7.1149945	6.832034	5.2463693	5.6744413
TCGA-BH-A1FU	1688	1	5.2765823	5.4006245	7.8763296	4.8995926	6.5088782	6.4855235	7.5946895	3.5133406	7.7599321	3.7823833	6.4888373	7.3374194	5.8030647	4.8249706	6.0600036	6.3676443	7.6324499	7.208346	8.5327358	2.962093	7.2808302	4.4625847	3.9998042	6.5717412	5.6713538	7.5045299	5.2611311	3.9822429	7.8975764	6.9917734	3.4201241	8.4289694	7.5962857	4.1742682	7.6562187	7.7108706	5.1193417	4.0807405	5.9626905	6.1191748	8.7908365	4.9621658	5.7085569	7.6895082	7.0565277	5.7915488	5.8130061
TCGA-E2-A576	1043	0	3.9750039	5.0630862	6.6654846	7.4939041	3.9619217	5.8576499	6.3308746	1.9483075	6.0219572	3.6827261	5.7804773	4.4399357	4.854535	2.1548034	5.7816371	4.5430787	6.6788416	5.5109556	7.2500518	1.6611206	8.4822338	4.428876	4.4405178	5.4497648	3.2044408	6.0608416	4.8291914	4.7970176	8.3036788	6.8234719	3.4729266	7.0931742	6.9602898	3.1257111	6.5394273	8.5425785	4.9951285	3.8565595	5.0832392	3.0200745	8.2927235	4.9509896	3.8849755	8.2779462	5.6030751	4.8177453	5.8611844
TCGA-E2-A1IG	2140	0	4.6535617	5.1669122	8.7757348	4.6874863	3.6157888	6.421962	6.677662	4.1541437	4.2359511	3.609759	5.9832961	6.1018002	5.4550945	3.6554421	5.3784244	6.7059197	8.0461278	8.2592355	10.4034059	0.9398122	8.2050792	4.7095438	5.2102606	6.6594089	4.1580157	7.3822449	5.1508096	4.6288858	11.122329	5.7589361	4.8356562	7.7714789	7.1778691	3.6212845	7.7406533	9.1198493	5.6547901	3.8702923	5.5891271	5.5070418	7.834648	4.4824037	3.7386423	6.5025042	6.7094025	5.5968969	5.0427184
TCGA-AO-A0J6	1140	0	5.0229872	5.0492657	7.9398769	3.6390496	2.909464	7.3319533	5.5893569	1.3877578	1.6789419	3.6545438	5.4753032	5.7122486	5.4126627	3.6036283	7.2654415	4.0523992	7.9218329	6.8571618	9.6169543	0.9125668	7.0607544	4.2884512	5.2694513	6.717109	7.1408766	5.5309225	5.0470173	4.1852847	7.5456498	7.1524878	5.6776358	8.8997586	7.9139907	4.7411058	6.6044533	7.1379529	3.2991409	1.8456178	4.5993178	0.8100962	9.9386551	6.8640407	5.1004863	4.7213209	6.5406934	5.4865655	7.0244898
TCGA-E2-A10A	1229	0	5.1583067	5.0877125	8.8023947	4.4091496	7.0267504	5.9759921	7.4811139	2.6884847	6.4874817	3.9410367	6.711384	7.1772282	6.2031761	4.0528057	6.5106642	6.1083591	8.6686611	8.058759	10.3554662	0.9643153	8.6165179	5.3241641	5.6611735	6.8077359	4.615327	5.9076696	5.036617	4.0174307	10.4990174	7.8482598	5.5405225	8.4173519	7.3096503	3.4622837	9.4813367	8.9821105	3.2779771	3.7661267	6.3357307	4.6773057	7.6111752	4.9761074	4.8444238	3.6708134	7.5589151	5.7964309	6.1993648
TCGA-E9-A1RF	200	0	4.8187452	5.219695	7.6301209	3.582992	5.6946767	6.5505898	6.815866	3.6571429	5.9492416	3.6312161	6.288285	5.3256929	5.0401891	3.3191053	6.2653699	6.1471609	6.7052812	6.7438635	9.4568099	1.0343201	7.2783194	4.9047899	3.4743044	6.0437356	4.109133	6.4117983	4.9453823	6.9912653	7.3052993	5.3843037	4.1970631	7.6730644	7.0716679	3.2340091	7.1135473	7.4752685	4.2844656	3.812075	4.9638597	4.274024	7.9540075	5.2050638	2.9380696	5.2428841	6.5689889	5.8136115	5.1444612
TCGA-A8-A09K	912	0	4.9660138	4.2721158	7.6790772	5.0267441	2.2842104	5.3587343	6.5947804	1.8990717	5.4738985	4.025134	5.5659492	6.0169286	5.7877357	4.1791997	5.6606568	4.0225775	7.2110098	7.6473403	10.9299637	1.6695295	6.7184079	6.1800152	4.3703607	5.8959928	3.0210626	5.3426075	5.7180529	5.4408702	8.8546068	6.162732	5.3276585	6.2712587	7.2047228	2.8688185	6.2845614	7.8935245	3.0143246	3.7753579	5.3641063	3.6517884	7.2404065	3.9777665	3.7604392	7.0747957	6.8819898	6.153641	4.9055052
TCGA-AR-A24N	3035	0	5.2356595	4.0826075	8.1668947	4.7934151	9.0978783	5.8231569	6.7942987	7.190966	7.9067819	3.6204227	6.2894862	5.7820679	5.5112899	4.895194	5.5907956	6.1782043	7.7492394	7.710375	10.0237315	0.9964699	8.9860755	4.5208727	5.8937519	6.1528708	5.7972561	6.3239102	4.8532763	5.2257617	9.5705564	7.3504439	4.6801564	7.4818556	7.4178577	3.2392259	8.8761445	8.4051993	3.9106924	3.8811822	6.0720646	4.583787	8.0797634	4.4296368	5.4332154	4.9942335	7.2181679	5.4532081	6.67783
TCGA-S3-AA14	529	0	4.9483827	4.7682356	8.7748516	4.6089043	3.4714187	6.3464786	7.5945231	11.5768512	7.8676393	3.355261	5.401455	6.6102709	5.1391015	4.3026536	5.2113378	6.0728064	8.3596189	7.7030214	8.6603753	1.1748758	7.5945856	4.4591845	3.8193815	6.0698958	4.7097517	6.7012983	5.6411347	3.4267101	8.7980636	6.5575737	3.101284	7.1896418	7.3512892	3.8371974	8.259537	8.594939	5.9495893	3.0545927	5.1540687	4.6717001	7.0079322	4.3922511	4.3194386	4.8193891	6.7841394	5.0459495	6.1650958
TCGA-E2-A1B5	984	0	5.0395977	5.6842793	6.167781	3.6926526	3.67434	6.6632343	5.9352946	1.8464152	5.9564037	3.4267184	6.4113123	4.5057635	5.3665668	4.3303624	4.771623	4.7465635	7.1641546	6.6017523	8.5594588	4.2663363	7.8211614	3.6049805	2.8326764	6.1260413	5.1262028	8.0398235	5.7491415	3.7636546	6.7059732	5.3181106	4.7413489	7.3433036	6.5562765	3.4950679	7.0128631	8.2567149	4.8494608	3.4455962	6.4219175	3.8491293	7.9040893	3.5967726	3.298751	7.5582414	6.0224665	4.911167	6.1307532
TCGA-B6-A0WT	5739	0	5.1120751	4.6000455	8.7941045	4.4233796	4.1306942	6.0027132	7.2617033	6.9726284	6.9408096	3.7611515	6.7004254	6.6148058	6.2319377	4.1553773	5.6792857	6.1365772	7.2826028	6.4251587	9.502846	0.8205045	7.9457461	4.994552	5.6308617	7.0937785	4.7080349	6.9334932	5.1369388	4.66434	9.3536071	6.5828808	4.2018348	7.746156	7.1946183	3.5196403	7.6422772	8.4210159	4.6091262	4.3577623	6.1904963	5.4549733	7.2430771	4.4801943	4.2746411	7.0166491	7.5181914	5.0323528	5.2204955
TCGA-UL-AAZ6	518	0	4.3384911	4.3338279	6.4381893	5.8485653	4.2867808	5.5151231	6.3892175	1.9846642	5.7926957	3.9539408	5.7787971	4.5021979	5.0710366	2.9437743	6.6586947	5.4884309	8.1141997	4.1209784	7.7044262	0.8476553	8.5138448	3.654185	3.5117404	6.0587743	2.6088675	6.2425747	4.489923	4.7559699	8.0009594	6.3310068	4.9837861	7.2944003	7.5020391	2.9081098	7.1653489	7.9454071	5.5980863	3.7375037	4.5466118	1.9979117	7.8132699	4.8952961	3.8417073	6.9771367	5.6951641	5.2143806	4.6568119
TCGA-OL-A5DA	1783	0	4.7200362	5.0622337	7.7621374	5.5745214	6.639741	6.2277622	6.7644042	5.1599595	7.4289478	3.2656866	8.2154252	6.7407635	5.8052299	3.7269765	4.8210336	5.6286022	9.0163155	6.5780666	10.4919475	1.2603106	7.2088135	4.670122	4.0297767	5.9992263	5.1355408	6.3173058	5.7556843	5.1060117	9.485608	5.74104	3.1905396	8.4045866	7.234544	3.3716902	8.0201584	9.0835567	6.1311701	5.5604376	6.0177977	5.2573167	7.3918551	3.8369734	2.9368082	5.1870682	6.3451458	5.5126294	4.6593543
TCGA-E9-A1NF	1072	1	4.7586739	5.536335	7.0384796	4.3655905	6.1884482	7.2355806	7.0322641	5.3833294	7.2781642	3.9439038	6.0675234	5.9706473	5.3541695	3.9153832	5.3447454	7.0446825	7.8744737	6.8035866	8.6100349	0.7689182	7.4721155	3.8432416	3.4967095	5.9997364	4.2980228	8.0790272	3.9909056	3.8364377	7.337668	6.0172987	4.8598471	8.4691104	7.1051163	3.9366407	7.2427509	7.4424217	5.0586949	4.2164328	5.5483482	4.9218026	7.5568678	4.018218	3.7936382	7.3302261	6.423816	5.1976169	5.5049401
TCGA-AN-A0FL	231	0	3.721019	3.8602714	6.270744	5.147315	4.7613275	4.77401	7.0613215	1.5226517	4.3458018	3.1307644	7.4433118	5.0825306	4.5280759	3.0320494	5.3641749	3.7943245	8.5555588	6.1928207	6.7829284	0.8303131	5.2082994	3.3140783	2.0059219	5.7478465	4.7365796	5.7452688	4.7775332	3.221119	5.8557005	6.2216863	6.0281861	8.3492019	6.5453638	4.6429077	5.7719771	6.2218821	4.9773232	4.0756697	4.3297126	2.4432962	8.6377317	3.6977547	4.249694	9.1023074	4.9079078	4.6668492	5.6211754
TCGA-A8-A08T	3409	1	4.5112206	4.7281692	7.8934095	3.1425143	4.5651252	6.0755467	7.0785806	3.7478331	6.0747106	3.6143517	6.3041908	6.0966209	5.8878748	4.465296	5.1409599	5.9512925	7.4074872	6.0728529	8.9853041	0.9527457	6.7637522	4.9450785	4.2139436	5.8413536	4.2304908	6.5420954	5.6037028	5.0615736	9.1909095	5.8138196	5.6947589	7.4272193	7.0939969	4.5264353	6.7323102	8.9803493	5.5876163	3.9465917	6.1147731	4.9013711	7.1464843	3.8783122	4.0673737	7.3110777	7.0475117	5.4827076	6.6470203
TCGA-AO-A0JG	798	0	5.4639167	5.5082208	8.3234115	3.9170495	3.1328026	6.5615575	7.1279225	3.1300411	7.5323503	3.5476297	6.138624	4.3978679	6.2209775	4.5817425	4.1779993	5.7343878	9.912247	7.7529268	10.3502478	3.0841068	7.7819991	5.2962853	3.2549084	6.4719617	3.5391891	8.0139046	5.3749266	4.2248059	10.239708	4.5531741	4.2057595	8.0365916	6.8246462	4.1167264	6.4089261	9.5513353	5.0172537	3.4368752	6.6512778	5.1912736	6.5939514	2.8574234	4.1861782	5.7725901	7.5935983	5.8584477	5.3673212
TCGA-A2-A0SW	1365	1	4.2165758	4.933034	6.5137766	4.4544331	4.1092013	6.3514418	6.5824834	2.6530126	5.8516159	3.2010572	6.0204622	3.3153632	4.5379011	3.6779745	6.639062	5.0384737	7.0269227	5.6443964	7.6753197	2.2443815	8.0740732	3.7214928	3.3649716	6.0250802	3.0883954	5.88093	3.9361163	3.8841055	6.7231662	6.5069494	3.3288578	6.5544235	6.9149043	3.2130358	6.2668616	6.1269094	2.9691854	4.4329652	5.1470089	4.1259612	7.2378745	4.5188975	4.8449648	4.8563454	6.0977036	4.7466191	5.2542827
TCGA-PE-A5DE	2645	0	4.8579931	6.5458947	7.4649631	4.4712249	6.2705436	6.9586246	7.1069083	7.1676389	6.6288218	3.9977016	5.8109493	4.4445624	5.5354395	4.4882417	5.5104768	5.978707	7.5377792	7.2591209	8.8929225	4.2084586	8.6519477	4.1430134	4.0177477	5.7885039	4.5418369	6.8211559	5.7736731	3.8616598	8.3861592	5.9174305	3.6745162	8.2742153	7.1705278	3.5421449	8.1885947	8.847537	4.5530923	4.53082	5.6782462	4.6539823	9.0491332	4.1930757	4.2648084	5.9102503	6.6182748	5.1187382	5.666917
TCGA-D8-A27K	1461	0	5.334473	5.10635	8.154857	3.991658	5.92006	6.405065	7.03426	6.236664	7.78625	3.83946	6.44911	7.057715	6.135746	5.218868	4.841806	6.203807	7.6649	7.079294	8.954439	2.14763	7.595127	5.048858	4.836056	5.926689	5.111304	6.752462	5.620662	4.369468	8.66669	6.312137	4.36895	8.144839	7.450797	4.565883	7.574137	8.915179	4.688516	3.437627	6.456644	5.112473	7.732273	3.501485	4.297947	5.31925	7.245679	5.70801	6.24235
TCGA-B6-A0IH	2965	1	5.1718988	5.7384003	7.2096495	4.2781785	6.7538949	6.6092632	6.2452157	3.1998836	6.1244604	3.5624032	6.3438435	7.2187618	6.0994216	4.6267246	3.788549	5.9738736	7.6946761	6.9848597	9.2227831	1.4712229	6.5500101	4.9249452	3.6381745	5.8169866	5.5398341	8.2280073	5.4411744	3.8923515	7.4652103	3.9621385	3.3751405	7.5421698	7.4202161	5.3693189	7.270314	8.8809977	6.1840225	3.9028395	5.6182538	3.2960931	7.7024005	1.7961556	3.2219969	6.2176806	7.2867255	5.7757351	6.691223
TCGA-D8-A1XS	496	0	5.2075811	4.6984529	8.7967676	4.9010596	4.6364178	6.6631633	6.7355287	9.6123296	7.1151057	3.6655064	6.6457678	8.2502056	6.0340241	4.3271818	7.7115674	6.3458046	9.4919362	7.3665253	9.8316323	0.8621546	7.3611885	4.6329118	6.4190219	6.3279751	5.7170178	6.8959332	5.2653052	4.0205175	10.5336505	7.4769329	3.9313988	7.5384893	7.1852441	3.7493326	7.8008736	9.2619797	5.0957012	2.8536724	5.4737294	4.9659812	7.7935213	4.8926913	4.7375456	4.800442	7.143278	6.3334538	6.4029012
TCGA-BH-A1ET	2520	1	5.2563777	5.0431415	8.3170037	3.4142736	4.2191197	6.2442973	6.92231	2.7957181	8.8642612	3.6054543	6.6746119	6.1679628	6.2779948	5.175387	3.9706877	6.0328982	8.4962764	6.8904212	9.2985218	1.0653865	7.774756	4.8561361	4.3654822	6.9546143	3.5788737	7.4786841	4.5800471	3.6296985	8.7562129	5.2817406	4.2609102	8.6561303	7.3469583	3.6387631	6.6881866	8.6761516	4.1373524	3.0676161	6.5073969	4.5798739	6.8292322	3.1701743	3.5738442	4.0711537	7.5448794	5.6666865	6.2528428
TCGA-B6-A0IP	3926	1	4.8811975	5.1330308	7.9545182	4.3722476	4.0346116	6.1713501	6.9136996	3.2599211	7.9310223	3.2860789	6.444772	6.6602217	5.948797	4.0564648	5.1428671	5.5995675	7.7408692	6.7767803	9.5177436	3.9378158	7.5585553	4.4302107	4.766312	6.0062629	4.6757362	6.5587355	5.8528071	5.0797313	10.1850649	6.6869612	3.758316	7.8118756	7.4452161	2.5973795	8.6252094	8.7412661	4.6294137	3.6062517	6.0380291	4.2229279	7.3863599	4.618313	4.9279572	6.4846877	6.8039395	5.3164516	5.506106
TCGA-AC-A8OS	70	0	4.967917	5.346136	6.966245	5.135149	3.327093	6.525491	7.497657	4.254172	7.182968	4.114757	5.875465	5.451609	5.458049	4.427428	4.190504	5.777946	7.231901	6.807235	8.744102	2.683674	8.09376	4.688264	3.301783	5.39483	4.135279	8.057913	6.021183	4.038046	8.160877	5.541645	3.759265	7.78616	6.794454	4.821728	6.868413	8.154988	5.437493	3.476648	5.660721	4.318406	7.469099	3.251234	3.040486	4.63694	6.936124	5.062819	5.361071
TCGA-BH-A1FD	1009	1	5.4199203	4.2689085	7.8570243	2.9426994	7.3885781	6.016953	6.249355	7.8032445	6.9373289	3.2060303	6.6146518	6.2012778	6.1606358	3.4957251	6.6340893	6.1434014	8.4475148	7.0565802	9.1444864	0.831878	8.6132217	4.7721326	4.4220925	5.9963261	3.279555	6.4047892	4.0209081	5.4480393	9.0973371	7.2123345	4.6812186	8.9309117	7.7446098	3.9279953	6.9493938	8.6972618	3.1189581	5.1707876	5.7969925	4.9264379	7.3674504	5.3006155	5.2726457	3.7691834	7.4393061	5.0679384	6.0585025
TCGA-A7-A0CJ	931	0	5.1192201	4.1967378	7.2161765	4.9826704	6.0710771	4.6625208	6.7199408	6.5030394	6.6613441	3.0088036	6.1348331	5.8702698	5.5509373	3.2036237	7.013865	4.958968	8.0085008	7.2756414	10.318105	0.7957723	8.8368442	5.225982	4.3321381	5.8615089	5.4540082	6.1599572	3.890949	5.0734489	8.8894507	5.8418589	5.0006543	7.7575761	7.6693516	1.8710039	6.7210308	8.5763854	5.3145468	3.650106	5.7719766	2.9867819	9.1308574	5.6571207	5.2890119	7.4866433	6.5048058	6.1231265	5.8989048
TCGA-A8-A094	0	0	5.0809071	4.9710087	7.8050217	4.9623578	2.0510202	6.4333842	8.2947799	3.3176708	5.6773643	3.5299998	7.0690345	6.4244284	5.7583007	4.3024932	7.2160525	5.6905913	7.5998355	5.5070011	7.7652098	1.7447928	7.7270368	3.7359467	4.1744674	6.6583468	4.5297837	6.2513504	4.0560955	4.2432223	7.5221658	8.1110533	3.21248	8.3669111	7.6166429	4.9115954	6.516014	7.8953324	3.0351097	3.8889897	5.047344	3.4876969	8.2139809	5.4600425	4.893535	5.2945667	6.4835993	5.2986465	6.1692352
TCGA-A8-A08F	1004	0	5.299068	5.7073362	8.2625735	5.0051895	5.1467651	7.7021795	6.5653626	3.6305647	3.9138151	3.7530965	6.3274246	4.9064945	5.4342927	3.7959151	7.5039971	6.049997	7.5899087	6.3995265	9.1905508	1.3731624	7.3584724	5.2130788	3.1138172	6.691522	3.4859882	5.9953698	4.2477127	5.7324988	9.8776858	7.3297091	5.1137822	7.6039037	7.683716	3.1799891	7.1061976	7.8325194	3.2385919	4.0354641	4.9046618	3.0488967	7.6016364	5.0038483	5.2860478	3.5186912	7.2234308	5.3427636	5.5917278
TCGA-D8-A146	643	0	5.365121	5.091762	7.645163	3.995493	5.495293	6.686219	7.717759	4.292397	8.236112	3.89026	6.582146	6.779202	6.198642	4.547383	5.370725	6.430116	8.192388	6.71647	9.617828	2.381193	8.467578	4.999612	3.742962	6.171482	4.599318	7.708447	5.562128	4.402026	9.057195	5.925746	3.377968	8.138093	7.196111	4.001045	7.800959	8.752917	4.946144	4.343857	6.059538	5.977083	7.642312	3.559082	3.801141	5.622269	7.356668	5.634271	6.298465
TCGA-BH-A0HI	620	0	5.0551021	5.468335	7.8520045	4.1290743	7.0179284	6.2690675	7.1157682	2.7463067	7.6281479	3.0300185	6.7381008	6.1996695	5.5684704	4.0530476	4.8894732	5.7842127	8.1854338	7.0278248	10.0672366	0.9486898	8.9279019	4.1999893	4.3119944	5.688544	4.1368728	6.9751393	5.0876311	4.281075	9.0951626	6.0432786	4.5130128	8.0453186	7.0991926	3.0081403	7.5618915	9.044274	4.9549692	3.5261337	5.8855338	4.7540567	8.4917147	3.4440531	3.6070657	6.1961567	6.9773664	5.4537517	5.9085161
TCGA-B6-A0X5	2097	1	5.1124021	3.9061869	7.7189712	4.664348	2.9509652	5.7934779	6.7168455	2.124265	6.1739353	3.5828487	6.3191364	7.4812248	6.4273218	4.8139664	6.7267473	4.4829302	8.3789833	7.1241174	8.2295363	0.8338325	8.4673914	3.5469575	5.9373321	6.3791472	5.3045592	5.3943659	5.588795	3.9528366	8.088639	8.3035346	5.408221	7.6351912	7.3894436	3.5563066	7.7452896	4.2676811	4.2347172	2.5523203	5.8681824	3.2910282	6.9409105	6.0308401	6.2241541	7.6200757	6.9390003	5.1962362	6.7977783
TCGA-C8-A12X	385	0	4.3206746	4.9878898	8.3141309	4.2590963	6.2439379	6.1065142	6.6203123	2.4635208	6.7496655	3.852824	5.439609	2.9480333	5.1477707	3.5712194	5.3482272	5.844399	9.1839475	7.0749942	9.1252241	0.7689182	5.6507815	4.7556786	4.9154275	6.5761652	2.2585533	6.9050289	5.6696771	5.1053958	8.8730615	5.8754598	6.2385674	8.422376	7.4037247	2.2595423	7.8083599	7.8586576	4.7108758	3.6973978	5.6613072	2.7217348	8.369664	4.4189776	4.6243634	7.7918286	6.3600091	5.4721163	5.0659259
TCGA-BH-A0B5	2136	0	5.3676077	4.988809	7.7503207	4.9066058	3.8798583	6.7650998	7.3311999	4.043993	8.3310808	3.6608585	5.7935783	6.6704788	6.5834914	4.4407659	6.2661881	6.4959088	8.646583	7.5540753	10.1598247	1.2418836	7.7444436	4.8423833	5.5362752	6.1149165	3.8286884	7.2453598	5.6007532	4.230208	7.9164736	8.1748567	5.3151214	8.4287361	8.0018252	4.0700585	7.6028417	9.1712342	4.9722617	3.5299076	5.9649502	4.629661	7.6795675	5.5354219	5.2686975	5.9828717	7.6825969	5.8911688	5.6317495
TCGA-BH-A0DZ	495	0	4.3942995	4.9769804	10.1213898	4.4825663	2.6048025	6.6551215	6.9966332	5.1470245	7.2094843	2.8624339	6.7176078	5.4909801	5.1359664	2.9752656	6.4307956	6.592378	8.153763	6.2938482	9.4816222	0.8234521	8.562529	3.9362284	3.649736	5.3646287	5.0365625	6.8004803	3.8776486	4.0542665	8.3062729	7.727989	3.6159151	8.3143727	7.7717458	3.5448646	7.8892353	8.2091113	4.5887119	3.1331406	5.3537587	4.380018	7.6091224	5.527321	5.3682459	6.3645362	6.9088318	5.5468912	6.630902
TCGA-XX-A899	467	0	5.1178716	5.7103974	7.8402172	4.8744574	6.0834547	6.8692062	6.7712545	9.4289735	5.6097478	4.3968883	5.9565655	6.5754109	5.5136658	4.9120531	5.1418253	6.6234076	8.0859033	8.7435679	9.7463861	5.6791118	7.4686957	4.605307	4.265462	5.8760341	6.2658865	7.8465345	6.245303	4.0009814	11.1162474	5.8935956	5.0447905	8.1114548	7.3086109	4.1429532	8.7480441	9.3427506	5.8547939	4.59094	5.9986203	5.2948457	8.7779155	3.4399016	3.6195924	5.8816066	6.8454603	5.3018075	6.301136
TCGA-B6-A1KF	3088	0	4.6030882	3.732328	7.9197369	4.0431098	9.5767355	6.5444706	5.5049809	1.4539642	3.4113836	3.1491769	6.903412	6.8079921	5.8819051	3.4208548	7.4886799	4.1383472	7.7369111	5.5150276	7.6098368	0.7689182	7.8115727	4.1135698	4.364862	6.8836367	6.965605	8.116857	3.1332723	4.3167073	6.9630007	7.924347	4.0458689	9.0504577	7.4476257	2.9590852	6.033554	6.8668951	5.8115852	2.815637	6.3099373	2.9874692	8.8482041	5.7352221	5.3680387	5.309911	5.6410669	5.7093898	5.9873796
TCGA-A8-A07F	577	0	5.2892824	4.9903396	8.8908881	4.9597215	3.5413942	6.5238249	6.9347827	7.9706911	9.0127318	3.73761	7.3123379	7.3015639	6.6963008	5.6298858	5.6706793	6.4647457	8.682523	6.2475529	8.1191425	0.8965337	8.8912598	5.2004516	5.6801239	6.4325238	4.7824639	6.7022053	4.685224	5.0582057	8.4778266	6.690244	3.0267329	7.8936406	7.8809562	5.8732384	8.089388	9.3343281	3.8244941	2.4766733	6.2966277	4.4257187	7.1862326	4.8707209	5.6951081	3.9543653	7.2714761	5.8330487	6.9206888
TCGA-PL-A8LX	5	0	3.7608837	5.9002972	9.4859433	4.6465561	3.763092	7.3785816	7.0962179	1.2237741	3.2572926	4.2563527	5.9369238	5.2297808	5.6680973	3.2996601	4.2305543	4.7958384	7.6228363	5.4434692	7.3490433	0.8238448	8.4342966	4.7886943	3.8434272	6.3326438	2.6938581	6.1617215	5.3568527	5.4388955	10.6490988	3.9461858	5.8803961	7.8228132	7.5519508	2.3791758	8.769039	8.7291916	4.2440638	5.4555307	5.2771679	2.7205138	7.2237461	2.6668956	2.838598	2.7201058	6.5475958	4.9206313	4.4489634
TCGA-AR-A0TV	2288	0	5.5331397	5.110986	8.0748944	3.8184699	5.7398398	6.0678967	6.0174677	3.9678445	3.7603534	3.4464594	6.4386627	4.9286627	5.9528784	3.5744281	6.7413211	5.4202209	6.7703828	6.5848721	9.3691607	1.3149108	7.7625461	4.9055165	5.4336187	5.9378857	5.501135	5.2310174	6.1815413	4.4505981	10.497312	7.4645484	4.9152765	7.457323	7.4424136	2.4083546	7.6506169	6.8687795	5.1852159	4.4486101	5.5368205	3.6606987	8.6277345	5.2950815	4.1802578	4.0793394	6.1583122	5.5620741	6.6809224
TCGA-B6-A0RS	3063	1	4.3368536	5.0219682	8.0562966	4.7728698	6.3529369	6.6472077	6.1425369	6.6035267	6.7947287	3.2615042	6.1717034	5.4965721	5.099398	4.0506439	5.4942367	5.4376178	7.158258	6.6339388	9.9132055	1.2386894	7.6279651	4.1300599	3.7326054	6.4955991	6.0561473	6.4466653	4.3519603	4.0487346	8.9394446	7.8907725	4.9408749	9.3172381	7.6471094	3.0317301	7.1814175	8.3435855	4.6480035	4.4039549	4.8084465	3.9078714	8.8573445	4.842358	5.745504	4.8121482	5.9387421	4.7140801	5.3714247
TCGA-AN-A0FT	214	0	3.3977008	5.0200588	7.5450737	4.4417764	2.2381355	6.1497765	6.4042142	7.4337436	3.9121973	3.1801102	5.8103364	5.436817	4.9901785	2.4198013	6.9168698	4.92242	6.8410635	5.7409041	7.3385185	0.8161735	8.1453753	2.9930031	2.917693	5.3433351	2.8805177	6.443541	3.875669	4.1316322	6.4418452	5.7099018	5.5473926	7.3270471	5.4860331	2.193689	6.8504901	6.5822596	4.0468137	2.6499336	4.5868533	2.9086686	9.2530061	3.1476411	2.8165321	8.6803684	4.2249891	4.7563256	4.313095
TCGA-EW-A1P7	915	0	5.283779	5.859937	7.087155	4.554228	3.416273	7.020488	6.325836	3.130411	4.027993	4.003793	6.74361	5.066273	5.825185	5.13167	4.773838	5.798175	7.034136	6.849683	8.266194	7.099517	6.429034	4.44275	3.748607	6.01346	5.233152	7.850062	6.288783	3.736222	9.179625	4.834633	4.021148	8.814123	6.828714	5.171858	7.962318	8.590702	5.808337	6.870155	5.777498	7.685417	8.594929	3.83598	3.98092	6.729354	6.425684	5.336408	6.136868
TCGA-BH-A0DQ	98	0	4.8704049	5.3029894	7.4472747	4.9841189	5.9584628	6.8187468	6.9261453	7.319446	6.2129079	3.5658967	6.2145855	5.838364	5.5021425	3.5378847	6.1700924	6.6289634	8.3345344	6.4747902	8.51903	0.9499812	7.9935096	4.4638442	4.6307779	5.7036025	4.950691	8.7980422	5.0463006	4.0280134	8.4228827	6.8004102	4.0308264	8.0539044	7.4467703	3.6749813	8.6165041	7.8592918	5.5945973	4.0117455	5.9412953	5.3383748	7.7577888	4.2394249	3.7838966	7.2626145	6.5083528	5.5975374	5.286348
TCGA-A7-A0CE	1074	0	4.9161325	4.1925913	7.8830303	4.1236115	6.0092801	8.0699943	6.9922624	3.4040921	3.0262696	4.4947402	6.83077	5.7654731	5.5537991	3.6051986	7.0823538	4.1112749	7.5280133	5.9355952	7.9665845	0.9688881	5.9407433	4.6537996	5.6052007	6.4164286	6.0686404	7.5835553	4.061842	4.6558587	5.554565	7.32587	5.1697686	9.4976082	8.1763054	4.0896075	7.1528904	8.6359464	6.3189146	6.7593891	4.6402791	3.9066393	8.5876337	5.2190918	5.9616698	7.9961139	6.484589	5.2018766	6.4670132
TCGA-AR-A1AJ	2383	0	5.2319238	6.0667042	7.8301009	4.5979006	8.9465537	6.7296078	6.3212208	3.187813	3.1868413	4.5824903	6.519015	5.5460995	6.2137846	4.8230672	7.287894	6.5407985	7.0752631	7.1214774	8.8278021	4.5870454	7.4982981	4.7376973	5.3608036	6.6530239	6.968959	7.2924181	4.9068496	3.1706228	8.7664399	8.0739748	6.453496	8.070164	7.3147232	5.3629258	7.7571031	7.7234352	4.7024448	6.4917897	5.8476632	4.842808	9.5309756	6.2847705	5.4141088	3.7910227	6.6890043	5.4080077	6.1755804
TCGA-AO-A03M	1866	0	4.7868305	5.3874251	7.6819415	4.9112318	4.7316418	6.4708636	7.922363	2.6312668	6.165297	3.5129237	6.349696	5.3237046	5.3039554	3.7716826	7.0689472	5.9796633	7.3727911	5.9148864	9.0167035	2.415466	7.8892627	4.8898945	4.1967734	6.4232815	5.2299822	7.1083094	4.7711044	4.1458708	8.2798935	6.8435111	3.0644078	8.5365411	7.6226491	3.6730207	7.3202104	7.9461814	5.3198639	3.8183573	5.8335598	3.7789872	8.7516196	4.9137936	4.668833	6.9905821	7.3225898	6.9635414	5.9307083
TCGA-E2-A15E	630	0	4.9756284	4.5077811	8.366769	5.278299	5.2115444	6.0258796	7.7022735	7.8808668	7.9704115	3.8079443	5.9822115	6.3931521	6.0827655	4.5817882	5.4618655	5.2523998	7.7950588	8.0215098	9.2773441	2.6827841	7.9426462	4.8728247	4.1977673	6.1334293	4.1965181	5.9885252	5.7197289	4.6256108	8.9518891	5.5348312	5.024319	7.6484724	7.7431285	4.1915695	5.8675983	8.6565825	5.2048919	2.7442497	6.1910559	3.3468646	7.3386521	3.9660162	3.783603	3.576136	7.1408239	4.9735073	5.7101737
TCGA-E9-A1NG	786	1	5.2673452	5.3793704	7.9956539	4.0353048	4.3147819	7.4821959	6.974022	5.3373828	6.2898352	3.619429	6.4073912	7.039305	5.512871	4.3633361	4.7453003	7.6691881	8.1660107	6.807649	9.3144902	0.7919863	8.0016166	4.6899838	4.4685992	6.0444958	5.3212672	8.4968497	4.9786342	3.6515515	9.0574705	5.5292498	4.424277	8.4699685	7.3391405	4.439872	8.8987558	8.4986174	4.9584597	4.8559937	6.0024941	6.7561547	8.5532244	3.6470591	3.8657099	4.6657754	7.2157175	5.4448616	6.159441
TCGA-B6-A40B	3152	0	4.3373451	4.9951154	7.811279	5.5004845	4.1628291	5.9688888	7.5873636	2.3815524	6.9440027	3.8832301	5.8066656	5.2410815	4.958103	2.8490433	5.1638025	5.6683886	9.2217503	6.5590961	10.5766742	1.1355621	8.5348695	4.1615251	3.9451691	5.3312883	4.5699777	6.5151672	4.3659398	4.3406422	8.6482268	6.6067225	5.1087452	8.2369656	7.3388172	3.1917834	7.9687022	9.4305096	4.7168843	4.0248889	5.35156	3.7143884	8.6537375	4.1713323	3.5558243	6.6970896	7.0089287	5.0697061	6.4038002
TCGA-JL-A3YW	360	0	4.6116856	5.6569712	7.5774214	5.0327866	4.6427952	6.8249526	6.5295699	7.7231753	6.691031	4.7964841	5.8487261	6.3371072	4.377133	3.2084776	6.1328055	6.4266071	9.5371876	7.0998201	9.0503516	1.4786159	7.7854931	3.5547712	4.2489347	5.4391751	5.7513751	6.7357985	4.3498209	4.308176	6.9301414	6.2428636	4.3681553	7.5157173	7.524138	3.8824743	7.7859398	7.6717102	5.7478184	6.4678896	5.981226	5.6592235	9.7101576	5.2465218	4.9281575	7.0300821	6.4744467	4.7216158	5.8092303
TCGA-AC-A2QH	1005	0	5.0014413	2.4449539	6.3549226	3.2657516	3.2951193	4.7362622	5.0508344	1.1064341	3.0491177	3.2560761	5.093875	5.2365665	4.8911686	4.8165709	5.0580554	5.5157471	4.9680451	4.3719857	4.9628576	0.7769719	4.3355536	3.4361402	3.5758537	4.2918856	4.8194176	7.1111422	2.2445902	3.4289246	4.7460359	5.8301405	2.1297097	6.4159783	7.036651	5.1633868	4.0557415	6.6850389	3.2861462	3.664534	4.22465	1.4245446	4.4466021	3.7290804	4.0935264	3.8296999	5.7092905	4.5453148	5.447439
TCGA-E9-A5FK	812	0	4.1497327	6.3059468	6.1455478	5.2676354	4.2439922	6.8500775	6.0425483	7.1452386	6.0258923	3.6425286	6.0417722	4.3288109	4.5161254	2.9338282	4.2860373	5.100764	6.8525284	5.7835818	8.0575779	5.0527267	7.7380243	3.3987566	2.501417	5.4464324	4.1289468	7.7000239	5.876236	4.3561688	6.3795482	4.2120752	3.4917334	7.0824506	6.684226	3.3148955	6.9300241	8.2630751	5.6942127	4.02406	5.0447754	3.1442156	8.4154835	3.1841257	2.6598989	5.6110341	4.8493888	4.2160196	5.6878025
TCGA-BH-A42T	320	1	4.6179595	5.4076849	7.9773543	5.6875664	5.4248214	6.8435912	6.6597199	4.0842616	6.5033533	4.0298828	5.0615163	6.3429575	4.6137081	3.1154916	7.0125123	5.5452006	9.4579639	7.9163249	9.417667	1.1454626	7.8621648	3.5588266	5.6387238	5.6274165	5.5628831	6.4612811	5.0769588	5.4592216	9.7574693	7.8070241	6.6006155	8.2554783	7.9349462	2.1498577	7.5678158	10.0075244	4.9986145	5.2637968	5.4383106	3.33173	8.7815746	5.8582241	4.4215357	5.6708822	6.4460763	5.4909933	5.0511914
TCGA-AN-A0G0	16	0	4.8476582	4.462213	8.4375519	4.6428116	4.3209255	6.3000666	8.1624572	2.7647682	4.4876262	4.3930775	6.5993307	7.8723563	5.7214528	5.2643296	6.8618669	4.7363976	8.0800441	6.5527848	7.7924232	0.8773154	6.3471496	4.3935981	5.670767	6.4512578	6.5636392	5.3924989	3.4483502	4.6191292	7.9853625	8.0412623	5.948117	10.0527309	7.8050994	6.9620798	5.4044537	8.1141901	4.5033369	1.6203675	6.0095439	1.2116671	8.6101408	5.8563465	7.2172988	4.821132	6.3186046	6.3061745	6.658646
TCGA-BH-A0H7	702	0	4.4678011	4.3680335	8.0076052	5.9224599	3.2922171	6.4077266	7.0190353	3.712749	5.5392993	3.1525986	5.991107	4.7907657	5.1480024	3.3412705	6.7323815	6.3170538	7.4118659	6.6105264	9.5398769	1.631476	8.4239545	4.1603005	4.2232176	5.8757963	4.5521991	6.7319821	4.8786273	4.5227316	9.1506478	6.4404631	4.5941493	8.3472318	8.2426055	4.0057658	7.6440679	8.3477501	5.5881332	4.4861074	5.2316156	4.2421113	7.6187418	4.5034671	3.8667292	6.7806801	7.4809045	6.2437234	5.6505663
TCGA-B6-A0IO	5042	0	4.2618865	4.2143464	8.2344461	4.4882972	3.8550789	5.2506261	6.2528247	2.0688555	7.46517	3.7130741	6.4769811	5.0043613	5.8771871	3.6271463	5.5388912	4.3372411	8.2621645	5.9300081	9.6852819	0.8277674	7.1205848	4.2623245	4.4789802	6.7337111	3.7625921	5.2721293	4.3974318	4.8868789	9.15602	6.7169998	4.9700512	7.9995499	7.02075	2.0271326	8.1989377	8.8278383	3.7744038	2.4752375	5.4963976	1.9957053	7.3944117	4.7114475	4.6835563	5.0464413	5.9534329	5.4910274	4.7670648
TCGA-A8-A0A9	822	0	5.4445806	4.9363501	7.9809946	5.2685238	8.1887544	6.1373454	7.1182331	3.5429091	7.6928185	3.4884833	6.1741067	6.9698094	6.0559488	3.9058087	6.335491	6.5069708	8.0369797	7.7096342	9.6986934	0.7913879	8.7585838	4.2646463	4.9363609	6.0399169	4.4849466	6.1509187	5.2948069	4.3481751	11.4560776	6.349607	4.6495071	7.2020269	7.4836971	2.8539302	6.9909795	9.4189739	5.728357	3.8099363	6.4220771	3.7514379	8.339543	4.2934345	3.8678517	7.3437131	7.541667	6.1165939	5.9820647
TCGA-AR-A2LQ	1233	0	5.480615	5.191737	8.24458	4.171359	5.209408	7.27224	7.023474	9.058106	6.492976	3.597013	5.816526	6.312385	5.652709	4.660399	4.593621	6.556189	7.665095	8.324503	8.410016	1.310288	6.275272	4.718609	3.784358	5.784392	5.162692	8.591166	5.805805	3.992838	7.367086	5.473654	3.936093	7.751424	7.259371	5.568972	8.489456	8.442794	5.968835	4.274817	5.704663	5.005286	8.299019	2.634325	3.499286	6.532886	7.029777	5.171502	5.797131
TCGA-A8-A085	1124	0	5.7292344	4.8086085	9.0958586	4.5693429	2.2019025	5.6517676	7.1333499	1.7968628	6.8379536	3.8950706	5.2371599	5.6554362	6.0730368	3.6838928	6.058183	5.7249523	9.6778646	6.2540771	9.4119138	0.7849935	4.1763929	4.7686185	5.5751266	6.3783987	4.4674341	6.322936	4.3117737	4.8296757	9.9856293	6.6326446	5.3107627	7.7482478	7.2847215	2.9137492	7.4288895	8.2393329	2.88697	3.9190246	5.7285249	4.7074545	6.1805551	4.7886271	4.7417647	5.8950613	7.1349534	5.2848227	5.218197
TCGA-AN-A046	10	0	4.4278885	4.8877475	7.3597207	3.6877724	3.2802601	6.2999183	7.1788813	2.3784461	8.1958573	3.4030111	5.9670362	5.2701064	4.6164478	3.7786529	4.9220903	6.173643	7.9224425	6.2000869	10.1630848	1.0660831	7.2606281	3.8309328	3.6968152	5.6481947	3.6155854	6.5608344	4.4695851	5.870086	7.7640737	5.4713616	3.5367057	7.8016129	7.2419328	2.6385664	7.3229844	7.6213219	3.1350981	2.6007493	5.3638429	4.1200624	7.4271159	4.1417979	3.9910152	4.4856475	6.4859039	5.1236234	5.6228448
TCGA-E9-A1ND	1266	0	4.5644758	6.081359	7.1308892	4.0173447	4.5167628	7.5243937	7.6745847	2.8522151	2.2010513	4.204651	5.5977662	5.4943616	5.3562703	3.4289566	6.3483996	5.8609824	6.8417817	6.341323	8.6383643	1.0346738	7.3058663	3.8341809	4.2355351	6.1707378	5.7655439	6.0336937	3.9474008	3.9083468	7.2787049	6.785376	3.7725227	7.9536692	7.1279562	4.9335338	7.995211	7.4732539	3.9584903	5.7412028	5.5687199	6.6793662	9.8315558	5.3221397	4.9887621	4.080282	6.08465	5.0579832	5.525566
TCGA-E2-A15O	289	0	4.4137814	4.0983875	6.9398444	5.9189881	5.1117833	5.146645	7.0602879	4.2673459	6.9931804	3.7440802	6.7914286	4.5590841	6.5618834	3.7838487	6.6389475	5.3626024	8.182321	5.6042702	10.0437529	1.3882085	7.7585981	4.9266813	5.5537936	7.3371375	5.6520354	5.9090275	4.7043202	5.6470453	11.8715198	6.9973892	5.2137961	7.7261278	7.9444566	3.7340735	8.1962222	10.1347811	7.0450984	2.6400216	6.4220505	2.4974705	8.2914633	4.9126184	5.5537178	7.4449652	6.6488969	6.0662318	5.9394151
TCGA-AR-A254	2605	0	4.9962856	5.0586972	9.3129566	4.273899	3.5070053	6.7019114	6.3307998	7.3720923	5.3745284	3.9909515	6.0531847	7.7047204	5.4805344	4.6526707	7.2788195	6.4356204	6.9788686	6.4954443	9.4046393	1.2340489	6.9135773	4.3562336	5.1272581	6.0960727	5.6776295	6.9102185	4.4937009	3.3646636	8.6278752	9.2501224	4.5738069	8.0478888	7.4729099	5.0248552	6.345649	7.7966719	4.7305508	2.3061869	5.7069482	3.8877271	8.2187495	5.0335103	4.8552372	4.9909242	6.9533247	6.1693858	6.2477885
TCGA-E2-A10C	1220	0	4.1102379	4.7181571	7.2845401	5.1105043	4.1835943	6.0528221	7.1806626	7.5570259	7.2914957	3.8757442	6.8499714	2.4602543	5.8460393	3.3817914	6.1337825	4.638571	7.757983	5.1906698	7.3057664	1.7885902	8.1838075	3.9422066	4.176159	5.9174505	3.1647884	5.4745438	4.2850076	5.5774673	5.9951598	9.158222	2.7856392	7.802959	6.8529403	4.8371276	6.8768955	7.2704303	3.3897081	2.8185891	4.8143227	3.0780471	8.5665531	5.0221431	4.525264	7.9161714	4.9591003	4.8332098	5.5919535
TCGA-A2-A1FV	714	0	5.1476636	3.7141956	7.3409297	3.0366981	3.3504826	5.4700507	4.8908798	2.5031557	4.093999	3.1520726	5.7434592	7.5552297	6.3336548	4.0243635	4.7375488	4.9189017	7.3961505	6.4240703	10.4875585	0.8234521	7.1556154	5.9898067	4.8945646	5.5881793	3.383459	8.2872516	5.9642261	5.07442	8.0410994	6.1184839	4.161396	7.1635375	6.7656486	3.201973	7.2872586	8.2804072	5.7964026	2.9576583	5.3573663	5.3936417	6.9146647	3.8002967	3.1241413	5.6071347	7.4449531	5.8976792	5.5587464
TCGA-A2-A0YC	990	0	5.2324662	5.4438356	8.0913761	3.8017834	6.1037205	6.3361366	6.7298253	2.6469255	7.0402828	3.7124161	6.246545	6.5634409	5.3848144	4.4414827	5.3182039	6.0828818	8.0218414	7.4577983	10.6284275	0.8757853	8.1075958	4.9569941	5.2328099	5.5589585	3.4568701	6.9279156	5.4576893	4.3225024	9.4664182	6.2109526	5.3168623	7.6287733	7.30744	3.111789	7.2204167	8.9613082	5.3111582	3.8289317	6.0350466	4.6562623	8.2278081	4.0850883	3.7202441	5.9484413	7.3237075	5.5128394	5.1379818
TCGA-C8-A27A	747	0	4.8940965	4.3385578	7.6831867	3.141776	4.9716368	5.4414482	7.0864629	1.6553435	3.2874858	3.670045	6.5363283	5.9171196	6.2424453	4.5515018	7.7298292	5.4400403	9.4645453	5.0350189	7.8743663	1.4712229	7.8161425	5.6512319	6.318014	7.3195706	2.7184688	6.5526429	4.3036093	5.064988	9.1629217	7.7776232	5.1532337	7.9645079	7.57587	3.8973507	6.4619069	8.3423911	4.6848674	4.9803392	6.6972744	4.0186916	7.004218	6.894772	5.8586753	5.7349439	6.2988546	6.3237549	5.933491
TCGA-A1-A0SF	1463	0	4.4867939	4.8766732	7.7651406	5.007155	4.4480186	6.2443697	6.8783536	6.0482671	7.8708493	3.3232849	6.1878618	6.1541306	5.814164	3.5445879	5.1592075	5.3865685	7.5786918	6.0411209	8.2792127	2.333549	8.115245	4.0593516	4.0322766	5.9568373	3.6484634	7.2573268	5.5214781	4.2504518	7.3232352	7.185723	3.5425322	7.0722965	7.6074647	3.8364386	6.5716426	8.0428091	5.2650065	4.0137359	5.9298567	4.3612741	7.6822272	3.6220743	4.0443344	6.0242304	6.3421218	5.6326295	5.8165026
TCGA-E9-A2JT	288	0	5.4819736	6.8026512	7.3179875	4.529028	3.4518856	7.4108993	7.0292486	6.9356673	6.1753894	4.3656474	6.6495906	5.2684937	6.3374099	6.2711483	5.1220022	5.5012936	7.4939597	7.1229524	8.169572	9.3175878	6.6508641	4.7362814	4.1644223	6.2319947	3.9776657	7.7512179	6.8783671	4.603863	7.4328303	5.9532318	3.4196778	6.7051597	7.0121573	4.5177892	6.4023034	8.7083071	4.5791323	3.242285	6.1980179	4.9477469	7.1365044	4.2396373	4.1075827	5.778454	6.5484954	5.1933546	6.1064152
TCGA-AO-A03O	2483	1	5.2586763	4.9159937	8.8505801	5.5096937	4.7037489	5.8715042	7.1253186	3.0322296	7.7996567	3.2628585	7.9201878	8.2767662	5.8386578	3.3329518	9.035539	5.1017682	8.2761356	7.5353749	9.9175467	1.3662724	7.6880854	4.3703793	5.4879064	6.4772636	5.0875849	6.7500197	4.7058538	4.0310413	8.5803416	8.2297005	4.4906048	7.6776226	9.4105424	2.5921108	6.3421962	8.8079474	4.8339166	3.066911	6.1049378	2.790071	7.9971925	5.1290369	4.4228693	6.8598854	7.9824195	5.8546465	6.0087629
TCGA-BH-A18R	1142	1	4.7567413	4.2869467	7.5353272	4.6810393	2.0421244	6.356418	7.4055179	3.27732	7.099225	3.2628585	7.0252132	4.2987088	6.7470686	3.6945345	7.7725197	5.9674372	8.7102559	5.9127467	9.7281408	1.622378	6.9798201	4.8485038	4.5544403	6.3482856	5.1555186	6.4958755	4.7861047	4.7783991	9.4494699	7.8855463	4.8377459	8.3575469	8.1863897	3.2275372	8.1149444	8.6139325	4.3790454	3.902021	5.3194858	3.9707715	7.2249318	5.4039204	4.7829967	5.2483787	7.2973468	5.2659343	5.806178
TCGA-D8-A1JJ	611	0	5.4503941	4.7675106	8.0918655	4.3934116	7.1878804	6.5859109	7.3970734	4.5370166	6.7097869	3.8192102	7.4332155	6.6866821	5.8362841	4.7948741	6.3777514	6.4381051	8.4742497	7.5139254	8.4580456	0.8408531	8.9526817	4.1047783	4.928523	7.0069203	5.349337	7.1278859	4.4409949	4.8006523	8.7007106	7.7137404	4.5623347	8.5279939	7.9588963	3.694203	8.2365587	8.5486825	5.2322852	3.8393141	5.7878755	4.7437443	7.3627583	5.0906637	5.751313	7.7416704	7.8077188	6.0354751	6.3041883
TCGA-A7-A0DA	1085	0	4.8384232	4.3444255	7.5546917	4.7565011	4.1028104	5.9378123	6.5873701	3.645031	2.5987806	3.4624791	6.4464289	5.6833908	5.6466056	3.7868539	6.4705712	6.0674786	7.3543343	6.2950584	8.4368178	0.8582983	5.902352	4.3693966	3.9893276	6.1478993	5.7419548	6.2645739	5.2748523	4.8672337	9.0480478	5.5105622	5.7976857	9.2599112	7.4292631	6.836442	7.691125	7.6093628	5.381371	4.8928573	4.8491248	5.5545827	8.8336428	5.8628362	3.9679253	6.7706187	5.9330784	6.0751776	5.1791141
TCGA-E2-A1AZ	2329	0	5.3469687	4.9828824	7.9513716	4.4776719	4.4297853	8.2490616	6.0724391	2.8671152	4.8235097	3.6118572	6.3607649	6.4532532	6.4011926	5.069072	7.5827114	5.975705	7.9691807	6.1213946	7.620091	1.9285653	6.8762554	5.207127	5.7881953	6.5881035	7.0124852	7.1574848	4.2542039	3.9655254	5.9546701	8.7308734	4.9342282	8.2812349	7.4793832	6.6394398	6.8130733	8.512944	4.4223354	7.8218569	6.091538	6.7554391	8.840802	6.8666098	6.7993827	2.8612332	6.49606	6.1835744	6.0650436
TCGA-GM-A2DA	6593	1	3.9705244	5.0415814	5.9117598	5.0188155	3.7632678	6.1388598	6.4046976	7.3027569	5.829243	3.7073314	5.7338727	4.4596442	5.0234421	3.6931009	4.6893535	5.3600799	7.2014942	6.534945	8.8510441	1.8912066	7.7897009	3.7144665	2.7226527	4.8701038	3.7870832	6.9864945	4.75999	3.8002302	5.9164066	6.3048948	3.8347602	7.3632431	5.3957671	2.4974458	6.8544757	8.1044517	4.9244201	4.1469928	4.7156918	4.297056	7.5261963	3.7617458	3.3950288	6.3074565	4.8219883	4.428865	4.7248594
TCGA-BH-A1FN	2192	1	5.5867672	4.1981378	8.368337	3.7405875	6.6090396	6.1436636	6.6604141	4.3566967	7.3624408	3.5157818	7.4194635	6.6614617	5.4193917	4.3101596	7.2757502	6.4171407	7.5577755	6.8989499	9.1729375	0.8433823	7.7519937	4.4442007	5.3021522	6.4334855	6.8650387	6.5766692	4.3112024	4.2044787	6.3196416	7.7069088	5.6942968	8.3001889	7.0187933	3.081351	8.1628848	8.382767	5.4060139	6.1771888	5.5284846	4.4869649	8.4856869	5.8500214	4.9991574	8.9528089	7.3896382	5.4786323	7.839752
TCGA-EW-A6S9	463	0	4.7352817	4.9637267	8.1231665	5.0956663	3.8139416	6.8318479	7.9419847	3.7794486	7.7709101	3.7925404	5.4600494	6.6637866	5.461129	3.7945563	5.8779534	6.3044377	8.4744308	6.4431603	8.1304218	1.1310151	7.8279731	4.2248584	4.589333	5.9461205	4.8463503	6.7178324	4.3945594	4.7503281	9.8084862	6.5130166	2.9342703	8.0610397	7.8311297	3.5670718	7.6582481	9.0964854	5.1419742	4.5155745	5.9832104	4.8811269	7.3967402	4.7414235	4.9655414	6.295014	7.5553068	5.667386	6.2851332
TCGA-C8-A133	0	0	4.104724	4.5781433	8.6375018	4.1115568	5.7407215	5.7816817	7.4733983	1.3131997	5.8678634	3.1006584	6.4280254	6.0280818	5.2443068	3.2879091	4.6688583	4.5049261	7.8055408	5.6063231	8.3738562	1.2815461	8.0240735	4.3751912	3.8888822	6.295174	2.7606362	5.7584223	5.8571871	4.7562603	9.2809398	5.3181005	3.1704221	7.4888477	7.2792929	3.5826949	8.8945261	8.5832936	2.4268595	4.7440547	5.3866312	3.1464302	6.3081881	2.9904423	3.4065485	6.8053814	7.1913007	5.1402531	6.4162441
TCGA-3C-AALJ	1474	0	4.3172996	5.0513278	8.324699	6.6408271	2.2861339	7.0657105	7.1792937	2.4835006	5.7562142	4.8609926	5.7811977	6.1596623	5.3429091	3.4637125	6.6986304	5.1036025	7.7231536	6.0850905	8.1456	2.3974575	8.1904383	4.1739221	3.6848669	6.0813351	3.6082611	6.7987778	4.6377363	5.6077547	8.4178354	8.1495141	3.2388424	8.5371199	7.4950503	2.8859568	8.6133685	7.2350138	4.3099552	4.3956127	5.2177602	3.759968	7.9833912	5.505609	4.9212404	5.6700429	5.9031729	5.4313435	4.7698363
TCGA-BH-A0HO	76	0	5.1082701	5.7810246	8.4273224	3.7092934	9.4920516	6.3883589	7.2176447	5.1020371	7.8383455	3.2485215	6.0856843	6.6534766	5.6307322	4.4834257	5.0846092	6.2140581	8.1685514	7.9398478	8.7874991	1.1327003	8.5942263	4.4860682	4.4546202	5.5889898	5.2416052	6.1704032	5.9562795	4.6260194	9.4577635	6.6105099	4.4707674	7.6695412	7.1526136	2.8197629	7.5934864	9.1508155	3.0315037	2.4146228	5.5947507	2.8731958	6.9864785	3.6681094	3.8902844	5.2606201	6.8067098	5.3376761	5.2971849
TCGA-AR-A24P	84	0	5.6357699	4.5544599	8.1770284	3.6838991	6.0429107	6.3158822	6.6820926	2.6427454	7.1909468	3.6420383	5.9019663	7.6948162	6.4079484	5.027323	6.0919632	6.6198229	7.4210099	6.9223013	9.3755305	1.3566469	7.4892525	5.0234429	5.9724053	6.0901147	6.09242	7.2959101	5.0551673	4.7499467	10.1969913	7.0718899	5.1098661	8.080337	7.5046408	4.1993162	7.1939	9.121269	4.5565172	4.2988283	6.2275166	4.9914049	8.0672347	4.6422265	5.4336398	4.8102948	7.2367051	5.774719	6.0412897
TCGA-E2-A56Z	252	0	3.924028	4.5878355	7.3151561	4.9848514	5.448991	5.738185	5.7585054	2.1611043	6.0773111	3.2677739	5.8837052	3.6172398	6.0424655	2.5126217	6.2478896	4.523258	8.097492	5.8523092	8.886778	0.9650477	8.4049964	4.9219553	4.4005794	6.2064583	3.6492137	5.8597255	4.9690295	4.6580344	10.9353018	6.6398129	5.5032929	8.2470017	6.8706176	1.8721223	7.2509952	9.9279177	6.483656	4.4365256	5.8765617	2.9920769	7.7096307	4.8284162	3.1112228	4.4607369	5.978192	5.3103054	4.8014252
TCGA-A2-A04V	1920	1	4.5175358	4.4526058	6.963305	4.0292468	3.1942618	5.7495016	6.4813325	2.5962983	6.4481405	3.0252012	6.2663667	6.0596668	5.4717107	2.9273455	5.3614637	5.5014374	8.7340426	6.1615122	9.5440607	0.7895915	6.2866606	4.7029652	3.939473	5.4925078	4.2450872	7.1584101	4.82681	4.035014	10.7122571	6.5829907	4.611009	8.2242282	6.3517096	3.476825	5.5095602	9.3220037	5.7597885	2.9180349	5.7921786	4.4621576	6.2966793	4.686529	3.8415592	5.5716954	5.6931255	5.3233411	4.8552343
TCGA-AO-A0J4	1587	0	5.0420737	4.9796906	7.5964125	4.4010592	4.1086357	6.3079836	6.8645668	2.7143885	2.4915817	3.9914289	6.5162111	6.0462313	5.7124092	4.5813564	6.8529691	6.00931	7.3263545	8.2574673	7.9320051	3.5970979	6.2705913	4.5066971	2.8227396	6.4485686	6.034175	6.5729507	5.7931741	4.2900417	8.5793858	6.9458394	4.771932	9.1389215	7.178279	6.6223014	6.7389714	8.0696923	4.2760203	2.0870416	5.0773819	4.3303647	8.6603818	6.1650992	5.5593979	7.8829689	6.8201951	5.6425164	6.0564865
TCGA-BH-A0H6	747	0	4.2299188	4.4745238	7.7372926	6.2879636	3.5925473	6.1592803	7.1831654	6.704521	6.9337656	3.9734335	6.4610533	7.4588031	5.498891	3.7196265	4.8545316	6.2226121	8.8578584	7.3990739	9.2544144	0.7689182	7.6247211	4.7026605	4.0008216	5.5842233	5.4642037	6.8499436	5.3450633	3.6786442	9.2867934	5.5786718	3.4397652	7.3485215	7.2042578	4.3904902	9.0362176	8.8972182	5.4170269	3.7720275	6.0345541	4.3056127	7.9843522	4.3599421	3.8127334	6.0224559	7.0516936	5.3413961	6.3518547
TCGA-EW-A1P6	562	0	4.2236192	3.9423743	8.2181533	6.3614763	3.5743921	6.1265702	7.0314634	4.0921127	7.1582117	3.3836626	6.3943044	7.1504257	5.5763085	3.9100421	5.8022897	5.5765792	8.3637533	6.25931	9.5612883	1.6767461	6.9761317	4.4608322	4.7768226	5.6909623	5.2780111	6.0087957	4.5702713	4.3027349	8.1581011	6.4915136	4.1365056	7.3511326	7.2208493	5.1861654	8.1847451	8.1688251	3.888947	4.0850373	5.626539	4.8761551	7.5291051	4.3721607	4.7193433	5.2206963	6.558085	5.5471043	5.6921047
TCGA-AC-A6IV	568	0	4.9769628	6.0969562	7.6400058	4.8827543	4.9268179	7.5980671	7.1419578	3.7651332	6.3834285	4.278001	5.9321092	6.2554986	5.2147507	4.3139706	5.3034461	6.6166482	9.1730237	7.4392191	9.3723464	2.0614763	7.3292828	4.4704857	4.1888949	5.8042571	4.2768434	9.1466222	6.2001876	4.468342	9.3256347	5.8666834	4.4419656	7.8807639	7.1473212	3.6900312	7.3995959	8.5443127	5.9260681	4.939053	5.8332659	5.9634732	8.3845529	4.535842	3.5356468	7.6389951	6.395154	5.1257879	5.9815738
TCGA-AC-A62X	417	0	4.1656524	4.0303194	7.6235113	5.5185693	6.0946074	3.5657892	6.1659277	3.2259517	5.1694437	3.8264264	7.8476832	5.0754837	7.0389353	2.5398273	6.2615322	3.1932233	6.7845767	6.2302409	7.106955	0.7689182	4.9069664	4.5327336	4.5883534	5.8179727	8.4174299	5.5344173	3.7421152	4.5531768	5.3769063	8.1992556	6.0386178	10.4105047	8.3755008	1.9417706	8.177466	9.0040682	5.7297922	9.4007448	5.7142937	4.7207841	10.0572274	5.4383356	6.0233226	4.2854249	5.6986479	5.0227246	6.6925806
TCGA-E2-A15K	275	0	4.9745945	5.0531838	7.9335746	4.7962886	8.2995389	5.807952	7.5414951	1.8486881	7.61274	3.5224371	6.6990859	2.6685919	5.7081599	3.8697091	5.7828736	5.0211191	8.9367626	6.7815519	9.1505623	2.2318404	9.0651582	4.5081352	5.4484092	5.5822409	2.2220825	5.6271599	5.0318229	5.117592	10.1869064	7.1729701	6.7418102	8.1934487	7.3174937	2.5229127	6.5309838	9.1141428	3.7288331	2.4176917	6.08967	3.1757897	7.8118729	5.1349349	4.3751261	7.6275515	6.9088178	5.2581623	6.6947236
TCGA-E2-A15L	626	0	5.1561363	4.7396805	8.4074881	4.4370772	4.23664	6.4595804	7.3024666	4.2988717	7.4669396	3.5390988	6.1416299	7.1010714	5.6051711	4.8909269	5.5309581	6.3001355	8.3401716	7.8568991	10.0890466	0.9014515	8.0264521	5.0215556	5.5648845	5.9865881	4.2976158	6.5939801	5.372491	4.5407796	8.5270706	7.5651166	4.7367099	8.5109645	7.5686306	3.6930465	7.7870154	8.7730416	4.1376689	3.3089219	6.0716329	4.7594398	8.191102	4.53158	5.0039946	5.3443849	7.733807	5.6001755	6.4237482
TCGA-GM-A3XN	2019	0	4.4991584	5.6067422	7.0550927	5.025972	5.6857149	6.7260355	6.9401015	3.3886298	5.6881242	3.9986523	5.390784	6.0742772	5.091341	4.0288319	4.7745543	5.9932215	7.8019876	7.2976977	9.2181256	2.3140405	8.0974675	4.1706219	3.6020586	5.4928831	4.7139543	8.3874981	5.7717454	4.4318141	7.5660455	5.5193459	5.0994015	7.6117584	7.0491805	3.5336658	8.2008818	8.6895666	5.7448157	3.5780076	5.6469688	4.9024288	8.578255	3.8291808	3.724791	6.315006	6.3993397	4.8688045	5.5700215
TCGA-OL-A5D6	1104	1	4.2519033	5.5125253	7.0814046	4.4932058	3.5217638	6.8374515	7.3214003	11.0087966	8.0212768	4.2578453	5.6510642	6.0902142	4.2675584	3.441864	4.5481183	5.8891784	7.6985716	6.7617726	8.2154198	2.2706186	7.4874453	3.7435502	2.9628377	5.7846398	4.4165522	6.9220258	4.5546222	3.8073814	7.5582718	5.146104	3.1114609	7.4922192	7.4324462	4.0041404	6.5055764	6.8976268	5.0989004	5.3772058	5.356903	4.6613595	8.7176917	3.6734329	3.3073025	6.407291	6.3256598	4.9216333	5.057367
TCGA-BH-A201	856	0	5.7139641	4.8217689	8.0210032	4.071156	6.6973443	5.9114183	6.9004986	6.0352616	7.2582167	3.3578208	6.0614448	5.8774613	5.546745	3.8574333	5.6659845	6.4932412	8.4785097	7.9516769	9.6973117	0.8369558	6.7873606	4.6430024	4.8075039	6.6071088	6.2057668	7.5610734	5.242965	3.6789707	10.337313	6.6343223	4.6005444	8.1409118	7.2376441	3.831605	8.5091294	8.7500528	5.2512052	4.6905819	6.3428952	5.2962359	8.4864733	4.4967569	3.9448566	4.2018587	7.6424716	5.5674244	6.6369872
TCGA-A8-A095	1277	0	5.257934	4.862295	7.971617	4.099821	7.480554	6.285701	7.528903	7.033192	7.994022	4.002924	6.570691	6.938459	6.5379	4.936136	6.300615	5.822005	7.949908	6.898249	9.088325	1.777974	8.793583	4.676093	6.325664	6.54889	5.568965	7.276274	5.154152	4.529816	8.004217	7.989355	3.954368	8.495249	7.929708	3.602489	7.9461	9.131266	5.049414	4.021115	6.272671	5.534169	8.211268	5.352145	6.333594	5.684789	7.600014	5.807756	6.953101
TCGA-A8-A099	304	0	5.697219	4.6855756	9.3328955	4.0698934	4.799842	5.9340487	6.1580614	5.9534578	8.1011551	3.1860483	7.2441158	5.4248194	6.2974589	4.1946135	5.2227134	6.0264043	7.7685139	6.1748233	10.1993751	0.8685015	7.7700208	4.3281325	5.0884469	5.9527344	5.0551084	5.9880117	5.6038111	5.2204755	6.6200643	6.2329189	6.4395997	7.405241	7.1427603	2.6357603	7.0386964	6.7576881	4.7064222	2.8105147	6.3917582	4.680869	7.3894442	3.3517007	4.5626561	5.3458598	7.7468969	5.7305408	7.602283
TCGA-B6-A0RM	2373	1	4.354329	4.129078	7.696288	5.496953	4.863287	6.497027	7.212854	3.770534	7.220932	3.270104	6.240439	8.678488	5.606801	3.703961	5.285775	4.477146	9.20062	7.342734	9.944156	0.989248	4.886783	5.572883	4.77973	7.140689	4.301856	6.221156	6.045236	4.074622	9.533326	6.572656	4.637086	7.338294	7.135485	2.119413	7.692678	6.116074	4.867417	3.842915	5.973468	3.608808	7.189887	4.463244	4.658934	4.976055	6.989251	5.334147	5.498627
TCGA-B6-A0RU	8605	0	4.6758496	5.0452621	7.779841	4.7407506	5.139963	7.3589674	7.4670119	2.2983643	3.9609163	2.9905059	6.9564014	7.4382716	6.1119715	3.4509701	7.5660309	5.2654923	7.3459712	7.6470906	7.6838127	0.9800025	6.3911915	4.4656568	4.8960018	6.6818653	6.234145	8.6946824	5.0464886	4.1213271	6.5746035	7.6247159	4.9514475	9.2503617	7.951185	5.170618	7.8653498	8.1474103	5.9581037	7.2410104	6.5719379	3.9866902	9.1672807	6.381502	6.1812767	8.2497393	7.0399412	5.6763579	7.9714851
TCGA-BH-A42V	635	0	4.5201447	5.5472351	7.450711	5.8266761	5.1752604	6.8213607	7.0080591	8.1971852	6.7159266	3.8316869	6.1657309	5.9858849	5.1878544	4.2801848	4.3587675	5.7005914	7.9296185	7.9619003	8.8344072	2.3900643	7.3809695	4.4569989	3.6981659	6.2788541	4.4172281	8.6088315	6.6844454	4.394766	7.7624398	5.0411641	4.501742	7.7403965	7.4673913	3.2433097	7.8668753	8.7286062	6.4818998	4.2191137	6.1032733	4.0109133	8.2506556	3.4388023	3.5224506	5.3833739	6.6317858	5.1392429	5.9799995
TCGA-BH-A0B7	2559	0	5.511716	5.522741	8.61058	3.50361	6.031446	6.536498	7.329251	3.324673	7.138964	3.690936	6.388138	6.448181	5.589768	4.69733	7.043861	5.883627	7.359959	6.813466	8.713463	3.351599	7.23036	4.0914	3.671082	6.046621	5.608682	8.127689	4.784604	4.885284	8.166287	6.638255	3.419827	8.536046	7.326531	4.720337	7.7336	7.886366	6.221388	3.688539	5.513542	3.938249	9.646	5.08687	5.025106	8.226754	7.398397	4.647881	5.144766
TCGA-BH-A0BF	1324	1	4.995032	5.783896	7.263989	4.658393	3.758262	7.244698	6.33447	4.62112	6.85169	3.454818	5.653369	6.203768	5.573988	4.580439	6.243257	6.798934	8.002045	7.010581	8.946042	1.876114	6.679092	4.218135	3.689245	5.978907	6.113395	7.198291	4.500251	4.163175	7.183043	6.614168	4.384557	7.679192	7.088313	4.488046	6.975428	8.097554	4.407821	2.837835	5.34864	3.407675	8.436424	4.913517	4.532883	6.137904	6.037521	5.895127	5.263904
TCGA-AN-A0XR	10	0	4.8189955	4.4825337	7.1491964	4.7199391	5.6246221	4.7877422	7.478429	2.1505709	7.6596792	3.75328	5.9705851	5.0717922	5.9520274	3.8437131	6.1734893	5.6340164	8.4408348	7.7803349	9.7142765	0.7689182	8.6760515	3.6722949	4.1917875	5.7252916	4.7718777	5.1138681	4.8056206	4.5893252	9.8810294	7.6552663	6.1965093	8.092105	7.5230493	1.9921727	8.213131	9.2688888	5.1112944	3.2415245	5.9154903	4.7259299	8.3226367	5.2168742	5.1401992	6.1060185	6.9609791	5.4115629	5.8037095
TCGA-AN-A0AL	227	0	4.457781	5.643194	6.474955	4.673126	3.423373	6.298726	7.378858	1.945003	2.66524	3.490739	6.982794	5.586624	4.723407	3.839184	6.558318	5.611603	7.722798	6.682582	7.934557	2.990597	6.301476	4.141772	4.093589	5.657189	6.327808	6.777119	4.759582	4.430698	7.370996	7.409992	4.744113	8.941729	6.823345	5.472195	7.421019	6.945507	4.238071	1.895183	4.752374	2.207238	8.900694	6.132595	5.80787	6.295894	5.989195	5.184387	6.246827
TCGA-B6-A0WZ	6292	0	4.7366519	4.2769561	7.4462565	4.301132	6.2713305	4.9082371	7.3911192	2.8050007	7.0833243	3.550947	6.3574935	5.9588046	4.893948	3.535578	5.2206427	5.3651896	8.0065016	6.5289424	9.7901182	0.8161735	8.5600118	4.4845137	4.2543339	6.4732799	3.6583857	6.309075	4.5455134	3.6305423	8.1950269	6.4300362	4.6119307	8.1120485	7.103517	2.0379574	7.7992134	8.0355144	4.0107285	3.8385251	5.5365246	3.7575583	8.1272857	4.9316688	4.5575853	6.2820708	6.0781867	5.0176637	6.0890971
TCGA-LL-A740	441	0	5.0460654	5.6469133	8.1884733	5.095568	4.2476976	8.1695019	7.5026354	11.8214478	7.1241752	4.3392455	5.4629684	7.212239	4.2791737	3.5115114	5.2518129	5.6995507	8.035542	7.6274551	7.7777201	0.9854461	8.4934034	3.9124343	3.7850203	6.1102895	4.59659	7.2382331	5.0704194	4.2060574	6.919103	6.1017876	3.0340832	7.9579157	7.7990878	4.8813232	9.4558874	7.0219765	4.6364424	4.7535129	5.8529279	6.4903963	7.8856283	4.2981343	4.0009269	5.0330291	6.7380139	5.1172325	5.4278186
TCGA-EW-A1IW	371	0	5.635951	5.027374	8.421708	3.939153	5.174831	6.662638	7.201756	2.71565	6.511977	3.818769	6.718186	6.189004	6.115205	4.238112	6.700227	6.216573	8.784323	6.628218	9.602172	1.830504	7.950876	5.190321	5.911174	6.174555	5.840613	7.682292	5.509348	4.134317	9.843661	7.839395	4.791587	8.054637	7.863747	4.109631	8.859317	9.544726	5.44423	3.621164	6.206868	4.705713	8.309917	5.303887	4.944095	6.320142	7.747391	5.761561	7.104006
TCGA-E9-A228	1285	0	4.8507292	5.072954	8.3239976	4.3523885	2.3023021	5.8929722	6.9406695	2.9760324	7.6437973	3.4319536	5.9548953	5.3187852	5.8200486	4.7684171	7.1128814	4.5754902	7.7051764	5.6139638	9.849538	0.8312913	8.6685668	4.7974359	6.0075615	6.8975711	3.3764682	6.6383619	4.6279903	4.8096299	11.4669654	7.905625	4.266065	8.0260473	7.5554953	2.6939768	9.1800772	7.9035419	4.9678549	3.906882	5.8957956	6.156632	6.7526362	6.0259393	5.8290837	4.8299386	6.9669964	5.7272312	5.8666127
TCGA-D8-A73U	492	0	5.0812734	6.2212551	7.1691073	4.5184389	4.5986889	8.0597044	6.8921962	5.0460994	6.2659652	4.3893834	5.9724214	5.1772722	5.0934897	4.6035141	3.7913944	6.597821	7.4728434	6.6932452	7.8785588	3.8036032	7.0264612	3.9283955	3.20787	5.3827732	3.7257952	6.6070432	6.0979279	4.2415562	7.0022543	4.0316737	5.0072934	7.3379973	6.8051129	3.6167715	7.5454398	8.5608286	4.7370517	4.1664186	5.3069254	4.5691201	7.7764638	2.6514592	2.9045078	6.2248075	6.5203825	5.2925884	5.9152112
TCGA-A8-A084	458	0	5.1789196	4.0801602	7.6178706	4.9020865	6.0037857	5.2415818	8.319789	3.6661053	7.2901748	3.5734749	7.1414034	6.6157885	5.6042394	3.9040126	6.0611601	6.1363608	7.8862667	6.2977534	9.4220077	0.8260032	7.4597234	4.9769438	4.5434974	6.7433745	3.818146	5.7592582	4.7961111	5.4732311	8.8107399	7.018902	4.8220513	8.3294993	7.2705754	4.3414271	6.9796723	8.5219241	4.0975167	3.4767647	5.8363461	4.8793683	9.0119303	4.8244015	5.2060753	6.7726837	7.1109189	5.6099576	5.2146533
TCGA-E2-A1IO	1855	0	5.556393	5.3525219	8.2916116	5.1924106	4.2873116	6.7166064	7.3544041	3.0128185	7.4446967	3.717954	6.5869811	8.1568562	5.9756257	4.8427092	5.7060002	7.066894	7.5969667	6.7913048	8.162409	1.5505451	7.9927395	5.0157068	4.2977713	6.4591185	4.549323	7.2903096	5.5551047	4.678426	8.3859434	6.3783612	3.9395979	7.6609087	7.8722864	4.2600011	6.8222715	8.3888589	5.7168726	3.8418358	5.7296674	5.4780308	7.7132129	4.1304127	4.2765714	6.7447414	6.8506971	6.0718908	5.5715478
TCGA-AQ-A1H3	989	0	5.252079	4.886516	8.33608	3.828628	6.593798	6.365367	6.658648	4.651532	7.123482	3.508893	6.271129	6.972366	6.14167	4.972672	5.596971	6.346814	8.082413	7.866977	9.799173	1.837049	7.326012	5.480161	5.659377	5.972085	5.250359	8.531627	5.759474	4.45501	9.407054	6.471278	5.129978	7.707959	7.303646	3.714668	7.933015	8.430607	4.973002	3.363427	6.47793	4.493529	8.36133	4.292917	5.115161	5.160438	7.205494	5.570741	6.130947
TCGA-C8-A12Y	1476	0	4.7649363	4.6258925	7.0369049	4.5223192	6.0215238	5.9231233	6.1995429	1.7496098	6.6470178	3.1950442	6.4690044	5.2582853	5.0373766	2.7826915	6.3703466	5.9158647	8.7502836	7.1167858	9.3472577	1.2423623	9.1264079	3.9525983	3.8716134	6.11638	5.90823	6.4812493	4.5746492	4.3118427	9.7910267	6.2009867	4.8872511	8.2595002	6.7521161	2.3055801	6.7731602	8.6125721	6.1218965	5.2104053	5.3588287	5.3783011	8.8405904	4.6815127	4.369796	3.8787796	5.2371729	5.6219729	5.7427041
TCGA-BH-A0HB	806	0	3.9888828	4.9996545	7.0560403	5.0387874	3.2482202	6.415093	6.2438034	3.2987256	5.3844235	2.9481049	6.0441357	6.9292134	4.8043421	2.2645642	6.393609	4.809298	8.5692634	5.5690417	9.3246819	1.0077922	8.3498114	4.2658058	3.1842749	6.1486714	4.083309	6.1844001	3.8967281	3.9481493	8.5927997	7.2267473	3.1734625	7.632982	6.880232	2.496946	7.3727087	8.0639008	5.1523258	4.0249087	5.2660067	3.8170905	8.206637	4.9201749	4.3039153	5.4578351	5.9189872	4.5310609	5.4641191
TCGA-OL-A5RV	1062	0	5.053462	4.9654341	8.4795947	5.7869331	5.3883976	6.1511531	7.725993	9.6381958	7.6648649	4.2680547	6.1034044	7.0602896	5.6705295	4.6109014	4.4080616	5.6765969	8.0723122	7.5883297	10.7840001	2.8210915	8.1685428	4.8238561	4.2325911	6.0522884	5.1656432	7.6920707	5.988614	4.5504409	8.5015788	5.7678139	4.4175533	8.5332336	7.6349287	3.9209872	8.7089285	9.5115471	5.7495616	3.9041525	6.4271808	4.2653122	8.5202544	3.2574091	3.9653628	5.5489423	7.6371952	5.5689504	5.8541271
TCGA-A8-A083	0	0	5.2434689	4.7600867	8.1514659	4.2162883	4.9821523	5.3751997	7.0677749	1.9313074	7.8979449	3.0495695	6.8047554	6.3055322	5.9668692	4.4328847	4.9516223	4.3608839	8.0639052	8.3601678	9.3944344	0.7915874	8.754866	4.1681349	4.349103	5.5267404	4.3937125	6.3749695	6.3786192	5.4472522	9.5387006	6.5661949	4.6145201	8.0208997	7.1037062	1.9703938	7.6539517	9.0266883	5.2236875	2.7548052	6.1953592	3.0604565	8.0874924	2.1866844	3.3747197	7.1733804	7.6065794	5.9159042	4.7415292
TCGA-AC-A5XU	455	0	4.450682	5.489978	7.95539	6.025854	6.213296	6.165226	6.908362	2.591171	4.843529	3.635947	6.234917	4.207329	6.483314	3.503376	6.173447	5.728305	8.150615	5.221355	7.997523	1.304263	5.780146	4.750617	4.438027	6.108159	3.323516	6.911923	5.229401	6.840171	10.293872	6.508093	4.654039	7.631137	7.706371	2.944397	8.335015	9.055247	4.937617	5.718008	5.768674	5.148515	7.622185	5.037629	4.161977	7.720385	6.347046	5.687268	5.944966
TCGA-EW-A2FR	1673	0	5.4488454	5.0916202	8.0359521	4.9352881	2.539614	7.0814169	7.6983736	4.0390429	5.2052949	3.7928092	6.3131854	6.7784394	5.8813139	4.1154308	8.2044631	6.955399	8.1470985	6.375978	8.3911016	1.0531575	7.7272125	4.0527702	4.329802	6.4886467	5.0493773	7.8629822	4.6168104	4.3132947	7.9352871	6.6239093	3.7576446	9.3729682	7.4778649	4.6856123	8.1334527	7.2227056	5.7671038	4.1883012	5.6571623	6.3515497	7.6424792	5.0566601	4.0453646	7.3701135	6.769539	5.0567484	5.6974957
TCGA-AQ-A0Y5	172	1	5.4706587	4.3307681	7.6349794	3.8794761	3.8991362	6.42214	7.5681133	8.603977	7.1057215	3.339232	6.8877097	7.4762077	6.1448587	4.3368028	4.4449681	6.3343553	9.0182962	6.9020412	9.1819196	0.7689182	7.6257281	4.7028218	3.7958198	6.4554617	4.4018305	7.5154568	4.9668358	4.4521113	8.6508679	5.4299963	3.558225	8.3614263	7.2290773	3.6071317	9.5549472	8.2386139	5.4377329	3.6703196	5.2268428	3.9330701	8.491855	3.071388	3.7948841	6.4316612	7.6279621	5.8353636	5.8039023
TCGA-B6-A0IG	4456	1	4.7313476	4.3426025	9.0928413	5.3052279	3.3987517	5.4059686	7.8815367	3.1217948	7.0763153	3.5542578	6.9019332	6.2158787	5.0895284	2.7811342	6.144167	5.2828716	8.3656516	5.9862436	8.9824717	1.1179912	8.5965279	4.3671314	6.3695364	6.4802868	3.2015015	5.9027729	4.341149	4.3394398	8.5990891	7.1227628	4.142245	8.2177345	6.7558112	3.371516	7.6750688	7.4704379	4.081233	2.2274636	5.8339876	2.467508	7.2833541	4.8155179	4.9931935	5.9381104	6.5411944	5.4434406	6.9737634
TCGA-E9-A22D	1248	0	4.2278221	6.3046309	7.5280023	4.3213148	1.653312	7.1391848	7.6617286	3.1648277	6.6330142	3.750801	6.2693285	5.4003174	5.2608843	3.7405422	8.559174	5.9760277	7.6325925	5.8860097	8.3253348	2.8087251	8.2887546	4.1992906	4.6498147	6.3845868	4.4424409	5.8527344	5.2415956	3.4384638	10.504117	7.1633228	3.3108455	8.0947887	7.7718315	3.0609968	7.2391138	8.9949081	3.7523829	3.7623218	5.7088506	4.0798579	7.4005605	5.0382318	4.5949589	7.5889416	6.8214254	4.7974404	5.8931826
TCGA-E9-A22A	1189	0	4.3191818	5.2159796	6.9686892	4.5624277	3.5407443	6.9691045	5.9809556	4.597669	4.1292868	3.6487912	5.9951351	4.4553431	5.486329	3.2070661	6.1449538	7.1828263	7.1192208	6.1214702	9.0102579	1.0042047	7.2820144	4.0906158	3.5788926	6.0848515	4.1285748	7.7319157	3.8931017	4.6516776	8.8279529	7.4389487	4.6334879	8.2733938	6.9512443	4.4865099	8.9835755	7.9565104	5.2152789	4.4931518	5.6721023	5.0082597	8.3004506	5.3556117	4.8512404	7.0131346	5.8399454	5.6627613	5.428902
TCGA-EW-A1PF	439	0	5.2564198	5.3683198	8.080142	5.183808	3.5578613	6.5337851	7.3194353	2.6152262	7.7646736	3.9529642	6.3219989	5.4367298	6.3167902	3.6797792	5.6502477	6.6659864	9.62237	6.4020273	9.889692	2.2321109	7.6428803	5.1051604	3.7557801	6.3185474	4.1618231	7.2847899	5.1974534	4.2934322	8.0123206	5.8129453	3.7832677	8.005446	7.5158955	3.9461569	8.2710866	8.0817854	4.5390273	4.3989526	5.9988938	5.7301709	7.2865315	4.0712084	4.2132789	5.0941218	7.7147481	5.488482	5.3792223
TCGA-AC-A2FF	2759	0	5.1005342	5.138606	7.1882945	2.9928319	4.2305512	7.2265661	6.330351	8.6527145	7.4175006	3.4853625	6.4093472	6.8954813	5.9622621	4.6835811	5.184057	6.6639192	7.7557707	7.3643484	8.030479	3.0014338	6.8447907	4.5459805	4.5649348	5.9020117	5.196975	9.2038082	6.2492763	3.7850416	8.5894833	6.108522	3.3202663	7.4308267	7.3332307	4.7527896	8.2010844	8.586589	5.7024356	3.0999784	6.0182201	4.9417133	6.8637	3.6131282	4.1090795	5.8641453	6.9332118	5.3378571	6.1795237
TCGA-BH-A0BA	1132	0	5.095563	5.1191846	8.3042475	4.4204204	3.0473421	6.6326345	7.3099722	11.7102426	7.5030552	3.3388792	6.5739472	6.7754333	6.5378949	4.2160519	6.2381069	5.4173929	7.6754389	7.1113396	8.324149	2.2169131	7.6171608	4.9913621	4.8162048	5.9853149	3.7940495	7.9194859	5.486305	4.7084617	6.9682833	6.2552155	3.2549809	7.6768241	7.2569928	4.0706893	6.652154	7.3877805	5.2336959	2.8169967	6.1609061	4.7248439	7.4987959	3.5299967	4.9641644	4.7851769	7.6357672	5.461688	6.2327297
TCGA-C8-A12T	0	0	4.3480319	4.9022875	7.3107838	3.8352775	3.1779123	6.6397313	7.3401623	10.2543007	7.4147566	3.3313365	6.2354834	7.0011899	5.6993498	3.1311875	8.0631954	6.7345806	8.7932668	6.6890956	8.9282732	0.9459197	7.1146117	3.9689892	4.2894989	6.5873787	5.0241736	7.4671832	4.298056	4.6727133	8.6985966	8.2858516	2.9550181	8.2175137	7.7864393	3.3602216	6.8866221	8.6089087	4.9804875	4.07759	5.7012306	4.680066	7.6550419	5.7494326	6.1448932	4.3182431	7.0119246	5.5518589	5.5597149
TCGA-A8-A06O	396	0	4.6688682	4.5380901	8.4408233	5.3583561	6.5465429	6.1892612	5.9483655	3.1659374	6.9500568	3.2791466	5.8705812	6.7570231	5.2779858	3.8312707	6.3728219	5.6148333	8.2816209	6.9802859	8.9311775	1.1594749	7.5036842	3.9534969	5.8338599	5.6990044	3.7804356	6.7558594	5.3759454	4.8858467	9.3466416	7.0267722	4.6006683	7.2234661	7.3060674	2.7823847	6.7741587	8.3063371	3.6760091	3.5000592	5.3578147	4.4440009	7.2877159	4.4586473	4.7296216	3.7715654	6.7769001	5.5042519	5.6716388
TCGA-B6-A0IK	571	1	4.813303	4.595437	7.6954185	3.0992899	3.3523488	5.6296233	7.8060854	1.7893433	5.3485645	4.371233	7.0243199	6.361505	6.3293897	3.6131645	6.6911981	5.0848831	7.4426021	6.6877835	8.5110344	1.2118189	7.2366801	3.9386416	5.0275243	6.4632814	6.0934008	6.8504026	4.7986187	5.3476741	7.7720434	6.6299372	3.2615566	8.8804866	7.7178269	5.3642016	7.9763693	7.422653	4.229368	4.8124505	5.603084	5.3461892	8.153716	4.9192609	4.7313658	9.0390313	7.5657349	5.1727681	6.5595553
TCGA-AO-A0JA	655	0	5.5986512	5.325981	7.5275088	4.3578913	5.1317887	7.2897174	7.8754447	3.9002096	8.1949626	3.607558	6.8680754	4.7613788	6.3626404	4.0407631	5.872153	6.9333057	7.3250271	7.9314352	10.1549472	1.0015099	8.0611659	5.2808028	4.2358551	6.4620076	5.0244493	7.2357821	4.5524444	3.5033944	8.7544726	6.2785505	4.4323576	8.1759832	7.6068341	5.0570636	8.2284689	8.6354217	5.3100608	4.9119919	5.9119499	6.1063344	8.3752195	4.9289974	4.8529396	5.3954599	7.5274751	5.8964932	6.1504089
TCGA-A7-A0CG	1043	0	5.1529954	4.8176165	7.3418183	3.1547353	4.7439564	6.8268315	6.9714541	7.7642889	8.0462528	3.2619968	6.6211136	5.4403563	6.17739	4.5783243	5.212815	6.083337	7.4003804	7.0558491	8.9622176	2.8484079	7.3331062	4.6093231	3.8582982	5.8539426	4.4509989	8.2378567	5.5437149	3.5913399	7.7659557	6.1849737	3.5297847	7.7740842	7.2512023	5.2606938	7.2359459	8.302535	5.1187537	3.1160718	6.278538	4.93051	7.1535502	3.9898911	4.2163391	4.3438536	7.0913603	5.5052575	5.9556658
TCGA-BH-A0BR	2330	0	5.3884909	5.4147382	7.9110338	4.2940607	6.8070802	6.7974625	8.2300875	3.2606212	7.7911198	3.8489298	6.8809038	6.3547634	5.5456322	3.8970363	6.146205	6.6238553	8.6787543	7.3066633	8.838027	1.1511459	8.3079554	4.074038	4.3590121	6.8275712	5.6881942	7.3232909	4.5134661	3.913918	7.373244	5.6944918	3.9894885	8.4251144	7.7845724	3.7284582	9.0938137	8.2898295	5.1973365	5.8163121	5.1739408	5.6265712	8.4420055	4.6010288	3.831304	5.5405962	7.3900563	4.8324297	6.449973
TCGA-BH-A0DT	2403	0	4.848827	5.162373	7.588878	4.701131	4.995457	6.140941	6.821413	3.843859	7.315641	3.741033	6.320796	6.697126	5.969809	4.532887	4.81139	6.24393	7.69373	6.680544	9.488755	1.671852	7.756331	4.798823	4.384212	5.923052	5.120517	7.84523	5.725639	4.243761	8.512686	6.188383	5.290828	8.027687	7.353473	4.179073	7.812024	8.864251	4.925747	3.417775	6.349671	4.714822	7.95743	3.750655	4.02561	6.857119	6.814601	5.432928	6.475521
TCGA-AR-A255	2161	0	5.9589601	5.2714647	8.5159643	4.236925	7.3027592	6.5548423	6.5078233	7.2750897	7.8399848	3.407757	6.3905629	7.5046108	6.4997498	4.5642174	6.704289	6.7999572	8.5892381	7.16189	9.2364547	1.6020568	8.1770144	4.7790831	5.4438312	6.2907757	5.2387577	7.6336144	4.6326798	4.2645078	8.6349266	7.253402	4.6263485	7.838339	7.6224147	4.0496654	8.0649714	8.6057926	4.8173153	4.1866854	6.2110421	5.5545996	8.2406286	4.1809429	4.6353701	4.433159	8.0003688	5.8452205	6.5477507
TCGA-AR-A1AQ	3021	0	3.8702932	5.2764962	6.8576067	4.5806653	7.1616113	7.6302261	5.9412151	2.6254513	3.0504278	3.391201	6.2474271	5.3101374	5.1116492	3.4176654	6.7700789	5.200506	6.1188357	5.6101288	6.427471	2.2193721	6.1710971	3.8295093	4.3371152	6.062708	6.3340235	5.7463635	3.8816274	3.5963566	6.3465465	6.6385372	5.223248	8.4540557	7.3383815	3.9425494	6.4881901	8.3961362	4.4620256	7.3587252	4.8401491	4.6416769	9.4251617	5.7954419	5.878884	3.9886256	5.4796883	5.3072514	5.0386907
TCGA-C8-A12W	385	0	4.813419	5.1262984	8.7476289	5.5939584	3.9906933	6.9864679	6.7572205	8.3973001	5.5133606	3.7715289	5.4774317	7.4383586	5.7825945	4.2089508	8.1376219	6.8288502	7.4709465	6.9703829	8.7944885	1.4530522	8.5986639	4.1280981	5.9269811	6.6326622	3.1832842	6.2710654	5.0179007	5.0130753	10.0985693	6.7873104	4.6614126	7.2953327	8.1946997	3.7552694	7.2309939	8.7959403	5.1069455	4.8218596	5.38845	5.0555111	8.4769693	4.690209	5.2206351	7.4262882	7.1472623	5.7016122	5.5476749
TCGA-A8-A09E	1492	0	5.0850741	4.0858803	8.9202182	5.0058855	7.3836158	5.4334086	7.0684613	7.2081255	7.1205695	3.5412877	5.671259	6.0562537	5.3835464	3.0927745	6.5670997	4.7944553	9.1625512	8.0870578	9.4570238	0.8519192	9.3142032	4.2006101	5.5794451	6.5278169	2.6488216	5.8278074	4.3707104	4.1697096	9.2417245	6.9461192	5.3669155	7.6599823	7.4041771	1.8987791	9.1590622	7.6964032	3.8629999	5.1340847	5.4334703	3.7447343	7.797144	4.4573012	3.8883189	3.8713973	7.1966793	5.7279513	6.9894722
TCGA-A7-A13G	718	0	5.5810343	3.7462657	7.0683381	2.7699923	6.1163415	4.2809073	6.2402609	2.5446792	6.9693862	3.6473475	5.3054147	5.6952821	5.2868109	5.4808302	3.7329567	4.7298863	5.5281308	7.0157583	7.3474594	1.2366987	5.0623934	4.42949	4.1603788	4.4837495	3.0723599	4.4595382	4.6803489	4.4502218	8.2838762	4.0179472	3.0545635	6.3799621	5.3837299	3.5485142	4.7791343	7.0247149	2.954074	2.2592617	4.6052123	3.1994619	5.1992746	2.4151952	2.9263757	4.3286658	6.8300069	4.7967629	4.6807846
TCGA-AC-A3EH	197	1	4.2821504	5.0155481	7.7713253	5.39056	4.289911	6.4879677	7.0757403	3.2871227	6.6957909	3.4714094	5.7853433	7.5193305	5.1077189	3.5052322	5.0698228	5.5324551	7.269628	6.2373791	9.8172539	0.907111	6.4556352	4.289009	4.0153856	5.4801844	4.3432231	5.7342956	4.4948748	3.9337809	7.6401588	5.8448611	3.2040191	7.6894689	7.8009592	4.4420892	8.2026763	8.4997981	4.7534262	4.2754441	5.3724785	3.0707044	8.5314918	2.891681	3.8969594	6.4564719	7.0054621	5.6685736	5.1195375
TCGA-E2-A3DX	1325	0	5.1168478	5.5379593	7.8246691	4.5365198	4.2664231	7.1224751	7.2357943	5.4065637	6.5368115	3.9450493	5.8071941	6.8339081	5.5773049	5.4039343	3.8545982	6.6112371	7.5900828	7.56281	9.4529953	5.4613009	7.0743603	4.4323303	4.1746764	5.6314176	4.967671	8.4558865	6.3484535	3.9637222	7.2519658	4.9468135	3.5159459	7.5458789	7.1321492	4.2717808	7.6811937	8.1912893	5.4440289	4.389912	6.1947567	3.999755	7.8628159	3.059404	3.4017168	5.7420794	7.4410321	5.1417452	5.831987
TCGA-AR-A0TQ	2991	0	4.275543	4.9447271	8.3426815	4.5286434	2.2678256	6.0367514	7.6481018	3.2563633	4.8168721	3.8573126	6.0878381	5.7476983	5.8019928	4.3102756	9.0534985	5.3886218	7.6581661	6.3230975	9.5077869	2.6367458	8.5835015	4.9755788	5.3094076	6.0201463	5.4374648	7.0111833	5.0750624	4.6230127	9.1199133	8.0367839	3.5265995	7.7666426	7.4778213	4.4523085	7.3485746	9.0090841	3.9435944	2.4849007	5.522101	2.7139325	8.6673391	5.3710608	5.4878602	8.6505435	7.119076	5.6099184	5.6623526
TCGA-B6-A0I9	362	1	5.716871	4.652384	8.2671526	4.2827013	3.337519	5.8244272	7.0928041	3.6875566	4.3473651	3.386522	6.9855285	6.1441701	5.6559613	3.9268926	7.3174702	4.8060454	8.5022475	8.0955711	9.0143098	1.1156141	7.8661521	4.0121585	4.9273143	6.9832157	3.5727997	5.5744236	5.6517691	5.6617899	10.0577369	7.7893546	3.2453955	7.2855148	7.4454029	2.6073124	6.6048859	8.6875452	5.4026195	3.2783771	5.9972748	3.1624511	7.6760484	4.6731258	4.3497129	4.2947372	7.5074115	5.0893466	5.168371
TCGA-B6-A0WW	558	1	5.303874	4.3281237	8.0958128	4.83803	3.9002952	5.661831	6.541512	3.69965	6.556004	3.605755	6.9575628	4.5056109	6.0076044	3.1057892	6.2780591	5.7297621	8.5082961	6.3266063	9.9337751	0.7689182	8.1386887	4.9248081	4.6272268	5.985925	4.838674	6.7758389	4.019537	4.3869666	9.6624877	7.1070385	4.5167225	8.0057632	7.0485095	2.9694302	9.7143738	9.0930012	5.0449474	3.661952	5.9565801	5.1714134	7.7928518	4.8541553	4.2360503	4.5070736	7.2513963	5.7963829	6.0175355
TCGA-A7-A26H	724	0	5.658251	4.724063	8.351972	4.684093	6.057564	6.384113	6.79207	3.305295	7.172244	3.522748	6.2287	6.667417	5.94231	5.432461	5.31202	6.586885	7.296776	8.156236	9.745788	1.554376	8.429329	4.518619	5.558653	6.290241	5.498342	6.879289	5.333131	4.035197	9.356547	6.272475	5.230455	7.668457	7.237516	3.825317	7.536772	8.736474	4.96047	3.950031	5.853578	5.027077	8.059908	3.748818	4.784601	6.135942	7.255434	5.578889	6.247572
TCGA-E2-A1B4	1004	1	4.6921795	4.4993849	7.5481849	4.7459573	5.2590996	5.6343763	6.4705592	2.8160737	7.1337282	3.3095792	6.7150755	7.2495137	5.0098738	3.5824191	3.9821869	5.1851885	8.4976755	7.444771	10.1112786	0.859456	7.9845576	4.7285646	3.089522	5.8905319	3.3536016	6.1309174	6.2079333	4.2640857	8.1336651	4.7549237	4.3985176	7.8262738	6.664025	2.0887379	7.6127075	8.4399718	5.3333038	4.3746671	6.1135601	4.5470786	8.2630663	3.00889	2.5483614	6.2688326	5.5926825	5.1607597	5.5937229
TCGA-A8-A06R	547	0	4.7726846	4.8893548	6.8743075	5.7890627	2.9019911	6.4215382	7.5903365	3.6989482	6.3699873	3.5440978	7.3620877	5.0686019	4.861129	3.9077362	6.6515704	5.9825735	7.8457079	6.2568423	8.6349718	1.4773383	10.3516591	3.7776404	3.6859923	5.9390635	5.4613463	6.7228031	4.9181026	5.8674845	7.9002267	6.539738	3.2044731	8.3547767	6.3718412	3.8523279	6.9453649	7.3789077	4.2223509	3.0155904	4.3258953	4.5123517	7.9889215	5.004282	4.6448707	8.3754715	5.9189979	4.6746746	5.0413807
TCGA-A1-A0SD	437	0	5.33316	5.244103	7.982675	4.319862	4.319104	6.286721	7.027955	5.562252	7.290809	3.401426	6.639977	5.613482	6.218581	4.010948	5.914127	6.379027	9.08025	7.424987	10.332263	1.27135	7.615679	5.133167	4.267399	6.140688	4.881313	7.895521	5.599854	4.122946	9.869188	6.446532	4.527595	8.074316	7.215379	4.014537	8.282855	9.592359	5.644475	4.350186	6.11323	6.308684	7.38194	4.488074	3.598537	5.142839	7.453453	6.100855	6.458226
TCGA-AO-A0JF	1980	0	5.272027	5.85967	8.25765	4.048729	4.43654	7.214941	7.107798	2.204391	7.892372	3.60154	6.965407	6.603336	6.030341	4.540897	4.623457	7.072001	7.740613	7.087144	9.280764	1.261891	7.709107	4.504151	4.133805	5.64496	4.425095	9.211432	5.48338	4.329905	8.359565	6.144699	3.814421	8.164916	7.422552	4.424486	7.431538	8.607485	6.003744	4.099234	6.157914	5.6311	7.674546	3.489633	3.568186	5.962835	7.468997	5.433622	6.210896
TCGA-A2-A04Q	2385	0	4.4240484	6.0712223	6.6388761	4.48601	3.6690511	6.5504587	5.5757735	3.3949105	3.215099	3.5051714	6.0966134	5.00489	5.5019179	3.7310034	6.1594391	5.5686079	7.6191605	5.7561955	7.7564602	3.6101154	7.544307	3.5892697	3.8866005	5.90833	5.5667848	6.0486562	4.6785804	3.5267092	6.6611821	6.7675354	5.0569228	8.5330836	6.9630303	4.9098787	6.7176681	7.7228751	5.173855	5.2011646	4.958753	4.353302	9.1998299	5.3503722	4.6682462	3.4183283	5.2552539	5.1586597	5.8360819
TCGA-A2-A04R	3709	0	4.8564197	4.0268515	7.7769651	5.3120292	5.2981176	5.2712576	6.7108906	2.4243344	7.0143226	3.2988944	5.4794709	4.2018314	5.9216244	3.0321531	6.9636924	5.370227	10.0182419	6.4391908	9.9124455	0.8679253	8.9323243	4.999756	5.2682162	6.4857813	4.2298235	6.4316983	4.0910756	3.9393735	9.2254656	7.697183	4.1108438	8.1109353	7.0382944	2.5662136	6.8447288	7.0978165	3.7279261	2.5492016	6.1552635	3.8766306	8.1558778	5.7263345	4.5372018	5.2966312	6.7656346	5.9052819	5.1441562
TCGA-A2-A4RY	648	0	4.9495044	5.5782628	7.8133449	5.7044791	4.9339103	7.0971293	7.2814567	7.8482289	6.9647311	3.995243	5.8461726	6.3245672	5.7131043	4.9500108	4.1479315	6.357309	7.7614381	8.3467973	10.0270021	2.7677219	7.6686506	4.7519836	3.6486723	6.1137531	5.3702513	8.2809807	7.0160034	4.8247805	7.846929	4.8958174	5.287506	7.8170861	7.4598554	4.4020821	8.3503603	9.2907033	6.9280376	3.9679026	6.2250468	4.7833808	8.4295882	2.9635787	3.7159829	5.8592751	6.9962885	5.4105054	6.3437034
TCGA-A8-A09C	31	0	4.483802	3.871149	7.385324	5.264142	3.804278	5.314882	7.228421	4.790879	7.106699	3.448223	6.094832	4.516586	5.643633	3.82507	6.086483	5.32578	8.077802	6.872699	8.391205	0.833051	7.101888	4.292689	3.94721	6.098789	5.071684	6.114318	4.392334	5.710646	9.276041	6.69661	4.060005	7.74366	7.413569	3.063584	6.857071	8.84163	4.039157	3.02503	5.950475	3.881253	7.152629	4.168958	4.246399	3.921128	6.702906	5.540753	6.279628
TCGA-S3-A6ZG	562	0	4.7379187	5.0116659	8.085997	4.8572318	4.8097271	6.7048666	7.4108375	5.8184509	7.7515506	3.3740187	6.4014625	3.4851498	6.695667	4.3471963	6.5011702	5.3057983	8.3326639	6.8743137	9.2072118	1.2831102	8.8757807	4.2782998	5.6854906	5.9972603	4.4705431	6.1272827	5.6846357	5.212539	10.9273527	7.4175691	5.3438813	7.5626059	7.5409656	2.7645766	7.6659498	10.01802	4.6764151	3.6952757	6.6522527	4.749304	7.3288005	5.0414301	4.2171399	7.5329198	7.1990936	5.6908069	5.4019498
TCGA-A7-A26G	722	0	5.6623439	4.7784135	6.8893669	3.288631	2.8958034	6.6779689	5.6734291	2.3310577	5.1450041	3.632696	6.5281761	7.6590613	6.2649534	5.4362393	6.4070919	6.6590988	7.9552571	7.9162993	7.9245274	2.0193689	6.1197188	4.2491842	4.2637376	6.3601564	6.0274637	7.0561331	4.172579	4.1020867	7.8351293	7.4886475	4.4532066	8.8329475	7.4035341	6.6250627	7.1721375	7.4667462	4.8726563	4.4529153	5.5116689	6.2469939	8.2529717	4.5766655	5.9419797	3.4858609	6.1870258	5.8013437	6.8426975
TCGA-AN-A0FF	172	0	5.0189781	5.6050626	7.9772765	4.3640458	8.6402043	6.6621128	7.4049051	1.7842337	6.8488869	3.3529306	5.6734491	5.1020185	5.8181563	4.4062143	6.4469239	6.2499087	8.0447675	7.202368	8.95687	1.4586496	8.6231265	4.8280985	4.7200127	6.2643222	3.3671651	7.1079923	5.1669549	4.8701819	8.8475151	7.4371421	5.4799223	8.0087444	7.5024028	3.7933895	7.8108962	6.4588573	3.7910859	4.403985	6.103855	4.5918183	8.1707447	4.8924907	4.9116789	8.9921487	6.7460817	5.3999592	5.2541285
TCGA-E9-A1RC	1224	0	5.4401429	3.7329488	8.7241246	4.8855127	6.0295316	5.2556059	7.5420171	3.885768	7.8519976	3.8132908	6.4073991	5.5876895	6.327084	4.5178195	6.1824218	5.9293238	8.2618421	7.1153173	9.3259753	0.810648	5.5523776	4.8627857	5.5143704	6.630719	6.0568335	5.9610729	5.4067465	4.9624397	7.5887026	6.427176	4.4561884	8.5424041	7.8970469	3.4555807	8.9461727	8.8419566	4.3823693	4.7265446	6.8576855	4.044353	8.6043309	4.444452	5.6435991	5.971922	8.05832	6.3190002	7.3257569
TCGA-BH-A0DE	2372	0	5.0287889	5.6759167	7.6503035	3.6052308	4.7967551	6.5623563	6.0377469	2.9179884	6.9959118	3.5916649	5.3702295	5.521318	5.3508279	3.628853	4.7464359	5.9529956	8.734753	7.4458528	10.1334859	0.8159765	7.7795964	4.4217431	4.3821048	5.6687408	4.5428534	8.7307793	5.9328702	4.4947548	7.8636529	5.5370249	4.9445458	7.7678072	7.0647782	3.3655299	8.014426	6.9274008	4.5596393	5.0098961	5.7098177	5.1339967	8.084059	3.3840141	3.2356735	6.6136656	6.5002997	5.2368363	5.9913272
TCGA-BH-A0DK	423	0	4.4344686	5.5741418	6.7108016	3.6108169	3.3263679	6.6780602	6.5631161	1.7999474	6.5399628	3.2399346	6.3477852	4.5645514	4.9902345	3.5081875	5.7197732	5.8822872	9.2020087	6.1457073	8.7780635	2.6146444	7.8294365	3.8857808	3.4583772	5.4495358	4.9642387	7.508797	4.8519851	3.488758	7.266921	5.9212421	4.3137233	7.671023	6.7973447	3.3294702	7.9913944	6.5555964	5.837414	4.2154175	5.1878534	4.1766123	7.4563274	4.5716525	4.0375838	6.2906846	6.3569571	5.1824392	5.7471802
TCGA-D8-A73W	385	1	5.099717	5.480772	8.182791	4.206422	5.236273	6.076082	7.283653	5.003115	6.069473	4.081775	5.482271	6.136219	5.233686	4.740545	5.04158	6.37367	7.986866	6.774392	9.536392	1.060329	7.707787	4.232131	3.894353	5.538665	5.32743	7.42881	6.45478	4.108917	8.612484	5.733917	5.85278	7.063612	7.103635	5.423711	8.151855	8.841827	3.528135	4.542514	5.72484	5.157548	8.680801	3.752491	3.986829	5.45034	7.320404	5.11501	5.880868
TCGA-AN-A03X	10	0	4.9058096	4.8861383	7.5818046	4.1682778	7.5673657	6.3344112	6.5606321	4.8328397	5.7555924	3.7801278	6.2609487	6.6367088	5.3423902	3.25107	5.5330403	6.9246958	8.8803183	6.8801074	9.9431176	0.7689182	8.1029074	4.7015488	3.6294481	5.1202208	4.3923742	7.3656583	4.4537449	3.6770341	8.9402608	5.1661906	4.0083082	7.3332152	7.0611205	3.5732589	8.6635259	8.3789337	5.5576381	5.3713352	5.1023055	4.5448444	8.4511055	3.4739171	3.5053785	4.7739282	7.0138976	5.6088366	5.1425807
TCGA-D8-A13Y	1728	0	5.3688236	3.998611	8.0397421	5.7175049	11.9358314	5.4086608	7.6204852	2.6278536	5.7153257	3.8078832	6.102355	6.3194008	5.9895105	3.857828	8.3988335	4.2223631	7.4943712	6.1440382	8.2811035	1.7344435	6.6828374	5.2322788	1.9302376	6.3284349	8.7066213	5.8495327	4.5897516	4.9474109	4.7318202	8.7894136	6.4109689	8.0411918	8.70619	5.0285825	9.3200233	8.8075822	5.4719714	5.7031982	6.4091853	4.1468356	7.9036238	6.5868498	6.0174805	9.6173605	7.1783968	5.6659866	8.3087882
TCGA-AN-A0FW	11	0	4.1930472	4.5848752	7.5626299	4.0798499	3.031229	6.1293535	7.981966	1.6368438	7.9563931	3.2187147	6.1447397	4.6289171	5.6106849	2.8118507	6.5793455	5.003108	7.5543695	5.8509499	8.7033146	1.1720693	7.7955029	3.9963993	3.5863818	5.7450184	3.746371	7.4884367	5.0776706	5.8899101	9.3985384	6.3646647	4.4944168	7.7276812	8.0539108	2.7482304	7.8253558	8.4812754	4.4120008	3.8718564	5.587846	4.0683839	7.1675484	5.2157483	4.0335294	7.2770818	6.9433027	5.3900393	5.2332101
TCGA-A2-A259	1596	0	5.7902534	5.1651283	7.4509487	5.0442131	4.3132039	6.0831049	6.9981934	2.949593	7.6017009	3.9597071	6.2133578	7.8686803	5.7756178	4.6636095	4.6481981	5.9717454	9.3211735	7.9183033	9.5875651	3.113286	6.8868942	5.1990427	3.4709608	5.7715798	4.9006251	7.7401994	5.8086594	3.0965134	9.1359853	5.4569812	4.113905	7.2801442	7.3223007	3.659835	8.5184131	8.9223672	5.2336895	3.3517175	6.4083291	3.6389971	8.0497368	3.5462241	3.8839073	4.9010953	7.8245496	5.6396198	6.9293781
TCGA-LD-A74U	402	0	4.9791765	5.9221944	7.4753874	5.6889029	4.8248671	7.1342205	7.6930489	3.167351	6.5195918	4.3420206	6.1159254	5.2685923	5.3797995	4.332979	4.8108293	5.9133922	8.1212725	7.6588004	8.9481542	1.636469	7.8654217	4.3199796	3.7409709	5.8827176	4.5646441	7.9119743	6.3669766	4.6909536	7.9286316	6.0277218	4.3866928	7.2332268	7.5547572	3.9963096	7.8129224	8.3917023	5.8589196	4.1869139	6.1305123	4.8136284	8.383565	3.7916934	4.1542011	5.6900958	6.9953702	5.1594286	6.0547276
TCGA-A2-A4S3	666	0	4.9018256	5.8134492	9.1172715	5.227646	2.6833239	6.9715833	6.4931225	3.3028572	6.872746	4.5691483	5.8257285	6.0080031	5.6281685	3.4394016	7.3305442	5.2408393	8.1780563	6.4998455	9.695039	1.2508004	7.8944871	4.5773111	6.4648957	5.9884279	4.6678384	5.381737	4.2266998	6.1863969	7.1439364	8.1170265	5.5164076	7.8716251	7.222755	4.2756595	6.7608073	8.4619607	4.0565069	4.646481	4.9599697	4.2928733	8.1484192	6.5929087	5.0767925	5.1165385	7.1039691	5.1735828	6.0222821
TCGA-AO-A1KT	541	0	4.4389902	4.9816083	8.1366604	4.9142523	7.8625432	6.6810992	7.1052584	8.9976826	5.2111115	3.7628855	5.6256573	5.5657341	5.2796425	2.5233103	6.7087334	6.3743247	8.1755621	6.7882274	8.726573	0.9683399	7.6533133	4.3519334	4.8748837	6.003062	6.2981103	6.777932	4.8650295	3.5797583	10.7513662	7.3337452	3.8722235	8.0980526	7.1902964	4.5935643	10.16132	8.2125781	5.8078367	4.147788	6.3858586	3.92384	8.0587855	5.0597438	4.3093535	7.7539988	7.3778264	4.6381571	6.7392055
TCGA-C8-A1HI	343	0	4.9357357	4.5727679	8.296322	3.5994204	3.696876	6.7277551	7.151983	2.9316204	5.5871713	3.1219502	6.3954321	5.7514713	5.3691267	3.3030579	5.6912212	5.5877556	7.8602123	6.9028023	9.4214757	0.9925011	7.4522785	4.608709	3.6791667	6.7634833	4.99109	7.3673212	5.4293534	5.2155458	8.0744117	5.6972979	3.9818629	8.2247853	7.2807349	3.1413689	8.7801054	7.7571805	5.4532103	3.7152446	6.1121074	4.5981618	7.9111722	3.9468536	3.4086877	6.1128908	6.5869249	5.6097695	6.4992167
TCGA-AR-A0U4	3261	0	4.7654969	6.2755239	7.3638013	4.631375	5.6980376	7.7325467	6.9804184	3.6650561	2.1750979	3.7114757	6.8750748	5.7569653	5.9209621	4.1594335	7.367879	5.7266969	7.5371174	8.1895571	8.8484496	1.1832718	6.0854734	4.1573677	3.7853789	6.7271379	7.2812575	5.3874156	4.1499218	4.8868176	8.3594119	7.2933869	6.8602885	9.7866445	7.7329199	5.3461095	6.2815703	8.0853562	4.940505	2.1613797	5.6022267	1.6828098	10.0206867	6.3607414	5.87209	5.3920007	6.0793828	6.3441779	6.1341278
TCGA-B6-A3ZX	1152	1	5.3383774	6.2162721	7.0736832	4.9968551	4.160183	7.1904389	6.0813662	3.2287124	4.4656687	4.166194	6.238172	4.5524647	5.7209293	5.4052586	6.2402768	4.4520175	7.2214305	6.7274476	7.3357183	7.5503414	6.5178023	4.1427167	4.1268609	6.0047744	5.5353326	5.948779	6.1873667	4.7740135	8.3370472	6.8732416	4.9854908	8.8634621	7.4544333	5.1738963	6.0152053	8.5854809	4.7189185	7.2419842	5.3621076	6.9084109	8.8675947	6.0185067	4.7060307	4.0582917	5.9062163	4.9308994	6.0544375
TCGA-A8-A06Q	31	0	5.1016801	3.6853694	8.1374162	3.4772988	7.5103928	5.4109553	6.8852685	8.8228233	7.5136603	3.567333	6.1639284	5.7452235	5.6050257	3.1402748	6.95055	3.8064614	6.8210055	5.4004858	7.884165	1.0145909	8.1238117	3.5945938	4.7169931	5.709726	4.4964973	4.0339017	4.7153496	5.464898	7.9632173	6.6847091	2.3751208	7.8490701	7.2991512	3.6464666	3.8305467	7.6696469	3.5835438	3.6056657	4.7758404	2.8076174	6.1421932	4.921893	3.4086307	7.8151623	7.4744804	4.6755635	5.1491459
TCGA-A8-A08C	881	0	5.0768074	4.7254887	8.6731461	4.115252	6.6551131	5.5113422	6.8585065	3.381322	8.6159126	3.8172688	6.509005	6.0187515	6.5634541	5.0248787	4.6808332	5.8889692	8.500322	7.2225072	9.4759745	0.7967674	5.4061527	4.9335581	4.2555966	5.7292572	3.5012852	5.6826472	5.5833644	5.2085668	9.250639	5.5796883	4.4692114	7.6545112	7.5630816	2.72161	6.2619528	8.9565258	4.8614189	3.2732489	5.8132852	4.0443218	6.8004617	3.7788221	3.5481805	4.9040671	7.0487017	5.524802	5.9887878
TCGA-BH-A0AU	1914	0	5.0782924	4.6971039	8.6862601	4.5181242	6.367556	6.1703969	6.7131533	4.6721078	7.2745893	3.575211	5.6551834	7.0296412	6.0752696	4.0266698	6.9902852	6.2184737	8.6737309	7.5091392	9.8204467	1.3996043	7.4501187	5.0523201	5.4572551	7.0569159	4.5563119	6.7699507	4.9947341	5.4852896	9.7211231	6.260736	4.3383577	7.6110509	7.6011328	4.2964932	9.1312367	8.733648	3.9964049	3.7521884	5.8407685	4.6070453	8.014078	5.2519072	4.3901567	5.4449717	6.7690099	6.0845514	5.4862916
TCGA-D8-A1JA	502	0	6.2135357	3.7417195	7.3760354	2.3458453	3.5935141	5.7253091	5.8714537	5.292464	7.8847434	3.7720733	7.2908653	8.3199076	6.8084187	4.7075225	6.4858849	6.1320057	7.3760835	7.1496744	8.6983244	0.8116358	6.8339809	5.0569083	3.8890103	6.6906994	6.5464449	6.9871324	3.5904053	2.7646266	8.429812	6.6949715	3.2627274	8.9898012	6.7743525	4.679111	8.8531241	7.90795	4.462624	3.5558774	5.6985422	7.3988068	8.2702304	4.2974147	5.434255	5.227925	7.9351662	6.276103	6.4607423
TCGA-E2-A1IN	675	0	4.4972148	4.7562522	8.0151135	4.3188088	3.9158574	6.5339607	6.511997	7.6438955	7.1700552	3.4070798	6.5315492	6.3053292	5.6411717	3.5947378	6.0341192	6.4490362	7.7264355	5.9167829	9.2010601	0.7689182	7.1906847	4.2303101	4.0801985	6.5041638	4.9946265	7.0264324	4.5134311	4.2849488	8.933783	5.5239296	3.0555067	8.0202046	7.1438618	3.5314825	7.6124503	8.1473311	4.7750775	4.5642708	5.8968337	5.2331356	7.5935446	3.7126859	4.2110165	5.4475215	7.073728	5.5578099	5.9411464
TCGA-A2-A0CU	158	1	5.4213773	4.3413068	8.2795092	4.5985427	4.0021907	5.5096262	6.4735167	1.3405315	6.8819758	3.2472797	5.1474557	6.183161	5.8996473	2.9281992	6.2528042	5.2867714	8.709405	7.7649546	10.0386554	1.2297188	7.2539982	4.6741906	5.2111788	5.7583783	4.2229018	7.3980367	5.6859377	4.4977965	10.3626353	6.1139444	4.5146511	7.8127319	6.9264611	3.3823033	8.3892097	9.1037621	4.2649861	3.1823726	5.8406813	4.2018359	8.2473768	4.515924	3.8907549	6.4062197	6.8847989	6.0784734	5.2265162
TCGA-D8-A1JS	371	0	4.2362191	4.2671101	8.5661901	4.9385239	9.8865521	5.3103744	7.2510124	1.6855916	6.0632307	3.3182924	6.3616255	6.3260051	4.0243555	2.9168387	4.3064559	3.5040534	8.0580175	6.1479139	8.5995078	0.7689182	7.323926	3.4122976	3.1547521	5.4273833	4.9619123	5.8816514	5.9021558	4.5192291	8.0473018	5.2133189	5.5289731	7.6371277	7.6864296	1.4302721	6.1445662	8.8792719	3.6326715	2.7662721	5.5642405	2.1200325	7.5659083	3.458922	2.7763981	6.3364411	6.3996576	4.8841906	5.7114122
TCGA-C8-A1HJ	5	0	4.3643236	3.3257789	6.6728073	1.9663047	1.8813085	7.7068269	5.6332823	1.7084841	2.3431178	3.2915315	7.9634354	5.0062283	5.4800235	3.0926086	7.5244286	3.985911	6.5265183	5.1229449	7.3294387	1.0318424	5.7998358	3.8605222	4.4568601	6.9106104	6.2940325	7.9839525	2.7761364	2.9768225	5.7617986	7.8379038	4.6237695	10.3671778	6.4995273	7.3360686	7.5182792	7.6677575	3.5124506	8.271517	4.9786743	6.2580817	8.8164281	5.8658633	5.8118989	3.1480882	5.0213026	4.9627295	5.1456707
TCGA-A2-A1FZ	683	0	5.8940277	5.5476963	8.4042409	4.66189	6.9906367	7.2708185	7.0592007	3.1251962	7.4853235	3.4785628	6.3003013	5.8676537	5.9205397	4.798273	5.2725506	6.7412045	8.0235078	7.3493893	10.6624053	1.0669534	7.8681243	4.9048672	4.7161981	6.5569032	5.6896025	7.996256	5.3089111	4.127536	8.9202636	6.4353408	4.3267042	7.8152717	7.3137214	3.7779302	9.0130849	8.0995737	5.7749649	3.8755722	6.0829651	5.4525833	7.7735483	3.8495403	4.2176626	6.6134511	7.5695533	5.6360559	5.9942698
TCGA-B6-A400	215	0	4.5969724	5.318353	7.5368812	6.0409737	2.8479663	7.4202469	6.2469742	3.1716938	2.0273395	4.2545189	5.4030823	6.1520747	5.4927935	3.1426822	7.9598395	6.3756927	7.6206354	7.3274227	8.6853969	1.1737207	7.2298035	4.052021	4.4798376	6.4581374	5.505818	6.2546368	4.3798904	4.9783239	9.1189897	7.7232513	5.659491	9.6175304	7.8208367	5.058763	8.4518152	8.1998672	5.9195231	8.3959752	5.4855291	7.1924048	10.2203791	6.7514889	5.0567909	5.5979311	6.2607145	5.0968745	5.8875776
TCGA-OL-A97C	271	0	5.1947335	4.585801	7.993673	5.1230911	6.2130526	7.6818077	7.4073978	4.5372881	6.4212323	3.9354522	5.4268249	6.4575004	5.2973169	4.6186401	5.3700492	3.5897919	7.4992437	7.7059518	10.364411	1.1082956	7.611145	5.1742456	3.9084441	5.9593462	6.2605623	7.758059	5.4726288	3.6887079	8.273125	6.6286801	4.3206487	8.4091779	7.5692001	5.0638724	8.3074602	8.3537823	5.554812	2.9366114	4.8677878	2.4205496	9.0682985	4.3210659	4.5152913	5.6857156	7.2054021	5.5737116	6.7431076
TCGA-GM-A2DL	3519	0	4.3861023	4.9271525	7.2261499	4.6508997	6.0761509	6.727295	7.3204504	2.9626666	6.8182874	3.3187685	6.277239	5.5807918	5.6078899	3.1428425	5.6729333	6.6533069	7.9352587	7.0117438	9.2316537	0.7689182	8.0793057	4.4804511	3.5061984	6.759355	5.2621526	7.8890679	4.7694995	4.5236746	8.9996408	7.0345277	3.6207689	8.6370589	7.3264131	2.9534867	8.684101	8.7268089	4.4663777	4.1499907	5.5692223	4.8038575	8.7586435	5.4928948	5.9993521	6.209135	6.3084739	5.2316854	5.731496
TCGA-E9-A226	1048	1	5.4836283	4.2530065	7.391372	2.6197968	5.4202081	6.3950098	6.4606352	5.5981613	8.311857	3.8689097	6.6529789	6.1278085	6.9262796	4.5695796	7.5790932	7.207355	8.3744783	7.9558273	8.758427	0.8279634	8.1493703	4.8630886	4.5844591	6.2447849	4.8461631	7.6638434	4.7978825	3.9259823	9.5825121	7.4545829	4.9691563	9.5124284	7.3681239	4.1537282	6.975457	8.5296073	5.6185746	3.9335083	5.955879	5.9204275	8.0878575	4.8034056	5.4073044	5.9387074	7.4777154	6.5506293	6.8784923
TCGA-BH-A1EN	2127	1	5.4417137	4.4576542	8.6289606	3.8153153	3.4999616	6.1334679	7.6227882	2.7012068	6.0137525	3.1736317	5.9302404	6.1408592	5.0052921	3.2363671	6.1042035	5.1989971	8.0318041	6.9691992	6.8680409	0.8092642	8.9785857	3.8237665	4.131458	6.5422067	5.3602265	6.275267	4.6820609	3.9289731	7.9077447	6.3946857	2.9312373	8.2876283	6.763585	6.1862453	9.5848102	6.3889533	3.5431002	3.786917	5.4182116	5.4732956	8.1958675	4.6380239	4.2393043	5.0485276	7.1651016	5.4982031	4.1303442
TCGA-A7-A4SB	418	0	4.0154709	4.7503468	7.7836173	4.8046835	3.5916651	5.488391	6.6784567	2.106096	6.669784	3.6764936	5.6392918	5.3358069	5.2743515	2.8446907	5.7158798	5.4064042	9.722439	7.1912442	10.4849586	1.0040251	7.3945103	4.5980133	4.3501358	5.7358574	6.4275118	7.3925774	5.9020816	4.106864	11.7464057	6.5403092	5.5891611	7.9671028	6.4344883	2.2355291	7.0796801	9.2088246	3.9817327	4.7916182	6.08228	3.9348721	7.37232	4.8664427	3.2215431	3.4754558	6.4412569	5.158898	5.5095827
TCGA-E9-A1RA	1369	0	4.8045935	5.0087949	7.4849269	5.0788076	6.0384592	5.854243	7.4438202	5.4240265	7.3601004	4.073162	6.0365965	6.7290009	5.9736346	4.4449821	5.3210608	5.9749559	7.7057977	6.9289134	8.5074515	2.4788588	6.8527745	4.582154	4.1841922	6.0678683	4.7568215	6.7118827	4.9266539	4.5725155	9.1530597	6.7216565	3.7310759	8.1880851	7.8672963	3.4712119	7.8698159	8.7387009	4.1125209	3.4622567	5.4308627	3.6670827	7.8785639	3.5430383	4.6442133	7.3550166	7.0147984	5.6983286	5.6654217
TCGA-E9-A1R0	860	0	4.8130129	4.8788863	7.3314899	3.7252099	4.3293343	6.5176152	6.8326122	6.2813285	7.4992466	3.5051714	5.5521597	7.0588146	5.4703579	4.0796738	5.8584735	5.875058	10.2141731	6.7941953	9.6940922	2.9177324	7.9140727	4.5405236	4.6290866	5.7926644	3.6117753	8.8377318	6.0701873	4.4974633	9.8026186	6.7631434	3.5393771	8.0489199	7.4737685	3.0500442	7.3851028	9.3046712	6.5491901	3.6022516	6.2970876	5.1506492	7.2388364	4.9200177	4.369649	6.3608781	6.996534	5.3697895	5.8779175
TCGA-A8-A07G	577	0	5.4522088	4.5200059	8.4627464	3.5857959	5.2064564	6.6591199	7.0332141	5.85185	7.8289599	3.6394867	6.5011245	7.2602363	5.6259807	4.3499527	5.4307383	6.876879	7.9514549	6.8690337	9.8929693	1.7358181	7.7836778	4.0758238	4.3458152	6.3652077	5.3355236	7.038815	5.4799725	4.3843479	8.3199498	5.4805008	3.6384433	8.5806633	7.1723002	4.0911856	6.745546	7.7347998	4.2299186	4.0283179	5.3553649	5.8128432	7.8342754	3.4706703	4.1926562	4.680429	7.6230777	5.3911124	5.5395513
TCGA-LL-A440	759	0	5.2424774	6.0492673	7.6245164	5.1043168	4.2852216	7.1613748	6.8494243	4.9845485	6.0414997	4.3974498	5.4799705	6.3566312	5.2550527	4.5628127	4.8670942	6.6195469	7.7756076	7.840098	9.2265348	1.7056109	7.3948189	4.5864337	4.2143702	5.7704967	5.2733826	9.3252981	6.4050017	4.6465096	8.5664482	5.3092905	5.1360688	7.9569256	7.1874533	4.1474099	8.5425884	8.1410125	6.4688849	3.61435	5.8564246	4.0446028	9.1279365	4.0248522	3.2821486	5.640175	6.6884089	4.9547772	6.2808839
TCGA-A8-A07R	273	0	4.8190533	3.5628738	8.1137923	4.0876017	7.5099953	6.7750359	6.6193507	3.4099313	2.1440782	3.4861163	7.314951	5.7538292	5.9510762	3.4846569	8.5970416	5.5924617	7.0086918	6.3853527	6.9167212	0.8295301	6.4424809	3.9297199	5.2875278	6.5876672	6.1466655	5.8440376	3.6753616	4.5076389	5.3381633	7.5719891	5.3705649	8.9647311	9.1346558	3.8118695	7.2696183	8.1497459	5.7634426	7.1595377	4.6752062	3.6390369	9.2292551	5.8396598	6.298928	6.9154345	7.1137082	5.686571	6.7676664
TCGA-A8-A076	1642	0	5.2053559	5.0587859	7.6171837	5.3103884	2.7169698	6.8267182	7.911746	2.1768979	8.1102396	3.4680389	6.6065743	6.1101105	5.7933959	4.3272105	7.1998808	6.6191679	8.1475676	6.4202099	8.5785518	1.1834361	8.1988737	4.1119705	4.2727671	6.4240998	5.2391969	6.51201	4.1408844	4.6600041	8.4954347	7.1096207	3.0159329	7.6924629	8.0829124	4.0916709	8.0933286	8.2546423	4.1967202	2.8270823	5.7753405	3.9477193	7.4113053	5.2048177	5.6109589	4.3627516	7.167398	6.4212564	6.1999035
TCGA-BH-A209	3959	1	4.7753704	5.4308535	7.1732602	4.2553253	3.5067933	6.5069582	6.0527239	3.4801904	5.3797235	3.9892797	6.678511	6.2015466	5.6634951	4.3494866	7.1754402	5.6722514	6.9759735	6.5228109	8.3458587	4.1281024	7.7510717	3.9338738	4.7882805	6.3538235	6.041556	6.1223049	4.4938254	4.2356859	8.4412343	7.5348923	4.9740475	8.0832823	7.119151	3.5271285	6.5895137	8.0755641	3.0317663	2.6273574	5.5290152	2.0760985	7.7298473	6.0905832	6.4811987	5.9453287	6.5320331	5.794524	5.1827909
TCGA-A8-A07B	1308	0	4.9901242	4.0034173	7.3140345	4.8212488	2.3663148	5.5424895	6.8858497	3.4875099	7.711992	3.0899099	6.6716949	9.3006072	6.5094455	3.5989311	5.5402447	5.2902648	8.4929695	5.9903473	7.2767971	0.8205045	5.5132647	4.3939349	4.099112	5.5817579	4.7707451	6.4181614	3.9066365	5.2962248	8.8317435	7.4434636	3.5193775	7.9610111	7.473212	2.8871733	5.8116674	8.5891915	2.7900991	2.5570702	4.9422936	4.0019884	6.4225117	4.943567	4.7496455	7.5035633	7.1907346	5.9665608	6.1263134
TCGA-D8-A1XA	839	0	5.339685	4.801954	8.569515	4.845157	7.978881	6.22583	6.405721	2.569923	8.227362	3.703366	5.725067	5.321724	5.900707	5.131538	6.07881	6.17923	7.78103	8.556557	9.989999	1.206791	7.999699	4.702051	5.223782	6.78914	5.36217	5.62253	5.016724	6.936485	9.758863	6.667397	5.31275	7.611251	8.182134	3.079648	6.761594	9.145738	4.741616	4.152136	6.195119	4.700848	8.720467	3.207755	4.795362	5.908122	6.607783	5.093666	5.043811
TCGA-C8-A137	379	0	5.0985542	4.0422274	7.6034839	2.5844868	2.5031382	5.3833809	6.7762174	2.9504985	7.4783764	3.2042468	8.7021504	8.7967403	6.431187	3.1000888	6.8963166	5.8690619	8.5857352	5.8182651	10.071993	0.8750198	7.4641164	4.1780559	4.156825	6.1555273	4.2098163	5.5940607	3.706733	5.4005377	7.3904028	7.7298044	3.7314774	9.0777903	7.6618055	4.0934133	6.4656587	8.0157521	3.7226632	4.4755881	6.1297187	4.8775384	7.4924303	5.4116791	4.1154541	4.9690039	7.0947313	6.0135178	5.7170865
TCGA-BH-A1F2	959	1	5.1192511	4.0970783	7.5830361	2.7893024	4.7634079	6.2807917	5.5849049	2.3153399	7.503201	3.3022633	6.5963832	6.5290842	6.3210602	4.1468908	7.6419964	6.4912379	7.5601584	7.3184149	9.1684617	0.8495946	7.5972605	4.7748218	4.8253906	5.8953534	4.4349934	8.6872761	3.9483391	2.8440353	7.5389101	7.9586341	3.1119846	8.1000489	6.6875397	5.7024937	8.1705851	8.4477913	5.4521746	3.7206526	5.8645702	6.0710528	8.8152612	5.9469444	4.769129	5.4080142	6.5237314	6.0422258	6.9890779
TCGA-D8-A1XW	1309	0	5.344418	6.3668294	6.9366768	4.3534853	7.1590778	6.8687702	5.7491761	1.1089565	2.7831901	3.6329919	6.39338	6.0210759	6.0241516	5.2939919	5.3939182	6.7369166	7.5573003	6.8840881	7.9883236	0.9308953	5.7782719	4.4797763	4.2929213	6.6802964	6.5847302	7.4459324	6.1509647	3.6845096	6.8409801	6.3038465	4.760737	8.4219759	7.3604455	5.6901477	7.2067534	7.7994288	3.3954004	3.3741906	6.0379273	4.6440174	8.1345982	3.7117167	5.2071172	5.2826231	6.5581381	5.6044695	5.1623459
TCGA-A8-A09Q	761	0	4.6628436	5.1628951	8.5856946	4.3082393	5.98532	6.8587466	6.8722133	3.8424551	8.4568723	3.6787016	5.7220689	4.6476608	5.2940426	4.6811924	5.7251915	5.8589072	8.4385211	7.5268339	8.425593	2.6910014	6.7187017	4.2865095	4.6323164	5.5628109	3.8798233	6.2469974	4.6061247	4.6107636	9.0251159	7.2070353	3.4869289	7.0438971	7.645044	3.5330646	6.683971	7.9674622	3.8986953	3.7185902	5.2645892	3.7407916	6.5714155	4.414455	5.2449496	5.0432603	6.9985206	4.3237339	5.8741426
TCGA-AN-A0FS	210	0	5.4719672	4.9924455	8.0275843	3.62694	4.415084	6.6212845	6.9488064	5.8795273	7.7734284	3.2592858	6.485009	6.707528	5.8665208	3.8256754	4.9772066	6.6250623	8.0955503	7.3893777	9.2858126	0.8665803	7.6316872	4.6040556	4.4521025	5.9935258	4.9979444	8.8362306	6.4456095	4.4831164	10.668436	5.9948795	4.5446311	7.6178205	7.5636238	3.5981518	7.6292091	9.3972653	5.7750455	3.2171787	6.2995596	4.8623931	7.1357901	3.4444379	3.6619821	5.7056694	7.2295848	5.2674079	6.4727752
TCGA-AN-A0FD	196	0	4.4851762	4.8751803	7.1576391	4.1694283	4.744557	6.4089592	6.2528099	3.5447313	6.5491551	3.3122099	6.1448933	5.0750019	5.2417938	3.3176252	6.0775074	6.3877453	7.5843415	5.6619684	9.4448943	0.8792264	7.178893	4.4626274	3.3769056	6.2848684	3.1544283	6.8756717	3.8899414	4.3637393	8.2526097	6.8015644	4.4984987	8.214338	7.2186012	3.0744045	6.9288405	8.1159196	4.6677154	4.1079805	5.1256476	4.8331555	7.2125122	4.7932258	4.8184538	7.4155759	6.5007607	5.3201804	5.2522229
TCGA-E2-A1B0	1631	0	4.995015	4.608055	8.542472	3.875963	7.289261	6.745968	6.733197	2.700241	6.940225	3.710441	6.265813	7.704216	5.361525	5.166145	7.282214	6.287161	7.447975	6.69574	9.807665	1.532525	6.756354	4.878434	5.262832	6.760581	7.078277	6.687543	4.087001	3.445372	7.009102	6.928809	3.893914	8.497424	7.032025	5.720112	6.898718	7.588736	4.339543	3.125422	5.355814	4.713102	8.786796	4.845904	5.990094	6.856953	6.75071	5.931289	6.627029
TCGA-A1-A0SO	852	0	4.7624107	3.418596	8.7632239	3.2632315	1.511146	8.1308701	8.1387619	1.6644219	1.8140555	3.0748274	7.7413756	5.5791069	6.8725322	4.4386533	7.6107484	3.3025502	7.8341494	5.3379269	5.3973138	0.9157582	6.6461749	4.3912601	6.3244106	4.6096912	6.3893788	5.4197156	3.2687625	5.0594503	3.2988554	7.1971362	4.5082452	10.5682131	8.5097789	4.292036	4.7809396	8.7396136	4.8456658	6.8504841	5.2694653	2.3078552	8.7431902	7.5763885	6.5706066	4.6098628	6.5389672	5.8164049	7.332163
TCGA-E9-A1N4	1000	0	5.095689	5.6079845	8.1184084	4.0758852	5.3413314	6.7772232	6.9029924	2.0011613	7.1273107	3.9867288	5.7436652	7.3370291	5.7196679	5.0790536	6.083023	5.5945353	7.5844352	7.0393346	8.84395	2.0024738	8.100796	4.6322704	5.2772868	5.9607407	4.8615113	6.8879282	5.4301553	3.9922353	7.7816148	6.858758	5.9748431	7.7492852	7.4149114	4.6729363	8.6357745	7.3049858	3.8505128	2.732332	6.5599947	3.5956946	7.4867824	4.1139858	4.6235607	11.9093632	7.1708926	5.5389652	5.6131102
TCGA-E2-A1B6	867	0	4.7748336	5.6732283	6.3341414	4.6918513	3.7830357	6.8063707	5.3078757	2.4496871	2.4948896	3.903477	7.1439615	5.2834169	5.3761014	4.6329483	6.7831351	4.7280184	6.50311	6.7519564	6.9099317	6.2449973	6.3847402	4.0143528	3.8531835	6.7497584	6.6802662	7.6750015	5.4802186	4.3681581	7.9445466	7.0211539	5.4831112	9.8641792	6.4070454	4.7977121	6.4594773	8.7178402	4.6992789	4.2092929	5.4231631	2.4710453	9.4998334	5.7907245	5.7588244	7.3775957	4.5874052	4.5693307	6.1398615
TCGA-AN-A0AK	224	0	4.5629235	4.7730988	9.2498377	4.9234884	1.8543081	5.9785318	8.1771956	2.7667227	7.7722774	3.2547163	6.7873976	4.8776741	5.7760813	2.7926112	7.3578438	5.0294998	8.3766572	4.8551354	8.2524076	1.0226125	7.2631821	4.4769894	5.8208735	6.7186462	2.3747614	5.4163249	3.8699112	5.4110737	8.492791	7.817419	3.6518367	8.9734616	8.1485947	3.1799607	9.1957233	7.6256387	3.3824765	4.2431484	5.7821451	2.8024694	7.1089036	5.9172132	5.2966174	6.5270731	7.3867471	6.391957	5.667624
TCGA-B6-A0I1	2361	1	5.0870419	2.7599029	7.3463425	6.4102503	9.0026204	5.6223518	7.1518922	1.2453912	4.4195247	4.067319	5.9029062	5.6621661	5.4265321	3.0200719	6.8273001	2.8552997	8.1405305	6.44761	7.6206016	0.7877935	7.0847671	3.8363083	4.4038124	6.2334947	7.6504831	4.7698332	4.9882807	5.0346327	4.2516583	7.0353156	5.1320919	8.7446701	7.1030781	1.9039156	6.756426	6.4762435	5.4974979	7.0818437	5.190204	4.3503243	8.6120283	5.6991034	5.130882	5.9254835	5.4119699	5.6849829	5.6042206
TCGA-AR-A0TX	1972	0	5.6121257	5.4832778	7.6647016	4.2603367	7.0284083	6.8240232	8.2024121	9.187014	7.1365746	3.4391669	6.4756964	6.8538444	5.4470914	4.5039573	7.1496346	6.0787003	7.5258762	6.6058315	7.6843725	3.2336419	7.4102002	4.2093233	3.9717872	6.1444748	5.0995423	7.2032469	4.9983208	5.0501769	7.7854956	6.9885011	2.9840732	8.519135	9.221738	4.1266762	6.6639126	8.5412646	5.8207408	3.9234873	5.9047823	4.1241163	9.3325287	5.2559645	4.3265779	7.449458	7.5810822	5.58941	6.0725946
TCGA-E9-A22G	1239	0	4.8149456	3.9992263	7.0524883	4.172293	2.1797888	7.7880758	5.9201566	2.1146237	1.6639358	3.0819743	7.3030795	6.2083493	6.2874942	2.7064498	6.5814632	3.548003	7.4538401	6.3181652	8.0852645	0.8426044	5.0139073	4.2760744	4.4507133	6.6083128	7.4753729	5.1577715	3.9880733	4.9710594	4.8178615	8.3832655	5.8112357	9.6996298	7.6550844	5.038357	6.9341311	9.705779	5.1348827	6.8516861	5.4480215	3.9683978	9.4440899	7.5367322	5.8410323	7.0011083	5.7207664	5.9254593	7.246955
TCGA-OL-A5RZ	679	0	3.8774352	4.324613	7.8818519	6.8180021	2.9148436	5.7967451	8.3043458	2.0068074	6.4174106	3.0411583	6.1597418	6.1464511	5.7888583	2.7530683	7.7941801	3.9333247	7.8861995	5.777773	8.5196909	1.1715737	7.8183354	4.0837328	3.6800292	6.7945887	3.821942	5.4509217	3.8467438	3.7378127	7.1699286	6.8820199	2.702964	9.2538345	7.833924	1.7918197	6.9113917	6.3511307	7.1150349	4.0320723	5.7354207	2.6269953	7.8050579	5.2722156	4.9839799	4.5736469	6.5968732	5.8477531	5.5914385
TCGA-AQ-A04L	3957	0	4.2936097	3.9657087	7.2512535	4.2651588	2.2782006	5.8595617	6.4681462	10.1842129	7.6827041	4.0811723	6.2266806	7.6646354	4.5398983	3.5628056	5.8093018	5.4726482	7.4472918	5.9804577	9.0693578	0.8128205	6.6973673	3.7603091	3.2934654	6.2255565	5.2046663	5.856259	4.5122207	3.8114339	8.3235925	8.708184	4.2640627	8.0255238	9.4922746	2.9245903	6.3155242	7.9852005	6.4790857	5.2992961	5.8499926	3.7615356	8.8665143	3.9009345	4.236937	5.8282234	5.7595972	5.212829	5.8525299
TCGA-AN-A0FX	10	0	5.292429	4.6841382	8.1679107	5.9998795	2.6010492	7.088706	6.618107	3.3442017	3.7434217	3.2211139	6.0102668	6.2052203	6.0483762	3.1854801	5.9485106	5.6851341	8.6183097	8.0671799	8.4285851	1.0810013	6.8802841	4.6862339	3.635906	5.4542742	5.2259606	7.2896609	5.7113791	4.9238423	6.7001586	7.0615098	5.6452696	9.2713443	8.3683866	4.7028444	7.8671206	8.5655607	5.9778735	6.3523083	5.8074838	4.6659537	8.716042	5.7097314	6.32998	5.1420255	7.1266626	6.2160875	5.3892816
TCGA-BH-A0H9	1247	0	5.3632267	4.4245457	8.6017781	4.3761849	6.3913611	6.0101531	7.9072135	5.9980915	6.9731803	4.424612	6.6876683	6.0499375	6.2436707	4.1703234	6.0008938	5.2768443	7.6208118	5.7694542	8.6301259	1.2406065	8.2769456	4.5174913	5.0215638	6.6360827	4.1834131	6.8452727	4.3478766	4.1251312	8.2938736	6.7735751	2.7478054	8.6583434	7.2510988	3.9367925	8.6648403	8.2308861	4.7459906	2.8622731	6.2336141	4.598229	9.6169549	4.7341729	5.4927781	7.0578433	7.1552184	6.1077355	5.6627007
TCGA-AO-A12D	2515	0	4.9802735	5.0591811	8.0257781	4.7072885	6.3362091	6.4276366	6.7165406	3.1538499	7.7775125	3.3987056	5.7557316	6.8359269	5.3136937	4.3981727	5.6603041	6.1481056	7.2267975	6.4121397	8.6043226	1.248893	7.1872563	3.7314007	3.985794	6.1634396	5.7970796	6.3539171	4.6446021	3.9347406	7.6392237	6.5255565	4.1628883	7.059242	6.441494	5.1453774	7.0509733	6.7610954	4.3646109	3.806549	4.8412082	4.4043592	7.930586	4.3866128	3.8339012	5.4104795	6.4833079	5.2687899	4.1570115
TCGA-E2-A15P	595	0	6.0314382	4.5770607	8.3389158	4.1731651	4.288304	5.9836438	7.7144387	3.9869825	6.8579004	3.6423325	6.1176894	7.0466555	5.6316333	4.0787232	4.9192339	5.7039549	7.2393847	6.8889704	8.8034114	1.2523886	7.1164753	5.0475215	4.9918533	6.4327239	4.0036658	7.194521	5.658176	4.2540296	8.5537801	5.1347913	3.1216358	7.7037377	7.208095	4.9265792	6.7103253	7.9653964	5.1941613	3.7737763	6.1666337	4.376397	7.0842182	3.5206347	3.6908772	3.8078004	7.6360379	5.5785207	5.96026
TCGA-AC-A23G	2248	0	4.896156	5.749099	7.519348	4.467934	5.713953	7.187847	6.980151	4.347665	5.163267	3.929271	5.521873	5.810881	5.223365	3.990141	4.9657	6.984231	8.013083	7.337977	10.032382	1.14981	7.544957	4.120908	3.85767	5.659747	4.703724	8.843292	5.479548	3.836542	8.454753	5.588581	4.822797	7.879379	7.478227	4.213689	8.966012	8.46765	6.173755	5.416182	5.705747	5.622244	9.129513	3.914939	3.788929	5.855547	6.79665	5.041031	6.10074
TCGA-B6-A0IA	8391	0	4.7202638	3.0156304	7.3846532	4.435708	9.9094432	4.0243377	5.5220237	2.0671583	6.2371881	3.0811512	5.7781634	5.8107918	4.4989875	2.7740236	5.5803753	3.0844093	8.0675654	8.3524163	9.5162348	0.7689182	7.2209669	3.9260274	3.7960936	4.9586334	5.671241	3.7944186	4.5749505	4.6462567	8.6054513	7.1759547	5.0688156	8.385242	5.7382373	1.2245593	7.8291301	8.4773934	5.2967543	2.8226088	5.4729808	1.7460037	8.0276592	4.5697901	4.0471472	7.6752855	4.8167361	4.8835309	6.6272938
TCGA-AC-A3YI	707	0	5.065627	5.4468872	7.4938188	4.9693025	5.6086945	6.7410092	7.0052301	3.3626194	5.6088823	4.1396182	5.4334297	6.9252045	4.2871591	3.3745214	3.7943372	6.4688768	8.4770106	7.9754831	9.1897727	1.3592082	6.5073945	4.4461691	3.2198506	5.7827002	6.5242059	8.0345592	5.7891231	3.8471817	7.9852522	4.7224883	3.8674077	7.8590209	7.2420085	3.8608833	9.2610315	7.8122383	5.0962854	3.2715578	5.7236711	3.4173198	9.1093021	2.7192572	3.0582234	7.2704103	6.963274	5.2267734	6.618201
TCGA-E2-A14V	1042	0	5.0266037	3.9079145	7.5689426	4.668913	4.024775	5.1067821	6.8285074	5.0111861	7.0661895	3.6695628	6.0646198	6.8686379	6.1223939	3.7675558	8.463371	5.3999546	9.0954107	6.7321388	9.3376157	0.8644649	8.1800927	4.7339884	5.3431901	7.0846599	5.5849486	6.5532835	4.4105468	4.0898987	9.5662562	8.5726242	4.5105516	7.9240521	7.5253329	3.6069836	7.896951	9.1209267	4.6602551	2.8713623	5.8782981	4.0665871	7.9812528	5.8453009	5.3394193	5.7979223	7.1829026	6.540957	6.6789968
TCGA-BH-A0EB	745	0	5.0358835	5.9555222	8.2005055	3.4424504	5.9417322	7.2118087	6.8791713	2.8322749	7.6931585	3.4137267	6.7423508	6.0860661	5.5108337	4.1247257	4.9577372	6.7363491	7.6994336	6.4745624	9.0211079	0.7915874	8.3497359	3.9109653	3.9741515	6.3018948	4.2966255	6.9032169	4.8579413	4.2148635	8.6808294	5.5364667	4.4609786	8.3084223	7.2296389	3.3343047	7.3013063	8.3907535	3.5653495	3.8257268	5.7633394	4.7288731	7.3961605	3.6742558	3.746479	6.455619	6.9157667	5.4168292	5.7066209
TCGA-BH-A0W4	759	0	5.40461	4.699482	8.11228	4.293342	5.575772	6.166229	7.266382	4.489933	8.360171	3.321979	6.378467	7.157854	5.827554	4.7524	5.405209	6.254784	8.379107	7.316766	11.0213	1.02883	7.15827	5.087425	4.715971	6.098631	5.08657	8.006503	5.564695	3.592676	9.320941	6.679034	3.566043	8.249017	7.692844	3.807617	8.975163	9.718758	5.454681	3.992876	5.985385	5.333249	7.837431	4.444172	4.49561	4.852462	7.602752	5.87331	6.451545
TCGA-OL-A5RU	1219	0	4.7009754	5.1455702	8.1869494	5.6240645	7.4054404	6.2273613	7.188021	2.5536766	7.2079104	4.0180244	6.3032462	4.940869	4.4828698	4.2950799	4.1763719	5.3479809	7.7092441	6.5211841	9.7938536	5.5563115	7.9661177	4.188036	3.5625006	6.1159604	4.4344861	7.101581	5.983251	4.1991114	7.4345008	4.8880239	3.3031768	7.6287529	6.9022458	2.8161921	8.156567	8.4382816	4.6167348	4.1499907	5.5959391	3.8244366	8.0453611	2.8257481	3.2416968	6.314851	6.9888743	5.0772258	5.8963533
TCGA-A2-A0T0	533	0	4.4205574	4.4658563	8.4778934	4.8655302	2.7398162	5.9128492	7.5519857	2.6385125	4.4258473	3.3372322	7.7240705	4.6910735	4.8754927	3.1987846	6.3444135	5.5458282	6.7537491	5.7309434	8.5244835	0.8936911	6.3008396	4.4622429	4.7453298	6.4991328	5.800468	6.380296	3.9138341	5.2703051	7.1111911	6.6118512	4.9671005	8.1852115	7.3543868	6.996864	8.2781463	7.483228	3.699549	3.2495921	5.6326552	2.5612867	9.0433503	5.2068333	5.96603	7.3451032	6.3464742	5.69503	5.6677107
TCGA-D8-A73X	767	0	4.6833059	4.5178024	8.098629	4.8811743	4.1617975	6.3643988	6.9774357	4.8729828	7.388393	3.6368328	6.4216642	6.5820392	5.6568948	4.2803032	5.154568	5.7933295	8.5184517	6.960592	9.5894556	1.0002511	7.8679692	4.493	4.2362951	5.7514719	4.9894744	6.7328142	6.2030704	4.7757781	8.6296024	5.9015172	4.3783182	7.5817344	7.1820534	4.0416534	7.3218457	8.8837894	5.2130105	4.6218525	6.1872801	5.7967479	7.3887272	3.8668128	3.7192548	6.3902225	6.7190574	5.3257741	6.0184708
TCGA-E2-A1IF	1138	0	4.927376	4.8788678	6.9491597	4.9276951	7.6548538	6.4433271	6.6695214	3.7675202	5.6543719	3.9269576	6.1727292	5.4032435	4.9791955	3.208815	5.0294538	5.9321616	8.0961744	6.8946709	9.2373218	1.3357345	7.7338646	3.9413944	3.7800461	5.5887515	4.9211466	7.4901309	5.3424313	4.1684751	7.2847632	6.1238284	4.6686517	8.4411593	6.794421	3.5374009	8.2840831	6.4099704	5.782776	3.7157617	5.4868249	3.7437869	8.7471199	4.4030377	4.0324352	6.9835407	5.5282296	4.767314	5.9599918
TCGA-D8-A1XK	441	0	5.2470888	4.6093847	7.9290728	4.8636923	5.1443612	7.6011382	6.5962191	3.470803	2.6598595	5.1546164	7.6594637	6.3508369	5.2791228	4.0076545	8.3054828	6.7474458	7.8284363	6.3762458	8.9790519	0.9232475	6.500673	5.132329	4.4980551	7.0789063	8.1365586	5.1467568	3.6387778	4.6263612	7.1542455	8.6941169	4.8465577	9.5658094	8.0945887	3.0586215	8.0766297	7.9672498	3.9266467	8.8091579	5.7096764	5.9182452	10.0106519	6.8414091	6.4280729	3.4922894	6.6612536	2.753953	8.3024963
TCGA-A2-A0CP	2813	0	4.3708134	4.7834879	7.1124139	5.2514189	5.5001472	6.4852445	6.560184	4.9859528	6.0325831	3.3372322	6.1796731	5.4931911	4.8749846	3.3956034	3.8152733	6.18132	8.270466	6.9780809	9.1336045	0.9086176	7.3366385	3.9494642	2.8010949	5.3421057	4.4986802	7.4947366	5.3675971	4.5865934	7.7791598	4.0753424	4.0400974	7.8201458	7.1111938	3.2550614	7.9777772	7.8549249	5.1911096	4.800138	5.281065	4.6253622	8.3327297	2.6206991	3.1111178	5.2077274	5.8241869	4.9691482	5.5071582
TCGA-AQ-A54N	78	0	4.2547464	4.1308956	6.2083839	5.2151087	7.3928313	7.1728192	5.488155	2.0262985	1.5677407	3.2097187	5.6966333	4.1496298	5.6504749	3.1560914	5.9052337	3.2015915	7.0929757	7.2134658	5.1679104	0.7689182	6.7203608	4.1854235	3.3226143	5.221983	6.3124305	3.5095914	3.7169431	3.8677392	6.7986859	7.0987982	5.0489356	10.04789	6.248876	2.7122352	3.9354872	7.9073621	6.9354149	8.0639211	4.8482653	4.9546029	10.543311	5.4954729	4.244332	6.4509579	3.9332957	5.0205493	4.7766561
TCGA-Z7-A8R5	3287	0	4.2335729	6.2614486	6.3726466	4.9111391	5.5039084	7.5022542	5.9820004	5.8711592	5.4797117	3.8794063	5.8495485	5.0701476	4.5876509	2.8124931	3.7675736	4.9949206	7.5508456	7.3409322	8.4110874	2.0779919	7.7936388	3.7334755	2.8018737	5.856187	5.1098921	6.9792062	5.8691333	4.0963122	5.6980557	4.4051169	4.2733181	8.3032092	7.0657195	2.894589	7.8604921	7.4739691	6.2063527	4.2245628	5.4634428	3.4197905	9.7734233	2.6616991	2.9850579	5.0163763	5.6712174	4.5295645	6.2382073
TCGA-BH-A1FB	3669	1	5.465654	5.537567	7.815261	4.163267	3.248842	6.937483	6.819471	4.281714	7.381112	3.876937	6.633238	7.182306	6.234411	5.570066	4.5354	6.586181	7.952984	7.131246	9.826727	3.971587	6.844963	5.024931	4.330999	6.907891	5.110821	7.857454	5.996728	3.935837	8.007009	5.306692	4.162614	8.004556	7.402614	4.793688	8.401294	8.431806	5.48425	3.843836	6.32269	4.286737	8.025167	3.512051	3.756586	4.381151	7.243566	5.476607	6.804476
TCGA-A2-A3XY	1093	1	4.9072194	5.993964	7.4863163	6.8756957	4.7057423	7.3294946	7.2926269	2.119774	3.2427291	4.0269261	6.6508746	6.9187812	5.348855	4.2521548	6.4602182	6.221544	7.9395714	7.1732027	9.2439437	3.190371	7.0332129	4.1006673	4.182531	6.5278169	5.3540928	7.7405202	5.0809151	4.4040595	7.7461035	6.9980013	5.2700882	8.959484	7.5079093	4.258015	8.3070245	8.5129801	6.4415802	6.3853956	5.5535989	5.1110574	10.3698949	6.1411619	6.3368031	7.8014937	6.3931859	5.5763631	6.4243638
TCGA-AN-A0AJ	303	0	4.8606675	5.1529481	8.3495917	4.8412817	6.9747647	6.5588976	6.5599698	6.1570283	7.1503965	3.267283	6.6638299	6.042896	5.0857131	3.6109963	8.2024281	5.6655018	7.8335627	6.7128982	8.4769202	2.1985232	7.4183768	3.9792108	5.6322145	6.4002702	4.8813639	6.3788269	3.9880213	4.9888819	9.1581618	8.2688344	2.6632217	7.4372718	8.1790051	2.7993499	8.2779929	8.1893866	4.5657366	2.6787887	7.0918946	3.0504288	8.1845745	6.2120517	5.6885296	8.1158434	7.8114921	5.7880915	7.5093808
TCGA-A2-A04U	2654	0	4.3154981	4.4042559	7.1776279	3.5093296	2.1289968	8.9158536	5.9778348	1.8538477	1.9758001	3.0457897	6.61215	5.4695711	5.6270907	2.1105317	6.5798058	5.3314033	9.2149221	5.0614328	6.2595276	0.8001472	5.7404833	3.7678143	5.9641082	6.1620834	7.7254567	5.5175221	4.7431425	4.5357236	6.3001238	9.1884275	4.8915302	9.4192611	8.77845	6.3151552	6.8482246	8.3846245	5.6079277	9.1008451	6.0712011	5.282098	10.428231	6.1741084	4.87485	5.5998932	4.9054029	6.0162426	5.7794592
TCGA-AO-A03T	2124	0	3.6890806	3.8987265	6.4578679	3.7851249	3.5969494	6.5844116	4.4829238	4.6096421	3.9055777	3.0372185	4.8610233	4.1074396	3.9411781	2.3226359	6.1387532	3.8657204	6.6021125	5.8396628	8.1424715	1.0770224	8.3834784	3.3251009	3.1753979	5.0489052	2.9199262	6.0837327	4.64841	3.5932695	6.8796467	5.9498966	4.4983784	7.8584026	4.9651974	1.9892748	7.1782932	6.5429879	3.5393745	3.6844658	4.2322744	2.2900753	7.528511	4.1906206	2.8927259	5.2208844	4.5838753	4.2156999	4.1598376
TCGA-A2-A25E	3204	0	5.033627	4.334571	8.624941	4.162234	3.681769	6.123311	5.778889	4.026794	5.542691	3.578372	5.947207	6.171188	6.079796	3.8831	7.573829	5.42756	7.656822	6.488514	10.495793	1.597379	8.52723	4.932922	5.858943	6.622766	5.618991	6.891851	4.760325	4.057709	8.78191	7.846014	3.852079	8.490236	7.67046	3.274164	8.669622	8.016509	3.592754	3.388954	5.975501	4.234801	8.250697	5.571257	4.677987	5.848198	7.147556	6.010946	5.737302
TCGA-E2-A1L6	1648	0	5.5280799	5.300201	7.9364593	3.5979981	6.889224	6.3224043	6.8764289	3.5810593	7.0151692	3.5812223	6.5991206	6.863484	6.1337442	4.8156963	5.5088068	5.9772954	7.865956	7.417146	10.1929481	1.5820681	8.6421107	4.8446151	4.6853311	5.9943794	4.7450826	7.2578943	6.0016753	4.1130824	8.666845	6.9274395	4.804501	8.6435551	7.1929271	3.681209	7.9582796	8.7655045	5.2886406	3.3007931	6.2449983	4.1554867	7.9643077	4.6794326	4.2805808	8.3126798	7.3551376	5.6364097	6.102758
TCGA-A2-A3XU	912	1	3.6029649	3.5992096	7.5038021	6.1451762	9.6527023	6.688432	5.4231067	2.1450736	1.8439931	3.3472072	5.9933988	6.5653001	3.8936984	2.1069707	5.2480364	2.5109943	7.5009503	4.5687986	6.4932391	0.7893918	5.6233956	3.3558264	4.1276822	5.5385661	7.857857	5.7374742	3.4897505	4.7496438	6.0211772	6.6184712	5.272227	9.2054033	8.0033911	6.8923836	8.9711861	7.0334003	3.7841945	7.6685586	4.911773	4.4881298	8.3673337	4.9326425	5.5238965	6.1343407	5.417076	4.2966109	5.1007655
TCGA-E2-A573	1062	0	4.2315407	5.4093407	6.7724768	5.7485789	7.4329891	6.110304	6.4979875	1.38115	1.7580678	4.5765612	6.9211073	4.5291847	5.3681559	3.330893	7.6083891	4.3896599	6.9880808	6.227281	7.3532281	2.3860861	6.746515	3.8823267	4.8929132	6.4192943	7.7029288	6.1560488	4.5174052	3.9567571	5.157253	8.3004401	5.0923769	9.4003435	7.3107271	3.5403955	8.1344652	8.5414437	5.7283833	7.6417924	5.0938312	5.337872	10.2217449	6.634035	6.7193655	5.8342057	5.5429925	4.8050563	5.665542
TCGA-E2-A1LK	266	1	4.3863922	4.3502533	8.049374	7.59872	3.1551518	4.7829772	6.2026364	2.6633639	1.6091143	3.2024614	6.3306177	7.4308194	5.348224	3.9991476	7.0299507	4.413171	8.4232625	7.5539416	7.3052452	0.7689182	6.8609267	3.9488428	4.2908265	5.787352	7.4273561	6.4007242	3.7210498	4.3810607	6.1579933	8.3419145	5.0557923	8.5307354	7.0635141	3.0788261	6.9122686	7.0224028	2.6111216	6.9843944	5.2541881	5.5376772	9.234373	6.0794064	6.0548585	7.4963041	5.5769148	5.8364497	5.0637234
TCGA-AN-A0FY	10	0	4.8707017	4.6270141	6.9070973	5.4143077	4.0791383	5.9112517	6.8334017	3.2532656	6.6168559	3.4646616	6.8363213	6.5967342	5.8408736	4.0802167	9.4216319	6.6976487	8.1934467	6.8439431	10.0045926	0.850176	7.5574641	4.8879703	4.6381084	6.8616412	5.82979	6.6181095	4.9267825	4.6746279	8.4139205	7.8026063	3.2889867	8.2331236	7.9228357	5.8641026	5.6851185	9.0388295	6.210558	6.6656937	6.3157297	5.1341049	8.9718682	5.8244426	7.063528	6.9865693	6.5340996	5.5674729	6.0713357
TCGA-AC-A2FM	792	1	4.2100353	5.1719831	8.895923	6.5152103	3.4089399	5.7382551	8.1968145	3.4792811	7.3828166	3.7423265	6.4105376	4.8286028	4.6648481	3.3167421	6.2445619	4.6040105	10.1470231	4.3181685	10.6397245	0.9534822	8.2563926	4.5921774	5.3327363	6.0305176	3.8874089	7.4533782	5.7514344	6.8421096	9.9553041	7.0089476	2.397931	7.681363	7.7269778	2.4193271	8.3254821	8.7851135	5.7262474	4.3171617	6.1443688	4.7401418	6.7160724	4.2908268	3.4705385	7.1767368	7.5956852	5.9691792	5.3250503
TCGA-BH-A0BZ	2255	0	4.6613981	5.8333735	8.1204383	5.621866	3.8421989	7.0723441	6.9783297	3.9073097	4.5216184	3.8780446	5.7283383	4.4241031	5.3498336	3.3870981	8.1649609	6.9017567	7.7189169	6.4478694	8.6287106	1.5204687	7.6434392	4.4572347	4.7425454	6.6470227	5.1116781	6.7934048	4.9492559	5.78251	9.3783704	7.1603008	3.7731868	7.9106004	7.594747	4.6698237	9.0841049	8.4311727	3.6958943	4.6111964	5.2412788	5.7922184	8.2801678	5.2111481	4.497511	3.4343375	6.6569114	4.8423335	5.2891339
TCGA-A7-A13H	899	0	4.684856	5.8572146	7.8951041	5.2411386	5.8026095	7.1720828	7.189399	5.8166423	7.1997479	4.2349014	6.0901434	6.0377803	5.4896289	3.9337103	4.6531303	5.920478	7.9883345	7.181378	9.3994171	1.6458956	7.6441164	4.5337275	3.8481293	5.6237751	4.8407555	7.3370359	6.2917849	4.6745924	8.7694005	5.0402344	4.8480328	6.9199477	7.1871894	4.1281554	7.640408	9.3856382	5.6637323	4.1353922	6.1052241	4.4493569	8.4338303	3.1799844	3.0362198	5.7140009	6.8938222	5.1876901	5.8995054
TCGA-AR-A0U0	1988	0	5.3071363	5.7051403	8.0076638	4.9076846	1.9041745	5.8650577	6.0881355	2.4844922	2.0418283	4.858202	8.0737137	6.0795901	5.625833	4.2207002	7.1040074	5.4700965	7.7249086	6.4205242	8.3143383	1.4636597	6.7227946	4.1650596	5.0878696	6.6506715	7.3664498	5.9191507	4.034492	3.073987	8.3444408	7.2265079	5.2839748	8.0653826	6.7509404	5.9539581	8.4932973	7.2567599	3.1017183	6.1827455	5.1576743	5.980851	9.7697155	6.2598295	5.3326721	5.4968192	7.3471833	6.4500639	5.2089731
TCGA-LL-A6FQ	80	0	4.1477611	5.2730001	6.256632	5.8722393	6.2738247	5.9522124	6.9950829	1.737237	6.9757087	3.5971138	5.5130718	4.9944199	3.4256995	2.0252695	5.1182376	4.5450598	7.2495769	5.139508	7.9308666	0.818537	8.785696	3.6349338	3.2630573	6.1840923	2.5710274	5.8159603	4.6943166	7.5101814	8.2879794	6.127846	3.6465406	7.650247	7.2093013	1.7543418	7.5637112	8.2017865	4.4279653	3.7515646	4.9934332	2.5406446	8.125036	4.1563597	3.5215807	8.8104098	5.9966944	4.8137135	4.8003329
TCGA-A7-A4SA	454	0	5.1783705	5.4445211	6.7402634	5.5644886	5.4731655	6.6649999	7.0843064	2.1887945	6.3797453	3.5340848	5.7584149	4.7330306	5.1577564	4.119648	6.6377514	5.8594639	8.7180061	6.7684722	8.7260298	2.6611362	8.0094786	4.6810907	2.498382	5.2794338	3.709652	7.0122119	5.7471015	4.7560369	7.5337022	6.388144	4.3765639	7.3043042	7.1550877	3.3632537	6.6902375	8.0877824	5.3515054	3.3869298	5.0278223	4.1717104	8.0131604	3.8705206	3.6573061	9.0105253	6.5420513	5.78086	5.2466995
TCGA-B6-A409	573	1	4.3900231	4.8061659	7.0107445	6.7661033	7.667064	5.3560898	5.9977444	1.3039348	2.6958371	3.6973999	6.0080085	4.676113	4.1797481	2.4716056	5.6296795	4.4376912	8.0217715	6.4005061	6.2500283	1.2485749	6.5317605	3.6769273	3.3151137	6.6882497	5.9401996	5.9949997	4.5684893	4.0825192	6.9421168	7.6598269	5.3044296	8.6671664	6.9120561	3.6933058	5.5806287	7.3662948	5.6384445	3.5635311	5.8947469	4.6849137	10.7297829	5.8831041	5.150463	8.5205095	4.8596422	4.9984743	5.2811232
TCGA-AC-A3TN	456	0	4.5276804	5.3721111	6.8963345	5.8465936	5.1260616	6.1435492	6.5390013	3.7011284	6.3554414	3.4856856	5.8491374	5.9056894	4.1375686	2.937999	4.0273041	4.6851568	7.6730332	5.9903094	9.7882679	0.7919863	5.3686733	4.0750587	3.6148551	5.3358556	2.4875359	6.1044353	6.3638206	5.0431877	8.6752162	5.1341277	5.0509147	7.9060579	6.868021	1.9698713	6.6587138	8.8263375	5.4230072	4.9479852	5.4869117	3.8990343	8.3509534	3.0621639	3.2766033	6.2075989	5.7726963	4.6976644	4.8499419
TCGA-A2-A0T3	1516	0	5.195599	4.383256	7.858021	4.876007	7.140157	5.409706	6.966426	2.812404	7.004267	3.37701	6.457731	6.211953	6.092394	3.541216	8.254712	4.822856	7.72993	7.596421	8.991772	1.098896	7.777546	4.822428	5.76197	6.946263	6.446508	6.78988	4.986917	5.309811	11.370845	6.908627	4.215851	7.901908	7.371678	3.328394	6.429078	9.452739	4.441955	5.022856	6.682091	4.562726	8.435345	5.933657	5.672705	6.936356	7.454315	5.377143	5.482869
TCGA-EW-A424	715	0	4.4706544	4.7569023	7.3668173	5.3355415	6.2106883	5.9609452	6.0965264	8.4705233	7.0174118	3.7264596	5.8179901	6.7090878	5.2859885	3.2472811	4.99897	5.6996172	8.7630532	7.6386082	10.4719299	0.9148201	7.6818517	4.2960459	4.0174439	5.6999853	4.8935057	6.9666027	5.4168305	4.4346694	7.5446779	6.5098061	4.6053056	7.7153359	7.507061	3.9823686	7.4489132	8.9109261	5.7587414	5.6510642	5.7883395	5.0110358	8.0940906	4.3834033	3.2025847	5.6461828	6.1922065	5.3071832	5.440557
TCGA-BH-A0B6	2483	0	4.4773549	6.4006588	7.3084528	4.5898272	3.8866434	6.8391417	7.1212324	2.3207169	6.6274477	3.5864011	6.5839197	4.9147803	5.2958613	3.4164943	4.5302923	5.7030259	7.9848987	5.6212933	8.8332063	4.4852344	7.9236774	3.9893567	2.830335	5.5528453	3.3333147	7.0988711	5.0696575	4.0463056	6.9276318	5.2312231	3.8184337	7.7788773	7.2193069	3.8404272	7.2056477	8.2137196	4.9215855	4.2508563	5.6782462	4.0812127	8.1180944	3.6441303	2.9685991	6.4225567	6.6852136	5.2345095	6.1097937
TCGA-E9-A1R5	92	0	5.9379504	3.938533	8.3146689	4.6316665	10.0039525	5.6418398	6.2776467	3.3165502	6.323596	3.377814	6.3108232	6.9926077	5.6778962	4.9784054	5.3969849	6.0164778	7.9496078	7.399355	9.6386317	0.8598417	7.2173603	5.1472693	4.7064945	5.8156505	3.8182853	6.5971896	5.4226372	5.0650061	8.4021164	5.5921764	5.6133048	7.3837556	7.1422091	3.035311	6.7283794	8.3736682	4.1308623	2.8096199	5.8165108	4.0725961	8.347769	3.705643	3.8643775	3.8957873	7.2763022	5.8740553	5.9567957
TCGA-AO-A1KO	622	0	4.854694	3.572403	6.970142	2.451531	2.599286	6.142076	5.419735	4.973937	5.62285	2.928525	5.973363	5.912118	5.841697	4.664089	3.444089	4.964986	6.397027	8.047237	7.744045	1.031488	5.78909	4.697075	3.4605	5.813728	5.541513	8.294275	5.289814	2.690864	7.039444	3.609013	4.406625	7.371182	6.621136	5.656665	6.631382	7.643581	5.259211	1.87334	5.97897	1.452012	7.740613	2.463954	3.264914	4.453276	6.721231	5.177895	6.225663
TCGA-A2-A1FX	1847	0	4.7849172	5.8141431	8.1098183	5.7342391	4.6669357	6.7971636	7.5118494	2.096982	7.008514	3.6503532	6.2747877	4.2507157	6.1469413	4.0332343	6.7469719	6.4019575	10.80259	8.2440075	10.3071599	1.0360881	6.1782991	5.0084	6.0849609	6.1053214	3.2667688	7.0311719	6.2575664	4.208203	10.9829725	7.9446146	5.8897262	8.0097019	7.8795574	3.1251804	9.7224544	7.5963467	4.2672211	4.7755397	6.18667	5.595118	7.6484474	5.2103732	4.7790845	4.8461589	7.3164644	5.8469468	5.9510181
TCGA-AO-A128	3248	0	5.1997115	6.9013084	8.0234023	5.2392834	4.6968763	7.5472535	6.596308	2.6472065	2.2708964	5.3772351	6.5464525	5.9530356	5.8411469	4.9561322	6.8044694	6.8386691	7.9251602	8.2056302	8.5510573	2.4021318	8.4074565	4.7140128	5.3590181	6.4055215	4.7722437	5.6609018	5.0083946	4.4179181	7.6259794	6.9372313	6.574316	8.6396352	7.5716953	6.3344011	7.4080811	8.1413947	3.7468688	4.67552	5.8219354	3.6115911	9.6742742	5.3228598	4.9660879	3.7173336	6.8563268	5.4426722	6.0369595
TCGA-BH-A18U	1563	1	4.6198072	4.5792716	8.8100516	4.5100757	5.284346	6.249123	6.3171573	4.2431285	5.7157385	3.3484938	6.4384226	7.330119	5.6698133	4.6442192	7.6458964	5.5294217	7.6071945	7.1298	9.5676926	0.9140693	6.9416677	4.8152159	6.4559109	6.0316861	5.5619141	6.2347033	4.572722	5.4102236	8.1108473	7.9774002	4.4285064	7.3111413	7.142671	3.0837805	6.9611865	8.3815473	3.3310478	4.0088944	5.3680728	4.8803897	8.7699499	6.0894316	6.2459546	5.4489468	7.3066808	6.4960046	6.4920148
TCGA-D8-A4Z1	659	0	4.9770659	5.7309421	8.0082402	4.9795125	4.4396523	6.7856846	7.3916375	9.2902477	7.1263391	4.0298828	6.2076106	5.888082	5.7881233	4.7943625	4.432627	6.1909603	7.9353516	7.5309751	9.5842733	2.6086556	7.2149169	4.7751788	4.0368251	6.0697177	5.0880643	8.4616398	7.213508	5.2476998	8.2127128	4.926061	4.9398063	7.6963002	7.3228063	3.8377212	8.1049832	8.8697282	6.1191695	3.8123508	6.2717718	4.2607288	8.1626372	2.9262611	3.5162706	6.6544724	7.0971043	5.3030288	6.4659235
TCGA-BH-A0HN	516	0	4.3951113	4.4440496	7.2449568	5.3269668	4.8224731	5.0281265	6.9684404	5.1411812	8.2699966	3.3225726	5.8025226	5.2126092	4.6948286	3.0638252	4.4821708	4.8973893	7.287035	6.9157984	9.4437925	0.7689182	7.1204855	4.3001161	3.2049944	5.9752522	3.8215755	4.5674978	5.4335075	4.5231377	8.1086699	5.5013884	3.4677672	7.6603134	6.7235375	1.2828508	5.0033885	8.0592172	2.8350456	3.653225	4.9539247	2.1229713	7.5092624	3.3510978	3.2436138	5.1001738	5.2304098	4.9204385	6.9235906
TCGA-W8-A86G	347	0	4.7274845	4.7596713	7.0885513	5.9048578	4.4804909	6.1166641	6.9682212	3.8973134	6.4042289	3.8243176	6.0564251	6.710083	5.1340896	3.9489959	4.2916126	5.58471	8.1665122	7.2635349	9.1535579	0.8988049	7.0192571	4.6134997	3.5014451	5.8467605	4.6318241	7.5076754	6.726906	5.1390445	7.8199569	5.2762809	4.5203168	7.8368025	6.841387	3.3644298	8.1660123	8.6656283	6.1636077	5.0866104	5.8961696	4.7643664	8.5725258	3.0893389	3.0811847	5.6844527	6.1575536	5.0543338	6.3193349
TCGA-AR-A1AK	3159	0	5.313974	6.355834	8.085019	4.56576	8.381845	7.269416	6.70344	7.924835	6.795623	4.041966	6.267065	5.988355	6.087505	4.524796	6.634738	7.21461	9.083898	7.836739	10.091244	1.229719	8.293331	4.633779	5.340827	5.900366	4.471484	7.60373	6.092238	4.927017	10.533364	6.125353	5.842184	7.467298	7.441463	3.803334	8.485139	9.411974	5.841505	4.055644	5.955648	5.018815	8.733342	4.099406	4.055589	4.712364	7.235354	5.406512	6.065024
TCGA-B6-A0RP	3126	1	5.4422287	5.4185511	8.4604337	4.3264797	6.3797347	6.5339334	6.8558452	8.1209491	7.812564	3.2269082	6.6144816	6.9124416	5.2974579	4.793715	4.5707442	6.8051053	8.0390083	7.5055249	10.0272785	1.7059913	8.6182148	4.5982068	4.0576238	5.9436664	4.2916181	7.3785233	5.3868106	5.0262596	8.3032894	5.0949861	4.9717358	7.5528353	7.2445456	3.2509023	7.4099356	7.0851976	5.3871779	4.0694341	6.1579907	4.7640488	7.95814	3.4725846	4.0018557	5.5210436	7.1317092	5.4172882	5.208551
TCGA-AN-A0AT	10	0	4.4613534	4.368211	7.82557	4.0619324	2.1388298	8.1560658	7.1291949	2.7121299	1.834569	3.5099544	5.9823936	5.6366479	5.0636147	3.3359925	7.2175158	4.6470886	6.8204422	5.5069687	7.3668972	1.5539658	7.2796156	4.5207498	2.4997624	7.1017415	6.9935967	5.6780338	4.3642935	4.5470557	8.9286012	7.3987053	4.586272	9.0715988	7.6300309	5.2864431	8.0315958	7.3437855	3.5934885	1.5516906	5.0937059	0.1784254	8.9147361	6.2161344	5.8676479	6.2469832	5.996527	4.9312438	7.0844522
TCGA-3C-AAAU	4047	0	4.4281953	4.9481454	8.7490473	5.3868491	6.2088536	7.1535742	7.3072828	1.9234688	7.3355686	4.0253678	5.103651	6.4159153	5.8636778	4.0731091	6.4081609	4.7450253	7.2231129	9.1197763	8.8638192	1.9304946	7.2674063	4.8692762	5.6752956	6.7576627	4.6668728	5.4372334	5.9111003	5.6543515	11.1307021	7.1119719	3.5878123	7.1569964	7.4358424	3.0871448	7.5682515	9.2766026	5.1255591	4.6450643	5.7558159	3.6512349	6.8451431	4.6175619	4.520684	3.6708368	7.2404641	5.9723606	4.3705209
TCGA-E2-A10F	878	0	5.2518818	5.5161387	8.0001135	4.6333582	6.6098922	7.0791466	7.0153355	5.2670465	7.2149172	3.7884131	5.8377684	6.8193771	5.9957067	4.6614168	5.6859824	7.1813506	8.0572482	6.7638069	10.0101765	1.2147324	7.5585564	4.4609391	4.8563368	6.0124909	4.7048293	7.6240992	5.4126061	4.6357304	9.2791419	6.5385908	5.5392393	7.4947171	7.6392001	4.1972875	7.6939555	8.8206071	5.0202061	5.1252745	6.1327952	6.0386343	8.0665804	4.3628359	4.8383423	5.1847807	7.1979085	5.5443801	5.4219643
TCGA-B6-A0IQ	4285	0	4.2418473	4.2669331	7.1142645	4.4775599	4.7873338	6.7999573	5.6197171	2.2080717	5.5315217	3.409336	6.6817994	4.2505439	6.6669309	3.343063	7.2673869	3.5771452	6.8104295	6.3111722	7.5936378	1.1082956	5.8839715	4.986126	4.3825192	6.3659412	6.8022166	6.1467849	3.6267546	4.4432849	8.2870694	10.0529127	4.0051127	9.7632526	8.2507104	5.6174839	6.7151138	8.2521171	5.4818562	7.5567205	4.9379485	5.6898529	10.0035845	6.4223911	6.035091	4.4104642	5.7080618	5.7491295	5.434417
TCGA-AR-A5QM	2231	0	4.6460953	5.4427166	6.9330223	4.9911115	6.3340409	6.437345	7.4577005	3.2346138	6.8880166	3.5837629	5.9540677	5.2192523	5.456956	3.9293942	5.5062262	5.8086044	8.4456029	6.8461156	9.0704925	1.3578526	8.7381661	4.2377299	4.0350952	5.8497113	4.2416935	8.0842591	6.0687482	4.6962699	8.0739544	5.9543099	5.3547825	7.6163265	7.5195339	3.1491929	8.1552011	8.6350678	5.3236939	4.1587309	5.6572211	3.9006352	9.0825381	3.4582191	4.1617737	7.5437448	7.1995374	5.144243	6.8573056
TCGA-A8-A06P	396	0	5.0468167	4.5541518	7.9470672	4.7813107	4.7050613	6.5307417	7.2625238	3.932821	6.2237313	3.5750068	6.0443011	5.0884481	5.0496875	4.0017621	4.8253806	6.8040681	8.8928084	6.6535874	8.9655466	1.4217669	7.3335887	4.3818453	3.8245134	5.4700394	4.0806661	7.55172	5.1624604	3.8982448	8.9685863	5.013876	3.7177117	7.3809365	7.3734089	4.1435384	8.7197804	8.2468012	5.39829	3.7111254	5.4429886	4.4318929	7.3498542	3.6850558	3.6725971	6.7109143	7.2334059	5.3998954	5.6053804
TCGA-E2-A15M	336	1	5.839838	5.627551	7.517625	3.632974	7.071962	7.163674	5.864609	2.476812	6.940861	3.538473	7.169448	6.702068	6.566664	4.951588	7.086617	6.707164	7.330471	6.548086	8.154202	2.703954	7.309307	4.948737	4.714536	6.939238	4.870822	8.786079	5.215398	3.525156	8.032478	7.71245	4.113745	7.853501	7.180321	5.011774	6.74805	8.502901	5.1017	3.679269	6.231841	5.830339	7.700243	4.898235	5.222043	7.094504	6.817234	5.742669	6.498523
TCGA-AN-A0AM	5	0	4.9384051	4.7094795	7.2515723	4.1339202	7.2121826	5.539685	6.9713182	4.8078277	6.4670895	3.7410331	5.8425429	7.3537274	4.5811594	2.9759123	6.8323445	5.6322167	7.7094091	6.889969	8.4616534	1.1397631	8.7029989	3.3613743	3.8554415	5.8426777	5.415819	5.9085148	4.442734	5.9258091	8.1441292	6.8958397	4.7100896	9.7873654	10.9099634	3.0370042	7.8351122	7.4155209	4.1549761	6.2047288	5.0408807	5.3779739	9.6753791	5.2618145	4.9634021	7.8765068	6.8699406	5.5528389	6.7669098
TCGA-A8-A06X	943	1	5.6521252	5.1716057	7.5258881	5.1365112	3.8408235	6.1154221	7.1008788	3.5259727	5.5350208	3.9489706	7.4458832	3.6114374	5.5042069	3.457873	6.2873417	5.5352319	7.7000823	5.7894888	9.696568	1.0982106	7.6162853	4.2329394	4.3618121	6.0157506	2.692242	5.5459477	4.1180071	5.5757388	8.7487512	7.5434141	4.8319158	8.307083	7.0832344	2.9071507	7.5395525	8.4145512	3.5808881	3.2887445	5.3421266	2.5037034	7.6148182	5.9624159	5.4005982	8.0927447	6.6084035	5.3421275	4.5161621
TCGA-EW-A1J3	504	0	5.1375953	4.1633201	6.6123385	3.1184211	6.4381472	5.788488	5.4376754	5.5867434	7.3071963	3.3393495	6.3894272	6.8406275	5.9601495	3.6196966	6.2590415	5.3411367	8.9693971	6.3352711	10.0116242	0.8068898	6.7068331	4.3418703	5.0639735	5.5932961	4.9346718	6.8482625	4.1730092	3.2348262	9.9764003	7.9974081	3.084366	8.0520777	6.1871978	2.6367513	7.3748668	9.4421381	4.9841494	2.7586705	6.138118	3.8780922	7.4401048	4.4689275	3.9897165	7.0023316	6.3163043	5.8473038	6.0258375
TCGA-E2-A14U	1318	0	4.6917783	5.35819	7.9238515	5.42382	3.2933858	6.4774935	7.2774856	9.4990663	7.2843785	3.4864393	6.1076237	6.0567803	5.2116761	3.9931851	3.720256	5.0960606	7.6544086	7.448179	10.0866759	1.1669416	7.7714603	4.7936173	3.4424783	6.2072881	4.6953927	7.9851008	6.7031631	4.7651694	7.751104	3.4099628	4.4855547	8.2254949	7.4298486	3.2661034	7.7294388	8.940152	5.9880717	3.1447139	6.0739837	2.9701605	8.4293005	2.0878792	2.8205108	5.749783	6.9943559	5.2174788	6.0290472
TCGA-D8-A141	626	0	5.3390249	5.9600497	8.179162	4.7979688	5.1864482	7.1530449	7.2624494	4.0449127	7.0501976	4.1240405	6.3289402	6.6816815	5.7572068	5.0190461	4.9966922	7.4660934	7.7261183	7.0494761	9.7788794	3.579643	7.0812821	4.1487464	4.2614613	5.917114	4.7372455	7.5573166	5.3218359	4.979293	7.1738016	5.6321358	4.1522347	8.0619472	7.340354	4.5365489	7.773702	8.3067425	4.7246034	3.740603	5.899153	5.4808814	7.5774527	3.6180248	3.7712052	5.8462477	6.9367029	5.3247649	5.9403409
TCGA-B6-A0I8	749	1	5.3048359	4.253081	8.4931505	5.1452112	3.8960408	5.6901005	7.9758935	5.5146379	7.6082939	4.0767185	6.4986692	5.157519	5.3326816	3.5531062	6.0230322	5.3680731	8.0252463	7.7148855	9.3147515	0.9344296	7.6184316	4.7506689	4.273293	6.4435623	4.1732085	6.4386666	5.2103995	3.9745465	8.2864528	5.2578466	4.6932878	7.3598904	7.2633078	3.7961236	6.5581424	8.6401779	3.9425965	2.2208003	5.1908285	3.5046671	8.0391668	3.4842428	3.1786419	4.2609495	7.1299709	5.2977645	6.3409739
TCGA-E2-A1LL	1309	0	5.453547	4.3308665	7.9641885	3.5685001	4.0563267	4.8172852	7.4366575	2.0399685	3.5699115	3.6763015	6.2836734	5.6093772	6.0797539	3.374631	7.5430304	4.6872445	8.9554172	6.8841507	8.8862094	1.0683452	7.8200268	4.4833572	4.8258503	6.6104825	4.8916079	9.8759205	3.3920185	3.7550469	8.2563397	7.876992	5.4389351	9.1957723	8.3173404	6.8831034	9.3993837	6.941173	3.6704768	1.7662663	5.8548779	1.7720673	9.3778077	6.639379	5.8379673	7.3665686	6.8072599	5.7749	7.5828995
TCGA-AC-A2FO	2255	0	5.1561816	5.4357883	7.6825913	4.3564196	3.371875	7.003913	6.767396	6.0873001	6.6105784	3.7772363	6.1642456	6.0525484	5.7814548	4.3106528	5.9292464	6.198012	7.9282126	6.5672447	9.8505346	3.8701346	7.6439577	4.8060058	3.9290567	5.9789898	4.3992187	8.1316186	6.3911031	4.7412942	8.6774288	5.8888865	3.7582465	7.2351448	7.2251639	3.3725113	8.0704005	9.1337791	5.7365483	3.7178774	6.1358976	5.2093021	8.1647449	3.2216012	3.0312763	6.7141673	7.2262398	5.4198053	5.7714957
TCGA-AR-A0TS	2558	0	5.8461107	5.7437796	7.9048277	5.0565019	6.5380287	6.8038781	7.3271733	2.0956751	3.0381768	3.8944805	7.0586144	5.9335068	6.6512124	6.0488982	6.8718321	5.8453856	7.5479626	7.1389644	6.5402505	6.4864721	6.2205796	4.4776444	3.5481049	6.5900218	6.0043008	7.0323332	5.7884636	4.7249186	5.7642164	7.1872408	4.7828832	9.253643	7.5915971	4.86548	7.4605016	8.4428574	5.8802974	5.000715	6.083714	4.9431464	8.1168297	6.0951962	6.0689765	7.7670442	6.6621682	4.6990209	6.6554891
TCGA-A2-A25B	1291	0	4.9236859	4.1010857	7.92243	4.6076629	3.082153	5.9178271	7.1768911	2.1763369	6.4250525	3.8688241	5.9804299	4.1876216	6.0935356	4.5086179	7.2704725	6.0627447	7.3893085	7.4991752	9.1286652	0.8908444	8.8571189	5.4520486	4.1740077	6.5203787	3.5464432	6.2584204	3.4832305	4.6049411	8.7310709	8.0491185	4.6555146	8.3124294	7.762793	3.7336662	7.8938919	8.5014346	3.4028116	2.9583785	6.0475965	4.6157045	7.5015661	5.9390355	5.535317	7.7544219	7.082655	5.4206672	5.792484
TCGA-C8-A12Q	385	1	5.675783	5.2036509	8.0003777	4.2738847	4.4918734	6.6327034	8.3815381	2.9763816	7.6030978	4.510729	7.7936807	7.2971433	5.8936675	4.4489749	6.6907341	6.271731	8.2737557	7.4249764	8.6873362	1.8129049	8.3424185	4.7612368	4.4259053	6.5307649	3.5386414	6.7222312	4.7083401	4.2547379	8.8209584	6.4751057	3.5647614	8.4778404	6.787177	4.6270964	7.585946	7.5785196	4.386629	3.2978405	6.1924349	5.5265874	8.2196245	4.6996256	4.0381937	4.9094235	7.4014176	5.7537948	5.5309355
TCGA-AR-A1AL	2971	0	5.584613	5.047688	8.307693	3.914281	6.12352	6.476582	6.607488	2.647086	7.432459	3.616046	6.462972	7.047245	6.281577	5.485741	4.806712	6.206733	8.417614	7.252316	9.897026	1.85043	7.325446	5.111358	4.934977	6.35335	5.379373	8.551695	6.286214	4.953115	8.047642	6.538654	3.773164	8.159296	7.443506	4.860532	7.889764	8.557744	4.920768	2.591197	6.57443	4.010233	7.973482	3.937836	4.358352	6.090349	7.548988	5.690659	7.336134
TCGA-AR-A1AX	2629	0	5.51188	5.748155	7.737723	5.325672	5.891861	6.631237	6.593096	3.951694	6.701679	4.181953	6.235735	7.307375	6.025607	5.299321	5.928188	6.466933	8.179444	6.679534	9.008148	5.214536	6.943306	4.539252	4.487832	5.940062	4.790521	6.729787	5.797988	4.574705	7.637203	6.51936	4.884765	7.877436	7.380188	4.196794	7.104602	8.363841	4.613339	4.225144	5.904552	4.154883	7.830669	5.025489	4.77584	3.785361	7.205876	5.738045	6.426835
TCGA-E2-A1IK	1800	0	4.939888	5.386464	8.342325	3.974906	3.049036	6.442526	6.960042	1.600366	7.317732	3.039612	6.342876	6.401156	4.992318	3.435201	4.96102	5.242326	8.222307	6.731372	8.616696	2.076832	8.107353	3.989598	3.699926	6.196313	5.222746	6.447045	5.949359	3.568185	9.384278	5.837984	5.768614	7.512849	7.052748	4.109451	8.165423	8.801095	4.058233	3.92931	5.566665	2.854864	8.007125	3.900471	3.384663	8.710701	6.227383	4.980716	5.356995
TCGA-A7-A426	364	0	4.7039089	5.857763	6.8954847	6.3753354	5.7288984	6.9049231	7.2615305	2.8837927	6.6248862	4.0592418	5.5996338	5.7540079	5.0521008	3.9320791	4.8868915	5.8488494	8.167795	7.8763574	9.8253703	3.0932429	8.3425877	4.6268632	3.4069541	5.7122518	4.5242357	8.2018189	6.7814602	4.5730473	7.9765281	5.8197771	5.0433822	7.7147708	7.3318912	3.1434672	7.6593096	8.0820558	6.8923609	4.612311	6.1122665	4.3382377	8.7627082	3.8019291	4.0081704	7.3175788	6.3345255	5.0609261	6.0172065
TCGA-A2-A0T5	531	0	4.5746272	5.0828035	7.5900667	4.2925944	7.2445122	6.0978811	6.7360359	4.6130203	6.1756118	3.3413468	6.2781756	6.3863172	5.6189654	4.0479762	5.1820428	6.2784285	7.8320163	6.3458922	9.2336729	1.3451568	5.7543914	4.2889605	4.6098869	5.6491523	5.1821642	7.0131414	5.1863494	4.9056488	9.2094762	6.5081229	5.032449	8.058844	7.5446582	3.8194595	6.9886721	8.6444603	5.0801596	4.2930107	5.8532785	5.0130159	8.3730221	3.4996402	4.9782919	7.7076124	6.6515624	5.4824758	6.1165682
TCGA-A2-A0YH	659	0	4.4398522	5.7451425	8.0348231	5.1380947	6.1013638	6.8218217	7.1022783	6.5995028	6.2949971	3.8478899	6.2668235	5.7205988	5.4694337	3.9968337	6.8620334	6.5867626	7.6820392	6.8387051	9.1188842	1.0765028	7.4298169	6.8331023	4.7542304	6.7452064	4.9014909	6.4053694	4.1160474	3.7293216	8.9048163	7.0824991	5.3259603	7.7480648	7.2077647	4.0599132	7.5476027	8.0057575	4.9713661	3.1700899	5.6100388	4.4888076	8.775915	5.1091223	4.8771236	5.8337598	6.4748674	5.0586584	5.4875424
TCGA-BH-A0HQ	1121	0	4.9201649	4.7648792	8.8624319	4.79897	3.2433819	6.2726999	7.0185212	9.1291529	7.4521421	3.5112276	6.2690217	7.1429826	5.7026715	4.0871719	5.0773385	6.3665733	8.6228238	6.3723836	9.2599956	0.8948286	6.4034055	4.3944289	4.5219393	5.8534724	4.0663708	6.9250547	5.1273859	4.8412417	8.2617977	5.7043115	3.4060377	7.2922057	7.1943509	4.3844921	6.6899483	8.2132487	4.3945381	3.120943	5.4992912	5.0030859	7.2959365	3.446124	3.6353565	5.2806196	6.7947914	5.3929174	6.1307249
TCGA-C8-A12Z	382	0	5.4643994	3.5806199	9.638714	3.7259971	8.3486952	4.9466948	7.7474249	2.6423831	5.3596518	3.2371875	6.4394912	6.5137395	5.9128435	4.274324	6.5345618	5.2333106	8.1923688	6.7600571	9.3876699	0.7689182	7.2030871	4.2637082	4.3489	5.683324	5.612883	5.6653349	3.7035806	3.9426292	7.3568994	7.515785	5.0564725	8.3007097	7.1885799	2.9053334	6.9674875	8.0024422	5.0579276	2.8950044	6.2072898	3.918347	8.7940148	5.0985197	4.2461589	6.2950943	7.1420121	5.7826679	5.5486369
TCGA-BH-A5IZ	567	0	4.4258418	4.5003236	7.171139	5.1720805	8.93868	6.6377518	7.1190121	1.7293132	1.7985112	4.098795	6.4258848	5.0115193	5.3267781	2.7975258	7.4045713	3.6808275	8.3385746	5.0393196	8.5591096	0.9679744	6.9004933	4.0588928	5.065369	6.1183253	7.3049055	5.5940845	3.9000947	5.5392759	7.6167577	7.7098027	4.3717423	9.1468378	7.4629138	6.3775247	7.4751476	8.9164647	7.1018971	8.4426747	5.2531317	6.0462584	9.8519411	6.4219051	5.8229993	6.7612615	6.1715966	5.8476011	3.933548
TCGA-3C-AALI	4005	0	4.8147139	6.1299593	7.6257133	6.1038161	3.5467876	6.510103	7.8126665	2.6734032	2.9067867	4.5652038	4.7802862	5.1449074	4.8446369	3.9168244	7.0655511	5.4388953	7.3233912	7.3954325	9.5760147	1.6845778	8.147202	4.8221653	4.5392992	6.0820303	5.2222413	6.304754	4.7313745	6.317612	7.3140194	7.0187438	4.9043459	7.8681645	7.332581	5.0503795	7.1668294	8.0411765	4.9004014	4.1280261	5.5849389	3.3669645	8.4022995	6.0846629	3.8965113	6.0376275	6.3258932	5.9430801	6.6831242
TCGA-A2-A0EX	752	0	4.5285601	4.7389704	7.8932039	4.4077804	4.4799855	6.6048521	6.8127547	8.2164417	7.0303151	2.9528532	6.4132035	6.961529	5.6660702	3.991042	4.4838721	6.1262693	7.4839112	6.1479409	9.4477676	1.9831165	7.4049353	4.4418826	3.6721284	5.4821716	3.9809031	7.5664233	5.784972	4.2161888	8.4741736	5.2138596	3.374125	7.7136635	7.6070228	4.0865375	7.50884	8.476089	4.7379345	4.5163241	5.7136173	5.5156341	7.0085873	3.1245715	3.2554752	5.8863473	6.877684	5.3446228	5.6498705
TCGA-AR-A1AT	1272	1	5.1153726	5.684905	8.6721332	4.3770377	5.8058059	6.7634894	7.2633725	4.0321163	7.6475256	3.5364892	6.0170563	7.8648861	5.5751861	4.6321441	5.8652568	5.6077988	7.5347573	6.3264172	8.7283208	2.4744458	7.6006174	3.8043904	5.1147998	5.8407274	5.5812446	6.407423	4.7359221	4.0715581	8.2348536	6.8878919	4.8835008	8.762698	7.4611658	2.9253011	7.8801724	8.5328281	3.5128404	3.3693715	5.6661988	2.7022767	9.2675827	4.4147847	4.9809214	3.0350018	7.0173516	5.644467	5.7539259
TCGA-C8-A26W	381	0	4.9761726	5.2419864	6.8621695	5.4448542	6.4117597	6.8237616	7.3113045	5.8414225	7.079321	3.8834847	6.9013341	5.8615324	5.7453113	4.0753403	6.8749845	5.9898664	8.3202416	6.9131447	8.6423242	1.8955971	8.2364502	4.4323085	4.6593553	6.0781912	3.9799349	6.6173561	5.3157828	3.844248	10.8788176	8.1673443	4.3074551	8.893357	7.638881	3.3279321	6.2911014	9.1032079	5.1495628	4.9761124	6.0349978	5.2717753	7.7326162	5.7158923	4.5685433	6.9520409	6.1117646	5.5217333	6.3424564
TCGA-BH-A0DX	2156	0	5.0964452	5.428367	7.7206561	4.4761407	5.3175113	6.8945325	7.17881	4.6201954	8.0360123	3.6479119	6.1069823	5.8560353	5.5785552	3.6502944	5.4151	6.2324598	8.8499529	7.4640432	9.1452047	1.2200629	7.7157589	3.8135467	3.7208151	6.5327307	4.358812	7.9382345	4.5268117	4.9482341	8.3368278	6.6812842	3.4668192	7.9521852	7.1782243	3.4094234	7.406928	7.9331946	5.3529995	3.8690134	5.8739328	4.3467509	8.7791657	4.3384619	4.280878	8.3706385	6.8467901	5.5523817	6.7636903
TCGA-A8-A07J	365	0	5.2703756	5.5509648	7.7443951	3.3336223	6.5016188	7.2108775	6.6597531	3.5112386	7.423749	3.467168	5.933208	5.4592081	6.200534	4.687808	4.8824834	7.1357012	8.8177128	7.5509836	7.9061995	0.9765472	8.0108609	4.3507984	4.1349013	5.7801097	3.8232179	8.5913077	5.461627	4.33219	8.3284603	5.1616757	4.3561341	8.0507044	7.5348724	3.7670327	6.8411672	8.4603129	5.4045722	4.3258413	5.7362414	5.8772589	7.4363484	3.2811608	3.3494398	7.0586819	7.2727617	5.3908556	5.8826426
TCGA-B6-A0RI	7126	0	4.9109356	4.8050702	8.0394847	4.7443795	8.0743375	6.3880114	7.3035127	4.2230913	7.2026123	4.0606162	6.0388238	6.5585176	5.1040554	4.1510189	6.453508	6.5872893	8.7707945	7.5733385	10.2193632	0.7689182	7.9300847	4.5135254	5.2795025	6.2410434	4.6464086	6.3786478	5.097348	4.7218799	9.1171775	7.1050749	4.4735881	7.7273411	7.3215476	3.240888	8.6585285	7.8044749	4.8240564	3.7149983	5.6723814	4.8793494	7.8502043	5.2581413	4.9272458	6.0666689	7.2136451	5.6776125	6.3682879
TCGA-A2-A0CV	3011	0	4.5838371	5.2851312	7.2444272	4.4342222	5.9930993	6.7759798	6.8958843	2.8010865	7.5575341	3.4733634	6.0644824	6.5707625	5.6915761	4.0996962	4.2987664	6.3504542	8.3155997	7.1079013	9.313169	1.7884685	7.3579605	4.6258967	3.0109888	6.0848185	5.8732528	7.6707071	5.9402727	4.4301262	7.508959	5.103141	3.7831541	8.2784746	7.7217736	4.0841164	8.5523756	8.7255781	5.8115315	4.4906663	5.8177529	4.3732039	8.6173126	1.9008125	2.9628	5.1364091	6.9609253	5.4229542	6.7078636
TCGA-A2-A1G0	616	0	5.1476332	5.1223544	8.4580533	4.2157238	4.6810383	6.6083917	6.4905899	2.4910101	7.0599462	3.5638426	6.0443424	7.1105955	6.0466675	5.0951861	4.6885378	6.2421545	7.2055366	8.3368969	10.4253116	2.2213372	7.5050306	5.5394873	4.7976237	6.6934466	4.6965399	8.0813146	6.0076387	3.5132194	9.3729861	4.7524621	4.5121135	7.097584	7.0140057	4.8277321	7.9394525	9.1034212	5.2690086	2.9768055	6.0880796	4.5812698	7.4046784	2.7033353	3.4486886	4.593135	7.8959991	5.8788445	5.2903879
TCGA-AR-A0U3	4080	0	5.0345169	4.6237813	7.9401222	3.938239	2.8678726	5.6311033	7.5551339	3.6484376	8.1757623	3.9331473	6.7274051	6.0938942	6.3792299	4.1854825	6.9553841	4.8311738	8.7116404	6.6856453	9.1540983	1.2525473	8.5716637	5.3377245	5.2033954	6.0160808	4.3742871	5.802428	4.6999529	4.9362915	10.8501498	8.1972123	4.7712882	8.4189243	7.8450082	3.3427328	7.6732704	9.420485	4.3918514	5.1727663	5.500435	4.0238219	6.5269768	6.0492565	5.1020688	7.3274865	7.644078	5.1561334	5.7522364
TCGA-AR-A2LH	616	1	5.010975	5.7682056	7.4504203	5.2485586	7.3185314	6.6977952	8.1130843	3.7371097	5.4342558	4.1581504	5.9959222	6.5621394	5.2417293	4.2756169	5.6088321	5.9967756	8.0090073	7.0031775	9.3755792	4.1233261	7.4231944	4.2793256	4.200491	5.9091389	5.5480151	7.848458	5.9076577	3.3006255	6.2696448	6.7002151	3.9853486	7.2746362	7.4110882	4.2118056	8.3243754	8.2124829	5.255861	5.3952481	5.8203795	5.8063955	8.3736248	4.4202201	4.7998218	7.3957765	6.9280307	5.221202	6.3227765
TCGA-A2-A0CR	3283	0	4.2759997	6.5525949	5.8089845	5.1762558	5.3569267	6.9052912	6.1513684	6.099378	5.7201689	3.8649671	5.4499152	3.7789698	4.473481	3.0435871	4.0159296	5.7759024	7.4088184	6.3689973	8.2124746	4.8499196	7.6414191	3.4512417	2.9096307	5.3989049	4.1613578	7.5088641	6.3669374	3.8740179	7.1000225	4.9441821	4.8198739	7.7144146	6.537406	2.8044709	7.6217427	8.1985188	6.1575793	4.678748	5.0947884	3.4349284	8.5366272	3.6643477	3.2681512	6.0135714	5.1002673	4.4249457	5.7169579
TCGA-D8-A1Y3	430	0	3.8232448	5.6831323	7.6433301	5.5879261	4.0400369	6.5479701	5.9879715	3.4926175	4.8652691	3.1653024	6.0991274	2.3907374	4.3681553	2.870422	7.3682148	5.4625986	6.7948103	5.9233718	8.9622945	1.103174	7.4321107	4.2130186	5.0192548	6.6160681	2.5606894	5.0544869	3.4920174	4.5927515	6.9793665	7.3359232	5.3695292	7.9721334	8.7313427	1.9919797	6.1765935	7.7704663	3.6218313	5.3318118	5.1973804	2.4948336	7.9116961	6.2286705	7.0131616	5.4497075	5.2086799	5.0074743	5.6004758
TCGA-BH-A2L8	612	0	4.7135455	6.1369975	7.7400222	4.6733876	7.1522905	7.1846466	6.874831	3.4117948	6.4983431	3.8753179	6.0158488	5.5547184	5.4699583	4.1306713	4.9423314	6.2913445	7.6318657	6.5094575	9.4957989	3.2317979	7.3424642	4.2313472	4.4546374	5.9472484	5.4313882	6.7726298	5.2933629	4.2841317	7.728652	6.7794437	3.3795017	8.2216284	7.5417189	3.993863	9.0720902	8.8780822	4.998289	4.621608	5.7122974	4.6592303	8.1249713	3.4545521	4.1395225	7.0291754	7.2424772	5.3587605	6.1920794
TCGA-C8-A8HR	408	0	4.629738	5.973077	7.393415	5.432972	3.408484	7.203157	6.633769	2.759	5.660061	4.376989	5.797823	4.984241	5.090044	4.240457	6.327656	6.644823	7.634895	7.10507	9.036978	2.173941	7.071878	4.471738	4.54033	6.257431	5.238318	8.759257	5.931897	4.681015	8.306067	6.749852	4.259411	8.167989	7.563232	4.535957	7.620367	8.347919	6.452456	4.110303	5.587592	5.001557	8.768189	5.017374	4.499194	5.682153	6.026121	5.08676	5.867579
TCGA-LL-A5YM	394	0	3.8722829	5.3696887	7.6157585	4.9622234	3.7331339	6.2684034	5.116409	1.7060547	5.1510004	3.4710836	4.2455866	3.53601	3.2133108	1.8320081	5.653776	4.6272756	7.6301697	5.0873416	7.6269075	0.8644649	8.7428659	3.5612624	4.236635	5.963405	2.1552723	6.3526435	5.2932457	5.3712656	6.8070835	5.2506615	4.8652017	7.3967365	6.8328335	1.5504744	8.2271785	6.6854747	5.1770323	5.6984329	4.1386482	2.9179677	7.7860389	4.6055728	4.329953	8.5880411	4.8680353	4.2912717	4.478228
TCGA-D8-A27F	488	0	5.4686756	4.5872579	7.8500714	4.935133	6.6235305	7.0584054	7.1540064	3.639005	2.3097621	4.9017011	7.1426449	6.2829944	5.6702864	4.644959	7.3167674	5.0122671	7.6812694	8.2540536	8.775744	1.0925478	4.9180367	4.5576667	2.4749162	7.0095534	6.7758898	7.4544018	4.7650508	5.5028343	7.8934809	8.6325298	4.5927669	9.5426694	7.7813049	4.083278	7.91069	7.7479635	3.749427	5.8444603	6.1557624	4.2850528	9.0921409	6.4777381	7.3540821	8.600294	6.900008	5.1637202	6.2421454
TCGA-PE-A5DD	1953	0	4.71985	5.522418	6.707812	5.472963	4.957311	6.357032	7.57037	2.521443	7.214567	3.77162	6.015015	4.244565	5.581552	3.048553	5.196885	5.529109	8.249996	6.950446	8.966358	1.576938	8.053738	4.441427	3.552768	5.525892	3.053177	7.324061	5.559661	4.279513	7.893313	6.31054	4.459659	8.103005	7.051814	3.97844	7.099809	8.352372	5.094969	4.775125	4.775977	4.781088	7.654355	4.322879	4.326745	7.167565	6.351456	5.250959	5.422724
TCGA-AN-A0FV	10	0	5.2267886	4.2991238	8.2823675	4.7933448	2.2757446	5.9318439	7.9206502	8.7521886	7.9125374	3.4015394	5.4921459	5.0335427	5.3315205	2.9443249	6.3627874	6.2503111	7.6638507	6.012724	8.7483316	0.7937805	7.7572106	3.9300665	4.3398479	6.8611298	3.8651031	6.6762718	4.3869656	5.9603728	7.4317383	7.6190844	2.881846	8.739753	7.7941022	3.0738241	7.8101396	6.5067927	4.5666456	3.9682519	5.6798775	4.3922711	7.3573101	4.9712179	3.1906129	9.1139428	6.4994986	6.0906917	6.1463933
TCGA-AN-A0XT	10	0	5.5680703	5.2897251	6.759169	4.2812521	5.3429702	5.7116739	7.4223343	1.5493881	7.8332374	3.442154	6.6078617	3.6089796	6.2059683	3.2040544	4.2274368	5.0171525	8.5991327	7.8349888	10.6848587	1.7741782	8.2575793	6.1251496	3.7213925	5.7622342	4.1679092	7.8845393	5.5980843	4.500087	8.8489389	5.8940283	5.2094039	8.008031	7.1923227	2.8476606	6.3401025	6.2320577	5.271314	4.9743041	5.6164427	5.464943	6.7044386	2.9351689	3.0574614	6.1760346	7.1760007	5.5828739	6.1082953
TCGA-OL-A66H	812	0	4.2390947	6.361173	8.5284332	5.3677177	3.6894759	6.9403757	7.6802878	2.6721424	6.1151579	4.0312815	5.9237668	4.7003542	5.0465642	3.7734805	5.268785	5.9969506	8.0362129	6.172051	8.761962	1.6902081	9.492463	4.5327133	4.2411654	6.3824816	4.2281493	6.6475297	5.885581	4.2584936	7.338843	6.7452698	4.29217	7.8151293	7.2039436	2.9078016	7.8280228	6.8251644	3.4772994	4.2641024	5.7150654	2.698054	8.1343883	4.1863942	4.2812689	4.8480491	6.5602604	5.0248488	5.5526811
TCGA-A7-A425	447	0	4.6982669	6.0321523	7.4152155	5.8518488	5.116385	7.0611766	7.5602937	4.5459811	5.8107926	4.6456048	5.7666233	5.8756985	4.9441043	3.0311155	5.4895913	5.5802591	7.5408419	7.494394	9.587554	1.4693704	9.1035618	4.5368263	4.2572128	6.0210352	4.2461306	7.8826175	5.946738	5.0934407	8.218068	6.179559	4.8054164	7.4509301	7.401899	3.7544856	7.3432539	8.9121965	6.5678178	4.1242825	5.4611242	4.1821708	9.4447901	4.0368826	3.8542616	6.8773767	6.913256	5.0368289	5.9347271
TCGA-A2-A4RW	222	0	5.2168935	5.470417	8.2250423	6.4081266	6.2437618	6.8137134	7.8362832	3.315703	7.3897047	3.7137319	6.3759802	4.738734	5.6794194	4.3034555	5.6950448	5.7958494	7.1885171	6.6910568	9.3583102	2.3739219	7.4401173	4.7117178	3.8584029	6.3970449	4.6384902	7.288583	5.616042	4.1931173	7.6455098	6.3738909	4.0079429	7.9909903	7.3910392	4.4683991	8.1754316	8.7214102	5.3554492	3.6912475	5.9612194	4.3360982	7.8323833	4.3404028	3.8072197	7.6077811	6.748395	5.5144348	5.4844591
TCGA-E2-A1IH	1026	0	4.7737396	5.3474313	7.4144612	3.4305814	3.0221083	6.8215912	5.5455969	3.3044662	5.7477905	3.6966408	6.7509224	5.8313151	6.164194	4.0502111	5.3689883	6.5588192	7.3421692	6.8504341	9.5192595	2.1803651	7.0811892	4.7444071	4.2223092	6.1039544	5.7567478	8.2371745	4.8484995	3.3731935	8.7356161	6.7032839	4.4797676	7.9530683	6.8915082	5.0083823	8.1646914	8.829741	4.9226992	4.2486392	5.8974582	4.7217064	8.0162912	4.8008626	3.5339221	5.2965765	6.514678	5.5289025	6.425074
TCGA-A2-A0CO	1468	0	4.9513777	6.0692004	7.8393345	4.8763674	4.433959	6.9014624	7.1198119	2.870268	6.3858631	3.9295188	5.6394863	5.6122967	5.0456764	4.3265075	3.9439998	5.5221224	8.6532502	8.3784848	10.4820745	3.976283	7.4149198	4.236899	3.4989778	5.6080616	4.7948148	8.8087511	6.8044525	4.6791444	7.8876905	4.0401874	5.3390922	7.4461068	6.9359036	3.3757661	9.6143156	8.9025173	6.3319563	4.3218273	5.7075996	4.0591536	9.3903996	2.6971408	2.8952848	6.5821241	6.7120969	4.8918073	7.0060182
TCGA-C8-A12M	358	0	4.7064184	4.7971378	9.3945972	4.8102557	2.1920391	5.3049843	6.2881648	1.2775779	6.9963092	3.2087021	6.4515487	7.1691682	6.4494982	4.5263001	5.6744452	4.4040758	8.1195429	6.0333731	10.7310321	1.0968393	6.2692022	5.9423812	4.5200951	6.4756731	2.6486853	7.0566113	4.6646141	6.1565797	11.2508942	6.1998257	5.1085838	8.3233893	7.1196366	2.7414865	9.4077574	8.8364435	5.0784564	3.318706	5.9658054	3.4457449	5.9792165	4.4012146	4.8900434	8.0387602	7.9952939	5.368383	5.3811709
TCGA-E9-A1RE	1419	0	4.214966	3.7843518	8.5259247	5.5897601	2.5601585	5.0913164	7.9498049	2.1145064	6.8856613	3.4664056	5.9564057	7.7651937	5.9927089	3.8641869	6.7881021	4.9098642	9.7177329	4.7881396	9.8279944	1.0879027	7.9586687	5.1500259	5.5804728	5.4490954	3.1970341	6.7279267	4.0989491	4.6251156	9.2266157	7.2830626	4.087261	7.2905647	7.139537	3.9341758	8.3444677	8.4593333	3.3406483	2.72018	6.327126	3.6294221	7.2614161	4.1731363	4.4075441	4.7093112	7.137174	5.2262162	6.0730189
TCGA-BH-A42U	3364	0	4.312277	6.054152	6.659475	5.691222	4.262019	7.21543	6.307484	7.651085	6.194911	4.098944	5.570332	5.032839	4.500359	3.124189	3.920237	5.991438	7.992106	7.448125	9.279574	4.549954	7.73462	3.966322	2.937724	5.944467	5.732462	9.065583	6.888427	4.239618	7.49039	4.508323	4.541464	8.036297	7.123672	3.355724	8.599147	8.453426	6.790616	3.782676	5.424332	3.2398	9.175373	2.678436	3.327032	7.530011	5.907415	4.568901	6.287444
TCGA-EW-A1IZ	554	0	4.036304	6.091315	6.972641	5.629364	2.050669	6.801092	6.199851	2.149942	6.268701	3.899363	6.209114	3.233282	5.070329	4.001816	5.466333	4.970048	8.689971	5.26294	8.982157	3.690159	7.309058	3.945669	3.860992	5.364976	3.636065	6.303862	5.962508	4.947842	7.580863	6.52984	4.434559	7.62913	6.688327	3.169357	7.317259	8.156886	4.884872	5.092832	5.825929	3.479051	8.01772	4.635	3.815127	5.669306	5.828926	5.224605	5.817666
TCGA-A2-A0CX	1728	0	4.9271089	4.9239382	9.2552019	3.6365652	4.1123758	6.392756	6.8378595	3.0429256	7.0242239	3.8915272	5.8245641	7.7138779	5.9929823	3.2770885	6.3237159	6.0997827	7.9351854	5.6241842	8.7266203	0.8147936	6.8436146	3.7226665	4.0922155	6.4148469	3.8108563	6.6526288	3.8905293	4.347555	6.4693863	7.1428151	3.1819748	8.0503928	7.7891181	3.1565421	6.9593645	6.941249	5.1939323	3.670752	5.1604616	4.992843	8.2295952	4.985356	4.7168087	8.3057827	6.023396	5.6531771	5.8888735
TCGA-E2-A15I	1692	0	6.0449557	4.9289616	8.3225241	4.1907866	3.9287106	6.3337964	8.2005626	2.6386336	8.3342976	3.5754151	6.8274861	6.7936618	6.4280666	5.5974024	3.8992725	6.0164621	7.3716602	8.7404969	9.2712721	3.0807102	7.3075432	5.6739686	4.5238137	5.9848052	3.9708609	7.25384	5.7530185	4.8704505	8.3707039	5.827665	4.6019189	8.3276075	7.2714252	3.7695897	7.074772	9.119373	4.878273	3.385215	6.4438754	4.6495648	6.9362102	2.3501738	2.7498202	5.5319628	7.6039234	5.5793299	7.4726544
TCGA-A8-A07C	1034	0	5.7376433	4.524814	8.2918127	2.5548756	1.9309844	7.5987887	6.209415	3.022404	3.545476	3.6197271	7.6967737	7.4536664	6.5876559	5.6881656	7.2158965	5.034576	8.6317056	6.3645284	6.7116146	1.883326	5.51755	4.9962166	2.3783473	6.5598428	5.9716766	6.1780895	4.1594701	4.4356709	4.9510095	8.7661913	2.7163231	10.3097713	8.3133865	7.4708862	6.3385432	8.3507963	5.11775	6.8412988	5.8653407	4.3447788	8.7226567	7.0325004	6.2990527	5.8467209	6.670347	5.8878027	6.4826731
TCGA-AR-A1AO	2618	0	5.130745	6.2357	7.420809	3.960154	2.930164	7.641267	6.895351	5.843603	5.881506	4.152453	6.066126	6.13636	5.722537	4.557438	5.817358	6.15181	7.682214	7.357104	8.403098	2.44627	7.701822	4.152823	3.867614	6.328724	5.423732	7.979029	5.303962	4.174371	7.000445	5.826897	4.75719	7.974884	7.319324	4.975979	8.234053	7.867054	5.059223	3.843162	5.685336	3.971761	9.08732	4.905426	4.574177	7.403804	6.755794	5.012019	5.977184
TCGA-E2-A152	2128	0	5.0613362	4.9383587	7.9472771	4.5836561	3.6987725	6.8757202	7.8183361	4.6278531	7.1787524	3.3153135	6.3519673	7.9372136	5.9369682	3.5403836	6.0159126	6.3335584	7.8929217	6.5108973	8.4131489	0.8526935	7.9364691	4.3758968	4.2708566	6.6213976	5.1906981	6.5494238	6.383029	3.9410705	7.3172615	6.6091433	2.9412501	8.7648643	7.5444642	4.3364911	8.0318518	7.4818536	3.7620116	4.2269722	6.1146894	4.7635892	7.984878	4.8756762	4.4640576	7.9269067	7.3645369	5.479777	7.1270178
TCGA-E2-A1BC	501	0	5.374411	4.700532	8.448053	4.099258	4.222426	6.038922	7.170258	2.870268	8.791345	3.051107	6.010367	6.997484	5.856456	4.808413	4.49097	6.371502	8.327475	8.121337	9.341433	1.68073	7.975353	4.373665	3.728016	6.019586	4.719725	8.615561	5.328527	4.611121	8.326322	5.07283	2.739301	7.886952	7.297579	3.781895	7.166051	8.656924	5.895413	3.298073	6.262165	5.818408	7.772842	2.21131	3.042357	6.730247	7.600265	5.578529	6.386958
TCGA-E2-A1LE	879	1	4.7146467	5.8600375	6.9542217	4.9215095	2.5729263	6.8208649	7.2126005	1.9475152	6.7872969	3.5572525	5.650644	5.2507138	5.6863843	3.6271463	5.826044	5.936504	7.5473892	6.5587327	8.1035885	1.5566981	9.1619974	3.518445	3.9118754	6.1457436	4.9377091	7.4512836	4.5091285	5.1982298	6.8278319	6.7888904	3.3987121	9.1454844	7.4641672	3.8427684	7.9496669	7.3766703	4.9960312	4.8144585	6.7806844	4.3360282	8.7409927	5.5848719	5.258353	6.5478533	5.7233302	5.3720685	4.963779
TCGA-E2-A1IE	2362	0	5.0296984	4.3989039	9.1639494	4.4584473	3.6556163	5.2465445	6.5432756	2.309432	6.7274878	3.4975968	6.166473	6.4864239	5.8068792	3.5473435	6.3535687	4.6074867	8.270716	6.0100767	9.7308884	0.7689182	8.315961	5.0277895	5.5535904	6.1273648	5.0548944	6.9697407	5.7585927	5.2182286	9.6685466	6.1630618	4.4862021	8.6513648	7.4457195	2.4057921	6.8268001	8.607148	4.8443249	4.1386697	5.9576991	4.7920298	6.6719998	5.1623622	4.0654163	6.9634855	7.2638532	5.8180054	5.1410429
TCGA-E2-A14X	972	0	4.793771	4.507822	7.046187	5.189065	4.897121	5.809543	6.115293	1.747479	2.342908	3.520007	7.331373	5.972371	5.031878	3.851025	5.837995	4.568708	7.136672	7.613698	6.246278	3.27548	5.064371	3.882294	4.271149	6.377189	5.943382	6.576836	5.311475	3.810049	4.502757	6.204304	4.971153	8.729163	6.996673	4.500273	5.667645	8.392723	5.111155	5.737602	5.690852	4.140951	8.013426	4.277315	5.81466	8.150863	6.33252	5.24413	4.316577
TCGA-BH-A0B1	1148	0	4.9853015	4.6413194	8.2350044	5.6851696	5.2678874	6.4147181	6.8428378	2.3966461	6.5499147	3.6502556	5.8849597	5.1201891	6.1156055	3.8957487	6.2346568	5.5539442	7.5644211	6.6259363	9.661354	1.2918471	8.2091808	5.1002488	5.2960804	6.591752	5.5439464	7.5853305	4.9132544	5.0466544	9.7368844	6.924668	4.999586	8.1004386	7.3207004	4.9363928	7.546521	8.937071	4.5441039	3.9944296	5.7557504	4.2387425	8.3067856	4.497808	4.6331018	6.0146039	7.5186737	5.9774804	5.9989271
TCGA-LL-A5YN	447	0	4.3001314	6.3461344	6.3088739	6.7041274	6.4763558	6.9676366	6.147674	7.6074859	6.1524608	4.0036349	5.1546518	5.2654078	4.6334956	3.1438684	5.4234837	5.6150201	7.8698412	6.5593898	7.7160893	5.5506064	7.8405574	3.5465824	3.2705621	5.6934719	4.4135454	5.5656801	5.6562148	4.7987004	6.4236044	5.4066908	5.2593659	7.3614733	7.2234369	3.0516272	6.8964807	7.7593766	5.210008	4.3891066	4.6948429	2.7173996	8.6532509	4.4552169	3.7346852	5.9441654	4.6399467	5.1385947	5.5937722
TCGA-AC-A6IW	413	0	4.4233817	7.7058443	7.2627099	5.6807719	5.8966674	8.276214	6.4545817	2.0707926	2.6939085	4.2768615	5.4901487	4.605456	5.0860729	3.6393496	7.2062261	6.9202762	6.7361405	6.8158857	7.2207702	2.2032851	7.0936194	3.5626641	4.2212788	5.7964784	6.6208179	5.6279373	4.7062027	3.6536406	6.8666678	7.0732948	5.5013708	8.6713173	8.2343187	4.9233502	6.6535624	7.752511	4.2610035	7.1172493	5.2470148	4.8403243	10.1276945	6.2663258	4.8291185	5.2431402	5.8797677	5.7660521	4.4101101
TCGA-A2-A04W	3102	0	4.8682325	4.2425576	6.7751121	4.0387434	7.1601911	6.9751379	7.3554591	6.2455148	5.7529705	3.2465343	5.0357796	6.2538632	5.1992322	2.8032321	5.454867	5.6891688	7.7498095	6.331979	8.5364463	0.8988049	8.152876	3.405567	2.8252577	5.8152071	4.9696731	5.9489864	3.6109327	3.351075	7.3328569	5.961034	3.1212273	9.2249535	7.0392353	3.9108234	7.6147582	7.3863681	4.7731627	5.907708	4.5024028	5.6303364	8.5636892	4.7965056	3.6247843	6.8904905	5.9404995	5.0682967	5.1857804
TCGA-AN-A0XS	10	0	4.8815104	5.387287	7.5358616	5.4632085	4.0689553	6.736731	6.726692	3.2923534	7.3556641	3.3468562	6.6605244	4.9933614	5.4721098	4.1123969	4.8481168	6.4710168	8.1185633	7.1401741	10.1663947	3.0472737	7.6026183	4.5281196	4.0972585	5.7680914	3.8708785	7.4178288	5.6080033	4.7673882	7.9299849	5.2165599	3.9574063	7.7918021	7.1923448	4.058037	7.5451867	6.8148813	5.8895112	3.2316699	5.7166864	5.4328141	8.7555827	3.8264249	3.6909241	5.7254403	6.7536941	5.4592542	5.4467162
TCGA-A7-A56D	448	0	3.8407635	5.3321184	5.4779184	5.7641913	3.7091039	6.4411814	6.2476591	3.871495	5.0032657	3.4059506	4.4759835	3.3033417	3.490961	1.6625909	4.9411288	6.3501485	6.6341033	5.4552115	6.4571241	0.991598	7.7241165	3.2282426	2.5769311	5.0602159	3.4072131	5.6332536	4.355459	4.0694167	6.7586601	5.1598679	3.471524	7.2531428	6.083665	2.4832928	7.753309	7.4107602	4.6998938	5.3955143	2.8678988	3.3279892	8.9662928	3.7691739	2.5423205	8.6900347	4.7090647	4.6731099	4.926157
TCGA-GM-A2DD	2282	0	4.5343707	5.6263066	7.2518794	4.1630817	3.4329329	7.6952663	6.3262061	12.2008851	6.847429	3.6456628	5.8813734	4.8902452	4.8699625	3.3866634	6.1430196	5.4906424	7.4982015	6.9442723	6.9141061	2.4566962	7.9414761	3.3446628	3.1051534	5.6923612	4.1780192	6.7394222	4.6896705	3.9540931	5.7580007	5.7787983	3.1930421	7.4657128	6.4305108	5.2104112	7.2002858	7.2751196	5.2783907	6.2304964	4.8102607	5.7040059	9.0253247	4.8541966	2.931514	6.2257417	4.9455732	4.8147399	4.4482867
TCGA-AC-A5XS	588	0	4.1946525	5.8320635	6.946021	5.3271347	3.7283255	7.1383199	6.666165	3.2811829	7.2304677	3.8192984	5.9835446	4.0039708	4.5427931	3.4168936	6.1365209	5.7721421	8.8160033	5.9921638	8.1144927	2.7618708	8.2417969	3.8689167	3.903915	5.7396216	3.6043306	7.8743627	5.4555129	5.1486877	6.509293	6.6284553	4.1921403	8.0183243	7.3344872	3.686148	8.3651012	8.1428639	4.9948553	4.0664878	5.0932494	4.0844579	8.8607891	4.161756	4.2672097	8.0116556	5.8782716	5.2982252	5.8487879
TCGA-A8-A079	274	0	4.817165	4.65245	7.1676	5.405371	5.592151	5.717402	6.879821	2.201198	6.990466	3.370792	5.459535	4.627001	5.27434	3.147997	7.454101	5.011432	8.276201	7.625635	9.597228	1.30318	6.04817	4.035054	4.773569	5.433582	2.451774	4.900198	5.521996	6.484157	10.588352	7.548363	6.314541	7.640907	7.456401	2.14853	6.307314	8.529633	3.002704	5.155128	5.177788	5.295283	8.513126	5.805821	4.214049	6.747214	6.645008	5.182844	6.029455
TCGA-EW-A6SB	760	0	3.5626941	5.3421909	6.047292	4.3685142	2.0740895	5.9182508	5.2429634	1.4331616	2.9068323	3.4578864	5.3435793	3.5133117	4.8413325	2.8723502	5.4149545	3.0864955	5.2533813	6.9550029	5.5106531	2.0765152	5.9003751	3.2210699	3.1376111	5.920077	5.843309	4.7596526	3.8834857	3.2843516	6.1130338	6.2771886	5.0105413	8.4517701	7.137587	4.9457533	5.8312002	7.8466223	3.2529443	2.1100103	4.2967763	0	9.3517218	4.944011	4.7845675	3.7795246	4.5271561	4.325291	3.7682744
TCGA-E9-A54Y	725	0	3.3514755	4.1864252	6.2593168	7.6010484	4.4511504	4.2672119	6.1386796	7.8851997	4.7131983	3.2495142	5.2137821	3.8014805	4.1741156	2.4072212	6.0623919	2.5303854	6.2938536	6.591561	8.5183956	1.8633715	7.8797957	3.1664829	4.5200297	4.5475095	1.4695293	2.4707147	4.2688208	4.8437376	7.2357557	6.803647	3.819518	7.1034883	4.3897506	1.0556686	5.4023309	7.7518529	2.4723551	4.1098384	3.8320133	2.3303773	10.3705263	4.3033318	4.1740103	6.4952457	3.7719622	4.4633653	4.4641403
TCGA-A8-A08J	1127	1	4.7804887	5.0772002	7.8349349	5.385693	2.6572532	7.1947993	7.0965313	4.4462492	5.993334	3.9473378	5.9247765	4.8407038	5.6305894	3.3162576	7.04261	6.3136896	7.7033168	5.7314294	8.6375106	0.9725389	7.5335183	4.4884386	4.4372298	6.3871334	3.2631088	6.2996647	4.3102633	5.5070742	9.0264089	6.8840292	4.1485839	7.6328459	7.8555984	3.1563978	7.9170081	8.5427602	3.6014731	3.8549783	5.5983987	4.2700375	7.2333927	4.7120215	4.5643682	7.4558169	6.5588249	5.3229656	5.3890929
TCGA-A8-A08A	30	0	4.7526862	5.8562357	8.3802944	4.4542309	9.2258849	6.7136254	7.2494494	2.6684716	7.813144	3.8669396	5.8785244	5.7776328	5.2012846	3.406287	5.0863289	6.2079637	7.9149884	6.7220253	9.4143634	0.8925529	7.1579065	3.8748346	4.0745327	5.225116	2.8943479	6.0975992	4.9325421	4.4930176	8.5766417	5.663319	4.2432771	7.7692677	7.6670631	2.7583639	6.7299635	8.7725572	4.268161	4.0440539	5.6006514	3.6856501	7.5273615	3.897711	3.0793983	7.5797188	6.8339785	5.1503371	5.6009593
TCGA-AO-A0JC	1547	0	5.5304511	6.2793207	6.9214621	4.9375129	1.9193378	7.5269673	5.9928338	2.5071071	4.7322167	4.7691477	6.7730114	4.2755389	6.4214544	6.4083709	5.2401687	4.309696	7.1255095	6.9987877	8.2619687	9.0058316	7.6285467	4.8070027	4.2106485	6.4724536	4.9087404	7.1691744	6.6504941	3.5912161	6.5059142	6.0878674	3.7309105	6.7877421	6.2955042	4.4949876	7.054384	8.8122491	4.3558995	3.5898859	6.1499393	2.6273365	7.340584	4.16751	4.0481937	4.279691	5.7337153	5.0341071	5.79097
TCGA-D8-A145	410	0	5.27933	5.021105	7.994728	4.487964	3.919379	6.406938	7.155038	5.873855	8.100552	3.468692	6.276031	6.635293	6.142062	4.696203	5.409778	5.912175	8.069776	6.692641	9.043986	3.189338	7.561715	4.876557	4.333407	6.133607	4.215831	7.713846	5.925202	4.191459	9.141794	5.384734	4.095144	7.642315	7.373405	3.525607	7.675954	8.133273	6.45687	4.187845	6.293356	5.004473	7.413774	3.094462	3.693316	7.395304	7.463373	5.870667	5.822934
TCGA-AC-A3W7	471	0	4.9597676	5.4614699	7.317663	5.9457501	4.6996523	6.4388817	8.1407193	3.5670201	7.3604847	4.3336813	6.1827911	6.1438165	5.1687776	4.3143034	5.1008819	5.982114	8.1280446	7.2389802	9.3826106	1.0186948	7.4780145	4.4072315	3.5469939	5.7605351	4.0546225	7.3532423	6.3058864	4.5970419	8.6985241	6.0271892	4.3169841	7.8304081	7.3850872	3.9604481	8.1582754	8.5848316	5.8204867	4.8619113	6.3624703	5.1963388	8.1541637	4.2616253	3.9058323	5.4761266	7.1524728	5.2770035	5.6635236
TCGA-AO-A126	3307	0	4.2650544	4.833305	6.5414132	4.2430208	5.1166465	6.4861582	5.8796542	6.3814566	7.1221817	3.4401632	5.3096986	4.5880048	5.290908	3.0404619	4.9813704	6.0666943	9.1769784	6.7690436	9.2514371	0.7907892	7.5179566	4.1304683	3.3622146	5.6077248	4.2135357	7.9829887	5.6549206	4.163443	9.5996267	5.8364524	3.3982888	8.4164402	6.4199687	2.5735615	7.0455872	8.4395037	5.9915586	5.3778424	5.0734173	4.8125521	7.4433173	4.1827852	3.5928491	4.6662485	5.646863	4.7471868	5.9580589
TCGA-E2-A1L8	2240	0	4.8765877	4.714586	7.5916948	2.6631188	3.9381558	5.8068065	5.9842073	2.6663754	7.3334718	3.0327045	6.5387206	5.1468006	5.6516319	4.0340572	4.9184843	5.754725	8.2761128	6.5793618	10.1489743	0.8422154	7.9286746	4.0319862	3.9768487	6.0352826	3.9827694	7.7025943	4.5046178	3.8851185	7.3073839	6.2269201	3.7607443	8.2805879	6.8283161	2.7254596	6.5005154	7.7964666	4.5918729	3.7641542	5.8672928	4.8018502	7.6732901	3.8954943	3.9077944	4.7673611	5.8022458	5.3196401	6.2619692
TCGA-A7-A2KD	679	0	4.718712	5.416514	8.065046	5.293572	5.013806	6.67919	7.305135	5.054015	6.840025	4.110021	6.884985	7.832158	5.875557	4.954401	7.098307	6.332613	6.763354	6.392998	9.351159	1.101464	8.075801	4.764444	6.778598	6.53296	6.257919	6.762382	5.764719	4.873464	9.08319	7.937081	4.328964	8.404171	7.308674	4.710667	7.074292	8.089181	4.556675	4.242068	5.810996	5.591223	9.771294	5.24171	5.22093	4.893456	7.143146	5.683215	6.353313
TCGA-E9-A1RD	34	0	5.4863264	5.1081071	8.2692474	3.7020072	4.3103455	6.304121	6.3905932	2.3381762	8.1500651	3.3280259	6.5496167	6.045127	5.894554	4.5750678	5.2340984	5.7575016	7.9458889	7.369873	9.7852342	0.7689182	8.4644789	4.607768	4.7665587	6.2684325	3.9887286	7.1046694	5.036759	3.9335262	8.8029054	6.3197006	4.6519896	7.7168699	7.1734523	3.1039099	6.4760242	7.9793299	4.3721797	3.5822131	6.051691	4.5860674	7.3624261	3.9680351	4.4089765	5.4980985	7.3665595	5.318636	5.9216744
TCGA-LD-A66U	646	0	4.2470156	5.719475	6.6371811	6.0812858	6.6643287	6.9049498	6.4743606	6.1703753	5.989711	4.0987204	5.3880739	4.8794451	4.4535475	2.8660936	4.8700351	5.5558232	7.475931	5.8894736	9.6002056	2.3417995	8.7160459	3.8713199	3.3679461	5.6733756	4.4626508	6.4369538	5.9911544	5.0521586	7.8651116	5.2703119	4.6023396	7.3673571	7.777693	3.0688969	7.6170634	9.4056219	6.5196386	4.1117309	5.3228094	4.4809839	8.5493431	3.3747229	3.1140531	6.2143161	6.0689532	4.8109357	5.8164907
TCGA-A8-A08B	1156	0	4.3130831	4.6750264	7.6242261	4.0098803	8.4186146	4.9728584	7.3017556	5.9576833	6.9516464	3.3593315	6.9131222	6.5350961	5.8078214	4.7716337	6.8417995	4.7983364	7.8098741	6.730087	8.1594368	1.1493089	7.6781428	3.9565909	4.727146	5.9655772	5.6006284	4.6479967	4.6064681	4.5654699	7.6320025	7.8834577	4.5795192	8.0321587	7.3472819	3.3977123	7.6325323	8.7165749	4.579629	2.8870938	4.8823764	4.140981	7.9498047	4.2349566	5.6896093	8.7077169	6.8517	5.6118761	6.6807309
TCGA-AR-A24V	3203	0	5.3080689	4.9898381	7.9621433	4.3655099	4.8753673	6.8921008	6.2575576	4.9011884	6.6838953	3.5203237	6.0797565	8.3418391	6.0787408	4.190606	5.8471062	7.4823919	6.7604693	7.5917602	9.8899124	0.7921857	8.2485088	5.0539159	5.3552871	5.9986338	5.7206287	7.8668629	5.4618507	3.6727787	10.2463557	6.5171208	4.2967722	7.8592123	7.3636297	3.9716885	7.9102711	9.2510254	4.8094512	4.0297147	5.8419423	5.5391336	7.9768899	4.4498662	3.787766	6.09762	8.0762295	5.8145861	5.9842375
[truncated: 120 more rows]
[truncated: 198 more columns]
