# Supplementary material for: Leveraging senescence-oxidative stress co-relation to predict prognosis and drug sensitivity in breast invasive carcinoma
Source: Front Endocrinol (Lausanne). 2023 Aug 4;14:1179050. doi: 10.3389/fendo.2023.1179050 (PMC10437062; doi:10.3389/fendo.2023.1179050)
Supplement: Supplementary file 1 [file DataSheet_1.zip › 2.NMF/time.txt]

Id	futime	fustat
TCGA-A2-A0CT	2289	0
TCGA-GM-A2DD	2282	0
TCGA-D8-A1JM	590	0
TCGA-BH-A18Q	1692	1
TCGA-C8-A12P	358	0
TCGA-S3-A6ZF	572	0
TCGA-BH-A18K	2763	1
TCGA-AN-A0FW	11	0
TCGA-D8-A140	403	0
TCGA-E2-A14R	1174	0
TCGA-A8-A08C	881	0
TCGA-D8-A3Z6	563	0
TCGA-C8-A133	0	0
TCGA-AN-A0FF	172	0
TCGA-AC-A5EI	442	0
TCGA-D8-A27N	519	0
TCGA-D8-A1X5	565	0
TCGA-AR-A0TT	3316	0
TCGA-A8-A08F	1004	0
TCGA-BH-A0BA	1132	0
TCGA-EW-A3E8	1035	0
TCGA-D8-A1XG	448	0
TCGA-E2-A15L	626	0
TCGA-C8-A1HG	345	0
TCGA-AO-A0JI	1528	0
TCGA-LL-A73Z	227	1
TCGA-AC-A62V	348	1
TCGA-E2-A1LL	1309	0
TCGA-EW-A1PC	187	0
TCGA-AQ-A04H	754	0
TCGA-AR-A251	3030	0
TCGA-BH-A0AZ	1919	0
TCGA-E9-A245	26	0
TCGA-BH-A0BQ	2255	0
TCGA-A8-A09N	31	0
TCGA-E9-A1N4	1000	0
TCGA-B6-A0IG	4456	1
TCGA-AR-A0TV	2288	0
TCGA-AC-A2FO	2255	0
TCGA-AR-A24P	84	0
TCGA-EW-A1IZ	554	0
TCGA-BH-A18F	1001	0
TCGA-OK-A5Q2	64	0
TCGA-A7-A26H	724	0
TCGA-AN-A0FZ	10	0
TCGA-GM-A4E0	2191	0
TCGA-A7-A4SD	441	0
TCGA-A2-A0T7	631	0
TCGA-BH-A0B1	1148	0
TCGA-E2-A152	2128	0
TCGA-EW-A1J3	504	0
TCGA-A8-A097	365	0
TCGA-BH-A1ET	2520	1
TCGA-AR-A2LQ	1233	0
TCGA-E9-A5FK	812	0
TCGA-E9-A22G	1239	0
TCGA-GI-A2C8	225	0
TCGA-AC-A8OS	70	0
TCGA-AC-A7VB	250	0
TCGA-A2-A0T1	521	0
TCGA-OL-A5RW	1106	0
TCGA-AR-A1AJ	2383	0
TCGA-E9-A243	612	0
TCGA-A2-A0EP	3603	0
TCGA-AC-A2FF	2759	0
TCGA-AR-A1AL	2971	0
TCGA-A8-A0A4	396	0
TCGA-D8-A1JA	502	0
TCGA-A8-A07G	577	0
TCGA-E2-A10B	1141	0
TCGA-AR-A24U	3128	0
TCGA-B6-A40B	3152	0
TCGA-E2-A15K	275	0
TCGA-AC-A5XS	588	0
TCGA-A7-A4SE	644	0
TCGA-GM-A5PV	412	0
TCGA-E9-A295	375	0
TCGA-BH-A0DD	2486	0
TCGA-AR-A2LO	1198	0
TCGA-E9-A1N8	1039	0
TCGA-A2-A0CW	3283	0
TCGA-A7-A0DC	906	0
TCGA-AO-A0J9	1613	0
TCGA-A8-A09Q	761	0
TCGA-C8-A26V	616	0
TCGA-EW-A6S9	463	0
TCGA-BH-A1F2	959	1
TCGA-E2-A1B5	984	0
TCGA-AO-A0JD	2190	0
TCGA-E9-A1RI	1449	0
TCGA-E2-A15E	630	0
TCGA-A8-A09A	304	0
TCGA-AR-A0TZ	3262	1
TCGA-W8-A86G	347	0
TCGA-E2-A15S	428	0
TCGA-A2-A0YK	588	0
TCGA-BH-A18V	1556	1
TCGA-OL-A5RU	1219	0
TCGA-BH-A0EB	745	0
TCGA-BH-A0HK	178	0
TCGA-AQ-A1H3	989	0
TCGA-AR-A1AM	2991	0
TCGA-LL-A5YN	447	0
TCGA-E2-A1LB	2306	0
TCGA-A7-A3J0	313	0
TCGA-B6-A0IJ	7106	0
TCGA-XX-A899	467	0
TCGA-E2-A14Z	563	1
TCGA-AO-A0J6	1140	0
TCGA-GM-A5PX	551	0
TCGA-AO-A0JM	2184	0
TCGA-E9-A1QZ	755	0
TCGA-BH-A1EY	538	1
TCGA-E2-A1BD	1133	0
TCGA-AR-A0U2	2551	1
TCGA-UL-AAZ6	518	0
TCGA-BH-A28Q	1119	0
TCGA-AC-A3YI	707	0
TCGA-C8-A3M8	394	0
TCGA-E9-A248	59	0
TCGA-A7-A3J1	343	0
TCGA-AO-A03N	2031	0
TCGA-A2-A0SY	1347	0
TCGA-A8-A099	304	0
TCGA-AR-A0TQ	2991	0
TCGA-AO-A12B	2989	0
TCGA-A2-A3XV	996	0
TCGA-D8-A27T	398	0
TCGA-GM-A2DM	3226	0
TCGA-C8-A12N	358	0
TCGA-C8-A12V	385	0
TCGA-AO-A03T	2124	0
TCGA-D8-A1X6	541	0
TCGA-AR-A252	2838	0
TCGA-LL-A5YP	450	0
TCGA-A7-A6VV	313	0
TCGA-E2-A1L7	1836	0
TCGA-E2-A14W	974	0
TCGA-E9-A5UP	803	0
TCGA-A2-A259	1596	0
TCGA-BH-A0AY	777	0
TCGA-E2-A1B1	2653	0
TCGA-EW-A1P8	239	1
TCGA-EW-A1OW	694	0
TCGA-E2-A10A	1229	0
TCGA-D8-A1X7	509	0
TCGA-E9-A5UO	785	0
TCGA-E9-A1RH	1417	0
TCGA-AR-A0TW	3009	0
TCGA-A2-A0CX	1728	0
TCGA-AR-A5QM	2231	0
TCGA-A8-A09E	1492	0
TCGA-AN-A03Y	10	0
TCGA-HN-A2OB	1900	1
TCGA-E2-A15O	289	0
TCGA-GM-A2DK	2645	0
TCGA-E2-A576	1043	0
TCGA-E2-A150	1935	0
TCGA-LD-A74U	402	0
TCGA-A7-A26J	627	0
TCGA-BH-A18L	811	1
TCGA-B6-A0IP	3926	1
TCGA-5T-A9QA	303	0
TCGA-BH-A0BJ	660	0
TCGA-D8-A1J9	532	0
TCGA-B6-A0WV	2417	1
TCGA-EW-A1OX	911	0
TCGA-D8-A1XO	1682	0
TCGA-D8-A1JT	405	0
TCGA-A2-A25A	3276	0
TCGA-E9-A54Y	725	0
TCGA-A2-A04W	3102	0
TCGA-AN-A0XS	10	0
TCGA-EW-A6SA	510	0
TCGA-BH-A0BR	2330	0
TCGA-AC-A3QP	675	0
TCGA-AN-A041	7	0
TCGA-BH-A0GY	923	0
TCGA-E2-A1IL	118	0
TCGA-A8-A0A7	30	0
TCGA-BH-A0EE	943	0
TCGA-BH-A0EA	991	1
TCGA-AO-A12G	1639	0
TCGA-A8-A082	549	0
TCGA-D8-A1JK	0	0
TCGA-A8-A08S	1004	0
TCGA-AN-A0XT	10	0
TCGA-A2-A4S0	706	0
TCGA-E2-A1IN	675	0
TCGA-B6-A0I9	362	1
TCGA-A2-A4S3	666	0
TCGA-C8-A12L	363	0
TCGA-AC-A23H	0	0
TCGA-AC-A2FB	1234	0
TCGA-E2-A14P	1246	0
TCGA-C8-A12Z	382	0
TCGA-A8-A09W	30	0
TCGA-A2-A4S1	820	0
TCGA-AO-A0JA	655	0
TCGA-A8-A0AB	518	0
TCGA-BH-A1F5	2712	1
TCGA-AN-A0FS	210	0
TCGA-A2-A0T3	1516	0
TCGA-B6-A0RS	3063	1
TCGA-A8-A08H	0	0
TCGA-A2-A04N	4354	0
TCGA-E9-A1R3	78	0
TCGA-BH-A0GZ	328	0
TCGA-A8-A08P	943	0
TCGA-A7-A425	447	0
TCGA-E2-A15A	710	0
TCGA-MS-A51U	681	0
TCGA-C8-A8HP	396	0
TCGA-A7-A5ZX	336	0
TCGA-A8-A09B	365	0
TCGA-S3-A6ZH	641	0
TCGA-A2-A0YF	1535	0
TCGA-A2-A1FW	528	0
TCGA-BH-A0E2	435	0
TCGA-E9-A1ND	1266	0
TCGA-S3-AA10	586	0
TCGA-B6-A0RH	6456	1
TCGA-A7-A4SB	418	0
TCGA-E2-A15P	595	0
TCGA-A7-A0CG	1043	0
TCGA-3C-AALK	1448	0
TCGA-E9-A244	21	0
TCGA-AO-A03L	2442	0
TCGA-OL-A5S0	620	0
TCGA-E2-A570	931	0
TCGA-AR-A0TY	1699	1
TCGA-AR-A256	2854	1
TCGA-BH-A1EU	1286	1
TCGA-LL-A6FQ	80	0
TCGA-GM-A2DI	2590	0
TCGA-A7-A0DB	1007	0
TCGA-BH-A0BM	1876	0
TCGA-A8-A081	0	0
TCGA-3C-AAAU	4047	0
TCGA-D8-A1XF	463	0
TCGA-E9-A229	1148	0
TCGA-D8-A4Z1	659	0
TCGA-OL-A5RY	752	0
TCGA-AC-A23G	2248	0
TCGA-E9-A1R7	1467	0
TCGA-C8-A27B	439	0
TCGA-B6-A409	573	1
TCGA-E2-A109	1417	0
TCGA-AC-A3BB	987	0
TCGA-EW-A3U0	532	0
TCGA-A2-A04P	548	1
TCGA-A8-A083	0	0
TCGA-E2-A14O	1359	0
TCGA-BH-A0B0	2477	0
TCGA-D8-A73W	385	1
TCGA-AN-A0AJ	303	0
TCGA-C8-A26X	376	0
TCGA-D8-A27P	49	0
TCGA-BH-A8FY	295	1
TCGA-OL-A5RZ	679	0
TCGA-EW-A1OV	789	0
TCGA-AR-A1AO	2618	0
TCGA-AN-A04C	54	0
TCGA-A2-A25E	3204	0
TCGA-A2-A1G6	501	0
TCGA-AR-A1AK	3159	0
TCGA-AC-A3W6	0	0
TCGA-BH-A0HO	76	0
TCGA-S3-A6ZG	562	0
TCGA-BH-A1FJ	1927	1
TCGA-E2-A1IG	2140	0
TCGA-BH-A0B6	2483	0
TCGA-AN-A0FT	214	0
TCGA-EW-A6SB	760	0
TCGA-B6-A0IM	3873	1
TCGA-AO-A03O	2483	1
TCGA-BH-A0EI	1926	0
TCGA-BH-A18J	612	1
TCGA-C8-A1HN	394	0
TCGA-GM-A2DA	6593	1
TCGA-A8-A08J	1127	1
TCGA-EW-A1PH	607	0
TCGA-B6-A0X5	2097	1
TCGA-EW-A1OY	908	0
TCGA-BH-A2L8	612	0
TCGA-BH-A1FL	1673	1
TCGA-C8-A9FZ	592	0
TCGA-B6-A0X4	860	1
TCGA-AO-A03M	1866	0
TCGA-PL-A8LZ	302	0
TCGA-A2-A0CR	3283	0
TCGA-A8-A0A2	579	0
TCGA-A7-A0CD	1165	0
TCGA-EW-A1P5	703	0
TCGA-E2-A1IO	1855	0
TCGA-A8-A08L	30	1
TCGA-AR-A2LJ	2632	0
TCGA-BH-A1FC	3472	1
TCGA-A8-A08A	30	0
TCGA-PE-A5DD	1953	0
TCGA-GI-A2C9	3342	0
TCGA-D8-A27M	410	0
TCGA-E9-A1RF	200	0
TCGA-E9-A1RB	976	1
TCGA-A8-A096	0	0
TCGA-D8-A1JG	1612	0
TCGA-BH-A0DO	1644	0
TCGA-AQ-A54O	1001	0
TCGA-A1-A0SQ	554	0
TCGA-BH-A6R9	160	0
TCGA-LL-A50Y	762	0
TCGA-E2-A1L8	2240	0
TCGA-C8-A132	383	0
TCGA-EW-A2FR	1673	0
TCGA-AR-A0U4	3261	0
TCGA-A2-A0D3	1873	0
TCGA-BH-A1FU	1688	1
TCGA-E9-A1N6	678	1
TCGA-BH-A0DZ	495	0
TCGA-A2-A0YE	554	0
TCGA-A2-A3KD	1206	0
TCGA-D8-A3Z5	1015	0
TCGA-LL-A740	441	0
TCGA-AC-A3TN	456	0
TCGA-A8-A07W	304	0
TCGA-GM-A2DH	2193	0
TCGA-E9-A22B	1167	0
TCGA-C8-A12Q	385	1
TCGA-A8-A06T	1614	0
TCGA-BH-A18N	468	1
TCGA-BH-A0DS	78	0
TCGA-AR-A0U1	4052	0
TCGA-B6-A0X1	7455	1
TCGA-A1-A0SH	1437	0
TCGA-BH-A0H9	1247	0
TCGA-BH-A0HL	72	0
TCGA-E2-A1AZ	2329	0
TCGA-BH-A42T	320	1
TCGA-D8-A27G	409	0
TCGA-A7-A26F	738	0
TCGA-BH-A42U	3364	0
TCGA-A8-A06X	943	1
TCGA-AO-A1KT	541	0
TCGA-WT-AB44	883	0
TCGA-AN-A0FJ	242	0
TCGA-BH-A0H6	747	0
TCGA-B6-A0IC	0	1
TCGA-EW-A1IW	371	0
TCGA-D8-A1JL	611	0
TCGA-A7-A3IZ	322	0
TCGA-A2-A3XW	1712	0
TCGA-BH-A1EW	1694	1
TCGA-E9-A1R4	186	0
TCGA-EW-A1J2	403	0
TCGA-BH-A0HB	806	0
TCGA-A8-A08R	30	0
TCGA-EW-A1P0	1251	0
TCGA-A7-A5ZW	326	0
TCGA-AR-A0U0	1988	0
TCGA-D8-A1X8	783	0
TCGA-C8-A130	370	0
TCGA-E2-A1LH	3247	0
TCGA-AR-A1AY	1026	0
TCGA-5L-AAT1	1471	0
TCGA-E9-A22H	1232	0
TCGA-EW-A1J1	575	0
TCGA-LL-A7T0	376	0
TCGA-B6-A0IO	5042	0
TCGA-BH-A28O	1120	0
TCGA-EW-A6SC	952	0
TCGA-4H-AAAK	348	0
TCGA-A2-A0EN	4088	0
TCGA-E2-A1IF	1138	0
TCGA-A8-A06Y	791	0
TCGA-A2-A0D4	767	0
TCGA-OL-A5D6	1104	1
TCGA-AC-A62Y	530	0
TCGA-EW-A1OZ	1229	0
TCGA-AC-A62X	417	0
TCGA-E2-A156	726	0
TCGA-E9-A1R6	339	0
TCGA-EW-A1J6	875	0
TCGA-E9-A1RA	1369	0
TCGA-AR-A24S	2976	0
TCGA-AN-A0FD	196	0
TCGA-E9-A5FL	24	0
TCGA-AC-A7VC	1	0
TCGA-EW-A1PA	575	0
TCGA-PE-A5DE	2645	0
TCGA-C8-A135	393	0
TCGA-BH-A1F0	785	1
TCGA-BH-A1EX	1508	1
TCGA-UU-A93S	116	1
TCGA-AC-A2QJ	446	1
TCGA-BH-A202	795	0
TCGA-AO-A126	3307	0
TCGA-AR-A0TU	709	0
TCGA-AO-A0J4	1587	0
TCGA-A2-A0SX	1534	0
TCGA-BH-A0AU	1914	0
TCGA-A7-A13F	765	0
TCGA-A2-A04R	3709	0
TCGA-BH-A1FR	1642	1
TCGA-B6-A0RL	2469	1
TCGA-EW-A1PE	320	0
TCGA-AO-A0J2	997	0
TCGA-AO-A0JE	2335	0
TCGA-BH-A0E1	477	0
TCGA-C8-A12U	385	0
TCGA-A8-A06U	883	1
TCGA-AR-A1AT	1272	1
TCGA-B6-A0RP	3126	1
TCGA-E2-A15D	526	0
TCGA-E2-A1B4	1004	1
TCGA-AC-A2QI	588	0
TCGA-BH-A18G	149	0
TCGA-D8-A1JS	371	0
TCGA-AO-A124	3506	0
TCGA-A2-A0T0	533	0
TCGA-EW-A2FV	788	0
TCGA-AR-A0TR	160	1
TCGA-AO-A12F	1842	0
TCGA-GM-A2DN	3091	0
TCGA-BH-A0E7	1363	0
TCGA-E9-A1RG	647	0
TCGA-AR-A24T	3202	0
TCGA-A7-A26E	954	0
TCGA-D8-A1XQ	499	0
TCGA-D8-A27E	530	0
TCGA-E9-A249	217	0
TCGA-D8-A146	643	0
TCGA-D8-A1XL	606	0
TCGA-A2-A3XY	1093	1
TCGA-E2-A10E	865	0
TCGA-B6-A400	215	0
TCGA-AN-A04A	90	0
TCGA-A7-A3IY	345	0
TCGA-A7-A0D9	1139	0
TCGA-BH-A0BP	2296	1
TCGA-EW-A1P3	1611	0
TCGA-AO-A0JJ	1887	0
TCGA-BH-A0HU	392	0
TCGA-E2-A14S	1009	0
TCGA-BH-A0WA	701	0
TCGA-BH-A0RX	170	0
TCGA-BH-A1FN	2192	1
TCGA-A2-A3XZ	1532	0
TCGA-A1-A0SD	437	0
TCGA-A7-A6VX	317	0
TCGA-OL-A66L	1301	0
TCGA-B6-A0X7	1781	1
TCGA-PL-A8LY	8	0
TCGA-A2-A0EQ	2426	0
TCGA-AR-A2LK	1649	1
TCGA-A2-A0EW	1884	1
TCGA-AO-A0J8	680	0
TCGA-E2-A1IH	1026	0
TCGA-BH-A0BC	974	0
TCGA-E9-A2JT	288	0
TCGA-BH-A0B3	1203	0
TCGA-AC-A2B8	677	0
TCGA-A1-A0SE	1321	0
TCGA-OL-A66J	1996	0
TCGA-BH-A0B7	2559	0
TCGA-E9-A3Q9	1001	0
TCGA-BH-A0H5	1620	0
TCGA-E2-A1IU	337	0
TCGA-BH-A1FG	577	1
TCGA-E2-A1B0	1631	0
TCGA-C8-A278	297	0
TCGA-E2-A107	1047	0
TCGA-A1-A0SI	635	0
TCGA-D8-A1JP	639	0
TCGA-AC-A3EH	197	1
TCGA-B6-A0IK	571	1
TCGA-A7-A0DA	1085	0
TCGA-A2-A0SV	825	1
TCGA-A8-A09D	1522	0
TCGA-BH-A209	3959	1
TCGA-BH-A1FM	1388	1
TCGA-LD-A66U	646	0
TCGA-AO-A0J7	618	0
TCGA-BH-A0C3	2709	0
TCGA-D8-A1JB	1688	0
TCGA-5L-AAT0	1477	0
TCGA-AO-A1KO	622	0
TCGA-D8-A1XK	441	0
TCGA-A8-A090	0	0
TCGA-AO-A03V	1351	0
TCGA-C8-A1HL	317	0
TCGA-E2-A159	762	0
TCGA-A8-A075	518	0
TCGA-BH-A0DE	2372	0
TCGA-BH-A0C0	1270	0
TCGA-A7-A0CJ	931	0
TCGA-BH-A0B4	1191	0
TCGA-EW-A1PD	424	0
TCGA-BH-A0DK	423	0
TCGA-E2-A105	1308	0
TCGA-B6-A0RO	4929	0
TCGA-AN-A0FV	10	0
TCGA-AN-A0AM	5	0
TCGA-BH-A8G0	662	0
TCGA-E2-A154	591	0
TCGA-BH-A0C7	2767	0
TCGA-EW-A1P1	1210	0
TCGA-AR-A24W	1550	0
TCGA-A7-A3RF	408	0
TCGA-BH-A0BG	1871	0
TCGA-AO-A0JF	1980	0
TCGA-EW-A1PG	1051	0
TCGA-AC-A2BM	3022	0
TCGA-BH-A18T	224	1
TCGA-BH-A5IZ	567	0
TCGA-E2-A15J	1640	0
TCGA-E2-A1IK	1800	0
TCGA-A8-A09Z	0	0
TCGA-A8-A0A1	365	0
TCGA-BH-A0BZ	2255	0
TCGA-C8-A8HQ	380	0
TCGA-E2-A14N	1434	0
TCGA-A8-A092	942	0
TCGA-LL-A440	759	0
TCGA-A2-A3KC	1102	0
TCGA-B6-A0WW	558	1
TCGA-B6-A0WX	639	1
TCGA-D8-A27F	488	0
TCGA-AN-A04D	52	0
TCGA-AR-A24M	3660	0
TCGA-A8-A07R	273	0
TCGA-AR-A5QP	1185	0
TCGA-A8-A06R	547	0
TCGA-A2-A04V	1920	1
TCGA-OL-A66P	428	0
TCGA-A7-A26G	722	0
TCGA-A1-A0SP	584	0
TCGA-BH-AB28	287	0
TCGA-AC-A2BK	2222	0
TCGA-AC-A2FK	2650	0
TCGA-AO-A128	3248	0
TCGA-BH-A18S	2009	1
TCGA-OL-A66N	792	0
TCGA-BH-A0E9	2489	0
TCGA-D8-A27W	373	0
TCGA-AR-A24Z	3001	0
TCGA-D8-A1XY	503	0
TCGA-C8-A12M	358	0
TCGA-BH-A18M	2207	1
TCGA-B6-A0RM	2373	1
TCGA-E2-A15F	658	0
TCGA-A2-A0YH	659	0
TCGA-B6-A0RG	2082	0
TCGA-E9-A1NG	786	1
TCGA-B6-A0RV	5156	0
TCGA-AO-A0J3	651	0
TCGA-WT-AB41	1611	0
TCGA-E9-A1NF	1072	1
TCGA-AQ-A04J	819	0
TCGA-AR-A0TX	1972	0
TCGA-A7-A13G	718	0
TCGA-GM-A3XL	2108	0
TCGA-A7-A6VY	266	0
TCGA-GM-A2DL	3519	0
TCGA-E2-A9RU	0	0
TCGA-LL-A73Y	477	0
TCGA-AC-A3YJ	754	0
TCGA-D8-A1XS	496	0
TCGA-D8-A1Y3	430	0
TCGA-B6-A0I6	991	1
TCGA-AO-A1KR	2513	0
TCGA-EW-A1J5	477	0
TCGA-E2-A56Z	252	0
TCGA-AR-A1AH	3807	0
TCGA-BH-A18H	652	0
TCGA-AN-A0XP	9	0
TCGA-C8-A3M7	1034	1
TCGA-OL-A66K	1275	1
TCGA-AC-A23E	698	0
TCGA-A2-A04U	2654	0
TCGA-A2-A25C	523	0
TCGA-A2-A0YI	1505	0
TCGA-A2-A0CO	1468	0
TCGA-GM-A3NY	1162	0
TCGA-BH-A18R	1142	1
TCGA-AO-A1KQ	1882	0
TCGA-AN-A0XN	10	0
TCGA-D8-A27K	1461	0
TCGA-LL-A5YO	440	0
TCGA-S3-AA12	574	0
TCGA-E2-A15I	1692	0
TCGA-BH-A1EO	2798	1
TCGA-BH-A0C1	1411	1
TCGA-C8-A12Y	1476	0
TCGA-AO-A03R	2091	0
TCGA-D8-A27R	307	0
TCGA-OL-A66H	812	0
TCGA-D8-A142	425	0
TCGA-AQ-A04L	3957	0
TCGA-E2-A14V	1042	0
TCGA-A7-A13D	965	0
TCGA-A2-A0CK	4159	0
TCGA-E9-A1R5	92	0
TCGA-AC-A8OP	614	0
TCGA-OL-A6VR	1220	0
TCGA-AC-A3OD	451	0
TCGA-B6-A0RN	8008	0
TCGA-AC-A3TM	762	0
TCGA-B6-A0RU	8605	0
TCGA-AR-A2LN	1161	0
TCGA-OL-A97C	271	0
TCGA-BH-A0HA	1611	0
TCGA-A2-A25F	322	0
TCGA-BH-A1FH	1034	1
TCGA-C8-A134	383	0
TCGA-A1-A0SO	852	0
TCGA-AR-A24K	1548	0
TCGA-AR-A1AP	2856	0
TCGA-AN-A0AR	10	0
TCGA-E2-A1LS	1604	0
TCGA-B6-A0IB	3941	1
TCGA-A2-A1G1	584	0
TCGA-E9-A1NA	1112	0
TCGA-A2-A0D0	2048	0
TCGA-AC-A2FG	1853	0
TCGA-E2-A1IJ	865	0
TCGA-AC-A5EH	511	0
TCGA-BH-A1F8	1	1
TCGA-D8-A1JD	552	0
TCGA-A2-A3XX	1439	1
TCGA-E2-A15M	336	1
TCGA-A2-A4RW	222	0
TCGA-AN-A0AK	224	0
TCGA-C8-A12X	385	0
TCGA-AR-A5QN	1013	0
TCGA-A8-A0A6	640	0
TCGA-BH-A0B5	2136	0
TCGA-E2-A14T	2311	0
TCGA-B6-A1KF	3088	0
TCGA-A2-A4RX	742	0
TCGA-AC-A2QH	1005	0
TCGA-E9-A3QA	918	0
TCGA-Z7-A8R5	3287	0
TCGA-B6-A1KC	1326	0
TCGA-AN-A0AS	10	0
TCGA-A2-A25D	0	0
TCGA-A8-A07S	243	0
TCGA-C8-A138	380	0
TCGA-AR-A24X	3004	0
TCGA-EW-A1P7	915	0
TCGA-A2-A0CP	2813	0
TCGA-C8-A1HI	343	0
TCGA-A8-A091	1004	0
TCGA-E2-A14Q	1163	0
TCGA-BH-A8FZ	574	0
TCGA-AO-A1KP	2953	0
TCGA-E2-A1L9	598	0
TCGA-AN-A0FL	231	0
TCGA-AN-A0AT	10	0
TCGA-GM-A2DC	2535	0
TCGA-BH-A1EN	2127	1
TCGA-A1-A0SM	242	0
TCGA-BH-A0BF	1324	1
TCGA-A7-A0CH	1079	0
TCGA-D8-A1Y1	302	1
TCGA-AO-A0J5	792	1
TCGA-A2-A0EU	1043	0
TCGA-E2-A106	2541	0
TCGA-E2-A108	837	0
TCGA-E2-A1II	1025	0
TCGA-C8-A8HR	408	0
TCGA-E9-A247	1186	0
TCGA-BH-A0HF	727	0
TCGA-A1-A0SK	967	1
TCGA-D8-A1XZ	466	0
TCGA-A2-A3Y0	1546	0
TCGA-BH-A204	2534	1
TCGA-D8-A1XT	506	0
TCGA-BH-A0BS	2612	0
TCGA-C8-A26W	381	0
TCGA-A8-A08T	3409	1
TCGA-AO-A0JL	1683	0
TCGA-A8-A0A9	822	0
TCGA-AR-A24R	3430	0
TCGA-AR-A24V	3203	0
TCGA-E2-A1LE	879	1
TCGA-A2-A3XT	2770	0
TCGA-A2-A0EM	3094	0
TCGA-BH-A1ES	3462	1
TCGA-A8-A07Z	1371	0
TCGA-AO-A0JG	798	0
TCGA-D8-A1JC	480	0
TCGA-D8-A1XB	552	0
TCGA-BH-A0E6	293	0
TCGA-E2-A2P5	821	1
TCGA-EW-A1P4	907	0
TCGA-A8-A085	1124	0
TCGA-BH-A208	1759	1
TCGA-EW-A2FS	1604	0
TCGA-AO-A125	3456	0
TCGA-A7-A2KD	679	0
TCGA-BH-A0DG	2041	0
TCGA-E9-A3HO	1158	0
TCGA-AR-A0TS	2558	0
TCGA-E9-A1NI	300	0
TCGA-A2-A25B	1291	0
TCGA-BH-A0HW	1561	0
TCGA-BH-A0H3	1928	0
TCGA-OL-A6VQ	600	0
TCGA-AC-A8OR	40	0
TCGA-AC-A3QQ	734	0
TCGA-BH-A5J0	715	0
TCGA-D8-A27L	499	0
TCGA-A7-A4SF	545	0
TCGA-A2-A0YJ	566	0
TCGA-D8-A141	626	0
TCGA-AC-A6IV	568	0
TCGA-EW-A1IX	1208	0
TCGA-A2-A0EV	968	0
TCGA-AR-A1AV	1864	0
TCGA-B6-A0WZ	6292	0
TCGA-A7-A5ZV	368	0
TCGA-PL-A8LX	5	0
TCGA-C8-A1HF	332	0
TCGA-AQ-A7U7	584	1
TCGA-A8-A07J	365	0
TCGA-PL-A8LV	-7	0
TCGA-A2-A0CV	3011	0
TCGA-AO-A12D	2515	0
TCGA-B6-A40C	2164	0
TCGA-E9-A1N9	1101	0
TCGA-A8-A06N	0	0
TCGA-S3-AA15	525	0
TCGA-A2-A0D2	1027	0
TCGA-LL-A9Q3	532	0
TCGA-A8-A06O	396	0
TCGA-S3-AA11	421	0
TCGA-AQ-A1H2	475	0
TCGA-E9-A2JS	904	1
TCGA-E2-A1L6	1648	0
TCGA-B6-A0IA	8391	0
TCGA-A2-A0YG	666	0
TCGA-B6-A0IQ	4285	0
TCGA-AC-A4ZE	890	0
TCGA-D8-A13Z	635	0
TCGA-B6-A0IE	1993	1
TCGA-A2-A04Q	2385	0
TCGA-OL-A5RX	878	0
TCGA-C8-A26Z	470	0
TCGA-A8-A07I	426	0
TCGA-E9-A3X8	926	0
TCGA-AR-A1AW	2632	0
TCGA-C8-A1HK	366	0
TCGA-LL-A5YL	519	0
TCGA-EW-A1PB	608	0
TCGA-HN-A2NL	79	0
TCGA-A2-A0T2	255	1
TCGA-LD-A7W5	216	0
TCGA-AO-A12H	1234	0
TCGA-B6-A0RI	7126	0
TCGA-B6-A0RT	2721	0
TCGA-A2-A3XS	1032	1
TCGA-AN-A0FN	218	0
TCGA-E2-A15T	1563	0
TCGA-BH-A0HY	1545	0
TCGA-AR-A2LR	1742	0
TCGA-BH-A0DX	2156	0
TCGA-BH-A1EV	365	1
TCGA-AO-A03P	2911	1
TCGA-S3-AA0Z	629	0
TCGA-LL-A6FP	0	0
TCGA-BH-A0W3	728	0
TCGA-AN-A0FX	10	0
TCGA-A7-A56D	448	0
TCGA-BH-A0DI	912	0
TCGA-A8-A08X	1308	0
TCGA-D8-A73U	492	0
TCGA-D8-A1XC	377	1
TCGA-A1-A0SJ	416	0
TCGA-A2-A1FV	714	0
TCGA-C8-A1HJ	5	0
TCGA-E9-A228	1285	0
TCGA-JL-A3YX	352	0
TCGA-D8-A145	410	0
TCGA-BH-A18I	1093	0
TCGA-E9-A1RE	1419	0
TCGA-A7-A426	364	0
TCGA-AO-A0JC	1547	0
TCGA-AR-A1AQ	3021	0
TCGA-BH-A203	1174	1
TCGA-D8-A1XW	1309	0
TCGA-AC-A3W5	504	0
TCGA-E2-A1LA	748	0
TCGA-E2-A15G	554	0
TCGA-B6-A1KN	4233	0
TCGA-E2-A1IE	2362	0
TCGA-A2-A0CQ	2695	0
TCGA-AN-A0XV	162	0
TCGA-BH-A0BT	2365	0
TCGA-OL-A5RV	1062	0
TCGA-B6-A0I1	2361	1
TCGA-BH-A1F6	2965	1
TCGA-A1-A0SB	259	0
TCGA-A2-A0YC	990	0
TCGA-E2-A155	640	0
TCGA-AO-A1KS	350	0
TCGA-EW-A423	533	0
TCGA-A2-A0CS	2348	1
TCGA-D8-A1X9	727	0
TCGA-AR-A0TP	4275	0
TCGA-3C-AALI	4005	0
TCGA-E2-A2P6	1051	0
TCGA-E2-A158	450	0
TCGA-S3-AA14	529	0
TCGA-AR-A1AI	3296	0
TCGA-GM-A3NW	3361	0
TCGA-A8-A07L	975	0
TCGA-LL-A5YM	394	0
TCGA-LQ-A4E4	849	0
TCGA-A7-A4SA	454	0
TCGA-BH-A0BV	1519	0
TCGA-B6-A0WY	3461	1
TCGA-BH-A201	856	0
TCGA-E2-A572	1208	0
TCGA-A8-A09M	1006	0
TCGA-BH-A0DP	476	0
TCGA-AR-A2LE	5062	0
TCGA-OL-A5D8	973	0
TCGA-E9-A1NH	576	0
TCGA-BH-A0W7	1363	0
TCGA-A1-A0SF	1463	0
TCGA-A8-A09R	273	0
TCGA-A8-A06Z	31	0
TCGA-A8-A09G	0	0
TCGA-A2-A04T	2246	0
TCGA-D8-A27I	439	0
TCGA-A2-A0SW	1365	1
TCGA-BH-A18U	1563	1
TCGA-EW-A1PF	439	0
TCGA-LD-A7W6	404	0
TCGA-BH-A0E0	134	0
TCGA-D8-A1XJ	664	0
TCGA-A7-A26I	661	0
TCGA-A2-A04X	1686	0
TCGA-AN-A0XU	10	0
TCGA-A8-A07O	304	0
TCGA-D8-A147	584	0
TCGA-E2-A10C	1220	0
TCGA-EW-A1P6	562	0
TCGA-C8-A275	1	0
TCGA-A8-A0AD	1157	0
TCGA-A8-A07F	577	0
TCGA-AO-A12E	2142	0
TCGA-A2-A1G0	616	0
TCGA-LD-A9QF	323	0
TCGA-AC-A6IX	373	0
TCGA-AO-A12A	3112	0
TCGA-C8-A131	411	0
TCGA-AR-A0U3	4080	0
TCGA-D8-A27H	397	0
TCGA-A8-A079	274	0
TCGA-A8-A07U	760	0
TCGA-C8-A12O	385	0
TCGA-B6-A402	2281	0
TCGA-E9-A22E	1269	0
TCGA-A8-A07P	334	0
TCGA-E2-A14Y	2109	0
TCGA-BH-A18P	921	1
TCGA-E9-A1R0	860	0
TCGA-A8-A07B	1308	0
TCGA-AN-A0FY	10	0
TCGA-E2-A153	707	0
TCGA-B6-A0IN	2573	1
TCGA-A8-A09X	426	1
TCGA-D8-A1JJ	611	0
TCGA-A2-A0CY	1673	0
TCGA-A2-A0T6	575	0
TCGA-D8-A1XD	522	0
TCGA-AN-A046	10	0
TCGA-E2-A15H	393	0
TCGA-A8-A08I	365	0
TCGA-D8-A1XU	395	0
TCGA-BH-A1FB	3669	1
TCGA-GM-A2DO	2596	0
TCGA-A2-A0EX	752	0
TCGA-A8-A09K	912	0
TCGA-OL-A66O	528	0
TCGA-A7-A13H	899	0
TCGA-AQ-A54N	78	0
TCGA-E9-A22A	1189	0
TCGA-BH-A0H7	702	0
TCGA-AR-A254	2605	0
TCGA-E9-A1RC	1224	0
TCGA-AR-A250	2707	0
TCGA-AC-A6NO	51	0
TCGA-AR-A1AN	2920	0
TCGA-E2-A14X	972	0
TCGA-AC-A5XU	455	0
TCGA-E9-A1N3	1059	0
TCGA-BH-A0W5	1288	0
TCGA-B6-A3ZX	1152	1
TCGA-AC-A2FM	792	1
TCGA-D8-A1J8	431	0
TCGA-E9-A54X	727	0
TCGA-E2-A1BC	501	0
TCGA-D8-A1JF	366	0
TCGA-OL-A66I	714	0
TCGA-AC-A6IW	413	0
TCGA-BH-A0AW	622	0
TCGA-BH-A0B8	1569	0
TCGA-A2-A3XU	912	1
TCGA-B6-A408	2072	0
TCGA-E2-A1B6	867	0
TCGA-C8-A12W	385	0
TCGA-A8-A095	1277	0
TCGA-BH-A1FE	2273	1
TCGA-A2-A04Y	1099	0
TCGA-A8-A07E	608	0
TCGA-B6-A0X0	3945	1
TCGA-A2-A0T5	531	0
TCGA-LL-A6FR	489	0
TCGA-AO-A03U	1793	1
TCGA-AR-A24O	3607	0
TCGA-A2-A1FX	1847	0
TCGA-Z7-A8R6	3256	0
TCGA-C8-A1HM	375	0
TCGA-A2-A0CU	158	1
TCGA-BH-A0HX	829	0
TCGA-A2-A0ER	2263	0
TCGA-AR-A1AU	2868	0
TCGA-C8-A12K	0	0
TCGA-AC-A2FE	2636	1
TCGA-D8-A1XV	461	0
TCGA-A2-A0YM	965	0
TCGA-D8-A1XA	839	0
TCGA-AN-A03X	10	0
TCGA-BH-A42V	635	0
TCGA-AR-A2LL	2012	0
TCGA-A2-A4RY	648	0
TCGA-A8-A09T	579	0
TCGA-AC-A3HN	496	0
TCGA-EW-A6SD	1010	0
TCGA-A8-A093	546	0
TCGA-B6-A0IH	2965	1
TCGA-A2-A0CL	3015	0
TCGA-AO-A129	3286	0
TCGA-D8-A1Y0	472	0
TCGA-AR-A1AX	2629	0
TCGA-E9-A24A	747	0
TCGA-BH-A0HN	516	0
TCGA-D8-A143	431	0
TCGA-BH-A0DQ	98	0
TCGA-A8-A09C	31	0
TCGA-AN-A049	19	0
TCGA-E9-A226	1048	1
TCGA-AR-A2LH	616	1
TCGA-AR-A24Q	3172	0
TCGA-E2-A15R	1732	0
TCGA-E2-A15C	694	0
TCGA-PE-A5DC	1430	1
TCGA-B6-A0I8	749	1
TCGA-BH-A0BD	554	0
TCGA-A8-A09V	457	0
TCGA-A8-A08Z	1217	0
TCGA-A2-A0YL	1474	0
TCGA-A2-A0D1	1051	0
TCGA-B6-A0I2	4361	0
TCGA-A2-A0SU	1662	0
TCGA-A8-A06P	396	0
TCGA-AO-A0JB	1542	0
TCGA-B6-A2IU	5176	0
TCGA-C8-A273	513	0
TCGA-XX-A89A	488	0
TCGA-A8-A09I	1371	0
TCGA-C8-A27A	747	0
TCGA-AO-A12C	2372	0
TCGA-A8-A08B	1156	0
TCGA-C8-A1HO	375	0
TCGA-C8-A1HE	375	0
TCGA-BH-A0DL	2381	0
TCGA-BH-A6R8	293	0
TCGA-EW-A2FW	672	0
TCGA-E2-A10F	878	0
TCGA-GM-A3XN	2019	0
TCGA-C8-A12T	0	0
TCGA-OL-A5D7	1780	0
TCGA-AQ-A0Y5	172	1
TCGA-A2-A1FZ	683	0
TCGA-3C-AALJ	1474	0
TCGA-V7-A7HQ	2033	0
TCGA-AR-A255	2161	0
TCGA-A7-A6VW	285	0
TCGA-BH-A0W4	759	0
TCGA-GM-A2DF	2155	0
TCGA-E2-A1LI	3121	0
TCGA-A2-A0ET	1066	0
TCGA-B6-A0RE	7777	0
TCGA-A8-A06Q	31	0
TCGA-LL-A441	996	0
TCGA-BH-A0DT	2403	0
TCGA-C8-A274	508	0
TCGA-LL-A442	889	0
TCGA-E2-A573	1062	0
TCGA-C8-A26Y	0	0
TCGA-GM-A2D9	1812	1
TCGA-A2-A0EO	2442	0
TCGA-B6-A0WS	2965	1
TCGA-BH-A0HP	414	0
TCGA-D8-A1JU	447	0
TCGA-A2-A1G4	595	0
TCGA-A8-A094	0	0
TCGA-BH-A0DV	2064	0
TCGA-A2-A0EY	1925	0
TCGA-AR-A24N	3035	0
TCGA-AR-A1AS	1150	0
TCGA-BH-A0HI	620	0
TCGA-A7-A13E	614	1
TCGA-AN-A0XL	163	0
TCGA-A8-A084	458	0
TCGA-AN-A0G0	16	0
TCGA-D8-A13Y	1728	0
TCGA-AN-A0XR	10	0
TCGA-D8-A1JI	577	0
TCGA-E9-A227	975	0
TCGA-E2-A574	1179	0
TCGA-A8-A086	396	0
TCGA-A2-A0ES	2190	0
TCGA-A7-A0CE	1074	0
TCGA-BH-A0DH	1156	0
TCGA-A2-A0T4	624	0
TCGA-B6-A401	2596	0
TCGA-AR-A2LM	1935	0
TCGA-GM-A2DB	2406	0
TCGA-A2-A0ST	3017	0
TCGA-B6-A0WT	5739	0
TCGA-E2-A1LG	1523	0
TCGA-E9-A6HE	847	0
TCGA-GM-A3XG	1330	0
TCGA-JL-A3YW	360	0
TCGA-D8-A1JN	620	0
TCGA-D8-A1Y2	433	0
TCGA-D8-A1XM	538	0
TCGA-BH-A0BW	2371	0
TCGA-D8-A27V	381	0
TCGA-A2-A4S2	643	0
TCGA-EW-A424	715	0
TCGA-A1-A0SG	434	0
TCGA-LL-A8F5	596	0
TCGA-D8-A73X	767	0
TCGA-E9-A1RD	34	0
TCGA-OL-A6VO	858	0
TCGA-B6-A0I5	8556	0
TCGA-BH-A1FD	1009	1
TCGA-D8-A1XR	482	0
TCGA-BH-A0B9	1572	0
TCGA-BH-A0AV	1820	0
TCGA-E2-A3DX	1325	0
TCGA-BH-A0HQ	1121	0
TCGA-A7-A4SC	446	0
TCGA-C8-A137	379	0
TCGA-S3-AA17	424	0
TCGA-AC-A3W7	471	0
TCGA-AN-A0FK	213	0
TCGA-A2-A0YD	769	0
TCGA-D8-A1JH	426	0
TCGA-BH-A0H0	461	0
TCGA-AN-A0XW	170	0
TCGA-AR-A5QQ	322	1
TCGA-E9-A1NC	1203	0
TCGA-B6-A1KI	2236	0
TCGA-E2-A14U	1318	0
TCGA-OL-A5DA	1783	0
TCGA-A8-A07C	1034	0
TCGA-EW-A1IY	258	0
TCGA-AN-A0AL	227	0
TCGA-A2-A0CM	754	1
TCGA-AR-A24H	4894	0
TCGA-LL-A7SZ	594	0
TCGA-D8-A1JE	575	0
TCGA-E9-A1N5	1120	0
TCGA-BH-A0BO	2197	0
TCGA-A8-A08G	607	0
TCGA-AR-A1AR	524	1
TCGA-A2-A0YT	723	1
TCGA-AN-A0XO	375	0
TCGA-A2-A0CZ	1616	0
TCGA-E9-A1NE	1088	0
TCGA-E9-A1R2	1063	0
TCGA-B6-A0RQ	4267	1
TCGA-AC-A23C	585	0
TCGA-BH-A0BL	2278	0
TCGA-A8-A076	1642	0
TCGA-A1-A0SN	1196	0
TCGA-A8-A08O	943	0
TCGA-AC-A8OQ	34	0
TCGA-E9-A22D	1248	0
TCGA-AR-A24L	2866	1
TCGA-E2-A1LK	266	1
