# Supplementary material for: Leveraging senescence-oxidative stress co-relation to predict prognosis and drug sensitivity in breast invasive carcinoma
Source: Front Endocrinol (Lausanne). 2023 Aug 4;14:1179050. doi: 10.3389/fendo.2023.1179050 (PMC10437062; doi:10.3389/fendo.2023.1179050)
Supplement: Supplementary file 1 [file DataSheet_1.zip › 4.SSGSEA/immCellScore.txt]

id	TCGA-BH-A0DG-11A-43R-A12P-07	TCGA-E2-A1LS-11A-32R-A157-07	TCGA-BH-A18K-11A-13R-A12D-07	TCGA-BH-A204-11A-53R-A157-07	TCGA-BH-A0BC-11A-22R-A089-07	TCGA-BH-A0DP-11A-12R-A089-07	TCGA-E9-A1R7-11A-42R-A14M-07	TCGA-AC-A23H-11A-12R-A157-07	TCGA-BH-A0C0-11A-21R-A089-07	TCGA-BH-A18Q-11A-34R-A12D-07	TCGA-BH-A1FC-11A-32R-A13Q-07	TCGA-BH-A0BJ-11A-23R-A089-07	TCGA-A7-A0CH-11A-32R-A089-07	TCGA-GI-A2C8-11A-22R-A16F-07	TCGA-BH-A18J-11A-31R-A12D-07	TCGA-E9-A1N5-11A-41R-A14D-07	TCGA-BH-A0HK-11A-11R-A089-07	TCGA-E9-A1N6-11A-32R-A144-07	TCGA-E2-A158-11A-22R-A12D-07	TCGA-BH-A18V-11A-52R-A12D-07	TCGA-E2-A1LH-11A-22R-A14D-07	TCGA-BH-A1FG-11B-12R-A13Q-07	TCGA-BH-A0DL-11A-13R-A115-07	TCGA-BH-A0B8-11A-41R-A089-07	TCGA-BH-A1FM-11B-23R-A13Q-07	TCGA-BH-A0DO-11A-22R-A12D-07	TCGA-BH-A0BV-11A-31R-A089-07	TCGA-A7-A0DB-11A-33R-A089-07	TCGA-BH-A1FJ-11B-42R-A13Q-07	TCGA-BH-A0BT-11A-21R-A12P-07	TCGA-BH-A0BM-11A-12R-A089-07	TCGA-BH-A18S-11A-43R-A12D-07	TCGA-BH-A18N-11A-43R-A12D-07	TCGA-BH-A0E1-11A-13R-A089-07	TCGA-E2-A15I-11A-32R-A137-07	TCGA-E9-A1RF-11A-32R-A157-07	TCGA-BH-A0H9-11A-22R-A466-07	TCGA-BH-A1ET-11B-23R-A137-07	TCGA-BH-A1EU-11A-23R-A137-07	TCGA-BH-A1FB-11A-33R-A13Q-07	TCGA-BH-A0B5-11A-23R-A12P-07	TCGA-BH-A18L-11A-42R-A12D-07	TCGA-A7-A0CE-11A-21R-A089-07	TCGA-E2-A1LB-11A-22R-A144-07	TCGA-E2-A153-11A-31R-A12D-07	TCGA-BH-A1EO-11A-31R-A137-07	TCGA-BH-A1EN-11A-23R-A13Q-07	TCGA-BH-A0B7-11A-34R-A115-07	TCGA-E9-A1RH-11A-34R-A169-07
aDCs	0.64056928	0.625826866	0.580373314	0.648252214	0.651188165	0.646506092	0.62358613	0.655017388	0.641658494	0.632342193	0.720348184	0.633678947	0.663452914	0.596096569	0.685272763	0.662020535	0.712483576	0.678692386	0.643995607	0.65090313	0.694675674	0.638316304	0.703379591	0.691967335	0.638929843	0.671259619	0.710658745	0.68539042	0.664899557	0.632980974	0.652289182	0.687966999	0.618782649	0.664714956	0.632568997	0.662513676	0.664753395	0.617019718	0.615662734	0.650804367	0.610012075	0.735546767	0.633838995	0.67740014	0.643900251	0.697940272	0.621208423	0.629849762	0.640590425
B_cells	0.643445568	0.630222956	0.617061802	0.635231129	0.630903248	0.630166328	0.668678725	0.632075268	0.657660423	0.688097989	0.698298154	0.606034303	0.754308074	0.611211942	0.620523721	0.645578287	0.646751318	0.709884025	0.635247552	0.651362396	0.703157911	0.610277343	0.684313286	0.624267114	0.644885143	0.668737909	0.590134365	0.645819237	0.693403202	0.609291985	0.616101519	0.672342094	0.643812633	0.655971399	0.6757516	0.648533017	0.624545693	0.644255347	0.65431607	0.672391055	0.64516649	0.628844382	0.654809705	0.618387582	0.646264905	0.658894313	0.711696767	0.64541441	0.652789117
CD8+_T_cells	0.851189416	0.680792178	0.735174275	0.675309209	0.829996064	0.786445627	0.768586815	0.797501082	0.775591587	0.819835787	0.806587145	0.810324515	0.74123911	0.697442499	0.827623841	0.757620878	0.809809788	0.839059747	0.691623839	0.783111087	0.867280251	0.842595702	0.848638157	0.719419133	0.829145644	0.839574475	0.694868861	0.691109111	0.72702815	0.791145315	0.809899305	0.804035886	0.741776217	0.804125404	0.736315628	0.758023708	0.717986847	0.778478538	0.759769306	0.856180037	0.656846152	0.727744293	0.842595702	0.742559498	0.767467842	0.761805837	0.776330109	0.833241086	0.727386222
DCs	0.682721963	0.661792364	0.624446641	0.771273839	0.798701225	0.69320709	0.839452621	0.798356308	0.657387695	0.658721326	0.754547374	0.707588403	0.827299539	0.649526887	0.727311567	0.70988603	0.793956887	0.755576643	0.774605652	0.766937358	0.645076017	0.72414462	0.828780105	0.75441755	0.703860614	0.723704103	0.697992044	0.831205074	0.813494437	0.656006102	0.675866429	0.71136826	0.756766162	0.685520199	0.711632534	0.85816611	0.772715106	0.713532181	0.753340683	0.696144848	0.710499356	0.781862873	0.812546598	0.629081858	0.716977752	0.848939153	0.78896764	0.639534749	0.762142433
iDCs	0.609768997	0.509700792	0.466671893	0.365518639	0.554294166	0.603546442	0.578607939	0.57930687	0.646331482	0.566417999	0.580906372	0.556116501	0.627009154	0.536574613	0.375099104	0.506504836	0.591789956	0.636968657	0.524983905	0.557188119	0.641347492	0.594419254	0.758122906	0.485200233	0.578916959	0.495583995	0.46998233	0.624302754	0.638338696	0.552305456	0.663635372	0.601513706	0.527531526	0.595519188	0.550841282	0.583223409	0.627740549	0.486535471	0.586990512	0.527708897	0.544016795	0.337664587	0.58761455	0.478435905	0.68274251	0.654583205	0.532210697	0.541633995	0.518422663
Macrophages	0.743840973	0.689169151	0.68686572	0.747711641	0.760427123	0.720025427	0.77841782	0.747431305	0.708457234	0.718990726	0.738830665	0.694160088	0.796822341	0.678590759	0.765677909	0.790347396	0.700290166	0.765619429	0.731864871	0.747458971	0.756504323	0.694215924	0.766053713	0.739388386	0.725893455	0.75270044	0.711816956	0.830000293	0.761817435	0.719103039	0.729037863	0.825177221	0.755630675	0.663205248	0.680544008	0.80776215	0.723261152	0.729350878	0.760792114	0.748357087	0.721625672	0.777957748	0.749225308	0.668258425	0.79592953	0.837912947	0.738938348	0.720756164	0.760583295
Mast_cells	0.704040013	0.767950599	0.73196293	0.807000168	0.845142032	0.754284437	0.792321349	0.918515185	0.632509612	0.689198769	0.843089817	0.791401226	0.802348833	0.743974821	0.766455917	0.697448637	0.83177504	0.776438283	0.868241661	0.822463708	0.624054569	0.831511711	0.776269601	0.749766046	0.76504301	0.640104024	0.744977328	0.849508176	0.790410276	0.655070015	0.594079961	0.703915111	0.825156042	0.573316169	0.775888655	0.804759662	0.810640278	0.737525868	0.79649242	0.759936253	0.833187349	0.807244986	0.829362216	0.464184661	0.703885422	0.887737791	0.745046245	0.478613345	0.869436999
Neutrophils	0.717894048	0.731307663	0.669553682	0.691913409	0.731176777	0.680990559	0.779305127	0.737340223	0.726973207	0.710768595	0.748920234	0.726323792	0.77794798	0.698148792	0.761316891	0.720169755	0.757503995	0.756224817	0.776534148	0.731668119	0.738360022	0.695527188	0.743458424	0.744275077	0.720134105	0.705406753	0.727104005	0.784307764	0.758730868	0.717941641	0.690274338	0.777401829	0.732820017	0.704815507	0.736454132	0.781487859	0.692032433	0.697543893	0.731402673	0.741502827	0.75147392	0.74055859	0.73900814	0.693891447	0.741027805	0.820365306	0.747198493	0.722609409	0.704781647
NK_cells	0.656843317	0.558932547	0.619196843	0.60099872	0.670531266	0.556129414	0.626783125	0.658542916	0.657622365	0.612504794	0.654525618	0.642615751	0.63468833	0.571130034	0.593083673	0.473158598	0.643952893	0.608079394	0.587957364	0.629082635	0.643190683	0.68994458	0.602338503	0.663415913	0.656600393	0.618471723	0.49162929	0.653570347	0.687700588	0.572225765	0.552171103	0.644849506	0.5992113	0.644909702	0.580598332	0.555421559	0.636108566	0.656924152	0.674807992	0.660114573	0.61930255	0.585831366	0.646421649	0.559095343	0.642900588	0.700327103	0.685857983	0.646438223	0.658990043
pDCs	0.625724615	0.557747196	0.583614395	0.598151782	0.607785344	0.556322754	0.599840747	0.647087962	0.659972392	0.608357935	0.689738873	0.598847482	0.730701253	0.602174819	0.665651353	0.674054004	0.650564404	0.69259977	0.645298324	0.669919974	0.678349418	0.627826009	0.715450261	0.580693202	0.632522766	0.608061117	0.602948251	0.665730115	0.621440161	0.585487213	0.571891956	0.708560262	0.587881241	0.57427098	0.531628453	0.616438302	0.676434218	0.604879244	0.606815586	0.661757868	0.605152892	0.656313016	0.699811002	0.637106837	0.687854971	0.686346017	0.646602522	0.626827939	0.642012684
T_helper_cells	0.93412771	0.868264947	0.839305921	0.898298188	0.915709411	0.942184317	0.964877093	0.937932218	0.867660702	0.854635854	0.940998205	0.901207518	0.957805182	0.819365819	0.905235822	0.912285353	0.940349201	0.947018281	0.933322049	0.915284201	0.914836612	0.835255238	0.954448263	0.93159883	0.894516058	0.90031234	0.86813067	0.982556869	0.920923826	0.863498121	0.931352656	0.96375812	0.935918067	0.880036545	0.860544032	0.956954763	0.913851915	0.918753018	0.946861625	0.903244049	0.895523134	0.92492975	0.94370612	0.878693777	0.925108786	0.965615615	0.931263138	0.868309706	0.941960522
Tfh	0.585455969	0.444967044	0.589592023	0.486742909	0.521731779	0.556739333	0.570960324	0.406999926	0.558159313	0.543958083	0.614224243	0.52568564	0.689616245	0.485986603	0.501705859	0.641930847	0.558302521	0.609634081	0.463937906	0.574646841	0.638482402	0.511484414	0.592379516	0.47350123	0.490506704	0.54117082	0.545213375	0.438589384	0.578298396	0.447494095	0.51891622	0.591902402	0.464947825	0.592567336	0.496234435	0.487720569	0.541474693	0.410014984	0.539498267	0.53150331	0.425796659	0.443500213	0.609782219	0.552869866	0.495145902	0.483427572	0.557213967	0.659632886	0.517878713
Th1_cells	0.560864766	0.635742237	0.553459677	0.598681279	0.559283538	0.541776757	0.59411675	0.564735278	0.553411582	0.568451366	0.653827667	0.505134888	0.606553417	0.637884716	0.569015209	0.507968724	0.545422828	0.614096459	0.603593979	0.587947155	0.55954394	0.610200921	0.615838325	0.635761288	0.571789095	0.591059337	0.522573522	0.613534195	0.6163607	0.525514446	0.563393408	0.60661757	0.583188121	0.555548324	0.614354351	0.648373346	0.619304926	0.596707211	0.580210266	0.590724113	0.610768128	0.605556477	0.594436583	0.537503153	0.547600648	0.686329645	0.637287168	0.527145524	0.603503626
Th2_cells	0.61597754	0.56214019	0.606315204	0.582749754	0.598711591	0.638580312	0.6147128	0.598069493	0.61430788	0.588741824	0.624247067	0.616599714	0.613353862	0.601035453	0.545702783	0.588874141	0.548939168	0.586031884	0.567347175	0.539077742	0.635054395	0.626383169	0.637545332	0.575567049	0.579570034	0.608917255	0.560088226	0.586878528	0.616550486	0.609203113	0.610444893	0.644150826	0.573506977	0.594473045	0.609325941	0.582302996	0.585789795	0.606437247	0.610669749	0.62441928	0.580504271	0.581713772	0.604205883	0.627311774	0.614225783	0.625808985	0.612480617	0.58842083	0.594202569
TIL	0.734029494	0.701245179	0.688895321	0.715839221	0.726529311	0.712228453	0.760478354	0.730471678	0.71474987	0.736473443	0.771001735	0.712965242	0.781514422	0.687876928	0.726698186	0.708383452	0.721389264	0.775256308	0.737510465	0.72849499	0.746761272	0.715581674	0.780478649	0.730283705	0.729118609	0.737720777	0.669083062	0.764087798	0.742697359	0.692553125	0.716074455	0.758193132	0.731357379	0.7139691	0.725412593	0.756369741	0.717691044	0.735702797	0.723399137	0.751412231	0.713668465	0.716194892	0.756022577	0.68594341	0.738701949	0.783501127	0.769600441	0.713926033	0.731913233
Treg	0.807804381	0.791284159	0.79441778	0.800075392	0.800900347	0.808386781	0.808431569	0.810708211	0.801826612	0.802380909	0.819893895	0.803075096	0.816285311	0.776207855	0.804639855	0.804503397	0.817233086	0.810069648	0.804304239	0.782953907	0.807671559	0.809379645	0.828727405	0.794647008	0.805323372	0.803484296	0.795877944	0.810718529	0.821738505	0.801938977	0.811966477	0.814844958	0.806884557	0.799442976	0.795021028	0.807448377	0.795996131	0.805796427	0.804812667	0.808363284	0.798128115	0.804703954	0.811638072	0.793210199	0.812332246	0.820325174	0.814249307	0.799979753	0.801199991
[truncated: 1,014 more columns]
