# Supplementary material for: Leveraging senescence-oxidative stress co-relation to predict prognosis and drug sensitivity in breast invasive carcinoma
Source: Front Endocrinol (Lausanne). 2023 Aug 4;14:1179050. doi: 10.3389/fendo.2023.1179050 (PMC10437062; doi:10.3389/fendo.2023.1179050)
Supplement: Supplementary file 1 [file DataSheet_1.zip › 4.SSGSEA/immFunScore.txt]

id	TCGA-BH-A0DG-11A-43R-A12P-07	TCGA-E2-A1LS-11A-32R-A157-07	TCGA-BH-A18K-11A-13R-A12D-07	TCGA-BH-A204-11A-53R-A157-07	TCGA-BH-A0BC-11A-22R-A089-07	TCGA-BH-A0DP-11A-12R-A089-07	TCGA-E9-A1R7-11A-42R-A14M-07	TCGA-AC-A23H-11A-12R-A157-07	TCGA-BH-A0C0-11A-21R-A089-07	TCGA-BH-A18Q-11A-34R-A12D-07	TCGA-BH-A1FC-11A-32R-A13Q-07	TCGA-BH-A0BJ-11A-23R-A089-07	TCGA-A7-A0CH-11A-32R-A089-07	TCGA-GI-A2C8-11A-22R-A16F-07	TCGA-BH-A18J-11A-31R-A12D-07	TCGA-E9-A1N5-11A-41R-A14D-07	TCGA-BH-A0HK-11A-11R-A089-07	TCGA-E9-A1N6-11A-32R-A144-07	TCGA-E2-A158-11A-22R-A12D-07	TCGA-BH-A18V-11A-52R-A12D-07	TCGA-E2-A1LH-11A-22R-A14D-07	TCGA-BH-A1FG-11B-12R-A13Q-07	TCGA-BH-A0DL-11A-13R-A115-07	TCGA-BH-A0B8-11A-41R-A089-07	TCGA-BH-A1FM-11B-23R-A13Q-07	TCGA-BH-A0DO-11A-22R-A12D-07	TCGA-BH-A0BV-11A-31R-A089-07	TCGA-A7-A0DB-11A-33R-A089-07	TCGA-BH-A1FJ-11B-42R-A13Q-07	TCGA-BH-A0BT-11A-21R-A12P-07	TCGA-BH-A0BM-11A-12R-A089-07	TCGA-BH-A18S-11A-43R-A12D-07	TCGA-BH-A18N-11A-43R-A12D-07	TCGA-BH-A0E1-11A-13R-A089-07	TCGA-E2-A15I-11A-32R-A137-07	TCGA-E9-A1RF-11A-32R-A157-07	TCGA-BH-A0H9-11A-22R-A466-07	TCGA-BH-A1ET-11B-23R-A137-07	TCGA-BH-A1EU-11A-23R-A137-07	TCGA-BH-A1FB-11A-33R-A13Q-07	TCGA-BH-A0B5-11A-23R-A12P-07	TCGA-BH-A18L-11A-42R-A12D-07	TCGA-A7-A0CE-11A-21R-A089-07	TCGA-E2-A1LB-11A-22R-A144-07	TCGA-E2-A153-11A-31R-A12D-07	TCGA-BH-A1EO-11A-31R-A137-07	TCGA-BH-A1EN-11A-23R-A13Q-07	TCGA-BH-A0B7-11A-34R-A115-07	TCGA-E9-A1RH-11A-34R-A169-07
APC_co_inhibition	0.704148500366524	0.718103685939458	0.690754290215786	0.767815038109596	0.743683154799692	0.691472758466985	0.763481388652393	0.781432998469615	0.736375493905059	0.727314329087927	0.78420759601407	0.725409085717958	0.753342692930966	0.769707375302436	0.739373226683381	0.719922295156456	0.749711690542712	0.743783780932496	0.752002470597186	0.701695637865976	0.720386588009912	0.779187557675626	0.78400338830722	0.724678200236662	0.726571740981513	0.728725456579506	0.667934048867618	0.809953719602688	0.775845018999504	0.703156165234861	0.722615914415235	0.735742372016877	0.735120777968953	0.689229700886374	0.75388290919513	0.760626118834668	0.769523232989109	0.738807237502379	0.716124182492009	0.730127224272462	0.720929906717533	0.768506670583734	0.745989117305828	0.70309687483836	0.735968186641487	0.793832446834315	0.772606162949786	0.68985942944897	0.755766961077076
APC_co_stimulation	0.562430075263117	0.64062493824029	0.547591413495771	0.670885368494126	0.61139321642297	0.547120876414343	0.638597932959822	0.656309067280556	0.564275028476873	0.587055084996854	0.6531123869533	0.602383673021313	0.621225477269692	0.607153921460764	0.62545248360672	0.583261789525417	0.646153338577403	0.620006222287264	0.64868286736248	0.594432224349439	0.604895549082359	0.613831677931305	0.620769925098303	0.650632660304744	0.596073921525337	0.573938856293255	0.577166847787795	0.713668368839852	0.643174319414157	0.56916981504477	0.600228571326251	0.620374813553045	0.605602995371563	0.573668701491762	0.623774045461991	0.661665622331618	0.642847657912286	0.599395414021411	0.583053942330823	0.584381346272464	0.630527080875023	0.633906495728021	0.588870535748621	0.547979659512482	0.5960707563062	0.715717477711283	0.662714710618609	0.540124229989803	0.640631390848903
CCR	0.58527921904047	0.582652070203033	0.57044913440598	0.611121601572248	0.613328490629675	0.592765371057334	0.613608219323432	0.605249343330499	0.588598198514129	0.598985432431882	0.628473503646006	0.608634544534498	0.630701933870579	0.568264999819254	0.603467262139604	0.587068181031805	0.621818476109987	0.614983913066453	0.605448488012542	0.607398177251552	0.597326825517066	0.603727337385898	0.627652655140786	0.598562278742485	0.602908552853071	0.602819072053613	0.592835404184063	0.616548361919354	0.61995626940461	0.591073375335874	0.598237381108747	0.63167351780329	0.602146912391633	0.583743862710276	0.593418520633439	0.601757273487293	0.599134610804746	0.602440193131511	0.60158670932185	0.606811482220396	0.576790409327996	0.612566439575686	0.618104259601924	0.574043069947352	0.609197457743115	0.641874287038787	0.617067754745985	0.588623479470785	0.594297338773915
Check-point	0.598222786381873	0.627545938599768	0.583299379512393	0.638417289870473	0.62677800493128	0.585934758036942	0.634016385591857	0.61501137058032	0.598607127524414	0.606860172915701	0.649125685277394	0.604549091842124	0.653573943356095	0.567760644207779	0.625780365898357	0.60660026359518	0.618869664933464	0.645473791926807	0.626365610967036	0.613080121435938	0.614622767471736	0.596605648864858	0.666701435945779	0.640093316897126	0.609338281395684	0.60466348535109	0.585102235032235	0.647715462790825	0.623490407516725	0.577022362606496	0.614653036294017	0.650933052472039	0.617704533868151	0.583386016242293	0.610032043142434	0.623186655995372	0.624776142498282	0.615895706623588	0.608118684424836	0.616929425313337	0.60373464389278	0.628263746560434	0.628848659998685	0.579195122407608	0.61865909083854	0.678522926376043	0.658094535801261	0.573250710358075	0.631026884013883
Cytolytic_activity	0.727087105308204	0.740702347274392	0.686705684794549	0.735994327255596	0.754044265886137	0.732980694950871	0.784050792531207	0.764398299997893	0.706763638083209	0.725949030427759	0.853675875825469	0.713460836734392	0.846764345671694	0.713133519723794	0.687882262682883	0.704489984045073	0.732020906044567	0.796021494891933	0.768159845234765	0.7620105014959	0.774460381106631	0.704769481106379	0.806782959297356	0.763914580108996	0.722157757353036	0.747612822250993	0.686493867713612	0.802293659309171	0.762590637822119	0.688365491069712	0.697199828116999	0.796860695496535	0.734943745857574	0.741884043914805	0.735162125599392	0.799055433044117	0.775172954724761	0.77640176399481	0.720332326686659	0.747327517038537	0.740606121935113	0.768691987945539	0.759089411771583	0.627706658859456	0.686507391375274	0.865741975321749	0.890501829040959	0.694488128170692	0.777493417956358
HLA	0.860064276149099	0.828031230468308	0.838570006018551	0.847616945777022	0.884102968465573	0.840072814211106	0.849530776779489	0.861542679900636	0.837290060105277	0.849809913112703	0.892728632935564	0.871474828104813	0.879699754484524	0.772648979191149	0.858206271713458	0.85449704668794	0.860374955901693	0.879927748259922	0.855423893633714	0.860699727642629	0.871250061408165	0.847878401435119	0.895391508534529	0.8441843482424	0.855085401304363	0.864880071719448	0.816103798164483	0.850109816763852	0.852392121397627	0.853448546118558	0.877084738809286	0.899622885122906	0.831476020305828	0.849602550484141	0.83040317223656	0.864508303503642	0.884817525272928	0.861207939810637	0.837476671335267	0.872295867690573	0.84063436310891	0.875598070686745	0.88299731166203	0.847935850551044	0.852537590678737	0.878566170115724	0.890806804493657	0.860693741824399	0.859297922564757
Inflammation-promoting	0.648651463413896	0.634214670018288	0.604484996822869	0.622446085213597	0.630645892871904	0.608700873024713	0.66011495707152	0.637030039163545	0.654089953145193	0.656022021733333	0.755359357825368	0.604514864257599	0.692519440363242	0.61985584124835	0.627631529583529	0.642656803448899	0.641029278293154	0.672621178977641	0.62066573339651	0.657317023194462	0.69396984375268	0.652407842422432	0.731831297193403	0.614388352017535	0.637943304045931	0.670139406690194	0.607591993796007	0.661144165287411	0.689023668011469	0.599966159459316	0.634179617692159	0.671219226934653	0.616077994646628	0.653264748249767	0.637480508941916	0.678701088694702	0.650423962762358	0.649754628110866	0.638844281020704	0.667359417505237	0.615975937791648	0.6505710131509	0.676432201348765	0.648105604031103	0.630701194468977	0.675963896691915	0.700515894500235	0.661962459779655	0.65276266279944
MHC_class_I	0.950715382007872	0.949201680131271	0.943327505657044	0.959599214844329	0.954949891345086	0.944829504368704	0.952941215729705	0.940183432878218	0.964592805143625	0.947088382173781	0.975784142591467	0.962689132234451	0.967354103713837	0.939029627044294	0.962316237597706	0.972714678351831	0.965074441738509	0.961206330050083	0.965542702366761	0.947035541840255	0.956324453193584	0.924718714745879	0.98375431970477	0.957512138736894	0.955731289138134	0.953788099931531	0.948181773813663	0.964000367145485	0.94075952180086	0.947720696683769	0.957665445002817	0.967244698189698	0.954163118946779	0.950680679900515	0.960648460361053	0.952611518169848	0.97111162880321	0.962320732318169	0.938477125872066	0.957477096670064	0.956530522697269	0.97147050291152	0.964232152510603	0.963733074899915	0.957457533176622	0.967356869681302	0.971054671607527	0.949157807176804	0.955360498249807
Parainflammation	0.794690009794289	0.802596584377147	0.800434805688812	0.830702467611854	0.835990707008711	0.808456623072496	0.836811358362909	0.831995140129992	0.827527747912675	0.814496953149773	0.86707035833095	0.806904307912148	0.852230586335648	0.757659768417913	0.837170751907548	0.833252580562954	0.838804465506272	0.836393287456872	0.829941443215935	0.822186842004775	0.821843740071807	0.813887180716386	0.86386199315656	0.805175512534551	0.831767806254591	0.814373208888335	0.810972349770717	0.844703276895089	0.84668740955241	0.8047598374633	0.800190068926701	0.858093023819925	0.834756182285646	0.790696768536322	0.805463117302037	0.842919626665825	0.817894173794344	0.818039870862456	0.817835546892254	0.814237196663279	0.796119858801545	0.860663386076595	0.851922979761077	0.817393685978689	0.833242809256768	0.848783960861168	0.843826345395084	0.789547145985173	0.84007300189045
T_cell_co-inhibition	0.61894354235859	0.628982425393927	0.579302611346524	0.608529819213773	0.609100420176168	0.581949738176419	0.643839272481856	0.607925380472585	0.588670453154686	0.596784423698512	0.667144684942742	0.583254678738702	0.668592839238731	0.534737286038132	0.615571638363943	0.573185447825997	0.586579474898894	0.655928991978518	0.628825454065759	0.597188655507842	0.615501925705876	0.60915491636279	0.682805824640665	0.622620594841219	0.608965207419137	0.613187256507165	0.547301304455295	0.669315884174195	0.641319624049635	0.566304141463223	0.594399086941657	0.644556268688328	0.60084077099142	0.569941252526621	0.62242928661899	0.65716633845597	0.62571822266664	0.61585508415266	0.594840821240469	0.624314407999818	0.636312149863196	0.608049361854489	0.631941014257516	0.559147703866427	0.603898149327045	0.682107749106028	0.64043714557852	0.588495561612557	0.639456442004701
T_cell_co-stimulation	0.613057585586755	0.585865176427328	0.56069694134563	0.610366861347586	0.591888085003802	0.582010375086607	0.628435492775036	0.592385143649914	0.587185479383711	0.601961128962937	0.655471129332025	0.580618321447325	0.659338571108543	0.56470984680331	0.611717870793106	0.599310650527162	0.60959822765783	0.655812446141094	0.588291687056886	0.608415120785885	0.629371759025924	0.581393586101403	0.687380311957001	0.611296934540706	0.592083442315942	0.620114854991598	0.543110512269972	0.621659721079631	0.595836471126294	0.554905786617767	0.621301868365239	0.643814238822251	0.607845737910833	0.589783129623328	0.599814612690456	0.618905301184385	0.63420485048263	0.614948097087103	0.596544363149687	0.627239429447593	0.571199639859662	0.589763084521519	0.617889006515979	0.566606709111458	0.620432442002321	0.676189277616142	0.646766508270014	0.580518260235662	0.598410646167736
Type_I_IFN_Reponse	0.734804257277449	0.775556682916193	0.754287007095906	0.764525709465835	0.772145957538452	0.740750619053659	0.775147328042973	0.779759953484039	0.801017058123676	0.745422623747196	0.817205274133266	0.74712585682757	0.776601954916782	0.739084287031467	0.754426839175822	0.792793596817086	0.760083619706417	0.744867850099231	0.805362493662738	0.752443548539708	0.751832712100768	0.758336440061892	0.802274129484393	0.766945229196717	0.761692057544283	0.733672269260329	0.723585628574197	0.785385336162247	0.777626053320211	0.717887916717931	0.739230824050303	0.759553270703606	0.762131995502112	0.73035090007624	0.764945206075582	0.803240351411669	0.792478642302267	0.752945898628093	0.743215595107377	0.737886397731022	0.769071878846999	0.852902561585153	0.80140806867731	0.776811063035164	0.739983232511008	0.788963905989306	0.78352354143435	0.713801795438078	0.797540510556624
Type_II_IFN_Reponse	0.77697948090342	0.818460923132168	0.780438187503076	0.865139065050275	0.809260931035878	0.723817014302764	0.840781372454175	0.798875105820695	0.770036622731867	0.803774488196584	0.859117407963447	0.763414607053312	0.823091866806687	0.738496055420509	0.826483463343313	0.730684187552028	0.817191013886382	0.831220018518784	0.856563153807575	0.774794738010175	0.750598693484449	0.811817470829289	0.849895493686458	0.85724626328467	0.845245386251964	0.787195072583699	0.791464374175484	0.860139280724224	0.841713714369882	0.766153566088944	0.763684727249956	0.828808486971805	0.821842231051572	0.77214938526203	0.851780785614747	0.845978093734827	0.878551565035185	0.849748994178247	0.794091514866689	0.786684677134887	0.835950387685794	0.838786028734067	0.792036221728938	0.739547632740809	0.800321161736677	0.876406726189379	0.867625809282229	0.774690196844041	0.851154541976379
[truncated: 1,014 more columns]
