# Supplementary material for: Leveraging senescence-oxidative stress co-relation to predict prognosis and drug sensitivity in breast invasive carcinoma
Source: Front Endocrinol (Lausanne). 2023 Aug 4;14:1179050. doi: 10.3389/fendo.2023.1179050 (PMC10437062; doi:10.3389/fendo.2023.1179050)
Supplement: Supplementary file 1 [file DataSheet_1.zip › 4.SSGSEA/immFunScore_rest.txt]

	TCGA-LL-A73Y	TCGA-E2-A1IU	TCGA-E2-A1II	TCGA-BH-A0H3	TCGA-BH-A0GY	TCGA-BH-A0DG	TCGA-AO-A0J9	TCGA-A2-A0CY	TCGA-AC-A3TM	TCGA-OL-A66I	TCGA-A1-A0SE	TCGA-AO-A0JJ	TCGA-AR-A252	TCGA-BH-A0E2	TCGA-A8-A07E	TCGA-AC-A2BM	TCGA-A2-A0CW	TCGA-PL-A8LY	TCGA-A2-A0T7	TCGA-GM-A3NY	TCGA-B6-A0RO	TCGA-A2-A0EQ	TCGA-EW-A1IY	TCGA-AR-A1AM	TCGA-A2-A0YM	TCGA-A8-A08O	TCGA-E9-A248	TCGA-AR-A2LO	TCGA-A2-A0CM	TCGA-A8-A08H	TCGA-A1-A0SP	TCGA-E2-A1LG	TCGA-OL-A6VO	TCGA-A7-A4SC	TCGA-BH-A18V	TCGA-AR-A1AU	TCGA-GM-A3XG	TCGA-A7-A26F	TCGA-BH-A0C0	TCGA-GM-A2DB	TCGA-E2-A159	TCGA-D8-A1XG	TCGA-D8-A1JC	TCGA-BH-A0BP	TCGA-E2-A158	TCGA-LD-A7W6	TCGA-E9-A1NE	TCGA-BH-A0BJ	TCGA-S3-AA0Z
APC_co_inhibition***	0.738151428	0.694392551	0.864154731	0.737238145	0.775257343	0.765454344	0.774463961	0.640602315	0.72005658	0.824685189	0.715394343	0.780559395	0.839329267	0.738793996	0.74849257	0.724449158	0.785137067	0.697125919	0.743439154	0.696843453	0.672810477	0.826094728	0.83049755	0.734077169	0.795011837	0.70060994	0.828333945	0.751795198	0.848821809	0.816659998	0.765419919	0.712860734	0.780998165	0.715115389	0.820752982	0.707541984	0.665979707	0.813820425	0.873640904	0.750595512	0.839398384	0.696214882	0.783130276	0.720219968	0.708482217	0.744034876	0.82322394	0.7358325	0.795413746
APC_co_stimulation***	0.646979974	0.58712931	0.723465371	0.645248701	0.642034293	0.647629275	0.655127571	0.58422669	0.601058535	0.742751543	0.613562576	0.676674664	0.741208693	0.65967858	0.695890904	0.633791815	0.626119593	0.548842381	0.65015611	0.574574351	0.590699307	0.736494417	0.692448768	0.617192452	0.703165646	0.592256412	0.690733381	0.651480194	0.704517999	0.682052384	0.643560677	0.550042808	0.678873531	0.582126732	0.6895526	0.59126548	0.506310227	0.562743311	0.73534522	0.634909103	0.696929044	0.584449998	0.610053838	0.642165762	0.582978229	0.592876321	0.68597291	0.644296036	0.60499751
CCR***	0.622125605	0.585349997	0.659970124	0.618733638	0.642025284	0.615092945	0.60917816	0.549245431	0.592670149	0.65860923	0.598739618	0.627776972	0.662889085	0.620391008	0.623138966	0.588752693	0.598991114	0.59617531	0.618258652	0.57863544	0.574322805	0.644033737	0.647355105	0.604250068	0.643130671	0.562556469	0.643920693	0.628652683	0.642275536	0.651393142	0.639773897	0.576886321	0.617452563	0.592941276	0.642849794	0.597962849	0.585395655	0.601787781	0.662123047	0.612160815	0.652768554	0.556173047	0.615184508	0.605990131	0.547750666	0.582614684	0.65447762	0.606188156	0.600685151
Check-point***	0.670762948	0.611757223	0.752612374	0.651169383	0.650242934	0.676697962	0.668782118	0.560866051	0.630556966	0.761935643	0.626009832	0.682268864	0.7423099	0.648189271	0.658927501	0.64416045	0.647078395	0.602662699	0.648763873	0.601628916	0.589397707	0.744611482	0.705501852	0.643542607	0.690504531	0.584571308	0.716754641	0.688200953	0.7236813	0.692705746	0.651393869	0.611693478	0.66263894	0.630264622	0.731873405	0.614790208	0.56280979	0.611506618	0.751893284	0.671807833	0.71890391	0.579122867	0.652038894	0.624396008	0.582278389	0.627970051	0.73792735	0.651982174	0.666133738
Cytolytic_activity***	0.755717776	0.763845866	0.959950126	0.790469379	0.74986692	0.759260861	0.877170883	0.54978083	0.834775095	0.963522471	0.727879165	0.846280895	0.934184676	0.777610302	0.828658892	0.780434092	0.759770813	0.776931013	0.729632985	0.724128344	0.715415732	0.945968384	0.876705393	0.776964507	0.750948958	0.647976277	0.924756913	0.849216829	0.893718032	0.870586713	0.737092238	0.757067455	0.751644865	0.784567437	0.876121803	0.690129527	0.598579837	0.704309669	0.939572595	0.807583815	0.922938232	0.530755025	0.770378318	0.709651336	0.633729701	0.788257232	0.93828977	0.788237535	0.805798865
HLA***	0.888694327	0.87093359	0.923778139	0.8647376	0.86327745	0.886034434	0.910319319	0.767259383	0.912393584	0.948434011	0.838525862	0.90658629	0.914468336	0.846429282	0.861745609	0.826671556	0.864434444	0.876257236	0.86505243	0.854661227	0.843370463	0.912023655	0.909211295	0.88885583	0.894823622	0.804728644	0.913969027	0.913743698	0.907103883	0.91333928	0.884352108	0.920649036	0.85759996	0.870325054	0.942387091	0.840019552	0.859559673	0.793298718	0.901220668	0.876802486	0.908880473	0.851890102	0.83753473	0.854514827	0.836749341	0.874158162	0.89647995	0.887221643	0.91885676
Inflammation-promoting***	0.738936929	0.700958583	0.876666489	0.689798526	0.727439135	0.74422238	0.732098237	0.562508589	0.70965355	0.860848191	0.649858211	0.759388884	0.836939401	0.730670816	0.713566364	0.717723347	0.744322685	0.676759991	0.689153896	0.680634202	0.677137439	0.85962627	0.818596392	0.700110859	0.727568052	0.612226512	0.849454724	0.777594913	0.830681379	0.714421219	0.724626859	0.753321272	0.735611757	0.697241554	0.83122938	0.62785658	0.608312641	0.654954428	0.867421301	0.787306963	0.826290374	0.492195067	0.742518845	0.663744999	0.657906688	0.677168614	0.856328206	0.690414698	0.769391654
MHC_class_I***	0.971870061	0.963282923	0.999116785	0.9641403	0.979559795	0.984837542	0.958395472	0.91907265	0.947900219	0.99685712	0.945555625	0.972193026	0.991535672	0.979076652	0.968990055	0.970429861	0.991543749	0.95735705	0.977989883	0.930420639	0.982771262	0.992959103	0.984007359	0.964547759	0.988341756	0.95686473	0.990374457	0.982745654	0.9968901	0.979545437	0.975006184	0.996009595	0.995795042	0.964570632	0.998732192	0.965292173	0.940665674	0.981556791	0.992558758	0.96415469	0.982543717	0.977147928	0.986185017	0.966884572	0.976093376	0.979145228	0.993780525	0.982210383	0.995703256
Parainflammation***	0.830234032	0.846928173	0.861622989	0.836043797	0.873702591	0.863423247	0.864840866	0.770488605	0.817181646	0.865254459	0.822536555	0.864047497	0.876606837	0.845587207	0.858021813	0.854367086	0.862476374	0.804048875	0.857320084	0.821985823	0.828965333	0.8521614	0.86641709	0.845326033	0.87480022	0.812845783	0.859377833	0.851533835	0.874445812	0.880977816	0.833737507	0.826917639	0.860209791	0.818644963	0.869195116	0.83782404	0.790708598	0.853076285	0.874366277	0.840970003	0.856695407	0.820520457	0.873104223	0.853886721	0.75052295	0.862801927	0.880459663	0.835091131	0.827179838
T_cell_co-inhibition***	0.680780393	0.606181365	0.814218906	0.637774311	0.668071801	0.684185196	0.704467708	0.459429504	0.596930082	0.792722997	0.587853912	0.685647194	0.785262133	0.646837331	0.655037136	0.675102262	0.660854533	0.585477364	0.637861665	0.584671869	0.565757146	0.774840145	0.729679118	0.634336331	0.673105998	0.569481807	0.759443492	0.686709854	0.759899133	0.721428556	0.670104186	0.624808814	0.658977033	0.618223013	0.742112038	0.600488447	0.531332432	0.654291974	0.780846794	0.659901449	0.749554971	0.545140168	0.680917004	0.618908215	0.582187956	0.617057052	0.772802332	0.62944668	0.709052196
T_cell_co-stimulation***	0.712784006	0.623727278	0.780538039	0.663271681	0.661813661	0.67804117	0.689852645	0.529244543	0.668269712	0.786772638	0.63994265	0.718279498	0.781175923	0.663010152	0.68456952	0.699390524	0.662910433	0.612639998	0.645490414	0.638113099	0.579397501	0.777254856	0.725056796	0.666596431	0.686668465	0.573879658	0.758895131	0.722218203	0.743458162	0.698375182	0.695412656	0.608640803	0.666939312	0.633461708	0.747000579	0.584843324	0.555721995	0.632561211	0.772072668	0.71155654	0.747417096	0.500828854	0.676213108	0.602947602	0.570112003	0.654428968	0.761426419	0.653818798	0.678340404
Type_I_IFN_Reponse***	0.779201903	0.805560958	0.876978604	0.756024683	0.849032344	0.853600818	0.8013782	0.698333916	0.769632514	0.857914877	0.759103596	0.825661663	0.834639777	0.827962789	0.811032537	0.860428466	0.888087931	0.742862621	0.802735638	0.770679449	0.814545407	0.82792942	0.81650157	0.80783451	0.873039933	0.75401168	0.852579682	0.759250078	0.886608364	0.831648282	0.757159371	0.781628081	0.884002232	0.764216281	0.829575705	0.777505191	0.721941194	0.87034944	0.87823382	0.789447531	0.828185221	0.841143175	0.864983448	0.802428346	0.69039582	0.872929928	0.855488373	0.758465038	0.801396307
Type_II_IFN_Reponse***	0.718562758	0.754086621	0.710216744	0.77448885	0.728104427	0.713653281	0.756816658	0.479105529	0.640058981	0.685503617	0.740856252	0.773891816	0.778932973	0.653848299	0.769171425	0.708480429	0.652588219	0.761627104	0.736392019	0.633020475	0.704694892	0.725642073	0.726871414	0.732622728	0.687653739	0.676172402	0.693520975	0.749508407	0.660455772	0.836000909	0.727339305	0.700249894	0.666645436	0.775239269	0.660592953	0.734041861	0.727459136	0.657824368	0.713265142	0.669200326	0.691995127	0.547214375	0.655703513	0.749154478	0.630469161	0.72832441	0.757710896	0.721171597	0.68480375
[truncated: 897 more columns]
