# Supplementary material for: Leveraging senescence-oxidative stress co-relation to predict prognosis and drug sensitivity in breast invasive carcinoma
Source: Front Endocrinol (Lausanne). 2023 Aug 4;14:1179050. doi: 10.3389/fendo.2023.1179050 (PMC10437062; doi:10.3389/fendo.2023.1179050)
Supplement: Supplementary file 1 [file DataSheet_1.zip › 4.SSGSEA/ssgseaOut.txt]

id	TCGA-BH-A0DG-11A-43R-A12P-07	TCGA-E2-A1LS-11A-32R-A157-07	TCGA-BH-A18K-11A-13R-A12D-07	TCGA-BH-A204-11A-53R-A157-07	TCGA-BH-A0BC-11A-22R-A089-07	TCGA-BH-A0DP-11A-12R-A089-07	TCGA-E9-A1R7-11A-42R-A14M-07	TCGA-AC-A23H-11A-12R-A157-07	TCGA-BH-A0C0-11A-21R-A089-07	TCGA-BH-A18Q-11A-34R-A12D-07	TCGA-BH-A1FC-11A-32R-A13Q-07	TCGA-BH-A0BJ-11A-23R-A089-07	TCGA-A7-A0CH-11A-32R-A089-07	TCGA-GI-A2C8-11A-22R-A16F-07	TCGA-BH-A18J-11A-31R-A12D-07	TCGA-E9-A1N5-11A-41R-A14D-07	TCGA-BH-A0HK-11A-11R-A089-07	TCGA-E9-A1N6-11A-32R-A144-07	TCGA-E2-A158-11A-22R-A12D-07	TCGA-BH-A18V-11A-52R-A12D-07	TCGA-E2-A1LH-11A-22R-A14D-07	TCGA-BH-A1FG-11B-12R-A13Q-07	TCGA-BH-A0DL-11A-13R-A115-07	TCGA-BH-A0B8-11A-41R-A089-07	TCGA-BH-A1FM-11B-23R-A13Q-07	TCGA-BH-A0DO-11A-22R-A12D-07	TCGA-BH-A0BV-11A-31R-A089-07	TCGA-A7-A0DB-11A-33R-A089-07	TCGA-BH-A1FJ-11B-42R-A13Q-07	TCGA-BH-A0BT-11A-21R-A12P-07	TCGA-BH-A0BM-11A-12R-A089-07	TCGA-BH-A18S-11A-43R-A12D-07	TCGA-BH-A18N-11A-43R-A12D-07	TCGA-BH-A0E1-11A-13R-A089-07	TCGA-E2-A15I-11A-32R-A137-07	TCGA-E9-A1RF-11A-32R-A157-07	TCGA-BH-A0H9-11A-22R-A466-07	TCGA-BH-A1ET-11B-23R-A137-07	TCGA-BH-A1EU-11A-23R-A137-07	TCGA-BH-A1FB-11A-33R-A13Q-07	TCGA-BH-A0B5-11A-23R-A12P-07	TCGA-BH-A18L-11A-42R-A12D-07	TCGA-A7-A0CE-11A-21R-A089-07	TCGA-E2-A1LB-11A-22R-A144-07	TCGA-E2-A153-11A-31R-A12D-07	TCGA-BH-A1EO-11A-31R-A137-07	TCGA-BH-A1EN-11A-23R-A13Q-07	TCGA-BH-A0B7-11A-34R-A115-07	TCGA-E9-A1RH-11A-34R-A169-07
aDCs	0.64056928018234	0.625826865773557	0.580373314427794	0.648252214342293	0.651188164648424	0.64650609190274	0.623586130398602	0.655017388275784	0.641658494135372	0.63234219280821	0.720348183972785	0.633678947060746	0.663452914404401	0.596096569055827	0.685272762559295	0.662020534565056	0.712483575737041	0.678692386042582	0.643995606880036	0.650903130413974	0.694675673550398	0.638316303780865	0.703379591392961	0.691967335163116	0.638929843344863	0.6712596191168	0.710658744801088	0.685390419780285	0.664899556526128	0.632980973819869	0.652289181557781	0.687966999397936	0.61878264860792	0.664714955790417	0.63256899688215	0.66251367564277	0.664753395001231	0.617019718049499	0.615662733784357	0.650804367157341	0.610012074560887	0.735546766915777	0.633838995453496	0.677400140310403	0.643900251005053	0.697940271521964	0.621208422677968	0.62984976158016	0.640590425387007
APC_co_inhibition	0.742646924028444	0.754786155830202	0.730995669305137	0.798028692736521	0.777037031695476	0.731620645060416	0.79425897036102	0.809874581607969	0.770680298632704	0.76279824077441	0.812288127638775	0.761140922010289	0.785439598029018	0.79967478477241	0.773287943861468	0.75636811392933	0.782281088997849	0.777124563598585	0.784273775511601	0.740513246456306	0.756771989502504	0.807921334468912	0.812110492975575	0.760505144848342	0.762152283820998	0.764025741736872	0.711144969502567	0.834683971864962	0.805013752080721	0.741783719012263	0.758711219178423	0.770129563329383	0.76958885577699	0.729669471013076	0.78590951728731	0.791775249740267	0.799514604442718	0.772795605452239	0.753064240268751	0.765245100868148	0.757244607490962	0.798630324788011	0.77904292500602	0.741732143928365	0.770325993255596	0.82066052043525	0.802196360355289	0.730217254555874	0.787548402159314
APC_co_stimulation	0.619369966948995	0.687389525873931	0.606462223524139	0.713712241208129	0.6619616556926	0.606052916268931	0.685626289775466	0.701032718007309	0.620974840965764	0.640790585092415	0.698252013781924	0.654124501882705	0.670514468761972	0.658274009695112	0.674191425222674	0.637490901775438	0.692198529153349	0.66945387241377	0.694398896616096	0.647207755553307	0.656309513726723	0.664082806238011	0.670118196467535	0.696094967826892	0.648635822737535	0.629381138778303	0.632189079726242	0.750927995571061	0.689607162383232	0.625232681068089	0.652249838239145	0.669774499810091	0.656924901780651	0.629146138552721	0.672731398080986	0.705692237802576	0.689323008534386	0.651525097633015	0.637310101222028	0.63846477337296	0.678605677703843	0.681545337663249	0.642369795729579	0.60679994804728	0.648633069400533	0.752710458974886	0.706604810826398	0.599966726132759	0.68739513882055
B_cells	0.643445567956427	0.630222956253448	0.617061801652211	0.63523112907732	0.630903248066778	0.63016632842728	0.668678724777366	0.632075267557448	0.657660423369929	0.688097989084087	0.698298154154774	0.606034303132399	0.754308074326599	0.611211941796791	0.620523721004872	0.645578287137633	0.646751318399813	0.709884024975703	0.635247552433241	0.651362395716876	0.703157911420628	0.610277343092168	0.684313285884648	0.624267114300402	0.644885142790154	0.668737909105304	0.590134364510267	0.645819237438124	0.693403201767956	0.609291985130487	0.616101518734852	0.672342094368883	0.643812632773074	0.655971399219704	0.675751599569676	0.648533016650884	0.624545693209919	0.644255346611426	0.654316069659464	0.672391055404188	0.645166489941176	0.628844381754658	0.654809705085564	0.618387582161603	0.646264905135456	0.658894313448088	0.711696766775145	0.645414409557911	0.65278911747758
CCR	0.63924580817915	0.636960523719929	0.626345525766072	0.661725385410383	0.663645097454974	0.645757805756034	0.663888425745907	0.656617269604697	0.642132897065604	0.65116846593337	0.676819327398749	0.659561962951566	0.678757777511702	0.624445607209208	0.655067086230011	0.64080197697274	0.671030302130357	0.665085103865842	0.656790500081983	0.658486481084173	0.649725689432711	0.655293318527974	0.676105293878599	0.650800376186621	0.654581080400596	0.654503243516181	0.645818725645255	0.66644597486022	0.669410419776144	0.644285985251531	0.650517756678111	0.679602931631108	0.65391855032798	0.63791024396948	0.6463259625938	0.653579614170231	0.651298232093665	0.654173667170803	0.653431245097634	0.657976131225841	0.631861626271846	0.6629822102192	0.667799407426904	0.629471791367434	0.660051625657086	0.688476300004375	0.666897780383384	0.64215488827392	0.647090422303997
CD8+_T_cells	0.851189416297792	0.680792178041726	0.735174275357492	0.675309209382318	0.829996063969384	0.78644562718894	0.76858681498401	0.797501082363421	0.775591587189703	0.819835787351542	0.806587144713298	0.810324515187262	0.741239110078715	0.697442499195195	0.827623840794293	0.757620877665193	0.809809787517195	0.839059746855345	0.691623838577048	0.783111087065463	0.867280250853362	0.842595702154066	0.848638157411373	0.719419132760661	0.829145644340578	0.839574474525412	0.694868860844861	0.691109110906981	0.727028150492085	0.79114531461129	0.809899305372859	0.804035885826879	0.741776217212698	0.804125403682543	0.736315628017206	0.75802370801568	0.71798684707004	0.778478538034861	0.759769306201124	0.856180036751049	0.656846151651657	0.727744293337396	0.842595702154066	0.742559498449757	0.767467841788212	0.761805837417476	0.776330109498929	0.833241086237198	0.72738622191474
Check-point	0.650505061126936	0.676012464097029	0.637523600270412	0.685469153324392	0.675344459736827	0.639816043507923	0.68164092783099	0.665108988401364	0.650839388907521	0.658018485921435	0.694784091731346	0.656008140109967	0.69865350899199	0.624006882145595	0.674476641002934	0.657792397957735	0.66846521245639	0.691607410227085	0.67498572957882	0.663429047929912	0.664770953253832	0.649098357713946	0.71007275345056	0.686927083100834	0.660174124276167	0.656107647874639	0.639091854662019	0.693557378007832	0.67248466923977	0.632063396044105	0.66479728326916	0.696356270704677	0.66745169701388	0.637598963177004	0.660777608523293	0.672220444152359	0.673603094709297	0.665878247983315	0.659113230441652	0.666777451417557	0.655299674257192	0.676636865483749	0.677145665583452	0.633953419988064	0.668282039847443	0.720355942579449	0.702585847926957	0.628782539571082	0.679040442696838
Cytolytic_activity	0.762600585062953	0.774444109278435	0.727473898890449	0.770348732256267	0.78604987703134	0.767727256467132	0.812151728605181	0.79505656630172	0.744921760344338	0.761610605050916	0.872716672074294	0.750747469105016	0.866704522239165	0.750462745047171	0.728497371609221	0.74294397128079	0.76689236251653	0.822564713085196	0.798328630963601	0.792979486110984	0.803809293691025	0.74318709808103	0.831925814753178	0.794635791685162	0.758312680961172	0.780455341243985	0.727289645042184	0.828020696265187	0.793484130732425	0.728917718681659	0.736602465306588	0.823294710591442	0.769434860416258	0.775472034658743	0.76962482294258	0.8252038523721	0.804429141867253	0.805498049227266	0.756724789070994	0.780207162092934	0.774360405504478	0.798791527260031	0.790438510565235	0.676152270226972	0.727301408903213	0.883212639896643	0.904750555111332	0.734243632165102	0.806447648959731
DCs	0.682721962593243	0.661792364291241	0.624446641085764	0.77127383902509	0.798701224662506	0.693207089935011	0.839452621425498	0.798356308061898	0.65738769454117	0.658721325929213	0.7545473740826	0.707588403214051	0.827299539140356	0.649526887249958	0.727311567343442	0.70988603027977	0.793956887373724	0.755576642998826	0.774605651913457	0.766937357713	0.645076017011632	0.724144619574453	0.828780105425988	0.754417550001599	0.703860613514385	0.72370410279685	0.697992043811649	0.831205074329919	0.813494436890793	0.656006101686605	0.675866428868893	0.711368260077684	0.75676616188852	0.685520198886375	0.711632534391737	0.858166109674786	0.772715106113852	0.71353218137965	0.753340683030575	0.696144848169008	0.71049935613899	0.781862872998787	0.812546597899103	0.629081858204161	0.716977751742753	0.848939153166278	0.788967640107781	0.639534748753827	0.762142432744849
HLA	0.878273765669766	0.85040910096838	0.859576491730938	0.86744617560226	0.899184362430785	0.860883743211592	0.869110964511509	0.87955978839893	0.858463102012561	0.869353777524311	0.906687590524612	0.88819949073107	0.895354127790813	0.802233605025098	0.876657538754326	0.873430986004144	0.878544017434828	0.895552453300313	0.874237224650037	0.878826527432654	0.888003972368547	0.867673608682453	0.909003952710277	0.864460253492006	0.873942779490019	0.882462893677617	0.840033755919818	0.869614655455348	0.871599969433927	0.872518924219693	0.893079397635414	0.912684710732332	0.853405628827322	0.869173398481555	0.852472387822904	0.882139502739919	0.89980593572873	0.87926860720864	0.8586254299849	0.888913690466922	0.861372219140689	0.891786185957397	0.89822258201151	0.867723582087061	0.871726509157402	0.89436805395125	0.905015844862931	0.878821320534141	0.877607135781269
iDCs	0.609768997435366	0.509700792340307	0.4666718931404	0.365518638561899	0.554294165510832	0.603546442437281	0.578607939325873	0.579306870379461	0.646331481704636	0.566417998796936	0.580906371820855	0.556116501190401	0.627009154406741	0.536574612676696	0.375099104130803	0.506504836416141	0.591789955730812	0.63696865693648	0.524983905398724	0.557188119306382	0.641347492064605	0.594419253986365	0.758122905708831	0.485200232592839	0.578916959340064	0.495583995344961	0.469982329918643	0.624302754225563	0.638338696251737	0.552305456485593	0.663635371552959	0.601513705743328	0.527531526017592	0.595519187855427	0.550841281713525	0.58322340886855	0.627740548819591	0.486535470882703	0.586990511614776	0.527708897260801	0.544016795277306	0.337664586843456	0.587614550025996	0.47843590536885	0.682742509544853	0.65458320528966	0.532210696651425	0.541633994916351	0.518422662883534
Inflammation-promoting	0.694371579185642	0.681813409995598	0.655952385616986	0.671576242014122	0.67870902898953	0.659619660279456	0.704343356776173	0.68426242211967	0.699102371703926	0.700783024986947	0.787193839310273	0.655978366476332	0.732531124831177	0.669323060087382	0.676086917337839	0.689156989490113	0.68774125015612	0.715222174968105	0.670027562974109	0.701909511111987	0.733792790816085	0.697639149887699	0.766727426996044	0.664567041702704	0.685056846102479	0.71306334956811	0.658655076761233	0.705238636673361	0.729490248686423	0.652021573379204	0.681782918941943	0.71400265547581	0.666036815316928	0.698384548679849	0.684654273380318	0.720510921076384	0.695913427579345	0.695331191790007	0.685840581172691	0.71064511349764	0.66594803886798	0.696041342664652	0.718537278427173	0.693896751133786	0.678757134326601	0.718129913096655	0.739487020175869	0.705950448527924	0.697947798366931
Macrophages	0.743840973465981	0.689169150790074	0.686865720098305	0.747711641319716	0.760427122908328	0.720025427117377	0.778417819738292	0.747431304591628	0.708457233570562	0.718990725843609	0.738830664684718	0.694160088173623	0.796822340720658	0.678590758766169	0.765677908914898	0.790347395976752	0.700290166229795	0.76561942883112	0.731864871367182	0.747458970793743	0.756504322505162	0.69421592413292	0.766053713049178	0.739388386134092	0.725893455250251	0.75270044011001	0.711816955913768	0.83000029255492	0.761817434855849	0.719103038643057	0.729037862788414	0.825177220773415	0.755630675363683	0.66320524797229	0.680544008020521	0.807762150383629	0.723261152051787	0.729350877664099	0.760792113520175	0.748357086628968	0.721625672175519	0.777957748088296	0.749225308410471	0.668258424812844	0.795929529626519	0.837912947090026	0.738938348028134	0.720756163756923	0.760583295100025
Mast_cells	0.704040013153596	0.767950599459993	0.731962930076907	0.807000167820692	0.845142031855167	0.754284436758846	0.792321349002924	0.918515184735923	0.632509612229653	0.689198769238991	0.843089816911749	0.791401225811044	0.802348832747688	0.743974821165606	0.766455916877975	0.697448636905696	0.831775039592144	0.77643828312353	0.868241660747104	0.822463708403691	0.624054569353519	0.831511711049481	0.776269600856034	0.749766045959623	0.76504301045983	0.6401040240996	0.744977327554718	0.849508176485558	0.790410275563645	0.655070015453628	0.594079961469541	0.703915111444046	0.825156041823537	0.573316169466429	0.775888654678324	0.804759661671692	0.810640277894626	0.737525867830258	0.796492420465551	0.759936252552714	0.833187348502674	0.807244985615237	0.829362215775009	0.464184660697884	0.703885422096175	0.88773779134024	0.74504624497698	0.478613344989514	0.869436999075928
MHC_class_I	0.957128667408918	0.955811939812371	0.950702157128799	0.964856469058434	0.960812150522954	0.952008704464303	0.959064858895608	0.947967214761727	0.969200255807047	0.953973640089441	0.978935292202016	0.967544303143544	0.971602233426226	0.946963550826266	0.967219932363276	0.976265249749523	0.969619218223488	0.966254454338731	0.97002654525474	0.953927675737781	0.962007844039	0.934514882137687	0.985868329887097	0.963040979001089	0.9614918669545	0.959801540151582	0.954924751380457	0.968684910299817	0.948468338658205	0.954523673076695	0.963174335901932	0.971507064572256	0.960127758870234	0.957098481000932	0.965769178852073	0.958778064063489	0.974870801072455	0.967223842196886	0.946482945264601	0.963010496871715	0.962187098228021	0.975182975780965	0.968886534008847	0.968452400132838	0.962993479127272	0.971604639465188	0.974821255575725	0.95577377593692	0.961169326167073
Neutrophils	0.717894048064857	0.731307663209572	0.669553682340886	0.69191340878077	0.731176776763854	0.680990558891557	0.779305126723186	0.737340222632687	0.726973206644617	0.710768594673047	0.748920234331605	0.726323791537007	0.777947980303792	0.698148792406591	0.761316891301333	0.720169754685226	0.757503995003729	0.756224816948466	0.776534148276816	0.731668118528226	0.7383600216335	0.695527188474797	0.743458423994008	0.744275077440366	0.720134104685621	0.705406753092078	0.727104004593729	0.784307764350675	0.758730867609138	0.717941640959112	0.690274338112718	0.777401828666613	0.732820017407235	0.704815507337397	0.736454131530007	0.781487858609506	0.692032432999582	0.697543893313452	0.731402673047332	0.741502827016817	0.751473920463578	0.740558589784681	0.73900814011635	0.693891447264925	0.74102780517458	0.820365305606163	0.747198492993384	0.72260940938413	0.704781647432067
NK_cells	0.656843316579847	0.55893254654765	0.619196842595802	0.600998719708442	0.670531266036953	0.556129413703738	0.626783125474615	0.658542915900775	0.657622365309246	0.612504794320504	0.654525618467442	0.642615750799572	0.634688330160821	0.571130033649461	0.593083672740911	0.47315859830562	0.643952893219508	0.608079393769312	0.587957364268562	0.629082634621951	0.643190683025	0.689944579760163	0.602338502719122	0.663415912942348	0.656600393091143	0.618471723023196	0.491629289612027	0.653570346613024	0.687700587542782	0.572225764516201	0.552171102703608	0.644849506267784	0.599211299630849	0.644909702355692	0.580598331974647	0.555421558549605	0.63610856596019	0.656924152456861	0.674807992386231	0.660114573411249	0.619302549663961	0.585831365778053	0.646421648599768	0.559095343449778	0.64290058837699	0.700327103491881	0.685857983142655	0.646438223067679	0.65899004340429
Parainflammation	0.821406490848995	0.828284202443554	0.826403730667336	0.852732736631518	0.857332830519638	0.833381688802179	0.858046692543541	0.853857196873155	0.849971135352013	0.838636005671273	0.884368163711495	0.832031372572964	0.8714594545299	0.789194903164005	0.858359319095415	0.854951009693691	0.859780441585614	0.85768302417013	0.85207074245734	0.845325228315626	0.845026773388305	0.838105581415965	0.881577295159224	0.830527541060529	0.853659445392499	0.838528363944412	0.835570050209483	0.864911655243036	0.866637597626731	0.830165956757851	0.826190840894559	0.876559027528984	0.856258951444368	0.81793288019599	0.830777720531203	0.863360107005061	0.84159115439865	0.841717892267767	0.841540156470276	0.838410050653686	0.822650277142619	0.878794914904694	0.871191876037808	0.841155793824157	0.854942509903403	0.868461329900894	0.864148836669454	0.816932855183066	0.860883906468687
pDCs	0.625724614503281	0.557747195509098	0.583614394662535	0.59815178187303	0.607785344205452	0.556322753991934	0.599840747181028	0.647087961908688	0.659972392430723	0.608357935459276	0.689738873045405	0.598847482291706	0.730701253430175	0.602174818538452	0.66565135269145	0.674054004256902	0.650564403549545	0.692599769701889	0.645298323558264	0.669919973975673	0.678349418151172	0.627826008963821	0.71545026080321	0.580693202241165	0.632522765972108	0.608061116589617	0.602948251238298	0.665730115453533	0.621440160832509	0.585487213405843	0.571891955686258	0.708560261629138	0.587881240664544	0.57427097950313	0.531628453360422	0.616438302102572	0.676434218065038	0.604879243858168	0.606815585823755	0.66175786764428	0.605152891690405	0.656313015930237	0.699811001763776	0.637106836706539	0.687854970978337	0.686346016917586	0.646602521717361	0.626827938579048	0.642012684250659
T_cell_co-inhibition	0.668529476394969	0.677262024418769	0.634046921657304	0.65947086527772	0.659967215348639	0.636349584422254	0.690185586753435	0.658945080654441	0.642195749388555	0.649253869020814	0.710458323552218	0.637484716297805	0.711718033112643	0.595280771869331	0.665596349924499	0.628725769490832	0.640376864959765	0.700702100963956	0.677125479381163	0.649605499144932	0.665535708802146	0.660014620081328	0.724081517889492	0.671728043135668	0.659849597493142	0.66352224177939	0.606209865655322	0.712346989999588	0.687993813937673	0.62273991049956	0.647178930234412	0.690809282017525	0.652782373876568	0.62590373329909	0.671561629379069	0.701778434605696	0.674422584316208	0.665842911614022	0.647563182741844	0.673201444578711	0.683637949977799	0.659052928645868	0.679835619433576	0.616514722421029	0.655441903133837	0.723474281197024	0.687226170206608	0.642043616050093	0.686373083162427
T_cell_co-stimulation	0.663409444615025	0.639755516381011	0.617862361460132	0.661068857663804	0.644994678766098	0.636402330801345	0.676786262788373	0.645427056400396	0.640904011580328	0.653756942437202	0.700303818850823	0.635191421657972	0.703667999997652	0.621353077459193	0.662244063592799	0.651451364202553	0.66040024437437	0.700600720948002	0.641866271185932	0.659371092272469	0.67760069502851	0.635865803040747	0.72806073848939	0.661877902733458	0.645164614714555	0.669548369013064	0.602564410888365	0.670892205499315	0.648429271171428	0.612824795368735	0.67058091927326	0.690163810662017	0.6588758017822	0.643163636021278	0.651889747016423	0.668496211450149	0.68180486825182	0.66505394853127	0.649045046957258	0.675745840222473	0.626998369801941	0.643146199338973	0.667612164692461	0.623003105768333	0.669824629211844	0.718325965758843	0.692731908590944	0.635104381164215	0.650668475183661
T_helper_cells	0.934127709570313	0.868264947265664	0.839305920958421	0.898298187840873	0.915709410767484	0.942184316580056	0.964877092990833	0.937932218436025	0.867660701739933	0.854635853740848	0.940998204992511	0.901207518149947	0.957805182393391	0.819365818609307	0.905235821654818	0.912285352788343	0.940349200538948	0.947018280785902	0.933322048869339	0.915284200953081	0.914836611674762	0.835255237989633	0.954448262805999	0.931598830147811	0.894516058439077	0.900312339593308	0.868130670482168	0.982556869484435	0.920923825859901	0.863498121451566	0.931352656044735	0.963758119795035	0.93591806668359	0.880036545285455	0.86054403221466	0.956954762764585	0.91385191526246	0.918753017860054	0.94686162453849	0.903244049366298	0.895523134315295	0.924929749900857	0.943706120126341	0.878693777450498	0.925108785612184	0.965615615300059	0.931263138189071	0.868309706193496	0.941960521940897
Tfh	0.58545596871501	0.444967044441251	0.589592023087018	0.486742908635995	0.521731778752322	0.556739332615595	0.570960323639536	0.406999926325017	0.558159313235358	0.54395808278142	0.614224243293734	0.525685640387473	0.689616245074331	0.485986603433227	0.501705858750162	0.641930846978172	0.558302520532357	0.609634080721572	0.463937905964484	0.574646841345688	0.638482402313217	0.511484414247357	0.592379515884792	0.473501230288331	0.4905067038243	0.541170820453288	0.545213375156535	0.43858938370462	0.578298395934633	0.447494094543562	0.518916219696033	0.591902402102465	0.464947825156669	0.592567335776523	0.496234435490192	0.487720569095237	0.541474692713541	0.410014984287038	0.5394982674018	0.53150331004092	0.425796659368738	0.443500213478379	0.609782218785158	0.552869865779778	0.49514590242199	0.483427572226199	0.557213967400141	0.659632885598876	0.517878712647363
Th1_cells	0.560864766477614	0.635742236754193	0.553459676882678	0.598681279319386	0.559283538498283	0.541776757391342	0.594116749673519	0.564735278056105	0.553411581760259	0.568451365652144	0.653827667246543	0.505134887533145	0.606553416841205	0.637884716361267	0.569015208534997	0.507968724035355	0.545422827945039	0.614096458762935	0.603593979041589	0.587947154920379	0.559543940120718	0.610200921284419	0.615838324528874	0.635761287908111	0.571789094566268	0.591059336772778	0.522573522127713	0.613534195377404	0.616360699638199	0.525514445916471	0.563393408263363	0.606617569779745	0.583188120913645	0.555548324401043	0.614354350945271	0.64837334576975	0.61930492587452	0.596707211134867	0.580210265744811	0.590724112579634	0.610768127903144	0.605556476525001	0.594436583416667	0.537503153301994	0.547600648487416	0.686329644852205	0.637287168461259	0.527145523907935	0.603503626290529
Th2_cells	0.615977539947543	0.562140190437051	0.606315204480219	0.582749753841741	0.598711591423172	0.638580311787179	0.614712800112537	0.598069493211324	0.614307879696811	0.588741824006995	0.624247066905704	0.616599713531405	0.613353862364583	0.601035453056369	0.545702783215038	0.58887414121621	0.548939168381269	0.586031884285592	0.567347174737491	0.539077742219934	0.635054395234791	0.626383168654785	0.63754533169132	0.57556704872466	0.579570034419037	0.608917254929057	0.560088225750654	0.586878527622141	0.61655048617382	0.609203112514624	0.61044489261028	0.644150826000464	0.573506976655277	0.594473044686677	0.609325940698828	0.582302995985885	0.585789794570064	0.606437246617923	0.610669749096991	0.624419279626903	0.580504270586937	0.581713772364763	0.604205882795946	0.62731177429515	0.614225782818165	0.625808985424586	0.612480617005047	0.588420830146421	0.594202569302469
TIL	0.734029493969486	0.701245179115834	0.688895321013909	0.715839221441359	0.726529311469739	0.7122284525525	0.760478354110797	0.730471678083631	0.714749870171668	0.736473443227973	0.77100173501059	0.712965241880304	0.781514421766051	0.687876927982159	0.726698185763473	0.708383451881237	0.721389264268186	0.775256308041723	0.737510465131289	0.728494990117597	0.746761271922919	0.71558167414218	0.780478649375982	0.730283704809756	0.729118608925706	0.737720777397128	0.669083061575667	0.764087797925887	0.742697359123505	0.692553125410014	0.716074454923253	0.758193131955689	0.731357379236687	0.713969099599754	0.72541259337138	0.756369741317377	0.717691043871216	0.735702796584446	0.723399136881659	0.751412230759365	0.713668465384595	0.716194892206232	0.756022577498157	0.685943410317648	0.738701949054184	0.783501126601734	0.769600440652602	0.713926033124538	0.73191323330688
Treg	0.807804381140149	0.791284158989781	0.794417779653357	0.800075392362547	0.800900346622043	0.808386780963683	0.808431569060899	0.810708210792832	0.801826611528924	0.802380909062905	0.819893894525905	0.80307509555269	0.816285311257155	0.776207855235603	0.804639854596396	0.804503397267295	0.817233086264979	0.810069648011395	0.804304239171199	0.782953906802363	0.807671558535002	0.809379645432246	0.828727404930558	0.794647007643318	0.805323372298316	0.803484295716669	0.795877944078246	0.810718528969512	0.821738505200564	0.801938976824527	0.811966477270409	0.814844957962719	0.806884556687892	0.799442975589611	0.795021027740635	0.807448377162709	0.795996130741047	0.80579642662396	0.804812666548308	0.808363283770701	0.798128115324766	0.80470395389556	0.811638071713228	0.793210199026902	0.812332246165281	0.820325174029615	0.81424930737747	0.799979753498196	0.801199991480255
Type_I_IFN_Reponse	0.769313523139947	0.804762936458541	0.786261030928063	0.795167396290831	0.801796040335508	0.774486099570498	0.804406849922161	0.808419245826977	0.826910216033439	0.778550147852575	0.840991899546017	0.780031743426279	0.805672189799868	0.773036603211573	0.786382667005387	0.819756853400477	0.791303344681343	0.778067565526818	0.830690190797127	0.784657457072762	0.784126107268312	0.78978352120115	0.828003707808188	0.797272069905423	0.792702480482908	0.768328837922769	0.759554746833112	0.813312611375394	0.806563024811847	0.754598464123623	0.773164071730705	0.790842008682097	0.793085170402764	0.765439670292991	0.795532304844655	0.82884419766666	0.819482883137422	0.785094437587043	0.776630314389103	0.77199459228202	0.799121983898396	0.872043987302764	0.827250345351153	0.805854087196173	0.773818571140001	0.81642551076483	0.811693087389051	0.75104405969618	0.823886062999736
Type_II_IFN_Reponse	0.806000589263926	0.842084154047374	0.809009222931179	0.882688184847096	0.834081334160277	0.759756022909307	0.86150009852358	0.825046990684102	0.799961188048461	0.829308828553296	0.877450111098405	0.794200878886199	0.846112484479246	0.772524916724767	0.84906274094993	0.765729587894163	0.840979494949777	0.853182939919435	0.875228235716191	0.804100141557965	0.783052668441369	0.836305197755673	0.869428221709745	0.875822453847157	0.865383221250569	0.814886851273908	0.818600599212511	0.878339010085104	0.862311117092563	0.79658342395916	0.794435849009975	0.851085215006138	0.845025460733139	0.801799022017897	0.871068185263928	0.866020583321526	0.894355349393706	0.869300785820073	0.820885876585548	0.814442872322048	0.857297757850455	0.85976440394496	0.819098033658679	0.773439654890153	0.826304874921518	0.89248961312022	0.884851335204761	0.804009204075128	0.870523433160791
[truncated: 1,014 more columns]
