# Supplementary material for: Leveraging senescence-oxidative stress co-relation to predict prognosis and drug sensitivity in breast invasive carcinoma
Source: Front Endocrinol (Lausanne). 2023 Aug 4;14:1179050. doi: 10.3389/fendo.2023.1179050 (PMC10437062; doi:10.3389/fendo.2023.1179050)
Supplement: Supplementary file 1 [file DataSheet_1.zip › 4.SSGSEA/┤≥╖╓┤·┬δ.txt]

#if (!requireNamespace("BiocManager", quietly = TRUE))
#install.packages("BiocManager")
BiocManager::install("GSVA")
#install.packages("GSVA")
#shiny
#BiocManager::install("shiny")
#install.packages("shiny")
#if (!requireNamespace("BiocManager", quietly = TRUE))
# install.packages("BiocManager")
#install.packages("bslib")
#library("bslib")
#library(shiny)
library(BiocManager)
library(GSVA)
library(limma)
library(GSEABase)

#install.packages("https://mirrors.tuna.tsinghua.edu.cn/CRAN/src/contrib/htmltools_0.5.2.tar.gz",repos = NULL)   再试试这个
#install.packages("D:/NO1/htmltools_0.5.2.tar.gz",repos = NULL)


#remove.packages("htmltools")
#library(htmltools)

inputFile="TPM_symbol.txt"    
gmtFile="immune.gmt"    
setwd("D:\\BaiduNetdiskDownload\\BBB\\49.ssgsea")        


rt=read.table(inputFile,sep="\t",header=T,check.names=F)
rt=as.matrix(rt)
rownames(rt)=rt[,1]
exp=rt[,2:ncol(rt)]
dimnames=list(rownames(exp),colnames(exp))
mat=matrix(as.numeric(as.matrix(exp)),nrow=nrow(exp),dimnames=dimnames)
mat=avereps(mat)
mat=mat[rowMeans(mat)>0,]
geneSet=getGmt(gmtFile, geneIdType=SymbolIdentifier())

ssgseaScore=gsva(mat, geneSet, method='ssgsea', kcdf='Gaussian', abs.ranking=TRUE)

normalize=function(x){
  return((x-min(x))/(max(x)-min(x)))}

ssgseaOut=normalize(ssgseaScore)
ssgseaOut=rbind(id=colnames(ssgseaOut),ssgseaOut)
write.table(ssgseaOut,file="ssgseaOut.txt",sep="\t",quote=F,col.names=F)
