# Supplementary material for: Leveraging senescence-oxidative stress co-relation to predict prognosis and drug sensitivity in breast invasive carcinoma
Source: Front Endocrinol (Lausanne). 2023 Aug 4;14:1179050. doi: 10.3389/fendo.2023.1179050 (PMC10437062; doi:10.3389/fendo.2023.1179050)
Supplement: Supplementary file 2 [file DataSheet_2.zip]

Archive with 11 entries (10 files):
- 3.DAFEN/
- 3.DAFEN/cluster.txt
- 3.DAFEN/commonGenes.gct
- 3.DAFEN/estimateScore.gct
- 3.DAFEN/prgTME46.estimate(1).R
- 3.DAFEN/sCell21.estimateVioplot.R
- 3.DAFEN/TMEscores.txt
- 3.DAFEN/vioplot.ESTIMATEScore.pdf
- 3.DAFEN/vioplot.ImmuneScore.pdf
- 3.DAFEN/vioplot.StromalScore.pdf
- 3.DAFEN/vioplot.TumorPurity.pdf
