# Supplementary material for: Leveraging senescence-oxidative stress co-relation to predict prognosis and drug sensitivity in breast invasive carcinoma
Source: Front Endocrinol (Lausanne). 2023 Aug 4;14:1179050. doi: 10.3389/fendo.2023.1179050 (PMC10437062; doi:10.3389/fendo.2023.1179050)
Supplement: Supplementary file 2 [file DataSheet_2.zip › 3.DAFEN/commonGenes.gct]

#1.2
9911	1063
NAME	Description	TCGA.BH.A0DG.11A.43R.A12P.07	TCGA.E2.A1LS.11A.32R.A157.07	TCGA.BH.A18K.11A.13R.A12D.07	TCGA.BH.A204.11A.53R.A157.07	TCGA.BH.A0BC.11A.22R.A089.07	TCGA.BH.A0DP.11A.12R.A089.07	TCGA.E9.A1R7.11A.42R.A14M.07	TCGA.AC.A23H.11A.12R.A157.07	TCGA.BH.A0C0.11A.21R.A089.07	TCGA.BH.A18Q.11A.34R.A12D.07	TCGA.BH.A1FC.11A.32R.A13Q.07	TCGA.BH.A0BJ.11A.23R.A089.07	TCGA.A7.A0CH.11A.32R.A089.07	TCGA.GI.A2C8.11A.22R.A16F.07	TCGA.BH.A18J.11A.31R.A12D.07	TCGA.E9.A1N5.11A.41R.A14D.07	TCGA.BH.A0HK.11A.11R.A089.07	TCGA.E9.A1N6.11A.32R.A144.07	TCGA.E2.A158.11A.22R.A12D.07	TCGA.BH.A18V.11A.52R.A12D.07	TCGA.E2.A1LH.11A.22R.A14D.07	TCGA.BH.A1FG.11B.12R.A13Q.07	TCGA.BH.A0DL.11A.13R.A115.07	TCGA.BH.A0B8.11A.41R.A089.07	TCGA.BH.A1FM.11B.23R.A13Q.07	TCGA.BH.A0DO.11A.22R.A12D.07	TCGA.BH.A0BV.11A.31R.A089.07	TCGA.A7.A0DB.11A.33R.A089.07	TCGA.BH.A1FJ.11B.42R.A13Q.07	TCGA.BH.A0BT.11A.21R.A12P.07	TCGA.BH.A0BM.11A.12R.A089.07	TCGA.BH.A18S.11A.43R.A12D.07	TCGA.BH.A18N.11A.43R.A12D.07	TCGA.BH.A0E1.11A.13R.A089.07	TCGA.E2.A15I.11A.32R.A137.07	TCGA.E9.A1RF.11A.32R.A157.07	TCGA.BH.A0H9.11A.22R.A466.07	TCGA.BH.A1ET.11B.23R.A137.07	TCGA.BH.A1EU.11A.23R.A137.07	TCGA.BH.A1FB.11A.33R.A13Q.07	TCGA.BH.A0B5.11A.23R.A12P.07	TCGA.BH.A18L.11A.42R.A12D.07	TCGA.A7.A0CE.11A.21R.A089.07	TCGA.E2.A1LB.11A.22R.A144.07	TCGA.E2.A153.11A.31R.A12D.07	TCGA.BH.A1EO.11A.31R.A137.07	TCGA.BH.A1EN.11A.23R.A13Q.07	TCGA.BH.A0B7.11A.34R.A115.07
A2M	A2M	759.3715	427.0041	1198.3895	737.7344	893.7092	1013.8214	994.8593	784.0737	791.2946	779.4761	1037.9289	969.6957	681.0179	203.8892	679.907	868.983	826.6373	751.3007	753.8227	345.1638	594.846	337.7093	1268.9933	609.0511	942.7229	684.6346	843.7796	924.4984	839.3594	978.5137	660.7428	782.5805	934.4023	535.3481	474.2198	732.8985	865.8544	1179.4738	667.2551	623.2959	457.2174	807.7166	1029.188	608.6818	779.8546	930.7111	1171.0821	732.369
A4GALT	A4GALT	8.691	8.2936	11.5206	20.2249	32.5587	15.5447	21.1082	12.8366	11.9761	15.0275	30.8338	16.2847	41.7576	8.9576	20.9958	13.8758	48.433	24.9284	36.0765	18.9569	10.4487	3.664	29.6806	18.1	14.8816	12.0132	22.1508	32.5923	10.5013	14.6783	14.4418	24.8095	25.0104	12.0459	7.4331	14.6537	49.8067	22.7114	11.6877	11.8045	12.8856	35.5493	35.794	10.3086	22.3819	39.5699	34.244	15.3792
A4GNT	A4GNT	0.1433	0.1918	0.2747	0.0871	0.2742	0.1774	0.2465	0.1557	0.2324	0.5164	0.2236	0.0897	0.0564	0	0.2718	0.6163	0.1422	0.2725	0.049	0.0376	0	0	0.5262	0.1898	0.23	0.1465	0.0665	0.5833	0.1567	0.1324	0.0369	0	0.2641	0.1805	0.2168	0	0.0424	0.4397	1.0082	0.1422	0.1759	0.6539	0.2084	0.0434	0.1802	0.3364	0.2504	0.2337
AAAS	AAAS	30.5059	12.3104	23.8976	14.138	24.2054	33.2484	16.7693	16.6172	32.8564	30.2122	25.7124	30.5678	27.753	11.8366	28.5007	35.6017	22.1345	26.5974	19.802	38.885	34.7683	10.0615	30.9281	18.5965	26.5537	27.3805	29.3199	20.709	18.2519	39.1521	29.0819	26.6682	28.6634	30.4598	14.6522	16.529	19.6301	28.4722	26.203	31.5091	15.6597	29.3756	34.1014	33.7712	30.291	16.9206	18.2941	38.6516
AACS	AACS	15.2996	13.0016	28.9594	8.4229	11.8911	12.8606	6.4222	9.415	14.3668	14.5551	9.4259	18.6748	19.857	1.329	11.002	25.9835	9.9706	16.9873	10.4929	14.7154	16.3642	2.7114	11.7381	10.6176	14.3347	16.3829	18.7274	12.1851	6.6422	14.6462	11.2505	9.4629	10.2089	24.8947	9.6603	4.4891	8.6169	9.6044	8.3935	23.5945	32.6939	10.1307	13.0261	25.3691	141.6584	5.7116	12.8238	20.4754
AADAC	AADAC	0	9.6826	2.9943	30.0063	6.0631	0.1547	5.1729	18.5227	0.2171	2.0639	0.7923	4.9405	9.0718	0	25.5749	0.084	2.7908	1.2873	27.396	9.1464	0.5052	0	4.69	14.7936	1.9432	1.3976	6.0504	32.8103	0.8825	0.4809	0.7248	2.8829	2.1592	0.1475	6.4486	33.2288	12.7583	5.9013	15.7738	0.9302	45.7683	46.3734	2.3046	0	6.3826	58.7575	17.795	0
AAK1	AAK1	10.2496	6.4597	9.8417	5.7795	7.2619	8.0235	8.9501	6.816	9.3634	12.079	8.1113	9.4089	4.8807	2.5755	8.1636	7.3589	6.4422	7.3408	7.7181	4.1817	8.1791	3.6222	10.9562	8.1733	10.3459	7.8252	8.6896	7.3044	9.6855	8.1984	7.155	8.7739	10.5154	4.0286	6.4054	8.2845	4.5186	12.2323	9.619	7.754	6.3983	8.469	7.0068	6.4694	12.2723	4.4559	8.7178	7.9302
AAMP	AAMP	129.7163	66.4383	140.9486	64.6761	127.3904	149.7281	80.9997	53.8859	164.1529	123.7443	113.2012	140.5075	129.1224	44.7453	140.0778	156.6467	150.3298	134.5973	92.6036	168.3398	181.3622	16.6791	128.9113	102.663	112.812	119.887	137.0095	100.0242	37.8222	148.2129	151.988	133.536	124.4015	170.0795	56.3265	48.1633	139.8174	118.2108	86.8549	123.7625	89.4441	129.3383	170.4333	183.2186	137.4604	94.2174	115.4535	148.9558
AANAT	AANAT	0.1773	0.0158	0.0756	0.1258	0.3232	0.1757	0.0763	0.107	0.0822	0.0852	0.1845	0.1111	0.2793	0	0	0.0636	0	0.075	0.1617	0.1242	0.0425	0.059	0.1532	0.0522	0.1423	0.2116	0.192	0	0.1077	0.182	0.1524	0	0.2452	0.2234	0.1022	0.0224	0	0.1587	0.0489	0.1565	0	0.0674	0.172	0.0358	0.3345	0.0584	0.1127	0.2314
AARSD1	AARSD1	1.3591	0.2396	1.5392	0.4602	1.2605	1.1928	0.6808	0.6479	1.3074	2.3147	1.2621	0.7543	0.6639	0.169	1.24	1.295	0.1879	1.1125	0.8	1.6084	0.9151	0.1718	1.1001	0.6078	1.6019	1.2492	1.3569	0.3549	1.1038	1.4409	0.7274	1.095	1.6173	0.2167	0.4612	0.5867	0.0815	2.2702	1.3957	1.5939	0.3862	1.0991	1.2728	1.0848	1.1249	0.1701	0.6124	1.9084
AASDHPPT	AASDHPPT	28.4268	11.4959	23.6886	10.0292	15.8101	19.3887	16.8028	17.9362	28.4498	26.2387	21.705	26.1581	13.3848	15.2582	20.2681	26.7101	16.3336	20.1632	12.2827	11.2733	26.0044	26.0724	22.6203	14.1749	20.952	26.1418	25.1758	14.0022	31.3141	30.2808	22.5171	20.5266	18.6768	22.2739	15.2184	15.3806	11.4612	26.5165	26.767	24.5586	12.6661	18.1903	17.093	28.176	22.5309	14.4732	16.1396	29.9232
AASS	AASS	29.7283	14.9804	29.2707	17.7201	12.1715	21.4247	15.7778	19.9384	25.6545	40.095	16.6268	19.215	7.7946	4.0754	21.6311	16.3901	14.8179	17.0356	15.5241	9.7734	16.2216	8.423	24.723	19.66	31.684	17.1139	19.2626	17.2434	22.7909	19.2566	15.5505	18.1741	22.2355	9.6469	24.7305	19.6159	8.1621	29.7479	28.5607	23.4895	14.8978	16.386	16.0971	13.5892	17.5907	8.4239	22.6347	28.3528
AATF	AATF	38.4665	19.8298	36.6545	21.022	40.8624	47.3491	29.5799	24.8729	37.6621	35.5024	29.7206	45.5044	32.8624	7.3299	37.7758	38.0233	47.5907	41.9431	30.631	55.6726	48.8788	11.3962	38.088	24.8302	34.7503	31.2281	35.3107	31.5831	22.6037	38.9809	39.0446	35.8433	35.4412	47.0295	18.9967	18.3678	34.2126	34.7435	27.2238	30.0238	25.277	21.4102	44.4815	41.2098	35.9401	33.1468	32.281	42.0742
AATK	AATK	1.7844	0.316	1.9902	0.4822	1.412	1.8969	0.7114	0.6129	2.792	1.4733	1.1926	1.0602	0.9864	0.1082	1.8528	1.3624	1.9827	1.6618	1.8784	1.4173	2.329	0.0708	1.9014	0.4399	1.475	1.4689	3.2128	0.966	0.5923	2.3587	0.9226	1.8776	1.97	1.0963	0.2802	0.4764	1.1393	2.1704	1.1129	1.7921	0.3799	2.1793	2.4161	2.1051	1.958	0.5905	0.8607	1.9438
ABAT	ABAT	13.3767	2.6635	16.2839	3.9767	7.9992	22.4778	4.1031	6.3432	22.5929	23.5051	13.8344	15.5092	9.0629	0.3365	9.3492	17.3544	13.273	6.9129	3.5354	4.9688	18.5806	4.6738	11.0776	3.1172	9.2419	9.7087	16.3388	3.9174	8.8204	24.4519	9.776	7.4998	13.4114	7.7342	3.8178	2.6499	1.2582	8.5716	15.044	13.867	2.3609	12.7243	21.4009	10.1428	14.7746	1.8487	6.447	25.6856
ABCA1	ABCA1	26.4256	40.0661	41.6091	35.5283	16.3717	15.4193	73.0923	24.1314	18.2426	24.2522	17.7739	19.2416	22.0914	16.4229	44.3475	17.8568	14.9182	18.2217	40.5308	7.4768	18.5273	17.071	43.5451	59.4381	34.5411	12.7088	20.2044	95.3645	37.441	19.7203	9.7963	45.3336	35.343	5.0378	63.6786	56.4168	19.7197	35.945	40.4045	17.7557	39.8687	48.4607	11.6426	12.8066	22.8589	35.8262	34.2159	16.7745
ABCA12	ABCA12	0.7026	0.0142	3.9477	0.129	0.761	3.8472	0.325	0.7537	1.941	1.86	0.7449	2.2586	4.4163	0.0072	2.045	3.4924	0.9738	1.849	0.1813	0.9399	3.9068	0.3177	0.9508	0.082	3.24	1.4777	3.3395	0.0648	1.1646	6.7515	0.9227	1.6116	1.9671	0.9851	0.1834	0.0151	0.0157	0.7119	3.3251	6.3601	0	2.7374	4.0168	0.4983	63.941	0.0066	1.7231	5.5793
ABCA2	ABCA2	24.0499	14.8744	40.9382	11.6021	20.5106	29.0826	17.6411	13.7327	30.7254	25.8917	18.0479	25.6136	20.9784	6.3825	27.043	33.5016	21.7972	24.7451	26.8121	12.5358	25.1657	3.429	25.391	22.5365	19.9137	26.4316	32.7727	14.5794	9.2985	23.4772	23.7334	19.8799	25.5961	21.9914	9.7492	10.0298	18.8748	19.488	15.8801	21.9076	13.1766	31.0843	19.1831	37.0864	29.6008	9.9431	17.7124	31.5894
ABCA3	ABCA3	37.3722	14.0385	26.5394	13.2004	22.6174	20.8993	17.5121	14.8613	33.1214	26.3435	18.646	33.3583	35.9681	4.5718	29.1369	53.6127	32.5777	21.5358	27.0934	17.2489	29.5939	3.4631	24.8512	20.776	22.6381	27.5911	36.4054	16.1606	11.6329	37.7046	23.1475	20.0409	32.3455	28.5491	18.562	14.003	22.2048	23.9365	19.7245	23.3976	13.7239	24.2584	34.605	66.7337	112.15	9.8898	21.7572	34.8353
ABCA4	ABCA4	1.6775	0.3514	1.3531	0.6799	2.2013	12.3327	0.6735	3.9742	1.5477	3.1527	2.3158	2.9982	1.2213	0.1383	1.499	1.4431	2.1982	1.9191	1.3664	4.4014	2.2723	0.8836	2.0487	0.7177	1.7953	1.7003	1.3836	0.6718	1.5275	6.0791	1.2686	1.0535	2.4119	0.7418	0.9735	0.209	0.4678	4.6674	1.5183	2.2992	0.2458	2.1095	4.01	1.3109	1.65	0.2727	1.1942	1.3525
ABCA5	ABCA5	21.7925	9.4727	20.7976	7.1814	9.5696	13.7289	12.9236	12.5988	21.4934	27.7626	12.2381	15.8291	7.533	11.3403	15.2603	14.4251	7.471	15.1739	8.2862	10.0319	20.0029	9.8893	15.7268	11.5181	19.3509	18.2811	17.6736	8.975	20.3595	16.6184	14.7126	14.6605	16.2695	13.7302	13.7269	15.5204	6.8113	23.006	23.8863	19.8767	11.2345	12.8406	9.9924	21.3636	16.5148	6.1122	10.6386	28.0808
ABCA6	ABCA6	9.2895	9.5509	9.5032	13.9448	5.1925	5.751	20.5872	10.7734	8.0126	12.0595	6.9479	6.3039	5.7567	1.9232	11.8889	2.9329	7.5689	11.0945	17.5319	6.4299	1.8247	3.0686	13.282	9.4843	11.4306	7.4799	7.6133	14.4735	12.9129	2.9548	1.4156	5.5062	13.6104	5.0622	17.8439	20.5977	5.3977	16.4053	16.2973	11.1099	6.7091	10.6191	4.6358	3.2527	5.6481	12.0441	11.6666	8.2233
ABCA7	ABCA7	4.9098	5.2452	7.6511	2.3712	4.9042	5.3372	3.8981	2.6321	7.0254	5.9957	5.4341	6.9834	8.0217	1.0805	4.9735	6.5157	6.6418	6.0152	4.5527	5.1646	9.3129	0.6016	9.387	6.6306	3.9891	6.7202	7.0033	5.1213	2.8581	7.6924	5.7758	6.2589	6.0194	3.0962	2.5278	2.1499	4.4756	5.3725	3.8391	6.9733	3.1925	9.4524	8.2904	6.1389	10.2507	2.7919	4.6624	7.1274
ABCA8	ABCA8	19.6785	50.4388	21.8205	58.1375	18.7621	15.3783	87.6396	36.733	11.7047	31.9	28.4342	18.1369	26.6866	10.1824	27.1762	10.09	33.1256	29.0914	103.685	14.6838	5.3601	11.5706	37.2763	55.4069	32.4012	18.0918	20.8466	65.7795	50.3396	6.6999	3.3949	16.1144	38.3426	6.3587	52.1113	84.1313	32.481	27.8694	44.1022	23.301	33.5748	47.0816	13.4058	5.2493	15.2543	49.8301	41.0696	11.4027
ABCB1	ABCB1	21.849	1.9026	19.8475	3.7343	11.4691	12.7475	8.5276	8.4225	26.1155	35.8461	13.6911	25.8188	4.0481	0.352	9.2847	12.5477	9.8995	8.7947	5.3742	3.252	16.6474	3.2636	18.7179	1.8052	26.2116	26.5368	11.0392	3.7704	16.0679	18.7845	13.8444	11.3684	11.651	7.9983	4.2041	5.1508	6.4492	18.8867	16.6421	14.2492	1.8863	8.7168	13.2804	10.215	16.0826	3.9439	10.3058	21.7422
ABCB11	ABCB11	0.1404	0.9865	0.1056	1.4914	0.0452	0.0245	0.5969	0.1615	0.0765	0.1588	0.2965	0.1035	0.1952	0	1.3473	0.0533	0.082	0.4399	0.4971	0.0694	0.1069	0	0.5567	0.7076	0.0928	0.5153	0.138	1.9459	0.2048	0.0305	0	0.1367	0.1675	0.0728	2.0569	0.3255	0.3618	0.583	0.2462	0.0547	0.4519	0.1319	0.0893	0.0501	0.0519	0.2736	0.4988	0.0647
ABCB4	ABCB4	0.5195	0.6625	0.3056	0.9074	0.541	0.5554	0.9434	0.8838	0.5731	0.8162	0.6435	0.6818	0.565	3.3118	0.6777	0.4611	1.2033	0.6378	1.2406	0.4071	0.4149	0.1537	0.798	0.5025	0.6089	0.4469	0.505	0.555	0.7876	0.65	0.3231	0.6613	0.8284	0.1973	0.9198	1.131	0.7224	0.6453	0.5051	0.7203	0.671	0.6679	0.4661	0.31	0.6014	0.9009	0.7495	0.495
ABCB6	ABCB6	0.2571	0.1049	0.5477	0.1935	0.4686	0.2304	0.316	0.1596	0.624	0.753	0.2102	0.4908	0.405	0.2004	0.2322	0.5266	0.4254	0.3105	0.1674	0.0514	0.3872	0.1141	0.4337	0.3784	0.3243	0.3381	0.3976	0.5317	0.1428	0.196	0.1641	0.3273	0.2144	0.2313	0.0529	0.3062	0.1594	0.4884	0.527	0.5833	0.2147	0.1397	0.3053	0.3563	0.3849	0.1634	0.2412	0.4314
ABCB7	ABCB7	28.1424	13.3999	23.3523	13.2608	20.3566	24.1813	16.1269	20.4686	25.4316	24.2725	17.43	25.9703	16.1769	15.2931	19.0624	25.5998	19.2701	19.3265	15.5494	19.0179	20.4946	13.7468	20.983	16.7553	21.4836	23.2055	26.0254	16.2378	24.5987	23.9236	18.9762	18.4652	20.409	24.8975	22.8659	16.9338	14.9361	22.3021	22.2455	20.456	12.8667	16.8876	19.8403	23.8403	19.7029	15.058	16.99	26.9143
ABCB8	ABCB8	6.2384	4.895	10.3725	4.4071	7.1429	9.9383	5.4549	3.5642	8.9252	9.1179	8.6401	7.0203	10.3481	3.2815	9.2521	11.7726	9.127	8.8625	10.9037	8.7686	10.4995	1.2724	10.4043	6.6188	7.4017	7.0643	8.7779	7.5139	3.6129	10.1471	5.659	8.576	9.5934	6.4733	2.8152	4.35	9.0422	8.2265	6.5883	8.4647	6.5978	11.486	11.995	7.4736	11.9726	6.9273	6.1433	9.2817
ABCB9	ABCB9	2.1958	0.4109	1.6974	0.6092	1.683	1.7904	0.6805	1.0869	2.4126	3.1609	1.8185	2.799	1.382	0.1308	1.8005	3.6913	1.9942	2.0183	1.2066	1.7023	2.8605	0.4724	2.6101	0.4192	1.7318	2.5742	2.4601	0.6454	1.3423	2.1023	1.9529	1.9531	1.6792	2.7777	0.7711	0.3815	1.0217	1.9458	1.4447	2.6588	0.4574	2.1059	1.6022	3.087	3.165	0.6162	1.3135	2.6842
ABCC1	ABCC1	21.3353	9.0481	30.6723	16.0184	24.1289	22.7446	21.4044	19.8847	21.084	24.9842	17.9546	32.1571	24.4672	9.621	27.8547	21.9935	26.6329	23.7056	22.0081	13.5545	18.9912	10.0774	26.152	18.392	25.6388	22.3947	29.8751	41.2506	20.5657	25.183	25.2213	23.8829	24.0543	16.8675	8.0228	18.7941	8.6183	22.7315	24.661	22.6778	11.1853	26.2891	20.1803	20.6173	52.9405	17.9218	17.7484	23.7224
ABCC10	ABCC10	10.7791	3.3467	14.4721	3.8565	6.3074	11.2001	5.3958	4.4228	11.4939	13.1008	6.8137	11.6484	5.9638	2.2704	11.1493	15.8955	8.8313	11.1205	7.6733	7.8798	12.5516	2.9327	9.9412	4.9479	10.183	8.7436	13.4823	5.8599	4.596	9.1424	10.1896	9.0379	10.9952	9.6068	3.5293	3.5469	3.9367	12.5197	8.5974	10.1996	3.8692	11.2643	8.8627	13.7109	12.4247	4.355	6.2557	15.1268
ABCC2	ABCC2	0.5529	0.2961	1.112	1.1172	0.4712	0.4188	1.2241	0.8303	0.9042	0.7814	0.4442	0.438	1.9532	0.4348	0.9048	0.4547	0.2502	0.6908	1.1343	0.4868	0.6663	0.2869	0.8572	0.5458	1.8013	0.4989	0.513	1.8361	0.7173	0.4507	0.4109	0.4347	0.6895	0.4096	0.3586	2.1628	0.3562	1.2102	1.1308	3.3577	0.4392	0.7514	0.4258	1.331	32.073	0.4542	0.7856	0.7852
ABCC3	ABCC3	14.2553	0.2378	22.4894	2.5586	18.4081	18.499	7.8851	6.4031	13.7209	12.0698	9.5686	13.9486	16.6402	0.0145	24.2775	6.1146	19.902	15.5131	3.0275	7.3794	13.7488	5.4539	23.3432	2.072	14.3951	7.5303	8.0743	3.9501	8.5189	18.7013	25.1573	21.092	15.2339	8.4223	1.8854	1.3761	0.714	11.7605	20.1242	14.254	0.7485	12.8238	13.1014	7.6907	17.3253	3.2894	5.9735	9.7995
ABCC4	ABCC4	3.2049	0.9651	2.756	2.1865	2.996	1.7628	4.3899	3.0325	3.2713	3.3995	4.5645	3.6913	3.5769	2.5912	2.4185	3.9387	3.4602	3.7268	3.7876	1.3342	2.2401	3.0337	5.5773	1.5	3.7521	2.6358	2.9876	4.3774	8.3294	2.4013	1.7972	3.7133	3.4439	1.7858	1.3537	3.4249	2.4742	5.3766	4.6706	4.8283	1.5126	3.0331	3.2414	2.0058	19.7507	3.1761	3.328	3.402
ABCC5	ABCC5	17.4988	3.0391	17.8082	4.7145	10.926	15.3228	10.6166	11.1063	19.2465	20.2124	6.4937	16.2823	8.7347	7.0895	15.7323	17.3761	9.6293	14.2832	7.9524	10.2423	13.0101	5.1106	19.739	6.274	16.598	12.644	18.2767	16.0216	10.7556	15.5178	15.5131	13.9257	11.3276	10.0985	5.3137	8.0051	2.8344	14.4878	11.8918	15.4802	3.2527	11.6423	11.8392	15.9636	15.4471	5.5991	6.7323	20.7812
ABCC6	ABCC6	2.6658	18.5813	8.3889	7.7071	5.3076	4.4889	10.6444	1.9574	4.3106	4.5939	6.0119	1.4971	11.1422	0.5117	5.3585	2.4119	2.9293	2.9607	14.2198	2.7617	5.5241	1.5117	4.6073	14.1019	6.3604	6.6561	5.2799	5.01	2.3525	3.5892	3.6876	5.8628	7.4049	0.961	4.3161	10.9857	11.34	5.2753	3.9876	3.504	21.0217	17.1054	3.9126	2.051	20.6211	4.5308	4.0259	3.4311
ABCC8	ABCC8	7.2691	0.0976	13.4059	0.1231	1.4946	3.5851	0.344	0.3813	4.696	0.6714	0.8375	5.5618	1.1642	0.2541	2.5092	1.8072	1.7036	1.579	0.6093	1.7495	7.2194	0.755	2.5459	0.1475	1.861	2.076	4.4294	0.0714	1.0519	3.7597	1.1224	3.1126	2.2395	1.256	0.162	0.0537	0.042	4.8701	0.3939	4.1741	0.0497	1.6287	5.2729	3.8548	2.8071	0.02	1.2324	6.0911
ABCC9	ABCC9	8.212	28.5089	8.5329	26.2618	8.8363	3.4776	37.0134	14.5454	6.1362	13.6284	12.3814	4.1922	6.3771	23.4312	13.5264	4.0702	9.2688	11.86	34.5887	2.1091	2.7603	5.4166	14.9229	37.8963	15.3587	6.0311	6.9837	40.2724	18.4505	4.223	3.9203	7.5491	11.2648	2.1557	37.0322	38.2959	14.5282	16.1655	8.3833	5.8884	29.1728	18.9575	4.0906	2.5876	5.539	25.2456	21.3121	5.4195
ABCD1	ABCD1	7.8035	12.5953	17.4113	13.0268	9.2735	9.6807	15.5351	5.837	10.3951	10.8378	10.3499	11.4528	23.1395	12.5213	20.3055	14.9719	11.4934	13.9371	21.2437	10.7245	12.8834	1.5517	11.8367	45.0699	9.8484	7.3658	14.0913	31.8972	4.0014	9.7414	9.6754	16.1551	14.5233	6.9691	15.7707	9.3321	28.5348	10.209	6.9207	9.0748	19.1331	21.872	11.1246	10.3377	22.6312	13.9224	19.2294	9.4386
ABCD2	ABCD2	3.6977	34.4715	17.9852	19.5251	5.5281	1.4049	17.2302	3.1036	1.7369	6.8543	6.2777	0.9138	6.7661	0.188	6.008	1.9173	0.7342	7.3864	26.2711	2.1177	2.2721	3.5749	5.6991	46.8473	9.0344	3.274	5.4051	16.6519	11.2199	0.6489	2.1312	12.4066	9.3932	0.3062	38.1583	30.4555	18.2544	5.9847	7.766	4.0091	56.6178	19.8338	1.0948	0.5037	0.9936	13.943	16.2918	3.0805
ABCD3	ABCD3	61.0743	17.6065	48.3348	17.5163	33.3894	72.881	26.5252	25.87	46.6415	40.1364	41.435	46.0944	22.789	13.5462	41.5036	41.0683	39.6988	33.1225	22.4063	18.6077	49.8683	42.2329	40.7574	22.1288	42.536	40.5407	56.6559	17.9393	56.596	81.6037	34.4829	39.2619	52.6313	48.1655	20.183	22.9558	13.0579	58.8633	54.1783	45.2823	21.3311	40.135	70.1765	38.9623	47.0604	18.8683	23.8475	57.2951
ABCD4	ABCD4	18.7764	7.4632	21.4612	11.5723	13.3164	16.8655	14.2117	10.511	17.3945	20.3998	18.0931	16.061	14.0345	2.8569	19.5975	18.5858	13.0814	16.3105	13.2461	15.02	18.3386	5.1405	20.1695	11.4359	18.242	15.0471	17.1776	16.2912	12.7477	19.1775	11.2098	17.3751	19.4387	12.6388	9.8565	11.0847	16.9956	23.074	15.2899	17.384	8.0061	21.406	18.198	17.8059	19.5062	16.6019	17.6735	20.5247
ABCE1	ABCE1	49.0392	16.5518	34.0547	18.8446	33.9945	31.4179	27.5586	34.7794	36.7223	40.442	37.6283	44.7788	20.2786	12.5385	40.1461	59.0992	39.1245	44.3151	22.6178	21.4169	36.5037	40.2492	38.6	20.022	38.7991	45.0583	47.546	22.5221	71.4437	47.2879	35.7141	35.2808	32.192	48.6761	21.8497	25.8127	16.5259	40.1249	43.3891	40.5785	17.8257	28.6664	30.4507	54.4611	40.1272	27.4824	28.8982	57.3381
ABCF1	ABCF1	76.0376	38.745	57.5692	37.7255	64.6145	68.9867	44.9918	35.9786	71.23	62.9706	65.3937	82.9204	59.4406	59.2846	71.3461	85.6522	74.191	83.2089	49.6836	59.0464	76.2268	22.9969	71.7705	53.0983	65.4149	56.5888	78.0258	50.2396	49.4157	74.3844	61.1815	70.8176	67.3914	76.5632	24.9396	37.5706	43.0727	65.5679	56.0137	61.4726	50.4765	64.4863	70.3757	81.9946	80.3579	49.5933	56.8824	76.3362
ABCF2	ABCF2	9.4631	4.5921	8.795	4.9799	12.3073	10.7808	6.8551	9.2249	11.2544	10.1158	14.8865	13.3877	11.4813	8.1373	12.2629	11.1325	15.0972	9.5087	7.0291	13.159	12.4681	7.699	11.6685	7.0483	10.442	9.6277	11.4633	7.4037	10.6558	14.6992	14.9311	9.6564	10.3046	12.1368	4.3691	6.5347	9.7262	10.9187	11.8226	13.2935	7.0283	9.1616	17.3051	12.4936	10.377	9.3932	8.8735	12.8015
ABCF3	ABCF3	35.5503	18.1562	38.994	17.3213	31.7299	41.4325	22.9194	17.3898	39.5811	39.3178	30.1041	40.0764	33.1366	26.6399	40.4349	40.1103	36.5313	38.5615	26.7138	39.6841	46.8346	6.1355	37.2351	26.804	30.4712	32.5411	38.8922	22.7327	16.1411	39.9142	35.9544	32.7938	36.522	39.9057	14.5396	15.6081	30.1935	37.3677	28.5085	34.6299	24.0799	38.675	42.2097	41.9953	42.3636	25.5126	28.8827	41.6526
ABCG1	ABCG1	20.425	3.5741	18.4152	9.8042	20.9241	20.5101	15.843	15.5546	13.1885	15.978	16.0218	22.1194	17.3822	22.3438	27.881	16.9037	21.5995	16.5931	14.6943	14.1617	18.843	7.6799	21.6355	14.3889	16.4452	9.1138	14.6153	24.7068	20.7443	26.3375	9.9304	36.8691	20.6004	13.8987	5.113	13.1828	17.8833	17.7788	17.8741	12.3595	6.4702	25.6786	15.6124	16.663	27.9872	19.3819	20.8443	13.07
ABCG2	ABCG2	5.6646	0.9992	9.3483	7.3792	6.9907	7.9546	7.9264	8.815	14.0414	11.719	3.764	11.7993	4.6765	0.7883	7.7383	31.3864	4.9234	18.3323	6.5343	2.5451	13.7694	7.4221	7.2247	2.4412	6.437	19.5673	25.0886	5.3843	19.2493	8.2802	5.5718	8.0801	8.3242	9.9284	4.2097	3.9135	3.6899	9.7304	9.0964	11.2162	1.3086	9.7332	7.2812	14.4275	10.3698	5.2803	5.0468	11.3416
ABCG4	ABCG4	0.0409	0.0712	0.0654	0.0933	0.1454	0.1216	0.1408	0.0741	0.1516	0.1081	0.2075	0.0512	0.0644	0.0726	0.0776	0.3079	0.1117	0.0778	0.1539	0.0645	0.1617	0.0272	0.1591	0.1535	0.1067	0.0628	0.1803	0.0555	0.0447	0.1763	0	0.1692	0.0943	0.0386	0.0265	0.0775	0.1937	0.1726	0.1016	0.1489	0.0861	0.1517	0.187	0.186	0.1029	0.182	0.1235	0.04
ABCG5	ABCG5	0.2398	0.1835	0.1095	0.0729	0.0375	0.1866	0.0442	0.2109	0.127	0.1482	0.1872	0.0858	0.0809	0.0187	0.0433	0.1105	0.102	0.0869	0.1406	0.1979	0.0985	0.0456	0.1776	0.1513	0.2475	0.0526	0.1907	0.1488	0.1374	0.1688	0.1237	0.2181	0.221	0.1079	0.3999	0.1558	0.2434	0.184	0.3403	0.1814	0.1923	0.1173	0.1709	0.1454	0.2154	0.271	0.1633	0.1565
ABHD10	ABHD10	48.0753	20.8207	40.0495	19.0127	32.3773	45.2843	37.1923	38.2509	48.8279	52.0121	43.5845	44.7169	31.0475	19.6279	34.0037	52.6254	29.9569	33.5913	23.7904	36.0567	52.7079	50.9375	41.0894	24.475	39.5026	46.7561	42.1084	26.9775	54.7667	48.4772	39.0886	31.8207	31.151	38.0339	32.0658	29.2994	26.3517	48.0477	47.6615	40.8877	18.598	33.2511	38.0931	49.1546	30.9278	30.4922	26.8109	48.4788
ABHD11	ABHD11	37.5257	6.6649	44.2271	11.2723	34.5521	40.5899	11.6392	17.9443	39.55	52.6525	41.0189	48.4426	37.5799	9.0391	50.8658	46.5193	53.1439	43.8068	13.9737	79.3946	48.1066	8.6744	32.8368	8.0151	34.2556	35.9018	59.5667	10.3062	27.5636	70.2575	35.1384	49.5792	31.9183	62.3764	7.3178	6.6665	13.0842	33.6384	30.7892	51.1048	9.4126	37.6684	54.2461	49.0143	66.7193	12.0696	19.3762	49.3738
ABHD14A	ABHD14A	4.6089	7.09	4.9319	6.973	6.6518	5.5474	5.2791	9.7232	6.3325	6.7473	9.0344	5.237	9.3283	4.9427	6.2685	4.6104	7.9539	4.689	7.0369	10.3586	8.2442	10.8833	6.9236	7.5258	5.3558	6.8513	6.1415	6.7785	9.378	8.1193	5.5543	5.4239	6.372	5.0626	6.0939	7.676	12.4993	5.818	4.9247	6.4195	5.3384	7.001	9.512	6.5961	4.2118	11.6179	5.3994	4.4413
ABHD2	ABHD2	72.291	16.7563	49.37	27.4982	49.5904	67.2624	51.9988	50.781	58.2036	60.9974	33.7764	53.2206	24.585	11.5499	50.6039	62.8184	45.2197	53.0325	38.2275	10.7307	41.5196	20.5687	52.1224	24.1701	59.6685	58.6969	69.0644	30.2479	62.8839	49.635	33.6002	44.2744	52.2556	41.6677	21.9076	38.3037	13.7947	66.0238	63.9226	44.6578	12.8666	46.7558	27.1759	50.3534	40.1904	21.8712	33.5443	66.592
ABHD3	ABHD3	13.855	11.1667	10.3285	8.2987	7.9853	13.462	10.4785	7.7149	17.2791	11.7483	18.5302	8.7801	15.0896	3.3034	14.0826	7.2045	11.2457	12.2216	7.7167	5.9575	17.0674	15.0945	11.884	14.3906	13.9872	8.4749	10.743	15.1698	21.0394	13.808	8.7576	13.0929	14.6387	6.8655	15.1566	11.4907	9.0278	14.9245	14.8634	18.377	9.1111	13.3936	13.509	8.9081	31.6847	13.1543	11.3938	12.5404
ABHD4	ABHD4	43.0237	35.0437	54.2097	30.1562	38.197	55.6435	52.7181	39.2002	48.3605	50.0609	46.1142	40.2096	45.7107	13.4568	40.2483	31.988	35.2352	45.4032	42.421	40.9353	61.6065	20.3691	45.3237	43.3075	39.4612	36.572	40.0382	47.5091	37.9787	51.1032	42.6565	34.5607	42.569	32.1034	28.8361	48.7762	46.0611	43.7948	37.3799	44.7808	39.9336	56.6958	39.7885	37.8559	59.2383	39.7994	30.3234	44.0736
ABHD5	ABHD5	27.0725	41.8528	34.6888	32.2004	20.1127	17.0543	42.8432	24.1867	23.5699	25.0763	22.4545	26.642	16.729	8.5102	38.4015	22.2498	19.5507	34.093	35.8607	14.2682	29.0909	23.6305	25.2353	34.54	32.5252	25.1897	26.2031	24.0423	36.9575	24.1009	17.8249	28.654	27.1179	38.2076	48.0984	75.7237	42.7484	33.2014	27.7929	23.6719	40.6505	35.6512	21.4099	26.9656	23.8816	23.216	31.8865	23.3523
ABHD6	ABHD6	10.498	16.15	10.652	17.1693	12.282	7.7592	26.1711	9.5463	9.9943	12.4097	18.9824	10.1945	17.4943	2.6839	17.6394	7.3849	12.5345	17.3485	14.7255	8.5668	7.6621	7.6804	17.2474	23.6609	12.8482	8.8893	12.3466	20.0962	15.4781	10.7718	9.9777	23.7691	16.9286	5.0682	14.4748	25.2223	27.8216	24.684	14.3021	12.1195	16.2842	20.1799	8.6083	8.8047	17.406	26.3121	20.4965	8.5659
ABHD8	ABHD8	12.703	5.2568	17.2156	4.6591	12.2476	15.6482	6.9475	10.2463	17.891	13.8514	14.6755	14.3267	14.9725	6.4498	9.7645	15.8468	15.0685	14.5381	10.078	19.2266	19.4916	3.5519	14.6958	6.4555	12.2312	14.3482	23.8206	9.5036	6.7262	16.5178	23.9811	12.9822	17.3313	14.6633	5.8107	4.7575	14.2017	11.4418	11.3702	16.9693	4.2798	14.1232	22.5418	20.3357	11.526	9.0776	8.8427	11.5395
ABI1	ABI1	90.6118	28.6517	67.832	34.4345	62.645	78.711	55.2221	63.0777	83.3029	85.5308	66.9211	76.2727	38.9073	17.486	59.7154	79.7958	64.3684	73.483	43.0194	36.7853	77.754	73.4574	72.023	36.7046	73.4248	75.6144	79.019	51.2381	115.7653	90.8423	63.0016	72.081	66.2078	70.6304	37.8699	47.6372	32.6407	85.1422	88.5201	73.1823	29.8849	59.4808	50.8257	76.5357	78.3026	51.5026	48.8969	93.8081
ABI2	ABI2	23.1614	3.0266	16.8243	4.9553	10.4606	16.0542	8.2011	14.5007	20.171	20.0785	10.2475	18.5763	5.4618	2.1753	13.2452	20.6375	12.0076	13.6328	7.3356	7.9807	16.6611	9.7431	14.9923	4.2919	16.6753	15.9236	22.5714	4.8717	19.6541	19.6057	16.6603	11.1076	13.4544	13.6448	5.478	4.4794	2.9787	16.9758	18.8479	16.9042	2.6311	10.6888	11.1955	18.2423	12.8168	4.4475	7.718	21.3272
ABL1	ABL1	70.2134	42.5283	70.5011	67.4264	71.2713	66.707	67.8484	55.4433	71.4404	85.0022	75.539	84.688	56.8732	15.7866	77.1428	104.6084	94.311	96.5049	78.151	39.239	64.2632	15.5065	76.2811	53.4229	79.0481	62.5791	91.9856	68.9842	59.9323	62.7514	50.656	64.5908	80.2547	50.4788	37.0108	52.5696	42.2241	70.6706	64.3876	61.9508	40.8912	88.6228	60.695	75.5179	85.6407	55.5483	65.789	79.9265
ABL2	ABL2	12.0005	5.632	9.4138	10.992	10.9854	9.7274	9.9758	8.6003	10.3537	13.8561	11.3295	10.0261	6.1407	3.0859	13.5234	11.759	16.5945	11.1162	8.9197	8.4188	8.4864	3.9709	11.7329	7.3041	16.078	10.0084	14.1575	10.7696	21.4666	8.0232	5.7723	16.3805	14.4284	8.7621	5.6358	11.4033	4.2401	14.2747	12.3401	8.4496	4.9417	13.2037	9.8176	8.3616	12.4013	9.3436	8.1547	12.4127
ABLIM1	ABLIM1	131.298	55.7496	112.2044	121.1117	116.8892	125.7557	209.9967	152.7081	116.0879	146.664	95.3984	110.652	86.7957	36.0351	123.687	99.7386	132.9909	125.9041	106.8754	52.4453	91.2973	62.108	155.13	93.1873	166.1848	104.3508	99.4379	135.2049	177.4765	109.2187	90.3954	93.0529	134.9354	74.6181	84.9901	192.7813	86.7514	190.7106	160.5913	92.8716	56.6801	126.9189	64.4677	92.4261	100.4652	97.6468	130.2104	124.1286
ABLIM3	ABLIM3	29.6602	54.1587	55.9911	56.5986	34.036	33.3982	66.2459	30.1883	33.7977	27.98	57.2268	25.5459	42.5251	12.8845	45.7804	21.3769	24.6818	40.9427	38.4928	25.5334	27.4135	17.4992	55.1944	106.5264	39.5598	20.8002	35.3374	63.0149	35.6892	25.8002	14.4431	56.464	47.1553	12.0415	78.7492	60.2469	97.0228	76.9416	35.9808	26.8953	74.8487	60.1227	32.1652	28.6401	27.6255	58.5393	84.8317	17.9445
ABO	ABO	7.7327	4.1997	2.4646	6.7172	4.1743	2.7383	3.834	6.306	3.6652	6.1553	3.6394	8.1963	3.2544	0.2845	5.9589	11.8699	10.841	13.1487	5.3151	2.7283	2.3479	2.1485	7.762	3.3278	8.6393	6.3791	8.7546	4.6035	9.0166	5.0046	2.4958	3.0559	5.3136	5.0185	2.9775	5.5022	2.411	10.8086	8.796	4.0887	3.5887	2.9633	8.7021	4.7241	6.6679	1.6196	6.0347	6.5867
ABR	ABR	35.717	11.61	36.3768	17.912	28.4877	36.0902	23.4965	20.9623	42.8387	37.8306	26.5905	40.0118	23.8373	8.93	33.4727	34.1561	37.7994	37.5782	32.811	22.4632	39.6935	7.2555	37.6627	20.7112	32.7202	28.6252	29.0594	25.4322	21.0391	37.8285	29.8048	37.1	34.6873	24.363	12.0479	15.2105	18.857	40.7477	30.8038	28.1064	16.3605	32.3602	33.704	33.4668	37.8965	19.825	27.3222	32.7131
ABT1	ABT1	34.8162	13.58	31.9082	16.837	35.6582	40.1916	18.9437	22.8012	38.6871	38.9959	35.6211	40.146	29.1094	10.7997	36.5233	36.2283	38.3249	35.28	22.566	37.2328	45.9766	30.4326	32.4065	16.3115	36.7409	42.583	33.6523	16.3139	29.0476	47.8175	36.5292	32.1668	30.2135	51.2967	14.435	14.4393	30.376	34.2862	27.1377	39.1464	13.9432	32.0644	39.8874	45.3686	30.9832	28.1088	25.2274	39.3908
ABTB2	ABTB2	7.248	2.5515	5.0412	2.4837	11.8052	6.2408	2.9855	6.752	7.002	6.2644	4.1976	12.8025	4.8916	10.3917	7.1087	13.44	10.3609	8.5899	6.3755	4.9638	11.4513	1.7223	7.3479	2.9292	2.7034	6.9937	11.0032	2.5582	5.5461	5.4259	6.2332	8.0533	5.1224	10.1291	1.6167	2.9017	1.8648	4.313	6.806	6.6102	1.0331	5.4935	3.3002	14.9692	11.5455	1.665	3.0199	8.7574
ACAA1	ACAA1	19.4231	15.3934	30.8312	12.1853	22.2992	26.0255	16.887	9.5537	25.3469	19.4684	21.7932	24.12	28.3564	8.2507	20.0702	23.2584	22.8963	20.5129	21.8929	25.4806	36.7036	2.6211	22.9992	24.868	17.3255	18.6724	22.6326	19.3739	7.9112	29.104	18.3839	27.1694	25.2246	22.3065	13.3524	11.8312	32.1677	17.2476	15.8122	23.702	20.0289	27.0812	34.4333	23.7916	35.8008	18.8321	19.095	20.0706
ACAA2	ACAA2	43.8926	99.5101	64.2122	62.3026	58.7487	43.7211	84.3347	43.5622	35.4684	34.3421	54.8457	48.5475	68.3235	50.2033	50.4581	32.701	48.3311	50.5661	84.1078	60.5291	36.7001	30.6646	54.897	105.8294	53.2696	47.2879	56.4115	115.3444	49.7937	46.1349	46.9469	65.572	52.9054	38.4001	86.1554	99.3276	91.5709	46.0857	45.5253	40.0784	108.5159	76.6313	48.9356	38.4772	23.0444	95.4217	66.0169	34.2112
ACACA	ACACA	44.0305	66.0577	103.7541	28.3233	20.6501	38.5923	24.6186	21.8387	67.2805	46.2574	26.9545	31.3573	24.6425	4.9162	26.7431	50.452	21.4424	26.2717	69.5524	12.64	34.901	8.875	27.8411	51.0829	29.9972	30.8083	37.4508	27.8702	25.2781	30.0398	21.4012	23.6159	42.129	21.0538	38.1156	23.7889	25.4615	28.6974	28.8025	41.127	104.3357	30.639	27.7599	38.7826	136.9874	11.7111	34.3206	43.982
ACACB	ACACB	31.8102	231.2698	116.6335	157.9419	36.9191	20.6479	138.694	25.4508	29.7774	54.5276	34.9232	16.9073	60.3004	28.7207	124.2438	14.9751	17.7586	80.8675	137.1581	30.9558	20.0716	9.047	64.5328	257.8684	88.2101	24.0192	40.682	160.536	26.1177	14.9723	19.0681	84.5147	75.1373	10.9888	159.1653	198.8617	135.2774	82.5447	46.0929	34.9743	244.1079	86.6494	15.3058	17.6644	14.7879	75.7895	140.5373	23.6499
ACAD10	ACAD10	16.5259	7.7588	16.9289	5.889	8.7747	13.805	7.216	6.8395	13.1738	16.9862	9.5076	15.9054	9.061	4.2504	14.2771	20.1255	9.9271	13.2045	9.2384	11.7181	14.4276	2.6451	12.1791	8.0127	12.9904	13.0938	16.9494	8.0224	9.4959	15.5849	9.2236	11.6314	13.2266	12.496	6.7164	8.0591	6.4513	13.3848	10.8409	12.5084	6.3143	11.6692	11.2125	16.8479	13.4889	5.0423	7.458	18.4679
ACAD8	ACAD8	25.8608	9.6336	26.0312	8.5526	15.3143	25.0843	15.3272	12.6509	31.6459	27.9328	18.1018	20.65	13.3273	12.6185	22.3363	23.8253	13.2629	14.5807	13.3039	18.2265	22.3334	6.8219	24.8298	11.7044	16.1254	21.3694	27.5004	10.6672	12.8792	22.9916	16.8041	16.6204	22.6477	18.9685	11.3744	10.3957	10.4987	20.1908	21.8534	20.1226	12.1966	16.631	20.6507	27.637	22.5267	9.0069	16.3018	27.1288
ACADL	ACADL	1.4224	17.502	12.0302	12.5657	3.7736	1.3599	11.0554	4.4521	9.7086	5.9196	4.8264	0.7748	7.9683	6.5269	3.8786	0.8778	1.3997	4.7991	21.1966	2.5205	1.1558	3.1375	5.0555	17.2044	5.4107	1.695	3.3971	12.139	5.2574	0.7769	1.7474	3.6372	8.5611	0.8724	23.8389	22.0359	14.2768	3.3307	5.2629	4.2072	20.528	8.4244	1.5834	0.9449	7.2319	9.4408	10.755	1.5657
ACADM	ACADM	55.981	69.0656	72.8796	41.3829	34.7903	52.7329	51.5184	32.218	55.3748	58.5647	55.8967	52.692	44.0696	179.4178	39.4708	49.8262	37.7727	43.8044	64.9059	19.6067	51.1204	44.9549	43.5753	95.6708	62.2063	45.4268	57.7306	40.5137	62.7404	60.1738	32.9317	50.0152	49.5337	43.1412	82.4946	57.245	53.8948	54.3357	61.7626	61.7338	85.2975	50.7978	39.2066	45.9281	108.4711	47.4342	53.6894	58.1939
ACADS	ACADS	42.7414	73.2041	93.7441	53.5769	51.9482	76.5453	56.8154	15.6373	41.2405	44.2933	41.935	39.8389	93.4295	103.8825	54.726	36.8741	46.165	51.627	100.0491	58.6502	62.2559	5.8054	53.8407	121.2914	46.0712	35.47	55.1842	102.7511	15.0831	45.6662	34.7074	72.041	63.1654	47.1276	68.6797	40.5345	183.7571	51.2113	25.1122	39.5998	84.8257	82.3979	59.1253	46.2012	32.0013	68.4617	71.9729	36.2098
ACADSB	ACADSB	152.6083	30.9433	92.0662	26.1886	71.3817	309.244	37.1881	37.1712	132.0333	111.4003	59.5911	59.6234	35.543	41.7077	106.3227	48.7808	69.4181	35.3454	28.2407	27.3804	95.2258	62.143	44.4918	30.7388	74.8197	59.6711	79.273	15.6807	110.0321	126.644	48.8995	36.396	107.3433	54.0721	34.8507	29.513	16.9783	101.1712	76.0392	53.5882	29.0185	66.8231	77.7093	42.8112	69.7409	13.6438	36.5148	109.0144
ACADVL	ACADVL	221.1475	201.7118	289.1625	139.9062	249.3685	206.3135	215.8764	91.23	234.207	202.0434	187.224	261.5868	259.5973	405.8759	290.6911	268.9122	262.0376	287.8315	240.0369	460.6719	279.7357	51.2819	264.3799	236.0392	207.3436	209.8417	284.4379	256.703	101.9717	256.0592	210.2931	319.431	261.6807	230.235	144.5976	134.4398	296.5331	243.0899	191.8329	238.4955	262.5992	318.6463	351.9642	265.1976	203.1083	205.7893	203.6553	272.0693
ACAN	ACAN	0.0642	0.0344	0.2537	0.2591	0.4597	0.1793	0.1607	0.296	0.2381	0.0673	0.6015	0.2487	0.1334	0.2485	0.1255	0.0628	0.1275	0.074	3.3779	0.0491	0.042	0.1205	0.6206	1.0261	0.0656	0.1732	0.2709	0.1775	0.1788	0.2805	0.1264	0.1189	1.0009	0.0368	0.0303	0.0619	0.5875	0.2912	0.2803	0.085	0.0655	0.1465	1.0193	0.0425	0.2863	0.2829	0.8907	0.1219
ACAT1	ACAT1	27.3061	68.1953	36.469	47.0466	34.7404	30.9086	66.7377	31.7294	26.2418	31.4708	42.232	27.0818	40.5155	162.7433	28.172	28.9545	30.1149	33.317	57.8407	34.6832	29.0176	21.6508	30.6051	83.2706	33.2742	25.7393	28.2188	54.105	33.5173	30.4773	21.1614	35.8399	39.5474	27.6918	69.1731	64.4411	77.0855	33.0028	30.9554	28.1515	80.352	47.0343	31.9518	25.7913	17.6526	66.917	46.743	25.5903
ACBD3	ACBD3	74.8713	34.7668	51.6717	38.3321	39.7438	52.3203	46.4948	44.6724	71.0492	74.9767	60.2204	65.0836	40.3565	20.6862	52.6021	70.7173	66.7661	73.2587	36.5471	30.7922	61.3376	65.3721	61.4781	35.987	71.2007	64.0804	80.5611	46.7056	119.5877	70.2423	49.1424	67.8524	61.9545	56.6885	38.3659	38.8982	29.5329	79.1549	63.7314	57.8087	31.797	61.3571	47.0693	60.9493	65.2574	54.3671	45.6504	81.5627
ACBD4	ACBD4	13.7534	7.1947	21.0082	7.1513	12.4934	20.226	10.569	8.2378	21.2382	19.235	13.4864	15.666	15.9093	2.2102	16.6017	17.82	15.9152	19.1089	13.641	28.0087	25.0377	4.0449	16.3911	11.3569	14.3856	14.5666	17.0524	10.1867	6.0413	17.5431	15.8538	17.0146	16.5958	18.3642	6.333	6.9698	21.0777	16.1319	13.8306	15.836	9.3993	20.9284	18.42	18.3554	12.7956	8.7014	10.7696	19.469
ACD	ACD	19.5533	6.1842	21.2267	9.2438	19.3935	23.6572	8.7595	14.2334	23.2149	25.6515	20.3059	22.5894	16.4591	3.2044	18.3252	20.0271	24.063	22.0366	14.0345	37.0719	27.9124	10.1361	18.3151	7.8401	21.3768	22.4849	19.3729	9.5948	13.8963	27.0552	25.0779	17.2912	19.5526	23.7314	9.1292	6.6973	16.3614	20.1133	18.3314	22.8447	6.3243	19.3763	26.0017	24.4296	21.3554	13.0876	12.3536	25.2865
ACE	ACE	7.2139	8.0744	8.9575	11.1387	10.6128	4.9574	8.4473	10.6978	6.8902	9.9274	12.2589	12.6069	12.0352	5.3627	8.1587	10.7145	10.7309	7.3411	14.6282	5.8175	4.1397	2.82	13.9884	6.7547	9.1108	6.8793	6.8281	20.9901	10.3696	7.1778	4.517	8.0781	7.1333	2.7824	5.6911	9.3578	7.6658	10.7302	6.8612	9.4775	4.1627	13.3147	7.289	5.8563	19.6077	10.1228	10.8947	5.5375
ACE2	ACE2	0.5773	0.13	0.1258	0.2234	0.3587	0.1235	0.3048	0.3944	0.3587	0.2207	0.1741	0.3781	0.1808	0.0358	0.2489	0.254	0.1693	0.208	0.3679	0.0758	0.2358	0.1835	0.2891	0.2897	0.2001	0.1342	0.4018	0.1425	0.5166	0.1697	0.2774	0.2255	0.2661	0.1983	0.1305	0.1591	0.4582	0.4631	0.3367	0.3039	0.1841	0.1198	0.1473	0.9864	0.4372	0.133	0.3378	0.2569
ACHE	ACHE	0.6726	0.821	2.0991	0.3899	0.8723	1.5028	0.5517	0.2832	3.3049	3.6829	1.4892	2.371	2.1558	82.5138	3.026	1.1437	1.149	3.1932	1.2836	1.7909	3.2831	0.2395	1.8247	0.3868	1.8079	2.5594	0.8127	0.1698	1.0834	1.522	1.8872	2.8075	2.3066	1.5957	0.2434	0.0948	0.5555	0.984	1.4243	1.5112	0.5376	1.035	1.2353	1.138	2.5568	0.1778	0.7059	1.7351
ACIN1	ACIN1	88.0488	30.9003	91.556	29.718	53.046	78.0493	45.9736	41.8299	89.3266	84.8698	47.2636	85.8598	47.0743	18.1428	80.7526	91.4175	64.4182	79.7009	43.2042	59.1339	79.7948	20.7803	84.6464	38.1527	77.0376	60.4485	89.4312	47.7814	48.8165	72.8868	61.1897	67.3625	79.5153	58.4626	28.5601	35.34	27.4433	90.3055	63.5107	67.5087	31.2852	70.1949	71.7145	82.8834	80.61	31.4847	51.6684	100.1316
ACLY	ACLY	108.4658	171.7492	397.7935	68.1412	83.1161	145.9554	77.0291	61.6324	142.079	134.2638	93.0834	99.0068	84.7723	14.0352	119.6258	155.5948	124.926	98.0686	127.7866	48.7119	123.6252	33.6776	87.3869	95.4602	92.1621	83.6522	119.2996	85.5335	69.173	121.8445	73.1819	85.9953	118.7019	90.4448	49.9477	61.0297	49.0912	103.2107	75.4003	105.1977	489.152	104.7376	107.7977	104.5083	285.7035	65.8772	90.7377	136.4788
ACO1	ACO1	31.0889	190.2225	72.6157	110.104	55.9675	37.5202	168.8041	37.1959	31.5711	47.8658	62.6131	29.6182	93.1264	16.0269	71.9902	27.4631	29.5318	70.2127	155.2056	29.9201	29.0899	33.7562	67.572	245.0592	57.3977	35.9879	47.7951	151.3473	55.1436	31.7064	24.3018	69.3734	82.6195	23.2436	140.2408	189.5411	160.6361	49.3407	54.9094	16.1423	243.8478	129.8509	35.4721	19.5242	27.1931	103.6002	104.9999	29.9073
ACOT11	ACOT11	1.5327	0.1467	0.8003	0.2062	1.0057	1.1629	0.4377	0.7369	1.1424	1.2098	0.3156	1.5607	0.4366	3.271	1.0639	0.9959	1.0619	1.1661	0.678	0.4522	0.8439	0.2345	1.2569	0.2707	0.8743	0.9939	1.0954	0.439	0.5659	1.3496	1.056	0.6642	0.8656	0.5997	0.2481	0.3064	0.2239	1.1909	1.663	0.7769	0.0732	0.9674	0.8946	0.5299	1.017	0.2547	0.3068	0.9448
ACOT7	ACOT7	10.2864	6.1628	13.7525	6.0217	16.7836	13.7779	8.4578	6.8831	8.9931	14.6103	11.7365	14.0502	14.9987	1.4903	12.8461	25.0202	19.0499	15.3521	14.6669	16.6769	17.1705	5.0791	13.7033	7.1231	10.2882	9.0865	17.4173	16.0698	6.7832	14.621	21.6851	14.9029	12.7194	15.4555	4.3923	7.2021	16.3166	7.3052	7.8977	11.4702	7.6118	14.2701	24.2466	13.2019	17.6964	12.9878	9.2812	12.9019
ACOT8	ACOT8	9.3226	4.6013	9.8953	5.1965	7.7301	9.3358	5.5398	5.7345	9.9689	9.4238	8.4751	9.3325	8.1263	9.0969	9.6972	11.4885	8.7464	8.351	7.6666	11.3765	10.394	4.0926	9.9152	5.8036	7.9766	8.5017	10.0628	7.8651	6.2637	11.0321	9.4478	10.2099	8.6059	9.2166	4.2647	5.7784	9.3564	8.6907	7.6087	10.6926	5.1127	9.2671	11.7529	12.9372	10.2872	7.3365	7.0701	10.4859
ACOT9	ACOT9	18.1143	14.8402	17.909	20.5749	26.0919	23.8261	30.1576	24.273	21.0056	27.4033	29.7717	20.9422	19.025	15.2262	22.4022	17.9096	26.584	28.728	23.5055	15.3943	16.4764	12.4006	24.1195	20.2344	27.6469	15.9585	16.8084	28.1202	35.0089	19.3703	17.2595	27.2695	27.0985	10.5143	13.6956	26.6351	18.5459	26.6831	32.9488	20.4906	19.7585	24.4276	18.7917	10.0979	21.6998	27.4255	23.6707	20.7105
ACOX1	ACOX1	40.3276	77.9182	46.2267	55.6821	43.6967	32.7171	78.4314	29.6814	37.7943	41.544	46.7902	35.0211	48.7453	25.8686	37.5942	37.6266	26.9723	54.5302	53.9273	25.6891	36.8831	23.0721	53.8155	74.772	41.3832	35.0467	45.1056	55.7475	60.265	38.7224	26.9003	59.2295	49.729	22.9946	50.6713	72.283	38.9947	42.1853	46.8439	35.971	67.5033	70.0247	28.5644	34.2421	36.6689	47.2112	52.5537	36.4421
ACOX2	ACOX2	13.4343	22.9346	19.3439	14.0052	10.8087	18.2272	15.2284	13.7621	21.4868	19.4631	17.5093	16.9351	16.3439	5.0119	14.8801	9.0335	13.8497	14.203	18.8535	13.5695	15.2405	6.6809	15.988	21.5218	15.9079	14.7625	11.7389	16.6846	12.4445	15.644	13.39	14.3652	20.7701	6.592	19.2699	15.6503	19.97	16.5602	15.7303	15.9281	18.1583	20.8232	17.3621	10.1462	10.5843	16.8099	14.2501	14.531
ACOX3	ACOX3	41.2549	8.315	46.5035	13.7804	23.7349	47.1829	15.4366	20.4116	45.2656	44.1073	25.525	30.5541	29.5823	4.6384	26.9005	42.9374	28.6687	25.2739	16.4066	30.7709	52.856	10.5681	33.603	15.4961	25.5478	27.9759	49.7188	15.4336	16.9605	41.2841	22.485	28.4321	36.4967	33.2428	9.8997	11.6895	15.3195	33.3927	29.462	37.3454	13.2264	26.105	31.4176	39.5584	65.7718	11.3607	18.5565	39.2671
ACP1	ACP1	69.6799	26.9181	49.1801	26.8309	53.602	58.7335	37.0425	47.1164	63.2702	57.1481	54.752	67.2229	38.1951	25.6961	44.3747	74.6162	47.9914	53.5887	38.0254	47.4513	67.717	55.9198	50.5114	29.7893	48.7635	68.5537	58.2605	33.2769	74.9172	65.3742	47.9732	45.942	44.2598	77.0172	33.0335	33.9305	32.4973	56.2445	57.6466	58.247	30.4842	44.634	53.7755	76.4326	54.8942	39.4684	38.664	74.6455
ACP2	ACP2	38.9388	17.7114	33.9665	26.5436	38.5215	46.7591	32.6335	25.9369	37.9004	33.9953	49.1315	46.1021	59.7806	10.021	47.4805	42.4032	46.6814	35.4141	36.3228	45.342	49.0133	18.4613	45.1077	34.2124	33.2085	34.5677	41.7151	64.1377	30.6713	51.4084	28.7256	60.4907	36.7151	34.3471	15.5147	30.8117	42.5055	37.3955	35.1275	34.5202	30.2534	52.2093	57.6411	39.3218	57.5418	52.4612	36.6095	43.8961
ACP5	ACP5	52.5226	1.6954	25.0277	10.1932	42.9459	61.8211	39.7764	34.2932	39.9156	30.7987	42.4903	41.5427	103.3653	0.8101	45.3532	79.3904	52.8564	77.6174	18.2431	53.247	84.0471	12.1365	40.8978	11.2787	32.8376	36.7934	38.0207	116.6532	40.4279	46.678	28.5902	183.833	43.9424	36.8985	3.6809	38.7939	14.2145	34.6854	38.4931	36.839	5.2525	48.3177	75.7123	24.0885	134.9436	87.1027	27.1277	32.9626
ACP6	ACP6	4.7819	2.3136	9.3444	2.0061	4.9329	6.5524	2.5003	4.4562	7.1349	8.8391	2.7285	7.9877	7.771	0.9597	4.0849	6.0449	3.1279	4.4264	2.9359	5.2911	9.0595	2.119	7.2361	2.6325	4.3715	5.7111	7.7354	1.6729	4.6449	9.5352	5.545	6.3513	4.9901	7.0736	3.5606	1.0348	2.6986	6.9991	9.2809	7.5809	1.4797	5.1769	3.8428	7.712	15.3732	1.119	3.4449	9.5068
ACRV1	ACRV1	0.2272	0.0869	0.1245	0.0395	0.1065	0	0.0279	0.094	0.1504	0.0936	0.2027	0.5693	0.0767	0	0.041	0.2094	0.2256	0.0823	0.3108	0.2387	0.14	0.0432	0.2805	0.1433	0.2085	0.1992	0.4217	0.1057	0.213	0.1199	0.0335	0	0.1197	0.0818	0.1403	0.0492	0.2306	0.1494	0.1075	0.1719	0.0455	0.2222	0.1079	0.3149	0.2449	0.1444	0.0825	0.2118
ACSBG1	ACSBG1	0.1329	0.0293	0.4198	0.0523	0.1026	0.093	0.074	0.2322	0.1957	0.5186	0.2075	0.0294	1.238	0.0128	0.2769	0.0336	0.2251	0.1587	0.0214	0.1397	0.1124	0.0312	0.2636	0.0345	0.0942	0.064	0.254	0.0255	0.0969	0.1349	0.0081	0.677	0.1081	0.197	0.1555	0.1245	0.0648	0.138	0.259	0.2795	0.011	0.2052	0.1755	0.1328	0.1475	0.0271	0.0895	0.0612
ACSBG2	ACSBG2	1.0722	0.0594	0.7797	0.1124	1.0512	0.9522	0.1749	0.6025	0.7881	0.8173	0.3751	0.7411	0.2475	0	0.8883	0.2385	0.7891	0.7501	0.177	1.1651	0.6644	0.1846	0.655	0.1959	1.0239	0.6428	0.5489	0	0.3639	1.0246	0.8197	0.4001	0.3578	0.489	0.1439	0.1541	0.0438	0.7375	0.9794	1.101	0.0259	0.3164	0.5686	0.6277	0.5579	0.0457	0.2938	0.9892
ACSL1	ACSL1	90.0763	1348.2099	583.656	713.0878	145.5338	94.513	422.7267	123.8649	91.296	211.487	212.8203	54.6999	313.9502	319.9002	241.9899	89.5899	58.9479	205.7823	714.4434	63.467	77.766	131.5551	270.5755	1583.4444	256.1192	159.185	176.8814	682.3847	184.1067	45.897	63.2377	387.1251	322.7605	73.664	699	989.2385	619.153	144.3042	218.971	151.1485	1717.3469	496.9344	77.8104	38.1052	531.5448	349.7681	549.5797	100.7185
ACSL3	ACSL3	125.2576	25.9842	117.2682	30.9853	59.5945	87.4424	49.7709	60.6819	122.9994	110.6261	79.2726	120.7618	108.7359	36.7744	70.3478	124.2525	51.1002	63.0697	40.5283	56.9317	117.1989	48.1057	78.7217	47.5387	83.2441	110.1364	132.0395	48.8345	80.4768	107.431	57.5528	64.2275	82.2246	96.9937	34.8032	36.0904	27.1843	88.6429	77.7857	162.7082	37.0482	66.2972	89.5974	158.3726	629.5979	35.5879	53.845	116.072
ACSL4	ACSL4	37.0199	51.1215	47.5654	40.287	39.9829	38.5788	82.6476	53.3072	40.5692	47.2356	50.1413	38.3178	33.4809	13.6578	41.9865	46.3301	34.4221	49.4358	45.5212	13.8967	28.8155	40.8065	67.624	51.7985	55.3213	37.3537	39.0842	78.9678	78.1507	35.6464	37.1225	50.9571	52.2888	23.001	68.5257	60.0929	33.9746	53.1298	70.2069	47.5811	50.6478	50.444	27.9109	27.5149	38.8513	61.8106	47.063	37.7949
ACSL5	ACSL5	29.9803	13.0685	20.515	20.0571	27.0275	24.4964	28.3155	30.1356	41.7533	42.0271	49.4258	37.8612	28.1857	2.3889	45.8041	33.2256	33.0928	29.337	18.7642	21.4907	31.0559	28.3948	44.0285	29.1618	30.3319	34.908	27.4421	32.9575	36.5014	24.5688	22.4626	32.8425	31.4312	22.395	19.8886	23.9739	24.5946	42.3094	28.9662	32.0355	16.293	35.9385	30.1257	27.8903	28.3166	30.1262	33.1128	33.0604
ACSL6	ACSL6	0.3674	0.0341	0.2204	0.0342	0.1435	0.1448	0.1387	0.1303	0.2015	0.4288	0.4096	0.2959	0.062	0.1309	0.1233	0.258	0.0707	0.2139	0.0872	0.0433	0.2695	0.0749	0.243	0.0596	0.2377	0.4256	0.0348	0.118	0.1449	0.3417	0.1972	0.1814	0.1382	0.085	0.0648	0.0341	0.0399	0.2819	0.3476	0.3523	0.021	0.124	0.1683	0.1682	0.3159	0.089	0.1192	0.2887
ACSM1	ACSM1	12.6067	0.0832	10.0423	0.2564	1.9417	8.0684	0.4964	2.4595	2.7151	7.7431	26.9528	4.866	301.9428	0.0242	13.4994	3.2936	2.8423	3.2084	0.425	20.6104	4.4353	1.3004	1.5727	0.1372	54.1418	2.792	2.9245	0.2892	1.2946	7.9553	3.4332	55.6905	3.1503	5.6748	0.9212	0.1514	0.0263	3.4397	12.2371	234.4822	0.0156	7.065	3.7456	19.7006	222.7403	0.1207	1.8058	19.2624
ACSM3	ACSM3	8.5952	0.2	15.3888	0.9492	4.0455	10.7327	1.6424	6.3665	7.887	12.5417	2.1588	6.0165	6.8898	0.4075	7.4031	5.0365	3.5799	5.939	1.0561	2.7363	4.916	5.6946	5.4845	0.3372	7.9618	5.0765	6.2828	0.3961	3.8851	7.6606	7.2362	2.3764	4.0744	6.7648	1.2913	0.2894	0.1005	5.2859	5.2682	5.2446	0.1131	2.8461	6.5881	8.3133	67.4084	0.3524	2.249	10.8852
ACTA1	ACTA1	0.341	0.0457	0.3813	1.814	1.3517	0.5066	4.5469	2.7475	3.9106	0.6145	47.8349	3.2573	6.0761	74823.3152	13.4203	0.825	4.6122	2.8105	20.4041	1.6566	3.5541	1.419	1.2523	1.1293	1.3343	0.8282	0.5933	0.1388	5.4385	0.945	0.4395	1.3023	14.3389	1.0737	0.1843	0	0.2018	0.327	0.0706	0.5641	0.1196	2.7232	1.063	0.3101	6.1636	0.2739	3.9827	0.7788
ACTA2	ACTA2	581.4575	72.0553	545.3182	145.0232	818.1623	1058.2734	314.8055	549.5963	1282.144	878.6679	537.8506	908.344	299.3505	26.3376	764.4675	788.3221	874.1635	625.0651	1363.6946	413.9036	599.5329	267.9337	685.7759	309.1867	805.2669	777.878	772.1749	93.4506	328.0947	933.2441	1265.0508	370.6823	619.5539	693.5771	104.7568	50.3342	180.8435	412.3428	583.7092	588.1382	109.302	382.5582	945.9529	892.3781	533.0709	112.406	507.704	600.1826
ACTB	ACTB	2159.1489	1367.6417	1748.5187	1935.0998	3349.845	2987.7167	2162.1313	2687.3619	2619.8959	3280.1089	3767.0051	3308.8748	3463.3269	405.2427	3310.8478	3146.5858	4733.2808	3975.3026	3295.4935	3594.3797	3224.2183	3428.5245	3161.3483	1947.2708	3483.3664	3006.396	3447.8142	2870.7194	3882.0146	4462.8976	4160.8215	3187.3799	3063.9173	2909.3805	1278.609	2175.2187	2542.2223	2431.959	2843.7863	3186.2553	2132.7177	3092.4621	3456.8362	2489.0094	3394.0592	3146.1343	2460.5112	2561.394
ACTC1	ACTC1	0.0278	0.2981	0.6046	2.3347	0.2739	0.0827	0.8618	0.3628	0.2837	0.1872	0.8252	0.1046	0.0438	122.4383	0	0.0598	0.221	0.1411	36.0036	0	0.16	0.5743	0.3847	2.4821	0.2457	0.1708	0.0516	0.1813	0.4463	1.0282	0.0861	0.0708	1.4619	0.0701	0.2887	0.0211	0.6589	0.6831	0.0921	0.0737	0.3709	0.4127	0.8328	0.2025	0.5598	2.0359	1.6272	0.1453
ACTG1	ACTG1	3251.9282	903.4887	2946.6244	1471.2247	3415.6668	3582.5127	1514.6073	2700.5407	3425.7427	3405.6317	3303.1291	4223.4885	2977.8516	348.9915	3422.3155	3955.8622	4425.1349	4185.0334	1914.7453	5132.9548	3847.4297	2118.1615	2920.3048	1147.6016	3320.6427	3632.195	4242.726	2180.8944	3546.099	5977.1205	4486.2396	3778.1075	3157.9631	3916.4173	989.0837	1532.6362	2314.4888	2425.9054	2802.6774	3893.7733	978.1057	2843.0459	3456.7202	3968.9266	3565.452	2907.0013	2066.7115	3177.2831
ACTG2	ACTG2	203.9719	21.0008	197.1684	68.9045	467.1352	336.4606	177.2024	321.2661	539.6993	313.8524	442.6076	296.1554	163.7032	1.4417	391.4191	330.4721	529.0584	299.0113	467.7214	345.716	142.0675	257.4669	311.2155	78.0297	342.6473	204.6071	359.6525	8.9313	184.5977	375.8964	727.8878	177.9276	293.068	215.0613	33.9622	1.5966	12.5701	73.7486	272.4382	226.8161	6.6153	236.2821	404.0893	271.8893	204.1316	13.4737	433.2171	169.0507
ACTL6A	ACTL6A	43.8475	13.6779	30.5751	14.3118	29.959	46.0827	22.4926	29.2157	42.5518	37.6159	33.4885	43.6588	21.1256	5.9821	34.181	46.8518	36.1478	30.862	20.0779	11.4786	42.9082	24.9842	32.7117	16.4015	36.3675	35.0546	37.1562	21.0486	43.2684	49.2361	37.4782	28.5512	31.1587	39.9104	16.9446	19.1421	14.9112	39.0916	39.5783	38.4909	12.0646	29.2349	29.1295	39.9824	32.7233	21.7457	22.0299	46.7954
ACTL6B	ACTL6B	0.0268	0	0.0343	0.0163	0	0	0.0461	0	0.0249	0.0258	0	0.0672	0	0	0.0339	0.0577	0	0.068	0.0367	0.0563	0	0.0179	0.0232	0	0	0.0274	0.0747	0	0	0.033	0	0	0	0.1013	0	0	0	0	0.0444	0.071	0	0	0.0223	0.0325	0	0.0133	0	0.14
ACTL7A	ACTL7A	0	0	0	0	0	0	0	0	0.1584	0.0821	0	0	0	0	0	0	0	0.0542	0	0	0	0	0	0	0.0343	0.0437	0	0	0	0.1053	0	0	0	0	0.037	0	0	0.0328	0	0.1131	0	0	0	0	0.0537	0	0	0.0558
ACTL7B	ACTL7B	0.0455	0	0	0	0	0	0.0392	0	0.1266	0	0.1422	0	0.0359	0	0	0	0	0.0578	0	0	0.0655	0	0	0.0402	0	0	0.0423	0	0	0	0	0	0.042	0	0.0394	0	0	0.0349	0	0	0	0	0	0	0	0.0225	0	0.0594
ACTL8	ACTL8	0.0691	0.0185	0.0442	0	0	0.0342	0	0.0501	0	0	0.3236	0	0.0816	0.0377	0.0437	0.2973	0	0	0	0	0	0	0.0299	0	0.0555	0	0.0962	0	0	0	0.0713	0.044	0	0.1306	0	0.0262	0	0.0265	0	0	0	0	0	0.0419	0.1304	0	0.6809	0
ACTN1	ACTN1	167.2589	49.5443	177.7455	57.2269	205.1385	256.0328	111.5189	111.7977	233.7023	173.2246	129.8587	230.8575	112.3203	6.0032	210.5751	187.0905	228.5062	198.9454	181.9591	100.5913	176.7214	77.3819	188.6571	111.963	179.4942	147.3289	176.6492	46.433	86.5548	219.5138	290.2063	151.0413	179.9729	144.7457	36.402	49.8826	70.7752	123.5081	163.7434	142.6584	104.922	156.2372	195.5892	180.6271	210.4396	52.832	156.4174	164.2911
ACTN2	ACTN2	0.1262	0.1351	0.0538	0.0959	0.0345	0.0833	0.1718	0.198	0.0877	0.2021	0.3282	0.0659	0.0994	3753.9338	0.0133	0.1583	0.2818	0.16	2.6458	0.0994	0.0453	0	0.1544	0.2136	0.1603	0.1398	0.039	0.2169	0.2146	0.1165	0.0217	0.0402	0.2229	0.0662	0.1	0.1275	0.0996	0.242	0.0696	0.1252	0.059	0.1439	0.0437	0.0637	0.1851	0.1195	0.3809	0.0686
ACTN3	ACTN3	0.1657	0.1085	0.2119	0.0896	0.0201	0.1277	0.0317	0.1334	0.1365	0.0885	0.0862	0	0.3626	653.723	0.1164	0.1584	0.1463	0.2102	0.2771	0.0193	0.053	0	0.1273	0.0163	0.2217	0.0377	0.1196	0.04	0.0403	0	0.095	0.3282	0.2037	0.116	0.0478	0.0837	0	0.1978	0.061	0.0975	0.0646	0.1891	0.1837	0.134	0.0232	0.1366	7.1292	0.0961
ACTN4	ACTN4	303.6578	116.9768	325.1116	144.3505	395.8349	473.6056	221.2708	174.375	473.5064	354.4214	299.6898	409.4338	245.5078	28.7695	418.2967	374.8488	466.3146	368.4877	504.8943	179.921	395.8591	57.8574	334.6381	212.4979	316.7806	336.43	356.8092	171.4573	130.1787	378.02	462.4193	335.2179	358.9175	351.4592	81.7203	109.1186	235.8988	282.7546	263.4482	272.2245	132.9579	311.8246	300.9163	410.9381	371.1088	149.9185	302.1821	315.6296
ACTR10	ACTR10	64.1158	35.2112	50.7945	38.0421	48.0481	58.274	50.6118	56.115	61.5543	66.4565	61.5636	59.7298	42.7067	32.1224	50.8112	52.9648	56.289	56.4745	43.0702	60.3909	63.6897	68.6351	51.043	39.8361	55.8597	55.6017	54.9847	45.5956	96.6706	69.9755	50.0448	51.1142	54.3248	54.1481	41.6354	51.0157	44.9578	61.7906	63.0567	54.7299	44.7333	50.7951	63.0328	55.7657	49.6548	62.3411	47.3635	63.4367
ACTR1A	ACTR1A	71.7156	56.8436	77.7355	63.9435	86.1789	93.1658	84.9787	64.3737	74.7215	79.0669	96.8553	80.4482	102.5947	74.1574	82.047	79.6059	104.6791	85.5394	94.625	86.9679	86.12	34.9076	91.9483	86.78	75.2563	65.8419	79.8444	100.7031	71.7315	104.4355	71.4719	90.478	91.1935	65.8274	50.8507	79.6184	101.4188	83.5241	75.6998	79.031	89.2082	94.8623	89.6619	65.8649	89.4728	103.0803	84.454	76.1049
ACTR1B	ACTR1B	99.6358	45.3866	104.0825	48.5059	85.8271	113.4053	58.1818	49.0468	112.1882	110.1602	84.1227	104.4824	83.7855	68.3781	102.2659	125.0347	112.0828	97.0571	85.1079	90.798	124.0421	19.6445	99.9969	59.7888	88.7798	102.3348	105.8617	68.8661	39.1485	117.744	86.3496	95.1944	93.4381	112.2717	49.6345	41.5363	97.308	96.3704	75.6979	96.4303	50.2622	98.3613	114.079	124.1766	99.8699	67.1337	84.0465	109.8327
ACTR2	ACTR2	237.034	129.7512	185.5927	134.5378	160.6967	182.2414	242.5549	200.2311	216.4403	213.5612	252.8994	198.3737	149.2338	62.1611	181.7438	237.9827	194.0302	207.792	176.4113	67.5115	203.6171	169.1171	251.0355	179.7439	200.5502	204.5023	210.1825	250.3652	355.9623	248.8389	152.2112	224.3028	197.6169	153.4253	124.6779	217.9869	123.5875	264.9146	257.5446	217.2253	145.1302	191.2103	160.9958	179.8571	223.4689	216.781	189.2856	236.1193
ACTR3	ACTR3	53.3465	22.6817	40.1906	29.214	48.8175	47.146	50.7397	49.9488	52.7067	54.5814	56.7165	51.9308	36.6802	11.8999	48.247	60.3881	59.3665	59.1767	39.0394	21.9874	50.1305	50.7126	61.2462	35.6152	54.1031	47.5763	55.5985	54.2691	97.8482	64.8012	50.3487	63.7565	48.0819	47.3851	26.1709	42.8204	30.483	57.0194	68.3222	52.2516	29.7701	45.7833	43.8472	44.6431	58.0456	57.8144	43.4777	60.4393
ACTR3B	ACTR3B	10.5568	1.8527	6.6654	1.8394	5.1244	4.8093	2.7209	3.7923	10.9109	7.2484	5.4156	9.7138	3.1242	1.5644	6.6076	16.4479	5.177	7.6857	10.4603	14.3897	10.037	2.9299	5.7771	2.046	4.2199	11.3268	15.5573	1.8375	3.5863	6.9705	5.007	4.2149	4.319	17.2135	3.0001	1.956	2.2918	5.7214	4.0457	6.8463	1.9441	4.8998	7.9495	18.1884	6.1584	2.097	2.9383	12.5488
ACTR5	ACTR5	18.4885	5.896	16.6279	7.3925	12.8586	16.554	9.793	11.0893	19.4065	20.7983	14.6831	17.1133	11.7438	3.4132	16.229	16.3032	15.0509	16.084	10.6077	18.2389	18.9911	6.0967	14.8526	6.8276	18.6562	17.3479	16.6449	7.6868	10.9082	19.5061	16.1765	16.6571	13.6739	16.8584	7.8962	7.2804	8.6192	21.4016	17.1904	15.2983	5.5809	13.3584	16.3266	17.6865	18.2148	11.453	11.3863	23.9004
ACTR6	ACTR6	42.4809	15.127	29.3269	13.7777	20.5046	26.5021	21.2491	24.4373	30.1233	34.0654	25.6937	31.2582	18.0452	9.6124	23.3296	33.1377	24.4043	28.0143	16.0915	27.1751	36.0629	36.1513	25.3301	15.1432	29.82	33.5848	35.4486	14.0068	49.3115	39.3978	27.0053	24.8274	28.8494	33.1095	21.4013	17.4897	15.1355	32.2457	28.6379	34.0853	15.2283	24.5577	27.7717	35.1791	26.3725	18.812	20.6186	40.2831
ACTR8	ACTR8	34.685	12.0932	29.6292	12.5893	18.08	27.19	21.7175	19.2258	32.6738	31.1998	23.7263	37.0728	15.346	8.2866	24.1366	37.3321	21.4695	24.0229	16.6887	15.0175	28.7196	11.959	26.8194	16.6058	23.6894	25.9641	30.7563	14.0223	25.729	28.0645	18.2443	20.3204	21.8632	22.3828	11.717	14.1286	11.9096	37.0432	30.5005	27.2802	14.8258	25.1447	19.4692	32.7852	25.1192	14.1508	18.6787	33.3599
ACVR1	ACVR1	54.3481	31.6842	50.9393	44.7352	44.8582	66.4012	42.1423	47.3771	52.0809	62.2249	42.8264	64.2923	32.2742	14.6238	42.1584	53.2879	52.499	49.2199	41.0288	33.5582	48.9136	38.1747	50.1484	33.9801	57.8392	47.5828	56.3296	50.3572	52.579	50.0003	45.7199	38.025	48.5708	35.6147	52.7632	42.9649	27.5155	54.1367	57.2263	50.5284	26.5507	48.0993	48.2908	48.517	58.163	51.669	44.636	55.8927
ACVR1B	ACVR1B	46.0172	16.6727	41.8307	23.5686	34.5827	56.8378	21.8579	24.4949	51.8732	48.3713	37.5136	49.5803	25.12	7.3076	44.7026	46.65	33.3064	42.5282	22.5049	22.4543	56.9126	18.6189	36.9532	20.6889	34.6326	51.3481	48.7191	20.3705	32.854	41.9623	31.5206	36.0868	38.666	48.8388	17.5681	23.3341	14.84	46.624	39.2702	41.6779	18.9608	34.7057	34.2482	50.7475	39.9781	14.8713	27.3106	48.4448
ACVR2A	ACVR2A	25.032	7.8496	22.4958	8.1114	11.2499	18.5988	13.0417	14.8875	22.475	22.5474	12.9418	20.5025	6.4446	3.9639	12.4088	22.0825	9.0944	11.9672	8.4208	8.3256	17.1344	11.3897	20.9995	9.9324	14.9845	19.7996	21.5951	10.4394	15.0809	18.3193	15.9593	14.2287	12.9521	13.5424	10.3911	9.5336	6.3296	18.5149	18.7511	17.7757	6.9463	14.6236	10.4418	23.3555	18.3913	9.3851	11.2128	25.7558
ACVR2B	ACVR2B	10.3545	1.6581	8.6605	1.3321	4.2861	6.0365	4.7088	6.1976	9.1335	7.5103	3.0146	5.7541	2.1219	3.5959	4.3199	4.1013	1.3171	2.4335	2.8802	2.178	7.6298	3.8793	6.9984	2.4439	4.527	6.6353	5.5871	3.0571	2.7187	6.8467	7.3014	2.6911	4.237	4.2723	3.1857	2.6259	1.59	9.7028	7.5576	5.8589	1.4573	3.171	3.4438	7.193	3.7959	1.8113	3.6881	6.4972
ACVRL1	ACVRL1	26.8835	24.2093	23.427	40.4525	33.837	19.5933	37.8353	21.9453	21.867	29.0711	58.4623	28.6915	45.2501	10.7806	35.0011	33.2042	46.7203	37.1999	58.6067	28.4291	13.111	9.3902	40.469	43.3455	32.8173	23.0939	28.4494	75.1498	23.394	18.4154	10.3714	37.9683	38.8302	17.9898	21.3248	27.9849	86.5106	53.7362	21.7983	23.1207	36.8611	42.7763	34.4577	17.9582	23.8715	75.3674	65.9775	15.4053
ACY1	ACY1	0.1213	0.0578	0.1895	0.0164	0.2359	0.1602	0.0812	0.0586	0.1874	0.1555	0.1473	0.2533	0.2017	0.0368	0.1705	0.2319	0.2007	0.1367	0.0922	0.2832	0.0775	0.1077	0.1864	0.1072	0.2272	0.1792	0.3252	0.0732	0.0983	0.1494	0.1946	0.103	0.087	0.3056	0.0233	0.0715	0.0479	0.1758	0.1116	0.1427	0.0946	0.0769	0.2465	0.2125	0.1356	0.0666	0.0685	0.3343
ACYP1	ACYP1	12.1576	2.5933	9.9378	5.3934	8.4639	9.6271	6.0201	6.732	13.6908	15.2507	8.7712	10.6707	6.0402	5.2653	8.6251	14.2136	7.0872	9.5455	4.6405	14.9244	13.3123	7.2006	13.102	2.7156	9.5886	10.5906	10.0022	7.1368	10.565	11.9276	11.189	10.798	10.6191	6.9442	3.82	5.1691	3.8494	12.6897	15.4481	12.0686	3.4461	10.3628	11.0471	11.6567	9.4658	3.3546	6.2003	16.743
ACYP2	ACYP2	11.6172	7.783	8.5317	7.5393	9.335	9.8416	11.3415	7.3169	10.2785	8.9443	13.0639	11.1448	10.1506	32.1471	8.5543	11.5951	10.182	9.3432	9.8146	12.4597	12.6232	11.1195	9.5288	9.3985	8.0989	9.0718	12.4473	8.9752	12.4574	11.7477	9.8754	9.4618	9.7017	12.4171	7.2261	8.8622	13.4801	8.7356	8.7566	9.0388	10.7788	10.5741	9.8711	15.8615	8.1676	11.8799	6.7888	11.392
ADA	ADA	4.7411	7.3022	6.6977	6.2617	6.1273	2.7863	8.5088	8.4942	5.5501	3.6845	8.6042	5.3713	7.3788	4.4071	6.1386	8.3914	4.4364	6.7022	12.0384	7.2203	3.4244	5.0447	11.3109	7.4329	5.0803	4.1297	5.8096	15.9346	6.9302	3.4368	3.4388	8.7213	5.7079	4.9715	6.5516	10.4522	12.4346	9.2589	3.4179	4.9841	9.5956	8.5926	6.0913	8.1972	5.6194	21.3752	7.7	4.7961
ADAM10	ADAM10	61.4363	8.1933	41.2142	13.4685	22.572	40.9348	22.008	28.8535	37.9219	42.6335	34.5836	38.8488	16.662	4.4591	27.7999	39.143	35.2932	22.0926	15.2885	13.3296	35.8038	28.4793	36.4457	12.901	36.4978	28.6023	39.9636	23.3448	47.7542	38.3765	28.0919	27.5967	29.1246	22.4416	14.9897	15.7994	10.8965	44.3658	40.5006	32.7879	9.2791	27.335	27.8342	35.2904	36.9466	17.1754	23.2926	37.9247
ADAM11	ADAM11	1.0062	0.2056	1.5568	0.1529	0.5502	0.9049	0.2392	0.2014	1.6073	1.9468	0.5166	0.9952	0.3337	0.0072	0.7701	1.623	0.4863	1.4941	0.2716	1.2795	1.3324	0.1587	0.5835	0.1754	1.0733	1.178	1.4619	0.2731	0.251	1.011	0.8738	1.1967	0.7688	0.6337	0.2633	0.1003	0.1097	1.3205	0.9207	1.0339	0.1672	0.7704	1.0126	0.9632	0.9989	0.1636	0.5807	1.9698
ADAM12	ADAM12	13.3259	24.4688	15.0995	13.1119	5.6396	4.5322	21.8165	1.8535	7.3967	8.4346	10.0269	44.1984	13.4731	0.3033	5.0585	143.7566	1.3665	8.5636	10.227	9.3821	3.4284	1.9062	20.9649	14.389	7.0654	6.0874	86.6524	17.2111	8.2837	3.3671	1.1796	9.1486	10.2451	3.4838	10.9641	26.1284	7.2303	12.4847	7.3831	5.9106	25.6776	15.742	17.2673	21.5662	34.4478	16.7414	8.3596	23.1857
ADAM15	ADAM15	62.6664	41.7445	67.2809	56.7777	99.0522	55.4491	66.8838	49.7541	79.9257	72.142	163.1063	73.2227	107.6685	15.6336	96.4485	98.8902	105.8217	95.2206	86.7972	73.4539	72.2979	25.0734	87.4899	76.0569	74.0352	78.5028	72.4546	82.7885	49.0783	83.0525	57.2188	86.8738	93.3501	67.5809	35.5171	56.8196	167.0592	96.1123	60.107	80.7913	53.3631	95.4362	80.4897	93.147	112.1572	105.64	114.0256	77.4398
ADAM17	ADAM17	18.2409	4.3648	17.7268	6.699	13.8157	15.6384	9.9899	11.4001	14.747	15.2645	11.1255	15.9468	6.9798	3.1993	13.6771	19.4809	15.2073	16.6377	8.3921	4.2179	13.1592	4.0181	15.5062	6.4472	15.5239	14.5733	19.5328	10.5113	20.7703	18.0926	11.6442	13.6485	13.3524	13.6008	6.6153	7.8322	4.2685	18.3238	16.3153	14.4575	4.4375	11.9813	10.9916	16.4145	15.61	7.99	8.7517	20.2633
ADAM18	ADAM18	0.0167	0.0089	0	0	0	0	0	0	0	0	0	0	0	0	0	0	0	0	0	0	0	0	0	0	0	0	0.0155	0	0	0	0	0	0	0	0	0	0	0	0	0	0	0	0	0	0	0.0082	0	0
ADAM19	ADAM19	4.2679	1.3202	4.7256	2.258	3.0029	1.9581	2.5474	3.2948	3.4801	5.2385	5.0351	5.5542	4.5014	3.3447	1.8303	8.1294	2.0364	3.5869	9.5594	1.9549	2.7826	0.8261	9.4634	3.1265	3.22	3.206	4.6126	3.7536	3.3108	2.4145	1.595	2.6219	2.8435	0.6876	2.5533	2.5511	1.2142	4.1692	3.5743	3.1967	1.7233	1.5759	2.331	2.5275	4.6179	5.6265	4.3533	2.8606
ADAM2	ADAM2	0	0	0.0561	0	0	0	0	0	0	0.0843	0.0685	0	0.6738	0	0.2774	0	0	0	0	0.0691	0.1261	0	0	0	0.1937	0.0449	0.0407	0	0	0	0	0.0558	0	0	0	0	0	0	0.0726	0.6097	0	0	0	0	4.6062	0	0	0
ADAM20	ADAM20	0.0912	0.0855	0.204	0.0554	0.2493	0.2258	0.1177	0.2807	0.1056	0.2191	0.1423	0.1142	0.1077	0.0124	0.1153	0.0981	0.2037	0.0867	0.1247	0.1197	0.0983	0	0.2167	0.1007	0.2379	0.1399	0.2327	0.3218	0.2161	0.3089	0	0.2032	0.1261	0.1436	0.138	0.2764	0.081	0.1049	0.151	0.0604	0.096	0.2081	0.1895	0.1659	0.0287	0.0789	0.058	0.2975
ADAM22	ADAM22	4.6385	3.9588	4.1327	2.7217	3.0846	4.5894	10.8479	4.5814	6.0221	8.2983	3.3184	4.4172	2.7399	1.8415	2.9062	4.0105	2.2039	4.9875	4.6796	1.4486	3.3343	1.7007	4.9788	5.0239	4.5409	5.027	3.5286	2.9887	7.7961	3.6995	3.0596	2.9658	6.1576	1.9211	3.2747	5.8823	3.0426	6.1756	5.2324	3.6919	4.8441	3.6651	2.8573	3.1417	3.0148	3.1995	2.4736	4.2266
ADAM23	ADAM23	1.6166	0.7171	1.6099	2.5627	3.4055	3.4285	4.8207	1.451	1.7188	2.0112	4.1952	2.9075	3.0464	5.9914	1.5676	4.3726	3.5445	2.3769	2.3603	0.6876	0.4848	1.3075	2.5111	1.6993	1.7912	2.6271	3.3222	4.5008	3.1094	1.3682	2.4853	1.4772	2.4224	1.3866	1.2092	2.3299	1.2798	3.1273	2.0198	1.7984	1.5654	2.6365	1.9788	0.9501	1.8831	3.2556	3.026	0.7248
ADAM28	ADAM28	4.233	0.5641	2.7882	0.7359	2.8492	3.7391	1.5237	3.4225	3.6568	4.3969	3.3303	3.7097	3.0269	0.056	3.7097	5.5153	4.4739	5.5324	1.1318	2.9453	4.8961	3.3421	6.1873	0.5496	2.7117	3.7138	3.1855	0.4826	5.5445	4.8686	2.0028	6.094	7.0026	1.8777	1.094	0.3524	0.3643	4.4963	7.1785	6.4716	0.3118	3.8543	6.8675	3.3501	4.6865	1.2407	2.6299	6.1046
ADAM29	ADAM29	0.1712	0	0.0137	0	0.0351	0.943	0	0.0155	0.0496	0.0206	0.718	0	0.1095	0	0	0.023	0.0956	0.0678	0.0732	0.1124	0.2922	0	0.2588	0.0094	0.2576	0.0766	0.397	0	0.2886	0.8301	0.0331	0.0409	1.0352	0.0269	0.0092	0	0	0.1723	0.0354	0	0	0.2075	0.1423	0	0.269	0	0.0068	0.698
ADAM30	ADAM30	0	0	0	0	0	0	0	0	0	0	0	0	0	0	0.027	0	0	0	0	0	0	0	0	0	0	0	0	0	0	0	0	0	0	0	0	0	0	0	0	0	0	0	0	0	0	0	0	0
ADAM7	ADAM7	0	0	0	0	0	0	0	0	0	0.0137	0	0	0	0	0	0	0	0.036	0	0	0	0	0	0	0	0	0	0	0	0.0175	0	0	0	0	0	0	0	0	0.0235	0	0	0	0	0	0.0179	0	0	0
ADAM8	ADAM8	2.9299	0.7381	3.8987	0.6345	2.9406	2.7299	1.6113	1.4244	4.0543	6.9688	5.6173	3.2683	7.7551	0.3796	3.5526	7.5959	3.0414	6.4634	2.8179	5.1577	6.001	0.2761	7.8615	1.0043	4.113	2.5176	2.2842	1.5106	1.6387	3.4605	3.6423	23.7246	3.4649	2.4939	0.9949	1.3484	0.887	4.044	2.1265	5.8788	0.6663	2.5032	4.9715	3.3256	17.5797	3.1614	3.6227	3.8063
ADAM9	ADAM9	25.8283	8.8987	23.9955	15.4518	16.4878	22.0722	26.7903	17.8515	17.342	20.4885	24.0284	23.9348	14.7011	6.8806	15.2377	23.4856	25.3084	18.4704	20.4152	4.4577	19.3684	15.8046	22.9821	22.0196	19.8886	14.7538	19.2706	33.4457	37.0837	23.3767	10.905	28.0511	22.661	10.0686	12.8444	22.2219	7.4784	23.7756	34.3018	21.7375	11.7734	21.2098	16.1307	14.4027	28.9702	23.566	18.9709	20.9501
ADAMDEC1	ADAMDEC1	2.5353	0.014	2.4721	0.1271	1.3433	0.8544	0.4047	0.3218	0.218	0.4773	3.7533	0.4584	2.9849	0.0143	0.9584	7.1389	1.9979	4.9713	0.1072	0	9.3189	0.1218	5.3303	0.2078	1.3427	0.4544	0.2183	0.5108	3.6398	2.0282	0.6199	11.1132	0.3373	0.1317	0.0226	3.4068	0.1547	0.381	2.2936	0.8303	0.0183	0.4473	1.1733	0.3169	13.5077	0.5944	0.515	1.6714
ADAMTS1	ADAMTS1	68.625	132.1256	40.0142	194.7512	82.2681	63.2395	59.0379	31.6922	69.5581	138.9676	139.5574	132.0384	83.6608	79.0762	183.4827	69.3943	329.1042	218.3157	204.0132	81.8956	35.7386	79.7007	51.0309	105.6892	137.4497	68.5609	178.0951	87.7295	172.3287	82.1409	76.042	324.2022	218.4931	45.7834	72.6871	99.7335	177.5215	175.5689	116.1798	108.5339	100.8767	184.0165	88.8424	56.3405	105.3172	199.7961	78.4127	83.6967
ADAMTS12	ADAMTS12	8.505	17.2905	8.1318	8.4019	4.9478	3.4894	12.6076	3.4932	5.0908	6.2867	6.2235	13.7803	6.918	2.4655	5.3354	60.3533	4.1821	7.2599	12.1499	5.5264	1.6214	2.5575	8.5478	15.0054	8.1689	5.0209	30.3425	13.3465	5.94	1.9203	1.7172	6.7987	7.4048	1.9469	14.898	15.5251	8.3098	10.3578	5.5361	3.8196	17.2797	11.4671	3.1547	9.8305	10.2024	11.5939	8.5394	5.7836
ADAMTS13	ADAMTS13	2.0318	0.9507	5.4078	0.6516	1.819	3.1404	0.8259	0.6307	4.7694	4.2487	1.9516	3.5244	1.5123	0.7615	3.7408	5.426	2.3051	3.1143	1.8475	3.6705	4.0605	0.3345	3.2993	1.0254	3.2707	2.8429	4.9204	1.1393	0.5535	2.9426	2.4406	3.4676	3.2411	2.2919	0.9653	0.3976	0.9648	2.4495	2.5322	2.8222	0.7831	2.5473	4.5103	5.5772	3.6498	0.5629	1.8308	6.2065
ADAMTS2	ADAMTS2	15.4008	15.831	26.1218	35.2376	32.6247	12.1262	28.8153	23.8531	17.497	14.9552	18.4042	38.999	26.902	5.8149	20.7721	72.3333	25.513	22.5374	32.2736	14.152	6.498	5.5826	37.7058	28.1228	14.1791	11.0316	55.2645	83.7683	23.2381	12.3894	13.4577	16.4	22.7074	7.0954	10.7997	37.9037	25.7384	20.8171	20.0764	15.4904	29.9345	36.1635	32.6008	25.5061	32.1603	68.333	31.9546	16.9268
ADAMTS3	ADAMTS3	3.7649	2.3234	1.4994	6.9335	2.6254	2.0898	10.9451	8.8785	2.0817	4.7196	2.8957	3.8281	1.3537	0.3722	2.3114	7.3147	3.3042	3.5171	2.0772	0.7833	1.242	2.9487	3.387	2.795	2.9783	2.1206	4.2445	2.0832	7.8638	2.6099	2.0257	2.4891	6.2192	1.4318	3.4914	3.246	4.6403	4.1932	7.7091	2.5517	0.5933	2.2515	2.8048	3.3303	2.5843	2.7379	6.2256	3.1807
ADAMTS5	ADAMTS5	64.387	31.7495	48.5415	35.2073	25.3683	35.0464	59.3552	49.1192	62.1383	76.7437	25.2602	43.8518	27.9638	2.7527	42.6932	57.54	34.0748	35.3405	43.8406	13.7576	26.0994	34.4151	47.4635	42.031	52.7883	48.2985	55.5672	124.1155	64.5258	39.593	41.2847	30.1718	36.8984	37.7169	45.6205	49.4271	18.7886	51.6313	80.5242	38.5552	22.7506	44.0001	25.3881	43.4096	29.2032	33.2602	34.8133	59.8865
ADAMTS6	ADAMTS6	0.5877	0.4503	0.3613	0.9997	0.5044	0.5232	1.2097	0.6628	0.2758	0.6721	1.1496	0.7643	0.4688	0.1421	0.6303	1.136	0.5761	0.5472	1.1804	0.2657	0.1177	0.1882	1.2087	0.5848	0.9734	0.4717	0.6834	2.2293	1.4104	0.4307	0.1765	0.5777	0.5486	0.1406	0.4503	1.1051	0.185	1.0959	0.5543	0.3151	0.3758	0.4838	0.8782	0.3338	1.1039	0.7282	1.2863	0.3495
ADAMTS7	ADAMTS7	1.0675	1.9924	3.5685	1.8273	1.32	1.2526	2.3454	1.2073	1.1643	1.7441	2.4225	1.6048	4.3978	1.3399	1.8379	8.3533	1.0924	1.7597	3.8972	1.2421	1.2042	0.1914	2.6823	3.3288	1.193	1.5201	5.6156	4.8677	0.5688	0.8193	0.669	1.798	2.0964	0.9825	1.4201	2.402	3.4804	2.6964	0.9381	1.6085	2.644	4.0473	1.9524	2.4196	2.2613	3.8931	2.6463	2.0683
ADAMTS8	ADAMTS8	6.1706	0.3132	2.5962	0.7578	4.4929	12.6664	0.9267	1.1256	3.6222	1.7451	4.4675	9.5812	1.9149	0.8062	6.3822	23.7948	3.7579	4.6244	1.7679	4.8655	1.9911	0.3586	2.0079	1.0057	2.3715	2.0302	18.5907	0.5513	0.662	2.5398	2.2216	1.43	4.7654	17.5014	0.5322	0.2332	0.5465	1.9834	1.8599	2.1589	0.2375	3.9502	22.1308	10.6172	8.5331	0.9966	2.8463	27.0511
ADAMTS9	ADAMTS9	14.2597	8.8839	7.5268	11.2309	16.9444	3.6878	10.1067	6.3782	10.8874	18.1944	21.2428	25.4965	7.3683	6.2287	15.0514	77.2088	8.4819	13.7316	13.3915	5.2271	7.3254	4.2268	22.655	14.0483	11.3696	11.6244	21.06	11.0055	8.1132	8.7306	7.6541	15.1378	17.3773	7.0489	8.3011	19.7635	14.4099	16.5019	7.3299	5.8043	11.4513	15.1392	12.4348	28.7876	13.3169	27.5702	19.8008	20.8527
ADAMTSL2	ADAMTSL2	0.7085	1.7295	2.02	2.3525	1.6836	2.6856	2.7076	1.0657	1.5026	1.8593	3.0836	1.5533	2.5002	2.3644	1.7745	1.3479	2.4481	2.6951	6.7644	1.4598	1.234	0.4445	2.649	5.0899	1.2249	1.5188	2.6928	2.5886	0.745	1.0572	1.686	1.561	4.7216	1.6302	1.8378	1.1151	2.7582	2.0592	1.6693	1.6771	1.0131	4.4612	2.9788	1.553	3.0324	2.4719	3.2996	2.1693
ADAMTSL3	ADAMTSL3	3.1756	8.0914	4.1758	10.9847	3.4656	5.9157	12.6199	5.5891	2.9127	5.9407	3.7941	4.1913	2.4548	5.2275	2.7101	3.1478	6.9084	4.8305	19.7421	1.3179	1.1836	0.8223	4.3704	11.3975	5.0666	2.4659	5.3841	12.9183	6.2458	1.5292	0.9905	2.6868	4.9143	1.8929	6.2151	12.3151	4.3243	4.6522	5.8313	3.2518	5.56	7.7606	1.5862	1.4104	2.4156	5.4011	7.6714	2.6947
ADAR	ADAR	168.7832	52.6069	145.8883	65.6836	111.3591	151.9261	93.7376	119.6797	206.1097	162.8039	136.2762	163.7573	83.7264	13.763	131.0265	193.2755	126.9442	128.3128	102.2431	66.4992	155.5641	62.1841	184.8038	69.3403	159.3586	142.1298	140.8954	86.518	144.8863	161.9866	111.9819	112.4256	138.2176	111.4899	65.9209	86.0378	52.1868	157.564	145.6826	133.5909	50.0572	179.2791	130.3948	150.7413	130.1708	67.2473	106.895	158.2824
ADARB1	ADARB1	16.5438	7.3768	15.1964	8.4509	13.2584	15.1939	16.2019	9.9292	16.478	16.5092	15.3316	19.0263	12.7702	3.3774	15.7559	12.6693	13.2636	16.3628	43.0873	9.6985	14.5954	5.4168	20.5377	20.7156	14.0482	13.9497	16.0749	12.0477	11.9283	16.1675	15.681	17.0894	18.3574	10.0712	7.0184	11.0813	11.1933	20.9046	13.6801	12.4298	7.7799	16.3575	14.2541	15.7705	15.4368	12.3168	16.3564	14.7471
ADARB2	ADARB2	0.0905	0.0452	0.1541	0.055	0.1978	0.7347	0.1816	0.2883	0.1509	0.1855	0.1506	0.3702	0.3562	0.0033	0.4194	0.5577	0.6046	0.0459	0.099	0.3421	0.4075	0.1164	0.1511	0.0586	0.0774	0.37	0.4029	0.1899	0.1715	0.0668	0.255	0.1689	0.4057	1.3368	0.0991	0.0914	0.1142	0.6199	0.4792	0.3831	0.1692	0.6054	0.1955	0.5192	0.9857	0.1491	0.2875	0.2204
ADAT1	ADAT1	32.3578	8.0949	27.8502	10.519	15.9838	23.4267	17.4625	14.0738	20.2858	25.0232	16.2075	26.9781	12.5971	3.8681	18.4286	23.7367	21.2789	16.7329	12.57	12.146	18.992	9.4765	22.5857	11.1778	19.2236	19.7863	20.6801	15.9151	22.8884	25.2292	11.9237	22.3143	20.5806	17.7477	8.9172	16.093	8.9129	23.0599	20.4375	21.9779	11.4391	19.8525	21.9285	24.4758	30.8824	8.2301	13.2997	28.0666
ADCK2	ADCK2	32.6802	11.3912	32.6564	12.856	30.6514	34.5223	16.4105	18.6682	38.8504	29.2813	29.6787	37.6822	35.276	6.4852	33.3444	37.6759	39.7858	27.6177	21.1021	47.9322	43.5077	8.1443	31.41	21.1901	24.8672	31.2857	39.9824	19.3975	17.0305	50.8272	35.8777	30.0222	27.2692	39.2002	17.1501	11.661	33.4993	28.2323	24.7306	29.7222	15.3791	27.818	40.0621	43.9014	34.7557	22.2743	20.3172	31.4998
ADCY1	ADCY1	4.225	1.2756	2.2335	2.0916	7.075	6.4764	4.0547	1.7878	9.4717	5.4944	3.917	4.3557	5.4406	5.8986	5.7463	3.9839	4.1762	5.7392	5.6164	3.2544	4.5392	1.929	6.9984	2.039	5.1676	18.9546	19.5554	2.2786	4.8536	26.6943	3.5712	2.7299	27.9524	6.7926	2.0003	0.6431	1.3072	5.9823	1.1256	2.6269	1.0754	12.8109	8.9439	5.8258	2.4842	1.5045	3.1177	33.2086
ADCY2	ADCY2	1.0061	0.5776	1.9843	0.9967	1.0052	0.8782	0.9589	1.7823	4.7088	2.845	1.8584	1.4553	1.4565	20.4185	1.8259	1.8212	1.3688	1.2849	1.2028	1.7487	1.0874	0.4096	1.0445	0.5689	2.0479	1.8395	0.8093	0.8919	2.1663	1.0074	0.6568	0.7325	0.6971	0.6974	0.5163	0.9873	0.8569	0.9135	1.8155	1.6573	0.3833	0.896	0.8333	0.588	2.0022	0.6995	0.9247	1.1855
ADCY6	ADCY6	44.1731	71.8995	73.0097	39.7465	30.6322	48.5659	38.9601	18.9269	48.3316	56.471	32.3932	41.9183	33.8597	4.4863	54.3048	51.9005	29.5608	54.0625	58.0651	14.5017	46.448	5.9478	50.5405	76.7946	50.7839	35.0337	59.0994	41.6075	19.0868	40.158	23.7221	46.7043	58.3816	25.2513	48.3256	51.8727	46.9595	50.4573	29.1797	43.6339	63.4199	62.1544	27.0157	56.3297	42.1496	25.9845	46.115	55.9387
ADCY7	ADCY7	3.4252	1.9656	2.549	2.9074	2.5052	1.7037	6.5949	1.7934	3.4148	3.1351	1.8863	3.2787	2.5809	1.3068	3.3468	7.6374	2.1785	4.2586	7.2198	0.5218	1.8759	0.2221	4.6704	2.678	2.3923	2.5022	3.3777	6.3587	1.8162	1.3241	1.0933	2.7087	3.4302	1.6154	0.8911	4.7812	1.2288	3.026	3.3388	3.4639	2.0543	4.1531	1.6518	5.9064	3.123	2.6389	2.7144	2.6511
ADCY9	ADCY9	13.5212	5.7531	15.9083	9.9219	13.8998	21.3269	11.6374	11.7324	22.6134	17.79	12.3238	18.6169	10.1244	24.3317	14.8275	16.7092	18.8351	14.3817	19.8157	7.6568	15.9777	5.9125	17.3294	9.704	16.6464	14.8418	16.9087	13.6629	11.5877	16.0701	16.9033	10.7391	18.97	12.0618	7.0192	8.3266	7.5135	19.4851	17.7844	13.8672	5.349	15.6526	16.1171	12.639	14.9939	7.6284	12.9493	17.1761
ADCYAP1	ADCYAP1	0.3452	0.1761	0.7142	0.5496	0.683	0.7977	0.1131	0.0952	0.0152	0.1738	2.9759	0.6383	0.0647	0.0269	0.4157	1.0958	1.7459	2.8344	0.3597	1.4157	0.0945	0.1751	1.4203	0.2903	0.4354	0.2017	0.061	0.1428	0.4074	0.3239	0.1186	2.3434	1.7269	0.0621	0.3553	0.0249	0.467	0.6431	1.6872	2.8498	5.1076	0.0563	3.7575	0.7573	2.6041	2.0801	0.8985	0.0643
ADCYAP1R1	ADCYAP1R1	11.6861	13.2219	6.1448	11.6476	3.5914	3.9308	8.5702	8.6554	7.5836	10.3807	4.6705	7.6002	3.6931	1.4238	4.395	14.754	4.6006	6.7787	9.4579	4.4273	3.0165	0.9293	6.4012	6.228	7.125	14.8347	7.847	5.8336	3.9243	3.753	2.5683	3.0311	5.7427	3.6883	13.1262	7.9434	7.8626	7.8738	6.1777	6.5443	8.2169	7.983	4.7399	5	2.9596	8.4291	8.0776	5.2504
ADD1	ADD1	92.7469	62.611	86.2106	70.7038	87.5472	100.7404	92.5798	78.6109	99.8343	107.1793	78.8734	94.7565	78.4163	45.5426	81.8428	79.3333	97.779	93.3115	102.369	57.747	90.2186	29.0384	92.0121	91.3198	99.6216	86.2724	94.259	89.8045	73.3628	100.2521	76.6818	73.8034	93.9816	77.3762	61.6819	76.8649	85.3414	102.6211	87.3814	78.2374	69.4209	92.6361	76.4942	78.8749	74.5894	76.1936	84.3921	86.7516
ADD2	ADD2	2.2174	0.3824	0.9833	2.4579	2.8537	1.3298	2.8895	1.9447	1.9571	2.392	2.9981	1.9465	1.6355	0.236	2.7785	0.811	2.2213	2.0466	2.9778	0.9032	1.1711	0.4955	2.6244	2.0072	2.4055	2.3398	1.507	1.9652	2.5516	1.2077	1.0163	1.7859	2.1689	1.0449	0.6348	1.5775	1.7144	4.3321	2.0396	1.4907	0.6067	1.9218	1.6093	0.9511	1.5743	2.2198	3.1929	1.588
ADD3	ADD3	103.0027	56.5	79.3149	74.5755	64.2052	78.1476	116.077	123.3639	110.5853	110.5404	78.441	91.4899	54.2162	14.4276	60.9832	117.0706	84.0578	74.5111	94.312	39.1243	63.8011	54.4042	90.2815	59.4707	101.8517	77.1195	108.9506	116.2615	178.6722	69.9648	37.9662	53.5176	79.1369	54.3361	83.3031	108.5725	41.0139	108.9901	123.3485	97.9985	48.6649	98.6613	57.3235	62.5332	257.1538	89.0912	79.7137	103.8152
ADH1A	ADH1A	0.8283	4.0081	2.0078	6.1647	1.0619	0.3395	4.7177	3.6201	0.6088	2.7724	0.2675	0.0716	0.8998	0.1559	3.3227	0.43	0.5671	3.1147	5.8207	0.5401	0.4928	1.6355	0.6417	8.1982	3.2326	0.4966	1.3516	6.3879	0.8538	0.5981	0.6774	1.0545	1.3426	0.3238	14.7444	6.5368	3.6858	2.3009	1.2295	0.8695	7.0126	3.4216	0.4511	0.4849	0.3232	4.8432	6.9353	0.7082
ADH1B	ADH1B	105.0545	758.6763	362.3117	673.3926	103.2623	46.7381	590.8366	417.6448	86.5359	298.2881	195.0731	48.6249	175.7985	8.6144	417.9014	22.4588	116.7436	367.3618	781.4379	83.1027	48.1615	292.773	114.0666	952.1427	425.2094	65.1517	104.0469	1029.6843	257.5549	12.8261	66.4323	163.5581	251.7023	12.9367	1683.4576	729.8562	979.5734	312.6548	195.0692	134.6849	972.7108	334.1263	55.1915	9.42	17.8108	630.2747	782.1141	37.6428
ADH1C	ADH1C	25.6667	59.6727	28.6143	19.888	30.9012	17.5641	40.0174	37.1203	16.9208	53.8482	38.104	14.3533	39.5692	7.8871	30.1519	6.9654	41.2748	27.464	20.4321	46.2266	4.6562	32.1301	21.0254	40.0808	35.6807	21.3231	16.5287	25.932	50.7994	7.0808	13.6101	11.0806	25.2609	9.2292	32.661	41.7856	42.9923	42.4584	45.4457	30.1672	65.8006	41.4773	16.8949	6.2345	33.7508	56.0592	35.2031	9.563
ADH5	ADH5	138.9011	117.4408	121.5143	115.6854	119.8467	131.8924	166.3617	129.9461	136.4579	130.2591	123.3363	119.3361	101.0648	33.2805	111.9218	133.9455	111.7491	126.6807	138.7919	94.9996	114.4663	95.8659	121.8307	182.4108	134.9988	117.2281	131.2082	132.6473	135.1512	131.7791	113.3153	108.4267	121.203	123.6698	154.1352	158.1275	170.0737	142.8656	118.4911	109.7316	154.6682	129.161	126.5653	115.3787	88.1125	146.6081	131.9757	125.9728
ADH6	ADH6	0.4488	0.2482	0.4256	0.2641	0.2058	0.5593	0.3488	0.5558	0.3355	0.8071	0.1808	0.4898	0.0228	0.0158	0.3112	0.2803	0.2156	0.459	0.2971	0.0456	0.2914	0.1928	0.3879	0.1151	1.0692	0.6812	0.5508	0.6131	0.4751	0.3567	0.4927	0.6083	0.3603	0.4012	0.5384	0.2524	0.0686	0.411	0.9349	0.3641	0.1422	0.3304	0.3611	0.3336	0.4187	0.0501	0.3681	0.9448
ADH7	ADH7	0	0.022	0.0524	0.0249	5.919	3.0869	0.0529	0	1.6151	0.0591	0.032	2.1833	2.6482	0	0	0.0441	3.1548	0.026	0.028	0.0215	0.059	0	0.0177	1.5572	0.0823	0	1.2176	2.9605	0	0.7576	6.0892	0	0	0.9555	0.0709	0.0155	0.0485	0.0157	0	0	0.0144	0	2.3691	0	0	0.0101	0.0261	0
ADI1	ADI1	42.3658	40.1135	42.3512	39.5099	49.0904	53.6566	58.8974	37.3091	52.1773	48.1226	71.78	59.4628	70.5243	50.4062	42.4867	37.7574	66.2264	48.9939	52.8304	64.2471	56.3705	40.0161	52.5638	63.0099	48.338	49.9433	48.1862	73.9141	56.8379	48.7205	50.8871	44.7145	46.9297	31.0983	38.5597	55.8355	75.694	38.0411	52.811	50.9506	55.8877	59.533	50.0523	64.27	62.3936	74.492	44.6454	53.27
ADIPOQ	ADIPOQ	111.8553	1308.5033	535.4913	1230.1157	194.8811	64.6144	1079.6616	201.3433	86.6999	230.5414	409.5701	25.7597	476.0387	2.2381	459.2413	51.0747	26.8082	560.8788	1112.1264	132.5935	61.7112	225.5017	293.3321	1695.8554	725.1918	69.0384	117.5351	742.5073	279.6306	2.6282	74.7283	627.7406	353.1889	1.1169	2046.0583	2471.3856	1504.8009	301.0973	266.9595	151.8076	1727.9765	667.9803	32.9081	6.3844	9.8437	780.0367	1037.7487	62.24
ADIPOR1	ADIPOR1	156.2637	76.164	120.715	78.1566	111.9444	167.3359	101.8022	106.8757	148.3086	129.4454	131.7961	155.9176	112.465	73.9829	122.7919	132.2449	127.5536	132.0117	105.2127	122.1984	170.4495	130.5924	113.2783	101.6541	124.0026	137.9391	151.0383	103.4498	158.5143	177.5975	116.3951	126.3314	136.0825	165.2091	97.2437	98.9993	104.8601	125.1954	118.0096	135.9512	82.3499	129.7777	140.5075	159.104	145.787	108.0561	101.6703	140.4369
ADIPOR2	ADIPOR2	70.2235	130.9932	101.3624	93.8891	73.1602	76.173	102.5969	53.1637	70.3869	81.1641	76.3492	67.3722	81.7312	29.0311	77.2316	70.2962	58.0296	93.4661	84.7482	48.1681	64.0536	37.5883	84.028	143.5365	79.7802	70.8028	79.773	86.5271	86.9846	69.8319	50.3182	85.5718	100.8323	66.5081	76.6071	135.8671	107.1248	88.8213	75.9026	59.0276	184.8642	100.1552	71.5788	64.8387	61.2043	72.6205	128.834	75.5742
ADK	ADK	30.6295	23.0291	25.3007	17.2668	22.2602	28.8356	27.9745	20.0735	25.2038	28.5562	27.0756	25.4163	19.8787	10.698	22.4187	30.5391	23.8204	23.817	17.6255	15.8074	28.7734	27.8443	24.0096	29.6612	22.4339	28.4156	25.0448	20.8227	35.339	31.9306	22.7835	24.8515	24.2589	27.017	20.2278	20.9518	22.7389	22.6702	28.086	24.172	26.5917	25.4406	26.8278	24.1526	22.5516	24.3468	19.0782	30.6009
ADM	ADM	16.6909	46.7393	37.5872	73.7186	39.1721	13.7639	122.9838	33.7648	22.0977	41.8017	63.6985	40.791	74.2118	6.551	68.9312	19.9818	34.9623	62.2426	32.7252	50.1525	13.6332	36.113	96.2984	88.3499	31.7893	31.5338	33.8998	39.3069	32.1126	8.1019	10.4292	79.7593	70.4516	10.0107	34.4346	61.4993	144.4558	58.0345	49.2351	37.3271	38.5094	52.7197	18.5008	12.8615	42.0447	107.3102	102.7848	10.8021
ADM2	ADM2	3.9074	0.3263	2.5635	0.4065	1.7059	2.5165	0.6263	1.2052	5.2046	5.8685	3.4321	4.2065	4.8209	0.0243	4.9597	7.7964	3.5103	3.1838	0.6299	3.3867	5.9806	0.6529	5.1226	0.2099	2.8144	3.7683	7.3892	0.2097	1.3216	5.252	3.4013	3.499	4.2723	2.8069	0.3597	0	0.1231	2.0973	1.1315	3.7952	0.0417	4.6783	5.7926	7.2602	5.6419	0.1249	1.6432	9.5009
ADNP	ADNP	105.4009	30.2226	71.1609	29.566	60.2186	83.6643	48.4532	67.5455	88.5741	89.8899	51.1851	100.9885	36.8976	20.4783	64.8254	87.4577	62.5725	61.053	43.8239	32.9951	82.6354	45.0779	69.2758	35.2714	77.1091	80.7363	90.4829	36.0751	81.1604	89.1282	67.1688	51.9983	64.5609	71.9979	37.1188	38.9358	20.9902	83.885	77.0443	63.2597	28.0785	53.8784	61.1859	95.9798	62.8106	31.1826	48.7368	94.8289
ADORA1	ADORA1	28.7818	16.6047	16.4988	5.491	25.1396	9.5935	6.9587	8.7215	23.6442	11.573	5.8856	46.287	8.7417	1.0289	17.111	82.8277	11.5167	35.2238	12.8725	35.9681	36.1765	3.3711	16.8177	16.1139	7.6888	36.7135	51.7772	5.3978	7.505	14.776	18.1724	11.6135	13.6772	38.7217	8.1907	4.4361	18.3605	10.3935	7.8039	15.1332	22.7394	15.3693	16.3811	102.2318	17.9333	4.292	17.1933	37.2649
ADORA2A	ADORA2A	0.2585	0.0081	0.1555	0.0277	0.133	0.1356	0.0523	0.033	0.1973	0.1462	0.1187	0.1715	0	0.0166	0.0962	0.0981	0.0604	0.1928	0.0416	0.0639	0.2186	0	0.184	0.0269	0.0855	0.1089	0.2117	0.0165	0	0.0187	0	0.0387	0.0841	0.0383	0.0526	0.0346	0	0.1867	0.0755	0.1006	0	0.0694	0.0253	0.2582	0.1721	0.0226	0.0483	0.1588
ADORA2B	ADORA2B	8.8176	0.1204	5.3637	2.0958	8.905	8.1156	2.7506	5.2103	2.9631	10.8029	5.2636	9.1065	2.4002	1.2814	9.4126	10.5294	13.5147	12.0995	1.7766	6.5337	3.2321	7.8002	11.1382	1.4119	5.7144	4.7517	12.6089	3.9594	11.1097	13.476	10.7417	6.2963	6.7456	6.2923	1.08	2.8773	0.2662	2.568	5.7901	5.8519	1.6296	4.4173	11.6288	11.2071	8.3236	2.9514	3.9536	9.4213
ADORA3	ADORA3	8.0398	0.16	3.4996	1.135	9.1186	4.3147	7.1094	8.8697	3.2065	2.5357	2.6031	3.8356	6.0381	0.0543	5.9802	3.5867	9.1181	10.4157	2.7236	3.6606	5.833	7.7727	8.4318	1.363	2.8571	3.7931	2.7947	14.9443	7.9854	4.5069	5.1081	8.6824	4.8866	3.9816	1.8725	2.622	0.9135	4.0294	8.531	5.0077	1.4667	3.2375	16.4921	1.5695	4.5384	5.4759	4.9206	5.0352
ADPGK	ADPGK	37.0446	12.7691	28.288	16.8138	25.3658	31.0537	22.0996	22.1691	34.7394	36.4284	30.1019	32.9768	21.1545	3.0488	27.9998	35.3988	22.1101	31.3612	19.4118	24.8743	33.3635	17.018	34.3239	16.7856	28.554	28.5578	33.1078	27.3763	32.6342	34.4728	21.2393	32.4699	30.7863	27.4971	16.3228	20.5258	12.9613	33.2513	32.3217	29.4499	12.7898	27.5432	29.6082	33.8725	33.6122	23.4871	20.8428	36.1054
ADPRH	ADPRH	15.8924	10.0503	12.9359	14.4643	18.119	17.5063	22.1534	16.4704	15.061	18.5381	25.5821	19.4258	14.7896	7.2939	17.5643	12.9471	19.8754	17.7534	15.7502	10.9652	15.2651	12.843	22.5271	17.8893	14.1643	15.3216	16.22	24.6145	22.2083	19.0137	16.631	21.4269	20.0054	13.4952	9.5754	17.6103	20.368	21.4407	13.6023	14.5835	12.1945	19.9907	18.4	13.8631	15.1571	25.9252	19.2033	10.2353
ADRA1A	ADRA1A	0.727	5.1227	2.4859	3.9552	1.4455	0.7482	8.8536	0.5881	1.1025	1.5154	2.3285	1.1119	2.1119	0.2061	0.788	0.731	0.478	4.8727	9.7369	0.8728	0.6108	0.2263	2.0397	12.8249	2.8875	1.3615	2.1377	4.2643	2.4576	0.4768	0.331	2.1515	4.734	0.1784	7.3723	8.0352	4.3706	3.7885	2.3918	1.5371	5.431	4.0395	0.5494	0.1374	0.6411	1.4843	2.1845	0.5298
ADRA1B	ADRA1B	1.3566	2.0823	2.0963	6.2908	2.3028	0.7421	3.902	4.3555	0.563	1.5179	1.8963	1.243	3.6839	0.9724	1.6899	0.5226	1.3267	1.2581	4.9296	1.4464	0.4075	0.1348	1.5398	2.2533	0.9264	0.642	2.0855	9.9145	2.5688	0.4489	0.4594	1.0311	1.7543	1.0966	2.5388	4.8489	1.8938	1.6933	2.0786	1.5276	1.8039	4.2507	0.6901	0.712	0.5856	4.4746	2.7801	0.5285
ADRA1D	ADRA1D	0.3606	0.25	0.3525	0.4127	0.2552	0.084	0.2737	0.3073	0.8453	0.2854	0.9271	0.5846	0.4845	0.301	0.8852	1.2774	0.4422	0.1345	1.1315	0.1114	0.2745	0.1695	0.9715	0.8618	0.4938	0.3037	0.433	0.76	0.3248	0.2351	0.6344	0.324	0.6061	0.1603	0.2201	0.1286	1.0799	0.6021	0.5268	0.3088	0.3422	0.605	0.5996	0.2572	0.5335	0.9648	1.0652	0.2215
ADRA2A	ADRA2A	31.8525	49.0872	34.9169	51.2569	31.994	93.8885	82.9567	16.2999	38.6691	37.5748	100.6929	19.3249	76.3089	0.5917	39.7997	16.6756	24.25	57.4708	37.0503	28.887	19.5313	43.9909	45.1421	85.1346	44.3052	29.0988	31.492	45.461	40.8669	24.8875	28.9344	65.2891	56.9593	27.4356	41.9323	115.6513	104.496	66.0659	25.866	30.3309	81.4835	99.277	74.8918	13.3462	49.2242	39.7207	81.0501	40.2408
ADRA2B	ADRA2B	0.5862	0.8588	2.1154	1.174	1.5837	1.3833	1.8985	1.2487	3.7388	1.4084	1.4801	1.0584	1.8874	1.6089	1.9185	1.8169	2.6187	1.3554	2.1223	1.0504	1.3137	0.8724	2.5625	1.1268	0.8995	2.1864	1.6958	2.321	11.2505	25.0368	1.7779	1.3608	1.1918	1.4766	1.4014	1.5025	4.6742	2.9497	2.3122	1.1638	1.3183	1.2786	2.8808	1.0453	1.7994	2.4462	1.7206	1.3725
ADRA2C	ADRA2C	2.398	3.0543	4.5974	7.023	10.1054	5.5616	9.1827	2.3298	3.2251	4.4406	13.1916	4.5063	10.088	1.1331	7.3957	1.3836	8.8545	5.933	16.839	7.2497	3.5736	2.7259	7.935	9.9693	3.3802	4.0077	4.2331	8.6675	3.5821	4.0702	3.5284	8.488	6.4148	2.431	2.2505	3.0583	27.6972	11.1282	2.9051	4.4899	6.6671	8.9416	11.8637	3.0141	7.8324	13.7921	13.3279	2.0609
ADRB1	ADRB1	1.1952	9.3887	5.6816	4.3982	2.1324	0.4985	14.7916	2.2931	1.5546	2.6802	3.4365	0.683	5.3671	0.1373	3.1021	0.4059	0.8951	2.4195	4.732	3.3259	1.3565	2.0383	2.3736	13.2963	3.2483	1.2438	2.1013	3.87	1.7734	1.1105	2.2272	3.5235	4.2903	0.1585	7.887	9.0414	10.4757	1.8339	2.4996	2.4145	12.4584	7.2964	2.5972	0.4322	0.4219	6.458	5.4379	1.423
ADRB2	ADRB2	14.0548	38.86	21.6053	31.5635	25.4084	15.3642	30.8546	16.7593	15.9883	31.2136	43.9254	18.2425	22.6377	17.5684	40.3479	9.0545	27.3084	37.9318	44.4649	21.4146	17.4757	46.9162	23.8259	42.5787	39.8163	22.7593	19.9148	35.3983	32.8661	13.9194	15.2447	42.9174	50.9408	22.2874	52.2807	43.6359	69.1441	67.8552	19.6018	19.3985	45.5661	34.2376	20.4209	8.5598	21.574	36.6976	37.6268	15.9878
ADRB3	ADRB3	0.1329	6.2065	0.085	0.6466	0.0969	0.1975	0.953	0.1765	0.0821	0.4046	0.3113	0	0	0	0.2802	0	0.3079	0.0281	0.303	0.2095	0.0319	0	0.2489	0.2544	0.3201	0.136	0.3084	0.1203	0	0.0273	0.0914	0	0.6126	0	0.5173	0.2183	0.7082	0.119	0.1834	0.5279	3.9633	0.6572	0.1658	0	0	0.0657	0.1127	0.1157
ADRM1	ADRM1	27.1902	25.3662	38.1748	24.128	43.5598	42.6388	26.693	16.5472	40.3067	34.7945	37.3331	39.021	50.9366	45.0343	51.3097	51.2473	58.5925	40.6644	37.1892	55.2809	47.8583	6.675	40.386	32.4739	30.4218	35.9925	39.3908	36.4962	15.0963	43.6404	50.9869	55.8978	36.9055	48.4098	15.5628	17.2238	65.5435	31.542	25.8095	32.8775	37.3962	43.0027	53.2947	49.2036	52.6319	36.7083	34.6044	31.7971
ADSL	ADSL	1.7034	0.5492	1.6966	0.6304	1.2958	1.1681	0.9753	1.0728	1.7265	1.7849	1.823	1.5845	0.8525	10.4991	1.412	1.9971	1.1764	1.2498	1.0597	1.0114	1.0811	0.6828	1.7526	0.8	1.1524	1.2469	1.7128	0.903	1.2794	1.2069	1.175	0.8921	1.3495	1.1409	0.6847	1.2002	0.4924	2.1024	1.396	1.7946	0.8313	1.1765	1.3924	1.9412	1.4113	0.814	0.9995	1.9629
AEBP1	AEBP1	148.0935	124.8605	164.6589	334.9325	297.5285	221.3526	426.6109	401.8989	196.9063	225.547	254.1475	303.2158	394.9023	22.1894	210.022	273.4804	458.17	301.2268	658.6828	386.4337	87.7037	33.5506	427.5697	268.8104	374.6899	132.5947	214.5887	272.2302	129.0066	118.9854	98.9056	142.3149	441.6442	91.3179	113.8468	116.1731	298.8013	327.8953	190.2293	207.2606	125.9354	382.7208	395.1838	117.8068	272.5678	347.3652	438.1637	121.7226
AFAP1	AFAP1	6.8191	2.2071	4.788	2.8026	3.9229	4.8553	4.5118	3.3661	6.708	6.1692	2.7749	6.0692	1.8002	0.499	5.8047	13.7508	3.9836	4.412	4.976	1.554	4.0438	2.3885	5.152	3.7907	4.8162	4.2858	8.5899	4.9356	2.7637	3.8712	2.5339	4.4052	5.8462	3.9026	2.3937	3.2671	1.4282	6.6541	5.477	3.538	2.2225	5.0491	2.6286	5.8051	6.0677	2.5457	4.1287	7.4163
AFF1	AFF1	55.2043	36.1678	60.8905	50.0916	29.0789	46.8267	73.6771	42.0065	53.8529	67.4887	38.187	45.3015	22.9383	30.8458	48.4057	52.4658	27.344	45.1152	47.0657	13.4387	47.977	27.3523	54.8189	40.4996	60.0607	44.5102	55.5857	53.9864	70.7071	41.9484	26.8948	40.2715	60.9369	28.7212	62.2086	66.7154	22.1891	81.8362	64.3719	44.0691	26.8779	48.5135	26.0568	39.4233	49.0123	26.7227	43.5398	55.3425
AFF2	AFF2	0.9262	2.8735	0.6691	1.1616	0.5529	0.882	1.7361	0.6222	0.311	1.1439	0.8591	0.5998	0.6238	0.061	0.2263	0.7506	0.271	1.6341	1.6769	0.4653	0.5983	0.0745	1.0788	0.3675	1.3541	0.8878	0.9508	0.3983	1.7291	0.3748	0.3368	0.6494	1.3073	0.3325	0.2283	1.2275	0.4026	0.8479	0.7483	0.533	4.7239	1.3681	0.2827	2.816	0.6583	0.7101	0.7139	0.7475
AFF3	AFF3	50.1674	3.025	60.7975	4.3072	13.5316	73.9687	11.0514	10.5181	30.7526	41.4333	13.8713	23.9136	8.0248	0.5485	33.0638	27.6625	12.3366	11.3823	9.4334	6.0996	45.9516	9.0706	14.1249	5.1426	24.931	18.8435	37.119	1.8422	19.0707	43.0174	13.9943	11.9556	29.3879	13.3354	3.9267	4.4281	3.4733	37.1997	25.4125	33.1596	3.4995	23.7415	26.4393	25.7562	33.565	1.9332	7.8163	34.3373
AFF4	AFF4	101.4481	27.4707	75.8711	32.5434	44.4249	66.207	50.6013	51.2855	75.6851	90.6694	44.2779	68.8338	21.7457	20.4465	60.7264	88.548	44.2659	65.1649	36.458	16.2462	58.1205	32.3288	63.9633	33.3845	68.2059	70.2883	89.8628	32.3124	104.5347	64.6485	41.8063	55.5853	69.9917	48.0369	36.9597	41.7446	12.5455	86.3348	85.9293	63.0472	21.2267	53.8376	37.7823	69.3368	74.7139	21.9434	38.3642	87.8574
AFG3L2	AFG3L2	30.1987	16.9787	24.5941	14.372	27.3209	29.2853	18.6001	17.7065	29.396	29.4259	21.4687	33.2171	17.9573	40.4288	22.0267	40.3772	28.2956	30.5552	18.1056	16.1583	26.4027	7.36	23.7545	18.2771	23.0275	30.0477	31.7029	15.0808	26.5741	26.7746	19.4714	21.9894	23.4312	31.3323	15.2648	16.0079	11.125	24.7991	25.1614	23.6104	19.2695	23.3439	25.7613	32.9546	32.2858	15.1655	18.2167	32.3894
AFM	AFM	0.0292	0	0	0	0	0	0	0.0212	0	0.0281	0	0.0366	0	0	0.1477	0.0628	0	0	0	0.0307	0.042	0	0.0252	0.0774	0	0.0597	0.0271	0.0634	0.0426	0	0	0	0.0269	0.0736	0	0	0	0	0	0	0	0.0333	0.0243	0.1771	0.0734	0	0	0
AFP	AFP	24.8237	0.0533	5.1905	0.9925	3.679	43.2029	0.3596	1.658	4.5568	4.8212	3.449	3.8407	3.8412	0.0109	33.7054	0.685	5.652	0.4291	1.3886	11.5012	50.5705	18.8873	1.0149	0.2286	11.3131	6.3317	2.1058	0.1945	1.4369	48.8918	12.0093	7.6026	16.4211	0.0501	0.0689	0.0754	0.165	3.6349	5.0428	9.2745	0.014	1.8169	3.1278	3.3553	8.9613	0.4232	1.7715	3.1176
AFTPH	AFTPH	83.4333	17.6122	57.2528	22.0549	42.8946	71.4036	34.3155	40.6774	70.0211	69.7997	49.205	62.6659	30.0321	7.6458	54.4903	48.9526	50.6771	55.2869	28.2909	25.8602	71.3569	48.3491	49.4982	22.2495	65.9781	61.6554	69.4213	23.1404	87.0315	77.5069	49.0649	52.6499	62.8348	57.059	25.8541	28.3525	17.5421	76.2605	65.6585	56.3044	16.9282	48.4713	41.8862	58.0284	61.2305	25.4933	34.0777	80.2631
AGA	AGA	37.1076	12.119	31.5461	18.3375	31.404	40.5363	27.8621	33.4308	42.9134	35.7805	35.2413	40.1146	41.6907	7.5155	29.663	48.1362	41.4763	36.0114	21.5796	28.7534	42.7634	34.9187	30.756	20.5667	26.7819	48.5585	30.4149	13.4645	50.0273	54.986	26.6633	27.0919	43.0391	37.5258	17.6616	23.1716	25.8321	37.2711	42.4445	46.9129	17.7428	35.3875	36.6237	40.8737	56.6266	24.9356	26.5726	51.9081
AGBL2	AGBL2	1.3365	0.1743	1.7676	0.1625	0.9913	1.5886	0.22	0.5639	1.3678	2.0663	0.6349	1.2958	0.2563	0.0063	0.7642	0.7998	0.6115	0.8989	0.1113	0.94	1.5204	0.5262	1.1348	0.0924	1.0448	0.9628	1.3048	0.1009	0.9236	1.6891	1.0906	1.228	1.1783	0.6733	0.1407	0.1057	0.055	0.9986	1.7703	1.2306	0.0163	0.6099	1.0241	0.8596	1.1106	0.1149	0.2733	1.365
AGBL5	AGBL5	30.9862	11.1052	26.732	11.9681	25.4171	32.8914	14.5272	19.1751	31.6229	27.9136	21.086	32.0049	19.7024	2.758	20.7578	36.4463	25.9596	22.3605	19.6316	21.9196	35.1669	10.1992	21.5965	14.8604	24.8337	29.3961	29.256	12.7415	19.8663	37.1709	25.6854	20.0842	24.9353	31.3407	13.2979	10.7219	16.2076	23.6342	21.1087	23.7869	11.9302	22.2657	26.1908	36.3453	22.0677	12.4684	15.1651	29.4206
AGER	AGER	7.708	2.3027	9.0276	2.0725	3.7276	5.2016	3.2231	1.9795	6.5742	8.5294	5.9438	6.7327	3.2168	0.7877	6.7179	6.8687	1.7987	5.7631	3.0242	12.3551	5.7395	1.1041	7.1385	3.0105	7.7401	4.3656	4.5592	3.8341	3.2914	5.3711	5.0036	5.6295	6.5099	1.6632	2.0181	1.9549	3.9992	9.2121	6.8641	8.4949	1.9819	5.746	7.7098	6.9262	8.3022	3.1426	5.4266	11.7428
AGGF1	AGGF1	17.8552	6.8978	13.7899	7.6222	13.294	11.7657	10.9813	12.4366	17.0755	16.8436	16.8406	15.5156	11.0008	5.2866	11.0327	15.0879	12.1816	9.0242	8.4868	9.8836	16.4761	18.2119	14.6526	9.1373	13.0921	16.163	16.6972	11.2186	17.8935	16.2526	13.6727	10.3173	12.3367	12.1536	9.3622	10.1723	8.2606	18.2843	16.8361	15.8053	8.4479	12.4828	14.9698	16.9677	12.8501	12.7461	11.2288	19.7492
AGK	AGK	12.5394	5.7526	10.0883	4.5888	8.7225	12.2614	6.9645	8.3225	11.505	12.0855	8.8146	11.4481	6.1508	2.0838	8.2783	11.1459	8.5867	9.5024	6.6158	6.4453	8.7526	7.0559	9.9865	5.8924	9.8501	11.2587	10.3198	6.9395	11.3968	11.5635	9.5525	9.4565	8.6693	9.191	6.1245	6.5051	4.6405	10.6167	10.5731	10.1394	4.6718	8.2916	9.0823	11.2757	10.0223	4.9828	6.8308	12.8975
AGL	AGL	43.723	24.8326	41.9654	20.7129	18.512	35.5017	35.229	19.6554	35.1993	35.2113	24.1187	30.388	11.4377	428.0451	23.2827	32.3582	20.745	25.4477	29.9277	8.1569	35.3999	16.8574	28.9399	28.5424	28.6187	26.2453	29.6471	19.0573	40.6335	32.8784	16.418	24.6234	29.621	19.1176	24.0071	30.1803	12.8092	35.5885	33.4994	27.8444	22.6652	25.5259	15.0925	32.5386	22.7697	18.5336	18.4471	33.8784
AGPAT1	AGPAT1	37.5092	21.1446	32.7774	23.0103	33.3965	36.6449	24.3658	41.8482	38.0983	32.3674	37.2879	41.8817	30.8273	18.2533	33.0107	39.7437	38.7334	32.4282	30.2725	29.547	37.3021	40.6674	33.3332	26.5803	37.1836	31.9592	38.228	28.4966	39.232	44.1256	36.0659	27.7248	32.3321	34.4667	24.598	29.8098	31.1167	33.703	35.1483	34.2006	20.6643	31.1806	37.3157	37.9783	26.3594	33.8255	28.3856	28.33
AGPAT2	AGPAT2	53.8779	691.1252	400.9995	430.035	178.2765	126.4781	354.7991	60.9135	81.1026	170.3841	205.7649	52.901	527.7292	14.2931	325.4696	71.2147	98.1337	314.2494	518.884	227.082	88.3603	40.4815	217.374	972.0183	215.5676	89.9999	151.9823	531.7749	52.6736	42.9278	97.3848	416.3598	313.7542	39.253	341.3677	388.1629	1660.5896	163.9022	79.7037	96.125	1147.4166	576.3277	105.1657	34.8805	72.9096	484.6705	494.8274	83.8424
AGPAT3	AGPAT3	28.5724	20.6801	32.353	17.0982	23.8104	33.1353	27.9282	17.235	31.3996	25.6002	31.7406	33.4298	40.0639	21.5054	26.538	38.4478	22.7762	24.5584	28.4925	18.301	35.3871	9.3811	33.3385	32.7886	24.4218	25.5758	37.1474	24.2682	19.4028	31.1398	23.2328	25.1166	31.6712	22.1191	15.7672	22.2372	27.6583	26.2879	24.3819	28.5036	25.5678	30.5739	27.7835	34.4524	42.3696	18.0187	23.5033	30.6445
AGPAT4	AGPAT4	4.8239	1.3122	5.0228	2.99	3.9747	5.1547	3.7231	6.4857	5.2164	5.7017	4.2428	4.9737	2.7641	0.4416	4.4717	4.0383	4.6424	4.0817	3.1858	4.067	2.8409	1.1401	5.6367	2.4402	5.0313	3.004	5.3183	4.2471	3.9736	4.1135	4.97	3.3238	3.9681	2.1679	1.5734	3.6523	2.4771	5.5669	4.2267	3.6332	1.2639	3.999	3.7018	3.0305	5.2563	4.0204	3.6034	4.8895
AGPAT5	AGPAT5	34.3233	3.8311	19.1204	6.4798	14.4371	14.7371	10.3028	17.7026	20.9568	18.6884	17.9115	25.8977	14.5104	12.4631	15.8283	31.0963	15.3683	14.9137	8.4555	9.4244	18.6718	20.0704	19.8502	6.0555	18.8814	17.6406	27.6864	8.3093	26.2252	26.9342	17.8401	18.4848	18.8737	22.4971	7.4221	8.1773	6.2665	27.4151	22.7215	20.4087	4.308	13.2204	16.7431	29.1677	35.8101	12.6392	12.4773	25.938
AGPS	AGPS	23.9703	22.4493	17.7282	18.9876	20.3238	18.195	32.5604	27.7774	22.5219	24.8662	19.8046	21.5044	18.2771	12.487	24.4125	28.8382	28.7702	22.6066	22.9349	12.0182	16.6866	24.4702	30.0648	25.1177	21.5034	24.1613	29.3196	33.7493	45.5457	22.2256	20.2884	22.7969	24.1594	18.4597	22.3854	36.1777	16.0371	26.0562	26.6773	19.5988	21.3159	28.113	15.8638	20.2984	17.7676	30.6752	23.5537	30.3235
AGR2	AGR2	164.7903	0.0741	95.2938	15.6427	113.3225	597.6843	26.3386	28.736	168.5092	148.6039	139.4412	170.6081	76.8963	0.0126	126.4316	90.5359	132.9026	69.1074	14.6624	215.3177	323.5873	114.2793	69.4287	4.0926	91.7125	134.3952	394.8326	1.9022	181.9079	658.7043	142.8364	191.4713	222.8113	259.8235	7.6351	0.0524	0.4367	226.8577	104.5113	133.0698	0.0323	300.7979	749.7895	127.7558	72.705	0.6041	70.9995	279.8127
AGRN	AGRN	58.6822	6.9331	86.0009	10.9772	66.0564	89.7184	18.9455	23.6396	119.6283	78.8884	51.2607	89.92	45.2806	3.5482	64.0053	153.4082	103.9144	62.5697	35.9196	40.3327	92.5642	4.7548	78.5215	18.754	37.1745	66.7263	117.7166	12.0799	13.3108	79.7486	94.6145	44.4083	66.9064	84.0323	6.467	5.0843	25.2028	42.1277	35.0208	50.889	5.0968	79.4904	111.1153	135.954	102.0472	10.2284	28.1659	83.4552
AGRP	AGRP	0.5118	0	0.1635	0	0.1399	0.3802	0	0	0.2372	0.2459	0.1997	0.4809	0	0	0	0.8256	0	0	0.175	0.1344	0.7358	0	0.3317	0.113	0.1027	0.1309	0.2375	0	0	0.4728	0.132	1.3031	0.1179	0.1612	0.1106	0	0.1515	0	0.4237	0.1694	0.0898	0	0.6382	0.4655	0.8045	0.1265	0.3253	0.334
AGT	AGT	2.0478	24.8069	18.2827	13.9882	6.3887	1.044	7.0985	1.8757	2.3722	3.4151	10.4351	1.1695	15.0845	51.4216	2.8559	7.5128	3.5575	4.2386	31.5915	8.9207	1.5586	1.1429	7.3385	21.0642	5.463	2.2175	28.2784	7.5197	6.06	2.8561	0.9006	2.6836	6.134	2.9964	19.7121	19.9686	9.4835	1.8714	1.9944	0.6776	35.5742	16.1824	18.0249	0.7668	4.3547	5.3893	6.2594	3.4585
AGTPBP1	AGTPBP1	19.5331	13.4888	14.7092	12.5663	12.4579	13.9553	19.0685	12.9791	15.6393	17.3716	13.9758	19.8486	9.2163	12.4902	16.6894	20.9214	12.1548	16.4415	17.3815	7.0881	12.5202	8.8736	17.0691	15.6789	16.7769	16.7048	15.8144	19.3439	23.5829	13.3963	9.5794	16.1452	15.637	13.6662	16.8346	16.5235	10.799	19.9253	16.8968	15.3003	14.8156	13.8513	12.2485	17.6158	17.1154	13.6685	14.778	17.848
AGTR1	AGTR1	12.092	30.6166	15.7597	48.7565	10.5586	16.569	40.6337	39.3838	9.3386	17.6432	16.272	16.1131	14.3432	6.069	21.2907	12.4119	11.3494	13.2887	37.7637	7.6791	14.7504	22.5675	16.7506	34.4656	18.9418	12.0296	27.6087	46.5452	20.0776	9.2975	5.6114	12.105	14.5729	10.0381	50.981	59.3694	43.2729	30.8395	13.0439	7.4446	34.2255	26.1915	11.7278	6.7982	15.9423	50.1515	28.5788	7.0537
AGTR2	AGTR2	0	0	0	0	0	0	0	0	0.0825	0.0428	0.0348	0.1395	0	0.0122	0	0.1437	0.0884	0.2259	0.0305	0	0	0	0	0.0393	0.0357	0	0.0207	0.0242	0.4221	0	0	0	0.0616	0.028	0.0193	0.0169	0.0264	0.3929	0.0369	0	0	0	1.2771	0	0.028	0.022	0.0425	0.2325
AGXT	AGXT	0.3098	0.4231	0.8711	0.3013	0.1694	0.0767	0.3864	0.0224	0.0287	0.134	0.3868	0.0388	0.8173	0	0.2546	0.0333	0.0154	0.1178	0.9745	0.3905	0.0668	0.1238	0.2409	0.8345	0.1368	0.0634	0.2587	0.3363	0.1016	0.1335	0.0479	0.7887	0.3141	0.3121	0.3348	0.4343	1.1186	0.0951	0.3077	0.0205	1.0431	0.4771	0.103	0.0563	0.039	0.3063	0.4037	0.0202
AHCTF1	AHCTF1	33.6668	15.7234	26.9272	20.1335	22.9293	27.9977	26.6685	22.0903	31.2316	35.1308	19.2403	34.8275	11.4897	11.3481	22.6527	30.8881	19.6598	26.8492	20.9266	6.4428	26.5201	11.0064	26.0407	15.3458	28.2469	25.8121	29.4804	18.4238	36.7211	23.188	17.7675	22.4162	26.4132	21.6586	19.2238	22.5443	8.7104	37.624	31.6875	23.209	14.1487	21.0915	16.607	27.9906	27.0433	13.0033	19.7256	33.6067
AHCY	AHCY	153.5106	26.2064	130.4077	32.3648	96.3639	129.8029	48.4561	76.3735	137.171	90.6343	71.11	146.7255	85.3589	36.7209	103.7718	221.1559	108.0952	117.466	52.7538	106.7831	116.7366	28.7313	94.4333	39.4695	76.8808	129.2185	157.2635	57.7222	55.015	148.3469	120.0845	73.6204	78.8054	221.8751	36.8607	27.9892	51.2427	70.645	67.5451	100.3455	30.133	69.3775	126.8827	283.9725	121.1564	50.8045	58.5095	158.6348
AHCYL1	AHCYL1	191.1641	124.0733	156.9367	109.7942	143.6971	182.5985	185.7649	119.5532	159.6512	153.2172	140.2939	179.0367	114.1589	44.678	151.1335	173.0258	135.2993	158.6165	139.5859	71.3907	162.2064	114.1523	157.736	144.7906	148.7328	151.2951	181.4928	153.4081	184.2818	189.4751	115.0455	146.161	183.8907	148.0676	114.0194	158.162	105.6162	169.8595	150.4502	140.5045	144.3898	166.8868	137.8987	153.3246	155.16	135.6871	120.2576	207.7965
AHDC1	AHDC1	26.5115	4.9856	31.0289	6.4578	25.7415	27.6376	11.0735	15.7249	42.9614	34.7722	17.9816	49.0416	15.5394	20.6834	23.5308	65.8872	23.5666	31.2705	21.9331	17.1841	36.4036	7.0873	29.3741	10.3303	19.3079	37.0425	50.5118	13.3326	10.8241	30.8196	44.653	19.251	25.5111	45.3576	6.2624	5.8551	7.9468	27.6993	23.8423	30.1903	4.8649	25.2091	25.7811	59.0898	40.3866	8.8883	14.2987	41.3352
AHI1	AHI1	14.4828	6.5951	11.9909	4.3136	8.512	10.556	9.0357	8.3076	13.422	15.842	10.1476	14.0397	4.5719	1.5359	10.8991	12.2951	6.0392	9.5727	6.917	6.7214	9.9577	6.6612	12.68	5.7741	12.0018	12.016	11.4188	5.7213	14.1348	11.6548	6.8403	8.9947	12.8891	5.9912	7.3517	8.0538	2.8114	17.0213	19.6712	11.253	5.1363	10.7872	8.5608	10.1851	11.4282	5.2177	7.6126	15.5916
AHNAK	AHNAK	963.8928	547.9222	933.8442	674.8791	762.1992	1062.4756	1396.6182	625.4998	871.225	967.0559	467.5576	691.6854	574.2769	227.3661	839.8236	453.9766	792.8482	836.3532	983.3975	213.6961	583.7182	137.2302	818.1458	1245.5848	857.8603	623.4462	741.3057	906.3907	602.4851	595.4208	525.854	622.3393	954.3456	415.9987	510.9082	1216.2752	514.9859	1125.0845	1023.7102	563.3109	768.9424	811.11	374.2904	427.7075	540.1172	490.6232	720.2422	741.7978
AHNAK2	AHNAK2	8.4247	3.4914	5.2756	12.1848	10.6705	6.3226	18.1573	25.5517	8.4929	12.0115	8.3273	10.4611	10.3456	1.3863	9.8082	5.9302	13.5622	10.4076	20.2903	2.9357	3.7497	3.3331	10.2199	5.6913	13.1384	8.3457	7.446	19.9318	8.6748	6.4083	3.1303	8.2597	11.8162	3.0116	3.9181	13.7945	5.4167	14.5196	14.4767	6.0108	3.6806	10.5522	6.2706	2.299	10.0094	10.3252	12.7066	5.5108
AHR	AHR	42.6841	11.4415	29.0635	19.7778	33.1666	15.7581	21.6526	25.0389	34.9953	54.95	59.9046	38.1951	22.7776	2.4058	38.4414	36.8524	45.8784	57.808	22.1053	33.7803	44.7869	47.3488	54.0116	16.3639	64.4458	39.3237	53.2376	23.9913	111.9814	39.0436	42.0507	54.3587	36.0146	24.3237	23.5224	16.3505	16.0607	63.4308	46.2455	49.3613	13.2807	43.019	29.9245	41.4127	43.5912	48.1471	27.5344	55.169
AHSA1	AHSA1	97.5733	56.9793	83.5472	42.1375	98.7723	109.1495	66.2337	64.4925	107.0556	80.5656	84.732	123.3527	79.0989	68.3198	117.7161	102.5498	104.4713	101.0832	75.4906	114.4798	114.669	29.3414	102.3675	56.3924	86.8696	79.4479	101.6456	70.7558	57.4757	123.2755	125.2418	73.3221	79.6176	135.1362	40.539	56.5403	71.827	84.5407	80.848	100.8981	68.7355	92.1353	115.8249	143.3036	88.6451	89.3699	67.5528	102.9915
AHSG	AHSG	0	0.0154	0.0735	0	0	0	0	0	0	0.0276	0	0	0	0	0.0364	0	0	0.0365	0.0393	0.151	0	0	0	0	0	0	0.1067	0	0	0	0	0	0	0.1449	0	0	0	0	0	0.0381	0	0.0328	0	0	0	0.0284	0.0548	0
AICDA	AICDA	0.0205	0.0549	0.0262	0.1122	0.0897	0	0.1412	0.0446	0.038	0.1183	0.064	0.0257	0.0969	0.0112	0	0.0441	0.224	0	0.1122	0.1293	0.0885	0	0.0354	0.0543	0.0658	0.042	0.0571	0.3117	0.1346	0	0.0846	0	0	0	0.1064	0.2798	0.1942	0.0787	0.2717	0	0.0575	0.0702	0.017	0.0497	0.1547	0.2332	0.0261	0.0535
AIF1	AIF1	44.241	14.4152	31.3198	33.7242	90.593	46.1582	92.7914	54.171	45.989	36.3601	94.9011	71.2248	81.3165	6.2946	50.1735	49.7237	95.0151	80.6057	52.6574	78.3536	50.1906	24.6096	90.1061	43.193	45.2644	37.4347	38.8634	173.0925	72.9984	46.2839	49.9054	99.4584	65.0621	38.2244	16.5788	59.0121	48.0681	61.3949	56.7836	61.1343	35.1344	69.6593	167.0169	24.4922	49.4423	206.626	50.7035	47.5687
AIFM1	AIFM1	11.0291	11.6946	11.8509	8.1408	9.1228	10.6981	9.3878	6.1796	12.0075	9.4022	11.4489	11.7624	11.4005	10.7547	10.672	13.9849	9.7458	9.2453	11.6499	8.9832	12.9033	2.7189	11.76	13.0291	8.6381	9.0298	11.1056	10.5738	6.4907	12.4097	8.3721	10.2856	10.8965	9.502	7.1674	8.7897	11.8704	9.2309	7.8088	10.6938	11.9125	12.7998	13.1947	11.9102	15.4475	10.1831	9.829	12.5644
AIM2	AIM2	0.8501	0.1821	0.8692	0.6822	1.1899	0.5052	1.4626	0.8373	1.7647	2.2875	1.7515	0.7242	3.053	0.0928	0.6449	0.7313	1.5865	1.7247	0.4186	0.5358	1.9065	0.2943	3.6729	0.6006	1.392	0.6607	0.5048	1.1444	2.38	0.7958	0.7013	1.6882	0.9089	0.5139	0.3822	1.3142	1.0064	1.2261	2.3645	0.9901	0.3101	0.5043	2.9115	0.4536	1.411	1.8323	1.4049	0.8432
AIP	AIP	82.164	41.9454	95.6175	50.4001	72.3352	96.6037	58.6616	51.087	95.8424	75.635	69.1727	99.6559	98.0084	28.9539	98.8331	94.8953	105.8005	97.9373	98.0555	176.3419	102.0172	15.6121	88.4698	59.7121	76.0896	67.4932	91.6388	95.0564	28.1008	95.7017	100.8119	90.3348	89.072	111.1494	43.6472	32.0083	147.4616	74.4394	51.2538	74.4023	47.8602	94.3572	114.6526	104.861	74.9943	106.2694	88.4239	88.1864
AIPL1	AIPL1	0.032	0	0	0.0194	0.0175	0.0158	0.0275	0.0116	0	0	0	0	0	0	0	0	0.0159	0	0.0656	0	0.023	0.0639	0.0276	0	0	0.0164	0.0297	0	0	0	0	0	0	0	0	0	0	0.0123	0.0265	0.0212	0.0112	0	0.0133	0.2133	0	0	0.0102	0.0417
AIRE	AIRE	0.0136	0.0073	0.0348	0.0083	0	0.0675	0.0703	0.0296	0	0.0262	0.0425	0.0341	0.0215	0.0074	0.0517	0	0	0.0518	0.0186	0.0286	0	0	0.0706	0.012	0.0109	0.0279	0	0.0148	0.0298	0	0	0	0.0377	0	0.0118	0.0206	0	0.0314	0.0226	0.0361	0.0096	0.0155	0	0	0.0343	0.0269	0.0346	0
AJAP1	AJAP1	0.5798	0.1825	1.6643	0.1855	0.3727	0.8515	0.6564	0.711	0.6458	0.919	0.3811	0.9112	0.2163	0.0361	0.5081	0.9408	0.919	0.8255	0.4035	0.2992	0.6801	0.1592	0.9977	0.2561	0.4328	0.6606	1.1563	0.3479	0.356	0.8458	0.7868	0.3885	0.5672	1.3838	0.1759	0.4086	0.4456	0.8351	0.2526	1.0165	0.0856	0.4642	0.8541	0.5736	1.1384	0.523	0.5464	1.8587
AK1	AK1	3.7107	4.5278	4.8056	4.1835	4.0579	3.6513	3.8688	2.6342	5.5797	3.9678	7.4414	4.9259	6	54.3941	3.9464	3.4882	6.7333	5.0481	6.8904	8.9835	6.0768	1.7671	6.2221	5.2957	4.1819	3.8202	5.7235	6.9368	2.9206	5.7813	7.1465	4.0982	6.0475	4.3642	2.7624	3.2404	7.7971	5.5053	3.4178	5.1391	5.5336	7.2056	7.4771	5.3638	5.0678	8.6986	6.0452	5.1314
AK2	AK2	55.2605	27.4101	45.6175	26.4615	50.3525	59.1379	31.6841	40.0329	54.7163	48.6617	45.4167	51.888	34.0541	14.2962	49.5258	47.6128	47.2287	45.7689	35.7855	39.5711	52.6916	37.8073	49.7958	32.4393	46.7752	46.1301	43.6653	27.0975	54.4732	59.7723	42.9639	41.2722	45.093	46.9459	29.2245	30.8502	31.5085	48.4662	50.2581	44.3473	38.593	47.2687	46.7045	47.3244	42.573	30.5922	36.0014	59.3752
AK5	AK5	83.045	0.4568	58.8212	6.9143	55.3811	125.7282	9.4758	70.9007	44.1801	35.3359	40.4548	95.9969	29.7163	0.2252	33.0514	15.6413	101.4341	42.9937	7.9403	58.3051	79.9154	62.7488	61.7142	2.8754	41.3063	70.4413	35.5804	0.3485	102.7971	104.6491	71.4059	46.2459	45.1047	46.1243	3.2832	0.2085	0.6949	44.3072	85.5054	55.5466	0.534	48.8438	82.4333	36.4212	52.7255	0.4353	23.9073	34.9858
AKAP1	AKAP1	97.551	94.681	148.9797	40.2804	84.102	110.3155	67.6823	71.3356	121.4258	123.4676	47.9243	99.7138	58.2694	117.5091	112.5646	128.8311	70.1294	104.3751	86.9098	57.2726	92.6572	59.6836	87.351	100.4356	92.336	112.5462	111.6448	73.1327	67.2978	70.4765	104.746	74.5575	74.3703	122.9877	89.0887	68.6817	70.1	96.4939	83.0397	80.5016	75.4712	87.2	75.8787	113.7178	78.8508	42.6162	89.3747	139.0386
AKAP10	AKAP10	36.1075	17.6185	36.1528	17.3175	20.0163	33.6527	26.2938	21.9836	32.0715	37.6252	22.4041	34.0176	15.3185	5.2244	24.6772	34.4945	14.4191	28.6534	22.0093	11.2184	31.2563	17.4389	26.5936	19.9687	28.3068	25.9252	34.5552	19.8723	37.9632	27.6869	16.6623	26.9226	32.1872	25.343	21.2247	22.8026	13.1736	38.7142	31.3088	28.1132	18.401	28.3501	23.7444	28.822	29.3084	19.7514	20.9761	39.0802
AKAP11	AKAP11	63.2458	35.0349	53.8611	26.8558	22.4053	37.9156	44.4194	32.8016	47.9103	57.5162	27.1251	37.4879	15.4585	8.726	35.5703	44.9901	21.2648	34.6184	35.2486	7.5747	33.3735	23.4193	45.8624	36.4457	47.3571	39.8512	46.7713	35.5361	57.4533	37.4188	26.0795	31.7444	46.5522	23.5635	42.1295	37.3363	14.9054	67.585	60.6207	42.6589	21.5273	34.5209	16.3808	39.1213	35.5093	21.5034	32.4115	56.4391
AKAP12	AKAP12	45.5236	122.7811	51.2057	108.1782	66.9033	48.3872	190.0151	59.9834	29.167	107.8045	53.7152	52.8748	68.6659	20.1749	71.5586	49.1482	114.745	98.3881	188.0454	22.648	11.6928	27.8446	70.1128	186.2261	80.2701	27.5013	67.7659	206.8581	125.5937	9.973	13.6367	79.1786	106.4047	11.3779	76.1291	170.1724	81.5442	103.3412	66.8731	39.6756	263.3766	145.5837	31.138	8.8848	38.2232	98.1894	123.0219	31.7672
AKAP13	AKAP13	53.4719	11.7889	35.7987	23.1881	35.4598	31.665	28.1665	32.1124	39.2878	39.3233	24.3604	49.91	15.8554	17.3493	32.1667	49.6546	34.8546	40.2928	22.4935	12.1464	29.5838	9.4854	35.5614	14.8547	29.3652	40.9111	51.7774	22.1223	36.5497	25.5353	22.7693	25.624	30.0112	34.0663	14.4814	26.7427	8.5893	40.0504	35.9222	31.0701	12.2308	25.1262	25.8911	45.3743	32.576	17.8946	21.025	43.5983
AKAP3	AKAP3	2.9501	1.6544	5.3675	0.728	0.7401	5.2599	1.672	2.5514	4.1492	3.5524	1.4898	3.8915	1.4351	0.7387	1.0533	5.4489	1.6538	1.9144	1.4478	3.5364	5.6134	0.4622	2.4143	0.9042	4.137	2.6799	4.8951	2.3173	2.6191	3.142	3.0243	1.5906	1.3275	3.4534	1.5606	1.7885	2.4243	3.142	3.0743	1.6078	0.5234	1.9007	2.2361	7.2807	3.4041	0.6777	1.82	4.3936
AKAP4	AKAP4	0	0	0	0	0.0921	0	0	0	0	0	0	0	0	0.0115	0	0	0	0	0	0	0	0	0.0182	0	0	0	0	0.0914	0.0307	0	0	0	0	0	0	0.016	0	0	0	0	0	0	0.035	0	0.0265	0.0624	0	0
AKAP5	AKAP5	3.656	0.3089	9.3132	0.3868	1.41	2.756	1.1676	1.4376	7.1538	4.8018	2.6084	4.9204	0.9955	0.0602	1.3301	3.0831	1.0863	1.3983	0.6033	0.8554	7.8293	1.412	3.4745	0.412	1.9882	3.5569	3.967	0.2855	2.9254	4.3673	1.9945	2.0626	2.4237	0.7158	0.4474	0.5786	0.1004	3.8202	3.0477	4.94	0.2678	2.0033	2.454	3.2092	2.1653	0.2516	1.7686	3.3433
AKAP6	AKAP6	6.157	0.8253	2.8324	0.7031	3.7939	2.531	1.8814	5.9099	7.164	3.4554	1.6488	3.9782	0.4834	34.827	7.0339	3.9669	2.8926	2.4372	5.7923	0.9434	3.4971	2.0583	2.2946	1.2325	3.4823	3.9942	3.3332	1.1012	3.4505	2.6817	3.5145	1.4146	2.3312	3.5397	1.162	0.5753	0.4169	2.2578	3.2144	1.7658	0.5303	1.3489	1.4421	3.9993	1.9985	0.4807	1.5072	3.8954
AKAP7	AKAP7	11.7093	9.6303	7.8732	7.1698	7.1458	9.6883	11.3028	7.3352	10.0416	11.8668	7.8825	11.9581	6.3485	10.2891	6.8594	9.0407	6.1014	9.746	8.7857	7.4472	10.4516	12.7197	10.1905	9.6921	10.4569	10.7552	10.273	9.6248	14.5359	8.5442	7.8117	10.3321	8.7591	8.7545	10.305	11.8175	8.6724	10.5588	10.957	7.492	11.085	9.2281	7.7966	8.8994	7.9551	9.6571	8.7393	11.9501
AKAP8	AKAP8	32.0238	13.1879	30.8072	15.0875	29.6508	36.4371	17.2778	14.9325	36.5651	45.5884	28.894	40.5472	18.6098	12.9351	32.4666	42.6506	34.5743	42.1683	18.0558	24.9456	37.1902	18.063	30.6856	14.6982	32.9205	35.5734	36.3767	14.3323	33.8286	30.3643	28.6038	32.988	32.8378	38.3544	11.7998	11.5666	12.0465	39.3742	30.379	31.7844	14.8584	30.6304	29.8653	37.9148	37.5265	15.1131	21.0064	47.3301
AKAP8L	AKAP8L	19.6095	7.2036	24.8712	7.2465	17.671	31.3293	10.0054	7.5056	24.5448	28.4319	14.9027	29.3137	13.5768	7.0452	19.783	25.6602	19.0436	24.1336	11.5657	18.1741	22.6727	3.8091	19.3199	11.7453	18.3991	18.4128	22.8873	10.1749	11.9741	18.6829	19.2389	23.079	20.5714	17.0504	5.8257	7.5967	11.8233	26.4123	16.3688	20.8068	7.9385	19.238	18.9928	21.6638	23.8691	8.7392	12.1776	28.1953
AKAP9	AKAP9	48.1893	15.1218	41.5222	12.0231	18.3347	40.4432	22.9481	18.8322	43.3447	45.5192	19.1501	39.3716	8.8418	16.8172	31.7594	38.0305	20.642	22.9135	16.4038	8.4454	37.1465	8.6678	29.1157	11.6946	37.0834	31.46	40.102	10.4584	29.2255	30.4508	19.1561	24.917	33.6729	17.2399	18.9415	14.883	3.8387	46.8736	40.1072	34.212	13.8549	25.3898	18.9031	35.2838	29.1185	6.4014	16.683	46.8566
AKR1A1	AKR1A1	98.614	42.2875	81.3403	51.8881	87.321	100.5931	58.543	77.796	110.899	91.341	97.5181	96.6871	131.1677	16.7798	94.2589	125.4512	110.0388	90.5092	71.8795	123.5367	130.2392	44.8058	92.6981	56.4039	68.0782	99.2896	105.8082	93.7417	69.2215	143.4692	102.5163	99.6001	91.5304	118.7032	47.0496	55.2214	80.4921	73.9817	77.0404	119.4698	46.8341	103.775	141.0809	125.7191	327.0259	98.9372	69.8603	120.439
AKR1B1	AKR1B1	43.0913	19.6428	35.5067	33.8756	57.9354	39.1597	50.6185	56.2681	43.9269	47.9501	47.6623	48.8947	57.48	170.4921	46.1315	49.2441	61.3543	67.1349	45.4378	38.378	48.9643	32.0582	50.348	26.4138	46.4315	45.6938	35.5348	77.7012	52.2075	48.2004	51.5772	78.7667	43.3971	39.0749	22.3778	39.8317	46.4327	49.1152	45.649	47.9863	22.8149	43.7119	51.8134	38.5708	55.8296	79.4534	40.6815	38.1441
AKR1B10	AKR1B10	0.0359	0.3657	0.2297	0.3933	48.1844	21.7871	0.5565	0.4685	14.189	0.7254	0.4488	18.4156	27.2306	3.6088	0	0.6184	30.0773	0.5924	0.7373	0.4908	0.31	0.2393	0.4348	17.5213	0.2308	0.4043	11.4387	27.1575	0.8385	1.328	64.3781	0.7778	0.8281	12.9916	0.0622	0.2451	0.1702	0.2206	0.476	0.6184	0.2017	0.246	17.2096	3.6608	0.4519	0.3554	0.4341	0.2814
AKR1C3	AKR1C3	19.6003	115.5922	44.4812	103.141	92.1322	36.764	152.8239	31.4716	23.6005	37.5493	96.9444	39.4561	163.8805	13.4971	38.5676	20.8141	41.5362	72.1442	137.1164	55.4187	23.6581	26.9683	62.8508	136.8449	59.4142	38.5254	43.7674	110.6265	75.1847	23.4397	33.4694	77.6147	67.2152	29.571	85.1367	166.2791	163.997	88.613	43.4046	33.2097	208.5167	136.1814	40.0245	22.9968	82.7281	182.0368	48.7376	17.8401
AKR1C4	AKR1C4	0.0333	0.1961	0.0851	0.081	0	0.066	0.2005	0.0482	0.1543	0.128	0.052	0.0417	0.0262	0	0	0	0.2644	0	0.4098	0.035	0.0957	0.0665	0.0575	0.147	0.0534	0	0.0927	0.0723	0.1214	0	0	0.0424	0.1534	0	0.0576	0.2018	0.0788	0.0766	0	0	0.2569	0.1899	0	0	0.0837	0.1975	0.0212	0.0434
AKR1D1	AKR1D1	0.056	0.02	4.3921	0.0114	0.0204	0.2405	0	0.0812	0.1904	0.7179	0.6996	0.0702	8.9283	0	0.7793	0	0	0.1895	0	1.5302	0.2416	0	0.0807	0	3.358	0.1337	0.4852	0.0203	0.0409	0.115	0	1.7831	0.1549	0.3058	0.0969	0	0	0.043	0.2164	6.7976	0.0131	0.1705	0.4813	0.0906	60.8931	0	0.1425	0.5606
AKR7A2	AKR7A2	73.2384	66.2663	94.935	58.0155	83.1027	119.078	57.374	64.8604	119.0034	96.7266	97.6192	101.6599	111.8144	47.7192	102.5632	106.88	111.4573	80.0748	80.744	111.0608	129.2117	59.4596	81.1905	109.0478	72.9753	94.6628	112.0469	68.2102	51.2081	159.5737	102.6455	97.0616	108.4589	106.8009	60.081	62.5787	121.3566	74.2512	70.553	92.2479	71.3043	101.4381	147.3494	111.1954	74.6375	96.5225	68.3636	81.107
AKR7A3	AKR7A3	5.297	0.4214	10.3901	1.9132	8.3734	30.754	1.2633	1.9372	42.5773	27.4701	16.2086	18.003	27.2207	0.3721	18.5689	23.6865	17.5458	9.3769	2.152	14.1587	23.8263	7.2283	6.5715	0.5095	13.4713	10.7812	26.5709	0.3986	7.4566	95.0886	18.605	16.5578	23.2023	17.2407	1.5419	0.2782	0.8693	16.5776	9.2913	18.6033	0.3679	9.9926	54.848	16.0896	25.7855	0.9075	5.4006	12.9362
AKT1	AKT1	31.6323	20.8135	35.228	17.8925	32.8561	39.4759	21.8305	14.9055	37.4154	36.0136	27.9798	37.8985	29.8235	9.7855	38.5193	50.805	37.6423	34.8553	31.7167	19.3639	38.3038	6.112	34.6708	30.3371	27.696	31.9544	37.9864	28.3617	10.9054	38.9973	32.4617	39.7824	41.3672	34.0174	13.2197	15.4707	33.9082	30.291	22.4297	29.4078	27.2077	42.1667	37.6156	47.0796	37.0912	23.3457	28.6454	35.3001
AKT2	AKT2	26.996	40.2422	43.1603	31.9693	24.8197	35.5284	27.2786	14.6446	31.9409	34.2635	25.6004	25.0607	39.204	23.4728	33.6399	33.6964	25.7975	32.1943	45.4791	22.0065	32.4975	5.7683	30.6489	56.2281	32.9981	27.9581	31.8393	39.0978	12.496	28.3159	21.8848	38.4838	38.5727	24.3622	28.4128	33.3066	44.21	28.2991	24.0173	28.2953	42.159	47.1901	26.8197	30.0046	27.305	24.7567	36.6988	32.4603
AKT3	AKT3	29.6778	9.7544	19.3169	18.0227	17.0783	19.1762	28.3132	27.0272	22.9354	29.9802	17.7024	24.685	12.084	4.3675	21.3443	13.0058	22.0224	20.7016	24.2267	7.2907	12.5533	15.7867	28.5047	14.0353	28.6803	17.0949	14.283	20.7799	41.7201	21.977	16.7175	20.5738	24.1343	8.2954	15.3336	24.8765	12.2278	37.9779	35.4736	19.4025	8.8203	16.6908	11.2284	10.8724	16.5322	19.2475	22.3469	14.6189
AKTIP	AKTIP	23.5751	14.5388	20.177	15.221	18.7788	23.109	24.0698	19.7575	21.3481	24.4138	25.483	20.9297	16.3554	33.5558	16.7356	17.1733	21.2973	21.8527	23.6886	15.5263	24.4942	16.3909	20.277	17.7662	22.0053	20.3726	19.178	13.2636	32.634	26.7565	18.6701	20.4244	25.482	19.6668	13.9474	21.24	16.395	28.401	24.8172	19.2544	19.4633	22.9647	19.3436	17.893	17.3671	20.0109	18.8604	22.6673
ALAD	ALAD	86.2332	84.5614	98.6889	63.0845	62.7919	79.9032	113.2857	38.5449	79.1289	88.0033	52.6174	91.5996	61.6553	17.1304	60.7617	69.6441	74.5032	78.2844	69.477	55.702	82.2922	22.7792	86.5782	122.1037	69.2603	54.7849	84.2254	57.5695	39.0755	73.3126	56.49	75.6409	108.8389	60.5874	31.5781	54.4224	78.0642	76.3915	63.8143	75.3172	101.1696	148.6799	77.869	92.8003	53.7307	86.9698	67.0346	65.6211
ALAS1	ALAS1	61.5353	47.0628	53.7291	45.6933	73.7493	52.466	68.3728	43.4578	60.1718	64.4041	94.1674	88.2043	72.015	132.5557	68.5974	79.3836	68.6216	81.2786	48.9729	56.8015	82.2184	26.5503	70.503	73.3873	61.8182	65.8123	80.2978	53.3591	69.5622	84.1814	68.0703	96.25	66.8131	42.9142	36.3278	72.0537	71.9299	66.1604	59.8243	66.7799	59.7882	78.8642	63.3339	74.5263	63.8861	71.5007	64.7332	59.8461
ALAS2	ALAS2	0.1556	0.5669	0.1194	0.1514	1.7702	1.0484	1.0444	0.4284	0.0865	0.4787	0.2429	1.131	3.5795	0.8324	0.6298	0.1339	0.5254	0.3553	6.9826	0.327	0.4923	0	0.3766	0.3299	0.2249	0.2229	0.0289	0.4056	0.4993	0.1534	0.0642	0.1189	0.2295	0.4705	0.4038	1.5806	0.0737	0.3582	0.6185	0.1236	0.7206	0.0355	1.061	0.1132	1.8006	2.6316	0.1781	0.0406
ALB	ALB	27.3383	0.2586	49.0425	3.0714	8.6519	83.8881	9.7304	43.9856	23.7524	97.0284	5.392	4.1882	21.4146	0.0101	206.4063	22.6076	32.8185	11.9164	2.0576	65.8056	75.4834	222.9667	5.6814	4.9864	207.055	11.7576	4.8943	0.0807	3.9812	205.6076	69.7535	33.3133	23.5539	2.1053	5.3799	0.0985	0.022	3.3485	10.701	81.1931	0.0391	17.6507	156.0942	19.5029	270.2479	0.0735	9.3262	10.6164
ALCAM	ALCAM	135.8839	4.1931	197.0487	14.7112	71.0707	205.4625	34.2401	83.553	186.4822	157.0897	119.4127	90.4616	57.674	1.1189	120.0274	96.0392	87.2086	45.0318	16.6321	57.4546	184.0764	96.1002	61.761	6.2949	102.5755	81.2831	109.2447	12.4023	139.8857	119.321	94.335	73.2102	75.7879	45.9035	13.1245	13.11	5.7166	113.9557	133.4411	155.1688	2.4097	67.0803	100.6189	103.4982	263.9176	20.3914	48.8149	165.2689
ALDH18A1	ALDH18A1	81.1985	42.6189	81.3797	34.9082	77.3201	96.2477	42.365	70.7308	100.9528	76.8156	68.2132	109.8815	56.0747	5.532	86.6205	147.7984	81.2315	71.9661	51.0547	49.4327	98.1909	35.3727	78.708	33.3863	66.2254	77.0458	106.5208	49.949	63.1336	121.499	78.3339	60.6619	71.5112	93.859	27.0003	41.4554	35.0208	61.6982	74.4897	93.0001	28.5039	73.9772	89.9093	117.3313	80.6804	44.9861	49.3722	104.245
ALDH1A1	ALDH1A1	154.9282	197.8077	114.252	197.6811	92.6239	123.481	311.8714	210.768	107.9816	211.2803	224.5252	87.3361	116.4901	43.4921	106.6493	52.3081	222.7861	266.813	189.2544	97.1296	55.0632	100.5248	116.4893	256.9352	238.7964	63.38	74.5548	276.5305	309.0592	43.6928	55.1151	155.1848	199.6017	43.4921	273.5601	141.4345	188.1488	228.1544	135.7432	135.3888	182.6881	159.5832	60.0612	25.0034	64.3831	216.6209	264.3753	60.7899
ALDH1A2	ALDH1A2	16.191	2.8347	5.5319	12.5327	4.9387	3.3008	13.3692	8.6033	3.2771	6.1489	11.2839	3.9783	9.0963	3.406	5.106	10.0333	11.6134	10.4294	19.8503	5.6172	2.3785	6.1915	8.1239	10.5464	13.3867	5.3005	13.0594	5.7204	6.0255	3.3801	4.7059	7.9154	10.1606	5.8364	4.6442	11.1648	12.7265	14.0401	8.9056	7.3163	4.3067	9.1334	5.912	9.403	22.8045	13.2102	11.7122	4.1954
ALDH1A3	ALDH1A3	36.3098	1.401	7.8315	9.9996	45.5843	7.9978	14.4267	28.9537	16.9358	20.0194	19.7619	41.8532	17.5913	2.3074	38.5283	18.5465	71.9263	67.9423	6.5999	12.9608	15.7636	70.7698	20.1474	4.8313	17.4299	31.0519	23.7064	27.1538	76.6965	28.1287	24.4989	33.9077	10.8545	40.8287	3.5219	5.802	3.2523	14.6343	41.45	18.8124	1.9774	19.3233	19.6403	14.2371	32.2608	14.1774	13.7418	22.1816
ALDH1B1	ALDH1B1	25.7584	28.6658	37.4954	23.392	31.2756	30.2936	34.0664	25.526	32.2458	31.809	40.0146	42.8479	25.3752	54.6769	44.7729	45.1535	37.1393	38.0025	132.5354	21.3675	29.5376	17.8446	38.6002	49.8501	33.0162	26.4276	32.3997	25.4575	28.6632	35.6049	27.8703	33.6243	39.1727	25.2594	26.127	23.4864	28.1479	25.6751	23.3212	26.1921	39.6952	36.6886	36.6411	31.4825	24.935	30.9664	38.3471	34.0703
ALDH1L1	ALDH1L1	2.7279	41.0716	16.9518	18.9388	5.4986	2.5594	20.8131	4.2072	2.6831	6.0026	7.9863	0.949	11.7488	19.6264	12.2462	1.5391	2.1498	9.7937	24.1595	5.2087	4.8839	0.9035	5.0599	53.3349	10.1201	2.3479	4.1914	30.5544	1.7822	0.9445	3.1677	13.6837	8.9047	2.4583	36.1976	12.1393	45.8517	4.2	2.6007	2.5403	54.682	16.4998	1.9664	1.2397	0.8882	14.1819	31.8935	1.7042
ALDH2	ALDH2	51.715	275.3539	85.8591	196.5205	79.2503	66.6304	206.8225	28.9448	45.115	76.9744	85.1509	30.8387	145.0944	32.1311	80.6586	34.6872	46.5705	111.3991	245.4905	101.9926	45.9985	44.4603	103.0279	279.0962	93.7333	38.3861	51.076	337.1906	48.5819	20.7538	33.8801	128.9176	118.1561	25.655	213.2088	213.4273	510.8331	71.2123	47.9503	48.0639	316.4085	154.9199	39.8212	24.2065	21.0637	292.8753	185.6243	38.5744
ALDH3A1	ALDH3A1	2.4154	0.2024	2.3942	0.4096	21.9398	15.446	1.0319	0.8212	8.7561	3.6163	0.9746	9.6546	12.2944	0.5022	1.5791	0.3534	14.7299	0.9793	1.4383	2.1058	2.5985	0.6127	1.0081	6.661	3.1391	1.899	5.9006	10.2577	0.6589	2.793	29.0605	1.4852	1.2873	8.7336	0.2842	0.2117	1.3228	1.4371	1.6868	1.3266	0.219	1.5935	8.3189	1.594	1.219	0.5443	0.7625	1.4368
ALDH3A2	ALDH3A2	30.2002	40.3385	37.9732	28.4369	30.062	40.5488	49.0802	25.8195	32.2138	39.4064	28.7987	22.0783	34.4934	18.3771	31.0877	12.3358	21.6914	30.2838	40.084	22.5991	24.1889	18.5941	33.2092	46.8656	39.1615	22.6018	24.8643	36.7725	30.9139	33.2255	34.3885	30.8056	29.6048	17.4589	35.7462	49.4205	30.799	35.5745	34.0164	31.4671	40.2275	40.6728	26.0322	14.7874	18.6844	36.9246	26.8055	28.6951
ALDH3B1	ALDH3B1	5.5393	1.6946	4.0317	3.7655	7.1828	7.011	7.0075	4.1373	5.909	5.4161	8.331	4.8795	10.5358	0.719	6.3721	6.1634	8.5446	8.5849	7.3659	5.3441	6.5673	2.6381	6.7647	5.6651	5.4422	4.5145	4.8098	13.8029	3.9897	6.0411	6.2083	10.945	7.4721	3.1008	1.2224	5.7502	4.8047	5.696	5.9073	5.2824	3.3124	7.7353	9.186	3.1602	9.8435	8.7669	5.8439	4.8823
ALDH3B2	ALDH3B2	79.0994	1.7889	115.0187	6.3883	51.1729	274.1509	6.3754	39.2216	341.8784	112.9684	291.0821	51.9783	204.3234	0	76.8362	12.7204	118.5214	14.4043	8.2325	47.1283	327.8778	46.4228	47.6237	0.9526	66.0201	58.0533	38.579	0.3966	48.997	228.7324	85.4996	164.1888	93.2348	11.3059	2.828	0.0264	0.0206	60.5258	117.8888	331.3488	0.0122	38.345	144.1543	41.155	798.8341	0.0258	70.8464	101.8235
ALDH4A1	ALDH4A1	42.9488	61.6063	104.5192	67.9377	50.1516	57.4705	140.0215	15.1592	51.4284	72.8582	78.1018	32.684	134.283	87.9118	99.9875	45.2032	34.1025	82.3802	92.8897	48.9681	61.7464	9.5554	56.9903	151.6026	44.558	30.7009	66.7464	65.4861	24.4326	48.6005	38.0668	102.6061	97.6689	32.0636	39.0798	75.3729	120.5755	46.0073	34.7709	57.1243	148.906	104.0869	54.2567	38.8895	128.352	78.226	45.5783	34.643
ALDH5A1	ALDH5A1	20.8529	14.2376	19.7823	10.0249	12.5582	16.7665	19.933	10.0748	20.2547	16.1057	15.571	19.9498	11.5928	47.4138	13.1789	18.5551	8.314	16.0469	15.3958	9.833	17.8304	11.8703	14.7728	25.553	13.4787	19.2158	19.9906	10.7756	16.3468	15.494	10.8782	12.5386	15.8417	16.0984	18.8694	16.1604	12.3489	18.5196	17.1027	14.9878	17.8375	18.8312	10.2052	22.8751	14.7052	8.8304	11.7555	17.1535
ALDH6A1	ALDH6A1	45.4403	64.9035	64.5634	44.8534	16.6646	38.9744	36.9427	29.4713	40.6273	44.2304	33.0002	27.0483	20.8048	31.3186	28.7236	38.6396	19.8145	23.8097	47.6859	12.4017	36.0438	21.2198	27.8209	71.4041	41.1288	23.9632	35.811	48.4953	31.6155	33.4761	18.3408	25.5427	38.0844	22.7851	100.3049	57.6701	37.7991	34.1234	30.268	37.121	53.3699	34.9903	21.6903	35.1883	29.3428	23.2517	49.5785	41.6181
ALDH7A1	ALDH7A1	42.2367	11.5474	42.9956	9.412	19.7059	41.8546	13.7461	16.3361	45.6603	37.0165	20.7763	44.3539	14.3411	3.0962	18.4954	52.6019	20.5977	20.0852	12.5813	27.0977	46.0355	6.4491	29.0325	15.4533	25.483	37.3179	37.3764	12.3811	12.0443	34.976	28.4873	19.1004	20.2676	43.3908	11.6143	9.742	10.5197	23.4696	23.0926	25.042	11.5131	21.2656	46.2133	64.5701	28.1296	8.8893	14.8233	48.9109
ALDH8A1	ALDH8A1	1.8728	0.5374	1.8238	0.2033	0.9996	0.3313	1.0933	0.7913	2.0663	1.9928	0.9744	1.5363	0.8078	0.146	0.7894	1.007	0.3984	0.8764	1.3418	1.9674	0.9937	0.4008	1.5028	0.6695	0.6622	0.8209	1.5516	0.3389	0.8128	1.7301	1.5405	0.5677	1.7262	0.674	0.3856	0.2197	0.6071	2.104	1.3659	1.1214	0.3284	0.4833	0.8711	1.8114	1.2616	0.1433	1.3038	1.9496
ALDH9A1	ALDH9A1	194.6121	250.9065	204.5227	161.7853	143.0727	131.8848	160.1326	150.982	209.7598	159.3405	164.2868	223.4201	147.2077	78.1576	132.3118	241.4003	121.3349	156.0079	218.9668	106.1119	210.3335	76.671	208.7072	267.0126	142.6693	191.7863	199.6359	177.7007	131.7546	174.8159	112.1361	148.0906	163.2139	240.8722	185.6379	259.6083	196.149	159.4617	135.1966	144.7642	251.8367	206.8278	146.6532	269.5287	121.4246	138.0166	159.1515	235.6327
ALDOA	ALDOA	2.4297	1.7649	2.6375	2.2563	3.0756	11.2093	1.6321	2.4468	5.799	5.374	4.0263	4.1906	6.5404	14.9668	6.4393	5.7981	6.1458	4.0516	1.6388	1.6083	4.9047	2.4044	4.2424	3.3511	2.6316	5.4464	5.204	2.6018	2.536	4.5096	4.3762	8.0082	3.9726	5.9528	1.9858	3.4303	4.9059	3.6516	4.326	6.4758	2.1597	3.2088	6.7237	3.7131	4.813	1.7359	1.6714	2.9972
ALDOB	ALDOB	0.3591	0.3322	0.2086	0.3771	0.2499	0.1455	0.7021	0.4729	0.2874	0.4549	0.2293	0.1636	0.1671	0.0445	0.2889	0.1053	0.162	0.5381	0.2902	0.2229	0.2112	0.0869	0.141	0.5478	0.6682	0.2838	0.8936	0.0886	0.2499	1.0052	0.4208	0.5818	0.7371	0.1645	0.2964	0.334	0.4251	0.4508	0.1621	0.3889	0.6068	0.5028	0.3935	0.2375	0.3079	1.0006	0.1349	0.4473
ALDOC	ALDOC	28.2745	81.7962	54.3173	66.8349	66.6947	48.2813	76.2475	24.8602	38.3671	52.6595	55.2525	35.0253	73.8585	0.9719	33.2544	39.56	29.6192	50.2375	61.1284	43.7449	37.8788	15.2847	32.2547	80.0211	40.594	50.5491	44.9342	25.6914	32.6752	34.8864	45.4603	87.9835	92.9753	35.5509	44.3416	55.7957	276.4599	23.8824	30.092	36.1317	197.3	74.1202	37.1948	39.5217	21.8108	38.8348	69.8433	34.0033
ALG12	ALG12	9.1936	3.4962	8.2973	3.8524	7.0336	9.1658	5.0705	6.5114	11.6114	9.0884	7.6136	8.1179	7.335	2.2117	9.7507	11.1589	8.7351	5.7303	5.9357	6.2667	11.4127	2.0378	8.1616	4.3924	8.6176	9.7694	9.0965	5.1789	4.4717	10.838	9.037	6.0421	7.8565	9.5467	4.6106	5.1642	4.4726	7.2735	9.3033	9.7157	4.1178	7.7475	9.6306	11.873	7.9826	4.7637	5.4411	9.3147
ALG3	ALG3	24.216	13.2468	21.2393	12.6599	27.4092	24.4984	15.8032	27.1163	28.5271	23.3796	31.9833	28.9979	33.2933	8.6759	28.5455	40.2602	30.2286	25.0237	22.1481	35.4544	33.5155	29.0296	26.632	18.6018	20.2967	26.6527	28.8707	24.4287	26.0205	37.2102	31.6484	20.5676	23.8493	34.6586	11.5941	19.4696	24.5208	20.2626	26.8111	29.8057	17.1555	27.3338	33.1025	37.5272	38.9615	20.9527	18.4526	29.943
ALG5	ALG5	50.4687	29.372	37.09	32.2476	59.5004	68.0412	44.1306	49.1714	50.6896	51.0293	59.4722	53.638	47.2625	9.2897	48.6488	50.9229	57.1057	45.9235	36.2916	50.0153	45.4153	52.1636	44.1802	39.0992	46.9991	50.0094	53.562	42.1104	77.6768	67.3699	43.3566	45.0141	46.6213	63.5304	31.5387	40.6058	51.4657	49.1288	43.8377	47.4434	39.1902	52.0082	63.3494	46.1671	50.9633	55.3651	40.2863	63.1446
ALG6	ALG6	13.5061	4.2608	8.4903	5.1685	6.6419	8.731	7.2033	8.268	12.3984	12.3664	12.0181	9.9807	7.1617	1.99	9.9416	12.513	7.0095	9.6896	6.0835	6.9048	13.0228	14.1423	10.0757	5.7744	10.021	11.022	13.0389	6.9345	17.3411	14.2469	8.2036	9.7279	9.3443	9.8732	6.3967	7.3486	5.0871	12.0816	11.4599	11.2207	4.1059	10.3215	7.1345	13.4343	10.9668	9.1917	6.0088	14.2164
ALG8	ALG8	40.0735	29.2299	30.6512	22.0564	35.054	41.1618	40.067	36.4542	45.9081	33.4234	40.1779	39.3702	41.0858	3.9817	38.1218	34.2907	34.0835	35.0113	27.7091	40.209	43.6888	58.7885	35.3817	35.0161	34.7681	33.7876	41.446	33.7764	54.9396	50.8191	35.8257	30.1754	39.1197	45.832	26.7734	41.9465	31.2416	35.6749	34.3707	36.7408	29.4363	42.5725	41.4118	37.0287	40.7966	31.4929	51.3806	51.5983
ALG9	ALG9	5.4641	4.9312	5.5407	3.3605	3.8079	3.9811	5.9438	4.1748	6.2347	5.4031	5.0409	4.8274	4.6704	1.6418	4.5031	4.3134	2.6495	4.3554	6.1991	3.3344	4.9268	3.9325	5.3495	5.5092	5.0198	5.9436	5.2826	4.4578	6.2523	5.213	4.2587	4.0811	5.007	3.64	4.8477	6.2292	3.9543	5.7187	5.4778	4.8075	6.8573	5.0629	3.9714	5.0459	2.8297	3.5484	3.7091	5.1113
ALK	ALK	0.5179	0.5456	0.5406	0.1679	0.6796	1.026	0.1188	0.3814	0.176	0.2157	0.1213	1.2112	0.1564	0.0188	0.4694	0.6126	0.4799	0.7881	0.1653	0.798	1.1169	0.1552	0.3953	0.2821	0.4019	0.2119	0.5046	0.6654	2.7	1.1695	0.3027	1.1538	1.0263	0.1522	0.321	0.2617	0.2453	0.6093	1.0004	1.7023	0.5208	0.9553	0.1435	0.3349	2.6159	0.5889	0.3457	0.6647
ALKBH1	ALKBH1	18.0846	7.3726	15.3049	7.049	15.2484	17.2706	11.6493	10.6016	20.6388	19.0369	16.1054	21.5069	10.3476	8.9653	13.8114	17.0402	8.3545	17.8233	9.9798	15.1414	20.0791	12.816	14.2739	8.4802	13.1869	17.1909	17.6531	7.46	21.6227	20.2902	12.1869	15.5857	15.0592	21.9886	7.6447	9.8717	8.4529	17.6181	17.0096	16.1451	6.924	15.5769	15.3505	18.0754	21.4458	10.5892	11.9364	20.7101
ALKBH4	ALKBH4	14.0248	4.9287	15.6938	4.4152	15.0034	19.7949	7.3204	8.1502	20.344	15.3701	13.4549	19.9317	14.0366	5.5965	16.2974	21.7577	12.0794	13.3555	10.8043	21.0798	24.1479	2.7497	15.7841	7.5641	11.0351	19.6445	17.283	8.7868	4.062	17.4794	20.6369	12.138	13.8205	26.6015	5.7521	4.663	12.4694	14.5877	12.7577	14.7475	6.2802	13.0286	21.9128	25.7113	15.5094	9.4958	11.8923	17.3992
ALLC	ALLC	0.0251	0.0404	0.1605	0.0305	0	0.1493	0.0216	0.0364	0.0233	0.0241	0.1568	0.0629	0	0	0.0635	0	0.0997	0.0637	0.2748	0.1319	0	0.0669	0.0868	0.0665	0.0605	0.0257	0	0	0.0183	0	0	0	0.0926	0.0316	0.0434	0.019	0.2379	0.0385	0.1663	0	0.0881	0.086	0	0.1218	0	0.0869	0.1437	0
ALMS1	ALMS1	17.0395	4.8011	11.6279	5.277	8.2276	14.8625	9.1656	8.5782	12.371	15.535	4.7581	12.6776	4.5844	1.7247	11.8037	13.0469	8.0598	9.8848	7.8669	3.5645	9.67	3.3186	10.6001	6.4811	13.7329	11.0814	12.4544	5.3692	10.1226	10.6586	7.9634	9.2048	11.2264	9.0473	7.2515	8.1948	2.5574	15.3818	12.45	8.0522	4.3342	9.3465	7.0003	10.1167	9.6125	3.7664	6.3994	15.1366
ALOX12	ALOX12	2.6691	0.7985	3.5037	1.345	2.4192	2.3818	1.2205	1.6022	1.7159	2.5421	2.9651	2.1389	1.9885	0.2493	2.5541	2.2237	1.0503	3.3235	2.4338	0.6062	2.2816	0.3362	3.387	1.5291	2.2583	3.3446	3.1014	1.5664	1.087	2.1917	1.9342	1.3469	2.5265	3.6949	0.9149	1.1662	1.3095	3.9479	2.2295	2.0687	0.641	1.893	1.2794	2.8866	2.177	0.5468	1.7424	2.2281
ALOX12B	ALOX12B	0.1624	0	0.3856	0.0282	0.2538	0.2069	0.0599	0.1513	0.1935	0.223	0.0724	0.1454	0.5117	0	0.088	0.4492	0.3686	0.2648	0.1904	0.2194	0.2335	0	0.1404	0.1025	0.2421	0.4035	0.3445	0.0756	0.1184	0.4002	0.4786	0.0295	0.0856	0.3215	0.0602	0	0.0549	0.0534	0.0768	0.2764	0	0.1324	0.3472	0.2814	1.1963	0.0115	0.0443	0.2423
ALOX12P2	ALOX12P2	2.5466	0.0181	3.3845	0.1781	1.0228	2.3216	0.2617	0.6447	2.287	4.8083	0.6684	1.9058	0.3372	0.043	1.3394	3.1747	0.5705	1.4717	0.2004	0.7339	2.4138	0.4126	2.1617	0.1095	1.7366	1.7747	2.0389	0.0489	1.1009	2.5121	1.3944	2.7255	1.8694	0.5819	0.1851	0.0256	0.0534	1.6685	2.2761	1.9687	0.0079	1.4013	1.2084	1.749	1.9695	0.0501	0.4154	3.6912
ALOX15	ALOX15	0.301	0.0302	1.6592	0.9151	2.1602	0.5777	0.259	1.3081	5.8932	2.1336	1.762	0.5657	13.6469	0.0513	18.3419	0.3237	2.5401	0.668	2.3674	1.0277	1.0278	11.161	0.9267	0.1662	2.3256	0.7312	2.1822	0.3268	2.0439	3.615	30.9451	2.1076	28.8192	0.3791	0.0976	0.0713	0	0.2887	2.1493	2.1415	0.1188	5.3018	1.1887	0.4335	24.8398	0.1488	0.9926	17.4327
ALOX15B	ALOX15B	19.7661	0.2834	230.6202	1.6212	9.7199	92.1098	1.4201	10.1162	62.9962	53.4102	106.9275	12.7263	764.9539	0.6698	54.4308	11.1965	5.4204	20.8509	1.6209	46.5514	198.2211	3.4381	7.2237	0.0748	88.2151	18.6787	24.6643	0.7812	16.6029	36.9365	22.2387	48.3056	16.4821	9.4359	2.1777	1.0425	0.0752	18.2172	9.9162	430.8013	0.0297	17.7225	23.874	28.6902	3443.6177	1.4752	10.7886	88.2159
ALOX5	ALOX5	41.3249	1.034	16.3544	5.1622	34.86	24.2321	13.9326	18.7822	16.2913	23.2485	27.5454	41.4564	29.6681	0.7458	26.7002	25.094	57.5094	27.9228	7.4303	19.6863	32.6164	18.9044	33.5409	3.5909	19.7739	17.8387	16.1214	20.7544	23.4419	43.6622	28.0643	59.9809	27.3814	14.7822	3.2499	10.3959	3.4181	34.3263	48.0565	41.7402	2.4687	22.0051	38.8849	20.8397	47.9468	13.3778	19.3074	16.008
ALOX5AP	ALOX5AP	27.9919	10.7265	16.5798	18.0105	36.8323	29.831	52.1436	41.4811	16.0641	22.9653	37.1799	26.5628	37.5207	3.6844	24.3646	27.4903	51.0211	37.6108	30.8673	32.5522	25.7928	45.1291	40.512	17.4863	22.2863	22.344	14.1484	48.5505	58.0754	22.565	23.4687	49.1548	29.4702	14.8096	12.0039	60.5634	17.1986	25.7534	35.8587	29.0168	18.4654	24.4499	46.3831	10.3025	28.855	58.6913	28.3288	19.2064
ALOXE3	ALOXE3	0.6946	0.0091	0.9961	0.103	1.1117	1.0741	0.0729	0.4786	0.7694	0.7816	0.2909	0.9976	0.3469	0	0.6641	0.1822	0.8578	0.8594	0.2781	0.6229	1.2179	0.7784	0.3807	0.0748	0.7888	1.5248	0.5031	0.092	0.9141	1.5234	1.0483	0.5608	0.4529	0.9603	0.044	0	0	0.5199	1.0379	0.6727	0	0.6186	0.831	0.6574	0.9161	0	0.2477	0.5528
ALPI	ALPI	0	0	0	0	0	0.0188	0.0164	0	0	0	0	0	0	0	0	0	0	0	0	0.02	0	0	0	0.0168	0	0	0	0	0	0	0	0	0	0	0	0	0	0	0.0315	0	0	0	0	0	0	0	0	0
ALPK3	ALPK3	3.223	68.9212	18.4225	9.4392	3.8913	3.2848	8.8739	4.0794	5.0991	6.7561	3.3442	3.0031	6.0893	174.4873	13.7421	4.5009	2.953	2.7561	44.2865	1.4352	2.2231	1.166	4.7386	56.6287	8.1401	3.1121	6.3098	28.5194	2.7937	2.3942	1.9148	2.7907	7.727	1.5331	31.5801	11.003	10.4694	3.7401	4.5446	3.7645	51.0473	7.5315	1.6004	2.7335	10.0109	4.0126	16.7725	2.1396
ALPL	ALPL	77.9838	13.503	39.2192	29.3947	82.5669	81.8422	68.2665	94.2692	66.1683	30.4148	136.6436	152.8841	46.3976	1.4236	136.8976	136.3536	62.0486	77.2758	42.4659	92.5889	53.9827	24.3741	114.6569	21.5479	51.7324	34.3563	133.91	24.7706	27.0811	57.4429	82.1184	45.8137	61.4505	114.8395	13.0169	6.2388	14.9108	52.7922	32.5362	49.8962	38.5651	74.7988	237.7929	104.2087	154.8479	45.9739	80.5462	43.5063
ALPP	ALPP	0	0	0	0	0	0.044	0	0.0483	0	0	0.0347	0	0	0	0	0	0	0	0	0	0	0	0	0	0	0	0.0824	0	0	0	0	0	0	0	0	0	0	0	0.0735	0	0	0.0253	0	0	0	0	0	0.029
ALS2CL	ALS2CL	8.5886	4.5361	13.0901	4.8497	8.9536	6.4798	7.4976	3.5152	13.4092	13.8922	10.2547	11.315	5.8059	2.6602	10.9581	16.0204	7.7511	13.9053	7.9756	12.9751	8.6261	1.2458	9.2393	8.4799	10.1857	11.3592	11.2263	4.7882	4.3799	7.0438	4.2	10.3695	11.5659	7.3357	4.1299	4.6216	6.5955	15.9254	8.0709	11.0976	5.3044	11.1711	8.286	12.9051	10.7201	4.0303	9.0049	13.4395
ALX3	ALX3	0.0645	0	0	0.0588	0	0.1278	0.0555	0.0934	0.3287	0.2169	0	0.1616	0.3302	0	0	0.0694	0	0.0409	0.0882	0	0.0464	0	0.0836	0	0.1035	0.033	0.1197	0.07	0.0705	0.0397	0.0333	0.0411	0.1189	0.0406	0	0	0.0764	0.1484	0.1602	0	0	0.0368	0.2949	0	0.0405	0	0.041	0.1263
ALX4	ALX4	20.5951	1.7759	20.6349	1.1027	5.2806	19.9153	4.1447	4.1179	17.4058	14.9813	7.0164	39.4345	2.3924	0.3279	6.7955	73.8939	6.8594	7.5905	1.9784	10.7062	7.9182	1.0668	7.5093	1.5231	7.1271	21.8712	34.6692	0.5436	2.9043	8.2228	5.3584	1.6572	5.5172	21.8759	4.8298	0.2445	1.2119	8.929	7.1478	13.4454	0.4059	13.8242	8.038	19.6443	8.4086	1.4962	3.4584	21.1861
AMACR	AMACR	0.355	0.1549	0.6553	0.2798	0.4025	0.5469	0.2714	0.2476	0.7554	0.379	0.3488	0.6423	0.3728	0.739	0.7813	0.8765	0.4437	0.2667	0.4495	0.3038	0.5103	0.1225	0.9088	0.6386	0.3377	0.6185	0.9027	0.628	0.3834	0.5344	0.8406	0.3515	0.6543	0.6955	0.2274	0.259	0.5603	0.3228	0.3265	0.5916	0.3136	0.465	1.0601	0.6695	0.7274	0.4744	0.3259	0.3775
AMBN	AMBN	0	0.3058	0.0405	0.0579	0	0	0	0	0.0294	0	0	0	0.025	0.0173	0	0	0	0.0402	0.1301	0.0666	0	0.0422	0	0	0.0255	0	0	0.0344	0.0694	0	0	0	0	0	0.0274	0.024	0	0	0	0	0.089	0	0	0	0	0	0	0
AMBP	AMBP	1.8139	0.054	1.4597	0.1021	0.6245	0.732	0.3179	0.3649	2.2725	4.4873	0.734	2.3566	0.8466	0	2.1662	4.1178	0.867	0.6815	0.1838	2.0819	1.5936	0.0895	0.6676	0.0297	5.851	0.8932	1.2779	0	0.3429	2.6066	0.5196	0.4276	1.7337	2.9616	0.8133	0.1527	0.1193	1.3916	0.3893	1.7339	0.0943	1.9545	4.6914	2.729	32.2279	0.0498	0.5551	1.7097
AMD1	AMD1	40.4408	11.1835	25.8565	17.7653	32.9784	23.5618	24.0725	29.5344	39.4196	40.4166	39.8024	45.0884	17.3707	12.4761	42.6159	42.8488	45.6333	52.5724	20.8203	21.6973	31.8161	50.1397	34.9308	14.8134	48.1932	38.093	44.6546	21.203	79.5245	52.8995	39.8413	34.7543	33.148	36.7237	17.1252	19.7413	12.8114	40.4992	42.1891	44.0687	10.2969	33.0516	30.8599	40.1011	36.7419	27.8397	24.4344	44.2772
AMDHD2	AMDHD2	5.3563	2.2435	8.7116	2.7863	5.1871	9.0066	4.3946	2.0296	7.6692	6.8871	5.6041	7.0213	8.4143	0.7009	8.471	11.4883	8.9686	8.106	5.5495	13.783	9.5891	0.5442	8.0087	3.8541	4.2058	6.3289	8.1256	6.6076	1.4366	5.6267	6.7579	7.8407	6.2955	8.695	2.2464	1.7144	7.5682	6.5953	3.1898	6.6065	2.9793	8.1426	9.755	9.7338	12.4062	5.3393	4.8798	8.8
AMELX	AMELX	0	0.0409	0	0	0	0	0.0657	0	0	0	0.1191	0	0	0	0	0	0	0	0.1044	0	0	0	0	0	0.0613	0	0	0	0	0	0	0	0	0	0	0.1157	0	0.0585	0	0	0	0	0	0	0.1919	0	0	0
AMELY	AMELY	0	0	0	0	0	0	0	0	0	0	0	0	0	0	0	0	0	0	0	0	0	0	0	0	0	0	0	0	0	0	0	0	0	0	0	0	0	0	0	0	0	0	0	0	0	0	0	0
AMFR	AMFR	121.6509	37.6699	78.6333	52.3105	93.7482	146.7217	69.1113	64.8919	89.6823	90.6872	113.3333	111.3754	85.8879	63.4379	74.2582	87.8124	111.3308	95.321	71.3262	78.7919	118.3709	55.2911	85.458	65.0439	94.7473	92.3909	117.9884	62.6772	107.4672	179.9547	81.921	96.0494	131.6526	134.4554	47.3392	51.3638	71.0826	108.0789	102.6854	91.0399	49.236	107.1279	143.4642	94.1563	95.5677	72.8454	75.9989	104.0493
AMH	AMH	0	0.2375	0.7241	0.0599	0.6195	0.8295	0.1271	0.107	1.0044	0.5681	1.1534	0.8023	0.2328	0.4839	0.2803	0.6887	0.1467	0.406	0.2695	0.3881	0.6374	0	0.6386	0.1088	0.9095	0.1511	2.0799	0	0.0898	0.8192	1.2954	0.1568	0.3859	0.1241	0.0213	0	0.0292	0.926	0.367	0.1956	0.0173	0.7307	0.9215	0.1493	1.177	0.0244	0.2505	0.3858
AMHR2	AMHR2	0.0174	0.0093	0.0223	0.0424	0.2097	0.1554	0.045	0.2146	0.0323	0.067	0.0816	0.262	0.1098	1.1699	0.0882	0.0375	0.0346	0.1105	0.3337	0.1099	0.0752	0.0232	0.0602	0.0462	0.1259	0.0178	0.0162	0.0189	0	0	0.0899	0.1109	0.0643	0.022	0.0603	0.0264	0.1032	0.0535	0.1443	0.1153	0.0856	0.1591	0.0869	0	0.0219	0.2154	0.0886	0.0455
AMIGO2	AMIGO2	114.0522	15.9197	125.8242	27.2291	126.5327	148.0195	42.041	82.3946	179.516	290.1516	108.1939	150.7602	38.1339	1.4913	110.1107	105.8595	141.8372	118.7958	59.1878	117.3933	145.551	162.6435	89.5846	22.3748	296.0798	175.4852	87.7069	9.9479	132.2548	182.1987	255.92	75.3491	99.0303	108.1383	29.9964	23.1459	11.8375	116.4106	162.727	112.0201	13.8814	91.1877	79.9676	171.7684	120.5127	13.2318	55.7188	167.6447
AMMECR1	AMMECR1	9.7756	2.1405	7.7451	3.8121	7.1194	6.6769	5.6525	6.3329	10.3126	7.5083	6.4567	9.386	4.528	1.5523	7.2698	10.9428	5.5284	6.4646	4.329	3.7982	6.9118	6.4287	7.5387	2.6892	5.8368	6.4535	9.424	6.655	12.1664	10.2272	6.4142	5.4956	7.1175	5.9796	3.1699	4.9944	2.3834	8.6065	8.6068	7.0791	2.2624	6.605	9.1425	7.1414	8.0857	4.4267	5.5326	12.1043
AMN	AMN	0.1486	0.1194	0.2658	0.0452	0.2599	0.2796	0.115	0.1614	0.8399	0.1999	0.0696	0.7073	0.1404	0.0081	0.2067	0.639	0.236	0.2637	0.3048	0.437	0.4058	0.0099	0.1155	0.1706	0.1789	0.3951	0.3998	0.1129	0.1083	0.0915	0.2911	0.0378	0.1917	0.7672	0.3597	0.0338	0.3166	0.2394	0.1968	0.3146	0.1042	0.2373	0.3088	0.7206	0.2615	0.0147	0.085	0.6399
AMOT	AMOT	40.0488	9.4597	29.1362	16.254	25.9279	24.9059	28.6625	34.1936	38.6785	38.761	15.8889	41.5537	13.6703	102.0678	23.0659	52.6217	24.526	29.5088	19.5935	13.542	28.8099	16.3108	28.0846	13.0129	28.9561	35.5714	45.2488	14.7381	34.9373	32.2513	25.1325	18.2463	23.9895	25.2024	11.6998	19.2798	11.2157	27.431	28.3935	25.0481	12.9211	24.5077	16.8136	42.0039	19.1813	9.7489	15.1938	42.0171
AMOTL2	AMOTL2	62.4035	99.6286	67.2651	132.073	61.6916	70.5029	87.1067	37.062	85.0127	133.2946	89.4069	83.5519	86.4618	9.1081	123.8918	69.8226	59.2848	123.1528	100.0819	62.6599	59.5986	43.9592	68.4508	154.5963	124.505	81.1028	125.9666	66.4692	83.706	75.5552	71.3312	128.4348	121.6312	78.9082	92.0687	74.8532	115.4133	100.8391	74.8248	88.44	65.798	144.3691	48.2392	57.4952	64.9271	82.8028	100.1508	130.7557
AMPD1	AMPD1	2.7291	0.0221	4.5717	0.7542	2.374	3.1129	3.5396	4.1329	4.886	7.3322	1.065	1.3987	2.7031	446.1285	2.3268	4.4021	1.7241	5.9513	0.2262	4.8867	1.0701	1.1976	2.412	0.0365	3.7839	6.5128	1.4772	0	3.0451	1.1714	0.7036	0.7107	3.8874	2.0572	3.5935	0.188	0.1224	3.7277	1.8485	6.2119	0.0145	1.2266	3.4892	1.9555	2.1058	0.3475	0.7622	4.0744
AMPD2	AMPD2	13.3246	5.2237	13.5863	4.8894	8.8097	10.6704	5.9677	6.8674	13.5445	13.5527	8.6353	15.7911	9.2704	0.9921	11.5482	20.0245	12.1804	12.9093	9.6243	12.9561	13.3039	2.943	11.2803	5.2701	10.3579	11.5932	14.5735	6.9971	5.8842	12.8382	11.6677	10.6732	9.3635	12.23	3.1317	3.4415	6.5666	10.6768	9.0536	13.3049	4.591	12.5099	13.2581	18.4569	11.914	7.4085	7.2235	14.8403
AMPD3	AMPD3	7.6169	1.9092	6.0307	2.6064	6.1753	6.0675	10.8864	4.6878	6.5548	7.4286	4.6854	9.2018	6.9965	8.3749	6.7137	7.6864	4.8238	9.5158	3.2203	4.6904	7.5387	3.4851	9.5814	3.8109	6.4755	7.1953	6.8067	5.5809	8.2073	7.4293	5.7364	9.6608	8.3259	5.0922	1.7358	5.9642	2.2433	7.0457	8.449	7.8094	2.9217	5.608	7.0964	5.3575	8.2922	3.914	3.7088	7.7371
AMPH	AMPH	2.5772	1.8653	16.4403	2.9715	2.0693	2.1388	6.1221	11.2162	2.3239	3.5256	1.8845	3.5923	3.7578	2.078	5.1819	6.791	3.6648	4.0481	5.4462	1.1097	1.3352	2.5198	4.394	1.5687	4.5381	1.8403	2.1759	4.7768	3.8089	1.3727	0.9697	1.3449	3.1457	1.7546	8.5526	24.2284	3.2161	3.0906	3.9211	2.0282	2.0522	3.0198	3.2427	2.1256	1.7225	11.8111	4.1102	2.8938
AMT	AMT	0.1572	0.0481	0.1579	0.0819	0.1105	0.2558	0.1063	0.1057	0.281	0.2266	0.1577	0.1829	0.0442	0.0245	0.0142	0.0966	0.2564	0.1709	0.0614	0.3185	0.0807	0.1346	0.3493	0.0893	0.2073	0.1493	0.125	0.0366	0.0573	0.0968	0.1274	0.0858	0.1966	0.0566	0.0777	0.1021	0.0399	0.379	0.1301	0.2081	0.0236	0.0769	0.2614	0.2587	0.0847	0.0722	0.1213	0.2345
AMZ2	AMZ2	52.355	38.014	46.4711	34.7146	37.9144	57.2473	48.4603	42.232	49.3087	47.167	45.3664	47.3499	38.8841	29.9488	40.3319	42.7117	39.7495	42.3191	42.4042	46.163	53.9358	46.2526	43.1697	51.9789	45.4619	45.7002	49.0206	43.6831	57.0051	55.7945	35.5384	44.5459	46.0051	43.3877	55.9201	44.6646	56.6998	43.5057	41.1947	41.6068	47.3905	47.2419	48.8805	48.6035	34.2847	49.0905	43.8551	45.4303
ANAPC1	ANAPC1	11.5787	4.3443	7.8684	3.8011	6.6274	7.8221	6.825	6.1484	9.2779	9.4813	4.3387	9.4879	3.3484	3.6704	7.3177	13.4162	4.8765	7.7022	5.6154	2.2258	6.8197	3.0279	8.092	4.6402	7.8713	8.5796	8.8581	3.8093	9.5751	7.2571	4.7978	5.2556	7.1271	6.3018	5.2287	6.3436	2.3036	9.3587	8.2387	6.9057	3.0591	5.8487	4.0533	10.2056	8.6521	3.12	4.7618	11.204
ANAPC10	ANAPC10	3.551	1.5774	2.6116	1.7649	2.5272	3.001	2.0124	1.9187	3.1734	3.941	4.0911	3.0541	2.1975	1.415	1.9779	3.1215	3.1196	3.7702	1.6768	3.6118	3.525	7.1869	2.8494	1.817	3.7214	3.3868	3.3081	2.356	6.3701	4.0441	3.1824	2.9779	2.5586	3.319	2.6441	2.061	2.4858	3.892	3.2897	3.3012	2.0759	2.6527	3.6549	2.9048	3.1363	4.3679	2.0691	3.8068
ANAPC13	ANAPC13	109.9166	39.9241	58.6291	52.4895	59.8928	80.6662	88.581	78.6882	69.1805	78.3964	103.6837	74.6466	77.3679	37.2685	68.5372	66.8349	82.4295	59.7431	61.9626	93.4165	90.8719	160.7755	66.9379	51.1181	71.8167	93.0801	82.7183	57.4945	134.727	110.0348	70.0913	84.4598	78.7231	80.4287	49.2065	63.7441	73.4549	88.7077	71.515	79.3995	45.8954	72.207	84.6762	83.4014	72.8142	90.6018	70.2978	64.2772
ANAPC2	ANAPC2	26.7237	8.523	36.4546	10.0866	22.7381	32.681	14.0413	10.4343	37.6959	34.8616	23.0523	28.6238	25.5532	7.1103	36.5233	37.6129	25.3591	30.985	19.2737	36.6817	35.6338	3.1793	31.7092	14.1983	25.9118	25.2775	31.2646	16.1102	9.7211	30.6297	23.3328	29.1901	32.4321	29.63	9.2877	8.7502	21.7005	30.5347	19.7554	29.8851	10.9826	29.5172	33.2805	37.6008	38.4923	14.8275	19.9627	40.8037
ANAPC5	ANAPC5	39.156	18.3747	37.756	20.3335	39.8235	39.6711	25.726	28.8826	40.9221	46.9484	29.9628	45.3302	26.8026	23.734	38.155	50.7415	35.5846	44.9252	29.1345	34.5087	39.7635	18.3426	38.3285	24.7394	37.1798	43.7726	41.055	25.457	41.704	42.7999	28.1954	35.4681	38.3649	39.0653	20.1631	24.4226	22.117	38.3996	41.6283	43.0538	22.8624	36.6854	35.7231	45.93	40.8769	24.9159	26.0986	53.1368
ANG	ANG	18.4212	20.2311	18.2246	22.05	16.3674	31.9759	17.6382	26.2667	18.7545	24.9814	18.04	14.8123	20.0189	0.7491	20.8299	7.7141	25.2771	16.6206	28.1027	39.4924	28.5846	26.5057	16.11	19.8673	31.066	19.5646	15.4085	21.8265	23.6014	29.3985	21.7823	21.3088	22.4066	20.6363	41.5835	28.0208	45.0334	21.8449	24.2681	23.6784	16.3082	24.6041	32.2846	11.1151	10.9136	25.6789	26.7401	13.5231
ANGEL1	ANGEL1	25.635	5.7484	20.6826	8.3897	15.6239	19.6562	14.8201	15.0089	23.4406	21.9997	16.6456	25.7294	11.1296	4.6312	18.2268	27.0726	15.8607	20.259	11.7809	9.5815	20.8213	9.4087	22.3804	9.2373	19.464	23.7208	23.0439	10.8994	18.2637	22.7461	15.7307	14.8192	17.7767	17.5277	8.4107	12.078	9.8853	24.0356	18.2711	20.4095	5.9943	15.4983	16.4237	25.5904	17.8672	8.3861	12.7441	24.9293
ANGEL2	ANGEL2	28.3729	7.9808	21.1153	9.356	12.9709	18.4257	15.8082	15.8379	26.3108	26.3393	18.5548	23.6972	10.309	5.8361	16.6063	19.9843	11.1872	16.9508	11.1251	8.3248	21.8604	15.8122	21.0416	12.3523	21.8939	22.8723	22.4971	11.0338	31.4498	23.6737	14.1537	14.8116	19.7053	16.3215	12.2445	14.0705	8.0111	29.9327	24.3681	23.2375	7.7158	16.4439	14.8342	20.0959	19.2842	10.1046	14.8078	26.9249
ANGPT1	ANGPT1	7.0802	23.4713	7.9754	16.2568	8.1042	7.7216	36.8846	7.0444	5.9733	10.2068	14.3584	2.8111	13.2226	12.5524	9.3146	5.4602	2.2985	13.6822	29.9074	1.7748	3.1359	4.4343	13.5499	40.8581	7.1112	5.5954	12.3099	13.5199	19.3063	2.2022	4.1024	13.2241	16.0092	2.0943	24.7517	26.4957	19.0188	14.643	10.2573	4.6027	33.9327	24.6007	2.341	3.1762	2.6304	20.4666	11.683	7.6418
ANGPT2	ANGPT2	8.0191	3.2602	3.8001	11.8839	5.6206	3.6325	10.5298	9.2927	6.5886	9.2663	16.1915	7.1794	8.0001	2.0678	8.5747	5.5673	10.2793	8.8602	10.75	3.606	1.6855	8.4616	26.649	5.7818	12.2489	4.6714	7.4758	9.3172	27.6751	5.4758	3.2402	7.6774	13.6929	3.4258	5.1824	10.9174	7.4841	23.4725	12.0039	5.7104	2.4278	9.01	11.9841	3.2868	8.3853	18.1807	19.6917	3.3294
ANGPT4	ANGPT4	2.5939	1.0693	1.2498	5.0451	2.0495	0.8475	9.7441	3.5508	1.246	2.5582	3.6673	1.4462	4.8133	0	2.6618	0.4673	3.2762	3.7197	4.5323	1.0842	0.5272	1.5915	3.6029	3.2385	2.4201	0.8195	1.4366	3.9515	3.2281	1.2546	2.689	4.5816	2.0028	1.1803	1.9259	3.0052	6.8494	9.69	1.619	0.9167	2.2674	2.3242	0.4516	0.5764	2.1005	5.1161	3.289	1.2761
ANGPTL2	ANGPTL2	97.4014	304.8883	173.3143	372.4068	218.6209	146.4348	422.4939	217.3117	114.8663	204.282	177.5227	159.0671	317.9702	105.1665	252.0186	93.6432	204.3297	225.6624	288.5359	164.8038	50.1142	133.9987	245.4602	378.279	201.3075	108.2989	171.2986	327.5665	204.938	112.025	149.1171	215.4323	254.9156	72.3986	234.977	550.9024	294.7473	276.9678	244.9433	135.967	300.8903	378.505	211.323	66.2271	127.6936	506.6918	268.5343	98.7156
ANGPTL3	ANGPTL3	0.2835	0.0101	0.145	0.0115	0.1034	0.0374	0.0813	0.0685	0.2453	0.2362	0.177	0.0237	0.0744	0	0.0239	0.2033	0.0375	0.0719	0.0776	0.0794	0.0815	0.1007	0.098	0	0.3338	0.0193	0.228	0.041	0.1103	0.163	0.0975	0.361	0.1045	0.119	0.2942	0.0287	0	0.1305	0.2504	0.1751	0.0133	0.4529	0.4557	0.0688	0.2139	0	0.012	0.1974
ANGPTL4	ANGPTL4	31.0754	43.3412	67.0315	111.6091	99.6955	26.701	242.0464	32.2219	32.2352	39.4415	113.2059	41.5443	164.7751	23.534	160.2724	8.6379	118.5684	203.3239	80.5344	209.0332	93.4614	10.0967	96.8474	114.7609	50.8181	64.5643	74.9427	167.4328	28.4957	27.3673	99.75	156.8647	74.6295	94.9481	59.7529	148.7909	209.6779	103.8989	54.8619	50.1948	95.9743	175.4217	75.3183	43.2703	27.2267	154.9136	133.1483	14.7507
ANGPTL7	ANGPTL7	41.7742	0.5678	30.615	7.8042	20.3345	71.0083	3.5987	24.798	47.3442	13.3276	13.5508	13.0299	11.5312	0.2814	14.7819	1.1708	73.2708	6.7213	11.247	15.9517	6.1376	20.8701	29.8351	1.0628	37.9936	1.5824	2.5789	0.4666	21.2456	40.4786	43.6408	9.2646	29.7615	6.1709	1.0406	0.608	1.5604	20.5751	38.4728	17.2547	0.7638	13.1737	6.0976	16.3292	3.9991	0.7791	13.2403	3.5523
ANK1	ANK1	0.3364	0.4394	0.347	0.671	0.3485	0.1871	0.6245	0.3462	0.3719	0.3403	1.0133	0.4584	0.6322	57.6766	0.4627	0.2158	0.3574	0.3368	1.6386	0.3162	0.2376	0.1768	0.6222	0.7819	0.3648	0.2777	0.1862	2.2618	0.2926	0.2617	0.0791	0.3757	0.6092	0.0818	0.393	0.4159	0.8734	0.9418	0.3615	0.2656	0.3685	0.7609	2.3256	0.2362	0.8163	0.8665	0.7203	0.1926
ANK2	ANK2	6.4159	16.6981	6.2342	32.6553	13.4339	6.8817	19.531	17.5094	4.6826	9.5136	12.9037	7.1683	8.9883	22.7311	8.8127	3.416	20.8679	10.8474	26.9546	8.2243	1.879	5.8623	11.9019	10.6425	11.5399	4.7646	6.9949	20.768	26.5334	3.6933	1.48	8.6016	12.4608	2.1384	19.2012	25.967	6.0115	10.4492	12.2277	4.3204	16.4127	12.0573	9.4432	1.8161	8.4215	26.517	13.5981	4.2805
ANK3	ANK3	12.3415	0.9884	11.901	1.0393	7.9289	14.0454	2.7262	6.2654	11.206	11.9039	5.6452	14.9782	2.4179	9.9952	7.939	13.3378	5.6925	7.1393	2.815	2.874	10.0043	3.3518	9.1472	0.9657	9.4657	12.5766	12.8933	0.5801	8.019	10.9264	8.4389	6.2102	6.1971	10.419	2.2952	0.4199	0.4715	9.0112	10.6409	8.9614	0.9145	5.0774	8.1766	11.4257	11.0053	0.3583	2.5096	12.3391
ANKFY1	ANKFY1	32.34	11.0518	30.0608	13.9645	17.9546	28.2666	26.793	22.9166	34.2766	34.0389	19.6491	26.5803	13.8557	6.1877	27.0719	32.0545	19.8306	23.4495	17.5731	6.3059	23.5016	9.7059	29.5377	17.3059	28.1131	23.5086	26.5791	20.9918	24.9156	23.8429	17.255	17.5539	26.3388	18.575	13.7595	22.169	8.6557	31.8059	28.3934	25.6564	11.1153	25.2899	15.4629	24.4832	24.1776	11.9639	19.2782	31.2265
ANKMY1	ANKMY1	4.3917	1.1925	4.1088	1.7925	3.8918	5.0376	2.4694	2.083	4.6875	6.1684	4.1771	5.5785	3.096	0.4696	5.2584	5.7315	3.7094	5.7519	2.916	3.5169	5.787	1.5046	4.5436	2.0497	4.675	6.0701	5.2291	1.9892	3.619	4.493	3.504	5.6615	5.1428	4.4965	1.9204	1.8303	1.9194	5.1669	4.6239	4.0932	1.2853	4.6875	4.2925	4.6117	5.4316	1.8747	3.0315	6.0793
ANKMY2	ANKMY2	51.1827	21.56	41.9936	18.318	33.9003	36.0424	32.707	41.4244	53.0886	49.1687	30.3863	48.1337	24.1869	22.0647	32.5864	39.4643	43.6886	31.5437	27.1766	30.6629	47.5245	27.2478	35.7313	19.9173	49.1394	44.1171	45.1078	23.5377	48.8395	51.1775	45.0375	34.2292	38.3573	41.9731	30.1495	23.8146	21.2217	36.8502	38.005	34.9369	21.9973	34.3996	40.6729	49.9494	31.6458	22.4304	24.0098	45.3874
ANKRA2	ANKRA2	38.9879	10.4656	32.3439	10.8089	18.3152	35.3781	15.2549	14.5828	30.5554	36.4805	20.071	33.9102	12.326	3.9581	24.1004	22.4387	14.9004	20.28	13.3627	18.6991	35.4601	23.3538	25.9012	9.6794	29.6424	28.9696	33.1624	12.6191	27.1422	32.1838	22.4625	21.5252	24.61	26.138	18.4788	12.9697	10.2664	34.1425	31.1776	34.4021	9.1487	20.5442	21.0561	24.3597	22.8439	10.972	13.9474	45.3581
ANKRD1	ANKRD1	0.2136	0.0572	0.091	0.1515	1.3236	0.3174	2.5113	0.1805	0.3629	0.7869	0.889	0.1338	0.3925	333.7537	0.2701	0.3062	0.1414	0.316	0.7303	0.3366	5.9368	0.4266	0.3691	0.3144	0.9144	0.2913	0.1321	0	0.5451	0.1315	0.3671	0.2719	0.689	0.0448	0	0.054	0.0421	0.0819	0.0589	0.5183	0.0999	0.1218	0.5031	0.1295	0.4029	0.4048	1.6292	1.0221
ANKRD10	ANKRD10	86.484	25.1167	76.3756	33.8008	51.4488	59.2868	46.0612	53.0693	76.1115	93.4514	63.8885	58.0667	42.2128	39.6743	70.1925	62.6501	43.5172	68.2282	38.4871	56.0377	61.7765	50.8788	95.6606	32.7207	71.8078	72.6681	64.8421	42.9977	84.2659	80.6885	55.3291	73.7955	73.7899	34.2985	34.6202	44.3	32.818	94.4864	102.1742	75.5415	23.6285	57.8515	64.5361	59.6744	73.1549	34.229	50.0998	90.0142
ANKRD11	ANKRD11	26.4323	10.2405	29.7342	10.0968	18.4243	27.8662	16.8048	10.6261	28.0618	27.8715	12.5404	31.5652	11.7583	5.9479	23.2851	32.9151	22.936	24.815	20.0357	8.3024	22.0359	2.9245	24.9987	14.3295	21.6126	22.1338	27.9393	13.9518	9.6409	19.5463	20.3023	18.6235	24.1696	18.1421	9.56	9.4715	9.3726	25.757	18.3917	18.9955	10.5736	20.7078	19.7575	27.5526	25.3259	8.1066	17.6001	29.0535
ANKRD12	ANKRD12	36.6783	14.8523	32.1377	16.2681	16.5104	24.3651	26.3847	22.2052	30.959	38.9704	20.927	24.3508	8.9081	8.4976	22.6175	23.0942	12.3852	19.646	18.7217	12.2146	22.9102	17.6005	26.8985	13.4813	30.8279	30.4779	24.3597	14.94	44.8709	19.0706	15.8594	22.4855	29.2119	12.1882	18.1747	25.9033	5.7282	49.0075	40.9335	27.5233	14.0217	22.7991	15.8383	20.2887	23.5381	11.5226	21.3037	37.2896
ANKRD17	ANKRD17	89.1739	24.4791	62.9604	25.8378	39.1929	54.8683	39.9695	43.6831	65.7284	70.9389	30.8661	81.7467	19.563	16.8297	54.9617	100.6829	33.573	55.3232	33.2421	13.3519	53.7477	27.8865	55.6319	26.7789	58.6245	56.0617	76.4946	30.0176	54.0532	51.6793	38.6132	39.2531	53.5268	43.8282	26.6715	35.5336	10.6689	68.7888	55.1963	40.762	19.8779	42.7499	27.7183	88.2986	61.5552	20.2793	32.9866	82.1533
ANKRD2	ANKRD2	0.3952	0.1647	0.449	0.1068	0.9605	0.348	0.6423	0.1272	0.4884	0.1688	0.4113	0.6602	0.9339	311.6728	0.5553	0.3778	0.6539	0.3341	0.2403	1.1994	0.2525	0	0.6831	0.3103	0.0705	0.0449	0.4075	1.8118	0.1601	0.1082	0.317	0.7827	0.4857	0.0553	0.1519	0.1997	0.7799	0.6065	0.1454	0.1744	0.0924	0.6514	1.2413	0.426	0.3865	1.1941	0.3071	0.2866
ANKRD26	ANKRD26	7.4742	2.4055	5.5241	2.4735	2.7382	4.5277	3.0837	2.9738	5.8514	7.716	3.4904	6.115	1.6613	3.802	5.3523	7.0017	2.8169	4.1222	3.5661	1.9937	4.4509	2.274	4.6726	1.9376	5.8336	5.1698	7.149	2.1881	6.4121	4.6002	2.3787	4.0787	6.7546	2.6035	3.4163	3.076	0.8287	7.5004	4.9703	5.1919	2.3167	4.4647	3.429	5.7422	4.8085	1.6606	2.7025	8.0439
ANKRD27	ANKRD27	24.9885	11.3534	20.369	10.3408	17.8446	23.8996	19.6816	16.1932	25.784	23.4695	16.3975	25.3966	13.2549	4.7892	21.5991	22.1567	15.4741	21.2682	20.8865	14.259	23.4367	12.6216	21.1097	17.9466	20.5077	17.8015	22.7877	15.689	20.599	24.969	19.1385	16.9392	21.1981	16.5854	12.3973	15.5162	12.3219	26.2969	22.6492	24.3058	13.6282	20.2476	15.2596	23.3115	18.9673	14.842	17.241	23.5107
ANKRD28	ANKRD28	32.5445	10.0851	20.2384	15.0764	19.7072	22.883	19.7186	20.1246	21.9803	24.6788	23.8511	26.0533	12.6669	16.4495	19.0935	27.0052	21.06	20.3005	12.645	9.1893	17.9224	15.0315	21.7408	8.5944	23.1476	23.985	25.5996	13.3442	40.9103	22.6426	13.7649	22.021	21.5735	22.3351	11.4637	16.0937	7.7809	30.2275	26.535	20.3968	8.3089	17.5562	18.6412	23.4286	22.6252	13.2478	15.6111	29.1611
ANKRD40	ANKRD40	51.7843	79.358	54.437	57.6924	46.8061	47.9104	95.216	38.1743	53.6755	65.0817	61.5178	49.7889	46.1457	72.2043	53.0889	45.8135	37.1617	64.1421	70.5211	15.8233	43.4824	31.1066	55.4866	109.3867	58.126	53.5281	58.1851	64.2981	73.7345	51.5664	41.2827	58.0652	69.3803	34.1401	65.0115	105.5457	59.0904	74.4398	64.6431	50.1394	87.0223	72.6405	32.0186	43.4885	39.7563	63.7018	57.826	45.6175
ANKRD46	ANKRD46	22.6309	18.9355	17.6184	13.1205	11.2546	16.2676	21.2684	16.1053	21.9474	21.6552	17.6708	16.9675	14.5559	23.0035	17.8457	15.9884	10.804	15.8131	19.4376	11.6507	19.786	22.0445	16.5668	26.0308	18.5261	18.0617	21.5785	15.9046	21.9529	20.296	17.2184	17.0463	19.2944	15.1829	25.4956	26.4598	25.3023	23.7719	18.9617	20.6646	22.688	20.0114	12.2876	18.0691	13.3819	17.9432	16.7863	20.1474
ANKRD49	ANKRD49	24.0337	6.5332	24.0148	7.8438	15.2506	22.0944	14.0722	15.4856	22.2361	26.6129	16.7809	21.1724	9.4803	3.6518	17.3297	16.2931	9.3362	14.4733	9.8396	15.9796	18.9519	25.4615	23.0609	7.8444	19.5982	21.3739	17.77	9.0758	24.3217	20.4447	17.8424	15.1189	17.4099	16.2491	10.7733	11.8021	7.5892	26.2862	28.1144	21.2777	8.5707	14.5356	17.641	16.521	16.5761	12.2889	14.2933	27.7205
ANKRD55	ANKRD55	0.1081	0.0579	0.0553	0.1577	0.0945	0.0642	0.2417	0.2661	0.2604	0.4155	0.135	0.0271	0.5958	0.0472	0.2733	0.1395	0.515	0.1645	0.2661	0.0681	0.1243	0.3886	0.5977	0.2864	0.1909	0.1769	0.2808	0.2816	0.2679	0.1065	0.156	0.1376	0.1395	0.3539	0.1682	0.0819	0.3071	0.4146	0.0358	0.0572	0.3487	0.0986	0.2695	0	0.2718	0.0962	0.2611	0.2257
ANKRD6	ANKRD6	7.0997	2.2284	4.947	2.6735	4.9088	5.1269	3.7632	4.9375	7.7824	8.9436	3.968	9.5545	2.7598	1.2582	4.7784	7.2733	4.8427	5.45	5.1789	3.2157	5.9706	2.8108	5.7921	3.2498	6.2687	7.1908	5.8936	2.6522	6.3676	5.576	4.4008	4.5288	4.672	4.2788	2.8847	2.6323	1.8618	7.3212	6.0797	7.0729	2.1582	4.8252	4.2711	6.8409	4.9821	2.8456	3.6928	6.6454
ANKRD7	ANKRD7	0.4203	0.0788	0.188	0.0894	0.0689	0.0416	0.0904	0.1218	0.3311	0.3636	0.0984	0.2633	0.1324	0.0688	0.2923	0.2712	0.1043	0.0533	0.2587	0.1766	0.0604	0.3078	0.0726	0.0742	0.2699	0.2364	0.156	0.0228	0.3831	0.2847	0.4335	0.0803	0.1937	0.1853	0.0545	0.0478	0.0249	0.2096	0.3132	0.1113	0.1327	0.0959	0.297	0.3568	0.185	0.0935	0.1069	0.3017
ANKS1A	ANKS1A	37.9044	11.5586	43.588	14.7027	26.0346	38.3702	23.0553	23.6404	46.3023	44.3271	24.5085	34.589	20.9122	6.4695	26.9186	46.5412	24.2821	32.0141	31.0651	13.5639	32.1575	9.381	35.2368	20.6687	28.1023	35.9056	38.5533	18.6508	24.6844	33.7203	26.4226	25.1436	32.738	35.5959	15.5937	16.7065	20.4447	39.7522	29.039	33.4361	15.4068	29.5491	31.8163	36.1974	33.0009	13.0634	25.2853	38.0382
ANKS1B	ANKS1B	4.7792	0.423	4.3843	0.7396	1.4311	5.7334	1.0366	1.666	2.9011	3.5903	1.5928	4.5069	0.9081	1.6265	2.5223	3.0377	1.5853	2.4343	1.6243	0.7873	3.3485	0.9673	2.1472	0.4481	2.9015	3.0247	3.1455	0.2942	2.6524	4.5588	1.2128	2.0403	3.3103	1.5466	0.6431	0.6335	0.0819	4.1753	3.4936	2.8004	0.4327	2.3482	1.8691	3.768	2.6605	0.2651	0.9784	4.0178
ANKZF1	ANKZF1	29.7568	6.6101	32.2282	6.5956	16.4302	23.1148	10.8237	10.0575	31.7864	29.4112	16.1832	27.7047	13.7412	4.2962	22.3389	25.0823	11.8785	23.2353	10.2392	31.796	28.5205	5.8465	23.3595	10.7613	21.9245	18.9647	25.8193	9.4766	11.9063	23.0072	19.6609	18.8079	22.7013	18.8449	7.6831	7.6672	8.8011	32.1539	23.7526	28.1915	7.7857	18.7023	19.8075	30.6263	28.4243	6.2457	13.6916	39.0258
ANP32B	ANP32B	326.5805	175.503	236.1896	173.9673	304.1815	296.5555	257.6212	216.3183	291.4808	217.9448	192.7543	348.182	250.0219	41.5802	256.8082	375.0007	302.0514	330.1594	231.5423	442.4652	277.2326	188.0622	282.1265	251.0224	267.779	213.5969	301.8667	295.593	203.9036	246.6669	327.0506	240.627	248.4906	330.862	202.1907	149.5432	283.3646	253.8766	188.2141	192.2672	223.6201	232.6812	337.4706	292.7111	228.2097	279.6269	271.3563	317.348
ANP32C	ANP32C	0.0904	0	0.1155	0.055	0.2965	0	0	0.0655	0.0838	0	0	0	0	0	0	0.1944	0.2692	0	0	0	0	0	0.0781	0.0798	0.0726	0.0924	0	0.0981	0	0	0	0	0	0.1138	0	0	0	0.1387	0	0	0.0634	0.1031	0	0.2192	0	0.0894	0.0575	0.118
ANP32E	ANP32E	71.322	24.0943	42.8121	27.3936	37.8471	34.667	43.6273	46.8169	51.6006	66.4559	51.0967	50.0244	31.1702	33.8674	40.5672	87.9283	48.9925	57.7148	47.4334	24.8995	48.9437	59.7389	62.6411	30.4258	70.1611	56.6734	52.8294	40.415	84.4791	54.4727	51.6038	45.9942	42.4556	47.5762	32.6779	27.4066	29.4436	66.6121	58.6489	46.65	25.0717	38.9418	41.8055	47.9043	38.6517	38.2656	41.5041	65.6065
ANPEP	ANPEP	355.3672	8.7455	85.5928	40.631	242.4117	94.3399	34.1127	160.1299	93.5432	71.9815	106.2821	225.3172	100.145	2.4327	141.0474	317.5953	512.8385	254.0274	49.6052	128.6477	72.1847	90.9243	188.1765	18.67	119.5398	141.266	191.1744	62.6142	183.4842	229.612	210.4201	90.5406	178.1941	225.9673	21.2167	32.997	12.6332	114.1781	159.6983	178.6241	15.7239	79.8469	107.6786	183.126	181.7528	44.887	51.9828	158.9562
ANTXR1	ANTXR1	142.2207	25.6806	107.6077	87.634	132.9369	146.8059	134.275	174.7531	114.5002	122.9154	75.739	144.9226	48.6906	26.7052	95.1175	107.5048	175.6076	84.2859	123.9483	34.9653	94.7338	79.8873	141.6857	52.8806	138.4342	86.726	79.1835	81.2272	187.6919	141.9457	126.9523	105.9397	89.3161	55.1924	41.3048	125.9049	33.7748	110.3141	159.2869	121.4288	34.7267	88.886	89.0525	56.0064	92.6875	75.5179	86.1555	88.3439
ANXA1	ANXA1	434.3012	707.3566	329.4367	611.0022	805.5521	474.657	837.4063	516.0063	378.8054	650.2816	445.692	479.8814	519.4504	46.3316	646.9761	332.8374	774.1189	751.9019	605.6591	404.8547	355.4569	622.3116	447.4314	706.1816	644.5805	445.1105	428.2731	756.7535	1175.3321	592.0264	657.6398	694.0649	561.7205	325.1249	448.732	983.0259	671.1685	613.7376	625.0379	663.4094	816.9589	775.3001	434.1115	195.9562	385.6423	982.364	406.6699	407.217
ANXA10	ANXA10	0.0694	0.0372	0.0444	0	0.3795	0.0344	0.1194	0.1005	0.0965	0.2668	0	0.0435	0.1093	0.0189	0.0878	0.1493	0.2067	0.044	0.0475	0.0365	0	0.0231	0.2999	0	0.1114	0.0355	0.0644	0.3768	0.1771	0.0427	0.2505	0.0442	0.096	0.1749	0	0.0263	0	0.1864	0.0575	0.1837	0	0.1584	0.0866	0.0842	0	0.0343	0.0882	0
ANXA11	ANXA11	92.2025	74.5135	76.2785	79.1274	116.7489	104.8687	111.3514	79.2751	97.4361	92.3538	101.7053	103.3403	136.5474	54.1648	96.3444	73.8583	119.1979	122.8763	122.6185	98.2709	104.2444	40.3935	100.5631	108.1657	95.5863	95.4774	94.2304	97.1529	75.1508	112.9683	103.5589	118.4068	115.6401	89.507	55.6826	102.2462	155.8429	103.1909	96.0105	80.5749	116.4524	131.8485	108.2799	76.2247	83.1475	117.7154	86.4181	85.6233
ANXA13	ANXA13	0.4359	0.009	0.6214	0.0612	0.5316	1.1292	0.1154	0.4128	0.7924	0.87	0.3925	0.7981	0.3433	0.0366	0.5088	0.649	0.3162	0.4677	0.0688	0.6868	1.4943	0.346	0.7099	0	0.5652	0.7715	0.4978	0.0728	0.44	1.4248	0.9854	0.4909	0.5253	0.4223	0.1305	0	0.0595	0.4887	0.7217	0.5103	0	0.3443	1.1289	0.3659	0.6956	0.0332	0.1705	0.547
ANXA2	ANXA2	171.9937	272.5948	172.7903	231.8612	310.9228	289.5465	310.884	247.7786	165.5749	210.284	256.5355	227.8152	367.1525	33.0856	204.8923	171.772	324.4094	228.5513	291.0501	246.5755	177.095	145.5835	222.7525	324.4256	188.6725	155.7343	202.696	396.0623	298.5358	270.669	207.4816	271.2059	222.9119	150.6839	133.8511	385.2037	385.6157	179.5509	220.9799	194.0816	376.1429	289.7601	297.5865	100.3342	222.822	413.2227	214.4229	176.6482
ANXA3	ANXA3	58.306	19.2158	40.0651	29.3159	70.6364	127.8487	45.7928	66.5633	52.9255	79.0311	65.8746	61.19	14.5588	5.804	47.1109	43.0868	69.0223	42.1418	21.8287	31.8071	64.4737	72.052	56.6848	35.3877	63.3534	58.6329	58.886	15.9421	59.4635	108.3423	99.2196	77.9879	62.5341	41.2687	25.9235	24.1794	29.8832	54.8901	100.6973	71.1761	32.0708	41.3481	68.7083	53.5118	48.4522	29.9189	58.7662	32.9078
ANXA4	ANXA4	32.5751	10.4179	26.429	19.9561	27.4698	33.1971	32.7181	34.8721	32.1807	31.9326	29.7937	28.0418	24.018	5.0872	26.8173	23.6914	38.4585	23.5389	28.605	18.9917	35.6006	31.4711	32.2871	14.8581	27.8312	26.557	26.7304	37.712	37.3699	35.0352	29.428	29.4995	27.921	24.092	12.8882	23.9658	21.4998	29.8808	34.9326	30.0679	13.8465	28.7845	30.7973	24.983	32.9778	38.3977	26.5987	26.6027
ANXA5	ANXA5	439.623	590.4136	357.2707	556.2066	609.1097	486.0013	1011.8229	571.6595	377.9864	434.2749	741.6641	449.045	958.4233	101.8614	491.0298	454.6094	526.874	541.3509	765.4113	525.4737	418.058	529.908	580.939	971.1503	461.2834	395.5646	482.0563	891.4105	679.1782	491.6092	359.8789	538.3316	670.0523	323.0092	446.0938	1527.3418	1129.565	574.937	523.5509	390.0381	986.8103	826.4517	496.916	301.8886	315.3549	1218.4879	563.0287	378.5342
ANXA6	ANXA6	189.966	362.0309	260.5695	288.7283	216.1205	284.3096	344.5668	132.9185	178.5852	241.1282	228.7192	185.5724	326.5719	183.7162	263.1287	210.6436	228.4146	252.7271	380.1361	196.3636	200.9816	46.3923	245.3292	533.9597	215.641	169.2181	208.4468	306.0245	105.3965	215.3158	152.777	284.1124	283.2648	162.0405	239.5515	320.8648	557.3731	217.2195	164.226	173.7906	522.5865	306.9674	268.2893	146.8496	123.6705	339.2076	315.5673	188.3355
ANXA7	ANXA7	148.1934	94.2918	124.5575	109.9322	170.238	188.4953	161.3548	142.743	167.4643	170.3698	184.4323	159.1038	155.3303	120.2999	141.7254	123.2529	186.372	157.3383	141.3903	102.6276	171.538	152.0222	156.8444	136.6434	163.2222	166.272	142.0549	163.647	220.6946	207.214	149.4944	158.9237	161.1709	149.6082	100.0927	166.0107	141.4964	163.5742	175.3603	160.2216	134.8656	163.0305	159.7341	122.7602	156.9768	160.8783	135.4668	154.6421
ANXA9	ANXA9	49.2901	10.7913	46.4449	11.9338	32.9616	54.605	14.5474	21.3095	45.3464	50.1374	31.1989	41.4179	27.6752	3.6432	44.9889	33.9599	39.2092	32.4419	17.6606	33.3006	48.9663	11.1524	39.0705	8.0851	36.0352	41.7431	50.225	7.3348	25.4745	65.1431	37.9268	28.8551	37.1028	32.3249	9.1257	5.9075	5.632	38.092	24.8867	42.2227	8.9737	38.3115	48.5532	45.0329	29.0546	10.0198	20.0234	47.737
AOAH	AOAH	14.0919	0.844	9.3529	2.0483	11.1714	4.611	6.5914	6.7298	7.4699	7.6072	8.5382	9.5534	8.6593	0.4745	11.7039	10.9853	7.9837	14.1022	3.4188	7.1732	6.6924	3.9798	12.2088	3.1674	7.4441	6.0946	6.4876	6.7647	11.6085	7.0946	4.2775	13.6507	9.2153	6.1141	1.6915	3.4316	2.4446	10.4085	6.7777	7.6716	1.4485	4.9804	15.0728	4.1511	7.8577	12.9841	6.1597	7.5881
AOC2	AOC2	3.4039	8.6695	4.4115	7.2361	4.4512	2.5464	13.8226	0.9482	1.7868	3.2027	8.657	2.5348	10.0861	0.6625	7.284	1.6382	1.6305	8.391	9.2787	4.1758	1.54	1.2837	3.9288	12.6136	3.4774	2.8483	5.566	11.6293	3.8702	2.023	1.5219	6.7878	5.3531	1.2592	5.7014	17.0466	8.0034	4.5108	3.2317	3.5286	11.9723	9.7496	1.7414	1.0968	1.736	9.1788	4.6299	1.8328
AOC3	AOC3	93.9059	815.4978	310.8004	585.5273	194.2458	92.5012	721.2537	114.2252	91.8053	205.8142	270.5527	56.7321	529.8353	18.8859	383.5896	58.192	92.3011	343.2065	739.6584	109.4017	57.1251	99.2586	265.9034	1288.8379	253.4488	85.5535	192.622	683.4792	156.0693	41.3079	78.5091	363.9999	331.6131	34.2038	785.1149	853.2784	913.9199	291.3383	137.2435	104.455	1054.4838	532.319	95.408	32.8613	64.7882	498.2321	563.6562	74.8343
AOX1	AOX1	20.518	22.1559	24.9302	66.3059	35.949	17.4072	100.5391	81.5708	15.0637	25.3113	42.9286	18.4009	33.4053	2.6997	27.1962	3.7744	44.2459	57.5761	83.6427	11.8779	9.6183	14.5945	42.1587	28.9918	32.3438	12.6967	13.3447	75.7286	89.683	21.1668	10.0694	20.4524	39.8414	5.6819	25.2584	84.8685	33.0068	33.9052	46.0628	20.4067	27.6381	40.7312	35.3971	2.8994	12.604	49.064	49.5933	11.1753
AP1B1	AP1B1	66.4424	27.3149	58.1177	27.5191	66.9144	61.5407	47.0217	40.2184	68.3765	61.6416	64.9367	77.6928	71.3712	13.0539	65.53	117.1833	86.3841	91.0075	51.5977	58.3023	84.2911	11.9939	73.4581	38.0488	52.2675	75.3221	70.8105	74.3692	37.5706	76.5133	57.9982	82.8339	69.6887	78.0015	20.93	27.7553	39.3645	57.3619	52.5242	66.0562	31.7111	72.5168	85.4697	91.6277	121.769	48.6334	52.0329	82.3201
AP1G1	AP1G1	66.6405	20.7855	50.6693	21.1706	36.2312	54.8751	37.7644	41.6033	53.8263	56.55	42.4933	54.98	26.3184	18.5525	39.1357	53.7565	35.2416	42.2622	26.1464	23.0927	57.0773	25.3788	49.4681	24.7406	43.919	51.0141	56.2735	27.1559	65.3364	73.4688	34.5858	39.9837	50.6539	42.8556	22.3261	33.5565	16.5446	53.8122	60.0641	48.453	18.9711	43.1569	40.222	52.3357	53.4467	20.8206	31.411	59.1598
AP1G2	AP1G2	13.7569	0.7967	18.764	2.0447	9.2749	13.4528	3.227	4.1153	16.5766	18.833	10.6716	14.4105	7.0438	0.242	13.0379	19.6117	8.3281	11.6802	3.1844	11.0155	16.6166	1.7901	13.2612	1.942	10.1304	11.8396	13.0137	2.6581	5.4968	15.1352	8.4606	15.0078	14.2888	7.2264	1.4939	1.7574	1.7063	15.5942	11.4575	16.325	1.1601	9.9506	12.7268	16.043	19.076	1.8864	4.5807	20.7994
AP1M2	AP1M2	107.1233	1.3411	87.9559	8.2769	76.3236	152.0944	13.0982	49.1946	104.0781	77.1732	82.2112	109.4339	78.7258	0.0471	66.0182	124.0447	114.1455	61.3852	13.4629	100.4662	158.1464	28.0355	68.371	2.1098	55.1917	87.423	110.9643	0.4375	47.7614	162.3975	101.7146	64.9253	71.9677	115.82	6.1222	0.0218	0.3407	57.102	63.0449	100.8723	0.0202	61.2078	116.8808	141.3448	125.2198	0.6403	27.4236	112.685
AP1S1	AP1S1	65.8592	22.6995	58.4829	23.0082	57.7476	82.6224	26.4578	32.2705	70.0724	50.355	57.1951	77.9044	58.9009	5.6285	51.6937	99.6973	69.3276	50.7917	35.0876	61.9336	93.0126	22.5744	54.287	26.5323	37.9025	59.5697	73.5005	42.8362	26.498	85.1852	64.6681	57.1516	49.0863	84.132	18.8748	16.9966	46.2676	51.7077	40.6118	61.6041	23.6524	50.6209	83.3416	87.5012	78.1455	44.7036	39.1691	65.4915
AP1S2	AP1S2	19.8865	10.6451	13.7592	13.6611	10.3471	8.8375	27.6823	18.1527	16.9177	16.7769	26.3314	12.8688	18.4826	54.7365	14.5921	15.4767	15.6515	19.1582	17.1162	11.2836	13.1138	25.786	25.5238	18.1855	18.7709	12.4505	14.3244	38.5417	33.9807	14.4162	12.3725	24.5841	21.2829	9.6109	18.4648	22.3656	21.0699	28.2897	19.5147	16.3303	11.0433	20.2646	13.9752	10.0073	16.7988	40.5209	21.155	14.9991
AP2A2	AP2A2	32.2904	17.1144	35.9648	22.4985	28.6814	36.7984	34.1383	22.6255	33.0195	36.2437	30.7426	40.1308	32.8105	7.6418	33.5161	39.3584	31.3799	36.0493	31.044	32.9685	33.8954	8.9009	33.5543	27.771	31.2847	28.3927	38.3489	43.3765	25.0379	37.6799	23.6518	34.1549	38.7009	28.2212	18.8831	28.8947	33.1489	37.8655	30.5959	33.5241	23.0133	37.0066	37.4242	35.9485	36.1058	38.294	29.5187	34.7038
AP2B1	AP2B1	232.6153	63.0798	155.9155	90.2234	136.5012	253.8375	119.366	163.9337	176.0108	182.0601	140.1196	197.6158	101.0878	47.8802	140.4741	191.655	173.7258	135.6719	101.8966	98.2585	171.7323	97.7031	159.2826	81.2175	159.9419	156.7391	195.8975	105.8362	195.1015	251.0213	121.7466	149.1919	189.8014	156.6471	78.059	103.7869	73.542	196.5494	193.2173	146.936	62.0184	145.9856	153.1555	169.4491	154.7953	86.7831	116.5075	205.7292
AP2M1	AP2M1	203.2894	109.7229	207.3963	137.2842	206.9235	221.8038	177.0791	171.9317	198.6556	187.1858	209.1297	230.4956	204.5674	60.1016	181.2276	254.464	224.5574	205.6374	216.0724	179.0667	222.0346	78.5379	210.0824	151.8526	184.6132	179.2035	219.3911	207.3549	143.0931	239.8007	195.6724	196.6597	196.1972	196.8659	100.48	132.35	191.2177	196.5276	176.7343	186.9976	149.063	231.08	220.8257	228.5074	187.6126	220.7726	175.0553	194.6148
AP2S1	AP2S1	83.7621	55.0061	72.8193	65.2253	93.3873	88.9654	71.8139	68.4862	95.3659	80.1475	129.0837	99.9679	159.2902	51.7371	89.8848	154.7236	108.1649	87.4909	95.0981	147.8804	111.25	43.1077	101.8594	73.9412	63.3943	88.7616	110.5131	155.3694	62.7125	117.8814	95.6583	96.8962	88.7369	114.309	48.7342	68.6222	158.0951	62.8512	62.3677	86.7756	70.8373	107.7445	156.6076	126.1192	108.7721	149.3415	77.3687	90.6877
AP3B1	AP3B1	62.9266	31.3502	45.9359	27.9695	49.0156	58.4066	50.9481	40.4627	53.1508	51.0638	44.0939	66.0083	32.7798	11.0152	40.9677	63.9218	46.7478	44.802	34.7052	26.4581	52.5266	35.859	47.9545	34.4768	42.1424	45.5902	54.7678	44.336	64.194	54.0137	35.4957	43.506	43.8972	47.1364	25.9431	39.8399	24.5609	49.2644	51.8036	45.8361	34.6729	46.218	43.3638	50.695	52.3201	33.663	38.8549	61.4712
AP3B2	AP3B2	2.4282	0.1603	2.8609	0.4128	1.9947	2.6732	0.4901	1.1752	3.0023	4.3854	1.1766	2.9917	1.423	0.044	3.1651	2.1038	2.0907	2.6997	0.4722	2.2788	3.0691	0.6705	2.3967	0.2134	1.9168	2.2598	2.093	0.1874	1.3216	3.5437	2.7652	1.9778	1.607	3.5802	0.607	0.2486	0.0681	1.7791	2.277	2.7265	0.1171	2.3962	3.9417	2.2607	2.7857	0.3954	1.4338	3.7848
AP3D1	AP3D1	59.6523	32.5208	68.2725	28.1627	54.4646	60.451	36.9917	31.9624	70.3877	59.9964	46.8498	72.4066	51.6203	20.4656	62.0245	97.1699	68.3264	69.5151	50.8579	57.4013	74.4756	14.162	61.7714	40.1974	51.4338	57.7623	76.1663	45.9924	34.8358	60.0976	53.551	58.5725	62.4265	60.0004	24.7384	29.1488	35.5435	58.8265	44.3549	53.6315	40.486	60.4193	63.9701	79.1793	79.0099	33.7112	46.7117	76.7697
AP3M2	AP3M2	21.1592	6.0309	16.4031	6.8151	11.0808	15.3371	14.4123	13.0821	19.8823	20.2184	14.8971	21.6749	8.4844	4.7208	13.9043	23.7577	7.741	16.3507	7.249	8.4151	15.2976	7.9364	17.9163	7.3351	15.4767	15.1191	20.1802	10.0862	20.1728	15.6073	14.1979	13.352	14.5236	13.6961	8.7005	11.6954	6.8757	17.7526	20.3745	14.7285	6.7734	14.2598	13.1758	22.5182	15.1928	9.3512	10.9263	22.1552
AP3S1	AP3S1	57.3471	43.1951	41.3758	54.4032	49.4606	44.7583	80.4041	78.2317	53.9531	51.7483	74.9107	55.1648	57.5033	13.1902	51.2229	62.9773	61.5092	51.366	62.4276	47.6261	61.2719	84.2454	58.054	47.6314	54.6763	45.5678	55.4939	78.8417	97.2193	53.6197	41.2581	54.0338	62.721	39.1291	49.3248	82.17	62.9226	74.4917	62.2072	51.2833	53.2159	61.1838	64.4939	47.907	51.457	105.7023	51.7054	50.2547
AP3S2	AP3S2	12.0586	9.4922	12.3794	7.8139	12.2814	10.2635	13.3888	9.8428	11.9745	12.1924	15.9148	14.1478	11.5891	11.4333	12.352	8.6199	9.985	12.7976	10.9356	7.464	10.9889	5.2591	13.9555	13.9034	12.7914	13.6097	12.0918	10.7026	12.9719	11.7004	7.6547	8.9138	13.9753	9.7401	11.9124	14.6903	11.3605	11.9507	13.1237	9.8337	10.5399	11.0975	8.3213	11.8784	9.2817	10.9952	10.0504	13.9008
AP4E1	AP4E1	13.0493	5.7362	11.7394	6.4851	7.135	8.643	8.7738	6.0435	8.8573	12.5829	8.3584	12.8854	5.2753	9.1782	9.0503	12.2247	7.2084	10.4819	7.9404	5.2792	9.7914	5.4346	9.779	6.9563	11.1353	9.9873	14.0301	7.2154	13.0524	8.5808	6.6838	10.2255	10.9172	8.3052	6.1289	8.5364	3.7238	14.3924	11.5919	9.8629	6.1999	9.4608	5.244	9.0465	12.4537	6.0657	8.0193	13.5474
AP4M1	AP4M1	14.2773	4.5752	14.609	5.8745	9.1346	10.7737	5.3519	6.9393	14.5697	13.9419	10.8688	12.7134	9.7036	3.0709	11.8765	12.7988	11.5746	12.0807	7.5121	12.7155	16.1803	3.5311	11.8712	5.8042	10.1929	10.6132	15.2515	6.9885	7.704	16.9041	11.2025	12.3346	12.1019	11.5068	5.496	5.553	9.3302	11.7302	12.8249	14.0209	4.4492	11.2546	13.305	14.7435	10.8091	8.8062	7.8229	14.7761
AP4S1	AP4S1	6.9558	1.7622	5.4878	2.3864	4.2101	4.9359	4.0461	4.4149	6.4273	8.0954	6.4568	6.0718	2.3924	2.5368	4.8768	5.0501	3.6051	5.3405	2.8102	3.9151	5.0639	4.2222	4.7957	2.2005	5.7203	5.0963	5.4725	2.5938	7.4257	5.65	3.6816	4.8142	4.7312	4.1612	2.7034	3.5642	2.2224	6.7348	6.4986	5.7371	1.901	4.0497	4.0915	5.3388	5.2702	3.5973	4.1003	7.2427
APAF1	APAF1	17.7474	5.406	13.1	5.7272	6.0262	9.0297	9.8631	7.7444	14.4153	14.0572	7.8067	14.106	4.3919	2.4381	10.6652	18.1747	5.6744	11.0907	8.0763	2.8728	10.8625	5.5993	12.1499	6.2015	13.0525	10.2471	14.4637	8.6488	14.886	12.3208	6.2079	10.0681	12.656	7.2925	7.6553	8.2028	2.5571	19.2363	15.4741	12.9134	4.8163	9.2668	5.1615	12.0001	10.8432	5.2172	7.6268	16.1307
APBA1	APBA1	12.6975	1.8486	6.8446	2.5858	5.4969	4.3064	3.8503	5.975	10.4623	6.1096	2.5111	10.6632	2.7533	1.3215	6.4477	13.1692	5.3715	6.0281	3.8145	3.5378	7.2347	2.298	6.6191	3.0629	5.8937	10.2136	9.8503	3.735	5.2966	6.5891	6.2744	4.2519	4.4226	9.9561	2.7148	2.9867	1.239	6.0731	6.3964	5.4301	2.0618	4.2679	4.5768	13.6825	6.0968	1.5659	3.8038	9.8803
APBA2	APBA2	3.6921	0.4521	1.8615	0.4174	2.739	1.2773	1.0056	1.1489	3.3013	3.3522	1.3611	4.5442	1.454	0.0911	2.522	7.0427	1.409	3.2937	2.6772	2.2705	2.2006	0.2285	1.956	1.2617	1.7573	3.444	4.8204	0.7957	0.8928	1.4626	2.9369	0.8975	1.2911	6.3912	0.5374	0.1617	0.2856	2.7615	1.198	2.7749	0.2538	1.1325	2.6375	10.214	2.8812	0.5916	1.4506	4.3948
APBA3	APBA3	5.2949	2.1834	6.8841	2.617	3.9225	7.4556	2.8801	2.5566	7.7458	7.5292	6.2919	6.6478	6.6007	3.7347	7.2858	10.3836	6.3417	6.7863	4.9682	9.5693	9.626	0.6823	8.0098	4.254	4.9997	6.1257	8.3577	4.3887	1.9096	5.9889	6.8343	6.4363	6.5909	7.2714	2.4222	1.9416	7.1719	6.6308	4.2986	7.2795	2.5322	6.9115	8.0747	9.4169	7.9181	4.3403	4.6613	8.6639
APBB1	APBB1	27.2675	10.8949	32.1803	16.0983	28.6092	36.5182	20.9388	19.6697	31.8694	36.004	25.4345	34.2219	27.8018	16.6112	31.0379	25.9504	39.1205	33.1277	31.3285	33.175	33.332	7.0469	26.2094	17.0743	30.9195	33.43	27.9514	16.7017	13.8743	32.3137	30.5129	27.7206	30.8773	27.6711	13.1025	10.6451	26.1394	31.3147	22.3924	29.8984	13.7578	30.7079	31.5981	32.0331	22.9041	21.1696	25.9446	29.4967
APBB1IP	APBB1IP	17.3107	49.849	25.8978	36.3833	30.9157	14.634	50.925	21.4003	15.0747	24.8437	31.2129	14.5204	55.3975	1.303	23.8184	24.7841	28.1972	37.257	52.8189	22.6607	16.2339	10.6868	41.0658	68.9449	26.0602	23.5039	17.0628	79.5864	34.2498	9.4356	13.1151	47.0931	32.2461	10.7136	42.9846	71.0209	54.6514	19.9088	22.9786	16.5256	95.5649	55.0127	29.2917	8.1632	18.1394	47.8064	33.569	17.5931
APBB2	APBB2	34.4428	34.6618	46.4428	34.2389	21.9009	30.1026	44.4994	23.8415	30.6893	46.493	32.7881	28.1343	24.0747	7.483	26.6865	28.5701	19.9648	27.5655	39.373	12.3221	32.2575	18.6068	36.8317	49.749	40.0829	25.2762	37.2993	26.8	37.6997	27.1881	15.0942	28.119	39.1206	14.5142	33.6146	45.8894	22.837	46.6766	28.941	31.6697	46.0974	53.3135	19.5195	21.5834	23.0248	24.9517	34.658	38.8656
APBB3	APBB3	16.296	4.1776	21.5628	5.8325	11.5567	11.9856	6.3357	5.7122	19.0877	20.0454	13.7236	14.941	9.0364	2.8408	18.823	23.3273	8.0888	15.0563	7.3581	23.4829	15.3686	6.0858	14.8344	5.7354	14.8974	13.2298	18.853	5.6895	9.4952	13.9818	11.0418	18.0636	14.7308	15.043	5.8713	5.5942	5.0087	17.8053	15.1914	21.661	4.47	12.7723	15.863	18.4727	17.8204	3.7527	7.7356	25.4483
APC	APC	24.1106	11.5723	18.875	12.1116	12.4465	16.3479	21.2447	13.8417	21.9554	25.6827	11.4573	22.5631	7.4514	12.3918	17.1709	23.3657	11.5483	15.7379	14.5865	3.9818	15.9288	9.0276	17.9492	12.676	20.4883	19.661	22.0302	12.991	25.0452	15.8109	11.7849	14.6525	19.9656	11.4904	12.021	19.7662	4.9667	28.3738	22.2118	15.5933	9.806	16.2232	7.6649	18.3606	20.6306	9.9343	13.2062	23.2237
APC2	APC2	0.9885	0.3674	1.0185	0.371	0.5294	0.8343	0.5163	0.3762	0.8927	0.9791	0.3857	0.7582	0.5918	0.0936	0.7908	1.0412	0.5758	0.972	0.745	0.249	0.8121	0.1041	0.8585	0.5479	0.7044	0.8511	0.9125	0.4326	0.25	0.6585	0.5149	0.7897	0.832	0.7813	0.4099	0.2178	0.4299	0.7893	0.4676	0.6408	0.2653	0.9782	0.6163	1.1314	1.1542	0.4263	0.872	0.8359
APCS	APCS	0	0	0	0	0	0	0	0	0	0	0	0	0	0	0	0	0	0	0	0	0	0	0	0	0	0	0	0	0	0	0	0	0	0	0	0	0	0	0	0	0	0	0	0	0	0	0.0438	0
APEH	APEH	73.312	27.6971	75.2236	23.6394	55.6359	75.8135	31.8881	39.6222	83.1695	64.8113	64.42	82.9339	65.6229	57.7054	59.7626	110.3471	73.1084	56.387	45.3007	74.5763	98.0907	15.0627	64.9703	36.7808	50.4321	67.8798	73.1311	43.1504	33.3464	98.8668	68.1775	65.6843	61.9825	75.5971	31.8646	20.4836	42.9796	50.313	53.5506	71.7029	28.3555	62.4487	93.592	97.1924	110.8186	38.6425	44.9436	75.3058
APEX1	APEX1	338.3381	115.1287	260.8735	112.0773	295.1722	287.9821	135.246	192.6066	295.74	226.6489	217.9095	396.8261	194.7868	54.7609	252.7924	466.7906	244.7833	248.3143	141.1295	250.7836	265.5544	192.0907	256.2297	159.1052	175.0612	266.2774	349.9687	152.7052	196.2123	318.5666	289.6778	206.1979	201.1667	391.3341	112.9463	99.7288	155.4403	191.7666	179.2333	253.6448	144.2207	198.0574	296.2961	480.6131	256.7778	150.4114	168.0945	354.5168
APEX2	APEX2	31.5754	8.514	29.8471	12.4875	28.7207	54.018	15.7739	25.9182	35.0605	36.0373	35.9894	37.2905	30.7722	5.1963	31.1208	38.2063	39.002	28.4387	18.9162	41.2493	45.4235	20.0018	31.2301	11.6586	26.7193	31.8103	34.7025	17.6424	25.2885	54.2792	43.6189	28.9267	30.4442	28.0248	10.1558	13.1943	17.0724	27.0022	27.8173	31.8975	9.757	33.7804	32.5788	39.7912	41.7577	18.4305	22.3592	39.4369
APH1A	APH1A	211.1263	63.6405	150.0852	86.3865	176.2431	220.4512	98.9051	150.6259	210.0135	191.2338	186.2372	208.1624	172.2654	31.6702	161.221	200.2184	222.8168	171.6986	112.2244	215.2473	236.9269	79.9428	167.6363	85.6399	171.9147	212.8483	178.5914	120.1361	162.3636	250.4889	186.8629	157.3349	158.8418	246.9454	81.1032	79.0878	127.3772	179.5039	162.3415	178.4415	65.5378	152.4977	209.8185	227.5337	158.3375	146.562	132.6153	199.6787
APH1B	APH1B	38.0478	7.6499	20.3649	13.5167	19.9075	36.3427	21.2207	28.2944	30.1509	35.5765	25.2356	29.1867	17.4635	3.0091	20.4585	17.8008	21.3613	17.606	16.973	9.7153	31.0867	20.469	19.7679	12.304	24.442	31.226	28.32	19.383	34.8431	41.3126	17.3607	21.2823	29.1334	21.3364	19.6287	15.0379	9.3832	35.0648	31.1879	29.0687	7.966	24.2158	20.691	21.9753	19.6672	13.4504	18.5517	23.9874
API5	API5	111.2487	39.5525	80.8143	43.2238	75.1362	96.5844	69.3757	82.0124	106.6046	105.6405	82.8673	95.9309	50.8343	24.86	80.2812	96.3223	78.859	80.488	50.595	49.4077	99.2137	95.5083	94.7859	49.2959	90.9593	98.1962	96.033	55.586	139.3609	106.7529	84.2209	75.3643	79.1495	90.2497	46.7598	58.7866	38.4905	101.3494	101.1484	90.4869	37.0403	69.9653	74.9097	99.3642	79.8678	51.9299	61.945	111.2873
APIP	APIP	11.1271	15.4588	12.3642	11.8522	11.6872	9.5337	16.9911	10.4475	7.8784	15.8237	9.0368	12.6395	11.6208	10.2183	14.8734	12.32	8.8758	10.8571	13.4148	8.3399	15.0138	12.0035	12.0642	18.0041	13.2161	10.8054	15.3004	17.6898	18.8442	14.3975	10.4923	13.6055	15.209	14.4917	18.6941	13.0235	17.2658	17.814	13.327	11.3164	19.2527	11.7336	13.2002	9.1531	11.9798	17.6863	13.2064	13.4378
APLP1	APLP1	2.8989	0.7136	2.8997	1.1714	2.0084	2.6753	1.0069	1.591	2.8034	2.9245	1.8268	4.5566	2.1555	0.4127	1.958	8.9065	2.0913	2.58	3.7679	2.0616	3.4428	0.9231	2.6295	1.3835	3.0351	3.9039	8.9886	1.4075	1.2472	3.0162	2.5624	2.063	2.1574	2.1091	1.5569	0.6686	1.7693	2.0168	2.7129	3.3602	1.1241	2.1364	3.8169	6.8339	2.6943	1.4954	2.0716	4.0418
APLP2	APLP2	620.9055	165.7732	424.1279	215.6236	344.4076	718.5507	316.2666	274.1182	501.0298	379.8842	361.3314	482.301	339.2506	39.5082	314.8855	399.3045	406.4046	378.2573	285.2524	216.059	571.1706	188.0187	351.484	244.8074	402.8302	375.3534	472.8937	363.3063	372.6163	668.4368	372.1821	396.0455	505.2825	372.2234	184.2895	224.5863	233.8211	466.219	430.9211	397.7962	191.5282	397.589	428.797	393.1446	630.9926	241.5648	309.7486	398.7474
APOA1	APOA1	0.1744	0.2491	0.0743	0.106	0.0636	0.3455	0.05	0.0421	0.3233	0.1676	0.4538	0.2914	0.2747	0.2221	0.0735	0.2501	0.1154	0	0	0.6107	0.0836	0.1161	0.3517	0.154	0.28	0.1784	0.4855	0.3156	0.1272	0.2864	0.7195	0.5181	0.3751	0	0.1005	0.1322	0.1377	0.4461	0	0.3848	0.2039	0.0663	0.29	0.3525	0.3655	0.1437	0.2587	0.0759
APOA2	APOA2	0	0	0	0.041	0	0	0.116	0	0	0	0.1053	0	0	0	0	0	0	0.0855	0.0922	0	0	0	0.2331	0	0.2165	0.069	0	0	0.0492	0	0	0.0858	0.0621	0	0	0.1533	0.0798	0	0	0	0	0	0.1682	0	0	0.0333	0.3	0
APOA4	APOA4	0	0	0	0	0	0	0	0	0	0	0	0	0	0	0	0.0932	0	0	0	0	0	0	0	0	0	0	0	0	0	0	0	0	0	0	0	0	0.1539	0	0	0	0	0	0	0	0	0	0	0
APOB	APOB	1.4353	7.0892	3.7515	3.3444	0.6015	0.5576	7.6158	1.1485	0.5018	1.6107	0.4293	0.1131	1.0221	0.1266	2.8583	0.3235	0.2645	2.0326	3.2504	0.5011	0.1297	1.7969	1.0509	26.7953	3.3011	0.2857	4.1311	4.1804	2.0617	0.1112	0.4033	3.8076	5.0064	0.0271	12.1511	9.884	1.8417	1.1342	1.4657	0.4664	12.5105	3.0888	0.1858	0.099	0.054	3.1251	7.6676	0.4935
APOBEC1	APOBEC1	0	0	0	0	0	0	0	0	0	0.0685	0	0	0	0	0	0	0	0	0	0.1497	0	0	0	0	0	0	0	0	0	0	0	0	0	0	0	0	0	0	0.118	0	0	0	0	0	0	0	0	0.093
APOBEC2	APOBEC2	1.4948	0.2372	0.9906	0.202	0.1211	1.0968	0.381	0.7217	0.5131	1.6494	0.5185	0.971	0.2616	1343.8938	1.1201	1.3097	0.1649	0.5616	0.9844	0.8142	0.6367	0.3317	1.2439	0.1467	1.111	0.9059	0.7192	0.7213	0.7266	1.2274	0.0571	0.6343	1.1736	0.4184	0.1915	0.3776	0.4588	1.2318	0.3667	0.5862	0.1553	0.2527	0.3222	1.1412	0.4873	0.1642	0.3871	0.6503
APOBEC3A	APOBEC3A	0.2161	0.4485	0.2762	0.0985	0.5908	0.3478	0.5345	0.1956	0.2253	0.5452	3.12	0.2707	0.617	0.3096	0.0342	0.5809	1.1799	0.3425	1.5148	0.5959	0.6214	0.018	0.1634	0.2147	0.3469	0.1381	0.1755	0.7038	0.5121	0.2662	0.1393	2.8542	0.8963	0.3062	0.1401	1.2487	0.4157	0.601	0.5367	0.7508	0.36	0.8937	0.7635	0.0983	1.8002	1.2553	0.6525	0.1763
APOBEC3B	APOBEC3B	3.26	0.144	1.5464	0.7152	4.153	3.1959	0.4337	1.3144	1.4016	4.3928	2.1508	4.6315	1.5353	0.1284	0	10.2638	3.5032	5.668	0.4137	1.1297	2.8991	0.6042	1.394	0.7421	3.0754	3.506	2.3389	3.9042	2.8425	4.4708	5.7186	2.2248	1.27	2.9631	0.3487	0.1528	0.1592	0.7478	1.2242	1.7348	0.0236	1.5721	2.7381	2.7305	3.7612	0.9969	0.8332	4.9564
APOBEC3C	APOBEC3C	69.4091	12.6631	71.1563	37.4821	74.163	102.6988	48.5992	109.4258	77.3689	99.6203	76.3646	113.2849	62.6197	4.7874	51.716	70.5432	83.9062	72.4578	47.0384	48.4813	104.8118	72.2252	94.864	25.3079	74.0342	93.5153	89.8766	53.0896	91.8839	109.0029	80.0279	74.3702	86.6967	57.0976	27.7793	32.8933	13.0394	66.4349	88.0262	80.2885	14.9113	75.7253	78.0974	49.4764	65.0041	58.4051	54.5979	93.2579
APOBEC3F	APOBEC3F	10.6426	1.0798	8.1835	2.6596	5.9728	9.9247	3.7948	8.1063	11.0181	11.4261	7.8959	13.7312	4.7252	0.4401	6.134	12.1933	6.7444	7.592	3.7603	8.1249	12.8764	5.0278	10.0099	1.4461	7.9935	8.9476	10.3742	2.945	7.929	11.2877	10.2443	5.8798	7.8833	5.6173	2.7365	1.8334	2.1554	8.7089	7.6877	8.911	1.0543	8.3365	8.6647	10.3123	7.4365	2.9358	5.0407	10.8596
APOBEC3G	APOBEC3G	10.6103	1.308	6.4853	2.5372	10.5399	18.1194	6.8843	12.1496	15.9858	16.9993	10.8622	15.2087	9.4398	0.7246	7.2256	9.8416	9.6506	9.3804	4.4429	6.9116	15.5099	3.994	16.7807	2.6804	11.2956	14.4162	6.5123	6.3454	10.6578	11.1561	11.9933	11.5304	11.5932	10.7658	3.0754	3.6745	4.5615	10.9781	9.2254	10.0266	1.5053	9.4139	11.048	5.9083	6.6784	5.6674	8.2591	11.7587
APOC1	APOC1	23.1385	4.1588	16.7388	7.7736	9.5665	18.151	6.7244	21.7822	10.8418	14.6759	16.3212	24.9674	35.8361	1.7514	34.8223	64.5696	24.4093	67.9356	9.6288	29.3088	110.2901	6.6518	39.4087	9.0977	22.4373	16.5175	16.5711	59.7399	8.3032	21.1678	17.2421	500.5584	14.8854	12.518	21.5298	5.6488	8.3346	16.0047	19.1981	18.293	22.5135	14.0559	43.0757	13.307	249.296	76.9254	17.0769	12.8357
APOC2	APOC2	0	0	0.0645	0	0	0	0	0.1096	0.0935	0	0	0.0632	0.0397	0	0	0.217	0	0.064	0	0.053	0	0	0	0	0	0	0.0468	0	0.0736	0.0621	0	0.1927	0.0465	0	0	0	0	0	0	0.0668	0	0	0.0419	0	0.1269	0.0249	0.0321	0.1975
APOC3	APOC3	0	0.0802	0.0957	0.0455	0	0	0	0.0542	0	0.072	0.1169	0	0	0	0	0.161	0	0	0.1024	0	0	0	0	0	0	0	0	0	0	0	0	0	0	0	0	0	0	0.0574	0	0	0.1051	0	0	0	0	0	0	0
APOD	APOD	1974.3223	872.0106	2314.9305	1464.0825	827.6107	2360.2618	2109.3485	2505.3346	1302.7234	1369.041	2452.8078	1410.3842	6563.4843	68.6195	2031.8071	365.1781	1719.1513	2228.9724	1399.6464	3890.7291	1146.4476	1233.8414	845.3083	858.9162	1529.8852	2002.3144	1370.7533	997.5867	1804.1168	976.0391	563.1697	1384.0946	1505.2145	2017.8517	1427.6419	1349.3417	1650.1324	1911.6041	1709.1394	6287.0522	1455.8705	2352.2383	1083.1477	785.4481	17043.7021	1896.6188	1623.5121	1212.9574
APOE	APOE	110.3439	225.0908	383.516	232.3278	136.4538	376.4251	146.9482	102.0511	223.2485	160.8918	131.785	378.8073	425.7729	16.3216	304.4595	542.6386	220.113	267.31	202.9562	144.5643	480.5521	16.7423	301.3485	599.067	116.3314	92.5812	268.819	1139.3403	12.5102	146.9897	287.8042	1328.7257	177.2828	150.0839	200.8568	32.4846	617.6357	93.1909	41.0945	92.7187	248.0711	293.0642	548.3982	240.5582	833.7739	401.746	357.7492	124.9739
APOF	APOF	0.6554	0.078	0.6981	0.1771	0.3584	3.6789	0.094	0.211	2.8346	0.3499	0.6252	0.3649	0.6309	0	2.4403	0.0783	1.3013	0.0462	0	0.2677	1.047	0.2182	0.1888	0.0965	0.2046	0.1862	0.3041	0.0395	0.2655	2.1976	0.5257	0.3708	1.1075	1.3759	0.0315	0	0.1293	0.3632	0.1206	0.9157	0.0511	0.7062	1.8465	0.3974	1.6025	0.018	0.2546	1.4731
APOH	APOH	0.0478	0.0256	0	0	0.1046	0	0	0	0.0887	0	0	0	0	0	0	0	0	0	0	0	0.0688	0	0	0	0	0.0489	0	0	0	0	0.2467	0	0	0	0.0827	0	0	0	0	0	0	0	0	0	0.0602	0	0.0304	0
APOL1	APOL1	58.9119	29.5007	41.8529	65.6423	74.3174	41.4888	73.4305	56.6413	55.2629	60.1781	163.2294	73.3899	66.732	9.141	65.127	58.614	83.6558	67.9025	50.0043	55.8261	44.4542	13.9255	118.3942	44.5437	58.6776	46.8703	48.9025	109.2737	62.583	30.8001	45.7972	62.1889	73.7106	33.6305	33.7962	44.2679	53.4713	72.54	48.5415	47.7794	45.7472	111.3847	96.3874	43.6395	58.8087	79.1468	122.6253	45.4286
APOL2	APOL2	39.5345	16.7502	41.2586	28.4473	39.2156	41.5248	43.3645	28.2013	44.1739	40.9167	57.0517	49.1554	40.0526	11.6015	38.7433	44.3977	37.2109	37.6219	35.7087	43.0968	42.1457	6.32	71.5827	24.1943	37.3624	34.4063	34.9366	52.377	21.347	32.6397	38.5774	41.5689	39.446	36.8996	16.48	27.6708	35.6558	42.9217	32.4817	38.3564	31.6315	50.6373	57.066	33.8742	38.2692	35.8627	53.9344	42.177
APOL3	APOL3	31.0778	24.361	27.9349	37.6787	41.1294	24.1414	54.4755	30.8222	35.8067	35.9391	54.6106	37.0677	37.3956	6.5588	34.8875	24.1063	31.1951	36.8608	42.1225	26.2372	24.3271	13.4161	65.2828	36.3645	36.8989	33.6396	24.4887	60.8224	33.4143	21.4406	27.4831	36.869	41.7316	21.3669	23.4462	41.8085	66.0437	64.2227	28.8209	31.4862	30.4364	47.1489	36.8057	25.2979	26.057	47.4372	69.3122	27.9883
APOL5	APOL5	0.4874	0.4035	0	0.6466	0	0	0.305	0.0963	0.1643	0.2981	0.4842	0.2221	0.2443	0.3144	0.5043	0	0.176	0.2248	0.8485	0.2327	0.0637	0.118	0.3446	0.7436	0.4624	0.0906	0.1234	0.7216	0.1939	0.0546	0.6398	0.2256	0.1634	0.1674	0.2299	0.4366	1.3115	0.442	0.1467	0.176	0.373	0.0506	0.0737	0.3224	0.0557	0.6134	0.3662	0.2313
APOL6	APOL6	44.1713	103.3146	48.3408	80.0751	38.5903	24.1123	125.9073	36.9897	47.9767	48.9378	85.0245	36.2233	62.5778	5.5487	58.8647	37.8657	23.1037	52.9841	85.0158	18.4484	28.935	30.8938	93.6622	113.3661	69.667	39.9696	44.1885	115.8659	63.8396	22.2711	24.1565	56.2883	72.9276	15.2782	101.1728	202.2603	69.0167	76.025	54.2561	37.2468	73.8207	112.1534	25.8945	25.5873	22.4736	62.7412	103.3068	35.512
APOLD1	APOLD1	27.0091	99.3134	6.1386	77.5115	28.8188	48.6884	25.7287	8.2919	6.9475	45.6814	35.2841	16.952	78.0964	28.6182	69.9757	25.804	125.6551	94.4866	206.4271	34.4134	7.2871	15.2928	25.7061	42.4411	31.3038	42.4678	88.6626	48.6607	61.9471	14.1671	4.4868	163.7516	119.6421	58.9968	187.7815	71.0747	132.6471	62.5663	18.8384	20.5835	186.7695	66.2708	29.5769	7.4464	86.8229	34.5423	19.9733	52.1567
APOM	APOM	8.4481	4.3317	6.7816	4.1968	7.7738	7.8579	2.7476	5.7456	7.9248	9.8025	7.1561	9.9385	6.248	3.261	4.1037	6.758	6.2901	5.095	4.6501	12.4459	9.0352	7.0654	6.143	4.5495	7.1947	9.4831	6.2617	4.0267	8.601	8.3119	7.2246	8.1972	5.9823	9.4078	5.7461	4.5284	7.9282	6.5605	6.0556	7.0908	3.6497	5.1719	8.0081	5.9341	6.4775	4.1001	4.1257	5.8489
APOO	APOO	12.7875	9.3107	12.3014	6.7392	12.6239	14.434	7.8845	10.2014	14.1309	14.2384	17.3436	13.7172	11.8387	19.3567	13.1957	13.8962	13.7414	10.1129	8.6526	13.2909	17.1406	15.0663	13.4099	7.3302	11.4363	12.7464	14.5749	8.3945	14.1924	20.0796	12.1834	12.9751	12.683	12.4627	7.2236	7.9697	9.474	10.35	13.2943	12.4881	10.5824	12.6771	20.2049	13.8015	13.802	11.1467	8.5579	16.5476
APOOL	APOOL	26.7753	14.4987	24.4572	10.9065	13.396	20.0518	18.4362	17.098	22.9508	24.649	18.0798	17.9272	8.7983	25.4718	16.0482	22.5699	11.9565	17.2993	17.0097	3.5029	19.5855	12.8907	18.0527	15.7477	20.1541	23.3917	23.8986	12.5329	27.7389	21.914	12.036	15.5947	22.111	13.6873	16.5292	20.0681	7.5823	24.1843	22.6694	19.42	11.3384	14.6811	9.6782	20.5391	20.6328	9.2077	13.7778	23.9232
APP	APP	1579.0207	209.2953	1133.5074	371.2536	1008.6332	1209.7737	530.2348	1023.9706	1275.9924	1049.9925	690.3607	1656.3128	496.3144	81.4571	976.6552	1803.1324	1441.5973	888.2064	475.1417	694.9868	1441.2295	549.3595	1124.7147	299.5832	877.0285	1307.1331	1350.2352	392.6446	961.4474	1483.4828	1284.5222	782.4816	949.5482	1438.5517	274.8896	294.6621	287.965	953.8922	897.1324	1155.6364	173.0041	810.3321	897.3744	1791.6473	1102.725	344.4874	636.5042	1221.1288
APPBP2	APPBP2	35.7587	21.5545	29.078	18.2038	18.3824	25.8473	29.7598	22.2776	29.9988	34.2861	22.1954	29.3493	14.914	7.3521	24.4171	29.1685	18.1013	26.7647	19.4578	12.5143	28.0205	18.9484	26.675	22.7557	29.5463	27.3134	32.5172	19.5862	44.3041	29.5139	21.3216	23.1959	26.705	25.595	23.2267	28.0412	16.2246	37.2318	30.9364	26.9307	19.584	25.3607	17.4453	27.8057	27.635	17.3978	20.7681	32.3649
APPL1	APPL1	66.5191	19.4761	46.899	21.9742	31.4573	41.3763	38.2334	40.1889	57.9934	59.2851	35.7169	48.1577	20.9535	31.4013	40.5237	62.377	32.9844	42.0344	27.5518	18.9697	47.5483	38.2271	46.8813	24.5148	52.6324	55.71	53.2589	32.5473	67.8484	52.3594	38.3643	39.1461	44.384	38.9759	30.2039	30.1457	17.3545	65.1945	65.6099	52.8301	18.6806	33.5743	25.7607	55.4223	38.4427	27.1179	32.7439	64.396
APPL2	APPL2	76.7837	26.3485	63.5967	36.3666	40.6756	71.4921	48.5594	46.5775	56.872	65.7543	51.7836	67.169	30.1437	6.5543	54.9682	51.4721	54.7296	52.0409	31.4154	49.0846	67.2676	34.3884	51.0389	31.6672	65.1926	54.859	63.1949	45.2371	80.0272	65.3286	35.8912	50.6203	61.5703	45.6974	37.6539	33.8541	19.5569	76.5313	61.5646	56.8563	24.2653	47.4241	50.8285	46.6375	61.4805	34.443	38.6414	66.8823
APRT	APRT	78.5164	38.2533	109.651	43.8763	144.4091	115.6586	53.3236	65.6036	123.6321	91.4177	112.9194	162.0619	133.0679	21.0465	119.742	206.9386	149.7285	124.9352	96.1807	233.5718	154.0957	29.3161	117.4574	61.1032	79.03	137.0527	144.9218	80.8528	46.7966	135.7787	162.0855	108.8977	99.3125	225.224	47.2155	36.3517	118.4948	73.3317	70.8449	117.7279	61.5249	109.3749	185.8782	277.1512	129.6474	97.0494	83.6695	138.8186
APTX	APTX	8.1866	3.2984	6.2802	3.047	6.181	7.2642	3.9849	5.4386	7.9878	6.7657	6.3701	8.4361	4.5417	1.3429	6.7138	7.3726	6.5228	6.3444	4.4208	6.8592	7.4983	4.1519	6.4678	3.5575	6.2634	6.6071	7.7781	3.3674	7.4002	9.5005	6.7168	5.5382	6.274	7.2373	3.4371	4.0979	3.8411	6.2182	6.7502	7.0868	3.0002	5.6432	7.5283	8.9818	6.507	4.9652	4.1972	7.4672
AQP1	AQP1	362.6693	161.9205	430.9088	495.3384	561.1399	344.1949	646.071	512.691	495.0306	428.1241	582.0824	479.8376	675.6007	99.9079	416.525	277.4325	437.5017	421.1894	571.0663	438.9826	368.6233	312.8221	757.6166	479.193	631.5011	407.983	390.5991	404.8069	528.2609	516.7867	343.8818	608.2389	614.1366	289.0233	289.7923	441.7544	1730.4045	537.2136	417.0246	378.3828	315.8335	610.7348	575.8675	413.3167	445.7678	872.3189	751.5705	272.3496
AQP2	AQP2	0.5623	0.0555	0.0946	0.036	0.2104	0.0733	0.0382	0.0107	0.4526	0.0853	0.1617	0.5747	0.1049	0	0.1123	0.6365	0.0735	0.3378	0.9715	0.0622	0.1702	0	0.1023	0.0131	0.0356	0.3935	0.4394	0.0161	0.0971	0.0182	0.0153	0.0188	0.0136	0.3914	0	0.0561	0.0175	0.1476	0	0.1763	0.083	0.1013	0.0861	0.5563	0.1303	0.1244	0.0658	0.0966
AQP3	AQP3	30.1423	2.9428	43.758	6.7742	66.1399	60.4948	15.1407	19.7859	103.3598	68.667	31.9468	41.9036	84.0126	2.6161	59.3177	89.4478	105.2644	46.2154	14.5507	77.9745	117.2906	25.2725	27.9013	4.8525	36.9515	60.6924	56.8933	10.7895	38.6238	41.2521	47.9693	23.3802	32.7851	121.8351	6.5492	3.6661	11.1178	27.492	42.9481	49.5433	2.7486	55.768	167.5453	59.0595	162.4545	16.0053	26.3256	56.0505
AQP4	AQP4	2.5947	0.0459	0.9045	0.4563	1.278	0.9452	0.9962	2.8811	2.6929	3.0605	1.0376	2.0283	1.368	92.9709	0.8406	1.0377	1.6499	1.5091	0.2053	0.8785	1.7111	1.385	2.8074	0.2367	1.0758	2.248	2.5669	0.0815	2.3609	2.1659	2.9522	0.9555	1.9765	2.4308	0.955	0.0731	0.0635	2.6159	1.0119	1.7314	0.0226	2.1652	1.6223	2.2493	1.0516	0.1643	0.5998	2.1969
AQP5	AQP5	79.212	2.4637	14.7845	1.131	20.6015	6.1309	13.9667	1.8372	71.2786	33.2858	49.1503	98.3055	3.4097	0.0554	6.6291	186.4344	9.2336	70.7649	44.7801	36.7373	66.5199	0.7431	19.4071	0.5377	5.3484	52.7862	144.4294	0.2938	8.0146	18.5802	12.7658	1.5501	7.9804	227.2284	6.7851	0.0513	0.3203	14.9206	1.736	33.7537	0.1424	12.657	35.681	282.5385	29.0904	0.5016	24.6379	21.8056
AQP6	AQP6	0.9194	0.1464	0.3493	0.0378	0.1494	0.0369	0.1176	0.027	0.7023	0.2149	0.1745	0.9027	0.0783	0.0068	0.0943	1.2024	0.111	1.1973	0.4248	0.4568	0.1965	0.0165	0.2577	0.011	0.1296	0.5337	1.6485	0.1214	0.0725	0.3214	0.1537	0.0158	0.1145	1.0015	0.0537	0	0.0735	0.3241	0.1234	0.3453	0.122	0.241	0.0516	1.0244	0.2187	0.0553	0.1658	0.5351
AQP7	AQP7	13.6346	148.1355	80.5454	85.7301	25.801	17.4828	114.5225	16.0602	10.0054	27.595	42.8863	3.4498	102.2368	9.8636	75.882	6.8874	7.3097	55.4361	144.76	51.8116	11.7544	16.4118	49.6559	195.2416	60.1848	15.3961	30.0647	131.9226	17.9632	1.6884	11.3711	93.4123	71.3311	3.1168	134.3778	161.2415	249.2699	49.0181	28.3191	16.5372	287.5681	101.363	9.8726	4.604	6.4522	98.2902	124.1419	9.1505
AQP8	AQP8	0.0919	0.0738	0	0.1117	0.3014	0.091	0.0395	0.0333	0.3832	0.3532	0	0.5756	0	0.0251	0.0581	0.3952	0	0.3495	0	0.4826	0.3302	0.0918	0.1588	0.0406	0.1475	0.094	0.1705	0	0.469	0.2263	0.1895	0.4094	0.3811	0.1736	0.0397	0.0348	0.0544	0.2467	0.1521	0.0608	0.1289	0.2097	0.1146	0.5571	0.1155	0.0227	0.0876	0.3597
AQP9	AQP9	0.7879	0.3587	0.0755	0.1796	1.4863	0.5658	3.1688	1.6977	0.1095	0.3218	1.2913	0.074	8.2688	0.4515	1.7684	1.3556	0.5671	0.6744	2.6402	0.5587	0.9345	0.6033	0.8341	0.5915	0.2055	1.2289	0.3473	3.7638	2.025	0.1213	0.5078	8.3502	1.053	0.1985	0.0681	1.6868	0.3498	0.3929	0.7501	1.5643	1.3541	2.1125	0.4913	0	2.8484	16.3402	0.5759	0.1285
AQR	AQR	30.8715	10.0653	25.2078	11.492	19.0666	30.147	19.0731	17.6138	28.9488	27.9598	18.1359	26.319	11.8115	3.7205	20.9433	25.5088	19.1363	20.1175	14.0358	9.6486	25.4417	11.8395	21.7865	12.7757	24.2358	22.3444	25.08	13.3665	30.3647	24.0118	15.7688	19.3937	23.9278	21.2074	11.6797	17.657	7.521	30.0876	27.8547	21.7709	9.9045	20.2497	17.6577	21.7751	26.1122	11.2325	15.3621	31.2312
AR	AR	59.9631	28.1707	68.2031	24.053	24.2894	89.9061	30.4376	30.633	97.8368	72.9126	53.7971	37.2	36.5067	14.9617	37.2202	24.7187	29.9958	29.3248	34.9013	16.2826	77.4596	18.4066	37.6149	29.5833	44.413	38.0861	44.2419	28.0655	39.2691	70.3185	24.0897	38.4462	53.8968	18.039	29.7853	36.4867	15.2199	60.0704	51.9123	53.2896	22.8383	43.8881	39.0046	34.0709	50.2148	13.3008	25.8989	48.7758
ARAF	ARAF	64.172	44.9044	62.2297	44.244	61.6401	73.171	46.073	44.8979	74.0723	69.3484	74.28	66.3488	67.4932	83.8513	75.0596	74.1624	72.3313	74.9035	65.4091	72.561	80.8558	35.3337	67.8848	62.9482	65.618	65.0408	69.0964	54.7971	52.7689	91.8529	67.4039	71.2754	74.2316	59.9384	40.7756	49.9426	70.6598	64.7227	61.9293	71.1697	50.6559	81.1328	67.509	77.487	74.0743	53.6025	58.6193	67.1409
ARC	ARC	5.3012	0.8324	3.8369	3.715	4.8659	3.8381	1.4836	0.4934	3.2753	4.2355	3.8549	11.5225	4.2759	0.7087	6.7842	2.152	26.2503	10.0697	4.0767	17.1983	9.9477	10.6457	1.2511	1.2034	5.0585	3.4185	26.5313	2.7044	4.3309	25.5417	16.203	14.2292	5.0234	7.8569	0.9573	1.6941	3.3271	5.1452	3.7365	28.1789	0.687	9.5946	5.3628	18.0198	4.5511	19.7138	0.9473	16.8657
ARCN1	ARCN1	208.4331	130.464	156.2794	127.997	168.1759	189.854	185.2069	157.4687	202.1439	191.6538	164.9209	235.4216	140.6482	48.727	182.5058	222.1829	181.3403	206.2671	140.7786	111.2147	185.7655	142.8212	181.3963	152.1801	182.9821	184.1358	221.1373	144.1761	276.4372	225.0882	154.2045	163.7353	187.1734	196.2363	121.5974	180.5806	108.5818	213.3413	202.2681	167.1244	138.4986	196.4503	154.1258	193.6244	220.2368	130.0053	145.0761	231.367
ARF1	ARF1	379.9199	212.3507	314.5091	242.4551	386.5783	466.6649	255.4835	303.1125	433.0512	379.6138	442.8655	411.2468	443.5289	149.6951	415.698	430.3022	508.3825	417.2281	366.7879	440.6916	487.3991	198.9317	383.4401	279.7588	365.353	391.7543	433.554	310.5886	331.9484	536.7532	416.1648	391.6802	400.0706	507.6753	200.9028	243.5238	409.2301	357.5915	333.5217	396.3009	254.7674	426.4104	513.6675	452.6835	440.2668	310.0276	327.9221	438.3152
ARF3	ARF3	166.2072	43.4742	116.0974	65.865	124.2942	155.7765	90.555	131.0795	145.7098	132.9238	134.3886	144.5944	107.7625	8.7956	104.5298	129.4392	150.7548	115.9812	87.3135	87.9346	170.5131	100.3278	136.4021	65.4065	120.6212	129.6271	135.1145	85.9373	128.1657	183.724	143.4946	113.4333	127.5354	128.2054	49.5097	65.8336	76.6624	131.9812	137.6591	133.7512	46.8908	111.2447	119.0235	133.6003	137.6814	85.8682	92.8364	141.2466
ARF4	ARF4	237.0828	156.7596	163.7368	185.4255	215.3315	214.6757	239.0711	241.8358	232.4159	255.2285	324.1429	252.4746	247.1051	49.7826	250.266	309.1003	308.3217	293.0932	176.1565	174.2945	241.5416	333.333	231.8878	174.1029	255.6257	226.3492	304.7291	250.2258	523.6677	384.9332	217.8509	249.9558	269.1429	238.0535	122.6215	235.3263	186.8997	232.7963	246.216	259.1939	189.8247	277.1032	254.4348	253.6907	251.9885	298.11	201.6156	284.7361
ARF5	ARF5	116.3744	44.06	117.2357	60.7776	138.8689	172.3047	65.4527	84.5136	140.3384	115.9043	132.3254	160.449	127.3509	58.7254	122.5192	162.0492	158.4758	102.628	96.0372	183.3894	154.6087	34.9876	126.5134	64.4803	98.8503	118.5914	147.8027	92.4187	65.299	187.0782	166.9273	130.8143	113.6319	175.601	54.6472	51.8883	132.072	97.6148	100.3008	133.5569	61.1106	116.2016	189.2813	163.6821	137.2902	118.1542	92.1054	122.7145
ARF6	ARF6	195.2258	49.2083	112.5513	79.7241	122.6055	131.2538	100.4996	114.0858	138.0875	154.2633	158.8827	177.585	101.7854	26.177	139.2348	188.9962	196.6812	179.3254	77.4383	131.8532	164.5683	130.1602	143.4955	64.6576	158.3831	154.0532	209.1666	89.5519	249.8546	202.3643	153.7584	155.4363	142.0905	177.0241	58.2283	75.307	68.159	152.0757	142.5049	166.4156	49.199	133.3566	131.4146	179.8611	167.1381	115.2853	95.1299	190.5097
ARFGAP1	ARFGAP1	27.4744	10.306	35.7322	10.4329	24.974	33.9847	15.7077	11.7298	36.4063	34.2244	24.4066	30.0483	27.7888	3.9719	34.0832	47.4158	27.7917	33.0415	23.0478	44.7598	34.9673	4.3197	35.1715	14.9932	25.2184	28.237	35.9775	20.7439	10.6486	32.7246	25.1119	34.2643	32.9105	27.4651	7.1772	7.9996	24.0016	27.0103	21.1965	30.546	11.9764	33.2488	38.4757	38.681	37.8812	15.3221	23.9226	41.1153
ARFGAP3	ARFGAP3	62.3391	25.7145	51.3104	32.0781	75.6013	71.0059	42.9108	64.623	67.9492	68.5566	73.9356	95.075	37.9507	15.5331	72.944	71.2224	77.329	81.1216	32.7263	45.3201	77.9237	45.849	59.8765	30.3311	69.3705	79.2472	66.1549	41.4708	105.8949	83.5946	61.7371	63.9938	58.2821	89.037	30.1005	38.0357	30.1254	59.7169	79.8128	69.2136	26.9594	50.755	56.9223	68.2031	71.5334	46.8536	45.776	85.4229
ARFGEF1	ARFGEF1	50.6994	14.7919	40.6303	14.5069	25.2103	41.1962	27.6104	23.8956	41.5445	40.6241	26.1089	41.0596	13.8639	8.383	34.9727	42.6534	23.0978	29.8464	20.1514	12.4807	38.1138	16.6539	32.0859	16.0655	32.0009	32.3522	41.4251	16.1646	43.8094	39.5237	20.1195	27.5877	35.0664	25.2626	17.7074	20.7586	8.8544	42.9067	42.5297	34.1354	13.7669	27.4329	23.6916	36.9888	34.0241	12.5706	21.8178	42.4343
ARFGEF2	ARFGEF2	95.4633	22.803	75.2051	22.3477	34.9406	67.0685	38.2966	37.0818	67.6559	74.9265	36.6824	59.2869	20.8635	15.9616	50.4261	72.1716	32.3365	46.2895	28.8096	8.9944	59.7317	27.8955	53.8156	28.6138	49.9884	64.8913	60.7347	22.9063	63.6614	49.8242	26.2302	43.3695	55.7118	37.2352	25.9618	31.7715	11.7906	72.4476	68.5242	59.5017	17.9702	41.2906	26.5563	60.8053	69.5704	14.9327	31.4746	68.7514
ARFIP1	ARFIP1	66.5574	22.3614	46.6652	22.5883	32.8091	49.6934	36.9057	41.8918	56.4534	50.8833	49.8126	49.8358	32.9289	7.0542	43.7136	53.8993	45.1509	45.6905	26.9487	31.6889	60.3442	52.0273	49.1185	25.4957	50.8493	48.4233	58.4904	29.6561	88.1538	60.7082	35.2652	47.3152	45.1108	45.1583	26.0851	29.5688	23.68	57.7973	52.9866	49.5883	21.6642	47.275	39.8323	51.3494	61.7511	34.5128	34.6216	67.5188
ARFIP2	ARFIP2	52.5773	12.4645	51.0869	17.7301	48.4184	77.5435	18.3075	25.1173	63.6899	53.332	65.3282	57.138	42.4396	4.6479	58.2323	67.335	63.2467	46.9411	21.0175	75.3547	75.9858	16.8925	36.8516	14.0694	44.9574	56.7906	59.9067	14.0525	33.4371	80.4224	40.5383	40.8349	51.898	75.7106	10.9847	13.4088	18.7748	47.176	38.8489	56.8403	15.6181	50.4608	71.5318	73.9229	60.8187	18.3544	28.2965	74.9894
ARFRP1	ARFRP1	12.1979	7.4596	17.1176	6.2632	12.7634	17.6768	9.236	5.5609	17.0109	13.6019	11.3064	15.0095	17.3124	4.8511	16.1004	17.3932	15.8582	17.2789	13.724	28.6196	18.3894	1.8635	17.6883	11.1788	9.8582	11.1678	18.2414	13.37	3.1189	11.5667	17.6709	14.9647	16.0014	19.2675	4.9559	4.7992	24.9357	12.1018	7.8848	10.8258	11.241	17.3483	23.0937	21.204	16.1786	13.2212	13.5899	18.209
ARG1	ARG1	0.6605	0.123	0.5138	0.2793	0.4082	1.0524	0.2717	0.416	0.4524	1.3247	0.5379	0.7195	0.3845	0.047	0.5447	0.4941	0.3991	0.2185	0.2749	0.4525	0.3716	0.2103	0.2482	0.3551	1.0834	0.4993	0.6662	0.0935	1.2353	0.4244	0.3257	0.658	0.5029	0.434	0.1986	0.2176	0.238	1.2558	0.6181	0.5321	0.2216	0.688	0.191	0.3482	0.5777	0.1988	0.4563	1.649
ARG2	ARG2	4.6591	4.3484	2.5318	2.8836	2.6848	3.0951	1.6561	2.445	2.7924	3.7806	3.266	5.2079	2.5269	1.3703	3.9159	4.2001	4.93	6.1202	2.633	4.0737	10.1478	1.2446	3.0377	3.1539	4.7924	3.0531	4.9704	1.6356	11.4523	5.8075	2.762	3.7648	5.4514	7.9415	4.3665	1.3743	1.3542	2.119	2.3096	3.8034	1.7418	3.6287	3.6181	7.172	2.4206	1.5723	2.2345	4.9882
ARHGAP1	ARHGAP1	102.2737	58.7239	92.9148	80.0266	88.3683	93.1568	81.5952	99.5685	111.099	105.5011	105.5833	108.6594	98.0205	13.7692	91.0052	133.6966	108.7096	89.878	105.7718	67.9398	114.491	35.2567	102.0072	82.2632	93.7534	96.7681	100.1664	84.9392	81.3698	126.0108	78.8291	82.3086	108.7599	80.8333	68.2785	86.1148	81.4095	98.6432	102.8928	93.938	60.7476	105.6776	94.1478	95.8622	118.0238	82.7659	100.047	88.4962
ARHGAP11A	ARHGAP11A	3.5014	0.7246	1.4367	0.9495	1.8057	1.005	1.5746	1.3256	1.5579	1.9789	1.2111	2.5298	1.3553	0.4668	2.0377	13.2636	1.0467	1.9046	1.7279	0.8046	1.2871	0.9471	2.4584	0.7467	1.8364	1.7498	3.7382	2.5703	2.5819	1.5928	2.5953	1.5956	1.5402	0.9647	0.5419	1.1232	0.5299	1.6332	1.3834	1.0928	0.7117	1.4867	2.3733	3.0999	1.9888	1.6867	1.2962	3.4661
ARHGAP12	ARHGAP12	67.5699	22.0028	47.6008	24.1422	38.792	56.1525	40.3582	48.9464	56.9578	63.9813	36.0098	61.74	21.9272	11.4315	38.4849	45.1662	45.1346	40.1285	27.6684	21.723	50.3057	51.1207	43.8833	22.3539	49.8064	58.2845	60.9778	28.9807	82.5171	57.5051	36.5928	39.7821	45.461	41.601	27.8096	29.6124	14.3291	61.5374	77.7788	55.4649	19.2968	43.5299	31.6289	50.8667	47.1537	20.1976	30.0715	62.4831
ARHGAP15	ARHGAP15	3.6504	1.4316	3.5492	2.5356	4.8904	3.5232	3.8562	3.7737	5.089	4.7277	7.0453	3.3876	5.914	0.613	2.4198	2.5499	3.2316	5.7234	4.9075	4.4465	6.5639	4.0647	5.653	2.48	3.6314	4.1695	2.2003	3.1954	7.2037	3.6508	3.0352	4.8855	3.2687	2.0828	1.6367	2.8846	3.5584	4.2449	3.0823	4.9417	1.6999	2.8122	5.1616	2.0682	8.8797	7.1313	3.9466	3.6104
ARHGAP19	ARHGAP19	29.0037	3.874	43.5948	6.8916	17.5139	42.9865	10.9336	22.9297	32.6535	33.6243	11.4026	29.2942	11.4664	1.4379	26.7584	22.3332	21.7769	21.1075	9.3839	17.9744	26.323	11.4478	23.4921	5.8221	37.6545	25.7425	30.2397	7.1346	23.0079	40.1407	41.4072	17.9814	21.5038	24.5577	10.7752	5.8962	5.6027	27.3493	29.3056	31.5094	3.5806	20.2765	22.1101	25.2466	25.8815	6.329	11.3822	43.2596
ARHGAP22	ARHGAP22	1.6457	0.3375	1.4423	0.9834	2.4372	1.6301	1.4562	1.7777	2.4228	1.5274	1.233	2.4741	2.2886	0.5337	3.0442	2.0225	2.3153	2.6353	2.6496	1.8769	1.717	0.5009	4.3802	0.789	1.2983	1.6158	1.3089	2.0828	0.5965	1.2857	2.9481	2.2866	1.9068	2.0846	0.4554	0.8623	1.0354	1.4069	1.1989	1.6679	0.6003	1.8669	3.9949	1.7561	2.2468	2.3989	1.2732	1.6937
ARHGAP24	ARHGAP24	8.2263	8.1313	10.5868	14.8225	8.1459	6.6086	10.9847	6.2688	7.6313	9.6724	6.7235	7.3339	5.9816	3.2167	7.1668	4.2315	6.784	7.423	10.9968	3.5808	5.9367	3.1645	8.8929	8.9958	8.007	5.3163	6.2959	9.4146	7.4561	8.2376	5.3522	8.1738	6.5447	3.9568	12.9384	7.7374	7.0456	9.8769	8.6065	7.791	9.6046	9.1361	4.3886	5.0367	5.7931	12.3366	7.4318	4.903
ARHGAP25	ARHGAP25	13.4052	5.4971	12.062	7.8673	14.0485	10.8578	12.0731	9.7258	20.3605	16.3167	14.9665	18.529	14.1414	1.2383	11.8745	12.388	11.1592	15.1981	8.2762	13.3605	18.9378	3.564	18.7941	7.9956	13.5998	16.5186	8.7676	16.9037	9.5703	12.1829	15.0241	17.1987	11.3901	8.9697	6.6712	9.4357	9.4094	15.8109	9.8452	11.9517	5.5426	12.9311	14.6557	12.3748	11.2376	12.7193	13.5433	14.2602
ARHGAP26	ARHGAP26	14.9332	3.845	12.1564	7.6974	9.95	9.204	13.6106	13.5592	12.325	15.3369	9.6691	18.8155	4.3202	3.2164	13.4074	25.3432	6.9017	16.454	5.0186	5.5163	9.3597	5.2891	15.9373	5.8285	9.2025	14.0724	15.7761	8.3705	13.6689	8.6821	10.7274	8.7276	11.7099	9.14	5.3693	7.9169	3.1789	17.0386	19.6029	15.1249	3.8036	7.6438	6.6656	13.6361	12.5527	3.7877	9.6055	24.932
ARHGAP28	ARHGAP28	2.2414	4.4725	2.4272	2.9792	1.5853	1.2187	4.5054	2.8748	3.4504	5.902	3.9244	4.8453	2.6753	3.7133	2.3337	8.5825	2.703	2.9846	5.8679	1.7476	1.3074	2.9063	4.7428	3.9355	5.2514	2.7683	7.3562	8.9845	6.8372	1.891	1.6053	2.0089	3.9197	1.8326	4.1769	3.5228	3.0336	4.4693	2.6482	2.6692	3.1071	4.9313	2.1702	1.5633	4.6144	5.5668	3.1011	3.1905
ARHGAP29	ARHGAP29	49.0797	18.3245	28.6364	23.8401	45.1249	41.5956	35.831	30.0121	29.9321	42.1484	38.3933	37.6035	16.1762	7.3505	33.0856	14.4727	38.0275	31.7045	25.0077	9.6489	31.6423	29.3916	41.3481	27.2044	36.9318	27.9801	23.4128	23.594	65.8841	51.0186	27.5155	43.3729	36.1112	13.758	24.8235	29.9806	19.0387	59.0166	55.9164	35.8983	18.9823	34.3359	14.1819	18.9533	37.2236	23.1129	33.6381	27.3614
ARHGAP4	ARHGAP4	7.3656	2.1224	11.2096	3.9159	10.1902	9.6374	9.6572	3.5068	12.7845	11.6994	14.3489	11.0304	16.1174	0.9784	13.5304	14.2201	10.7245	18.8535	10.7616	16.1825	12.5431	1.2622	20.299	8.2299	8.1123	9.285	8.8056	17.1962	3.8384	7.1595	9.3269	15.8606	13.0513	7.1485	2.2218	3.4703	7.6116	12.2307	6.6176	10.9883	4.0775	11.765	22.7842	10.2609	18.8541	11.9798	9.4727	13.4131
ARHGAP5	ARHGAP5	48.2534	12.7923	34.7531	12.8916	22.0286	31.6172	26.5587	22.4991	43.2492	39.7378	13.0996	36.9313	5.227	7.2819	29.2908	36.539	16.6164	22.0851	16.1614	1.7152	24.4004	8.2414	28.817	15.8371	34.6927	34.2369	35.5482	12.6379	39.2105	27.753	18.8422	21.4125	30.7355	18.8999	16.3306	17.3768	3.5475	38.6909	41.5406	27.2198	6.9095	22.5888	11.5113	34.6175	23.6228	6.0846	15.6652	35.8447
ARHGAP6	ARHGAP6	4.5213	2.6788	5.7148	4.1779	2.5388	2.2854	7.317	3.503	4.1902	5.5091	4.1717	3.7344	2.3702	2.5769	2.4735	5.0237	2.7742	4.2613	6.5956	2.2204	1.1126	2.5381	4.2477	3.4173	4.1239	4.4775	4.6076	6.1768	4.3676	1.7387	1.6035	2.1345	3.6587	1.7418	3.1599	5.8482	3.3932	6.1405	3.6896	4.5143	3.2018	3.785	2.2338	1.8594	2.5228	6.0397	4.3223	4.3203
ARHGDIA	ARHGDIA	98.6296	74.6578	93.8526	88.4806	154.4895	135.5455	93.0688	65.6551	124.373	108.7421	117.9015	138.4197	163.1291	23.4166	148.1192	168.3608	210.3486	153.423	129.6558	117.3204	128.6692	15.4655	125.8926	120.9333	103.6675	102.9118	129.7104	135.0901	48.4965	132.2946	123.9963	153.5495	138.0325	131.2609	49.6955	65.0861	154.2128	105.7847	88.036	108.1893	116.9977	138.5486	145.6717	141.0183	146.5683	114.1962	114.0457	105.7525
ARHGDIB	ARHGDIB	328.9358	70.1814	147.9725	147.418	337.5616	468.2573	205.9078	304.6386	375.6382	248.5016	463.2147	312.4818	377.7778	30.4657	283.3172	189.928	511.3663	261.1976	147.3349	349.5679	453.0288	464.4516	380.6541	123.3589	215.366	312.7325	242.7357	310.774	357.1437	557.4025	345.392	349.1496	320.4017	289.1189	92.2022	158.4432	184.9429	307.4041	321.2128	346.61	103.3882	279.1964	547.9174	219.3562	278.3621	336.2325	234.2974	285.6896
ARHGDIG	ARHGDIG	0.1379	1.7545	0.7492	1.4885	2.3755	1.2637	4.2123	0.0749	0	0.1988	1.8838	0.0432	9.315	0.1317	0.0872	0.1483	0.0685	1.7052	3.8201	4.1655	0.3966	0	2.205	2.2535	0.6366	0.2821	0.8639	0.7113	0.528	0.0425	0.5689	4.3896	3.1145	0	1.0137	2.0382	6.205	0.582	0.1713	0.3195	3.2654	4.2487	0.4586	0	0.0867	3.1366	0.9863	0.225
ARHGEF1	ARHGEF1	23.4965	10.709	31.5995	14.7844	26.3896	27.0215	18.5168	9.5203	28.63	30.2866	26.8262	29.0201	26.1991	3.4072	33.3459	35.8976	30.5437	42.9769	21.6472	32.4751	34.5346	3.9209	38.3807	16.3534	24.1035	22.9651	28.9604	24.4269	12.4501	24.6454	25.206	35.8192	32.4231	22.0841	8.6126	11.5797	23.7325	33.3269	22.4734	29.3487	13.3934	31.6042	32.3404	30.7766	42.0235	20.9928	25.7848	37.0775
ARHGEF10	ARHGEF10	0.864	0.17	0.5409	0.2751	0.4756	0.4599	0.5056	0.5747	0.8388	0.8416	0.3303	0.5817	0.1759	0.0257	0.6837	0.493	0.1634	0.6931	0.4582	0.2346	0.3971	0.1017	0.7314	0.3737	0.3821	0.6131	0.6599	0.3701	0.4414	0.5502	0.3697	0.4788	0.4875	0.1629	0.2033	0.7171	0.1392	0.9514	1.0899	0.459	0.2886	0.342	0.2345	0.3991	0.6651	0.1569	0.3026	0.8131
ARHGEF10L	ARHGEF10L	32.3974	8.0669	27.196	9.4299	23.8466	27.5915	16.1618	14.5115	26.2157	31.6905	18.882	37.8077	21.0679	27.696	32.5079	43.8318	25.3623	34.1935	29.9135	27.8217	32.7214	4.1765	28.4186	14.2215	20.5135	33.7074	39.5918	21.231	12.5584	28.1226	25.3464	30.8101	28.8116	31.835	5.9575	10.2359	12.2635	25.4273	20.4534	24.3348	10.2112	27.8592	26.1869	44.8806	33.7771	13.8143	16	43.6718
ARHGEF11	ARHGEF11	34.2736	17.7238	36.2928	17.8874	23.255	35.1004	25.569	17.7238	37.2113	36.546	22.4489	33.0302	21.8363	8.7886	32.2579	35.8706	26.7909	32.3827	28.7118	13.8872	36.2433	6.9589	33.2976	23.4963	35.16	30.257	33.0396	28.1416	21.0671	34.1664	21.8031	28.5686	34.6198	22.3418	16.8397	21.4356	15.7484	37.2401	31.7349	30.2906	17.6317	33.6208	23.8897	33.1553	31.631	17.6536	24.7231	34.7116
ARHGEF12	ARHGEF12	70.0587	18.7558	59.7608	24.0595	36.3382	69.4313	38.9805	36.9269	58.1981	63.6627	36.237	54.5988	19.0745	17.4122	42.7466	48.1848	36.5491	37.2956	28.9046	11.3712	51.2528	28.4072	52.1664	26.069	56.9586	52.0867	49.9116	26.2687	56.4217	59.2133	31.5739	39.6773	50.2935	33.7906	21.5458	29.4865	11.701	71.9282	65.1466	50.2055	16.7989	41.12	28.337	44.3737	44.2969	18.6842	32.885	53.4777
ARHGEF15	ARHGEF15	13.8472	29.0218	22.8698	45.6825	27.4412	12.0583	38.7837	17.5465	16.3927	25.7484	64.391	15.9752	30.4137	7.2479	41.5059	14.0099	29.7287	35.6366	35.4086	27.7893	13.5373	8.6425	34.6184	47.451	37.2791	18.6815	24.2789	35.6234	26.5049	17.486	11.2997	46.7835	37.478	9.7366	23.7288	42.9789	66.5875	64.6202	18.4412	15.8575	32.9591	51.4895	18.6988	15.6815	20.8795	65.409	62.0498	13.5617
ARHGEF16	ARHGEF16	9.2877	3.872	16.3226	3.5511	6.1515	13.9302	2.4403	1.8811	9.5392	10.1684	7.1738	11.7107	6.1838	0.1894	10.2611	17.3492	10.2065	8.332	2.9957	12.2207	16.0714	1.0758	6.5677	7.7799	7.4744	7.8586	13.6713	1.8192	3.1765	12.2801	7.3439	11.138	11.1085	9.3012	2.132	0.7528	2.6639	8.0898	6.7575	11.4058	7.9594	10.3097	15.89	11.6832	17.4129	0.8639	4.1539	15.2609
ARHGEF17	ARHGEF17	35.6662	15.8315	46.4894	18.2523	26.2969	38.9106	22.2018	17.5887	43.2861	47.574	30.1464	36.564	21.8787	5.6117	34.6473	40.8602	29.675	39.5655	49.3709	18.7567	38.1734	7.7019	35.8385	27.5687	36.0996	33.6655	39.2873	20.7593	15.3603	37.2696	33.7603	34.1945	42.6406	23.5816	16.7394	14.4514	22.5689	43.2357	35.9017	36.9629	16.1256	34.9104	27.9523	34.6583	35.3909	16.8354	30.1505	41.5011
ARHGEF18	ARHGEF18	10.8822	4.4398	14.0134	4.7916	10.4267	15.2589	7.9129	5.3974	14.106	12.8329	10.7557	14.081	13.6683	1.4039	14.3931	14.0732	14.4009	14.1097	10.7512	14.8201	18.6685	3.283	14.5205	6.3382	9.1612	12.1528	14.6351	9.5094	5.508	12.0459	13.1383	13.8016	13.1443	12.4849	4.4225	3.6902	8.581	11.8734	9.3976	10.7012	4.7837	12.9748	16.3791	16.0924	14.9547	7.9184	9.5583	15.6544
ARHGEF2	ARHGEF2	42.1932	44.6314	44.134	29.153	30.4153	36.0923	44.1488	21.838	46.6434	42.1828	34.4722	54.2989	37.9841	6.5674	41.7005	57.6017	24.3499	44.3852	55.7866	33.4942	43.779	8.6337	44.6293	47.5794	32.9744	32.7807	57.81	49.8967	22.1061	39.1362	33.7354	42.7442	48.2869	27.0976	37.0383	32.3127	54.04	47.9853	29.1677	36.9049	42.6787	45.8439	34.7349	50.7583	39.0085	44.1269	39.9246	43.0115
ARHGEF3	ARHGEF3	36.4537	9.56	43.0508	16.5491	23.5454	42.8468	19.4735	22.1632	31.6374	39.2067	29.161	55.7092	16.7137	6.8797	23.391	23.6533	26.5598	23.9969	22.8489	18.6276	44.8162	13.51	33.9215	10.321	41.6128	30.5335	27.0821	16.5379	41.6066	40.055	25.7613	29.5565	31.0623	19.9303	10.3229	20.3704	14.9022	40.2492	26.3278	30.4859	8.0346	28.7553	25.1091	24.0289	34.7506	23.4637	20.1905	33.5757
ARHGEF4	ARHGEF4	4.8993	5.3415	10.9202	3.2964	2.7905	8.6117	4.8915	3.2092	5.1637	5.5742	2.7178	4.0619	4.062	2.2379	6.2787	3.3186	3.1889	4.1493	6.1016	3.6455	4.7735	0.8195	5.9667	7.5617	4.5062	3.1071	4.2843	4.2501	1.6197	3.7716	5.0772	3.8447	4.3717	3.6601	4.8958	2.407	6.3193	3.0172	2.6145	3.139	5.1132	5.7541	5.6901	8.8022	2.1743	2.9623	4.8049	3.5731
ARHGEF5	ARHGEF5	22.4744	2.7102	34.3669	3.2097	21.7863	19.7774	5.6251	10.7168	25.6293	19.0838	8.77	25.1375	8.7383	0.1016	16.4254	18.4672	17.0052	19.9571	4.4191	21.4572	19.2889	5.1119	17.3391	3.047	15.218	15.6932	23.7709	2.5922	10.5889	19.5475	22.9056	15.3791	14.3546	23.3271	3.1253	2.1746	2.6193	16.3603	23.5924	14.0759	3.0963	15.1574	19.8763	15.5121	19.4462	2.1171	7.7277	26.1291
ARHGEF6	ARHGEF6	124.5211	158.2327	81.2132	101.025	73.0229	82.695	178.5625	59.1624	77.5602	75.9417	82.5019	103.8799	92.4245	89.1556	91.2621	82.6727	51.6688	116.9452	87.3858	57.9327	83.557	37.9736	95.8784	139.8305	85.9005	110.0406	99.9948	140.8924	115.9659	90.3535	33.3168	97.9188	113.4222	90.1272	134.7018	231.0367	97.066	131.8803	103.7047	72.6107	91.0263	111.5442	40.2167	130.8791	58.0528	82.384	75.5827	81.9641
ARHGEF7	ARHGEF7	30.8265	27.8043	25.8702	25.6065	23.9046	25.8148	30.2605	23.9698	27.5649	31.0262	27.0461	29.2921	20.189	12.2129	28.1755	29.0903	23.4586	28.7554	34.9715	17.2064	21.0966	12.3192	33.4469	32.682	29.6035	26.1776	32.287	27.3774	28.4613	24.0102	18.8404	23.2786	28.7315	21.299	30.1674	35.9957	27.8093	37.0937	25.3897	25.3778	27.9414	27.6952	19.1222	26.1654	22.19	22.4915	29.2905	28.7334
ARHGEF9	ARHGEF9	17.9207	4.5223	11.5086	5.0696	10.5413	10.4944	7.064	11.0213	15.5117	13.1594	7.2495	14.7113	5.6319	1.4992	9.3081	15.8029	7.8992	9.3452	13.3222	5.0446	10.8411	4.9099	10.7722	5.526	10.3437	15.6707	13.6974	4.7047	10.0505	13.789	9.2177	7.4298	9.0824	11.1533	6.4977	4.8678	3.7349	9.6108	13.9724	11.1927	3.3995	8.0834	7.8824	18.4312	8.8374	3.7171	7.2413	13.5238
ARID1A	ARID1A	47.898	12.4515	44.2813	16.5139	25.4922	38.6813	21.0624	23.1958	40.4475	45.4608	27.282	48.4374	20.098	10.5398	36.2158	56.506	26.4758	37.7769	24.0374	13.5521	41.1297	14.8929	37.7256	18.8369	33.9099	32.632	51.1222	18.2296	28.8632	42.2004	30.4134	31.2947	39.8208	29.9049	14.3255	18.6657	9.8732	42.4068	37.7626	32.5791	13.4585	33.5566	23.6434	48.6618	43.5494	12.2834	22.9419	47.26
ARID3A	ARID3A	3.5582	3.9677	4.4915	2.7378	2.5007	2.6062	4.3296	1.9056	3.1667	4.0986	4.4377	4.0043	3.1988	0.6264	5.1804	4.3485	1.4726	3.8066	3.8765	3.1071	3.3892	0.7936	4.8831	7.4548	2.6861	2.5555	4.5962	5.6748	2.6909	2.0554	2.3856	4.7771	5.021	1.3679	4.3976	2.295	3.2091	4.9247	3.0846	3.4825	6.5839	4.9461	2.3121	3.501	3.5417	4.832	5.719	3.7104
ARID3B	ARID3B	4.3903	1.2861	4.6894	1.7357	2.4569	3.8077	1.7644	2.1721	4.5272	4.1203	3.4425	4.5577	2.3296	0.9224	4.6784	5.3638	2.7317	4.2602	2.6359	2.0461	4.9932	0.995	4.4173	2.3665	4.1859	3.4888	3.9399	1.8909	2.2017	3.3893	2.5826	3.3193	3.847	2.9855	1.6754	1.6089	1.3909	4.5306	2.696	3.642	1.3808	3.645	2.9301	4.4489	4.4709	1.3196	2.4828	3.7257
ARID4A	ARID4A	33.3449	18.098	26.4813	14.8333	13.0404	22.0817	22.9241	14.7208	24.1242	32.614	15.8627	26.9425	9.1696	4.8924	21.0607	25.2231	11.8467	24.4279	16.4036	9.3365	18.7427	12.9747	21.1862	16.4927	27.6721	22.6507	26.9324	14.739	31.3353	19.7666	13.947	20.898	26.3102	14.9979	20.068	17.9182	7.7172	36.2081	26.1316	23.4597	17.8044	21.2764	11.2503	22.2916	21.6424	10.9363	16.0135	30.5785
ARID4B	ARID4B	39.828	11.2995	29.5681	13.0296	16.6262	24.1119	20.7583	16.6841	33.3589	39.0352	19.7523	35.2401	9.3321	4.9996	22.0777	32.9582	15.4133	25.4741	16.3085	10.9839	29.0063	16.8627	27.4504	10.2411	29.9465	27.8148	31.4728	11.8895	36.1638	23.7807	17.8568	22.8862	28.0898	16.7287	15.6099	14.326	5.8319	39.9252	30.8136	27.8542	10.0356	22.579	16.61	26.3144	27.9678	11.2745	17.5471	41.9
ARID5A	ARID5A	119.4977	23.2706	76.23	39.3951	179.2846	101.103	18.8427	43.948	82.6359	74.9472	59.6605	204.5875	65.0132	16.9232	172.7366	79.2397	225.2511	177.9839	42.4148	176.8261	150.4721	32.5618	97.3106	22.4099	81.614	134.4026	146.3328	16.0665	70.5189	139.7819	171.6529	185.7946	145.5156	94.0968	11.6668	8.2042	34.2775	78.3632	84.4682	152.0291	7.5944	128.7625	86.3995	183.7649	155.2797	25.8492	47.3061	121.0875
ARID5B	ARID5B	109.1337	76.5813	103.1912	80.1868	77.1441	147.6655	74.2438	69.1583	79.7837	125.9209	67.1256	106.2953	52.2608	26.156	128.2865	57.0858	114.3854	102.3752	110.8635	44.0899	70.6218	63.2383	73.5707	56.1363	117.216	81.0532	102.5148	46.0656	145.7507	69.3838	76.5069	107.021	114.4512	171.8409	81.5305	71.3321	24.7764	103.3564	126.195	86.4384	77.1995	91.8386	69.1131	61.3826	115.8812	34.53	49.5806	121.0684
ARIH1	ARIH1	23.4185	10.9469	19.0956	10.4434	14.5621	17.326	16.0303	16.3984	21.5561	22.3569	15.6597	20.4515	9.8013	10.4225	16.6695	17.1918	13.9165	18.2347	12.9372	9.6435	18.7242	12.5771	19.5271	12.6734	18.8896	18.4047	19.872	11.9536	26.4713	18.9064	15.7574	15.8496	16.1703	16.5197	12.5576	14.4671	8.4647	22.3647	21.0288	17.2122	10.4961	14.6526	13.3533	19.4607	17.6657	9.954	13.4589	21.7882
ARIH2	ARIH2	36.5939	18.9699	33.2504	17.7837	28.066	36.72	23.6522	20.2174	35.3794	35.4901	27.4802	36.5248	18.8115	36.4267	29.4181	34.872	29.0294	32.7758	23.1231	18.5941	34.0298	9.0231	34.1571	22.3791	34.7904	29.6219	33.0633	21.3921	24.224	34.9505	22.7538	23.5862	32.2554	30.1732	18.1651	19.8712	15.2819	38.2772	30.1627	31.4551	20.4404	28.6015	25.9679	34.2826	28.7343	18.4446	23.9832	37.3848
ARL1	ARL1	97.2154	49.2546	63.885	46.475	69.132	104.1359	69.7154	89.1134	92.0932	95.3791	84.1246	82.8235	59.0141	36.4864	66.7464	83.559	82.4092	70.9769	60.7522	46.388	92.7616	75.5688	81.4424	56.4259	73.4843	89.3362	90.6263	61.0646	126.163	120.8077	70.2263	67.8055	77.9149	88.4713	50.9801	63.6133	52.2349	89.2957	94.2585	82.0324	46.72	74.277	79.2076	83.6566	77.3985	65.8064	61.0969	99.9792
ARL14	ARL14	0	0	0	0	0	0	0	0	0	0.0475	0	0	0.1557	0	0.0625	0.1063	0	0	0	0	0	0	0	0.0437	0.1587	0	0	0	0	0	0	0.2517	0	0.0623	0	0	0	0	0	0	0	0	0	0	0.1243	0	0	0
ARL15	ARL15	42.6598	13.4363	30.8847	30.5044	33.3927	36.4094	35.0555	32.2816	40.4054	50.9748	51.9297	44.117	27.1405	6.845	28.6044	26.1464	41.1514	33.5748	23.0272	21.2261	37.5363	42.5943	49.4135	20.4377	41.0806	47.1967	39.8489	27.3266	90.7688	46.5964	26.6481	44.4666	34.7748	29.062	19.169	19.4938	33.0349	58.8454	35.5103	29.1415	16.3626	36.8095	34.2095	35.2588	42.3615	49.9639	35.2599	45.717
ARL2BP	ARL2BP	0.032	0.0513	0.1225	0.1943	0.3844	0.4115	0.3024	0.1157	1.2439	0.0614	0.9477	0.2402	0.9816	0.2442	0.1212	0.6873	0.8883	0.1621	0.1748	0.0336	0.2757	0.0851	1.6569	0.7056	0.0513	0.1307	2.6687	0.4163	0.1398	0.1181	0.6261	0.0814	0.4713	0.8452	0.1382	0.1453	0.7945	0.4413	0.1058	0.3384	0.0224	0.1094	0.5048	1.0075	0.3215	0.1264	0.0203	0.1668
ARL3	ARL3	36.132	10.5843	21.6464	14.2277	29.8069	42.1448	18.5162	27.4933	31.4524	33.1601	26.461	36.8338	21.69	5.442	23.454	28.2737	32.3058	25.5637	21.2772	30.2561	29.7006	17.6059	24.6025	15.3098	29.4032	30.0183	33.5118	23.3492	30.9614	41.8228	26.069	23.5278	30.3457	32.3001	15.8517	16.8019	22.2739	31.6228	28.4811	30.8629	12.2884	27.2675	45.5951	24.7082	20.9407	25.7998	17.7377	29.5859
ARL4A	ARL4A	91.7872	15.0894	69.1996	24.0559	66.2422	40.8113	37.4789	178.9662	126.0644	93.5607	44.751	76.602	32.31	1.4841	52.4585	65.1004	30.6323	30.427	29.1974	63.8563	168.2213	126.9492	82.9275	20.1563	45.2421	93.6192	56.1918	24.2569	92.8299	104.3864	180.5119	72.1368	60.1068	55.3861	24.576	20.3935	26.9985	99.3983	201.7078	89.727	17.7928	38.1451	33.3059	123.3925	50.8919	23.5848	53.4406	52.5646
ARL4C	ARL4C	96.8199	4.4594	132.4761	21.6289	116.8965	91.4679	31.2691	76.9072	119.3357	101.4616	64.5605	151.2855	43.6791	2.2202	65.7606	109.0989	89.4481	232.4645	23.6165	75.4347	124.6867	138.1892	70.1767	14.8737	78.7421	154.6273	138.1838	41.6355	152.8902	109.9126	157.7031	132.3494	80.5458	116.7232	14.4806	17.3633	7.0568	82.1208	115.6599	122.8882	5.6304	73.8521	84.9066	105.3765	127.4564	36.9122	55.3086	134.1574
ARL4D	ARL4D	17.5254	7.743	25.7547	17.7262	31.3086	29.1193	21.6081	13.6874	34.7289	29.7277	20.0437	29.6963	16.6017	4.4735	18.4334	12.9401	22.0483	17.9728	21.4849	29.4812	31.7561	11.4268	21.2513	19.3655	14.0675	18.8324	21.8075	35.6429	10.2754	23.6256	48.1807	20.5113	15.1851	18.6659	4.1552	12.3325	28.9235	15.6143	18.2525	27.9528	12.8888	21.6536	38.2361	20.3699	15.03	37.2714	23.4093	18.3925
ARL5A	ARL5A	24.3565	10.5471	14.7112	11.6786	9.9117	12.6312	19.0779	16.5488	21.4918	23.381	18.824	12.4361	12.0371	16.448	15.1297	19.33	16.4806	18.2736	14.7311	9.5013	16.9427	26.4687	19.4747	18.4299	20.6011	21.5552	22.0288	15.4606	38.5383	23.3557	15.8292	17.501	18.0972	13.7088	16.5849	16.1157	12.7848	25.8805	23.4836	19.739	13.275	17.08	11.933	16.716	16.0109	18.3266	15.1145	24.3756
ARL6IP1	ARL6IP1	183.5347	108.3266	149.7502	138.5379	105.6207	130.4235	153.3029	169.26	149.9588	145.9931	163.422	136.574	146.7381	16.957	169.3268	160.6929	142.323	145.2278	120.003	141.757	164.5285	244.9383	151.2504	148.4762	157.4428	134.406	155.4633	166.5174	275.3929	188.011	136.4113	146.4628	142.7332	147.4111	184.7664	168.2132	170.0478	208.8242	151.05	135.2562	124.012	126.1535	137.0038	141.5068	132.6204	170.0915	167.7201	152.9303
ARL6IP5	ARL6IP5	322.0485	228.7554	305.314	265.0396	286.5852	256.377	406.1989	460.9159	368.747	378.3979	365.382	318.9171	397.5271	234.7626	236.6498	334.3216	353.6788	278.2959	317.7477	243.7769	376.554	421.014	370.1092	368.7453	259.5276	354.213	350.7618	363.8857	474.4952	396.9498	305.9289	360.0076	295.2627	286.323	273.0202	451.2206	377.9685	316.766	354.5833	277.8089	346.334	338.0085	294.7633	353.9833	305.9849	449.0057	308.4183	289.3566
ARL8B	ARL8B	137.3801	68.6539	113.6459	68.3289	91.908	131.5591	111.0762	107.4519	121.8386	124.7783	120.6111	107.5668	83.9561	55.2404	114.3421	90.3961	104.3963	104.6809	87.2529	64.9551	124.7569	143.768	118.127	88.2889	111.183	104.4813	123.0073	88.8081	190.2043	165.3624	97.0489	114.0621	121.1549	96.4187	76.7454	105.118	78.6101	130.6569	133.0251	117.8518	75.1179	106.2218	95.1158	95.2891	116.5965	106.8813	87.8618	124.3905
ARMC1	ARMC1	53.3403	32.3029	44.093	28.136	33.9751	37.3652	40.7417	35.7304	50.1588	54.1655	39.9128	45.6009	26.6274	24.5524	47.9589	47.0172	39.2059	42.0901	39.0781	25.5297	51.5528	63.4231	45.1761	37.5459	50.0866	46.6425	45.967	28.4091	73.475	55.5996	41.1879	40.643	44.2671	43.0283	34.4073	37.3578	29.545	56.5377	50.7307	46.5977	34.0971	40.5287	37.5879	44.2955	40.3795	33.4001	37.7557	55.2626
ARMC6	ARMC6	21.1199	8.2208	21.2858	8.739	18.2289	17.2127	10.2414	9.3282	22.823	18.7863	18.6798	21.8885	21.3158	10.7789	24.0216	35.377	23.4332	23.7696	15.5725	26.646	24.7792	3.8846	18.2644	10.3333	16.2838	20.8119	27.3749	13.4026	8.2555	19.951	20.45	18.8986	19.2774	29.9682	5.4529	6.5308	15.1737	15.0814	11.5346	18.8786	13.3924	22.6068	22.8653	42.9629	26.2407	16.2097	15.4939	26.6396
ARMC7	ARMC7	19.2065	5.4029	19.3971	4.9557	16.3496	20.7421	10.7508	9.8173	23.7051	18.9348	19.6113	24.8237	15.7831	3.76	18.2505	22.324	15.0211	17.7305	11.7951	24.1494	29.2313	4.7974	18.7765	8.5311	12.1275	17.6166	23.5466	13.7874	7.7653	23.3519	19.1796	17.4852	17.2872	22.461	5.51	6.3818	13.4886	18.6568	14.0175	18.7752	6.1759	16.7237	24.1281	26.7846	20.98	11.1537	13.2819	19.7766
ARMC8	ARMC8	20.1205	12.3717	16.4908	12.1269	15.0154	18.6091	17.5268	14.5679	18.3888	20.2145	15.8747	20.1138	11.0694	13.9831	16.274	16.7354	14.2546	17.7724	14.3	9.8131	16.5947	15.9871	17.9745	13.9794	18.4319	16.9231	18.73	12.6513	25.1961	18.2283	13.2319	16.0625	16.9396	15.9734	11.2574	17.951	9.8793	22.1766	19.7545	18.9363	14.3142	16.4487	13.6806	16.6579	15.7761	14.3028	14.2668	20.6827
ARMC9	ARMC9	8.9424	0.962	9.7619	1.4372	4.2805	10.0042	3.2031	4.99	8.2267	9.056	3.9965	9.7737	3.3108	0.3843	5.7643	10.0974	5.398	5.8496	2.4342	4.6567	7.5662	1.792	7.8314	1.1813	6.2402	6.2367	9.1488	2.0211	4.0999	8.7686	5.8157	5.2264	6.7878	6.0166	1.2227	1.1998	1.0729	5.9476	6.6979	6.0263	0.7736	5.7553	8.8954	6.9444	7.4415	1.9028	3.6645	8.5
ARMCX1	ARMCX1	104.0233	38.4501	83.3994	40.8754	51.3848	97.3064	71.7423	71.366	91.7909	74.1517	56.0264	84.1135	66.6482	31.6158	61.4271	68.425	64.0921	67.5684	63.0384	70.6541	91.0934	86.6506	71.4677	48.3326	72.4748	79.952	87.954	64.884	80.5676	91.1555	92.523	69.7441	84.1853	78.521	46.5433	46.1309	62.3757	97.2464	71.0474	69.2974	45.0577	76.7035	74.7109	89.486	62.7812	68.9042	64.0061	84.7269
ARMCX2	ARMCX2	60.5245	13.294	51.7638	14.2936	34.0164	51.0391	27.456	39.062	68.7244	57.4606	34.3127	69.5482	31.3173	6.4099	51.9382	86.0577	39.8843	43.1332	34.9306	44.9581	57.6827	34.1998	59.1311	15.2749	42.3549	47.757	66.1269	29.6575	39.9653	61.7851	55.5629	41.3602	54.9897	53.3171	16.7878	13.379	20.6461	55.419	41.3629	45.7117	13.1656	45.6121	63.111	113.0062	41.2149	26.0771	33.4947	63.8244
ARMCX3	ARMCX3	99.047	51.5205	68.226	46.4103	64.3073	72.6778	83.7484	69.5806	94.2441	84.7314	74.9661	89.699	54.011	30.0326	87.2286	106.5247	65.1538	74.8726	65.4636	42.0193	79.0977	44.6588	90.229	59.2515	69.1999	69.6437	111.0159	60.499	105.2618	95.6506	67.185	70.8245	92.5089	69.6747	44.1684	63.6914	45.0968	96.8299	87.3349	86.1899	58.63	80.2298	88.4137	107.6363	69.8623	65.2484	65.0131	95.4621
ARMCX5	ARMCX5	16.4915	4.0447	11.0948	4.8832	11.8195	15.2944	6.8203	9.6982	14.0691	14.403	10.9366	15.8004	6.571	2.4854	10.435	12.5295	10.498	10.5957	6.0872	7.81	15.7628	12.3194	11.4256	3.7816	10.9567	16.8664	13.7134	4.7755	15.8273	14.7672	10.5841	10.3568	11.1338	14.2671	5.8567	4.0905	3.7636	13.1801	12.7395	13.5843	4.2507	10.0813	11.4231	14.2862	12.3183	6.1259	6.8785	17.5941
ARNT	ARNT	66.3501	41.3917	56.0943	46.3249	42.2873	68.2772	61.034	56.5581	60.3454	66.7303	49.6693	56.9637	36.4337	25.579	51.1221	47.6294	43.9122	57.6432	52.3495	30.6449	52.0709	30.6226	53.8266	51.8177	67.3549	48.18	57.1102	56.1133	71.8521	60.4475	42.1912	42.1703	60.6617	40.2412	58.4413	55.5616	32.0925	72.7175	66.1853	51.4173	35.1681	56.3972	38.8591	48.3647	40.759	41.6591	53.0424	56.0644
ARNT2	ARNT2	13.6469	0.9131	7.8634	1.362	6.1514	11.3641	3.1813	6.3348	7.5411	12.0629	5.7849	15.4977	9.0099	5.6002	5.832	14.5953	7.195	10.7254	11.9856	4.966	10.1948	2.0728	10.0137	1.0693	7.6753	9.4002	9.9425	1.1177	6.5574	15.389	9.5719	11.5751	9.3216	8.2572	1.4671	0.4556	1.0141	8.2206	7.6636	11.315	0.4044	4.6795	8.2503	12.4237	14.6955	1.2744	2.7956	13.8334
ARNTL	ARNTL	14.5197	2.7071	12.38	2.7266	8.6726	9.9402	6.6014	3.7672	16.0538	7.9929	7.0286	14.184	5.2329	1.7252	13.1543	4.6643	10.2086	8.996	7.8306	6.9601	22.6583	2.4414	15.0726	2.3943	16.1988	7.6411	7.5636	12.2719	8.7976	16.4467	15.542	8.5987	7.2588	11.7251	8.1768	3.698	6.4408	8.4887	6.1622	7.152	5.3313	6.4795	4.9658	9.4496	9.568	7.7051	3.8728	11.7175
ARNTL2	ARNTL2	3.8052	6.0899	2.6476	2.6298	4.1712	1.2474	3.2736	4.8907	2.3087	6.2091	7.2927	4.7101	2.3142	0.2739	3.6924	7.4576	3.3428	4.6169	3.8816	0.6422	2.0991	3.0196	7.4913	5.4239	5.4789	2.8185	2.5741	7.252	5.6287	2.7762	2.4655	5.8316	3.1287	2.2757	4.8843	4.2598	2.2903	3.6335	3.6714	2.1499	3.7704	2.7798	3.0041	1.7151	5.3356	4.1909	6.1832	3.0845
ARPC1A	ARPC1A	22.8656	16.0153	18.9709	16.6976	20.2805	18.7063	16.9103	21.053	25.1945	23.0431	32.8008	20.0254	26.9527	4.412	19.0806	19.2458	25.3341	18.7818	18.1484	47.4881	27.5498	42.7967	23.6259	18.7501	21.0788	24.8371	22.2766	23.5853	32.6685	30.5205	35.8633	23.6093	18.7711	22.4646	23.2141	17.258	38.1402	23.2247	24.3706	23.321	17.4255	19.9971	33.7079	20.4303	17.2281	31.0139	21.2426	19.6527
ARPC2	ARPC2	104.7808	66.6825	80.7696	77.2467	120.5194	112.6638	112.7434	105.9175	104.4482	103.0235	137.5065	120.6959	112.206	58.1099	99.1891	119.0795	124.0315	109.2267	90.7799	111.3941	102.1146	92.4665	122.7232	90.6921	99.801	96.9896	108.163	142.7907	129.119	122.9045	108.0042	112.4474	105.0212	93.3412	58.686	104.6808	109.4954	106.4951	107.528	97.2591	88.5014	104.4815	149.439	90.0892	99.8288	169.7774	104.944	97.6621
ARPC3	ARPC3	126.3481	55.1351	87.4717	69.4084	132.7585	128.5515	102.6299	110.9336	107.3586	102.6747	131.4661	140.5413	125.9563	19.8397	103.6544	118.5265	139.1815	109.5761	80.59	161.7371	124.8714	109.0316	123.6094	76.8775	89.4555	105.5593	123.6268	141.2652	168.2824	153.8362	109.4337	138.8714	104.3455	121.4879	64.6566	95.9892	100.3377	103.719	102.5063	103.4532	66.5112	107.2858	181.25	117.6002	115.0673	160.1015	89.144	117.1185
ARPC5	ARPC5	52.9037	15.9015	35.155	26.061	49.0069	45.6468	46.3725	49.8996	52.7328	44.9156	61.2836	55.8966	41.3653	4.4798	42.3231	57.2108	60.6214	47.7824	30.0499	49.9043	46.9494	62.5249	56.6522	27.2881	43.671	41.5619	57.1067	53.825	85.7225	60.7112	49.312	52.6328	40.2457	44.4473	23.4473	36.2105	36.9055	52.9824	46.7386	44.007	20.8642	42.2074	64.4035	48.9947	47.4964	74.2206	41.493	51.24
ARPC5L	ARPC5L	26.7065	14.8809	20.2371	16.3125	31.1931	27.4329	19.3917	16.4278	28.202	25.8364	37.195	33.5688	31.8777	19.2173	31.7392	31.0531	37.6222	30.7311	19.8693	44.2972	31.0106	12.2697	33.527	18.5669	23.4633	25.5083	37.4584	19.7962	29.5235	37.5693	28.3965	39.4589	29.0237	33.3484	9.9669	13.9385	29.1312	27.193	24.2863	27.3812	20.5546	31.5976	47.2944	33.3903	32.5166	33.7796	22.8888	32.0667
ARR3	ARR3	2.1376	0.079	2.4495	0.5154	1.8539	2.0808	0.6341	0.9876	1.6736	3.0107	1.208	0.4155	0.5225	0.1006	1.4447	1.3474	1.0244	1.215	0.5545	0.7743	1.6425	0.6135	1.5287	0.4882	1.3608	1.5454	2.1544	0.5602	0.9405	1.2256	1.4062	0.7038	1.7324	0.4178	0.4143	0.6982	0.3491	2.4317	0.9153	1.317	0.4654	1.0091	0.5821	0.715	1.9927	0.328	0.6559	1.7796
ARRB1	ARRB1	41.8107	29.7979	55.6967	29.1037	25.2008	62.3078	32.804	23.0523	46.6078	46.5437	25.6199	37.2189	25.9157	2.4934	38.2181	31.6691	34.4954	27.7834	30.0387	20.18	38.1248	9.3066	35.8857	29.1178	40.8963	32.6838	35.095	30.9455	17.3897	45.1252	32.6701	25.3746	29.3832	34.4718	29.0769	23.0216	27.8399	42.1637	30.4518	33.7	26.5769	29.7552	30.1832	39.3063	42.1214	25.9713	29.6654	34.8609
ARRB2	ARRB2	29.3432	6.5699	22.5715	15.1699	32.8726	26.0613	35.3208	24.5527	26.6678	23.7209	31.4827	31.7826	42.1146	4.786	32.098	33.2567	35.3299	36.3556	26.4223	43.7092	31.4247	13.499	36.5249	19.2782	20.2077	21.8048	21.9735	71.8253	23.2901	24.9906	25.4221	44.9251	29.207	24.181	9.418	25.6224	18.4488	30.2267	24.8608	31.6001	14.5053	28.9098	48.1292	23.878	32.6705	58.0701	23.6472	25.8551
ARSA	ARSA	26.7146	14.1948	35.5201	19.1689	25.6066	41.102	22.7997	16.3236	27.8804	34.0831	38.4059	31.535	21.1073	3.6466	29.1261	51.2124	43.3717	34.6827	26.5085	41.8041	46.7925	7.3712	37.1544	20.418	24.3755	23.6876	52.4279	29.4647	13.3982	55.9748	28.7464	34.7657	45.6824	30.4379	17.1752	15.975	36.0524	28.0988	25.2449	35.4522	21.1037	59.9728	63.2007	36.6515	52.2129	30.8651	25.9439	35.77
ARSB	ARSB	4.7904	3.5284	3.853	5.603	4.6513	3.9223	7.8665	5.3054	3.7626	3.9777	5.2643	6.6473	4.5512	2.751	5.0433	10.8415	4.6987	5.1573	8.0015	2.6477	4.0766	3.2324	8.7433	4.6861	5.2304	4.2402	5.4151	15.6958	8.0453	3.9953	3.4927	5.9525	6.4479	2.9582	3.3931	7.4125	2.9671	6.1693	6.0701	4.5776	4.3901	6.0536	5.7384	3.942	4.8982	9.5933	5.9443	4.4856
ARSD	ARSD	75.4208	6.8687	62.0514	13.7247	46.6138	92.5037	20.9649	31.4112	85.5553	65.7121	49.4196	76.2063	40.1581	1.1037	51.3776	51.6302	56.7221	39.7908	19.897	51.0079	93.6839	26.8233	48.9674	12.96	51.753	54.4567	70.2445	15.6067	50.6064	97.8348	48.4472	57.9132	65.5684	60.6679	12.0615	15.1825	10.8339	65.0654	64.029	61.9042	9.1169	47.8256	69.2286	56.8021	84.1291	13.7917	28.2365	67.3246
ARSF	ARSF	0.0289	0.0929	0.2955	0	0.0316	0.2004	0.0249	0.314	0.1607	0.4722	0.0902	0	0.2504	0	0.1096	0.1865	0.373	0.1099	0.1976	0.5161	0.0831	0	0.4745	0.051	0.0928	0.0591	0.3754	0	0.1054	0.2848	0.6258	0.3679	0.1065	0	0.1249	0.0657	0.0342	0.0222	0.1435	0.3825	0.3852	0.1649	0.1441	0.0701	0.0727	0.0429	0.1286	0.0754
ARSJ	ARSJ	7.8259	0.8622	7.581	1.6939	4.604	10.7569	2.1306	4.5111	12.8184	10.7225	7.0161	10.9213	2.2041	0.5068	4.6191	6.3915	6.9085	5.1187	5.0979	2.2503	13.2805	5.0952	9.7375	1.3998	8.6573	6.9906	6.9744	2.0031	6.0852	9.5935	7.1893	6.0848	7.0532	4.5853	2.3877	0.7789	0.7037	6.9826	9.2874	9.5386	0.4083	6.3433	6.0014	5.916	6.8511	1.7508	3.1012	8.6943
ART1	ART1	0.2172	0.0233	0	0	0	0	0.0374	0.0315	0	0.0835	0	0	0	52.9315	0	0	0	0	0.5347	0	0	0	0	0.0384	0.0349	0	0.0403	0.0472	0	0	0	0	0	0	0	0	0	0	0.0719	0	0	0	0	0	0	0	0.0552	0.0567
ART3	ART3	0.9328	0.6974	0.3974	0.2127	0.6163	0.6352	0.5851	0.5208	1.0266	0.6163	1.4863	0.7791	0.1837	64.4684	0.1474	0.9195	0.3858	0.4928	9.7281	0.347	0.3073	0.3752	0.5206	0.2403	0.6396	0.8546	0.3967	0.5697	0.7651	0.4069	0	0.4453	0.3582	0.7343	0.1344	0.2504	0.4371	0.6709	0.4826	0.2829	0.2181	0.3991	0.5816	0.5891	0.5376	0.2978	0.3088	0.634
ART4	ART4	1.3121	0.6052	0.7919	1.1375	1.3153	2.9243	2.4562	2.7893	1.2723	4.3785	2.0291	1.0502	1.6458	0.1525	0.3687	0.209	1.387	1.4943	5.6995	0.9827	0.1572	1.5693	1.5748	3.4228	1.7846	0.9195	0.3495	0.9233	3.1092	0.5088	0.3257	0.3867	1.8252	0.3213	1.4077	1.022	0.374	7.2516	2.7759	1.3186	0.2727	0.4851	1.0302	0.3241	0.4889	0.4505	3.2125	0.9196
ARTN	ARTN	0.4317	0.1285	0.5824	0.1021	0.6294	1.3541	0.1857	0.2432	0.9779	0.5762	0.8235	0.9014	0.7744	0.0262	0.5155	0.9284	0.4047	0.7603	0.656	0.655	0.8965	0.4311	0.5388	0.4236	0.5198	0.7604	2.1586	0.5207	0.647	1.477	1.2861	0.7327	1.702	0.5437	0.1037	0.0727	0.2839	0.4784	0.5162	0.5714	0.1346	0.7935	1.8542	0.4071	1.3872	0.2608	0.3964	0.8764
ARVCF	ARVCF	14.0535	1.8833	23.2947	2.6671	12.0795	23.2047	4.3283	3.9224	25.0215	22.8186	10.1121	19.3345	10.4185	5.0964	20.387	34.5283	21.3481	19.0389	13.5773	22.8033	27.0151	1.0464	18.8076	3.4649	11.4985	15.0321	27.6859	2.9951	3.3386	17.0593	26.4901	17.8619	16.1207	25.3335	1.9162	0.8739	5.3542	16.0126	8.9105	17.3139	2.2604	14.2667	24.1838	36.5366	30.5094	3.2475	8.3581	30.3076
ASAH1	ASAH1	57.9948	68.095	58.0038	59.4965	61.9567	74.2292	154.0343	48.246	59.8183	49.9507	130.2942	52.0058	87.8287	15.7182	55.4882	44.1662	61.3417	75.4939	59.3556	36.5895	62.5035	64.2445	70.1721	102.4731	57.3087	55.5076	71.0084	81.103	131.0333	69.2438	40.6974	95.7319	74.6336	36.2828	72.5674	109.1276	102.1911	70.2925	70.0888	56.2757	105.6141	106.5265	67.7856	37.4635	60.2692	104.7057	58.6044	50.2549
ASB1	ASB1	27.813	12.1276	22.794	11.7111	19.3798	25.9905	19.5239	18.6362	27.9684	29.8886	17.2149	23.9805	17.8334	16.1312	19.3417	16.0596	24.3743	19.1993	20.2502	16.8992	20.9021	6.1518	23.8488	17.1257	24.8182	25.0403	22.3115	16.5505	15.976	24.4881	19.3846	17.9281	22.5186	18.7345	13.9926	15.3794	13.3118	23.1535	23.8868	22.568	14.1457	17.147	20.0178	23.1691	16.1399	12.6229	18.4721	21.6465
ASB13	ASB13	60.2626	10.115	57.2255	21.0934	53.4396	84.4312	27.1997	36.3154	67.7853	54.8984	44.1502	61.4083	42.2987	11.6608	63.1887	61.1516	60.6465	41.4093	31.6926	40.5902	64.46	29.1605	43.7328	13.868	40.4353	56.8365	72.0439	23.3369	33.7584	78.0425	44.8148	33.6582	54.4281	73.2027	18.6052	12.7197	22.5592	54.8787	42.6863	54.5974	13.1734	44.8842	89.8057	61.2384	60.7284	21.358	37.9415	74.1891
ASB4	ASB4	1.1068	0.2075	0.2652	0.1682	0.469	1.6581	0.2499	0.3607	0.4744	0.3856	0.3887	1.9065	0.1961	23.1249	0.6648	0.3868	0.0687	0.7017	0.5298	0.436	0.8354	0.5158	0.3945	0.0489	0.8107	1.2876	0.9499	0.0601	0.3026	1.0394	0.2283	0.2642	0.5993	0.4705	0.5981	0.0734	0.1802	0.4776	0.3436	0.8423	0.0582	0.8681	0.4485	0.3523	0.6958	0.1368	0.5188	0.9569
ASB6	ASB6	21.4105	6.2544	19.6651	7.611	18.9358	19.856	10.0696	11.1933	25.0296	23.7834	21.261	24.2498	14.4632	4.3637	19.1415	31.9037	18.2303	24.1948	11.9927	21.2021	26.0839	6.2144	20.8846	8.7789	17.6177	23.5328	27.2483	10.1931	13.1882	27.1868	20.8852	21.2892	20.3181	25.5257	6.2944	8.1493	10.8868	21.7361	17.4394	21.2947	6.4217	18.3246	22.3033	31.2785	24.2355	10.6733	14.0915	28.2123
ASB7	ASB7	23.8627	8.4589	18.5379	7.5481	14.2942	16.495	13.8537	16.306	19.7474	21.2128	15.0926	21.2962	9.1292	3.7588	12.9211	18.1509	11.3647	11.9279	11.9515	10.5334	20.8347	15.6259	16.5153	10.2793	18.0621	18.4717	19.9824	10.0441	19.0785	18.7321	16.0649	11.7167	16.1515	17.2455	10.219	12.3031	8.4089	23.583	19.4287	16.6056	8.667	13.6467	11.4818	19.831	14.2	9.9263	12.5124	22.138
ASB8	ASB8	48.8593	27.3471	43.5129	22.6044	38.7979	46.8831	34.6142	34.8788	49.1539	42.7755	41.1383	47.0271	26.2603	130.3476	32.7548	36.7931	27.1086	34.3294	31.6111	28.128	48.1371	24.6192	41.3997	29.2682	39.4569	44.6588	40.5181	27.4118	42.8558	47.8681	34.1588	33.5121	38.7082	37.065	26.9162	31.555	25.0544	46.9136	43.224	43.5321	27.1417	37.0799	30.4408	43.4375	33.984	30.2762	33.4462	44.4505
ASB9	ASB9	3.1751	3.5772	3.9183	3.6113	5.4477	3.2806	6.5934	3.3107	2.9426	3.9985	5.2124	3.7378	3.169	0.6423	2.2844	3.0611	4.8911	3.7485	4.3053	1.8977	2.243	3.9547	5.4639	3.1185	5.6026	2.4355	3.2256	7.0727	5.3286	4.956	3.1614	4.3208	3.8094	1.9651	5.4201	4.1486	4.2127	5.229	2.6738	2.5722	2.5537	3.5601	5.5067	2.1906	3.2009	7.7943	4.5585	2.1076
ASCC1	ASCC1	15.3918	10.0151	16.3688	11.9121	13.5926	16.6758	15.0021	14.2526	14.4341	16.3453	14.3746	18.4599	13.0303	8.7582	13.1296	16.8872	11.8049	13.6443	12.095	9.5269	11.8307	10.8506	14.9111	12.1954	12.2252	14.4859	15.1417	14.4537	17.8192	16.7561	12.6293	12.9441	13.68	16.7273	10.0961	15.5905	12.5734	15.3208	13.6427	11.9182	9.4901	12.7927	16.0728	15.0984	12.1219	11.7201	13.474	18.1898
ASCC2	ASCC2	41.8572	35.7053	43.4372	27.8529	38.7469	42.2771	35.7768	25.5856	45.7056	40.1825	38.1685	45.7313	43.0504	19.6957	44.6849	43.9602	42.1023	48.4207	39.626	47.0476	46.1522	12.5831	46.3704	43.0059	36.7062	35.9126	42.2137	46.6192	27.1212	41.9321	41.005	42.7546	43.2753	42.0189	26.1204	33.5665	48.7331	39.2998	31.3296	34.3121	41.1175	49.5949	46.321	48.7298	43.3407	38.2678	37.0335	43.8307
ASCC3	ASCC3	22.7107	6.6799	18.3426	7.9162	13.377	19.6657	15.0985	17.1095	23.3075	22.1189	12.0989	24.9884	9.0611	5.5225	16.7938	29.8479	14.5002	17.7154	10.8172	7.3493	17.196	12.2568	21.8879	8.1171	18.1425	18.516	24.0018	10.5444	25.351	17.4757	18.2276	15.3167	19.4651	18.0549	9.1168	11.1843	4.4759	23.2749	23.9229	18.2828	6.4053	14.1361	13.7321	21.3277	19.7464	7.5674	13.2413	26.2578
ASCL1	ASCL1	0	0	0	0.3904	0.0843	0.0763	0	0	0.0238	0	0.1203	0.0965	0.0405	0	0	0.1657	0	0.0977	0	0	0.0738	0.1026	0.0444	0	0.0206	0	1.001	0	0.0749	0.0949	0	0	0.0473	0.0323	0	0.0389	0.4257	0.0197	0.0425	0.068	0	0.0293	0.1495	0.0623	0.0646	0.0508	0	0.1341
ASCL2	ASCL2	1.2386	0.0921	1.2313	0.3975	2.5585	4.7373	0.5624	0.8473	4.1453	1.7856	3.5445	2.069	2.7641	0	2.9585	0.666	1.4346	1.527	0.5177	3.8312	5.1444	0.1833	2.2597	0.395	1.16	1.6539	1.8517	1.2701	0.4516	3.7718	3.5127	1.9711	1.6807	0.9101	0.1488	0.4693	0.4073	2.7189	0.8545	3.3699	0.1207	1.4132	3.9186	0.7093	4.6726	0.8165	1.181	2.4248
ASCL3	ASCL3	0.302	0	0.2573	0	0	0	0.0866	0	0.3732	0.0967	0	0.1261	0	0	0	0	0	0	0	0	0	0	0.087	0	0.1616	0.103	0.0934	0	0.0734	0.124	0	0	0.1856	0	0	0.0763	0	0.3089	0	0.1332	0	0	0	0.2441	0	0	0.064	0.2628
ASF1B	ASF1B	9.1774	0.8541	1.747	1.6423	9.9292	4.1262	1.4839	5.0205	4.4336	5.6612	4.3686	10.5598	7.0487	0.5506	7.5308	37.8654	7.6569	8.1296	2.8043	2.0512	5.8017	2.2535	7.762	2.2419	5.0417	5.159	9.7539	10.5291	4.3898	5.9727	10.3368	3.3144	3.0595	5.6156	0.7317	0.6412	1.6182	6.6915	3.0175	3.6613	0.4794	3.7501	10.2808	12.5492	6.9159	3.7004	2.2755	9.7687
ASGR1	ASGR1	0.7821	0.255	0.6954	0.2584	0.9482	1.1452	0.6728	0.4433	0.9139	0.7353	0.5042	1.3206	1.2855	0.0835	0.5805	1.3163	0.9789	0.927	0.4883	1.393	0.5377	0.1245	0.9697	0.3604	0.7779	0.8868	1.1359	2.2334	0.3719	0.7539	0.5961	2.9219	0.7678	1.1135	0.1176	0.2706	1.107	0.9783	0.4222	0.9451	0.2624	0.5819	1.484	1.1133	2.0309	0.622	1.1131	0.6213
ASGR2	ASGR2	0.4095	0.2741	0.3598	0.1867	0.4478	0.2535	0.7265	0.5746	0.5455	0.2705	1.0785	0.8015	2.1768	0.0279	1.165	0.5504	0.2032	1.4278	0.665	1.2635	0.6622	0.0341	0.7077	0.5424	0.5752	0.3141	0.5462	2.5283	0.4292	0.1576	0.3959	0.3909	0.7784	0.2256	0.177	0.3685	0.4848	0.4319	0.4237	0.4742	0.3949	0.2628	1.4254	0.3413	0.8367	1.6067	0.4392	0.4676
ASH1L	ASH1L	77.9562	23.6478	64.6098	24.137	33.8024	59.3404	47.0834	37.3784	68.5958	68.9674	26.3972	58.7191	16.7095	20.3099	44.9033	54.9645	25.174	40.6202	34.9238	6.9302	48.022	18.0167	51.3214	30.7255	53.535	52.4224	53.7952	28.0881	49.1132	41.9739	29.3877	32.641	48.3763	32.2012	27.7519	37.9402	10.717	69.7936	64.5821	44.1248	16.4881	37.7297	22.822	50.7798	39.9439	13.8483	31.594	63.5281
ASH2L	ASH2L	46.223	28.6896	41.1613	30.3078	38.3815	45.7522	35.7163	32.4828	45.488	41.5233	35.9955	48.5418	29.6829	17.1197	41.1066	44.7044	40.79	41.2785	34.5138	31.9486	42.171	30.8961	41.773	35.9405	40.3659	39.0973	46.9761	32.9953	41.3947	45.8938	35.4863	37.3132	38.8044	48.4472	33.5138	36.2322	30.9946	41.9766	36.7091	38.66	28.7679	43.217	38.3234	46.8472	34.2083	33.417	36.1166	45.9086
ASL	ASL	6.1492	2.1108	6.7927	2.6595	6.7014	9.3772	3.5995	2.1044	8.2838	7.3517	6.135	7.5847	6.6822	0.8072	7.4951	7.5668	6.2724	6.9935	4.8845	6.4706	8.9621	0.5628	7.4595	4.0032	5.1988	5.3489	6.6961	4.2672	1.8489	7.7823	5.5786	7.734	7.4594	7.1861	1.9277	1.6014	7.3551	6.493	4.2859	7.0201	3.0833	7.5702	9.0031	8.5071	9.1406	4.8107	5.6884	8.7147
ASNS	ASNS	0.7419	0.1324	1.0147	0.1583	0.1281	0.1934	0.2463	0.3111	1.1217	0.8506	0.6298	0.5218	0.1743	0.0284	0.2962	0.8117	0.2196	0.5776	0.2136	0.1914	0.2994	0.0347	0.8323	0.1494	0.6373	0.6789	0.8816	0.1413	0.2277	0.529	0.1879	0.232	0.5518	0.1803	0.2251	0.3551	0.1387	0.7489	1.1636	0.689	0.1004	0.4158	0.4436	1.1205	0.7365	0.0772	0.3723	0.8153
ASNSD1	ASNSD1	32.4633	18.4039	23.106	19.9714	25.77	27.7112	26.45	28.6936	35.8127	36.7444	27.6973	35.4982	24.841	23.1734	26.9775	30.5521	27.6709	26.9227	19.9561	28.5257	32.9946	39.2	26.1697	20.722	29.4749	34.1716	30.9319	22.1603	49.8256	34.3005	30.0928	23.8953	27.6755	40.0485	22.6165	25.612	23.6187	32.7164	31.0355	30.1043	17.4124	24.7504	22.9373	27.0206	25.6984	29.9301	23.6831	31.6583
ASPA	ASPA	3.3578	16.2795	6.4515	12.6931	5.186	2.041	18.0167	8.3617	3.3341	9.283	6.6875	4.3569	4.0785	12.8269	7.6095	3.3997	6.223	8.9026	13.4199	4.1342	2.0219	3.7164	9.8636	14.7602	9.0921	4.9839	6.2618	12.9486	12.0662	1.6785	2.3722	5.7457	8.4805	1.2221	13.8952	25.8426	10.248	9.2924	8.1587	3.5929	18.7366	14.167	2.4833	1.6128	1.8781	12.5254	10.3183	3.2013
ASPH	ASPH	70.3233	169.1228	84.8817	99.4347	64.4374	66.8778	186.2712	42.3434	52.2552	76.4844	77.6218	58.8686	84.1313	19.211	66.713	65.1686	44.7704	110.0021	122.7869	22.9089	48.7414	52.3209	89.9683	193.6101	68.8175	61.5614	79.3549	106.7726	113.2272	50.8342	37.6731	86.8336	102.6462	28.6812	117.415	169.6849	122.6754	86.0139	88.047	57.5614	162.6458	122.1301	50.3915	42.24	66.5207	101.5602	88.1284	53.8702
ASPHD1	ASPHD1	2.9215	0.1033	2.8182	0.3854	2.0796	3.276	0.5216	0.8583	2.8608	1.6952	1.4627	5.2484	3.8639	0.0902	4.4958	7.7057	5.0618	3.4948	0.4147	6.1957	3.8039	0.7524	3.0724	0.3651	1.3053	2.5087	7.6211	0.4788	0.4823	2.4782	5.116	5.1928	2.1846	6.4221	0.2383	0.0627	0.6526	1.3744	1.0496	2.3711	0.058	1.7609	4.7658	12.5662	3.327	1.0492	0.911	5.0357
ASPM	ASPM	2.4288	0.1912	0.4264	0.2277	1.0048	0.1797	0.3071	0.5595	0.5803	0.9393	0.2649	1.5397	0.4702	0.1597	1.4505	12.5111	0.2092	0.6234	0.9205	0.0676	0.5301	0.187	1.5374	0.0465	0.6906	0.5866	2.3894	3.1579	1.3185	0.5695	0.9234	0.6705	0.3506	0.3096	0.1215	0.1685	0	0.2694	0.3682	0.1704	0.0616	0.4941	1.0655	2.0084	1.229	0.3964	0.5692	1.5047
ASPN	ASPN	16.614	23.0479	17.443	89.5307	29.4247	30.5115	99.8066	47.2162	10.8545	18.521	34.8319	24.4664	20.603	40.9968	23.2919	10.4308	45.075	32.1894	77.4865	38.4821	3.2268	23.4464	36.7619	47.574	28.5978	8.0473	28.4866	90.608	109.3416	11.3758	4.4695	22.6939	48.221	6.9211	29.4016	94.0574	25.2587	51.9161	41.9452	12.7022	28.5212	59.9266	16.7069	3.6288	39.9982	432.5982	53.5409	24.9485
ASPSCR1	ASPSCR1	3.5187	2.1188	5.036	2.3475	4.6659	5.9273	2.6646	1.8427	5.5993	4.86	5.3772	4.3093	6.7043	2.0525	6.6275	6.7859	5.4018	6.4857	4.2291	8.4052	7.8532	0.8102	5.6353	3.8613	3.6067	4.1213	6.2857	4.4207	1.7897	5.4176	5.5299	6.1358	6.3552	6.0773	1.5669	1.7804	7.2278	4.203	2.974	4.7828	3.1593	6.749	7.7859	6.9495	7.0741	3.9114	3.6228	6.9571
ASRGL1	ASRGL1	5.7107	0.8261	1.5806	1.9261	3.4644	2.3948	2.7971	1.8114	2.4338	1.6425	11.4514	4.6478	2.3529	0.872	3.5667	3.1975	3.3933	5.4443	1.6154	2.4375	4.3948	1.0269	7.6726	1.0308	1.9295	3.4105	2.7075	2.3231	4.0321	2.3104	2.049	7.6061	5.2251	2.8876	0.781	1.5689	3.3065	4.5839	2.9677	3.2919	1.0039	4.2485	4.2161	2.9317	3.6516	4.6779	4.9372	2.2486
ASS1	ASS1	117.9838	272.336	177.6779	210.3996	212.2573	101.2656	182.0951	112.8395	85.646	96.9543	221.7299	192.0119	248.573	36.1568	138.7515	165.1968	128.6761	224.9461	294.4429	178.3438	116.0766	58.1718	154.8859	288.9032	141.0744	118.8735	109.6152	350.2162	88.8411	104.5711	122.8024	197.2898	169.4395	92.6774	357.4383	218.8558	423.0949	128.9743	109.0695	97.474	283.4561	207.5511	133.4335	57.6569	87.4804	245.3464	284.3613	110.9923
ASTE1	ASTE1	16.1023	4.9496	11.0272	5.4151	12.9524	15.8026	9.9017	10.2079	14.4404	17.4233	10.7676	18.496	6.4582	2.2527	10.3453	10.6372	6.7006	9.7847	6.8157	7.1879	13.9809	8.7404	12.6937	6.3553	12.4626	15.7267	12.9746	6.6819	16.2415	16.2379	9.2998	9.1606	10.4368	11.4755	6.6242	9.8778	5.0631	16.3197	14.531	12.2559	5.0609	11.9011	9.5837	13.0547	8.3937	8.0525	8.6516	14.8754
ASTN1	ASTN1	1.3158	0.1372	1.7792	0.8	2.8552	4.3424	1.7874	6.4254	1.9768	3.8404	0.6162	5.9867	1.5164	0.1701	0.359	14.671	2.5507	1.5105	0.4263	2.8009	0.3784	0.2582	1.7894	0.208	2.9852	1.2537	7.2166	0.6015	3.873	1.9534	0.7142	0.3703	1.3341	0.567	0.6707	0.2099	0.328	1.764	1.3416	1.1458	0.0194	3.9981	1.3818	1.4024	1.8549	0.2705	2.4916	2.359
ASTN2	ASTN2	9.9541	1.2022	18.6665	1.5983	3.7069	17.3366	2.5393	4.4815	13.4777	8.1186	3.7793	11.8061	4.4738	1.5017	6.0942	14.0184	5.6009	4.9319	2.2288	5.4906	13.5151	1.1413	5.3271	1.8058	6.3982	7.1773	13.0523	2.1697	2.9535	11.257	6.8249	4.1392	6.2486	10.6979	1.5354	0.8796	1.3286	6.8702	4.0089	7.2029	0.825	5.8231	9.4636	16.9916	13.1836	2.1014	3.5227	16.0404
ASXL1	ASXL1	38.1695	16.4384	33.9095	16.7706	27.0864	31.01	22.5715	22.9474	36.9714	39.5225	23.3892	41.5674	15.4017	8.0426	30.4722	38.7702	21.0785	32.4715	19.3734	18.0607	28.8243	12.4029	31.732	20.2297	31.7268	35.1725	38.5609	19.5869	23.5835	27.7195	24.8848	24.0347	30.8212	25.5576	19.9514	18.1634	12.7591	41.9743	31.8224	28.3373	13.0806	25.4208	19.2394	37.3969	25.6795	15.7879	23.7232	39.5558
ASXL2	ASXL2	30.9937	13.8066	22.8451	12.6154	14.4632	21.9603	21.1363	16.0989	23.5324	27.4773	13.5172	23.4484	8.4328	9.3914	20.0373	25.9896	14.1483	17.29	16.0936	4.7407	19.5547	8.7772	22.2549	15.7858	21.5459	20.4376	24.6074	15.269	22.6577	19.2331	12.1888	15.6538	22.4979	12.7091	14.1519	19.2064	5.7649	30.0126	25.5745	19.1374	9.4029	18.5351	10.6147	22.5381	20.2102	9.4506	15.0383	26.7525
ATAD2	ATAD2	19.7087	5.5953	16.2889	4.0598	8.6858	30.7325	7.7982	6.0517	15.6285	13.3349	9.0496	14.8081	6.4465	1.2783	15.786	31.52	7.5198	13.5199	8.8137	3.7051	11.1868	6.9018	11.1603	6.2302	11.4977	11.29	17.0137	8.7402	15.6591	11.8725	10.3751	8.0663	12.7884	14.4013	7.8149	5.8016	2.9114	12.8761	12.2592	10.6909	3.3179	9.6661	23.4052	13.3098	12.2334	5.0448	6.6575	25.7566
ATAD2B	ATAD2B	11.5537	2.9576	9.9276	3.1102	4.6782	7.0626	6.0034	5.2783	9.0653	9.9725	5.7777	8.887	2.772	1.9637	6.8598	12.0195	3.1988	7.6946	4.8802	3.1808	8.1569	3.9918	9.7796	3.2424	7.1504	6.746	10.6138	4.3613	10.0035	7.0557	4.7058	7.2074	7.651	6.1526	3.8829	4.9895	1.5589	11.4154	10.3987	9.0837	3.018	6.4178	5.0698	9.286	11.5829	3.6119	5.2226	13.0274
ATAD5	ATAD5	5.0768	0.5641	3.1524	0.7717	1.9195	2.4163	1.3242	2.0536	3.3869	4.8705	2.0373	3.2929	0.9642	0.3881	2.3675	6.1369	0.8579	3.8123	1.2189	1.3143	2.8082	2.0737	3.5471	0.8506	3.2948	3.618	2.9902	1.0555	3.7607	2.5722	2.2279	2.3262	2.7959	1.916	1.2999	1.071	0.2877	4.3025	4.0985	2.9547	0.5557	1.9307	1.6837	4.0495	3.0108	0.583	1.2245	5.4861
ATF1	ATF1	37.4898	13.2177	26.6494	14.1964	24.1796	36.7336	24.1747	25.8642	42.9446	38.1294	32.58	36.8689	14.6482	22.2653	27.0769	37.0937	25.4152	36.9456	20.2642	9.6976	36.7738	27.8098	35.5684	15.9685	44.0458	37.4669	39.8014	21.2678	57.8045	45.0398	30.6735	30.0689	29.1163	31.3944	22.04	19.1453	17.967	48.9396	47.6444	38.832	12.8256	28.5151	20.5529	30.7436	30.6348	32.5818	26.5639	44.5781
ATF2	ATF2	53.3504	29.9873	43.2361	24.6358	24.6088	37.9633	39.7585	37.1071	49.0423	50.0489	36.1806	38.2566	22.2442	11.8332	30.1791	46.8726	24.6721	37.8784	30.6125	19.7518	42.484	44.6917	45.7486	34.3577	43.7935	43.118	44.8572	30.6149	64.3384	48.203	35.1129	36.5329	39.7563	33.5212	35.919	37.819	25.0155	56.0199	51.2751	41.8838	26.0537	38.2655	24.9161	43.8809	38.8719	29.311	33.8626	54.183
ATF3	ATF3	114.3357	131.1964	36.63	141.2942	175.2243	137.9544	11.5202	9.9728	52.3739	266.5485	84.4443	501.7289	96.237	58.3241	271.8433	67.1309	179.9269	308.0227	111.23	282.1135	184.0831	220.0001	34.9335	83.9847	182.629	144.2287	324.5429	28.8883	147.178	175.4491	108.2302	449.1718	221.3305	95.277	72.7348	77.407	85.281	346.6797	96.5986	378.5887	39.4998	337.3925	69.2454	75.7575	113.3865	130.8192	20.7032	105.4752
ATF4	ATF4	375.608	244.9221	350.6794	261.7732	392.0038	332.9601	267.5617	213.1421	381.4272	366.8129	425.3533	470.5385	322.5166	296.4579	392.3879	430.3851	402.4343	508.814	286.2241	628.671	398.1966	178.1171	338.8069	263.3122	365.2105	381.8853	376.2145	237.3222	376.8855	444.2284	344.0473	401.5035	378.7335	463.9602	272.5096	283.7166	317.7765	395.5695	333.4367	417.352	401.8864	437.5279	473.4834	489.7563	339.7451	346.9769	323.1011	417.2932
ATF5	ATF5	28.798	37.7055	30.2461	19.0496	32.6246	29.5295	25.9311	17.0434	33.4885	26.7451	22.63	34.4498	33.9959	9.932	28.5581	45.0651	41.5599	43.1384	28.72	40.366	37.8227	14.0396	33.93	22.9236	24.3717	28.8893	33.9186	27.5816	25.8488	31.8887	32.2881	41.8783	27.8829	33.3577	26.7498	20.438	26.3467	25.2891	22.9102	25.5177	27.7289	35.1437	47.3315	27.947	40.7003	27.8094	22.0868	30.6823
ATF6	ATF6	59.0379	20.8927	43.3426	25.1992	41.1238	67.0032	39.3438	44.3084	48.3607	56.5215	43.3439	51.5896	28.7311	10.7895	46.661	50.4502	43.0599	44.0171	33.226	16.7002	46.4577	29.0956	46.5573	24.8612	50.2512	47.2697	51.1126	29.1452	80.1121	55.841	35.5385	41.0551	50.9861	45.2525	22.6804	35.155	16.126	59.4623	58.4537	47.1032	19.2465	42.4242	38.6252	46.0329	47.7966	29.0945	32.9328	59.5265
ATF7	ATF7	34.7136	20.3068	29.4874	20.4361	21.8865	31.0889	23.9873	28.6097	29.2127	35.7397	20.6273	37.431	15.8511	8.6271	26.6803	31.4934	21.279	28.8393	21.5785	17.2687	31.6421	19.5583	27.729	24.407	26.4167	28.1573	38.1349	22.7948	32.3331	25.389	27.9144	22.8172	27.6553	33.41	22.8543	28.2179	16.1934	35.3327	29.3587	25.1593	20.4607	24.71	18.1376	38.1843	27.8761	15.465	20.5996	40.1904
ATF7IP	ATF7IP	70.4032	20.3137	47.9381	19.5753	23.4107	32.0785	34.4527	34.4568	48.111	52.2977	22.2166	52.7505	16.663	18.1398	35.6356	54.0111	20.768	36.5989	26.7563	18.418	45.0587	27.816	41.02	26.208	37.0479	45.825	53.6716	24.1812	46.2313	41.5553	32.3604	29.8488	37.717	30.6149	28.6509	30.2282	13.1902	52.8095	45.8204	36.7119	19.837	32.3623	19.8534	56.6112	30.1635	16.3971	24.2644	52.0319
ATF7IP2	ATF7IP2	2.8216	2.072	3.1604	1.8671	2.5732	2.6764	3.0021	1.8342	4.8881	3.2484	4.0775	3.2852	2.9448	0.2993	2.572	2.8948	2.3854	3.2872	1.9774	2.6184	4.8737	4.335	5.2988	2.5184	3.4654	2.8858	5.0792	2.5005	7.1243	4.2492	3.4033	3.2367	4.1813	2.926	2.4054	2.3423	2.1247	4.2378	4.5563	3.5499	2.5459	3.7084	4.7743	3.2402	3.1218	2.3265	2.7759	4.8406
ATG12	ATG12	23.4203	14.2993	18.701	12.3432	14.0827	15.4184	20.7914	15.8383	20.1398	21.4864	21.7948	16.0436	13.0802	8.22	14.9665	16.8155	11.4575	17.3867	15.4415	10.7045	16.6236	17.4406	21.1019	16.5844	18.4706	18.7638	18.7445	17.6016	29.0121	18.1723	12.6504	17.7115	18.877	13.9119	17.0017	21.735	18.4878	26.7954	24.5703	18.443	16.8779	17.2753	16.7457	17.0623	17.0789	17.5967	16.7051	20.652
ATG3	ATG3	27.5744	15.8192	21.8075	14.9896	23.6761	26.8176	21.7662	21.157	25.7286	25.689	29.2852	27.9081	21.2329	6.9036	20.5066	28.2161	28.2748	25.7213	18.9287	30.2915	26.7335	20.7413	25.1622	18.4675	25.1977	23.4868	25.5284	23.3699	31.1231	30.2386	21.6818	26.0088	23.8672	26.6521	15.6643	19.9877	21.8912	28.1965	24.537	26.2681	20.2431	23.7378	28.8015	25.343	24.6018	31.3061	21.4254	29.8347
ATG4A	ATG4A	18.6788	13.1994	15.0535	13.1303	20.3072	16.1732	18.9161	15.3575	20.2362	18.2027	22.4274	18.7645	17.7463	19.579	20.0132	17.2299	19.667	16.0387	15.8409	13.8814	19.499	16.5823	19.3959	14.5164	17.4399	14.3832	16.8474	16.6867	24.4286	22.578	13.9866	18.3192	20.4063	14.3955	11.6902	19.3357	15.0777	18.4227	17.2295	18.8734	17.6693	20.1436	23.6362	16.4199	21.4619	21.7511	17.1731	15.8254
ATG4B	ATG4B	25.5634	9.6815	28.4406	10.2663	20.8271	27.3089	12.8418	12.0975	29.8562	30.0022	22.6404	25.6522	20.2471	7.8003	27.2511	29.6053	26.4546	25.903	18.5916	37.1895	28.0849	4.8576	27.3914	12.9885	23.8098	21.383	28.2455	14.0593	13.2004	32.3028	23.422	23.329	26.4279	24.6168	9.33	10.1264	17.2178	26.8227	21.123	28.5367	10.1683	24.7191	29.583	30.4976	27.0628	15.3286	16.9022	33.1995
ATG5	ATG5	30.7958	15.4685	24.527	15.7298	25.5441	31.0179	23.7405	25.0628	30.587	31.0698	26.1363	32.0594	18.5039	9.845	24.4078	27.239	24.6546	25.5047	19.8352	20.963	31.6061	29.5075	27.1965	17.774	25.389	26.2523	29.1403	20.1611	43.3137	34.5869	23.7401	23.7407	25.5383	28.6262	17.1098	21.7667	20.064	31.7965	29.7388	27.4421	15.7616	24.9278	24.777	27.0815	25.3343	25.6863	20.8358	32.6028
ATG7	ATG7	13.3676	4.7603	11.0369	6.2282	10.8157	13.4269	10.3705	9.5406	11.5995	12.8749	10.7311	13.3307	12.1589	3.0196	10.3992	15.096	11.8167	12.6694	8.5053	10.291	13.4932	4.1644	13.3407	7.3461	10.2784	11.1777	12.9528	13.7063	11.9136	13.5239	8.3321	13.647	12.7595	11.176	5.4208	8.8237	8.1222	10.9254	13.0193	11.0091	5.8602	10.7574	11.7005	11.0833	12.2008	10.3283	8.1394	13.0113
ATG9A	ATG9A	29.6215	20.6049	29.7573	16.6155	20.6953	25.7337	22.002	18.6598	26.4768	25.6941	18.5491	28.61	19.1547	35.1348	25.7556	28.952	23.568	24.3394	25.2202	6.9006	26.7424	8.4512	26.46	26.2208	26.8196	24.9422	30.7153	23.739	22.7777	28.3775	18.1669	20.4174	26.4189	20.982	17.9157	21.2826	18.4608	27.445	25.5049	25.584	19.7952	26.2086	15.1945	28.4604	25.9511	16.0778	20.5693	24.6633
ATIC	ATIC	75.0059	38.6334	83.0998	30.2965	62.4919	88.2725	53.6473	52.9965	71.0239	78.1469	72.5294	71.9931	66.7966	35.1871	66.6467	87.2029	73.7266	56.7034	41.8867	62.0083	85.0101	37.2313	64.642	50.0543	58.8434	57.4644	66.181	52.4566	52.2479	92.614	55.8269	48.9632	69.4724	79.75	34.9301	36.0166	35.739	51.6102	59.6434	65.9313	44.2518	60.229	105.3872	77.35	69.5315	44.6133	46.1591	88.2535
ATM	ATM	22.447	5.037	17.0004	6.236	6.7286	11.2785	12.1646	9.9665	16.3891	21.3147	9.3648	12.7386	4.5305	2.9131	9.7901	18.1838	6.9012	10.5677	8.423	3.0057	12.8978	4.3313	15.7746	5.914	15.8055	13.4933	15.7457	9.9035	18.6273	10.381	7.1467	9.5619	12.9582	8.0343	9.2736	11.1151	2.2414	17.6178	17.1914	15.971	3.9899	9.7384	7.552	14.0613	11.1761	4.9483	8.0906	18.4924
ATN1	ATN1	227.3343	120.8947	229.6244	134.765	169.9843	192.6741	134.2086	143.5234	228.1015	230.4426	162.4521	233.0636	134.2077	41.1634	229.3321	294.6059	230.0234	251.8625	176.2513	149.3263	239.4843	74.6451	193.3298	155.0826	217.8623	232.7824	272.5346	129.5189	135.7302	249.6053	214.0789	181.1088	220.3091	224.9149	123.3074	128.9456	145.6308	209.6747	199.9951	238.495	108.631	217.42	171.7177	356.5435	201.96	85.9779	148.7	224.6954
ATOX1	ATOX1	21.7716	12.2864	18.2664	13.6585	21.7068	24.192	13.8644	20.9658	21.7663	26.2427	33.1667	24.5329	29.1312	3.0997	21.9011	26.1583	23.2797	20.2657	19.8797	30.6002	28.4852	15.4758	26.4236	14.5125	17.6614	23.3611	20.4842	22.8976	23.0306	37.2134	20.2819	31.4787	20.2906	16.7288	13.5463	15.5405	28.1227	17.8512	21.2055	23.6486	16.9705	25.8109	31.79	24.3206	26.1989	27.5575	17.0397	18.9689
ATP10A	ATP10A	1.9662	2.7483	2.2767	2.8574	3.6093	1.5355	4.0484	1.8392	2.7903	2.3694	2.078	3.1929	3.4466	0.2893	5.0231	5.3553	4.4422	2.5127	4.8389	1.6057	2.2507	1.3194	3.02	4.1479	1.7168	2.7767	4.4409	3.6302	2.4851	2.1409	1.9799	2.2088	4.1186	1.9873	1.2285	4.3299	2.1453	2.3313	4.4085	2.6635	2.1662	5.3022	3.5227	2.2982	2.2553	2.5976	2.5622	4.6775
ATP10B	ATP10B	0.1803	0.0121	0.0936	0.0308	0.3389	0.1618	0.126	0.1306	0.3603	0.5144	0.0879	0.1623	0.1597	0.0092	0.171	0.2181	0.1398	0.2786	0.2697	0.0059	0.081	0.0863	0.3652	0.0348	0.1492	0.5474	0.0523	0.0551	0.0822	0.1457	0.2092	0.0789	0.5868	0.0923	0.039	0.0384	0.0133	0.1815	0.084	0.8203	0	0.135	0.1405	0.0752	0.4959	0.0251	0.068	0.3015
ATP10D	ATP10D	22.9391	5.1293	20.7338	11.0137	9.3807	19.1381	13.028	14.2943	17.6614	22.7599	10.3975	19.6725	6.1523	1.7043	16.1697	19.6169	12.1791	14.7362	11.7983	3.7001	17.9019	8.2588	18.7392	7.0964	18.7785	11.0604	17.8168	13.042	21.6636	18.7019	11.6467	14.469	15.5182	11.0861	8.9992	11.5307	5.0211	21.5209	17.2445	17.5064	3.6531	13.7419	6.62	13.6561	16.431	10.069	10.7175	17.3974
ATP11A	ATP11A	14.7599	5.2289	10.6513	8.3505	9.7575	6.8988	12.8136	10.5825	11.9501	12.9813	8.271	16.9451	5.4561	8.0067	12.556	22.8123	10.2997	13.8149	11.7027	2.2811	7.2245	4.3437	15.5575	8.2943	11.7844	12.5281	13.261	14.5083	12.981	8.3042	6.2827	9.138	14.1214	7.6617	6.0304	12.6517	4.3837	16.3327	16.0564	11.1835	4.264	12.2394	6.9664	16.058	13.7638	6.4435	11.7239	13.722
ATP11B	ATP11B	41.9977	22.8918	38.3066	22.3842	21.8825	39.2987	32.8188	28.5337	38.0666	44.749	21.0032	26.1642	13.0671	6.6505	34.2054	36.8602	22.0204	28.1971	25.1398	8.2187	30.3541	16.2974	33.6551	24.9258	37.6921	31.9926	37.1679	22.832	46.3946	31.0205	22.0805	26.4719	32.6864	22.6701	29.0524	33.7455	10.8065	41.8156	40.9865	31.3508	19.7348	29.7149	19.0109	29.5213	33.91	15.1767	24.8792	39.5033
ATP12A	ATP12A	0.2016	0	0.092	0	0.693	0.1141	0.1611	0.5529	0.3604	1.8134	0.1349	0.1985	0.0454	0	0.0729	0.1239	0.2145	0.0365	0	0.0151	0.3106	0.0096	0.2116	0.0509	0.1272	0.4861	0.4143	0	0.042	0.6742	0.713	0.0183	0.0531	0.1451	0.0623	0	0.0171	0.0553	0.2862	0.3432	0.0101	0	0.0838	0.1048	0.0362	0	0.0366	0.1128
ATP13A1	ATP13A1	24.5311	7.3453	28.8793	9.3438	20.4821	27.3647	10.3094	12.6821	28.6475	29.3932	22.7743	26.8077	22.1965	3.7774	26.4891	42.0524	27.1606	26.9497	17.1306	24.4077	33.7553	6.177	24.8744	10.6375	22.5547	26.1023	29.6098	13.2007	13.2895	32.7506	27.0663	21.6411	25.7294	26.9512	7.6266	8.6943	13.1224	22.7917	20.6236	27.1816	8.4919	26.3789	31.3061	34.0632	41.7837	10.36	15.7336	34.93
ATP13A2	ATP13A2	31.6969	8.4268	32.4973	10.1852	29.449	32.2621	15.3302	14.8127	40.3025	27.2336	29.2536	31.2758	39.4865	5.5872	28.6072	44.0637	33.0684	24.6724	18.0349	24.3002	51.3773	5.3952	36.4688	16.8629	20.5647	33.3727	44.3822	19.8865	9.9501	44.8539	30.4981	26.237	32.1325	35.6449	7.9089	8.6688	23.6388	27.4732	23.8804	30.9871	13.045	32.3852	43.0905	54.5572	50.9312	15.6641	22.0988	37.5517
ATP13A3	ATP13A3	41.154	29.9941	24.7026	19.8622	19.0479	19.2727	39.0774	19.2001	27.7448	28.3794	34.1746	26.526	14.866	4.7725	28.2933	31.2055	17.7357	27.4335	27.6969	7.02	21.8279	18.4797	31.4751	35.1109	30.2439	25.3275	29.5504	27.612	45.4017	25.3747	17.8188	33.1237	32.1526	15.9863	31.8569	41.983	13.8711	42.2005	38.5748	24.9697	24.6738	29.2909	16.4067	25.0041	30.2695	24.6878	24.6038	30.4373
ATP1A1	ATP1A1	184.2202	68.0201	147.8249	44.7743	140.6197	184.7496	67.1285	120.9051	186.7219	161.4795	113.6221	215.7308	64.3595	12.9214	153.9321	168.3241	170.6687	178.2679	59.6201	34.2182	158.2573	33.011	131.007	32.8061	110.9782	230.3291	174.0269	44.9769	139.598	167.317	114.5202	120.1918	128.1955	193.4054	39.964	34.6794	24.58	129.4246	161.0755	139.4495	16.1798	90.0142	118.3289	190.1291	150.1555	40.8786	82.5056	168.1173
ATP1A2	ATP1A2	26.903	28.3149	29.7044	36.134	15.0142	9.7213	69.7035	6.1554	102.6836	15.315	37.5865	5.3998	36.1699	684.1852	57.1118	3.3293	3.6059	63.2498	64.3627	8.1307	109.6041	12.1797	19.5499	80.8958	41.3543	6.9744	13.8196	98.2687	8.4245	7.6518	19.0105	69.4891	74.9661	7.9137	40.7607	65.0048	66.2288	38.4163	13.5858	46.2408	51.6131	22.6252	3.8607	7.7784	8.6386	27.4605	103.1512	17.6015
ATP1A3	ATP1A3	0.032	0.0114	0	0.0194	0.0349	0.0105	0.0275	0.0926	0.0296	0.0102	0.0831	0	0.0252	0.0058	0.0135	0.0229	0	0.0675	0.0437	0.0336	0.0306	0.0496	0.0644	0.0094	0.0342	0.0218	0	0.0116	0.0388	0	0	0.0678	0	0.0402	0	0.0161	0.0126	0.049	0.0353	0.0141	0.0075	0	0.0266	0.0129	0.067	0.0421	0.0812	0.0417
ATP1B1	ATP1B1	249.3474	10.2448	213.8314	41.0276	235.0725	276.0689	94.4652	237.9888	292.6114	561.5973	341.3997	362.5407	157.3047	284.3951	222.3777	267.7728	322.8287	192.5961	28.0477	122.5195	416.389	263.6241	224.4878	24.4557	238.0695	429.0522	388.5083	31.7292	350.747	392.4889	296.5885	249.0794	235.5994	302.6848	39.4836	13.1469	8.2418	233.6375	314.228	318.8124	6.4593	202.4962	227.8496	278.0316	229.1917	38.0663	124.2269	241.7925
ATP1B2	ATP1B2	9.8783	4.5125	9.4517	6.3303	3.1985	3.954	5.0008	7.8073	11.4221	9.1578	9.4179	10.9237	4.0277	1.6564	2.7913	3.6793	4.1089	7.2077	6.8184	5.256	8.4364	3.2457	8.886	3.363	10.0555	10.7049	6.2985	5.6519	5.8612	6.9106	9.5799	5.1988	6.0358	7.4142	7.142	6.0362	9.6042	10.2602	6.1524	7.986	4.6713	5.3938	4.9242	4.6397	7.1244	8.8668	6.2908	5.2816
ATP1B3	ATP1B3	68.0555	80.2444	57.9169	72.9397	153.9835	59.8383	104.6111	94.1365	69.2086	70.6713	161.8682	101.3062	101.371	16.437	76.0805	94.417	136.1619	100.5918	101.475	83.2302	83.8744	88.5825	138.7458	116.1681	101.2226	78.6422	80.0945	113.3284	175.8817	76.2975	91.4499	94.5108	88.04	56.644	62.1744	99.9931	98.8477	80.7573	87.9668	67.9035	114.9529	108.0093	117.3224	63.1848	95.7106	164.4317	105.447	59.106
ATP1B4	ATP1B4	0	0	0.0853	0.0162	0	0.0661	0	0.0097	0	0.0642	0	0	0	45.9648	0	0.0287	0	0.0169	0	0.014	0	0	0.0346	0	0.0321	0.0137	0	0	0.0097	0.0329	0	0.034	0.0492	0	0	0.0304	0	0.0102	0.0442	0.0177	0	0.0457	0.0333	0.0162	0.0336	0.0132	0	0.0174
ATP2A1	ATP2A1	0.8274	0.1427	0.8424	0.2302	0.6594	0.5556	0.3619	0.2844	0.6108	1.3612	0.6348	0.5622	0.3866	3743.7493	1.1349	1.1159	0.181	0.978	0.4987	1.1195	0.9072	0.1401	0.7513	0.2477	0.5966	0.8462	0.9759	0.1827	0.2556	0.7255	0.5929	0.8748	0.685	0.3886	0.1698	0.1913	0.249	0.893	1.0216	0.8538	0.0885	0.56	0.7228	0.6462	1.0227	0.1179	0.3833	0.97
ATP2A2	ATP2A2	88.6629	40.9307	89.7758	43.1055	73.566	76.7937	64.1399	61.3279	80.549	79.3879	65.8787	86.3764	42.8076	936.462	79.7785	92.8645	88.0236	76.1802	66.2489	30.0621	66.3769	37.0652	89.1053	56.5397	75.1919	64.0557	96.0323	55.6873	89.9934	91.5004	66.9984	71.3702	74.6472	66.2562	34.2105	51.2725	27.1519	77.815	84.1113	70.9508	44.4887	68.4323	75.6617	79.399	82.7028	39.338	61.0701	83.573
ATP2A3	ATP2A3	25.1354	7.2438	19.2357	6.0758	20.0162	33.2578	10.5853	11.5294	21.3496	28.5014	32.5384	25.6876	23.0948	1.468	17.4174	15.3088	31.7991	22.3072	22.9867	12.663	25.7568	5.0841	23.8218	11.2343	14.5959	20.573	19.6091	9.0228	12.6514	31.3355	20.1913	23.0897	16.112	19.3398	4.7003	5.023	17.15	20.1636	10.4999	25.1073	7.8661	17.5292	32.2543	26.4773	22.8882	12.0195	21.9297	13.814
ATP2B1	ATP2B1	47.9922	8.5935	54.5594	13.1071	27.785	33.5524	23.3992	33.6369	61.8016	69.4985	29.6397	41.8482	15.4893	12.6138	35.0292	48.0229	31.4628	29.4285	13.5594	12.401	35.4389	22.4639	42.7361	11.9546	48.6883	33.9775	34.7981	29.4421	43.5847	53.5197	38.4244	29.1776	27.6467	32.4835	14.8364	20.485	7.417	45.0385	50.453	43.0132	8.079	24.8177	29.2524	50.3221	44.5586	22.4891	22.2858	58.5019
ATP2B2	ATP2B2	0.6708	0.1164	0.1826	0.1926	0.6724	0.08	0.2191	1.3989	0.2015	0.2029	0.2036	0.389	0.2152	13.4487	0.3063	0.1469	0.7707	0.2678	0.5097	0.1435	1.8126	0.8394	0.5689	0.362	0.1196	0.5399	0.2132	0.236	0.7064	0.4437	0.6917	0.34	0.3034	0.2738	0.043	0.1318	0.0588	0.3097	0.2571	0.2713	0.0784	0.4606	0.284	0.1883	0.2499	0.1996	0.2763	0.1216
ATP2B3	ATP2B3	0	0.0091	0.0216	0.0257	0	0.0251	0.0073	0.0245	0.0157	0.0081	0.066	0.0106	0.0333	0.0046	0	0.0182	0.0084	0.0107	0.0231	0.0267	0	0.0056	0.0365	0.0224	0.0068	0.026	0.0157	0.0184	0.0247	0.0208	0	0	0.0156	0	0.0073	0.0128	0	0.013	0.042	0.0112	0.0178	0.0096	0	0.0103	0	0.0167	0.0376	0.0221
ATP2B4	ATP2B4	111.9738	201.3882	120.8246	143.6382	103.4929	91.1312	191.9223	98.6698	82.6944	120.669	100.8343	97.2263	92.6779	22.9557	100.6963	64.199	79.408	100.0074	161.3118	36.8066	61.643	67.2083	128.2991	323.6425	117.3756	85.9048	105.4146	167.1718	145.698	83.3225	68.7575	109.2023	121.9954	41.7056	125.4215	216.4773	111.2812	154.4792	142.8939	67.7914	209.2455	161.9553	57.9553	57.0135	78.0925	118.5067	132.2155	74.622
ATP2C1	ATP2C1	80.6513	42.2028	73.3672	33.4886	48.3521	67.1088	51.5662	54.5517	74.8064	78.5118	53.6113	71.9603	36.499	11.6908	59.5086	75.1404	53.2755	55.4971	40.382	24.5095	66.9479	42.3122	69.6043	42.4695	63.0855	61.7697	73.1069	43.6631	69.9198	83.1905	53.5119	56.8888	61.229	53.6156	38.0974	51.195	28.4385	64.186	65.6082	63.8939	36.5165	55.4695	52.0893	74.826	55.5234	35.7628	41.7274	80.1321
ATP2C2	ATP2C2	3.7182	0.1021	7.8321	0.4374	2.7202	16.2432	0.7531	1.8644	7.1729	6.7388	6.0202	3.3878	2.5735	0.0189	3.3756	3.3553	5.7218	2.0442	0.6283	2.6768	11.5759	0.6348	2.7712	0.199	4.71	3.7407	4.6967	0.1976	1.2449	9.9496	4.7461	4.5569	5.512	3.8754	0.2173	0.0788	0.041	4.2424	3.5589	7.5942	0.0182	4.7663	8.5815	4.3616	8.9913	0.0514	1.8732	8.8116
ATP4A	ATP4A	0.147	0.0175	0.334	0.0099	0.0715	0.1942	0.0141	0.0592	0.1362	0.2512	0.051	0.0409	0.0257	0	0.0826	0.0351	0.0486	0.0207	0.0223	0.0686	0.1644	0.0218	0.127	0.0289	0.2622	0.2339	0.0303	0	0	0.2414	0.0505	0.0208	0.0301	0.0823	0.0565	0	0	0.1128	0.0541	0.1081	0.0115	0.0932	0.1765	0.0594	0.0411	0	0.0104	0.1066
ATP4B	ATP4B	0.0425	0.0228	0	0	0	0.0842	0.0365	0.1231	0	0	0.1989	0	0.0335	0.0232	0	0	0	0.0539	0.7553	0.1785	0.1832	0	0.0367	0.075	0.1023	0	0.1577	0	0.031	0.157	0	0	0.0392	0	0.0367	0.0322	0.0503	0.0326	0	0.1125	0	0	0	0	0	0.042	0	0
ATP6AP1	ATP6AP1	113.797	28.4424	90.6454	39.2468	74.8938	117.5183	49.0701	72.6741	106.4386	89.8728	100.3372	107.1107	101.928	21.6183	87.594	102.1013	101.9173	80.9287	59.059	113.8273	125.8821	44.2335	82.1467	44.6419	76.5657	95.318	111.1074	60.94	79.8728	151.5184	98.0771	94.0666	93.6922	106.837	38.5109	45.766	54.9307	80.0201	74.8904	93.4814	34.8839	95.0495	135.5417	118.6288	118.6314	61.8899	60.6672	97.4144
ATP6AP2	ATP6AP2	73.8062	31.9476	53.0872	40.4559	54.7032	68.0338	67.7872	61.5285	65.6583	62.8453	66.3428	64.3684	57.4564	7.2165	51.5833	62.1371	75.12	59.0698	51.4012	44.7604	67.5678	76.6494	67.4791	48.7335	56.4669	63.4145	72.8792	61.8289	115.1696	80.0416	59.9683	56.1659	60.6082	54.6692	34.997	61.5402	51.3714	64.1316	66.2591	59.4116	40.0104	63.6026	72.8777	57.678	58.6859	68.7755	49.7674	62.5564
ATP6V0A1	ATP6V0A1	31.0967	13.4226	30.5175	15.2154	23.4635	36.8566	20.1295	25.7578	32.4349	33.4845	24.597	26.2523	22.2456	16.7951	25.8704	26.6787	25.6369	27.5326	20.5084	27.0358	34.1675	12.1075	24.9873	17.9969	32.3858	28.183	27.713	22.7882	31.9473	38.8914	26.7216	24.0553	30.1394	21.3097	18.9012	20.1936	19.3813	27.8266	30.3108	31.3089	11.1689	24.9123	23.4515	26.9442	40.4885	15.3474	22.2688	30.2018
ATP6V0A2	ATP6V0A2	7.8143	2.4486	5.7958	2.802	5.0965	5.4304	5.5635	4.4532	5.5164	6.8164	7.1994	6.1216	3.242	1.7434	4.3672	4.8961	5.3285	5.6186	3.9947	3.1303	5.2899	4.5744	6.4457	3.7303	6.1566	5.4327	5.6812	4.035	8.1239	7.9791	4.6954	5.2025	6.2811	3.604	3.0184	4.682	3.1948	8.7103	8.1454	7.0503	2.82	5.1229	4.5175	5.4538	6.2839	3.6948	4.906	5.8117
ATP6V0A4	ATP6V0A4	6.0569	0.1986	3.9893	0.3382	3.278	4.6987	2.9111	2.5515	6.4581	4.8707	8.8271	18.564	1.2413	0	4.611	24.6904	3.436	6.3089	1.0144	11.5403	12.1289	0.7304	9.133	0.232	1.2527	12.6895	35.8436	0.2349	1.3857	2.1696	4.7324	1.0229	9.3707	16.4059	1.3094	0	0.0549	2.6791	1.842	2.5359	0	2.7677	4.7142	22.5585	13.2507	0	0.442	12.9259
ATP6V0C	ATP6V0C	0.18	0.0723	0.4601	0.1094	0.1968	0.1337	0.3871	0.0326	0.3336	0.3027	0.3512	0.1128	0.6025	0.0982	0.569	0.1936	0.0893	0.2283	0.3077	0.1418	0.1294	0	0.6611	0.159	0.5057	0.3682	0.4176	0.342	0.0656	0.5543	0.4641	0	0.2489	0	0.1556	0.1364	1.0655	0.3107	0.3725	0.2382	0.221	0.3594	0.2245	0.2183	0.7922	0.089	0.2574	0.2349
ATP6V0D1	ATP6V0D1	30.3294	18.1528	30.4469	21.333	37.3275	41.8829	23.2021	27.4157	30.9679	31.161	47.1457	35.3542	44.2796	21.1135	34.3207	44.7794	51.0118	38.5478	29.942	44.9339	43.9296	13.9307	37.8014	24.6128	29.5629	30.6353	40.6556	39.205	30.0317	56.9405	34.5642	43.136	37.2864	41.1428	13.3359	24.66	32.5588	29.5628	31.6796	39.9879	24.9753	37.8835	54.9672	32.5047	51.2038	39.1303	28.347	31.7923
ATP6V0E2	ATP6V0E2	16.2819	12.9572	19.7489	8.5278	18.4657	29.7407	9.322	9.7894	24.9827	23.776	16.8545	22.574	20.8598	2.7764	17.7718	30.0842	19.1247	14.901	18.2158	15.2792	25.4301	4.4494	15.4077	16.7057	11.4859	16.6328	17.035	8.8641	8.692	25.5538	17.9976	14.7797	20.9746	19.2235	7.2803	7.4606	20.8519	9.9282	7.939	18.4395	14.6661	18.6732	21.2254	34.016	11.4178	9.2439	14.4593	14.3633
ATP6V1A	ATP6V1A	98.2475	34.5433	66.8464	33.1233	50.0146	69.1761	66.1239	58.8166	75.8376	76.9578	68.6086	77.1937	38.1993	11.4396	61.5815	90.4337	51.5244	68.9554	39.0458	23.2631	73.8472	52.0633	70.4456	43.8693	66.7054	81.4624	78.359	54.7393	98.3967	91.0821	48.2438	67.563	63.4145	57.9661	39.5695	50.8099	31.1434	76.7049	70.982	68.7938	35.4997	63.6629	51.0162	84.4576	78.9516	44.1743	46.8854	78.1712
ATP6V1B1	ATP6V1B1	1.5834	0	1.0119	0.175	2.0202	0.5941	0.3715	0.6082	2.2901	1.0606	1.1609	2.2242	0.3212	0.0393	2.2753	5.9337	0.6192	1.7645	0.0984	1.0837	1.2762	0.4153	1.5964	0.1059	0.3659	3.9259	4.252	0.0521	0.6647	1.0047	0.6185	1.1606	1.2825	3.5959	0.3112	0.1455	0.142	0.9203	0.6356	1.0161	0.0841	0.958	1.7551	3.0838	1.3576	0.1067	0.5948	1.6908
ATP6V1B2	ATP6V1B2	49.0435	26.0317	35.9957	30.5337	38.0363	41.6094	46.6495	44.7839	40.9978	41.9032	42.3004	46.5142	39.4183	22.4112	46.3902	49.7237	39.0732	53.9604	33.9698	31.2064	44.178	33.4159	48.4051	35.2159	43.2898	41.8752	43.3541	59.7229	58.4433	45.1674	31.849	58.0023	43.0858	39.3726	34.1045	47.7757	29.9168	46.6995	45.8577	44.6847	26.9852	40.5229	34.1265	36.6572	50.4784	59.4607	35.834	46.8337
ATP6V1C1	ATP6V1C1	63.3838	29.7606	49.6797	32.2201	37.7889	51.1658	48.2702	39.2652	51.5348	56.6772	45.7787	49.6231	28.5888	10.579	58.1836	40.052	40.6083	45.3788	35.3326	25.5576	50.9801	36.8869	46.3689	40.7246	53.9899	51.5812	49.0119	40.2129	74.1253	55.535	38.365	48.0536	52.8587	38.7644	36.6329	42.8096	25.31	64.2869	55.8623	49.4419	28.8782	43.0538	42.2355	43.5799	52.1485	36.5523	41.1964	54.4508
ATP6V1D	ATP6V1D	59.7754	43.7891	41.9017	28.8355	39.4108	48.7024	42.9957	40.5113	48.4168	39.438	62.5297	49.7932	38.6535	27.4377	46.2926	38.6574	35.0179	37.9175	35.8305	46.6212	54.7895	61.2677	43.5125	42.7085	36.7448	34.035	47.9759	34.9572	54.1946	61.9283	42.6117	46.8536	52.6322	41.1024	33.1742	49.1766	40.7132	39.0458	44.1938	46.5089	44.8054	46.3217	48.7074	45.0839	44.8269	47.0417	33.8663	44.234
ATP6V1E1	ATP6V1E1	116.1906	103.7572	111.7111	97.9096	118.3474	131.3378	114.2606	105.2976	110.8931	116.0709	141.8672	123.7213	127.4871	82.0616	113.9545	94.4436	135.2925	108.4627	123.6747	147.2063	124.6931	71.6789	107.6419	127.7573	115.6584	106.9923	111.5767	105.1697	133.0246	145.5615	112.7333	133.2814	129.6449	117.1063	102.4514	127.8302	161.7775	113.3767	114.3656	109.5905	120.2338	123.2651	157.4702	91.0357	111.7892	139.4489	118.832	104.4348
ATP6V1F	ATP6V1F	130.2023	91.8634	118.2124	101.8891	161.7698	159.5356	112.0126	160.8024	145.4652	134.4562	188.8735	161.6522	198.3764	78.4927	148.6738	162.7616	196.5832	150.0433	136.6795	228.9215	183.2214	200.4976	141.4921	128.3603	125.9254	144.6224	145.1031	194.652	184.9267	191.582	180.9245	221.7492	133.8012	200.5407	95.8828	142.461	230.0826	125.299	136.241	145.768	103.7723	162.0978	208.7645	172.6879	171.6089	252.4297	127.838	119.8312
ATP6V1G1	ATP6V1G1	124.5471	29.5461	97.4743	35.468	101.4483	193.6851	49.9006	63.2759	149.3359	121.861	117.2818	116.962	87.2859	43.1984	103.2675	98.2508	126.4806	95.3705	52.5955	99.2917	158.1378	123.8054	92.2954	36.2588	99.4404	119.8334	118.4434	48.2567	124.5217	181.3261	128.0012	112.3705	96.9439	143.4198	38.8332	31.5036	50.7229	118.2646	99.0605	129.5241	32.5903	86.9252	147.9417	119.85	124.2594	78.3949	67.503	152.1218
ATP6V1G2	ATP6V1G2	1.3245	1.0562	5.0033	0.5368	0.5793	2.4781	1.5952	1.4709	2.9186	1.1598	0.6891	1.3274	0.8809	1.1243	1.2282	1.5825	0.8181	0.8211	1.0869	1.3604	1.5656	1.1562	1.7041	0.2599	1.0159	1.8663	1.6659	0.7669	1.588	1.7039	1.4873	1.0866	1.5463	1.7794	1.1962	0.9814	0.5227	2.1	2.9239	1.1297	1.0736	1.5447	1.6149	2.1771	1.0733	0.6984	1.0851	3.4955
ATP6V1H	ATP6V1H	47.0669	20.4149	36.4778	23.2271	32.0835	53.4602	31.7165	29.9024	43.0757	43.2668	41.4101	44.1072	33.8152	17.3871	42.5138	45.8064	42.6971	41.7935	30.9071	35.8948	52.2669	26.683	36.3683	27.9404	32.9501	42.5443	48.296	29.6162	48.1807	48.8236	38.0318	44.0248	39.756	45.0667	22.7568	27.0873	27.6397	38.5049	40.2254	41.0461	24.2855	38.9	45.542	45.9614	55.9659	30.3602	28.1799	46.5503
ATP7A	ATP7A	21.754	4.7288	18.3847	6.2903	8.4678	22.5018	10.1908	10.1769	22.1723	20.3575	11.6859	12.1647	5.6345	2.2769	14.5582	11.0187	10.5141	9.4859	6.6164	3.5185	16.8876	8.7573	13.4435	6.375	14.6374	13.2309	16.9098	5.9172	18.6097	20.017	8.557	11.5366	15.6131	9.3635	6.4384	7.982	3.0604	21.5429	15.9415	17.3081	3.3279	11.5775	7.7277	10.4864	20.3984	4.7167	7.359	18.361
ATP7B	ATP7B	4.7432	1.6223	3.5768	1.6088	1.8117	7.9469	2.0957	1.9827	4.7066	4.4836	3.0884	3.6248	1.7905	0.3809	2.9603	3.4101	1.4328	2.5562	2.4884	0.8933	4.5883	0.7579	2.5969	3.1987	3.2471	2.7304	3.9674	1.475	1.6971	3.4052	1.6701	2.8207	2.52	2.155	2.5253	2.0668	1.2595	3.6754	3.1638	3.5067	1.6375	3.1117	1.9237	3.8289	2.718	1.2679	1.669	2.6087
ATP8A1	ATP8A1	10.5946	3.2457	6.6543	7.5174	7.2924	6.8309	8.3998	10.7435	10.7151	10.9313	16.6791	6.0663	4.7054	31.3957	12.2961	5.3599	6.2417	9.9567	8.654	3.0304	10.1599	7.3003	15.9653	4.573	14.2042	10.5329	6.832	5.5968	11.0975	6.0062	5.3748	7.4608	6.44	4.3931	5.417	11.3146	4.1967	12.6247	11.5688	10.6338	3.5803	6.2126	5.137	6.4925	22.7235	5.3615	10.3548	7.7303
ATP8A2	ATP8A2	1.2608	0.3701	2.9906	0.4717	0.6894	2.6299	0.7144	1.3654	2.1404	3.1984	8.5724	2.7187	1.7378	0.1919	1.0808	0.3259	1.9257	0.4612	0.3151	0.8023	3.5557	1.1987	4.7197	0.2784	1.4305	0.9299	0.4219	0.2896	1.1668	3.9871	1.144	9.8005	0.7989	0.1603	0.6133	0.1929	0.6244	2.6137	6.5438	14.554	0.1658	0.4011	1.7134	0.3528	6.1131	0.4405	1.8033	0.538
ATP8B1	ATP8B1	41.2992	5.133	31.6021	11.3228	24.7578	42.049	15.0464	21.8082	41.4	33.4523	30.0594	34.1223	15.0318	2.0831	36.4586	34.7484	26.4718	25.9487	16.6174	12.2674	37.489	26.3025	32.1395	8.0397	26.113	28.4863	44.0933	11.6254	44.0011	38.484	20.4486	28.5097	36.3766	29.6458	6.9228	11.2823	7.5998	37.8484	38.5356	32.3534	4.7766	27.8369	29.0493	34.0166	39.8237	9.1082	17.6413	55.0229
ATP8B2	ATP8B2	28.0652	10.1845	26.8874	25.7024	23.8849	30.2756	32.2623	33.8313	32.9123	40.459	27.1141	28.3616	19.1182	4.2798	25.9853	27.203	31.9998	25.6005	46.9903	10.9521	22.767	7.6399	37.4879	15.3491	43.359	26.3785	20.3292	30.2242	25.9547	25.5183	18.1732	18.6436	30.6371	13.8183	13.0842	27.7458	15.5409	44.3961	32.6357	31.0514	10.2145	29.13	20.4585	19.6604	25.1126	29.4992	37.0973	24.0278
ATP8B3	ATP8B3	0.8631	0.3114	0.5806	0.2375	0.914	0.6749	0.5862	0.4409	0.5809	0.5763	0.7516	1.0471	0.7298	0.0942	0.8386	1.0746	1.1093	0.6912	0.7331	1.0021	0.5355	0.2117	0.683	0.2407	0.6782	0.3809	1.8967	0.868	0.9207	1.2309	0.6183	0.6477	0.8625	0.4463	0.2042	0.3511	0.4732	0.6482	0.8123	0.9499	0.3505	1.0987	1.722	0.4737	1.0281	0.53	0.5371	2.3357
ATP8B4	ATP8B4	2.1947	7.9663	2.1204	6.0099	1.9402	1.5406	5.7436	2.353	2.7119	3.1501	4.6755	1.9557	1.9599	0.2924	3.6202	1.4371	1.6641	2.8341	3.5691	1.2526	1.6315	2.447	4.3556	5.4741	2.2379	1.8263	1.9349	7.0357	4.4184	1.0075	1.6692	3.0066	4.2421	0.7618	8.0991	6.129	6.7175	3.7123	3.5956	2.7142	4.8329	3.0626	2.8206	1.0687	2.1585	6.6495	4.0973	1.6163
ATP9A	ATP9A	92.0262	125.9368	119.1657	80.8391	63.2694	87.301	141.3974	70.0986	84.6127	95.4226	57.5853	71.0201	65.7906	22.2739	90.1075	55.3911	44.9228	94.813	108.811	31.1511	67.7917	37.3659	84.2377	152.4091	93.5605	64.0317	88.9147	109.2865	63.1787	75.3174	61.5285	79.5424	97.1643	57.353	114.7594	175.9078	91.0366	87.2507	96.1073	67.3944	114.4606	85.2903	39.5478	64.2803	59.2833	61.0959	81.9817	63.2493
ATP9B	ATP9B	9.5023	3.5994	7.8205	4.1508	6.2385	9.4335	4.8674	5.8284	8.9408	10.2806	6.8666	10.1299	4.9972	1.7464	7.6184	9.6721	7.362	8.9977	5.2524	4.5405	9.2506	2.6677	7.2454	4.6955	8.4083	8.911	9.7319	4.9197	6.7043	8.7032	6.4243	7.7242	8.0738	7.6529	4.4312	4.2133	4.3898	8.4819	7.7711	8.3075	3.4212	6.7229	6.6119	9.4943	9.0353	3.5797	5.4949	10.5024
ATPAF2	ATPAF2	6.0933	2.901	7.0987	2.714	4.392	7.7065	3.2479	3.7317	7.508	6.4406	6.5556	6.038	5.6848	5.1538	6.2539	7.8233	6.0832	5.8349	4.3632	7.6544	8.6117	2.2615	5.9299	3.9525	5.4529	5.0699	6.1545	4.3231	3.2044	7.9999	5.1595	4.9522	6.1978	6.2438	3.1752	3.1567	6.521	6.2683	4.9208	5.5588	3.4372	6.0748	8.2422	8.0705	6.5221	4.1072	3.6398	7.3981
ATR	ATR	9.6562	3.1869	7.6169	2.9717	5.519	6.5844	5.6562	4.8551	8.2919	9.0959	4.9705	8.8965	2.919	1.0738	7.3197	10.3459	5.3563	7.2689	3.7923	2.9371	7.1683	3.1017	8.0594	3.3001	7.567	7.2818	9.2662	3.1652	9.9765	7.2711	4.3239	6.3772	7.619	5.614	3.2169	5.3673	1.3573	8.6416	8.8985	7.4077	4.4135	6.4682	5.1584	7.7285	7.5907	2.8432	4.2536	10.712
ATRN	ATRN	75.4471	21.2887	63.0776	24.2145	44.5616	72.8046	47.1192	44.8094	65.6994	63.2725	38.2381	66.3239	28.2491	11.8345	46.0984	60.936	45.567	41.5933	35.1957	16.1028	57.5922	19.1601	55.9501	28.0586	58.0067	63.186	57.1254	35.1546	51.5561	62.2991	42.7269	36.8282	50.0929	45.1391	24.2865	36.304	16.6173	66.6738	60.7449	49.2806	19.6821	47.0967	38.9251	59.8256	60.6679	29.2321	36.4173	64.3599
ATRNL1	ATRNL1	3.635	0.0823	4.8751	0.4669	1.4067	1.794	0.8313	0.8389	1.8149	2.983	3.7559	4.3696	1.4315	2.8917	0.9225	0.9772	2.2046	0.5275	0.3501	0.4773	3.8275	0.9076	2.378	0.0735	1.1353	2.1795	1.4014	0.3057	2.4777	7.4569	1.3001	1.2628	1.4333	0.1935	0.2546	0.1406	0.0758	1.4631	1.8755	7.9367	0.0404	2.0152	1.2928	1.2727	1.4324	0.1772	0.6305	0.6097
ATRX	ATRX	35.5595	14.7145	29.4512	13.9022	15.4809	23.3044	24.1721	18.2778	28.1117	33.8655	16.8263	25.199	8.9008	10.5683	22.2451	31.2717	14.9523	20.9108	17.8908	6.0255	20.3848	13.4949	25.7066	15.3489	29.3689	25.4919	30.5232	14.5025	35.2396	21.8203	15.5785	19.3632	25.716	14.894	17.5138	19.6132	6.8838	35.1158	29.8927	22.4386	13.6282	21.2731	12.5864	22.9461	21.8885	11.0617	17.062	34.2337
ATXN1	ATXN1	16.8211	5.729	16.485	7.3433	8.9028	16.017	10.1005	10.9429	14.5047	17.7356	8.58	13.5205	6.0215	10.6191	9.3625	11.5873	8.5021	9.2293	11.1622	5.5798	13.3344	7.9339	13.7905	7.2164	12.1518	11.4972	13.2591	9.2371	14.342	14.6038	9.1693	10.0148	12.2653	5.9409	7.78	8.4942	3.7646	13.7853	16.4456	12.2191	4.6537	9.0169	8.8261	9.0784	10.5197	6.7341	9.1522	11.6171
ATXN10	ATXN10	92.0958	35.248	71.3733	39.6566	72.2786	94.6223	51.7506	80.2943	86.0298	85.7513	75.5035	98.1108	53.5933	41.5838	68.553	91.8969	86.1832	71.9752	49.0425	81.2202	92.8793	81.2623	73.5702	38.9344	75.4911	87.4016	89.9887	54.244	110.5007	110.65	84.3866	63.6049	70.1515	95.5368	40.0327	43.5992	43.0982	69.3602	76.4475	74.2063	41.7881	65.71	97.2157	92.7463	66.6234	57.2653	54.5191	93.2506
ATXN2	ATXN2	12.2473	8.0248	11.8474	6.8724	7.3264	10.5019	9.5155	8.1309	10.7326	13.5922	8.0339	13.3067	6.2294	4.1123	8.8711	12.3869	7.1902	11.358	9.6271	6.115	10.8061	6.246	11.0296	9.9285	9.5587	9.1293	13.0874	8.6205	10.9634	10.1312	7.6479	9.4656	12.5841	7.4872	7.4155	8.9076	5.1449	14.1166	11.4498	9.5558	8.6617	11.1644	8.0421	10.6793	12.203	5.79	8.2576	11.9312
ATXN2L	ATXN2L	57.8075	27.5953	60.2325	25.4551	44.5956	50.5879	31.158	30.8478	63.3007	62.3605	40.1639	68.3371	36.5066	14.3414	62.2766	85.7469	55.988	62.2518	38.1268	33.7874	65.4563	16.6696	52.4419	32.549	52.532	51.8515	67.1045	30.1366	32.3323	56.6219	56.3119	47.4031	54.4532	54.8169	32.0457	26.2076	21.4334	61.4252	47.6291	57.4748	22.3569	48.7501	43.0753	74.6921	62.5694	22.2325	32.6622	73.8589
ATXN3	ATXN3	19.6355	6.2776	14.3652	7.4188	8.3091	9.8327	12.4607	9.4825	15.685	17.0138	13.5073	11.8825	6.6182	1.5082	13.553	10.8375	7.8574	11.4581	9.5716	9.3397	13.0859	10.0611	15.2866	9.2913	15.2742	13.1473	14.8722	9.3306	18.0676	14.5259	10.3524	10.605	14.7784	6.4383	11.7375	11.1815	6.5281	20.6917	19.1765	17.8963	7.1392	11.8145	9.3927	11.6451	11.3542	9.2866	9.9657	16.6908
ATXN7	ATXN7	16.3765	4.8301	12.5418	6.0646	9.2931	13.4238	8.9069	9.502	17.1584	15.4671	10.2066	13.3251	5.2156	3.9067	10.8984	13.8842	9.4729	14.6738	6.9011	5.3046	12.9471	8.4776	14.3746	6.4621	12.2338	13.7623	15.1071	6.178	22.6312	14.0281	10.0205	12.6454	13.361	9.31	6.183	7.9437	2.7332	17.0831	16.9079	13.1142	4.7446	11.0624	8.275	13.0487	14.1172	4.7709	7.4959	16.5628
ATXN7L1	ATXN7L1	10.3322	3.9622	8.5421	4.2269	5.4856	7.7994	4.6856	6.6542	9.2479	9.9447	4.4605	8.3055	3.6604	0.7546	7.8682	7.8641	4.8883	7.5882	5.7157	3.0261	7.5542	3.4013	7.6009	4.2743	7.3871	7.613	8.6464	4.9207	7.2477	6.5571	5.8305	4.9093	6.613	7.5179	4.2047	5.3092	2.6375	8.7933	6.9573	6.2022	2.9423	6.6872	5.4538	6.6975	9.0703	2.8559	4.673	10.5869
AUH	AUH	45.0808	21.6873	39.6247	20.3555	21.6469	34.8923	24.5875	18.7011	34.0024	35.3426	29.4914	31.5725	19.161	18.7162	33.0421	32.0959	29.1834	31.4919	26.3043	26.976	35.9075	25.5536	33.2628	27.9274	33.9485	29.1436	36.2395	25.771	36.0103	38.359	20.6168	30.7561	32.9079	30.1811	34.3067	25.4572	25.4356	37.3733	30.1639	36.5235	24.7105	33.0896	31.6013	34.8613	32.6453	21.5907	27.2414	43.951
AUP1	AUP1	122.7447	68.0647	127.0272	80.7512	128.6645	138.1664	82.9099	93.5995	133.0942	113.6757	130.1718	111.1453	143.5692	41.8989	159.5432	142.4582	157.3606	137.9701	108.3131	212.8083	148.5549	56.1659	127.6473	93.4828	118.4235	114.7574	132.3687	115.1989	88.549	182.6137	132.2009	125.8929	135.2362	150.9708	82.1002	99.1562	145.6564	126.9688	119.5995	141.9172	90.7476	137.2281	177.1744	138.9888	155.8463	140.6749	109.485	156.6689
AURKA	AURKA	5.0054	1.6785	2.6425	1.3761	3.2366	3.1042	2.1344	2.7899	3.5295	3.4092	3.2611	6.2436	3.3938	3.8598	2.8345	20.3131	2.0092	4.0566	3.0361	1.646	3.7232	1.7823	4.5511	1.5184	3.2841	2.6264	5.1898	5.5525	2.999	3.2167	4.107	1.967	3.2695	2.8507	1.2985	1.8471	1.7005	2.8217	3.4591	2.5348	1.1297	3.1037	3.8717	6.2015	6.814	2.8081	2.4347	4.7432
AURKAIP1	AURKAIP1	51.1985	54.9264	82.9086	41.1564	84.5043	85.1664	44.243	22.3705	88.9172	54.3057	79.081	78.3002	144.0956	77.8198	97.3281	100.5861	109.575	73.3936	90.81	186.3331	114.4448	8.16	86.7379	96.9432	48.4826	60.2499	96.1487	74.0725	13.8908	72.9377	107.9588	96.0414	86.6357	117.1898	33.9712	24.1015	211.3138	54.2774	32.4919	60.4375	69.5008	105.6752	146.9221	116.2499	99.2816	87.7678	62.4429	74.2923
AURKB	AURKB	4.6064	0.1828	0.5815	0.3976	3.296	1.1266	0.2935	0.9885	1.0541	2.0222	1.2871	2.9211	2.3291	0.3879	2.8045	22.8711	1.8913	2.6681	1.5556	1.135	1.5943	0.3408	3.1206	0.6278	0.9358	1.9193	4.0896	3.9206	0.8707	2.3115	4.8089	2.4615	0.5241	2.0056	0.1967	0.1077	0.1347	0.6981	0.8945	0.9409	0.1795	1.3625	3.7821	5.5857	2.6101	1.237	1.0844	4.3789
AURKC	AURKC	3.173	0.7359	6.9404	0.7955	1.9317	4.9575	1.0694	1.1372	3.3044	2.3893	2.2976	3.4834	2.6279	0.4641	2.9782	3.7286	1.2665	1.5762	2.2818	2.9208	9.1705	0.7623	1.7526	0.9245	1.2078	1.6058	2.7621	1.4561	1.2402	2.1354	1.6867	3.1648	2.4421	1.6068	0.99	1.2395	1.278	2.1332	1.5165	1.3855	1.0555	1.5301	0.979	2.9352	1.6453	2.264	1.5802	3.3299
AUTS2	AUTS2	29.2401	3.3256	21.095	7.5719	16.9118	37.4242	8.3593	14.1734	33.6713	31.0694	15.5985	22.0371	8.9053	2.2566	22.6183	24.4494	19.9712	14.6589	5.2495	10.6375	25.0938	12.5642	17.0326	3.444	17.0462	23.5363	25.4619	4.873	15.6517	25.7407	16.0644	10.2121	21.7158	17.163	4.8642	6.0306	2.134	19.143	22.2394	18.5949	2.8451	17.9188	20.8768	24.2669	16.7355	3.1417	10.4666	24.3466
AVEN	AVEN	7.5893	7.6781	8.9274	8.6771	9.4476	6.2252	12.0452	7.6976	8.7586	7.4926	9.2384	10.2255	11.2404	8.674	11.5482	14.8506	10.4562	10.4506	10.3802	12.2843	7.2968	5.0319	10.4493	14.375	7.4712	5.9068	10.1277	11.6943	7.0183	6.9962	7.8428	9.0133	9.5758	9.1581	9.4929	10.3211	15.5024	9.6067	7.6131	7.0757	14.3531	10.1291	8.809	11.5565	10.7635	16.4314	9.1021	7.8282
AVIL	AVIL	5.2912	1.8777	5.2554	1.5723	2.4139	3.1189	2.9323	1.8338	5.5254	4.7836	4.3068	3.4432	1.8749	5.0428	6.8138	2.746	2.1161	3.3204	1.9091	8.559	3.2201	0.9582	5.3298	2.8478	4.004	3.3974	4.9298	2.8077	2.6035	4.9179	2.3879	3.9672	5.3355	1.3629	1.2818	2.9192	1.3323	6.7409	3.9414	5.5854	1.4118	3.1233	3.2113	4.2118	3.7825	1.4871	2.8062	5.1685
AVP	AVP	0	0.0551	0	0	0.3377	0	0.4428	0.0746	0	0	0	0	0.3243	0	0	0	0	0.1305	0.1408	0	0.148	0	0.089	0.9092	0.0826	0	0.2866	0.3353	0	0	0	0	0.0949	0	0.3561	0.078	1.3406	0.079	0	0	0.2889	0.2349	0	0	0	0.2545	0	0
AVPI1	AVPI1	29.0569	116.5372	45.9052	74.2725	39.8331	33.8774	75.3914	21.2128	31.61	49.1262	47.3078	27.8682	66.3927	7.1824	67.918	24.319	38.1852	61.6436	83.4783	66.7424	41.9744	23.2962	42.6502	121.0277	57.9562	31.7081	36.0786	69.5839	31.2889	28.2553	34.0748	65.7809	56.5951	25.9745	78.5827	66.8681	137.3834	42.8079	28.697	47.4755	140.7647	93.9558	37.8325	25.1193	34.2066	96.0411	55.3508	29.6357
AVPR1A	AVPR1A	6.1755	23.1096	6.8198	16.7497	5.0621	4.8186	12.5638	7.9515	6.4635	5.7776	9.7192	4.3623	6.1625	6.8296	7.1744	7.8631	13.4203	6.9087	28.4212	1.4201	2.076	5.1891	12.2838	23.8967	11.9692	5.4046	8.9043	16.2112	7.5642	5.0836	4.6575	8.9699	8.1744	7.0558	24.0078	16.9581	18.1144	19.3524	5.6296	4.1885	14.2391	13.0165	4.8614	4.2472	7.8169	17.1535	16.7042	5.774
AVPR2	AVPR2	4.3009	7.2897	10.054	10.821	5.1984	3.6436	10.8324	4.3036	6.5295	9.3003	17.4456	3.9703	14.7753	2.7486	9.1238	3.1644	5.8708	10.5486	8.8238	11.8299	7.5257	2.0347	11.5656	13.8445	6.4277	4.5723	8.6118	14.9913	3.4866	6.7613	7.0031	11.2026	10.7186	4.0628	6.6061	6.2614	42.879	21.9691	6.1372	5.3929	7.6816	16.3996	7.8566	7.3083	8.7527	24.312	19.2449	4.3575
AXIN1	AXIN1	16.3594	5.1577	17.6462	5.0735	14.4876	19.6968	7.6007	5.6395	21.1708	17.0226	13.3945	20.9507	13.3041	3.488	17.8428	24.7467	19.5894	19.7794	10.5807	17.9932	23.5803	1.9815	16.2922	7.4743	13.851	15.27	20.6009	8.7475	5.6712	14.4644	20.4713	14.799	17.6029	19.7318	4.3498	3.9531	10.3596	15.6192	11.7024	13.6295	5.4978	15.4333	18.7518	28.654	21.8574	8.8023	10.6836	23.9102
AXL	AXL	67.6434	39.2085	62.0433	62.5657	81.776	46.9393	93.8142	76.9486	64.5063	57.6621	60.5026	64.1881	49.3657	10.397	62.2131	54.0006	91.0313	83.728	102.0595	37.9015	34.7778	52.5584	74.6819	63.4247	68.9224	43.4508	48.2211	140.4379	77.7445	55.9375	64.8164	51.415	52.908	28.2796	52.5994	82.734	47.3154	64.5425	79.1586	50.7614	38.4226	72.0493	48.2269	26.5037	51.3782	92.8678	57.6636	46.0029
AZGP1	AZGP1	1873.1221	161.2705	1360.2273	294.0905	984.7258	3568.7086	194.201	776.0689	2642.761	1047.7512	1938.5099	1302.3486	1676.1909	0.2019	1550.2406	841.5125	2450.1451	1280.0219	475.5728	2389.8162	2829.1539	538.2006	1364.1127	207.0338	924.8747	1566.877	2376.8407	146.7962	968.4565	3569.7529	1769.2232	1310.8537	2961.3786	2527.5183	224.2598	77.5738	233.0646	1321.7674	1223.3777	1774.5582	138.2001	2305.012	4888.6654	2006.2889	1309.059	53.4584	933.8218	3061.1746
AZI2	AZI2	14.1219	12.8313	13.7516	10.5009	9.7769	10.2245	13.9758	9.6688	11.9859	12.7129	9.1977	10.2589	5.5292	3.3765	12.5643	13.9622	8.6033	10.654	10.3663	2.7535	10.1806	3.0846	11.6152	14.6168	13.1623	9.9022	12.7833	10.7434	12.9558	11.4126	6.8311	10.0753	12.3979	9.6996	16.4281	12.519	7.1327	13.0638	12.4815	10.2063	12.1372	12.507	8.37	11.4449	8.0228	10.417	12.128	11.4692
AZIN1	AZIN1	156.3113	70.4863	122.2426	72.9904	91.0656	134.4526	119.3712	121.7704	123.216	132.1151	109.3228	126.806	61.441	47.6495	169.5609	136.3503	119.8618	126.1804	90.1524	51.4641	115.2741	88.3875	104.4942	98.0565	127.3847	108.9901	134.0663	99.742	192.9932	139.3601	99.9811	100.3502	116.8772	140.5029	97.4911	102.9953	72.8072	128.282	126.7254	108.6987	71.2895	101.249	109.3047	134.0441	117.6698	86.8152	93.3829	182.6862
AZU1	AZU1	2.7176	0.0766	0.3656	0.1087	1.0558	2.0189	0.1846	0.0259	0.7622	0.3093	0.1674	0.5824	0.7041	0.039	0.0452	0.3845	0.781	3.7181	0.3424	2.066	1.3366	0	0.2472	0.0632	0.3157	1.0606	5.0766	0.0776	0.1304	2.2903	0.4425	1.4112	3.1639	4.2336	0	0.0271	0.0423	2.1947	1.0657	0.9466	0	1.9991	2.1106	0.607	2.0684	0.0884	0.2046	1.4467
B2M	B2M	1205.8348	602.7276	692.5412	968.1308	1097.1025	765.0466	1450.0824	1348.7572	1203.7828	1104.207	2442.5372	1107.7973	1190.0406	211.2073	985.5495	1167.3941	1281.8943	1330.8786	1090.3675	634.6818	963.5497	1660.8778	2067.8649	859.2376	1177.3036	1301.6895	738.6771	1426.0614	2503.4484	927.0221	926.9234	1391.427	1082.8309	704.8026	923.6103	1459.633	1371.7526	1524.1247	1025.2331	1050.6964	760.3279	1841.6936	1266.9193	858.027	847.1934	2036.2846	1664.2202	925.7532
B3GALNT1	B3GALNT1	13.9819	2.1833	7.2108	4.1786	6.6509	10.3609	6.6139	10.3332	13.0484	12.6305	9.6459	14.4525	4.9185	0.8854	7.2782	15.9732	9.8255	9.4591	6.4006	5.4639	10.5019	9.1248	10.6593	3.0313	11.1315	11.0312	16.7261	4.1158	14.5634	14.4903	8.3317	9.8183	9.3777	11.7985	4.0676	3.1448	4.9708	11.7779	13.026	10.5317	2.2991	6.2506	12.3961	13.0494	9.4212	6.7147	7.2862	12.4061
B3GALT1	B3GALT1	4.0655	0.2546	13.6061	0.3042	1.6142	5.5139	0.7103	1.8663	5.0197	5.1094	0.781	2.1157	0.7094	4.5533	1.1231	2.5289	0.832	1.5703	0.2737	1.3535	2.6437	3.1066	2.1079	0.3867	2.8516	3.531	2.8438	0.1222	2.1889	4.6069	5.1987	1.5128	0.8532	3.4347	0.8545	0.1896	0.4443	2.8216	5.5921	3.8411	0.2633	1.4129	2.9118	4.05	2.6583	0.3958	0.9939	5.9588
B3GALT2	B3GALT2	1.4368	0.2501	0.6887	0.5241	0.4124	0.4447	0.9734	0.6114	0.5659	1.1047	0.813	0.63	0.2546	0.1666	0.1817	0.1931	0.5171	0.501	1.351	0.3019	0.6197	0.6457	0.9157	0.571	0.5478	0.6429	0.2333	0.39	1.1	0.5973	0.5927	0.4573	0.2483	0.1357	0.3727	0.2178	0.9143	1.6259	0.565	0.9984	0.2142	0.3483	0.2687	0.196	0.7678	0.7636	0.548	0.9844
B3GALT4	B3GALT4	12.7982	7.4032	11.3644	9.2228	16.4115	18.5752	12.6791	5.3274	12.8596	14.1384	13.9625	15.9662	26.4409	1.6468	14.5479	9.5032	20.997	14.9644	16.5096	21.5388	17.2763	2.6012	14.1562	14.5394	10.2081	12.6482	16.4007	16.8785	6.4828	13.8057	14.8929	19.1395	16.688	12.0812	5.4518	6.4522	26.6672	13.1056	8.2083	11.6257	10.6978	19.2434	19.8902	12.0558	13.9924	18.768	13.0675	11.9556
B3GALT5	B3GALT5	43.8827	0.0215	8.9925	0.7143	4.1024	1.3973	1.8262	9.9045	21.5488	6.0005	1.1808	15.0307	1.2407	0.017	11.125	18.5577	1.0382	8.8537	0.1887	5.1796	7.5239	1.3956	6.3567	0.1258	4.9009	29.0736	39.1417	0	3.8125	4.1	8.2008	0.9518	1.9934	18.278	2.609	0.0101	0	7.7673	0.8326	10.2722	0.0031	2.1832	6.2707	54.7878	4.6277	0.011	0.6647	21.39
B3GAT1	B3GAT1	1.8603	0.0639	1.8093	0.1583	0.9845	1.3699	0.3359	0.5735	3.7345	1.3396	2.0148	2.9625	2.7509	0.0059	1.5156	3.2543	0.8507	1.6505	0.3932	2.5182	2.1053	0.2203	2.3809	0.1485	1.5063	3.8495	3.9153	0.1237	0.4943	1.1557	1.0235	1.008	1.6146	1.2228	0.347	0.0493	0.0578	1.0361	0.8082	5.9438	0.0457	0.9591	1.817	4.6562	29.7822	0.0831	0.6516	1.4015
B3GAT3	B3GAT3	31.3445	12.2509	40.8408	14.6793	32.9161	40.4881	16.193	12.4629	43.5484	38.444	36.2807	45.2054	36.3839	3.4817	47.5688	55.9105	44.2837	41.6928	29.1119	76.8373	61.1626	8.4431	38.0673	17.0446	29.9413	37.3366	40.9987	22.8784	11.7743	46.5638	50.6425	49.8785	39.0156	47.3481	9.1337	10.8135	33.63	34.9344	29.5866	39.5243	17.0295	45.1246	66.9043	55.0863	49.8334	27.4841	26.268	49.7518
B3GNT2	B3GNT2	92.4952	15.8532	50.0804	31.0318	54.7907	62.3678	37.5816	32.4786	65.0648	97.2054	64.3251	98.0922	42.6035	5.3274	59.382	67.0118	55.5808	79.2463	38.776	42.3771	67.8989	80.9806	57.0487	24.6842	96.7873	101.6185	109.1761	32.2798	118.6452	119.8852	81.1349	84.2694	66.619	87.3607	38.7377	28.4097	32.192	94.6634	65.7599	99.3549	20.4661	64.8687	49.5269	76.0523	93.0462	53.2857	36.1265	96.5709
B3GNT3	B3GNT3	48.5792	1.6516	8.3533	1.3852	24.1838	4.1942	4.395	8.5502	29.3244	8.4706	4.921	54.6621	4.5311	0	17.4595	83.988	15.512	50.2488	0.5036	22.3607	18.4942	5.2248	17.0425	0.8739	8.5156	41.5638	59.6827	0.6996	15.4532	10.5726	19.3411	6.7087	4.5602	40.2306	3.3828	0.0523	0.9808	9.7458	5.1437	19.2193	0.0646	8.5592	12.5689	90.9697	26.9981	1.6496	5.2221	36.2799
B3GNT4	B3GNT4	0.35	0.0525	0.2505	0.0511	0.3827	0.0832	0.0723	0.1622	0.1557	0.1345	0.0437	0.2455	0.1654	0	0.2301	0.2107	0.2501	0.4083	0.1915	0.4559	0.2616	0.1584	0.1935	0.0742	0.191	0.2434	0.1948	0.0152	0.1327	0.3621	0.0866	0.3921	0.2193	0.3526	0.0121	0.0318	0.0166	0.2363	0.2781	0.352	0.0295	0.1278	0.1746	0.2546	0.2464	0.0623	0.0801	0.274
B3GNTL1	B3GNTL1	2.1915	0.5399	2.8247	0.6971	1.4764	2.5189	1.2092	1.3328	2.8709	3.3504	2.0351	2.4212	1.7698	0.9891	2.818	3.4803	1.6983	2.3686	1.2395	2.1953	2.7519	0.3817	2.5091	1.1434	1.9002	2.5818	3.3464	1.7569	1.308	2.9841	1.6593	2.3779	2.6847	2.2013	0.5517	0.7638	0.6678	2.5398	2.0975	2.8762	0.7071	2.2788	2.7597	3.6218	3.093	1.1612	1.5635	4.4049
B4GALNT1	B4GALNT1	0.6947	0.2942	1.8069	0.4862	1.2014	1.0722	0.5212	0.9244	1.9166	1.3431	0.5422	0.9311	0.4263	1.9221	1.0317	2.0327	0.6977	0.717	1.2927	0.611	0.964	0.6992	1.2845	0.4352	0.9338	0.884	1.3193	0.8244	0.5124	1.1045	1.966	0.9256	0.6924	0.3866	0.3423	0.2816	0.7938	0.8925	1.0299	0.8768	0.34	0.9493	1.2558	0.5486	0.579	0.3954	0.6932	0.5588
B4GALT2	B4GALT2	22.2536	19.173	21.3286	19.6614	30.8173	25.7111	23.4324	21.1358	25.9765	23.0884	33.8993	31.3079	33.7973	21.2445	28.5225	48.9369	32.82	30.6399	34.3076	32.5756	26.8202	7.4123	27.0695	27.6657	20.0034	28.2736	36.2308	27.9279	15.0877	30.4079	29.1214	27.7812	30.8787	29.5249	13.4024	20.006	46.2678	23.6309	21.6136	22.1021	28.9995	34.8623	33.6117	40.0887	22.7844	40.6441	27.1064	27.1734
B4GALT3	B4GALT3	42.1315	14.617	32.9338	15.4073	27.0849	34.9342	16.0089	20.8689	52.1923	35.6896	40.7309	43.5889	32.0344	7.8756	38.0301	40.0914	30.1332	35.8306	21.7102	48.5767	52.7291	12.6735	35.0065	18.3445	28.8747	39.0182	43.0917	19.3672	22.3702	51.4502	34.1231	35.8263	32.3396	49.0422	20.5669	15.5048	22.923	36.9989	29.9424	43.2755	12.3299	32.706	36.6455	55.379	37.5502	21.9623	21.9493	38.0106
B4GALT4	B4GALT4	10.7783	4.8645	6.7016	5.5441	8.5059	8.906	8.2919	7.311	9.9719	11.5418	10.2907	13.1833	6.952	1.463	8.5672	13.1592	8.5636	9.9209	8.3687	10.4505	9.675	3.6125	9.1171	5.9757	8.7395	9.4472	12.6835	8.5536	11.2494	10.3893	8.9428	9.2171	8.5558	10.084	4.7546	6.0258	6.4018	9.3466	10.0552	8.8347	6.0961	10.3932	11.9773	9.9847	9.0583	8.4706	6.9729	10.8058
B4GALT5	B4GALT5	79.9553	39.6589	64.352	62.0024	72.2061	72.101	69.4586	65.7767	75.2996	87.6979	74.9652	100.5071	53.1203	49.5468	83.7496	109.0079	74.86	84.223	63.7325	48.5089	66.2926	37.2695	91.4832	59.1261	77.3948	77.6601	95.7786	55.2484	83.3767	69.9932	66.1159	90.4998	88.7055	65.7432	42.2527	57.0436	44.2384	81.1794	76.4801	66.4071	49.935	79.0131	70.788	94.0083	89.1875	67.5339	77.6201	91.3157
B4GALT6	B4GALT6	6.2448	6.8825	5.6793	3.1835	4.7803	2.1293	5.8063	3.7836	6.9338	6.3018	7.2357	4.5287	3.0267	3.4014	3.9939	8.2391	2.2771	6.5177	4.8784	2.2455	4.7307	5.0455	7.223	5.3244	4.7621	8.0203	7.4327	4.2766	8.3534	4.6447	5.6226	4.8158	5.7225	2.3899	10.561	4.6233	6.1279	5.6848	8.5302	5.7699	5.3242	5.8095	2.8753	4.8202	4.0622	6.5248	5.2443	5.7834
B4GALT7	B4GALT7	11.4171	7.3325	15.0935	7.2751	14.1708	19.0468	9.4962	7.3134	15.9802	15.9442	14.8031	14.8435	20.2373	3.764	15.7418	16.2665	16.1453	15.0238	12.0601	20.652	19.8884	3.279	16.1198	12.8638	13.1699	15.07	15.7698	11.587	6.3814	16.814	12.5417	17.4779	16.6873	17.1277	5.4671	7.1375	19.9504	12.7481	9.4733	12.6215	9.8875	20.2543	21.1437	15.8877	16.9352	13.0839	12.862	15.6844
BAALC	BAALC	2.5048	6.3491	2.2839	5.015	3.8383	2.0228	5.6823	2.8195	2.5727	3.1893	7.0226	4.3773	5.1896	0.8881	2.1385	2.4705	3.0885	2.6907	4.1897	2.8994	1.4221	3.6648	5.6251	8.9898	4.7	2.8555	2.8868	7.0151	5.3742	2.4367	2.1718	5.1589	4.7937	1.2258	5.9597	5.4891	13.6752	5.7407	2.9585	2.0272	5.8645	5.0603	3.2362	2.0894	2.1466	10.2457	7.251	1.2493
BAAT	BAAT	0.1346	0.0505	0.0516	0.09	0.1178	0.0933	0.0347	0.0877	0.262	0.1811	0.042	0.0506	0.1272	0.1175	0.1702	0.0868	0.0134	0.0683	0.1105	0.1273	0.1355	0.0896	0.0814	0.0119	0.1621	0.2203	0.05	0.0877	0.1472	0.1161	0.1666	0.1199	0.2233	0.1187	0.1048	0.0918	0.0159	0.1239	0.0891	0.3207	0.0755	0.0921	0.0671	0.2448	0.0846	0.0266	0.077	0.1405
BACE1	BACE1	19.4709	10.1582	16.1077	10.0439	13.4035	13.5718	15.4851	15.6426	16.5746	16.9583	12.0351	22.3615	8.6204	4.3286	13.123	23.7682	11.8511	13.3169	12.4368	7.4106	13.009	5.8713	17.3466	11.9208	13.3385	14.8377	19.8188	14.0287	15.9736	13.4486	9.8706	10.8536	13.8944	10.5709	10.1387	13.2847	8.0162	16.305	15.5394	13.8767	8.8779	13.7717	11.4272	19.4515	12.1471	12.0137	11.6724	13.2318
BACE2	BACE2	37.0115	9.9472	16.3042	16.4366	29.187	26.0836	23.2744	31.6029	28.3344	34.1844	41.6086	39.6875	23.9392	3.8851	33.8082	35.1893	35.6326	26.6623	19.1756	24.4368	23.666	17.4492	38.6386	11.3946	29.2415	23.4127	40.2492	18.626	41.2407	29.1341	28.8613	30.9959	34.9177	32.6584	9.7087	15.2876	18.4077	37.5884	34.1345	22.6984	8.1918	24.0272	36.2964	30.0858	31.2818	25.2971	28.4972	43.1825
BACH1	BACH1	35.7425	9.6699	28.0796	16.3288	19.6522	28.6775	21.553	22.0461	28.8568	38.9684	23.1983	27.7835	9.4076	8.8546	23.355	32.5894	20.4646	30.9248	12.7219	9.3953	24.2112	14.9097	26.1317	10.909	36.1431	26.2771	31.0061	20.1877	46.6118	26.6605	17.6496	30.4438	24.1634	21.0958	12.9233	14.0976	6.7016	36.4267	30.4841	23.5328	6.245	20.6741	11.4156	24.6037	27.3637	18.9645	16.1573	34.1064
BACH2	BACH2	10.3457	0.9102	6.7406	2.2128	6.6073	9.4352	4.2289	8.5965	10.4146	11.4197	2.6016	10.09	3.246	3.212	5.2444	8.8216	3.9815	6.3571	2.4222	3.1598	5.9252	7.2135	5.992	1.8056	6.4648	10.3944	8.5909	2.6154	5.6349	7.2095	9.8498	4.8654	4.7227	6.1668	2.4659	1.8503	1.2025	7.7575	10.9201	6.3597	0.7034	4.1004	3.3342	10.3898	6.9262	1.4002	4.8049	9.5763
BAD	BAD	6.7527	5.1554	10.5859	7.5987	14.32	18.2186	9.7892	6.1337	17.1146	10.147	16.5382	15.424	23.3304	3.909	14.2942	14.282	20.2591	11.3064	12.2466	19.9087	17.8609	3.5273	14.7656	14.6625	7.5765	11.8664	14.955	13.4069	4.1618	12.2693	15.9279	9.4513	14.5451	22.1791	5.71	5.1174	33.9216	12.9661	5.9917	11.4066	5.9147	13.11	24.9049	20.3576	13.2293	15.5297	7.2329	10.8577
BAG1	BAG1	37.2076	20.0927	39.899	19.9819	37.0432	45.1012	29.0101	28.2597	37.4296	35.4127	36.9836	37.5847	32.0577	19.8281	46.0693	35.5154	44.7273	32.6721	30.0045	43.079	46.9387	15.116	31.9661	26.0979	34.4005	30.8205	43.2276	25.1079	25.6376	48.093	35.1928	34.556	33.3884	44.2085	18.0265	18.939	39.592	35.4096	28.8334	34.2939	24.2112	37.3936	69.7422	35.2968	30.179	37.5504	29.2113	38.1534
BAG2	BAG2	3.3916	3.7511	1.9715	5.027	3.0279	1.9644	6.6185	3.8858	2.717	6.2797	4.0826	3.0247	4.4897	8.1615	3.7314	5.7488	5.3928	4.2763	7.7445	4.1364	1.5978	4.1081	4.5204	4.6962	7.8596	2.5574	4.8362	10.4016	8.0752	3.198	2.5589	3.3297	6.2342	1.8221	4.3079	8.4295	3.9813	5.1012	6.1072	2.8532	4.261	4.7877	3.6478	2.4048	6.1561	11.3817	4.2142	3.1259
BAG3	BAG3	96.2223	215.4021	75.7909	129.6599	116.3245	97.618	92.674	57.3475	116.4468	106.1028	149.7564	105.5855	96.8531	330.9194	130.2106	64.8916	183.6973	139.6078	81.805	119.2249	124.379	43.4345	93.3105	95.6741	114.8372	101.7669	118.0391	72.9981	114.2581	130.018	147.0064	172.5837	124.8216	81.1381	44.9538	79.6771	90.7928	101.7052	79.1374	98.5451	77.87	134.4312	111.1334	98.6112	82.8195	106.0158	71.3448	82.4627
BAG4	BAG4	28.6872	20.7446	34.6	15.9835	16.4172	21.5907	29.0682	21.3914	29.9875	31.1234	19.1106	22.5598	17.2403	6.4356	17.9448	25.1631	13.5488	19.1879	18.9569	13.418	27.6604	27.6935	23.1412	25.2424	23.3993	24.8537	25.7338	22.1973	30.1717	29.7692	27.4792	21.1529	21.2989	21.6459	24.0153	28.7087	20.9582	29.6844	32.7546	24.0619	27.8016	24.8534	15.7631	27.2022	19.5442	20.7	21.4355	26.1641
BAG5	BAG5	66.0425	32.472	47.5905	43.7036	53.3559	56.8318	49.6816	50.6866	63.1546	68.8043	59.4018	70.9254	43.979	14.8042	62.935	55.457	69.9913	69.3191	46.4957	41.1833	58.6406	48.2383	55.4514	38.7249	73.419	67.1728	64.4559	37.2091	100.5009	78.4273	53.0461	58.8355	62.8311	64.56	40.7266	51.7894	30.2562	66.4729	65.8923	55.7304	48.5248	52.8394	49.6869	61.5832	52.7638	39.2356	50.2787	72.7013
BAHCC1	BAHCC1	7.5619	3.1698	9.641	3.5064	6.5597	9.1653	3.9496	3.1096	9.4725	10.2045	6.3846	10.2666	5.7809	1.8404	9.0186	9.508	10.1188	9.3492	8.7407	4.6788	8.9363	1.7831	10.2407	5.6899	7.8556	7.4875	9.7647	4.7895	3.1717	7.1383	7.4865	7.2516	11.0313	6.1632	2.9856	2.2192	4.4847	8.3455	5.4429	6.9767	2.866	9.6837	7.1935	9.748	9.0633	3.3765	6.3169	9.9922
BAHD1	BAHD1	19.8099	9.4328	22.0614	8.9941	21.3946	24.5223	13.1792	9.7486	25.9452	23.3769	19.312	30.6929	20.5297	4.1609	24.2215	24.5214	26.7012	25.2678	16.6504	23.2542	31.0357	6.774	23.3437	15.4508	20.36	19.3752	30.2637	14.2451	11.8687	25.5957	21.5986	25.8887	25.1565	20.1346	9.0603	6.8681	16.5307	23.9549	17.5614	24.254	8.8596	21.1738	21.1057	27.4105	26.2774	16.28	18.6874	22.3891
BAIAP2	BAIAP2	14.896	1.2639	8.9377	3.7846	12.6862	16.7183	4.3907	6.1816	13.8623	13.0541	9.2134	14.2001	10.0198	0.5171	11.6619	14.2798	14.9415	16.069	5.9893	12.5182	15.9927	1.9795	7.6538	2.3577	10.9228	11.2375	17.2589	5.0971	7.063	16.8295	12.7362	10.8812	11.3545	19.1363	1.9977	2.192	4.0111	12.1792	7.5887	11.7557	1.4121	10.7341	14.3503	18.198	17.0642	4.244	5.9134	16.7245
BAIAP3	BAIAP3	5.9977	1.4358	9.2124	1.744	6.285	5.166	1.696	1.6469	7.192	10.165	6.1543	7.4225	5.2578	1.036	8.4414	5.2269	9.8062	10.5415	2.2827	9.6532	9.4925	0.3611	4.3176	1.3542	5.9781	10.8279	6.5332	1.6647	2.4641	7.3746	10.0037	5.3513	9.037	7.8038	1.849	0.7905	2.2228	7.9866	3.2986	7.248	1.361	6.2121	5.4109	8.272	9.4961	1.743	2.2079	8.2767
BAK1	BAK1	18.0621	7.0049	16.311	6.9708	22.839	17.2919	11.9205	9.4723	20.8505	18.3833	20.7288	25.3351	15.5416	10.7058	20.4353	29.8001	18.1311	17.9719	11.899	18.6407	19.5066	2.9921	22.8275	8.8284	13.7121	17.1174	21.9724	14.2303	9.1156	24.7312	18.1808	19.1065	18.4795	21.2257	6.3021	7.095	15.0403	15.2277	14.2611	18.4159	8.1842	18.5367	29.2646	30.0411	20.5749	25.2928	16.6265	18.7978
BAMBI	BAMBI	90.473	9.6533	113.7713	12.1353	58.8019	135.2075	21.1178	45.0077	89.6716	148.077	88.5347	169.2533	53.542	2.0972	97.9415	67.5287	43.8877	35.8107	14.0165	86.7773	218.084	86.8571	72.0297	9.9716	75.396	99.202	51.3047	10.9319	42.8981	114.1893	114.9275	113.5831	46.3476	43.6375	10.3297	9.9334	6.8422	76.6343	79.4114	169.1917	5.7887	38.0328	40.0704	83.265	66.9779	9.1605	25.0524	78.8071
BANF1	BANF1	178.5987	87.4002	159.9495	76.8371	186.3172	209.2275	100.2943	155.1433	211.8209	162.2714	177.7818	209.8761	175.2179	205.832	194.976	226.8179	206.0979	169.163	132.538	283.4984	265.8915	173.6212	182.9361	98.1473	152.5916	178.9994	193.2712	118.6626	129.1944	259.2268	269.526	171.2955	139.1321	245.1744	61.3246	78.8581	169.7908	153.1665	150.2864	173.6967	94.1511	164.3541	227.4378	266.9274	181.4623	159.7633	135.754	193.4506
BANK1	BANK1	1.4935	12.1265	5.6603	4.042	1.4971	1.3561	7.4234	1.5324	1.5859	4.1166	4.7756	0.7926	6.9268	0.0906	1.6524	1.1376	0.8134	4.695	6.4543	1.0241	3.7127	1.2223	3.1637	7.4377	3.1135	1.5805	1.4339	4.2338	4.5598	0.7665	0.5241	3.9477	5.8119	0.6401	10.5644	10.9721	7.9566	2.7054	3.3142	2.1277	10.7749	6.4607	1.345	1.1696	0.952	4.9119	6.5002	1.0964
BANP	BANP	6.4393	1.7538	7.1916	2.1333	3.8542	7.7331	2.7968	2.7338	8.2345	7.3978	3.8424	6.3246	4.413	1.7442	5.7808	7.2438	4.903	5.6979	3.9441	7.4785	8.9543	1.3528	6.5168	2.4433	5.0246	4.9473	7.0483	3.0544	2.3874	6.9593	7.1402	4.9146	5.9998	7.9038	2.1016	2.209	4.2744	6.1335	3.3641	5.544	1.7433	5.5457	7.679	8.8412	6.5052	3.0714	3.3282	9.1382
BAP1	BAP1	66.328	35.0701	77.0945	33.9549	61.8843	73.2725	39.784	32.1728	74.7376	71.8585	55.17	71.6752	52.4633	30.9193	60.1329	91.9045	62.7893	66.9115	59.1499	53.7143	78.9701	13.5877	63.083	43.3951	61.4913	62.5869	70.5821	46.4679	29.7689	68.4223	59.5701	62.1381	67.1208	61.9374	32.5251	30.941	55.3729	68.5444	48.0558	63.0134	36.9501	65.1656	64.145	85.8502	65.5717	46.7857	51.9909	75.1062
BARD1	BARD1	4.9146	0.9511	4.5606	1.7805	5.8345	3.4927	2.4905	2.3222	5.4047	6.4783	5.9241	4.5756	2.1939	2.3146	4.3416	8.8865	3.2498	7.1709	1.7841	2.1481	4.4039	3.9558	5.2141	1.204	6.6334	4.7079	7.145	1.6263	10.3572	6.8826	3.723	4.9709	4.1419	6.1794	1.5645	1.5561	0.797	6.1142	5.7824	5.2239	0.6671	4.3974	4.5893	3.8063	4.5502	1.4436	2.0594	7.4902
BARX1	BARX1	2.1422	0	0.7425	0.1766	0.1985	2.1579	0.0625	0.1052	1.9853	1.0817	2.7203	0.2729	0.3146	0	0	0.3123	0.1442	0.046	0.2483	2.1359	0.3654	0.0242	1.0982	0.0962	0.1166	0.1857	0.9097	0.1183	0.6618	0.6261	0.8237	0.0462	2.4764	1.6463	0.0628	0.0275	0.3439	0.6128	0	0.2403	0	0.7042	2.958	1.629	0.7305	0.0359	0.0923	0.5686
BARX2	BARX2	89.7058	0.6822	28.3711	5.958	65.7268	44.9669	8.8687	23.3339	66.6247	42.9599	24.1233	73.8308	21.1475	0.0278	67.5187	105.8872	101.5307	87.3905	2.6016	55.3409	61.6517	22.0502	50.0897	1.6799	48.3542	91.1371	99.9432	0.0922	66.5081	72.7969	44.9933	42.1815	36.4876	92.494	6.0357	0.0386	0	33.7732	36.3583	68.5596	0	50.3015	30.2986	112.134	57.5747	0.0084	12.0368	78.9724
BASP1	BASP1	27.3176	7.2362	12.7139	33.0555	35.166	17.8826	32.2632	38.6027	15.823	12.7276	48.2479	30.0947	35.8277	3.4515	28.4981	30.2696	35.8151	25.302	45.7704	60.4181	11.8249	25.8397	54.3207	11.1978	26.8138	10.9021	42.4308	48.2593	42.3469	12.7642	14.0243	32.8865	33.1968	17.6898	9.9622	36.9711	6.1168	37.2012	17.5512	19.1788	13.8308	44.6164	82.2986	9.6496	39.167	127.8431	31.52	24.1812
BATF	BATF	27.4661	0.6252	46.778	2.5466	21.7758	121.0677	6.2026	4.6748	26.1543	19.3357	27.4378	16.7748	31.0423	0.1874	21.4463	19.6409	44.6491	15.7596	6.4802	43.7111	50.84	3.4746	23.9722	2.2438	14.0549	15.3093	17.4579	13.9406	7.1593	32.2236	20.7475	35.9271	25.1251	42.2913	1.4844	1.0928	2.8453	21.9152	14.3249	21.6302	1.8304	16.3733	84.9398	21.5652	29.3566	9.7086	12.0901	61.1166
BAX	BAX	25.3211	7.2824	26.0359	13.2086	31.6494	31.1811	16.1046	14.6107	28.3971	33.9226	29.9501	36.9993	28.8473	4.4224	41.4558	46.564	38.6839	28.3911	17.8891	53.6118	40.5113	10.168	36.1849	11.6819	23.5083	30.3303	37.1176	28.8813	15.3551	27.5781	29.7699	37.8476	29.5583	34.4053	6.2406	9.4451	26.9742	24.7557	18.7191	27.7111	8.9849	34.2567	53.0551	40.7698	38.0344	30.0773	25.0666	29.6064
BAZ1A	BAZ1A	34.8489	9.8913	25.6353	10.4682	23.6168	19.0552	17.3829	15.8813	26.5352	28.3371	29.252	38.2976	11.2787	3.8849	24.2732	37.0469	20.2645	33.1894	12.7369	13.0953	24.1106	15.7737	27.7113	9.9791	27.5013	20.0979	34.3029	15.3587	39.3506	23.2871	18.9591	28.7366	26.84	18.8396	13.1201	14.2021	4.8706	33.8048	28.5619	27.2805	8.1526	21.4948	19.1923	26.1777	34.3175	17.6375	18.9262	41.8508
BAZ1B	BAZ1B	89.1106	45.3982	73.381	39.9331	56.4864	72.1392	70.5429	52.9039	79.7815	80.9834	54.0279	91.4323	41.2229	27.6912	66.6975	95.2704	55.0332	77.8708	56.0703	26.2818	64.3221	23.1906	75.3125	57.4096	79.4907	55.699	81.1454	53.4539	63.2018	62.7005	54.208	59.0705	76.8324	52.2589	43.3932	54.514	33.2749	89.4383	72.8215	56.9113	46.6629	68.5714	47.991	68.4472	65.0657	41.2918	61.2783	84.6104
BAZ2B	BAZ2B	21.1303	5.6773	15.6317	6.9785	9.7536	13.302	10.1776	9.9701	16.068	17.5946	8.3757	17.8098	4.2064	2.1039	12.1538	16.0754	7.2891	9.7813	9.7455	5.3558	14.868	7.7113	14.1531	5.3896	15.2585	13.6121	17.516	6.3075	14.5781	10.9588	8.0489	11.2343	13.8132	7.9874	8.2104	7.9469	2.8876	20.6325	15.7002	13.8796	4.1373	11.1311	7.8961	16.8642	11.8961	4.8575	8.3301	18.4749
BBC3	BBC3	4.8616	0.6215	8.771	1.3259	11.0923	5.7867	2.5129	1.2172	9.5117	10.0946	6.3081	13.4848	7.2011	1.3866	10.7266	9.4661	5.8591	6.0379	2.1344	14.5433	20.5657	0.6527	8.8346	2.8095	3.1155	6.1794	13.5706	2.9758	0.6856	3.4746	11.8633	8.3285	6.2695	7.3077	0.7958	0.4397	8.148	6.0937	2.4181	5.9316	0.6456	6.3	6.6362	11.9117	8.7548	4.5201	4.4256	9.3475
BBOX1	BBOX1	62.8938	5.2912	33.748	6.2422	113.206	43.6501	13.7271	53.3249	28.2568	26.2211	21.8784	164.2947	15.8056	0.0282	68.4436	26.2518	64.5936	85.5884	5.0581	29.0405	44.7271	36.0904	52.4502	1.7587	26.0726	66.5981	29.0119	2.6111	136.0435	102.8228	72.7796	80.4615	25.7185	98.2709	5.4563	2.9985	0.8573	28.1144	64.1843	56.2036	1.0159	38.0912	48.8454	42.6482	59.802	0.7671	17.5726	52.8872
BBS1	BBS1	0.7171	0.0557	0.6642	0.1201	0.3182	0.525	0.152	0.3312	0.4623	0.6593	0.2271	0.4688	0.09	0.0284	0.3286	0.38	0.1341	0.4349	0.327	0.2948	0.4333	0.0208	0.5928	0.2203	0.3671	0.3933	0.4918	0.2257	0.2273	0.384	0.3858	0.4102	0.6227	0.1702	0.1797	0.2835	0.0492	0.6698	0.826	0.5503	0.1823	0.4032	0.432	0.4537	0.6404	0.0976	0.2643	0.7189
BBS10	BBS10	40.8795	13.8126	36.8419	15.1473	20.5454	41.165	38.8098	26.7879	43.0161	39.3911	20.2102	33.1584	15.0223	6.7346	24.8412	29.114	16.0097	21.491	25.1107	8.9112	31.7351	32.3315	34.9248	19.9212	29.0292	33.5165	30.8729	21.1344	32.267	35.2399	26.9074	19.507	23.9005	42.8735	26.2837	32.8067	22.3699	41.0367	40.0074	28.9799	18.6292	23.9211	23.3836	35.7323	29.8228	17.7729	24.4296	45.6363
BBS4	BBS4	27.3904	10.7211	23.0708	9.3306	16.1271	29.0941	15.5154	14.909	26.879	30.0298	21.5805	22.0555	14.4705	7.4025	17.9683	18.9971	15.6316	18.8171	13.6573	18.5417	26.7235	8.6736	20.5099	9.9721	22.5656	22.0113	21.7808	14.1765	25.9183	28.5149	16.5548	17.8746	22.3851	17.9943	11.1582	12.6894	8.7298	21.9099	21.5179	21.5119	12.1449	22.3991	26.8314	20.7701	22.987	11.3842	14.7057	29.2108
BBS5	BBS5	5.6921	2.3668	5.0544	2.1584	4.9961	5.6234	2.6675	2.8967	7.0243	8.2345	6.2427	4.5977	4.5421	1.4305	6.6105	5.8954	5.4872	6.1921	3.1346	5.3657	8.0326	0.9275	5.7214	2.5797	5.9878	6.6641	5.9072	2.0328	3.5386	7.5461	4.6496	5.5491	5.909	5.4336	2.2796	2.2817	3.9015	5.3669	6.4483	6.7805	2.3117	5.8106	6.9734	6.5571	6.4794	2.5918	3.8086	5.7279
BBS7	BBS7	15.6524	7.2482	13.2327	8.3457	9.7245	11.8939	12.4316	11.477	15.1888	18.7573	10.8541	14.3145	5.7211	3.4492	14.35	16.0116	11.1505	14.2426	10.6247	5.3495	12.8589	11.3081	13.258	7.4428	17.5234	10.8925	13.7445	10.4263	21.7412	13.2616	12.396	12.4066	13.3067	10.3864	10.6065	11.8618	6.7636	18.7519	17.8693	16.4231	5.4946	11.2074	8.5638	12.8363	12.2709	11.751	10.6149	16.4299
BBS9	BBS9	10.3021	4.6895	8.4519	5.4915	9.0779	9.9587	9.4	8.8541	8.8308	10.9989	7.2761	10.9155	5.5658	2.0367	7.8234	11.0172	7.586	8.4121	6.2787	6.4396	9.1396	5.598	8.7309	5.9467	8.8447	10.217	9.6713	6.5399	11.6293	9.5694	8.5314	6.5214	8.6582	9.0794	6.0616	7.533	4.1664	9.5261	10.6902	7.8038	4.4048	7.933	7.9923	9.3865	6.8251	7.4046	6.4944	10.9913
BCAM	BCAM	168.6569	25.3394	175.2112	61.4589	196.5254	315.4154	79.4918	75.2901	281.3252	219.2384	157.7819	219.6985	207.7879	23.243	183.6294	182.5143	304.925	152.5625	207.3258	164.7374	348.2747	33.1977	206.0001	75.7276	152.3511	178.7771	273.144	64.0173	59.226	358.3346	295.883	153.1166	252.8348	233.0336	32.5506	34.2386	259.9568	166.7976	93.7224	155.1598	38.1163	233.8149	486.7239	244.8871	248.5564	86.5502	138.0076	223.7057
BCAN	BCAN	0.8559	0.0645	1.9485	0.3008	0.6142	1.616	0.3106	0.7361	1.4128	3.0717	0.6888	1.8261	1.0216	0.0657	0.6933	2.1283	1.0886	1.1192	0.2561	0.9271	2.9223	0.1692	1.6294	0.0236	1.696	7.5769	1.1664	0.1887	0.429	1.5154	1.6962	1.6003	1.0846	0.7243	0.4047	0.1013	0.19	1.0362	0.7528	1.4691	0.0844	1.6173	1.6453	1.2324	1.8665	0.119	0.612	1.2391
BCAP29	BCAP29	0.4305	0.2852	0.5212	0.2962	0.3345	0.662	0.2826	0.2297	0.5144	0.4573	0.4597	0.2697	0.4283	0.0804	0.4727	0.2924	0.2587	0.2586	0.4028	0.2499	0.3094	0.3771	0.4699	0.4302	0.3728	0.3939	0.2838	0.4305	0.3139	0.3209	0.222	0.2163	0.3759	0.2854	0.529	0.5408	0.2682	0.704	0.619	0.2399	0.3338	0.4782	0.452	0.3159	0.698	0.2128	0.324	0.6505
BCAP31	BCAP31	194.0982	225.4149	223.609	205.3305	233.5773	257.1967	302.9258	164.2345	203.8716	186.0039	249.7851	212.189	397.0251	32.2564	256.0067	174.4076	266.1423	254.8367	291.8003	305.4247	239.42	122.8207	219.6256	374.2353	200.0707	188.047	241.3106	285.8	170.7532	271.4583	238.5431	308.6295	258.1056	229.9801	179.3047	239.3274	549.3351	186.1172	170.6405	174.3767	379.2671	331.3708	296.4799	198.5198	241.2282	311.8425	256.1051	188.7195
BCAR3	BCAR3	19.8099	10.1516	22.2946	12.4027	19.377	34.2732	16.4878	11.8796	26.4501	24.5264	20.2834	23.0297	15.4064	5.7245	32.1418	14.7561	14.3541	21.4994	19.8016	18.749	27.5004	13.4903	18.1533	18.2603	18.2152	19.9023	17.587	13.3483	15.1756	21.0879	20.3339	23.5892	18.9799	18.9075	16.2457	9.0731	18.045	23.4653	17.7796	21.7706	17.0298	19.6383	20.2889	18.5047	19.9071	14.4511	17.5095	23.5338
BCAS1	BCAS1	10.3608	0.1459	4.4274	0.7951	4.5712	24.8048	2.2099	1.7421	8.9743	10.9	7.9827	4.9346	2.5504	0.0085	10.0498	0.904	7.6117	1.7767	1.3308	3.0419	8.2479	1.8295	2.2938	0.1375	7.8042	2.9615	5.085	0.3634	3.9389	10.1728	4.7362	4.5881	5.9333	1.6177	0.7269	0.0885	0.2027	6.0677	7.6557	5.6151	0.0764	3.6945	4.8793	4.4269	3.4259	0.481	3.3547	1.6762
BCAS2	BCAS2	125.8114	70.5099	85.7412	67.1753	94.2256	94.2615	80.8042	83.5305	100.6072	131.6033	122.7651	108.1339	78.726	48.128	109.518	95.6859	123.769	97.4122	83.1654	105.0015	111.866	114.7072	85.0536	64.1364	137.1375	111.6837	107.3378	57.9642	171.1715	144.3086	94.1078	103.7757	96.3658	117.5546	65.7866	76.4618	75.6157	113.2497	100.1017	126.6729	76.3612	97.9119	117.1246	109.3388	99.9557	100.787	73.4354	112.1939
BCAS3	BCAS3	9.2728	3.9113	7.318	4.6295	7.7337	12.5959	5.8353	6.1629	7.8859	8.4298	7.2228	10.0263	6.9118	3.8027	6.1142	8.6982	7.3258	8.4749	8.4553	7.899	9.8816	4.2183	7.7593	5.9746	7.5992	9.4836	9.3633	4.9944	7.2453	9.5291	7.1533	7.3923	7.7011	8.9985	4.9899	5.7053	5.7138	6.927	7.7738	6.8603	4.0925	7.9243	8.693	9.9784	7.2449	5.0958	6.2734	9.3358
BCAS4	BCAS4	7.0251	0.198	3.4369	0.7715	4.126	8.7482	1.1133	2.6718	7.1491	7.1635	3.1217	5.4744	3.8254	0.3669	5.5892	3.2711	4.7717	3.9319	2.4826	3.3985	6.8258	1.9974	4.0375	0.5121	4.5463	4.4776	6.043	0.4835	3.2718	9.9881	4.3155	4.846	6.1418	4.4453	1.0681	0.2547	0.6367	5.5315	4.0766	4.0151	0.2181	2.7995	7.6425	4.1472	3.7511	0.403	2.1152	5.6479
BCAT1	BCAT1	2.0208	1.4949	5.1014	5.3387	2.8813	2.1897	18.1386	6.6548	2.716	5.542	4.8272	2.133	7.8259	0.6367	3.0211	9.9646	6.5004	3.0721	7.1694	2.4687	2.2712	1.8324	5.0555	4.802	3.4054	2.3636	3.2633	26.7089	10.5701	1.7052	0.4605	9.6434	4.7077	0.5976	2.7417	18.4148	2.9476	9.3022	6.479	5.8074	3.9237	7.0949	2.6127	0.3926	5.0048	15.1563	5.947	2.3022
BCAT2	BCAT2	19.7616	11.559	20.4819	10.5429	15.7639	25.508	7.8141	11.5049	21.1936	19.611	18.2409	18.1474	22.5857	15.4815	19.6086	29.8588	23.1749	16.5044	16.9792	32.2116	25.7548	5.3861	17.9115	13.1269	16.8961	16.7756	24.7393	14.7844	8.7349	25.7888	21.8801	18.476	17.0142	26.4238	13.5542	7.6788	17.5304	15.2472	13.2314	22.2658	8.5512	18.2989	28.5169	26.7461	36.1298	12.4334	16.6625	30.028
BCCIP	BCCIP	35.9708	19.4712	28.9114	18.4922	34.5158	36.3465	23.008	26.4425	41.2039	33.0449	42.0103	39.0276	26.0311	17.766	42.313	36.425	40.1276	31.9177	21.3428	40.0194	42.4841	21.8079	31.4271	19.5645	32.6733	32.6574	35.6528	19.3265	39.4851	42.2286	33.1339	31.7732	30.2275	41.6287	16.6918	20.7401	19.2963	33.8931	31.9374	33.6345	22.4097	33.5206	43.0172	36.5547	38.4948	27.0388	25.0088	45.9645
BCHE	BCHE	4.6463	7.3881	0.7158	7.4533	7.1679	3.9654	12.5449	30.3618	2.3837	2.6713	13.1127	10.3167	4.411	4.5166	0.9967	1.4721	13.8584	4.8922	7.8587	1.4163	0.507	5.9663	4.4633	8.1705	2.6973	3.1397	1.8092	8.445	36.4937	3.1936	0.984	1.9012	10.9164	0.9667	9.1654	2.2164	2.5294	8.1002	4.9111	2.3336	6.6061	6.0347	3.7247	0.503	3.1299	3.6096	6.8166	2.0303
BCKDHA	BCKDHA	0.368	0.1213	0.0724	0.2237	0.0619	0.2804	0.2192	0.041	0.3673	0.2449	0.0884	0.1773	0.3121	0.4017	0	0.2435	0.4496	0.1077	0.1936	0.0892	0.0407	0.0565	0.318	0.225	0.2499	0.2606	0.3677	0.1229	0.0619	0.3138	0	0.3604	0.1305	0.2139	0.1224	0.1287	0.0335	0.1303	0.1406	0.2997	0.139	0.1615	0.3059	0.2403	0.2136	0.084	0.09	0.4803
BCKDHB	BCKDHB	32.3068	29.2336	45.1337	20.5084	20.3348	41.1642	19.0541	23.3987	34.3068	38.7361	28.7563	27.4731	16.655	6.3893	21.0989	34.8416	24.6446	23.9961	30.0149	10.704	33.0798	26.294	27.7015	28.5466	33.7223	27.9505	31.3865	17.4695	35.3217	42.5113	19.4345	25.6452	29.3149	23.7562	41.4299	27.7805	21.6073	27.4761	34.52	31.3865	30.2503	27.4302	23.7475	30.748	53.4175	16.7686	24.0776	38.5881
BCKDK	BCKDK	38.6968	25.4673	47.1467	25.318	37.1173	48.0763	24.3169	30.3027	43.5167	42.9143	45.4038	45.5528	49.2409	44.049	49.5979	57.2518	50.1757	39.1382	46.3339	61.4066	58.6611	17.4396	40.5345	29.8462	37.3216	43.598	51.5859	37.279	26.9789	59.1742	43.6386	39.3557	42.0047	44.5949	26.9312	21.034	42.6774	34.5989	31.7356	44.1405	31.5313	41.2215	53.6297	51.7717	44.4801	37.0249	34.4908	41.7633
BCL10	BCL10	27.7113	12.4629	16.0978	13.1043	17.1401	18.953	14.0643	16.4811	20.7219	27.633	22.0162	28.2512	14.4001	3.9687	22.0999	17.091	15.589	27.7392	12.4736	19.7916	25.6114	39.381	18.4986	11.6673	24.5269	25.5821	28.4346	13.2123	42.3124	31.4959	18.7037	22.6972	23.9464	15.4201	14.2378	13.5002	13.2966	32.5431	22.8195	31.4769	8.434	21.0273	15.0656	18.5971	21.1101	19.4333	13.6536	24.5504
BCL11A	BCL11A	4.25	0.078	3.1862	0.1438	2.2769	2.6855	0.5233	2.0973	4.3217	3.4225	0.7871	4.6145	0.9028	0.0113	1.6336	6.3843	1.3186	2.0403	1.3972	3.1101	4.2005	2.5009	3.0661	0.1079	1.8966	4.6736	4.1124	0.1185	1.3191	2.699	4.9216	1.6612	1.4207	3.8862	0.3978	0.0433	0.0092	1.8746	2.2036	2.429	0.0164	1.379	2.1804	6.5593	2.3174	0.0964	0.7055	4.8579
BCL11B	BCL11B	5.4695	0.2201	2.5499	0.2862	2.0509	2.7829	1.2342	1.6776	3.9402	4.2153	2.4842	3.6695	1.7302	0.1305	2.5322	3.3747	1.8544	3.8278	0.6949	1.8524	5.0704	3.8457	5.0364	0.3498	2.651	3.6146	7.1968	0.5354	2.7458	3.9391	4.5231	5.9546	1.8663	3.1433	0.3877	0.4813	0.2212	4.0759	7.559	4.5592	0.0786	1.4578	2.553	8.4444	4.4817	0.6982	1.9663	4.9441
BCL2	BCL2	56.173	23.4675	39.9862	22.145	27.294	68.5835	36.9504	25.9335	38.3861	48.5963	27.1447	34.111	23.0242	9.7964	39.617	27.0023	28.4042	29.272	21.7956	15.227	38.8176	21.7685	33.3306	28.3887	36.9016	39.6951	46.4038	17.6409	39.8442	41.2099	26.5934	27.844	45.473	32.9765	29.1665	37.0596	19.2189	53.6285	44.8717	35.4491	26.9859	37.9529	29.1496	34.7561	23.6147	14.4647	23.5311	37.2816
BCL2A1	BCL2A1	5.0593	1.5436	1.3097	2.2973	6.2329	2.8546	3.5812	2.1336	2.6708	3.2621	12.8951	3.9314	14.3751	2.0969	6.9643	7.713	8.4557	11.4501	2.8906	3.9019	13.7186	3.3259	9.5741	2.2624	4.0611	5.5018	2.2581	5.6318	7.7512	5.1273	4.0946	45.4109	4.1318	1.3712	0.7753	5.0959	1.8197	3.3411	4.2414	3.6448	1.8868	4.2378	7.4535	1.9414	27.1382	19.6611	2.8902	4.8476
BCL2L1	BCL2L1	53.3213	18.6058	54.3935	37.173	59.7707	96.55	43.4557	43.4461	57.0138	65.5452	88.2054	57.0818	65.8875	8.94	68.3079	70.8564	81.5112	59.2577	42.5909	71.2433	86.4812	35.3911	51.0108	33.1471	54.9024	61.7538	67.5804	38.3077	54.3199	73.0449	59.7783	65.1163	61.7533	107.1451	28.62	36.3007	49.5385	70.0061	52.5382	58.5976	30.7267	60.4367	74.9476	57.7903	86.8654	51.1073	55.2312	75.097
BCL2L10	BCL2L10	2.3189	0.5693	1.6672	0.5581	1.2151	1.3877	0.5403	1.7145	3.1788	1.8572	1.2065	3.5709	1.56	0	1.8937	2.4936	2.6857	2.9404	1.718	3.2986	1.3196	2.4446	2.9641	0.512	1.8226	2.3222	3.3621	0.3147	2.043	2.2017	3.5372	2.46	1.5139	3.2858	1.4621	0.2563	0.5719	1.1861	1.7597	1.9183	0.5083	1.4882	3.1728	4.7451	1.5187	1.2658	0.522	1.5132
BCL2L11	BCL2L11	31.7554	5.1379	32.2426	7.1419	16.8553	30.6489	10.9787	19.1858	32.863	29.9579	17.0502	26.2545	11.7776	4.8483	19.3692	24.0279	15.0448	18.5006	8.0136	17.579	34.0237	14.597	22.5604	6.1385	21.1404	27.0236	28.2313	7.3069	21.513	27.2275	22.6281	13.455	20.6122	26.2745	11.2998	7.139	4.7943	28.8362	23.1423	30.9051	3.5191	16.7116	18.8701	26.7352	31.191	7.2744	12.6636	42.6053
BCL2L13	BCL2L13	40.9507	36.8513	43.8687	31.3751	38.7793	49.9461	42.5847	28.5569	40.8954	39.9639	33.9069	40.6135	31.7614	41.5274	35.9762	36.0226	34.1227	45.9157	33.8859	21.727	40.0543	19.2255	34.8414	53.6628	37.21	38.02	41.5946	36.2972	37.1282	48.4934	28.9368	30.9467	36.2104	44.4658	46.643	39.8381	35.101	35.68	35.76	38.141	42.1798	39.8231	29.8674	42.6782	37.8356	25.5733	37.3641	43.2522
BCL2L14	BCL2L14	2.3933	0.474	0.7647	0.1592	2.5627	0.4692	0.4289	0.9299	3.0497	1.7371	1.6344	3.1545	0.4123	0.0068	1.9072	7.5331	0.7548	1.7861	0.3069	0.7202	0.9856	0.1992	1.4973	0.1321	0.4603	4.3855	3.4468	0.0135	1.2088	0.998	1.1055	0.5554	0.3217	1.9311	0.4419	0.1228	0.0443	0.5069	0.4953	1.1054	0.0525	0.8817	1.3057	6.303	1.4263	0.0739	0.1981	1.2689
BCL2L2	BCL2L2	64.8273	60.8692	63.2038	54.8315	60.742	62.5316	75.2745	36.9591	69.0347	62.1643	63.6845	66.4872	51.0164	8.7079	59.0334	57.0542	53.992	76.4769	75.6481	44.6294	60.1716	30.0757	66.7605	83.8235	60.0047	50.776	61.241	69.7102	60.6288	60.7462	49.325	62.4993	80.1723	40.1789	54.5536	65.6002	58.887	74.7155	61.9507	60.4143	86.9805	79.415	57.7561	57.2968	47.7446	61.2663	64.8736	61.2028
BCL3	BCL3	16.2908	16.2706	24.1123	49.6738	50.7643	13.5458	13.253	20.152	30.2523	43.1891	178.0609	49.3847	27.9158	16.2968	53.804	27.3733	80.5351	70.8769	12.8732	63.216	50.4244	27.343	46.8425	32.5406	44.5031	29.0042	61.1533	19.7661	70.5764	56.4933	41.6702	86.0491	46.734	14.8377	7.3194	14.9832	38.0127	30.8274	44.568	58.1981	5.201	44.0105	40.372	25.6729	68.2912	52.6595	38.187	25.8032
BCL6	BCL6	68.1977	65.5627	72.0599	87.5813	73.0517	96.7405	56.8879	45.9102	76.6628	72.9503	64.9955	65.8174	54.4565	72.9635	81.8653	52.1762	62.875	101.1914	92.5431	57.4423	101.812	56.0069	89.2299	65.2464	76.1976	74.2493	68.9689	86.8496	65.1822	53.9465	75.0445	86.108	100.7703	65.3181	95.6825	62.2088	55.3219	98.6156	79.6965	56.79	55.8074	80.4656	72.9453	47.2254	83.3388	41.2084	85.3003	92.1277
BCL7A	BCL7A	27.0707	7.481	23.0377	6.8751	16.9828	21.1228	8.9264	13.1389	26.3292	22.2481	10.6659	30.5704	9.2806	7.1296	20.9877	30.519	10.6186	16.6771	10.5807	16.8745	26.3738	10.6374	15.4416	9.7125	14.8343	28.0434	30.3609	4.9423	7.1194	19.6665	24.6033	12.2823	14.3673	24.047	11.5991	5.6271	7.0901	18.9147	15.8617	21.6983	7.054	14.9831	12.0955	37.6044	15.9154	3.9587	9.9826	27.3743
BCL7B	BCL7B	37.7199	48.5528	37.9739	48.8776	46.1675	42.2288	44.6191	29.2196	37.9738	45.8452	61.7404	46.1684	57.847	36.2598	54.3325	37.0823	61.3785	56.3353	64.543	51.5395	42.26	36.5817	44.0178	62.5849	53.7775	39.4449	44.5745	54.0171	54.2277	61.8904	36.0095	57.3114	58.7307	38.1165	34.9536	54.0008	90.0844	52.7322	42.4301	49.3243	57.432	61.8069	47.8235	39.926	42.2709	71.5867	46.8745	35.1956
BCL7C	BCL7C	15.4703	7.0449	12.8482	8.1007	16.899	20.9945	9.6007	8.823	18.2215	15.2119	14.7332	20.2352	17.7935	4.2119	15.4257	17.4785	17.9797	15.5984	12.7469	26.8106	18.5671	7.8614	15.1944	10.2925	13.3616	15.247	17.2798	13.2073	10.3604	13.4939	16.4632	12.3849	13.2537	19.3994	6.3498	6.4688	20.1107	15.9212	10.2401	13.5755	7.4102	14.3846	21.1185	22.0856	11.2905	17.1829	11.9888	16.2765
BCL9	BCL9	23.9546	8.744	19.5539	8.7753	12.0192	22.9005	10.5984	13.0705	30.2686	25.9144	14.9719	22.4954	13.9677	6.712	29.5398	19.59	16.8463	16.1193	15.9139	8.342	24.7006	7.8407	17.8215	8.7292	24.3423	18.3229	22.704	9.3101	16.9814	23.7531	16.2957	14.671	18.9708	12.0052	10.2698	7.5131	5.2907	24.7644	19.9809	20.1957	6.1991	20.4517	11.6556	20.6749	16.7694	6.8069	11.3432	23.3682
BCLAF1	BCLAF1	100.7323	32.2035	75.9085	40.6849	53.0167	69.137	46.6766	56.0902	84.2913	109.2799	56.7997	81.6229	30.8081	28.8793	73.704	94.4339	64.6123	77.3086	39.1204	42.228	74.6301	60.4382	71.6311	30.3674	94.0241	92.5901	93.0423	34.3621	125.2035	74.8642	58.8881	70.7896	72.8574	69.2968	41.2398	36.7099	17.0617	95.0576	85.6713	73.1037	25.9489	62.4968	54.4235	83.1449	74.1081	31.1551	45.0632	123.6475
BCOR	BCOR	22.7007	5.3382	20.9215	9.5722	14.553	25.6693	8.7443	11.0148	28.0467	24.7341	17.7863	29.4542	7.6488	10.3943	20.6821	22.5594	16.3068	21.314	11.4078	6.8994	27.2916	7.0223	18.5258	9.6471	20.5097	18.8342	27.7207	8.543	15.4961	25.0391	21.0493	17.4368	18.9657	15.7658	6.749	5.2238	4.3786	26.051	19.5319	21.0237	3.8066	16.5219	10.5119	23.1813	22.5954	7.5122	11.4302	28.1449
BCORL1	BCORL1	16.6476	7.0342	14.0053	6.667	8.3748	13.6246	8.3161	8.144	18.1682	16.8496	9.5905	21.1757	7.764	2.6529	12.304	20.1555	9.9366	13.6217	13.0034	8.3546	17.1512	3.0881	11.4661	10.8952	12.2882	9.7559	20.9786	12.2512	7.7976	18.169	15.1625	11.2915	16.7613	8.4916	7.3664	6.4137	6.8779	19.5221	14.1182	13.2057	5.6742	13.6564	8.8775	16.708	15.7827	7.4776	9.8221	14.2901
BCR	BCR	26.923	14.6071	23.9794	17.6294	39.4492	28.7474	17.7757	15.429	24.3428	25.5845	23.9672	33.0508	26.5169	1.9016	31.5019	26.4924	38.7235	37.1113	27.2492	24.0578	25.4599	5.3406	30.6201	23.2397	22.6729	25.825	28.5923	18.9381	20.8073	30.0244	27.9576	32.9678	29.0869	42.0579	9.6382	15.2006	23.0563	31.7367	22.3012	18.6134	21.6997	32.0242	29.011	36.411	33.7822	18.4084	28.1483	30.6639
BCS1L	BCS1L	23.2331	8.7167	25.3807	9.5394	18.6425	20.0993	11.9081	14.2046	28.3648	25.0654	20.3104	22.3025	15.016	10.1883	24.466	31.6348	17.2047	22.167	14.7536	19.5324	28.1691	4.8341	22.8636	12.458	20.2991	18.7274	23.0456	15.1507	11.1923	25.5971	20.6336	17.5972	20.2664	20.8544	10.958	12.0045	16.0749	22.686	19.8581	25.7087	9.1808	19.2133	23.1082	28.0124	22.0294	13.5368	14.5283	31.3548
BDH1	BDH1	9.617	2.2678	11.699	1.4528	4.2232	9.6008	2.0278	2.9142	11.167	9.4759	7.9644	11.1158	6.0535	5.1511	4.9107	16.5301	4.9155	5.7588	2.0361	7.5867	12.2908	1.2067	4.5678	7.1264	5.8448	8.1752	10.8305	2.3014	2.4186	10.1646	7.4089	6.0081	6.7311	9.7623	4.1696	0.6295	1.4304	5.6816	4.5545	8.2312	2.9021	7.4891	10.0844	16.6846	11.8283	1.1679	4.3233	13.5787
BDH2	BDH2	32.2457	8.2754	25.5911	11.0809	20.7324	28.1751	16.3732	21.7432	23.744	33.0345	22.1705	22.2816	11.6201	3.6022	16.5387	20.3738	20.4714	19.4523	14.6122	18.7599	23.5134	21.0059	20.376	10.1479	19.6824	25.4404	22.8775	11.9306	32.9313	25.7156	18.0636	20.2139	25.0448	18.2133	11.8064	16.3776	12.4889	27.1495	24.4684	29.51	6.9455	17.6138	21.9291	23.9083	18.2447	18.9568	14.584	34.5057
BDKRB1	BDKRB1	0.2149	0.9928	0.309	1.47	0.47	0.2661	0.4391	0.5837	0.1494	1.4975	2.0547	1.4135	0.8252	0.0733	0.6454	2.0221	2.6936	1.8054	0.5879	2.3987	0	0.2862	0.4875	0.2135	3.4502	0.4671	0.9472	1.5166	1.7628	0.2978	0.1385	0.7524	1.139	0.1015	0.1626	0.5293	0.6679	0.7008	1.023	0.5689	0.1508	2.4826	1.34	0.3258	1.0472	2.9882	0.8538	0.4908
BDKRB2	BDKRB2	7.8849	5.8437	4.2239	14.6932	9.1214	3.6239	10.8677	5.2455	4.2015	11.9887	15.7221	18.4037	7.3026	1.077	10.6767	30.2116	21.7177	17.9662	10.6572	19.1179	1.9272	1.3078	11.2382	3.4531	20.2877	3.7226	23.3746	22.9223	13.5342	5.4236	2.2176	13.9368	12.261	3.8224	3.0589	9.0442	6.7009	10.1989	9.4175	4.4973	3.3631	18.8523	14.526	6.3666	17.5704	22.132	11.2134	7.6176
BDNF	BDNF	0.5269	0.1014	0.1999	0.1602	0.7022	0.1468	0.1983	0.3578	0.5417	0.6013	0.2699	0.887	0.1102	0.1932	0.2394	0.6905	0.3024	0.3967	0.4392	0.1903	0.3788	0.9264	0.4055	0.1454	0.304	0.6904	1.4667	0.0894	0.8464	1.0039	1.1801	0.5764	0.4325	0.2281	0.1922	0.1747	0.0877	0.4169	0.4498	0.5448	0.0866	0.6293	0.3217	0.3893	0.6315	0.2116	0.2721	0.3008
BECN1	BECN1	39.1031	15.3035	32.0242	17.8248	33.1031	47.1469	25.6404	17.3553	34.7935	31.2887	28.4554	40.2639	23.8572	16.216	30.6148	34.8057	30.9192	30.4231	26.0621	23.2725	32.9221	6.6147	31.1553	22.3215	29.9365	29.7908	36.9847	22.478	20.5211	37.726	21.6787	29.4683	35.4179	32.8091	12.19	16.2697	23.6059	35.8541	26.121	33.5701	19.4579	29.7196	35.8853	33.3939	30.4065	22.1703	25.9671	35.9796
BEST1	BEST1	1.7749	1.6931	1.4999	2.5819	2.5906	1.5547	3.4578	1.7424	1.6177	1.9032	2.9765	1.5713	2.6341	0.1841	2.0311	1.8771	1.9004	2.8831	2.538	2.2189	1.4762	0.7911	2.8014	1.8073	1.6426	1.7103	1.8443	3.1374	1.7754	1.2196	1.0892	1.9328	2.6567	1.0901	1.6553	3.0626	1.9016	2.5322	1.7487	1.5726	2.3616	2.2928	2.3536	1.1829	1.5125	2.4149	2.4756	1.2826
BEST2	BEST2	0.0482	0.0387	0.1539	0	0.0263	0.0477	0.0829	0.0174	0.0446	0.0694	0.0752	0	0	0.0263	0	0.0518	0.1195	0.0611	0	0.0253	0	0.016	0.0416	0.0213	0.0193	0.0246	0	0.0784	0	0	0.0497	0	0.0888	0.0607	0.1249	0.1095	0	0.0185	0.1595	0.0637	0.0845	0.055	0.04	0.0584	0.0303	0	0.0918	0.0314
BET1	BET1	21.1554	9.9512	15.4534	8.6734	11.2151	14.3714	15.0638	14.0284	17.9617	21.1259	17.5823	13.0616	13.2645	2.6326	14.2744	19.3126	11.3513	15.5623	10.9525	12.1263	18.0985	25.6066	19.489	11.6548	15.2451	18.1442	19.6754	12.1107	28.9269	23.4832	16.9669	15.1752	18.233	13.1774	11.7366	14.7061	13.7674	20.7801	20.803	18.4634	12.4707	17.4959	15.203	18.9782	15.9825	16.2196	13.7486	24.5805
BET1L	BET1L	58.878	23.656	62.2205	27.975	46.0468	58.7126	30.5276	47.4159	68.2145	63.3306	48.6768	53.2687	43.2713	7.0483	53.1616	61.6837	54.7053	50.2602	34.1814	59.167	69.0633	22.8697	48.5732	29.4337	55.1952	57.0658	53.8079	39.9385	48.19	67.3469	55.689	48.047	48.3147	65.6509	30.3563	28.8015	32.8832	50.771	52.1791	58.5231	26.1405	44.6015	59.4785	62.7856	51.0214	28.0163	43.3001	51.9867
BEX1	BEX1	8.6565	0.2576	7.1712	0.4386	6.6615	9.6067	0.8964	1.5093	16.862	13.5577	2.1269	15.7653	1.1363	0.3062	4.1555	7.4124	0.8753	2.3376	2.96	12.2087	21.5487	2.5083	10.1818	0.7079	12.2886	7.6236	3.8675	1.3923	2.5129	15.4999	6.8605	5.8161	1.6991	5.7544	1.1782	0.6682	1.1387	5.227	2.7869	3.607	1.0683	3.9322	4.531	16.8144	9.7764	0.9906	1.7832	7.6362
BFAR	BFAR	70.7404	35.635	55.5002	39.0226	49.9243	60.467	44.8533	51.2025	55.9946	54.7093	52.6905	61.48	36.4016	22.7797	57.8039	70.2008	47.5658	57.2488	39.723	43.6302	54.9023	29.7929	49.7447	45.2848	54.4433	53.2918	64.6056	44.8831	60.4906	59.1994	48.736	48.7856	49.7395	67.1286	54.0585	43.4664	51.0564	58.4486	53.5521	47.8088	40.3709	49.4399	47.4225	65.4573	51.292	49.9548	50.5428	59.0573
BFSP1	BFSP1	4.5367	2.5109	3.31	1.678	4.8991	3.2205	1.74	2.5738	3.4336	3.4517	3.4226	6.2283	3.2902	0.2682	1.9839	5.9354	3.3215	3.4276	4.8347	4.1103	2.5002	1.0824	3.1363	2.3039	2.0939	3.2865	5.3497	1.9086	1.9847	4.9593	4.3665	2.5267	3.5542	3.238	1.6345	1.1603	3.424	2.5379	2.8168	3.0523	2.5857	2.9977	3.7086	6.0284	4.3022	2.3549	2.8957	2.6397
BFSP2	BFSP2	1.0784	0.017	0.0811	0.0193	0.1041	0.6598	0	0.1378	0.4115	0.3048	0.7921	0.1987	0.1249	0.0346	0.3209	0.0682	0.1574	0.1609	0	0.5664	0.5472	0.0634	0.3837	0.084	0.1782	0.0649	0.3826	0.1377	0.185	0.1563	0.1963	0.0808	0.1754	0.5193	0.0823	0	0.0376	0.219	0.105	0.2939	0.0222	0.3257	0.29	0.1154	0.0399	0.0784	0.1613	0.2484
BGLAP	BGLAP	0.5949	0.1062	0.8449	0.0804	0.1446	0.6548	0.3412	0.1436	0.1838	0.7623	0.8254	0.1656	0.3644	0	1.5045	0.7108	0.7875	0.922	0.1808	2.6386	0.9503	0	0.8568	0.1168	0.4775	0.6084	1.0427	0.3588	0.1446	0.7328	0.409	1.0098	0.7311	0.333	0.0572	0.2004	0.1565	0.6593	0.5472	0.9624	0.0464	0.5279	0.4946	1.1222	1.3299	0.1307	0.3361	1.7253
BGN	BGN	136.5079	93.5442	154.5213	411.7898	173.8878	181.715	252.6155	605.0338	133.9771	134.9129	223.2932	188.5854	213.0437	84.2158	127.7681	265.3079	322.5558	206.3039	974.2176	127.4701	105.177	113.2501	279.3328	202.5902	184.4676	90.0288	118.2305	427.2034	286.2604	193.9643	97.7211	129.0024	239.4914	49.3102	93.4684	195.9108	306.7816	162.0374	245.7657	145.5244	89.6233	193.8786	255.5231	89.9323	166.4852	622.9121	339.0792	82.6426
BHLHB9	BHLHB9	0.0346	0.0062	0.0738	0.014	0.0126	0.0686	0.0199	0.0167	0.107	0.0444	0	0.0289	0	0	0.073	0.0745	0.0344	0.0439	0	0	0.0664	0	0.0299	0	0.0093	0.0827	0.0857	0.0251	0.0168	0.0142	0	0	0.0319	0.0291	0	0.0088	0	0.062	0.0382	0.0306	0	0.0264	0.0192	0.056	0.029	0	0.0294	0.1055
BHMT	BHMT	0.0731	0.2545	0.2336	0.1555	0.2598	0.2715	0.4559	0.0662	0.2202	0.2459	0.057	0.0458	0.5037	0.0199	0.3466	0	0	0.0927	0.175	0.1152	0.0263	0.1217	0.4264	0.2098	0.2054	0.1682	0.2204	0.1984	0.1865	0.045	0.0565	0.4187	0.1011	0.0921	0.0474	0.4293	0.2163	0.6589	0.2421	0.0726	0.3974	0.2293	0.0152	0.1551	0.046	0.2078	0.302	0.2385
BHMT2	BHMT2	8.8033	68.7801	19.1455	51.7601	24.4029	9.4466	94.9026	12.8136	6.0872	20.7087	35.098	8.4212	41.3454	6.3683	28.5197	8.0722	13.0751	47.3555	58.6398	17.2226	4.881	7.2586	22.8958	81.5009	20.2267	12.3709	16.923	46.3246	30.1277	1.9333	4.1873	34.7502	40.4275	1.6976	26.2592	83.5212	78.7527	32.0945	23.0781	13.3905	85.9774	62.4233	6.8504	1.5516	3.9259	69.0852	27.1329	7.3031
BICD1	BICD1	6.6356	1.1484	6.0824	2.1135	3.5361	5.9744	2.8969	3.192	4.1028	6.7056	2.8908	6.5947	1.5757	1.0593	3.0682	8.1153	3.2691	5.1364	3.549	1.7894	4.9906	3.2542	4.7927	1.7713	5.7994	4.7758	8.1146	3.0537	5.0222	5.337	3.8453	4.7532	5.9835	2.9065	1.5843	2.5181	1.1373	6.5726	5.9278	6.0495	1.2367	3.6949	2.7211	7.2897	6.0587	2.1152	2.7322	7.4902
BICD2	BICD2	30.7539	19.1715	31.7164	18.8003	26.7686	27.1836	30.7593	17.4355	35.7182	33.1467	27.457	36.1641	22.7117	13.3261	34.852	33.5807	26.7436	31.0647	32.2234	16.5889	30.1912	15.3179	32.6222	26.6202	31.0558	26.5612	37.2757	27.37	23.4679	25.5374	28.1886	29.7281	33.2729	21.8321	20.2096	23.8678	21.0011	35.4982	27.7994	29.6523	21.9757	31.6036	27.0781	32.9302	27.2638	27.5399	26.2699	30.2312
BID	BID	19.9093	6.6561	14.778	9.3262	20.6998	16.4936	13.742	15.3907	19.1057	13.9523	21.8727	23.7145	18.9961	5.1768	15.6959	25.7654	19.3211	22.3025	11.1408	21.5804	19.1926	12.3537	20.4188	14.3877	14.037	19.0497	22.2464	16.2623	16.9969	19.1245	20.8139	18.4998	15.0149	23.3875	10.7208	10.5429	12.2548	17.0333	16.0643	15.5895	8.5962	15.9218	23.7181	26.2748	19.6509	20.1271	16.3025	21.8252
BIK	BIK	30.0181	0.8613	28.8611	1.6295	14.9477	50.0434	2.0175	7.1338	31.8557	32.198	43.6127	28.0373	21.5313	0.0731	21.5207	11.5284	25.4764	11.3002	2.6577	28.2248	63.2894	16.2837	19.1077	0.4142	19.685	20.0786	28.4136	0.9457	11.9693	58.6794	19.5548	22.5191	19.3916	15.9504	1.3905	0.1523	0.238	23.2872	18.7488	40.3517	0	18.653	21.724	26.0812	21.5692	0.3313	6.8572	23.4356
BIN1	BIN1	11.9884	27.5295	20.5333	24.8082	18.817	11.0471	24.8852	14.9376	16.7816	21.2316	22.5971	21.3247	33.3799	324.2475	23.1558	26.3023	30.1543	29.3082	37.176	28.0644	16.0873	3.5119	26.2485	37.677	18.3888	15.9933	23.6958	47.1828	7.8066	9.7451	10.1891	20.4278	27.0716	9.5557	16.3566	17.565	58.0258	19.4568	13.1764	15.6831	37.2153	42.9508	29.5436	14.0416	15.3667	32.8885	29.3304	12.7736
BIN2	BIN2	10.3112	1.1902	5.4964	2.0022	7.1326	4.3863	8.0592	5.1639	6.5188	7.8663	9.4821	6.8495	7.8818	0.6892	5.9027	8.3546	5.9831	12.1019	7.8496	4.9036	8.8255	2.5652	12.5989	3.0779	6.5829	6.7034	3.2783	16.3321	7.4947	5.1983	4.9292	10.2163	6.0558	4.1881	2.35	5.1125	1.7412	7.7023	5.9819	10.3044	1.8055	5.034	8.6915	4.1678	7.8196	10.6377	7.6314	7.636
BIN3	BIN3	9.5833	4.5551	10.2607	5.0334	9.8626	12.8101	4.9855	3.852	10.8111	10.9341	8.1449	11.346	7.8738	0.9583	11.2457	8.174	11.531	13.0903	5.0783	9.4608	10.748	1.3446	11.62	5.5835	8.4778	7.8512	11.4531	6.5504	6.5209	10.8151	8.1106	13.9565	10.3704	9.1002	3.1997	4.3157	6.5639	9.1039	8.7227	10.0444	5.1739	10.0464	9.1452	8.5178	10.4259	6.2074	6.7693	13.2764
BIRC2	BIRC2	76.9381	28.4288	64.3722	33.5191	47.1726	60.1798	49.3035	46.0799	64.5529	76.1184	53.9667	70.583	30.2539	28.1676	56.5559	75.4767	54.1439	63.0787	34.0965	35.5068	67.0909	55.3085	61.3951	31.3178	64.173	61.4311	77.5103	37.3079	108.6773	68.3209	56.2006	59.8197	60.7264	72.3424	38.8813	46.0628	24.9359	77.7868	69.5133	68.391	34.3733	59.4022	48.9874	64.3108	62.6936	42.8948	39.2083	83.5285
BIRC3	BIRC3	15.6549	2.7238	8.19	5.4315	13.9773	17.5133	12.2282	12.388	13.8798	24.8775	22.6627	17.2234	14.5594	2.3544	11.1571	21.2911	15.1625	27.3097	12.0797	5.262	18.0467	9.78	37.6987	3.7429	14.8317	21.4459	9.1468	7.3341	23.1066	11.5569	9.8682	23.6519	12.843	38.3464	12.3202	8.2667	5.2882	17.4859	24.0253	16.0535	3.2642	9.177	12.1617	9.8256	34.8727	6.5242	12.0844	38.4946
BIRC5	BIRC5	4.2759	0.3489	0.7472	0.914	5.023	1.5056	0.5748	2.2743	1.6563	2.0547	1.46	3.2435	9.9058	0.2735	3.1259	31.2883	3.4655	3.6217	2.0104	1.2282	2.1132	0.7229	2.9012	0.6196	1.5284	1.8107	5.3161	9.5748	0.9864	2.2425	6.8554	1.7649	0.9545	1.662	0.3177	0.3924	0.3757	0.551	0.802	2.3655	0.0586	1.5436	6.1374	6.7243	13.1688	2.3368	1.5182	3.7712
BIRC7	BIRC7	0.0822	0.022	0.2627	0.225	0.2697	0.0407	0.1768	0.2382	0.0381	0.158	0.1925	0.412	2.2989	0	0.156	2.2104	0.3265	4.1182	0.3374	0.1727	2.3641	0.0547	0.2487	0	0.33	0.1682	0.0763	0	0.03	0.1013	0	4.5532	0.2652	0	0	0.6542	0.146	0.1577	0.4084	0.2177	0.0288	0.2345	1.2645	0	7.7541	0.9755	0.2613	0.2683
BLCAP	BLCAP	54.3037	49.6699	62.7318	53.2614	54.1592	67.2814	58.3722	46.9078	76.1947	66.5484	52.2653	59.2264	71.3548	59.0749	53.6762	45.1413	44.2465	52.6247	47.0495	53.3268	69.5724	41.4887	61.7127	60.3971	59.4623	66.23	50.7795	49.9277	48.881	69.1709	75.6498	60.09	54.7825	51.2617	51.4099	86.1041	65.4409	55.4919	57.3439	48.1236	66.1668	65.0786	57.1806	56.2452	44.7522	42.5992	48.9715	57.0791
BLK	BLK	0.2339	0.0557	0.1495	0.1027	0.0426	0.1931	0.1453	0.0659	0.4215	0.8617	0.7504	0.1628	3.2646	0.0071	0.1314	0.3912	0.3354	1.5488	0.0533	0.4095	1.1022	0	0.6962	0.1492	0.3546	0.6512	0.0723	0.0423	0.4453	0.1761	0.0402	0.4797	0.2156	0.3273	0.2135	0.0689	0	0.2692	0.2797	0.4643	0.0365	0.0445	0.3241	0.0945	0.3758	0.0514	0.6195	0.39
BLM	BLM	2.6614	0.9537	0.9667	0.291	1.4971	1.0336	0.6836	0.8043	1.109	1.8494	0.5828	2.6746	0.6786	0.1358	1.719	5.2915	0.9409	1.6753	1.2308	0.6235	1.2387	0.5737	1.8118	0.4228	1.3602	1.5274	2.3896	1.0498	1.6683	1.1556	1.6882	1.1091	0.9353	1.2902	0.7864	0.3192	0.204	1.1605	0.6974	1.1151	0.4634	0.7209	1.2734	1.9735	1.89	0.6058	0.6998	2.8862
BLMH	BLMH	31.4686	15.5147	17.9945	16.5671	21.6984	19.8024	21.4287	23.9817	23.0379	21.6897	23.18	34.231	19.7061	11.0932	22.8552	38.0156	20.8967	24.0397	20.6862	24.8448	20.1869	7.7328	27.6346	16.5788	19.1046	23.1322	35.8531	24.8939	22.5177	26.1878	18.9345	22.8195	21.1449	30.2125	16.544	18.0839	24.2134	26.4447	19.7652	20.5618	16.3292	18.2355	24.9188	45.8871	21.3346	31.0651	21.7911	24.0761
BLNK	BLNK	7.1694	0.2428	6.2802	1.0835	3.2667	14.2338	4.298	4.2973	8.2958	11.8106	9.8883	5.0846	4.2593	0.1799	7.6981	4.608	5.7368	5.5382	2.0006	5.5619	13.1655	4.3346	10.1655	1.3828	7.5326	5.2675	4.7887	4.1379	6.9548	9.4144	7.2766	6.3207	5.2882	2.7376	1.1936	2.4043	0.9268	5.7455	5.4747	8.3849	0.6792	4.9125	7.0905	3.1352	6.5153	2.2203	2.6256	5.9689
BLOC1S1	BLOC1S1	6.2721	4.9257	4.1313	5.8722	9.3415	7.966	5.3628	5.9082	8.3089	7.2853	10.1504	7.5685	14.1226	6.8666	8.8555	4.5516	9.0533	4.245	6.105	9.1351	6.6938	9.172	8.8117	9.2437	5.5905	7.005	6.2841	9.3161	7.8837	5.7348	6.349	8.5725	7.8024	8.1422	5.723	7.5817	12.1178	7.3509	6.7533	8.8618	5.9654	7.6827	11.7718	5.7391	4.9837	10.0822	5.8457	4.9214
BLVRA	BLVRA	76.3187	60.5562	68.6533	61.0175	79.7466	130.9509	94.2855	59.0512	92.1646	75.6008	123.0577	73.3865	114.2916	28.8161	75.8854	66.3769	117.0684	81.8656	83.3258	91.1977	112.1363	37.9535	80.6167	91.231	86.203	68.6413	81.8564	116.7839	66.9222	130.639	90.792	104.2844	102.2708	66.8159	59.7901	74.9936	111.1924	77.3184	80.1851	71.0009	75.8012	112.4645	122.2951	59.8714	82.0623	110.1447	90.7507	100.7437
BLVRB	BLVRB	74.5062	95.1948	107.9029	92.7845	97.9359	122.6368	82.2799	62.4028	103.6833	103.2321	120.3658	87.0072	187.0884	86.9892	130.9293	72.0476	144.9105	114.3132	175.7141	188.0713	146.5885	26.5398	98.6934	178.672	101.2194	85.3714	86.9135	277.9263	48.5342	135.807	123.8472	132.216	125.7267	109.9635	77.1674	86.5503	273.3712	89.3195	83.7881	112.5225	122.5442	161.0864	163.5503	86.3222	173.019	186.3171	71.667	96.4117
BLZF1	BLZF1	37.0485	17.1988	30.3392	16.9371	20.0657	29.9565	29.39	23.0877	41.7089	38.6842	27.5734	31.8696	20.8367	8.3385	29.7413	29.346	24.1443	29.8032	22.6556	16.1911	31.4162	30.1764	29.983	21.6419	34.3581	31.2372	31.5295	18.0379	50.1455	38.2161	24.2723	30.282	31.733	25.2541	18.2753	25.7882	17.9121	35.4884	36.8158	32.102	20.9225	31.4402	32.3525	27.934	29.1349	20.534	21.1958	40.3399
BMI1	BMI1	43.9453	22.0387	37.4701	19.067	17.9478	21.6427	28.3389	33.5292	51.2474	39.1411	44.0168	24.8847	24.0943	16.038	26.2536	32.5225	31.7804	34.1771	23.5982	22.1905	46.3786	54.6385	35.2691	25.1233	38.5216	43.5949	41.2749	26.1457	67.0212	49.8244	41.9991	36.324	29.7061	31.1355	32.4457	23.7109	24.3228	53.3928	44.602	46.9769	18.6428	34.5721	24.4075	36.2872	32.561	35.946	28.2469	50.8052
BMP1	BMP1	8.6741	9.7893	14.7285	14.1439	13.5579	8.8511	13.7766	8.457	7.4037	11.5687	12.6245	16.0972	14.4375	2.8146	15.9282	27.8082	14.1699	13.0456	17.6973	13.9425	7.9335	1.8311	18.2329	14.382	11.6165	6.612	20.0048	40.2244	6.7649	10.5064	8.1269	12.8332	13.3052	6.144	7.4927	14.8347	15.1692	13.6487	9.1963	9.3326	12.2076	20.5438	18.8221	11.1414	18.6058	24.6418	17.5612	12.2971
BMP10	BMP10	0.0106	0	0	0.0064	0	0	0	0	0.0196	0	0	0.0529	0	0	0	0	0	0	0	0	0	0	0	0	0.0085	0	0	0.0115	0.0231	0	0	0	0	0	0	0	0	0	0	0	0.0074	0	0	0.0256	0.0133	0	0	0.0413
BMP15	BMP15	0.101	0	0	0.0307	0	0	0	0.0366	0	0	0	0	0	0	0	0	0	0	0	0	0	0	0	0	0.0405	0	0.0469	0	0	0	0	0	0	0	0	0	0	0	0	0.0668	0	0.0576	0	0	0	0	0	0
BMP2	BMP2	4.5836	7.3073	3.7908	13.2347	8.7865	5.6976	25.2524	2.4215	2.9652	11.0734	8.3049	4.7741	13.3501	2.06	9.8646	10.2831	11.7952	13.1515	16.0542	8.3459	1.8348	7.2646	6.7724	13.7321	11.0955	4.265	6.1546	9.7576	15.1373	2.3911	1.7054	9.4506	13.5851	5.3883	12.279	20.9369	21.0254	16.3557	3.3333	5.4958	26.9714	10.0079	4.8864	1.5693	6.0801	12.6986	4.9473	5.5597
BMP2K	BMP2K	11.0541	1.9404	10.113	2.6314	6.2755	29.2918	5.6044	5.6516	17.494	10.1	6.4854	7.2617	3.4794	1.1897	6.4944	5.9848	5.9579	4.7807	3.9815	1.7849	20.6027	3.3257	6.3941	2.8371	6.9739	9.5742	6.7052	4.8242	10.5983	13.6629	5.7989	11.4276	10.3184	2.8346	2.1679	3.6783	1.2525	17.5864	15.1918	10.5064	1.9791	5.6768	4.8506	4.3152	6.6355	3.8609	4.3814	7.0124
BMP3	BMP3	0.3455	20.0113	0.2676	3.7297	0.7212	0.6014	0.9726	4.3824	0.5918	0.5835	1.2418	0.4853	0.4535	0.0057	0.1059	0.2927	1.2575	1.2345	3.0641	0.088	0.2107	0.5785	0.6423	3.162	0.689	0.4818	0.1069	3.8983	5.0987	0.3481	0.367	0.3731	3.541	0.2769	38.2813	1.3169	1.9706	0.3855	2.0626	0.2217	10.7877	0.2628	0.4351	0.6093	0.3159	0.4606	2.329	1.4482
BMP4	BMP4	18.3796	13.2175	25.9907	16.9935	17.3306	23.9345	22.8945	16.5912	38.3203	27.6335	29.4595	22.3299	18.1879	5.5823	16.3181	8.2775	17.6944	14.8761	39.6081	16.6046	30.6553	9.0171	19.3865	21.813	19.9903	18.3764	12.4901	17.5188	12.3204	20.3062	19.5481	13.2056	24.4522	11.6914	14.1666	16.0186	20.8581	27.3809	28.0457	27.0235	13.0808	25.5955	13.1235	10.7317	9.7829	29.3551	20.6838	15.1496
BMP5	BMP5	4.7992	3.1894	16.7608	1.1613	1.5095	6.9796	1.657	4.5105	4.2394	12.1093	1.7036	11.4619	1.0366	4.003	0.5277	2.7616	1.9918	1.5672	3.5564	0.7082	6.2766	9.6396	3.8975	2.9769	7.7947	1.8878	1.683	1.9169	12.4284	21.5493	9.5175	2.9628	5.089	1.4758	3.442	2.153	2.7554	7.8319	13.8989	4.4825	2.9162	4.9993	1.281	3.7175	7.1044	3.6184	2.6221	5.1321
BMP6	BMP6	7.9652	11.9327	7.2104	18.0709	12.3197	4.8373	22.8896	6.8788	7.6002	9.9209	28.7294	9.1772	13.8465	2.0953	18.3978	2.8973	11.1171	15.6306	24.3453	5.926	3.9704	6.3349	21.5807	25.1048	11.7734	7.1646	9.6879	18.7397	16.4895	5.9944	5.6092	18.8437	17.88	6.4478	20.8664	24.8723	28.011	37.6348	11.0132	9.4949	14.1991	16.3884	8.4556	5.4521	5.802	32.6426	28.3979	5.3844
BMP7	BMP7	6.4367	0.7675	6.0652	3.0851	8.0151	5.7359	1.9907	3.7176	6.9667	8.3874	1.9434	11.8312	4.9586	0.2884	3.0151	10.534	9.7366	3.098	5.3498	8.5137	6.8054	0.4614	5.7552	1.8154	7.5144	5.4899	13.1988	17.0499	5.5924	7.8704	7.1466	2.2579	2.0245	6.8793	1.5133	4.8868	0.6536	3.902	2.5088	3.3891	1.9446	6.6871	8.1437	10.3547	6.6612	5.6675	3.1657	9.8567
BMP8A	BMP8A	1.5037	0.3088	1.0405	0.7699	1.1622	0.9183	0.7587	0.8189	1.5822	2.2167	0.7765	1.6289	1.0062	0.5676	1.5297	2.3343	0.5949	1.8351	0.7887	0.8432	0.9915	0.0753	1.8173	0.7189	1.3432	1.6998	1.7415	0.5646	0.7254	1.0862	1.1659	0.9931	1.0212	0.5696	0.4204	0.5141	0.2409	1.9777	1.6473	1.9154	0.4838	0.9546	1.0527	1.4395	3.0993	0.313	1.0133	2.4346
BMP8B	BMP8B	4.4629	0.5375	2.2783	1.8785	3.9563	2.7596	1.8061	2.1612	4.8579	3.5024	3.6479	4.334	1.3727	0.1513	4.1073	4.9979	2.8575	4.2359	4.6232	1.9141	3.4928	0.5539	3.0237	0.7347	3.116	4.2402	4.9743	4.8309	3.6775	3.4966	3.2407	1.7986	3.2493	5.0723	1.1646	4.3026	0.4377	3.1707	3.323	4.404	0.389	3.1334	1.6355	6.1962	3.2542	1.188	1.7793	4.6182
BMPR1A	BMPR1A	25.9491	14.0778	23.9594	12.0892	17.0143	20.0868	20.1008	18.9105	24.1043	29.5008	14.9015	23.2833	11.5897	10.4929	18.7005	20.7192	17.6656	19.6951	18.0389	10.317	22.4262	23.0722	23.5637	15.722	26.0742	26.1008	22.0719	16.6157	33.847	24.7219	21.0434	18.0854	20.5971	16.1309	18.357	16.3621	9.8204	27.2792	27.7671	24.5629	16.2307	19.5844	13.619	21.6186	17.7291	15.1817	15.6604	28.1079
BMPR1B	BMPR1B	1.3888	0.2081	0.6207	1.6298	2.8782	14.1802	3.7432	3.8688	11.746	3.3509	6.0184	1.4723	18.0829	1.696	1.179	0.6475	7.964	0.6034	3.0154	0.9998	3.4907	5.9427	6.068	0.4975	2.0191	5.334	14.2119	0.4745	18.9212	25.9589	3.876	1.2117	14.5193	1.0765	0.4115	0.3606	0.115	1.1475	1.8332	1.5683	0.2112	14.3385	19.5713	0.5417	0.745	0.9267	2.1175	4.0434
BMPR2	BMPR2	75.2594	35.5211	71.2942	39.2843	37.5291	56.241	67.3485	47.9664	65.9561	74.1409	50.1564	47.0727	25.3281	17.8499	46.3589	49.1796	37.4626	45.2481	47.3989	17.5891	47.7864	38.1669	68.1697	53.7402	64.626	54.87	59.5104	48.3423	80.7382	56.8965	43.423	48.2998	62.6511	35.5385	43.9558	53.7097	26.9701	90.1467	78.7335	49.1784	33.5438	49.3544	32.7774	51.4052	47.0803	39.8	50.7395	66.0293
BMS1	BMS1	40.373	15.5055	30.5352	14.4403	31.7474	36.371	23.3718	21.538	36.1753	34.9811	20.1257	51.8864	20.3943	14.3596	33.5637	44.1739	36.6067	36.5733	21.3759	27.6755	33.9924	8.0436	33.3909	20.2219	34.2069	31.2873	39.9467	17.895	25.2631	31.7832	35.2656	29.1902	29.2935	36.6692	12.25	15.3974	12.9023	34.6795	27.7119	28.5444	18.1243	27.6036	31.0029	38.5795	33.7792	17.2878	23.888	49.2067
BMX	BMX	10.3423	7.048	3.9167	10.1651	9.8068	4.196	14.5383	7.8823	8.2484	7.1895	21.3485	11.6302	11.5884	1.992	4.7867	2.3745	10.0659	8.3144	22.7748	5.586	2.462	7.7413	21.6132	8.776	13.3298	4.125	5.1224	11.3753	17.7265	9.4362	4.1361	12.5352	11.1314	4.5975	5.0463	8.3158	19.4736	21.678	7.9464	4.1454	5.1845	9.3318	7.7924	4.1257	8.9533	17.511	17.674	3.9405
BNC1	BNC1	2.0598	0.2207	5.2145	0.4848	3.5604	6.3842	0.5259	1.5015	3.1898	3.1035	0.7467	5.7105	0.5966	0.145	0.4201	9.3458	1.6623	1.129	0.3453	0.9213	3.267	1.3449	1.7341	0.4343	4.9389	1.5222	4.7721	0.6925	2.2479	7.8078	5.9203	1.9963	1.0656	1.4395	0.5631	0.2115	0.0629	2.1207	3.7185	1.3016	0.1864	1.3191	2.4415	3.0778	6.5003	0.8278	1.2079	2.4801
BNC2	BNC2	3.9049	6.2188	3.2104	6.0276	2.9696	1.7754	10.1782	7.1051	2.4434	5.3435	3.3818	4.0012	2.8724	1.2958	2.5977	6.8329	2.4853	4.672	8.236	1.577	0.7593	2.1514	6.4901	6.8827	5.3442	2.2967	4.6884	8.2396	6.4735	1.2805	0.6947	2.5464	6.2284	1.1052	5.4909	8.2095	4.2734	6.4097	5.763	2.642	4.9534	5.0482	2.4545	1.3918	3.7441	5.3638	6.2225	3.544
BNIP1	BNIP1	13.2666	9.8752	8.8788	7.7167	11.0521	12.1322	6.0661	8.4547	10.8669	13.4027	14.8378	13.0543	11.436	4.6033	10.9636	14.4907	11.9517	14.968	8.4654	18.5723	14.042	6.9726	11.0581	7.4037	11.6552	12.2861	13.4491	8.0239	14.1666	15.9547	9.3721	13.9633	11.4814	15.6899	8.9425	9.2225	10.8523	9.1364	9.9883	11.9942	9.6362	13.3483	14.1334	12.8886	13.8251	11.413	10.1094	14.3829
BNIP2	BNIP2	55.9411	33.2816	42.5364	37.2838	39.4014	39.0164	59.6071	45.8269	46.686	62.4779	54.53	45.921	30.3426	19.3616	41.6175	41.5309	42.8736	47.7565	41.3517	22.2088	38.2353	52.1059	53.6898	42.4077	59.8843	48.5278	46.4621	41.6269	87.2362	49.2352	37.7914	49.238	49.7468	33.9605	36.9708	51.9861	34.9889	70.0158	62.4893	48.8321	36.9537	44.9214	32.7651	39.502	39.3744	48.4963	46.6339	53.1278
BNIP3	BNIP3	26.0988	46.2753	29.2436	33.2783	22.1152	27.8788	46.0894	18.9892	36.3529	28.234	32.9112	21.4231	28.5193	45.9802	36.225	20.6659	21.7396	32.8514	37.1532	29.2386	30.0552	34.7382	26.7	71.359	30.6989	22.6045	31.9011	46.3418	35.3971	25.558	20.1024	29.2794	30.8929	25.4265	60.667	46.6665	67.7191	33.4732	24.6076	30.2197	55.2015	31.2101	21.9055	23.6957	29.5677	49.1313	40.1771	27.4706
BNIP3L	BNIP3L	196.1094	251.5015	192.4717	204.0016	113.3498	164.4062	254.6473	131.5793	147.4146	180.7109	165.1469	123.2	148.5647	15.539	130.234	99.752	114.64	160.9003	226.4256	86.7488	152.1546	165.5456	163.9205	326.1771	198.9983	144.9948	153.9255	217.3818	252.6818	190.3244	95.2029	169.4154	188.3233	104.0902	315.142	273.3275	211.4288	217.0787	181.205	153.9822	303.8077	190.9949	141.2108	96.8417	166.3937	205.0024	211.1801	162.0738
BOLA1	BOLA1	25.4711	14.2966	28.5419	13.8422	21.749	30.9328	13.9956	13.9622	34.2764	23.8927	22.67	27.102	30.1946	12.0674	25.0386	31.5172	26.6717	23.0622	27.0233	34.362	45.3351	12.7193	25.4406	20.223	18.7301	24.935	28.8555	21.5452	10.6531	29.493	37.6913	21.2655	24.3204	39.3327	16.9713	12.2955	37.1779	20.9471	16.1758	21.8786	16.2462	26.9704	33.5388	39.8242	21.9922	23.8044	20.0719	30.6804
BOP1	BOP1	18.0165	9.2677	22.8579	8.5534	25.199	17.2709	10.7326	9.5042	29.3041	16.486	17.738	26.832	23.5582	19.0302	32.7254	52.8764	30.3694	31.4914	22.146	35.4465	28.287	3.8992	27.0378	14.183	12.9304	23.7537	33.5123	15.7058	6.5923	19.2897	29.9563	21.6052	21.2843	44.7784	5.3077	5.8586	27.006	15.3498	11.4266	20.245	14.419	23.262	29.8448	57.1718	32.4802	15.7305	17.7898	33.6457
BPESC1	BPESC1	0	0	0	0	0	0	0	0	0	0	0	0	0	0	0	0	0	0	0	0	0	0	0	0	0	0	0	0	0	0	0	0	0	0	0	0	0	0	0	0	0	0	0	0.0219	0	0	0	0
BPGM	BPGM	28.4098	17.5017	22.1335	18.5395	25.9903	34.8283	29.0829	28.0652	32.3297	40.2322	38.8995	37.4787	22	29.1177	28.5934	24.3969	35.6281	24.8544	22.4151	20.9854	40.3751	29.393	28.0855	21.3452	35.6369	29.415	26.385	19.5637	41.1171	41.67	28.5211	40.0328	30.0709	25.1934	15.7336	24.801	17.5304	28.343	37.1902	28.4675	23.0631	32.7282	34.7382	22.7332	26.0671	29.7898	22.1744	29.2818
BPHL	BPHL	8.3455	12.8134	11.2303	5.9387	6.8718	9.6971	6.8571	6.5554	13.139	11.623	7.1069	8.7427	9.5251	3.8083	9.2704	8.6541	6.8512	8.6952	10.2082	6.0683	8.638	3.2958	8.4979	16.7567	8.7962	8.3999	10.8537	10.3293	6.2537	11.8409	7.0374	7.4804	8.2304	7.8176	12.9743	11.1284	11.055	7.9421	7.8854	9.4846	9.0483	8.2889	9.1191	8.7829	6.3075	5.9734	9.201	10.5463
BPI	BPI	1.6161	1.5663	0.6885	0.8266	1.4587	0.6861	0.4855	1.3749	1.2125	0.6903	0.6006	1.9283	0.9294	0.028	0	1.7103	1.0696	1.8216	2.9122	1.1857	0.7376	0.205	2.3941	0.068	1.0707	0.551	0.5951	0.4456	1.5711	0.3476	1.1375	0.8491	0.9457	0.7754	0.0222	0.311	0.0911	1.2202	0.9769	1.1205	0.036	0.5854	0.1706	1.4309	1.8709	0.558	0.5381	1.54
BPTF	BPTF	56.8978	14.9417	43.5693	15.6517	23.3581	37.8193	28.3723	23.7762	43.6138	46.7032	17.6241	50.452	11.6413	8.3652	32.3337	49.8084	22.7947	31.494	22.7643	8.9167	31.7023	13.4725	33.3434	15.7863	38.5062	36.5226	46.9728	18.2116	34.7369	30.8154	25.4739	25.1961	34.3823	22.5397	18.3059	21.8596	5.7033	48.351	38.8826	28.8068	10.4248	28.3417	18.7906	42.388	30.0917	9.7075	19.4926	48.8276
BRAF	BRAF	11.3476	4.5981	9.6727	4.7616	6.5005	10.5453	6.7445	7.1631	10.4762	12.9365	5.815	8.1115	3.6923	1.7971	7.5786	7.17	5.8769	6.2929	5.9472	3.4621	8.6556	6.0237	8.3797	4.933	8.5674	8.2238	9.9871	5.0366	9.7469	10.075	6.6209	7.1867	8.0779	5.963	5.4364	6.4996	3.0552	11.7875	11.0983	7.7382	3.7942	7.3281	5.3735	7.8182	7.3859	3.0665	5.2979	9.9476
BRAP	BRAP	35.1863	17.4167	28.3027	15.6766	23.9908	29.7562	27.5274	23.1648	30.1485	31.3174	24.5665	32.5084	19.1973	12.0096	24.2454	29.2277	22.0101	28.6169	21.1522	20.6016	29.376	16.8213	27.5088	19.0493	28.4746	29.1837	30.8083	17.4291	29.7362	28.32	25.0373	23.0154	28.6085	29.8383	16.1655	22.558	18.455	31.5209	31.0438	27.2618	18.5962	25.9355	23.8926	32.5769	25.5901	18.41	21.5483	34.1505
BRCA1	BRCA1	6.3132	1.9841	3.9383	1.786	3.13	3.6219	4.4239	3.3128	4.2517	5.133	2.7575	5.2586	2.5293	1.5246	4.8228	11.6191	3.1473	5.5135	1.9105	1.7982	4.3216	1.5683	5.2603	2.4553	4.3861	4.3068	5.2672	4.1036	3.8442	4.1411	2.7892	2.8504	3.8624	3.0789	2.5401	3.6116	1.4835	4.0924	3.6166	2.9998	1.6235	3.7499	4.144	4.9403	3.8487	2.268	2.3677	6.8542
BRCA2	BRCA2	2.2845	0.2346	1.4695	0.348	1.1266	1.1536	0.8735	0.8471	1.4806	2.009	0.9555	2.0764	0.537	0.1195	1.3216	5.8658	0.5633	1.502	0.6944	0.4287	0.9159	0.3977	1.7032	0.1978	1.4502	1.7918	1.9766	1.8156	1.8507	1.1954	0.9444	1.0391	1.2202	0.6708	0.5207	0.4903	0.1709	1.4014	1.6069	1.1923	0.0838	1.1811	1.2082	2.4201	1.7085	0.4921	0.6391	2.3384
BRCC3	BRCC3	50.757	15.4628	33.166	14.7671	30.0171	41.0419	27.3322	27.1256	44.2952	37.6673	33.9451	50.2796	23.0056	18.255	33.1157	55.0755	31.0831	32.3964	21.1251	21.6679	42.3394	18.0897	36.0818	19.1715	30.336	42.1712	43.7191	20.2005	40.0857	39.6254	27.234	27.2522	30.0753	38.4031	15.5353	19.8617	13.0747	36.1324	36.3052	36.834	18.287	27.277	44.0418	55.9681	41.9625	18.8913	24.9384	48.6697
BRD1	BRD1	34.9215	12.2925	38.6062	13.9671	29.7313	41.3129	21.1312	16.1253	42.3877	40.021	28.1554	44.7053	22.3224	8.4112	33.8693	40.7148	30.0181	40.0412	22.5261	28.1822	42.9239	14.8385	36.4275	19.4903	30.9516	34.6013	44.8359	18.0108	23.1507	33.6085	36.1923	28.8427	34.7465	36.2878	14.8911	13.6037	16.6871	40.8485	30.6051	34.6009	14.1665	30.9071	32.9973	45.1988	44.2817	16.7419	22.3708	50.0391
BRD2	BRD2	127.4286	50.9232	110.0929	51.8401	98.7797	115.5359	67.1483	60.5481	136.6155	144.336	85.3306	150.0411	58.5114	27.108	119.0407	132.7775	88.9348	135.3176	70.2566	85.4667	138.6738	37.0592	98.8107	52.3798	114.4948	108.8	120.168	50.4305	92.0735	122.9263	98.4845	105.9114	119.7859	101.9491	47.7799	57.8671	42.2951	135.3151	106.1254	130.5083	42.6875	113.7025	99.4448	129.8145	110.217	56.1608	77.0773	135.2126
BRD3	BRD3	35.4285	12.3283	29.4668	10.7983	21.3349	31.6096	18.4721	14.8408	37.1136	31.5143	18.7945	33.7411	15.293	11.9045	25.7936	36.2065	19.0373	24.5395	20.6462	7.6416	31.282	7.4131	26.0888	17.2225	24.2335	25.1025	35.2447	16.1373	14.2991	27.1768	22.1523	19.3345	29.5146	22.7311	11.02	13.1368	9.982	36.2558	24.7478	28.4317	10.245	25.3529	18.8503	36.3953	27.1859	10.066	18.5607	33.4458
BRD4	BRD4	30.1304	11.8903	25.8166	14.5074	24.939	28.7815	17.0846	19.6817	34.0611	30.4086	26.0046	29.9912	18.9231	11.5638	26.255	36.4127	29.9982	33.9638	20.3323	21.594	36.4886	9.8	27.9092	15.8286	27.0738	27.2668	33.452	18.0627	23.2837	33.3473	32.8325	21.4076	28.6928	26.8569	12.4892	14.121	12.8885	31.5003	27.5614	25.653	11.2781	24.1236	25.0215	34.3768	36.9063	12.9307	18.4404	29.5953
BRD7	BRD7	37.2441	17.1687	29.6674	16.4018	27.7393	33.4426	24.9143	21.7687	31.455	30.3624	27.3969	37.6455	17.236	12.6425	24.2029	32.9219	26.7735	29.6219	25.2612	23.8032	34.614	15.6532	29.9809	18.5243	29.9435	30.8081	29.7229	20.1003	30.7108	34.5779	27.1661	26.1414	28.2039	29.1883	17.9562	21.0031	17.2755	33.2192	30.1598	27.8599	19.4419	26.4057	32.7038	35.9851	26.7306	23.4514	23.5508	35.674
BRD8	BRD8	53.7209	16.2638	46.1663	15.1067	27.5191	42.154	21.4146	23.3028	43.804	42.5076	25.1174	48.2698	18.2302	9.8433	38.2933	40.8452	26.2457	35.1262	19.1245	31.2004	50.0728	12.2819	38.001	14.7098	39.6478	37.3409	45.4529	17.5396	24.0422	39.025	32.0264	27.5685	37.7824	32.4744	17.2163	16.9693	13.0774	46.6837	35.7048	37.88	16.0331	30.3602	35.643	48.6828	33.2783	16.36	22.4567	53.9381
BRD9	BRD9	16.3224	6.6265	14.8151	7.1407	14.1569	15.4475	10.19	8.5159	15.2011	16.9696	11.093	15.0482	10.6849	4.654	16.2687	18.8149	12.9843	17.6426	9.9485	13.3327	16.0887	3.5322	15.166	9.6183	15.5337	15.0418	17.251	9.6792	9.0157	16.2579	12.8273	14.1274	15.4807	14.3808	6.5031	7.6564	10.0018	15.528	12.0541	12.7627	8.3605	14.6483	15.3833	14.9941	15.5235	9.8277	10.863	20.196
BRDT	BRDT	0.0588	0	1.2027	0.0268	0.1608	0.1165	0.0632	0.2556	0.0545	0.3815	0.1606	0.7736	0.0116	0	0.3532	0.1265	0.0876	0	0.1005	0.0309	0.148	0.0098	0.216	0.013	0.2242	0.0601	0.0136	0	0.0965	0.163	0.0455	0.3182	0.0271	0.037	0.0127	0.0111	0	0.1015	0.3165	0.2141	0	0.0503	0.0733	0.5527	0.1479	0	0.028	0.0192
BRF1	BRF1	8.3916	4.378	11.3195	3.3631	6.8111	11.0686	5.0127	2.9162	11.0466	10.144	6.7305	10.5798	8.1377	3.2986	9.5097	12.3752	7.5284	10.5979	6.5199	10.0861	11.8418	0.667	9.673	7.1934	6.8097	8.3597	11.3298	5.6587	2.3253	9.9487	9.4973	10.3626	9.3446	10.0331	2.7828	2.1418	7.815	8.4877	5.9374	8.7049	5.2722	10.7337	11.5626	14.0019	10.0409	4.3352	7.4321	11.596
BRF2	BRF2	9.4749	5.3763	10.1918	4.0781	9.0534	11.6387	9.1197	7.2191	10.8675	10.5937	7.7241	9.9605	7.3147	8.6775	8.0961	11.0966	4.6798	9.4867	8.276	4.8287	10.5536	2.3891	8.8363	7.8503	7.549	10.1221	8.9007	7.817	5.1642	10.8905	9.3115	6.9267	8.5167	13.913	5.3336	8.4423	9.1628	10.616	8.1157	8.226	7.2882	8.1076	7.7598	11.4893	7.3727	6.3769	9.049	10.5597
BRIP1	BRIP1	2.2153	0.391	0.8607	0.3214	0.7089	0.7356	0.3628	0.6974	1.429	1.7117	0.6287	1.7819	0.4114	0.0962	0.9231	5.1028	0.5123	1.5881	0.4476	0.1587	0.6243	0.5322	1.1802	0.3057	1.1316	1.5383	1.641	0.6833	1.3032	1.0155	1.1163	0.689	0.5627	0.7055	0.5007	0.1812	0.1118	0.7194	1.1671	0.7663	0.1501	0.6175	0.9731	2.0376	1.3374	0.1836	0.5681	2.4476
BRMS1	BRMS1	42.2781	16.0059	43.7676	18.1845	52.6085	50.5902	23.7899	19.6978	47.5439	38.3424	42.491	50.8072	48.5299	7.9535	49.3903	42.5194	58.9055	42.5537	26.2088	90.1282	62.75	12.6234	46.6321	22.1171	34.9741	43.317	42.029	31.9764	17.8338	60.5978	46.4744	43.4963	41.5133	62.636	12.3394	12.908	41.9512	38.8146	27.6559	39.9221	21.8522	46.8477	64.0146	55.262	45.9276	40.5868	34.3979	48.9575
BRPF1	BRPF1	23.936	7.5993	19.7502	9.0456	20.9768	19.1042	12.1521	9.4588	24.1484	23.8275	16.4058	28.8223	11.3145	5.9525	23.4104	34.7833	19.6341	26.2314	14.8473	14.97	25.5801	3.8399	19.4835	11.3958	22.1821	21.5951	28.2405	10.7759	10.3601	21.2078	18.1439	20.9217	20.5976	24.1209	6.9654	7.9889	9.9573	26.0751	17.9213	20.9362	7.2045	19.99	18.3005	32.002	26.3409	10.8777	15.155	25.2662
BRSK2	BRSK2	0.1754	0.1137	0.3186	0.1291	0.0505	0.3292	0.1827	0.0401	0.1625	0.4525	0.3602	0.0925	0.2763	0.0202	0.4202	0.0397	0.1008	0.2692	1.0479	0.2036	0.2389	0.0369	0.2234	0.318	0.3038	0.1416	0.197	0.1604	0.1077	0.1251	0.0762	0.2468	0.1617	0.1977	0.0639	0.077	0.0984	0.4391	0.214	0.2932	0.0648	0.2422	0.1381	0.1567	0.325	0.0867	0.1819	0.2048
BRWD1	BRWD1	31.0555	8.9739	30.48	7.9439	10.4085	19.4956	14.7681	13.0396	23.9039	28.4805	14.0598	19.7325	7.4742	8.1553	17.2634	22.9811	8.5558	12.6556	11.5139	7.0181	19.3885	11.3451	20.515	10.6129	20.6361	20.4667	22.7822	10.4469	21.0187	18.1498	13.0552	16.3173	17.7687	10.8089	13.0172	12.3294	5.4022	28.9324	25.8681	20.5856	7.8717	15.0196	11.0729	21.1202	16.6458	6.681	11.7614	26.4115
BSCL2	BSCL2	2.9892	0.5853	2.0746	0.8696	2.0211	4.7438	1.0922	2.3512	3.3809	2.4558	1.0034	3.2617	1.4936	0.8244	2.4589	2.1084	1.8188	1.2431	0.9672	1.2324	2.1719	1.9047	1.9304	1.1071	2.0253	2.2353	3.4597	1.326	1.8045	3.3057	3.5632	1.248	2.0737	2.8946	1.5286	1.3153	0.8372	1.7138	2.6343	2.3185	0.6651	1.4118	2.2044	2.6113	2.4048	0.8024	1.1135	2.391
BSDC1	BSDC1	78.7986	41.8608	75.0292	38.9952	52.9158	79.5886	44.6052	38.6408	66.8509	75.7037	58.5618	72.2279	51.0207	15.1972	69.3637	78.9611	63.6997	70.0369	56.9395	62.2701	79.1894	27.6804	58.3895	49.1897	65.7248	63.5747	85.5205	37.7157	56.3713	81.223	54.268	61.4808	75.4412	73.2934	40.8121	38.8051	39.382	67.1418	57.8776	72.6914	47.5117	69.1417	68.352	82.9997	71.5799	37.194	46.4227	86.9489
BSG	BSG	241.3005	264.7704	293.9745	193.4865	279.4844	332.6126	233.0325	190.9004	267.395	219.61	280.987	310.4556	387.7498	167.1726	298.2364	406.2127	349.8251	304.1858	398.9336	325.8902	332.8683	72.719	292.6429	351.3419	245.5007	247.1813	336.5746	370.7682	126.2151	384.4404	315.6966	287.2161	262.9246	338.6311	219.2662	179.6021	508.9126	234.3776	177.2685	250.5486	280.3133	376.6818	350.2802	405.7308	350.4835	321.3041	297.2728	285.7772
BSN	BSN	1.4007	0.2017	1.6499	0.1646	0.7466	1.3525	0.3848	0.4376	1.2763	1.5611	0.4532	1.1797	0.309	0.212	0.64	1.4682	0.37	0.7562	0.4722	0.272	1.004	0.128	0.8612	0.2841	0.8787	1.1597	1.0485	0.1874	0.3261	1.1937	0.6797	0.6593	0.6437	0.5881	0.2511	0.1635	0.0975	1.0325	0.8315	0.9192	0.1294	0.6222	0.4827	1.2798	0.9423	0.1047	0.4564	1.4337
BSPRY	BSPRY	101.8343	0.5399	55.0509	5.8304	59.8514	94.1515	7.3124	42.1063	53.3986	41.6824	54.3873	106.8962	36.1328	0.0149	44.2322	78.6872	80.4052	44.3903	17.6992	76.1521	102.5382	26.2833	49.556	1.8767	34.7042	57.2849	93.4311	0.3549	37.9985	125.9682	60.1497	62.8082	66.6904	115.1548	4.3345	0.1445	0.2903	47.5292	55.8867	80.3732	0.1911	43.0485	101.4169	140.0016	72.9323	0.4714	20.9534	86.717
BST1	BST1	6.5834	9.673	5.4296	10.3448	16.5147	5.7721	25.3336	14.675	9.461	11.9916	18.0177	12.9847	19.269	1.7721	6.9185	6.1227	18.0834	14.609	21.2031	8.4577	4.6045	8.2781	14.0881	17.0699	10.8546	8.1661	6.1501	19.6316	19.5733	7.561	5.5964	8.2677	12.8531	3.5017	10.9431	19.7541	16.6943	15.6816	13.7357	7.4478	15.0717	12.8654	11.0569	2.2115	8.4181	29.0171	11.9745	4.2669
BST2	BST2	169.6921	173.5621	340.7954	164.6107	305.5657	303.84	197.1203	133.9684	332.0652	224.716	390.7116	191.565	363.6155	32.7211	316.1554	288.1522	312.5584	232.568	261.2264	510.996	386.246	46.9354	477.5789	227.1552	216.3487	235.7007	207.1881	268.494	78.3622	113.0609	422.9224	293.977	316.8045	264.1019	131.4694	116.7111	585.8433	302.9621	107.9952	202.1545	199.1814	808.2919	871.484	252.0173	186.5245	429.04	352.802	212.0204
BTAF1	BTAF1	55.4084	12.4255	48.0761	14.9532	23.8342	39.6978	27.2108	28.0584	49.2	64.2538	25.7806	43.9117	10.3737	5.2796	36.1905	44.5965	16.6887	33.7123	19.8314	6.2337	31.262	13.1573	48.6439	17.2003	41.6895	44.5813	41.1186	15.5136	46.7238	34.217	22.8403	38.65	38.4566	24.9001	21.2449	28.1738	5.8414	57.6258	65.952	44.0666	9.7525	28.2517	17.518	35.7447	44.6238	9.7735	21.2004	72.0382
BTBD1	BTBD1	64.2542	48.735	50.0566	44.4402	55.6467	50.0011	63.785	46.4123	61.1455	63.8012	71.9424	59.7651	45.2373	192.3352	50.1765	69.2295	56.0242	62.8958	57.1457	39.1811	57.6115	69.5254	59.6559	53.9108	61.3509	63.9357	65.337	54.2255	120.6528	69.7811	45.3813	64.5209	60.464	49.2486	47.0912	61.3776	50.5965	74.4619	77.0649	60.0914	57.2109	57.3774	59.5265	56.3265	60.0651	69.6826	52.1793	69.499
BTBD2	BTBD2	41.3426	17.709	47.9966	22.0806	40.2431	50.1948	23.6682	28.9087	60.2184	46.4104	44.9373	50.9739	45.476	20.3464	44.7417	71.1776	50.786	42.9875	38.5983	49.6896	60.4563	10.5388	40.5516	30.9366	37.1247	51.332	57.4735	31.9209	17.6164	53.3033	56.1667	35.584	40.9353	57.2791	25.7301	19.2378	52.3657	37.7327	35.9858	44.1027	19.9471	44.8774	54.0266	79.9899	46.4905	28.922	29.2758	48.2376
BTBD3	BTBD3	45.2127	10.2641	31.2283	13.4242	28.5533	24.1407	15.0955	24.7355	32.8647	34.4749	26.9097	41.6971	14.0456	13.2664	24.2193	52.1724	25.0576	22.2111	18.0802	16.1539	34.1996	20.8115	32.6251	14.467	28.7034	36.3938	44.7254	13.7741	41.5741	33.2825	27.7705	22.7157	26.1591	34.7554	14.8986	12.3205	11.7497	38.5262	34.0499	32.2841	9.0506	22.5993	25.3128	53.3609	27.828	13.0247	18.0669	46.8685
BTBD7	BTBD7	33.1005	10.179	28.9473	12.0401	15.7282	24.5668	19.4404	22.6175	31.8693	34.4921	18.3513	23.3653	9.7336	6.6584	20.1279	23.3021	16.1537	16.8688	15.1115	7.448	25.2691	13.5708	25.363	15.1756	27.4722	22.2485	23.9891	14.2416	25.7329	23.1728	20.2941	17.1001	22.8642	15.3605	13.3119	17.2485	7.9947	32.392	31.0842	22.4375	9.8843	16.9932	12.8355	23.7062	19.2167	10.6184	17.1516	25.8885
BTC	BTC	6.9414	4.0523	5.8635	2.7454	8.0373	7.6608	4.5459	6.4017	6.8781	6.7404	6.9357	6.5297	4.9563	0.5767	5.5884	4.7524	7.7732	7.4009	10.0854	5.3741	9.7377	11.8661	6.3928	4.6668	7.0371	6.6324	8.7365	2.2947	18.5106	10.3545	8.9912	10.9465	8.7664	4.9916	3.4476	5.2604	3.5829	8.9926	8.8682	8.5516	4.1785	8.221	5.7905	5.5629	7.6109	3.0873	3.8321	8.056
BTD	BTD	15.7785	15.3038	15.248	13.2856	10.4424	15.441	20.4078	10.1704	13.5973	13.7499	14.9109	10.7216	16.1568	2.6107	11.42	8.9583	9.9938	11.6408	17.4788	8.4029	11.0985	5.4947	13.0458	20.648	13.0063	12.6697	13.597	17.2883	14.756	12.5557	8.1799	12.403	15.6863	8.6814	13.1895	24.694	15.0236	15.8815	13.7871	10.1683	18.1801	18.7841	11.3547	10.4497	10.3771	12.8528	11.7039	13.2452
BTF3	BTF3	503.7798	147.4976	313.0604	163.0497	393.1823	455.6307	205.2365	386.3999	459.4985	349.8616	317.9849	538.0529	284.2898	105.8631	356.4663	435.9374	389.6124	374.4018	184.9995	496.0244	425.366	355.2639	313.1616	201.0771	330.4404	479.912	443.3076	196.2422	468.9462	515.9038	462.1996	314.6029	295.9597	659.1683	220.0628	166.8831	245.6018	333.2153	329.9652	350.6655	171.3209	236.5261	429.167	583.5495	277.5121	282.3722	253.1511	456.6994
BTG1	BTG1	245.5537	155.2038	143.195	114.6947	153.5458	243.8023	118.1634	121.0958	185.9808	159.6042	217.6693	214.8609	154.7885	16.968	136.124	135.2651	135.5988	189.1119	141.081	228.3721	254.2268	243.4193	195.9878	127.5202	152.3296	222.8394	178.3813	169.4409	227.7656	169.3569	197.1776	168.6895	167.0832	210.9696	184.4462	116.8601	213.7342	248.1344	184.4305	135.8119	111.8838	151.1366	175.3735	174.7175	145.9271	172.2003	147.9591	206.8675
BTG2	BTG2	341.0029	411.6726	263.8312	576.9606	597.3448	734.4818	210.4288	155.3439	245.3625	595.1696	576.642	925.3659	443.2172	732.8293	381.3391	143.8037	513.7783	347.3521	899.112	396.0144	889.1255	1009.1809	305.5431	404.6194	322.8849	447.656	504.568	438.1987	273.0491	449.6267	413.8661	669.8798	437.6792	191.5489	1425.0869	315.0304	671.7924	990.842	354.0899	797.2032	524.7601	459.0403	226.5148	196.4923	225.0916	409.1951	207.4425	280.2516
BTG3	BTG3	35.6497	28.6339	20.7854	27.7451	37.5331	17.2042	20.9141	21.6734	28.2455	46.2229	38.9819	42.9299	20.8676	2.5809	35.147	51.8671	39.4268	48.782	22.3939	41.5742	34.5131	47.3619	32.5036	22.9849	43.8672	34.6215	45.5005	22.2197	81.487	35.0193	32.2857	45.3131	34.3106	34.6254	33.8397	23.7676	28.5848	33.3133	36.5874	39.4976	29.9747	34.394	36.626	35.6159	34.151	30.709	21.4299	43.2411
BTG4	BTG4	0.0354	0	0	0.043	0	0	0	0	0	0	0.0552	0.0887	0	0	0.179	0	0	0.0449	0.0484	0	0	0	0	0	0	0	0.0328	0.0384	0.0258	0	0	0.1351	0	0	0	0.0268	0	0	0.0586	0	0	0	0.0882	0	0	0	0	0
BTK	BTK	6.2955	1.0668	3.3824	2.134	6.1382	4.3597	8.9269	6.557	3.7304	3.8418	5.7612	5.3046	8.0299	0.3572	4.4559	6.7099	4.0513	8.6541	5.5246	4.1699	5.2463	2.0402	8.9187	3.3705	3.8459	3.3475	3.3344	14.547	7.7383	2.8478	2.0827	11.0465	5.4559	2.9823	2.4449	7.8319	1.9293	5.5566	5.7422	6.5813	2.1984	5.4982	6.5305	2.5672	6.0248	11.3889	4.0017	4.3807
BTN1A1	BTN1A1	2.5092	0.0354	0.1969	0	0.2166	0.109	0.303	75.739	0.6936	0.8885	0.2061	0.3033	0.104	0.1201	1.0576	1.1361	0.5026	0.4187	0.0903	0.9017	123.0969	0.2345	0.3234	0.0194	0.159	0.8554	0.8374	0	0.1444	0.0542	1.1803	0.1961	0.1826	12.7526	0.3807	0.05	0	1.5367	0.1458	0.4661	0.0154	0.0502	0.1647	8.3007	0.1107	0.0109	0.1539	1.4076
BTN2A1	BTN2A1	39.3736	13.915	36.2598	16.1025	29.8456	28.6841	26.0851	17.2199	41.2303	45.2634	28.6541	49.4121	17.5992	10.5048	31.6175	47.1166	23.9203	45.7451	30.4477	32.8764	34.4961	10.1054	35.0135	22.9153	38.8039	34.5382	40.9693	21.3006	29.0024	34.2175	27.9716	31.8525	41.3922	33.1884	17.547	18.2601	14.9805	43.3238	32.4841	40.8447	16.7965	37.147	32.0889	39.787	34.6572	22.6678	27.9583	49.5412
BTN2A2	BTN2A2	10.4277	2.1498	7.9561	3.8936	7.4388	6.7282	5.8606	6.0376	10.8453	13.4197	9.7783	12.0532	6.6126	1.1903	7.7326	15.615	7.8604	8.6256	5.8575	6.8841	10.0946	3.561	11.9631	3.5448	10.0331	11.5713	9.029	5.4497	7.3706	11.3105	7.4977	8.8753	8.2432	8.4298	3.5826	3.3964	3.4784	9.5208	7.9482	10.0844	1.4672	10.4085	9.8114	9.5529	7.965	5.3324	6.5777	11.2823
BTN3A1	BTN3A1	48.8925	13.4941	33.2601	18.7521	21.1853	33.5933	29.9878	29.4871	48.6804	43.5064	39.9716	39.1732	21.7818	3.8296	28.1775	40.2545	21.4593	35.2582	22.8783	18.5017	32.2845	12.784	53.693	18.9895	38.4239	35.3558	32.2698	23.2187	36.2607	32.3639	20.6901	22.8026	31.6397	25.8206	25.6749	23.1554	15.7445	40.6707	23.9807	39.7868	15.1475	40.4389	23.3736	33.9401	24.4328	23.5512	34.9028	42.8344
BTN3A2	BTN3A2	41.4343	12.9258	27.6417	21.2472	24.7481	32.6079	17.2896	17.6885	43.8503	29.9855	45.8752	37.7275	29.0488	4.7208	17.9184	40.0115	24.2003	36.2582	27.1167	12.6802	26.6168	14.8392	56.7539	21.21	34.6028	44.9489	35.2481	28.6766	26.8061	26.727	23.8793	22.2671	13.6277	24.1847	23.8021	24.4329	2.3997	37.3982	21.2146	28.9476	15.539	40.5831	27.5473	47.6756	3.5728	34.034	40.044	23.4534
BTNL2	BTNL2	1.3022	0.0232	0.2219	0.0792	0.3323	0.516	0.112	0.5659	0.523	1.8773	0	1.0876	0.1709	0	0.0549	0.5601	0	0.2202	0.1781	0.0456	0.1872	0.0289	0.4126	0.0383	0.8362	0.8435	0.6847	0	0.0949	1.1762	0.5819	0.3316	0.2	0.328	0.2252	0	0	0.5328	0.3593	0.3447	0	0.2476	0.5413	1.1053	0.2183	0.0215	0.2207	0.963
BTNL3	BTNL3	0.0261	0.098	0.0334	0.0635	0.1429	0.1035	0.0674	0.0568	0.0242	0.0251	0.1223	0.0327	0.1852	0	0.1982	0	0	0	0.2144	0	0	0.1392	0.0452	0.1615	0.0419	0	0.1455	0.0567	0.0762	0	0	0.0665	0.1445	0	0.0226	0.1386	0.0928	0.1002	0.2595	0.0346	0.055	0.0298	0	0.095	0	0.0258	0.3321	0
BTRC	BTRC	43.2646	9.5324	29.2132	11.0901	18.261	37.0712	14.6892	22.7999	31.3532	39.5337	17.4619	36.8552	16.9389	9.644	29.73	27.7486	25.6842	19.855	14.0755	15.5272	31.4881	13.7809	23.8895	10.9015	29.3373	26.5292	38.6971	11.3506	30.4771	34.1933	23.0137	22.9756	32.3716	25.523	11.4066	11.888	7.3809	36.298	28.1747	24.6655	9.835	20.7669	21.42	35.8125	25.3598	9.5416	14.6692	33.325
BUB1	BUB1	3.2548	0.2382	0.8139	0.3995	1.8681	1.1514	0.4609	0.9737	1.4052	1.9429	0.8047	2.0008	1.1225	0.2041	1.521	16.3043	1.1239	1.9482	1.1751	0.1805	1.4532	0.3702	2.0614	0.25	1.5659	1.4266	3.6767	2.9082	1.9457	1.5189	1.845	1.4026	0.9596	1.2222	0.4021	0.2145	0.1316	0.698	0.8535	1.0168	0.1631	0.9457	2.2856	3.0275	2.4912	0.8995	0.8674	3.0473
BUB1B	BUB1B	5.0686	0.2982	1.0037	0.4167	2.1078	0.7637	0.4545	1.3753	1.2438	1.9759	0.78	3.2197	1.0008	0.1948	2.5456	19.1916	0.7229	2.4441	1.0936	0.315	1.3137	0.4183	2.4676	0.2144	1.6847	1.7961	4.9152	3.7203	1.905	1.6003	2.5914	1.3087	0.7369	1.025	0.2346	0.3462	0.0676	0.7996	1.0401	1.0772	0.0701	1.0425	1.9822	5.1247	2.7828	0.8541	0.9348	4.2484
BUB3	BUB3	51.4915	14.8333	39.8108	16.9755	29.4841	42.8897	23.1414	29.7908	43.6097	42.3329	39.87	35.9849	22.8496	7.997	32.8512	47.4581	31.2076	32.854	19.9256	28.8628	40.925	41.8197	37.2353	16.3222	35.7259	40.3455	40.3369	22.6289	49.4781	57.605	33.9936	31.9915	38.2702	38.7989	20.5168	20.2138	18.6409	42.6445	40.1366	41.5456	15.3101	31.8816	43.4218	39.0359	35.3143	25.6756	25.8137	52.5215
BUD31	BUD31	36.8263	19.9689	29.7098	20.6604	38.0114	47.2192	25.1928	29.4909	38.2832	35.4701	35.4025	42.5383	29.3638	7.8073	29.3928	32.9043	33.9475	31.9255	26.7999	40.5175	36.0037	16.0665	29.4112	25.4838	34.0417	31.2124	32.8763	28.9955	32.5457	43.7066	32.7178	32.12	29.4643	42.7662	22.4671	21.4395	33.303	33.5872	30.0868	30.8724	22.3312	31.5731	40.2097	33.7846	29.1951	38.7074	27.9469	34.8199
BYSL	BYSL	32.1074	9.6909	22.5371	12.5807	29.8948	21.7672	14.3204	16.5592	30.9447	27.4113	36.8169	43.3155	25.7023	12.5488	32.0722	55.1145	40.6593	41.9646	21.0575	37.3217	33.2012	12.1345	33.1754	14.6432	27.2512	30.1457	40.1713	15.7149	27.1518	43.3562	34.9765	29.0223	28.956	45.7436	10.9802	14.2601	24.4587	22.0083	26.2534	26.9956	13.8462	24.734	41.9246	53.693	39.5874	28.6234	22.9809	42.6326
BZW1	BZW1	76.3947	32.0147	59.988	36.8255	57.3923	89.0294	56.4465	44.1933	65.2261	63.6418	76.3096	82.5857	45.2334	11.6516	57.5142	60.2415	69.7057	45.2524	39.7128	37.8772	77.1411	53.9559	59.6213	41.5209	62.2769	52.4503	63.7495	50.8186	105.4135	107.5323	45.8808	64.9963	59.6823	52.1357	37.9805	51.6404	33.4979	67.2759	71.4059	76.2342	46.5854	57.693	67.2108	52.7738	63.1297	52.8268	48.9557	66.2104
BZW2	BZW2	78.7556	21.2868	49.3739	22.4815	64.8494	56.3792	32.0503	51.6334	60.2474	53.7654	36.8569	81.5966	36.0161	153.9671	49.6392	90.4517	55.4333	53.9039	34.7476	40.1952	61.5158	41.8708	47.9825	20.5317	48.6207	60.9878	69.8971	29.2632	69.5636	80.8659	63.9	52.9429	41.9711	76.3792	23.7132	22.3778	24.4532	49.6354	56.7853	50.3458	23.8026	37.4026	59.0488	100.0354	52.3818	39.0291	34.454	69.0363
C1D	C1D	14.2278	7.4769	11.5599	6.4335	10.7114	11.5083	9.1494	8.2982	14.4612	16.7317	13.2244	11.4204	9.4039	11.4906	9.5154	14.723	15.686	14.3016	8.7521	9.8763	15.4954	26.7295	12.1096	8.856	15.0649	15.6846	14.5124	9.7805	25.9474	19.286	11.1886	15.2456	9.8187	11.1889	10.6336	8.0731	9.2475	16.7028	19.1179	15.8506	9.4792	10.7471	14.146	12.3543	11.8672	15.7113	10.589	17.4954
C1GALT1	C1GALT1	13.346	8.5313	12.9088	11.9771	8.131	7.9172	12.2361	13.5194	12.528	16.5609	16.1356	9.2022	8.2579	5.6413	14.7302	16.6786	15.4952	13.2121	9.1382	6.8547	12.8818	14.9392	12.0359	12.6413	16.6877	12.6349	13.4564	13.4215	24.6139	13.4901	12.9514	17.4388	14.3257	12.824	12.1074	13.9533	7.3955	17.5287	19.8303	17.8162	8.9481	15.0489	10.9926	11.0142	11.4937	13.3903	10.4582	17.2464
C1GALT1C1	C1GALT1C1	61.8887	24.7855	42.0287	38.1637	55.6151	58.3357	52.7272	48.2443	57.5516	44.7789	61.7787	62.8756	51.4082	10.3861	48.2206	55.1054	60.6345	49.8301	41.6973	50.1288	57.6114	56.7412	53.6334	37.1345	45.4342	53.9598	56.6748	48.9779	96.5696	74.1457	49.6114	45.4505	46.8741	56.1542	28.4338	50.1059	34.1734	56.1615	55.8446	45.3885	39.2609	55.6514	75.5337	51.2844	57.1697	59.1883	40.4594	57.0356
C1QA	C1QA	174.607	43.6971	150.2721	173.8639	292.5529	161.4177	531.7468	185.437	106.4909	123.9873	324.2301	171.3746	650.6193	25.9666	311.9997	199.05	367.0555	289.4255	290.7535	427.3552	129.0059	70.8737	361.3068	310.1729	151.3082	87.3383	159.8867	1139.9611	202.9782	116.5722	114.6734	288.5079	385.5046	81.1794	60.8359	359.1251	306.5839	217.4304	178.4051	156.0282	166.1598	459.0871	689.086	77.1418	200.5126	1048.4497	339.3386	123.8561
C1QB	C1QB	170.5785	22.166	132.7024	140.4018	263.6918	124.5447	448.9521	202.1435	81.0608	92.4767	320.3186	137.1892	507.4188	15.336	290.6018	169.9265	346.3536	314.8628	204.1007	309.2478	138.0915	81.4414	295.4754	214.1342	160.6799	91.4213	144.2126	1222.3583	233.1112	131.5654	120.5901	239.2278	367.3819	71.813	40.0694	452.0526	159.8806	177.1035	228.0493	174.7276	103.9607	381.0453	692.9479	53.3422	132.219	797.4956	259.3407	125.3554
C1QBP	C1QBP	127.0334	41.3941	82.1423	42.4257	128.6219	110.0991	57.1905	78.3483	116.0343	83.2716	108.4073	164.7558	86.2956	77.203	105.2143	178.5967	128.9284	96.3726	55.6521	94.0847	109.619	42.8448	104.5879	57.7479	70.9073	107.7327	131.2454	54.7525	86.7325	139.7301	117.1847	82.6833	79.909	182.343	38.3223	45.1256	58.1875	86.0927	80.6527	99.6543	58.0623	79.8307	137.8438	182.4661	92.6856	77.3992	64.772	127.1819
C1QL1	C1QL1	0.8763	0.0671	4.6936	0.1522	1.7797	8.6803	0.1436	1.4507	2.5524	2.4063	0.5211	2.6663	0.4273	0.1822	0.7387	0.9872	1.5742	0.7408	0.2283	2.1479	5.9994	0.3612	1.7309	0.2211	1.7753	1.8352	2.2846	1.4498	0.4564	4.3689	3.5718	1.5406	0.6923	1.9973	0.1804	0	0.494	0.9285	0.5527	1.657	0.0878	2.3329	1.6652	1.4168	2.4138	0.1857	0.2918	1.3071
C1QTNF1	C1QTNF1	13.8431	46.3101	37.4765	107.8021	44.8284	26.0571	119.2189	34.5624	23.9694	25.8615	71.1191	19.2904	134.9504	8.3151	99.2835	10.5196	41.3476	39.0664	161.3689	37.1779	15.4515	29.3821	58.5042	114.5673	38.2406	20.668	39.3065	194.4498	22.5022	20.9628	30.3755	68.615	56.0875	18.0602	46.5019	138.3696	261.2562	51.5918	30.3309	34.0551	103.4166	92.0264	43.5818	10.9037	26.9952	117.4883	107.3297	16.8247
C1QTNF3	C1QTNF3	4.7788	2.0942	2.8838	13.6326	8.2602	4.1089	11.5498	14.4229	3.0391	5.2392	3.478	3.7923	2.8918	4.1909	2.8885	2.3207	9.5159	2.239	11.903	5.1671	3.546	5.4398	3.5483	2.9086	4.3421	4.0704	3.459	47.2569	17.3294	5.0403	3.4395	3.6216	4.2495	1.2532	2.9568	20.4968	5.5083	4.4834	7.1929	3.9694	3.3424	4.4609	4.2174	2.8719	3.8239	52.8198	7.3579	5.4319
C1RL	C1RL	61.8273	13.4215	47.9606	29.1326	57.8706	60.507	46.0662	43.6022	48.9132	55.7919	62.0464	77.041	37.184	2.9333	53.2586	61.6819	63.1062	56.7179	33.8011	38.3554	46.5137	30.804	86.4294	24.8101	48.7552	58.0757	58.51	53.1053	53.1695	57.0168	49.1226	49.0565	54.1658	50.1796	15.7808	24.5086	26.4548	56.4875	54.5636	48.3441	15.9355	59.0191	79.0396	61.2064	57.4836	29.3192	54.6916	62.6843
C1S	C1S	191.7163	156.1819	176.3123	402.5612	394.2645	222.9853	589.5997	464.2617	226.2643	328.5218	436.7127	343.7593	399.2349	42.1035	283.7233	125.8882	545.8429	365.0911	427.2222	260.2282	98.7558	107.7217	490.7266	249.5046	363.0915	223.8085	186.487	599.4967	481.6069	135.196	57.4449	236.7569	397.055	114.4632	205.3334	355.1708	225.9819	362.051	373.9161	265.1698	184.0922	478.7874	424.5645	87.229	230.6822	580.8035	522.3108	130.289
C2	C2	2.3678	0.8104	1.2253	4.6277	8.2983	1.6703	6.0314	6.3576	1.4022	1.5429	7.7341	2.9663	12.3079	0.4223	4.6298	2.8069	7.0861	3.0463	3.5228	4.5013	1.345	2.4147	7.0465	2.9786	2.3734	3.6737	3.3009	19.8001	7.3686	1.9348	0.667	5.4256	4.5137	1.1783	1.7378	9.4269	3.61	3.2787	3.882	2.4307	1.5961	8.5522	11.0805	2.3669	5.1413	12.2137	4.8088	0.7085
C3	C3	288.0365	178.6623	155.8896	576.5622	660.3388	263.27	845.5091	602.1741	328.983	423.2221	578.2732	423.6057	729.0102	25.0788	491.2341	432.8696	918.9045	569.6371	621.2288	336.3075	244.8841	93.6449	982.2069	393.7808	423.6052	395.1985	282.4453	943.1045	547.4151	194.6182	80.2077	439.6574	723.2105	220.7106	251.6431	335.9907	337.1528	464.4103	495.5979	357.4774	244.7083	609.368	774.5992	196.8502	493.2167	485.3842	862.8619	161.4914
C3AR1	C3AR1	14.1644	2.3072	7.4422	9.8881	17.8448	14.7716	39.5402	16.3796	9.0839	9.6659	18.7186	12.44	26.0638	2.0121	22.0654	13.5826	32.7437	21.4558	18.8989	12.655	12.3337	7.3648	18.7703	21.9565	9.7726	10.0434	10.0268	70.0335	42.2947	10.3195	6.607	28.1631	25.2184	8.4833	5.8714	34.2081	7.4986	18.0511	16.1384	17.9986	7.6058	17.9513	25.781	5.3121	10.6498	54.4134	10.7671	11.9823
C4BPA	C4BPA	36.1948	0.3178	3.0995	3.2155	11.8489	15.588	2.3304	19.7871	4.1362	3.8926	6.5234	14.8026	2.2147	0.1126	9.2646	2.8851	11.2431	5.3976	0.741	17.4524	5.378	5.342	7.9811	2.5291	4.4936	4.4854	3.5429	0.3921	76.0106	6.673	20.6981	5.5832	5.8969	7.3435	0.3123	0.0391	0.1222	13.4194	6.7061	9.0144	0	4.8565	8.4285	5.3494	7.1692	0.0893	14.0043	5.0166
C4BPB	C4BPB	4.8771	0.1173	0.5598	0.3631	1.4585	1.2817	1.233	2.1915	0.5535	0.7653	1.0565	1.5462	0.9094	0.0652	1.6362	0.7278	1.0869	1.4893	0.2723	5.6251	6.0673	0.3579	3.9566	0.0352	0.4155	1.1605	0.979	1.5345	5.0365	0.613	1.2317	0.887	1.7981	1.6548	0.2754	1.6142	0.1885	2.856	1.4502	1.1593	0.1536	0.9539	2.6975	0.8449	2.0526	1.2892	1.5817	1.0912
C5	C5	9.287	4.0494	7.4437	4.4662	4.4912	7.4212	5.9502	7.1643	6.9614	16.5759	4.6899	6.8318	2.7045	0.3088	6.9079	10.3013	4.0093	4.8738	4.5632	3.7199	6.5356	4.0985	7.1908	4.8076	16.4519	4.7191	6.3454	6.4818	8.2721	9.6246	6.4887	5.3029	5.8893	4.7551	10.055	7.5702	2.3561	7.4918	8.2859	6.146	2.3199	5.9879	13.1217	8.1976	6.759	3.564	6.6722	8.2881
C5AR1	C5AR1	8.2339	5.8725	2.9127	17.5281	15.0227	5.3025	22.2495	5.9947	3.4269	7.1489	14.228	4.3632	32.0187	4.2588	21.6663	11.0966	33.8702	20.282	29.2868	18.6765	8.5924	5.6111	9.6791	17.6959	7.4549	7.5196	8.8572	58.3513	16.7564	4.9782	3.7911	44.2547	15.6932	2.085	8.5327	37.8791	12.9806	16.131	12.2091	11.4672	17.0415	23.3996	22.1437	3.1022	17.6797	66.6708	9.7707	4.2086
C6	C6	0.9052	19.5769	5.7348	25.5889	1.8938	1.0916	7.3137	14.1675	7.1857	1.3491	5.6724	0.0329	5.3008	0.3222	4.2801	0.6207	1.7452	3.1276	16.3112	1.075	0.1509	3.7998	7.4259	4.0786	15.6806	1.3418	1.4608	68.9962	2.8984	0.3717	0.46	9.4197	3.1076	0.1157	48.248	61.4533	14.6624	3.0297	2.6501	1.5802	12.6084	2.1105	5.017	0.0955	0.6104	23.3168	32.7819	0.137
C7	C7	10.8809	27.0912	15.7356	59.9166	23.5474	15.5954	73.3029	96.4672	51.6392	48.9321	65.9409	19.6889	32.2362	1.3999	42.6875	3.6917	39.7425	82.4452	50.6859	6.872	12.2431	13.1243	80.43	33.807	86.0926	62.6731	15.3084	65.6819	22.7226	13.1438	3.4125	29.986	70.069	3.5073	27.3686	41.1062	20.2769	43.2396	91.4671	76.0722	17.0652	8.2253	73.8391	2.625	21.4645	60.4724	177.4134	11.089
C8A	C8A	0	0	0	0	0	0	0	0	0	0	0	0	0	0	0	0.0579	0	0	0	0	0.0387	0.0179	0.0233	0.0238	0	0	0.05	0.0585	0	0	0	0	0	0	0	0	0.0319	0	0	0	0	0.0921	0	0	0	0	0	0
C8B	C8B	0.0466	0.0125	0.1192	0.0425	0.0765	0	0	0.4899	0	0.1345	0.0728	0.1753	0.1653	0	0.2949	0.4515	0.1158	0.0296	0.0638	2.0091	0.0671	0.0155	0	0	0.3744	0.0477	0.0216	0	0.017	0.1436	0	0.1782	0.1505	0.2938	0.0403	0	0	0.0358	0.1545	0.0309	0.0164	0.1331	0.2133	0.198	0.264	0	0.0593	0.0609
C8G	C8G	0.6638	0.2074	1.6261	0.2354	0.242	0.3835	0.2855	0.2003	0.6664	1.4353	0.4317	0.693	0.9584	1.298	0.9792	1.4275	0.8786	1.1222	0.9835	1.685	1.2724	0.2578	1.0038	0.4397	0.7548	0.9051	1.0778	0.3603	0.4033	0.8857	1.4831	1.0562	1.2745	0.9754	0.4783	0.2096	0.5894	1.0185	0.7327	1.0982	0.2716	1.0097	2.0693	1.0732	1.5997	0.4922	0.5626	2.2379
C9	C9	0	0	0.0812	0.0773	0	0.0839	0.1822	0.0307	0.0196	0.0204	0.0661	0.0265	0	0.0116	0	0	0	0	0.0579	0.0223	0	0.0423	0.0183	0.0374	0.068	0.0217	0.0197	0.391	0.0309	0	0	0.027	0.0586	0	0.0366	0.0803	0	0.0488	0.0701	0.0561	0.0594	0.0242	0.0176	0.0257	0.0799	0.0838	0.0269	0.0276
CA1	CA1	0.1253	0.0336	0.02	0.019	0	0	0.0539	0.0567	0.029	0.1054	0.0244	0.0589	0.0247	0.0513	0.2575	0	0	0.0596	0.15	0.0329	0.0676	0	0.1083	0.0138	0.0377	0.016	0.0436	0.085	0.1256	0.0386	0.0485	0.0798	0.0577	0.0986	0.0271	0.0594	0.0742	0.0961	0.0519	0.0622	0	0.0179	0.013	0.057	0.0197	0.0542	0.0199	0.0818
CA10	CA10	0.1867	0.0385	0.0551	0.0175	0.1099	0	0.0618	0.0416	0	0.0138	0.0897	0.036	0	0.0078	0.1271	0	0.1141	0.0182	0.2161	0.0453	0.0206	0	0.0372	0.1015	0.0807	0.1028	0.0533	0.0156	0.0628	0.0177	0.0592	0.0183	0.0529	0	0.0745	0	0	0.0331	0.0238	0.076	0.1713	0.1966	0.0478	0.0522	0.0181	0	0	0
CA11	CA11	27.9313	1.6486	28.1666	4.3998	29.0762	34.7054	9.7751	17.9767	32.9258	30.1483	16.7644	43.0742	18.9039	2.2158	18.5912	28.9439	28.8012	23.5842	8.823	40.4856	24.7622	17.4635	20.5998	3.615	22.6043	25.0164	27.2242	5.3681	19.9354	28.7167	37.5161	17.2578	19.1644	23.5909	4.7285	3.6726	9.8855	18.2638	26.7283	25.6139	2.0903	23.1253	30.3249	28.9459	19.7227	8.9196	14.9237	23.0339
CA12	CA12	134.8365	4.0821	80.0365	27.8969	84.8878	177.1339	29.2818	82.3507	106.5977	72.1184	78.9386	137.9073	64.9747	0.2186	128.9465	85.285	113.5093	79.5422	19.0176	51.4989	118.2639	55.1222	75.8303	4.3507	50.8272	86.5424	162.5712	13.257	114.2653	178.2272	63.1488	72.7738	167.7409	116.0639	9.1807	11.2271	3.4497	83.4893	97.8751	79.0367	4.6757	97.7792	172.8253	101.7917	99.5796	8.535	26.4568	118.5153
CA14	CA14	4.3499	0.2899	1.2108	0.3056	1.4799	1.8001	0.5655	0.7981	1.2183	2.6756	0.9958	2.8096	0.5177	19.993	1.0756	1.2058	1.4586	1.1277	1.137	1.9293	1.0562	0.2317	1.4702	0.3073	1.4122	2.432	1.4351	0.2309	1.4096	1.7621	1.1165	1.3536	1.4255	1.7776	0.2842	0.2198	0.1831	2.1359	0.9603	1.3306	0.1492	0.4853	0.8357	2.1568	0.8509	0.3727	0.8602	1.0597
CA2	CA2	23.4629	7.8224	25.241	13.416	103.2567	16.4479	6.3915	20.3047	28.9238	22.8852	14.9168	100.5542	44.5855	54.0237	13.9311	101.9461	59.3187	19.9687	18.2821	42.3902	39.8942	47.7752	55.5313	7.1223	50.741	116.7668	119.4925	6.3425	183.1791	39.2239	30.9408	47.8151	123.197	40.4291	16.1704	6.4242	3.2702	21.9471	22.9722	36.938	10.2674	198.9399	81.0303	42.2339	33.5356	4.3949	22.6436	247.62
CA3	CA3	46.2462	280.3752	12.2578	75.0366	10.7627	1.1909	4.2095	55.102	6.7631	13.9733	4.2334	8.3018	5.9017	7726.9466	9.2632	7.5768	33.3364	7.0554	210.066	5.6099	5.3061	134.057	13.8689	41.4612	102.7016	6.9774	9.2622	125.34	75.5311	41.017	30.0737	13.7395	11.0555	2.8878	203.1135	31.953	33.8637	4.419	17.6843	9.9179	97.03	24.4356	4.6953	3.6617	7.5942	14.6383	56.8551	5.9479
CA4	CA4	3.2414	43.4595	32.8069	46.8496	20.8356	6.4215	42.6674	7.9973	7.0337	11.6504	29.5342	3.8628	49.2321	4.4007	32.2569	5.3276	6.8805	27.4348	29.5201	41.6073	9.8885	5.6148	17.3985	75.9446	25.384	11.1312	21.6165	31.0143	7.6089	4.7715	9.9737	58.1729	33.3973	21.2429	50.0412	30.0363	134.719	67.1449	14.137	9.2432	56.9381	65.9959	5.7837	15.3387	13.3544	76.5012	68.9978	4.3335
CA5A	CA5A	0	0.0165	0	0	0.0337	0.0305	0	0	0	0.0889	0	0.0386	0	0	0	0	0	0	0	0	0	0	0	0.0272	0	0	0	0	0	0.038	0	0	0.0284	0	0	0	0	0	0.051	0	0	0	0	0.0374	0	0	0	0.0402
CA5B	CA5B	10.3486	4.4214	8.6969	5.5145	7.5472	10.2951	8.221	7.6088	7.2137	12.4608	10.2006	7.7283	4.193	0.9752	7.1953	5.3229	9.1154	9.5857	10.6463	4.0216	7.1809	3.6741	6.1513	3.4076	9.8312	8.1367	6.8342	6.884	16.7698	7.5245	3.4236	5.8827	7.4154	6.1781	5.5152	11.5539	3.0098	10.194	7.7747	7.1058	4.684	6.1508	5.8058	4.5335	5.961	5.7962	5.1759	8.646
CA6	CA6	6.7025	0	1.3156	0.0728	0.7068	0.4031	1.1944	4.577	3.7491	4.9002	11.6201	4.7982	0.132	0	0.9686	9.627	0.9981	0.7892	6.5808	2.1877	10.9781	0.1116	0.4551	0	0.1537	7.7117	3.9315	0	0.384	0.8845	0.7406	0	0.1986	13.507	1.9457	0.0363	0	0.4959	0.7134	2.1544	0.0168	1.229	2.0099	29.7231	2.1973	0.0118	0.1522	2.7491
CA7	CA7	0.0349	0.0187	0.0446	0.0424	0	0.0691	0	0.0253	0	0.3017	0	0	0	0.0571	0	0	0.0346	0	0.0477	0	0.1504	0	0.0603	0	0.056	0.0357	0	0	0	0	0.2518	0	0.1286	0.0439	0.0302	0.0264	0.1239	0.107	0.3465	0	0.0979	0.0398	0.087	0.0846	0.0877	0	0.0222	0.1366
CA8	CA8	19.854	0.8814	8.4658	2.9612	8.0208	15.7673	4.5529	6.552	18.8519	11.2214	9.1769	12.9184	5.0734	1.2771	22.3031	14.8674	10.7045	8.5351	2.443	9.7635	19.4254	13.076	11.1973	3.301	9.7704	17.117	22.2515	1.4095	12.3597	23.5481	8.6724	9.9058	19.6709	13.8208	3.5036	2.187	3.0153	19.635	12.0345	10.0034	1.9084	11.8589	15.254	19.7032	11.2817	2.0154	5.335	30.1523
CA9	CA9	0.3963	0.1061	0.5571	0.0723	0.8667	0.2748	0.2386	0.4592	0.9549	0.5713	0.2474	0.5461	0.2185	0.1081	0.3508	0.5966	0.9835	0.9045	5.3117	0.2081	0.5697	0.1055	0.3767	0.455	0.5726	0.6079	0.4045	0.2151	0.3178	0.7322	1.0216	0.2018	0.5844	0.4492	0.1371	0.0901	0	0.3344	0.9842	0.2098	0.0556	0.7234	0.9554	0.6727	0.3488	0.0588	0.529	0.8275
CAB39	CAB39	84.1935	42.6318	75.7042	44.4781	60.6913	78.9481	83.1948	62.9491	89.005	91.7069	88.5014	70.2148	52.2269	137.456	68.7365	67.8701	66.3136	72.3184	55.855	33.1128	83.2576	54.8709	86.8121	62.9621	82.9463	69.7754	74.695	69.0394	114.6737	84.7798	59.2918	82.7536	77.5228	56.8678	48.802	72.3851	41.708	97.2377	95.1363	79.9205	51.8931	73.5547	64.0953	65.166	86.7299	70.2878	70.5557	53.6681
CAB39L	CAB39L	98.8171	10.5896	68.8096	60.574	56.7299	138.3908	66.4063	75.5558	74.6657	92.4556	63.5117	72.4516	36.7266	5.226	65.7285	40.3868	76.4247	53.2788	39.6991	34.5111	96.7434	59.1779	45.8985	44.0295	64.5257	79.406	79.0161	31.7921	124.4956	107.4749	51.3311	42.8407	63.6131	58.2458	30.5034	64.4742	24.9789	74.6369	71.979	68.5941	20.8311	64.863	57.0341	75.3305	63.2064	41.9772	42.3803	62.8253
CABIN1	CABIN1	36.2454	9.1904	41.5812	12.7105	24.5982	36.9043	18.6857	19.2116	38.5978	37.7894	25.7025	35.3065	21.7202	4.8672	32.4346	45.8952	32.0269	31.5181	27.6838	20.392	38.5354	4.5599	35.4039	12.9784	29.0886	30.0998	40.5164	16.8679	14.4112	37.7971	25.1216	27.3741	36.2094	24.3819	10.4765	10.1332	15.8064	33.005	27.0727	30.7335	7.3516	29.9925	29.6296	40.445	40.0716	13.9189	20.9855	38.6575
CABP1	CABP1	0.3698	2.1499	2.878	2.7314	0.5829	0.9266	1.3288	0.5278	0.8065	1.1813	1.2395	0.7631	1.4821	0.2553	1.4167	1.3803	0.7667	0.8414	3.5409	1.6226	0.6412	0.3404	1.1844	3.91	1.1264	0.8121	1.8269	2.1966	0.1983	0.4019	0.6057	0.9693	1.8347	0.7124	2.4738	0.7419	2.7173	2.1364	0.8645	0.6335	3.0828	1.874	1.5825	2.1236	0.3967	1.1562	2.5721	0.937
CABP2	CABP2	0	0	0	0	0	0	0	0	0	0	0	0	0	0	0	0	0	0	0	0	0	0	0	0.0378	0	0	0	0	0	0	0.0442	0	0	0	0	0	0	0	0	0	0	0.0489	0	0.0519	0	0	0	0
CABP5	CABP5	0	0	0	0.037	0	0	0	0	0	0	0	0	0	0	0	0	0	0.0771	0.2494	0	0	0	0	0.0268	0	0	0	0	0	0	0	0	0	0	0.0526	0	0	0	0	0	0	0	0.0505	0	0	0	0	0.0397
CABYR	CABYR	4.1152	0.3918	5.4	1.023	3.8801	7.5184	1.6207	3.3249	6.4071	6.5389	2.3124	6.897	3.5148	0.3094	4.2554	11.4072	3.5224	3.4788	1.3258	3.9578	7.3099	4.664	3.6826	0.7754	4.2135	6.2289	10.3015	0.8538	4.7207	10.3628	4.6021	4.68	6.1866	5.736	0.9964	0.5683	0.2382	5.2901	5.1177	3.728	0.7955	3.5683	8.6819	3.9699	4.3467	0.3165	2.2438	7.0415
CACNA1A	CACNA1A	0.1211	0.106	0.1567	0.1149	0.1243	0.1609	0.1359	0.1647	0.2121	0.1632	0.1567	0.2498	0.157	0.0234	0.14	0.108	0.088	0.1142	0.3535	0.1939	0.1104	0.2124	0.1684	0.1852	0.1399	0.1903	0.1959	0.1283	0.1507	0.131	0.2954	0.1485	0.1878	0.1637	0.069	0.0929	0.1661	0.2164	0.1198	0.0919	0.1057	0.1247	0.1719	0.0752	0.1671	0.1139	0.1446	0.2544
CACNA1B	CACNA1B	0.0322	0.0172	0.1316	0.0117	0	0.0319	0.0387	0.0233	0.155	0.0309	0.0201	0.0645	0.1013	0	0.0651	0.0969	0.0255	0.1061	0.1144	0.0811	0.0832	0.09	0.0612	0.0511	0.0826	0.125	0.0299	0.014	0.0235	0.0317	0.0464	0.0737	0.0712	0.0243	0.0223	0	0.0152	0.0987	0.032	0.0511	0.0181	0.0294	0.0481	1.2093	0.1294	0.0382	0.0736	0.0336
CACNA1C	CACNA1C	6.8251	0.6746	8.9303	1.6555	3.7389	6.0806	2.933	3.4447	7.2464	8.4202	2.633	6.3237	1.5887	0.3445	4.2906	7.3393	3.0085	4.5325	4.7871	1.6665	5.2832	0.8838	5.579	1.5155	5.4473	7.116	6.4622	1.0159	2.6439	4.5463	4.4207	3.4994	3.5302	3.5805	1.3998	0.8195	0.8011	5.4151	4.5137	4.2853	0.5178	3.247	4.4654	6.3563	6.5954	0.9876	2.766	6.765
CACNA1D	CACNA1D	3.6836	0.0765	3.5704	0.4948	1.5837	5.363	0.5429	1.2197	7.668	6.9017	7.0459	3.2542	1.8365	0.0091	8.2827	2.2288	2.1664	1.1709	0.7542	1.1375	8.5431	0.5308	3.298	0.1203	2.7009	2.8094	3.3903	0.1659	2.2596	4.4554	1.3907	2.2623	3.9186	0.9539	0.1809	0.0503	0.0904	4.48	4.1632	4.6469	0.0722	2.5429	3.3688	1.748	3.0908	0.0723	1.5138	3.2859
CACNA1E	CACNA1E	0.0837	0.0318	0.0312	0.0127	0.061	0.0656	0.051	0.0404	0.0549	0.0737	0.049	0.1267	0.0137	0.0305	0.0176	0.0825	0.0692	0.0088	0.0954	0.022	0.0201	0	0.0151	0.0924	0.0588	0.0321	0.0485	0.0151	0.0509	0.0086	0.0108	0.0266	0.0514	0.0088	0.0422	0.0159	0.0124	0.0776	0.0462	0.0415	0.0098	0.0159	0.0493	0.0381	0.0307	0.0138	0.0222	0.0637
CACNA1F	CACNA1F	1.7843	0.0394	1.0345	0.1398	0.694	1.239	0.1583	0.3797	1.6025	1.5116	0.6173	1.014	0.6085	0.005	1.1979	0.9693	0.8218	1.2479	0.2013	0.5894	1.243	0.1898	1.0492	0.1706	1.2477	0.6961	0.9217	0.1997	0.6036	1.8693	0.6165	1.4402	1.136	0.5097	0.1352	0.1115	0.2287	1.7147	1.1421	1.193	0.1097	0.6086	1.3152	1.0372	1.1913	0.1182	0.2572	1.7645
CACNA1G	CACNA1G	1.4819	0.2103	1.198	0.8856	1.018	1.0099	0.4685	2.4172	0.7747	2.4406	0.6821	4.6255	0.8978	0.0415	0.1682	17.0521	0.9996	1.2688	0.641	1.091	0.3551	0.1054	0.5418	0.0447	1.1844	0.8679	9.267	0.385	0.5171	0.429	0.3984	0.2338	0.9981	0.5105	0.2081	0.0624	0.3299	0.8794	0.6815	0.7544	0.2621	1.0693	2.3691	2.7184	1.5289	0.2411	0.636	1.8596
CACNA1H	CACNA1H	2.4468	1.4808	3.3447	2.4225	1.9886	3.1999	3.4787	1.8471	2.4183	2.1669	3.1616	2.1301	2.2299	0.9642	2.7575	0.9698	2.4658	3.0652	32.4555	0.994	0.6695	0.5759	3.6987	5.2099	5.6667	1.5423	2.1333	2.7368	1.1912	2.076	1.7457	2.5126	4.6671	1.1825	1.1186	1.2044	4.2971	5.7962	2.5213	2.0058	1.3638	2.0073	1.6654	0.995	2.7979	2.3206	4.041	1.4278
CACNA1I	CACNA1I	0.4724	0.0664	0.2944	0.0862	0.4327	0.4387	0.1016	0.1283	0.3667	0.63	0.212	0.148	0.2651	0.0355	0.9185	0.2032	0.5101	0.5916	0.1696	0.2233	0.4585	0.059	0.2245	0.0574	0.2181	0.5194	0.2302	0.2885	0.4004	0.4946	0.676	0.2857	0.6967	0.1488	0.0204	0.0134	0.0629	0.3851	0.3716	0.4299	0.0249	0.438	1.1881	0.1934	0.4084	0.0438	0.2252	0.4547
CACNA1S	CACNA1S	0.0105	0.0056	0.0135	0.0064	0	0	0	0	0	0	0.0493	0	0	406.6094	0	0	0	0.0133	0.5183	0	0	0	0.0091	0.093	0	0	0.0488	0	0	0	0	0.0402	0.0194	0	0.0091	0.008	0	0.0404	0	0.0139	0	0.024	0.0175	0.0128	0.0265	0.0416	0.0201	0
CACNA2D1	CACNA2D1	13.6531	23.377	14.0166	13.0894	11.2559	11.3542	48.6049	10.9204	10.3471	15.8194	30.9816	7.6199	7.7159	99.9509	9.2955	8.2784	7.6285	16.6383	18.4218	3.835	7.9901	10.2515	14.8918	19.7526	11.3632	12.2597	24.3706	14.8691	30.4171	12.3462	8.1071	20.0521	15.3475	5.25	32.1994	24.2818	13.2853	15.1955	14.9764	6.8117	13.5209	22.5244	7.3016	6.3867	7.7372	15.4759	12.0084	12.6005
CACNA2D2	CACNA2D2	5.7083	0.5716	7.0958	1.1073	4.7754	8.9615	1.5583	2.5742	9.3463	10.2287	4.0959	7.4335	2.6528	1.3572	3.5905	6.9701	4.7143	3.4888	1.9284	2.8388	12.1763	1.2973	4.7298	0.7177	5.2108	7.0898	8.086	0.9248	2.2202	8.9365	5.3919	4.425	4.449	4.3286	1.3208	0.7494	0.7883	4.417	3.7448	5.8576	0.4602	7.4175	7.1711	5.7821	5.1095	0.7067	2.6202	7.7948
CACNA2D3	CACNA2D3	0.9317	0.3761	1.467	0.7881	1.0041	0.6153	1.2546	1.2225	1.3515	1.5184	1.1382	0.9981	1.7548	7.0742	0.9903	0.8131	1.3539	2.4143	1.3852	0.9929	0.9124	1.1958	1.692	0.5724	1.2031	0.8286	0.5388	0.8796	1.6737	0.7484	0.752	1.2205	1.5059	0.3912	0.8407	0.9721	0.3677	1.2121	1.4979	1.68	0.521	0.6779	1.4144	0.7859	1.2225	1.8024	0.8841	1.1455
CACNB1	CACNB1	2.6307	0.6107	3.9133	0.9772	3.5249	3.3351	1.5912	2.3345	3.5364	4.2714	2.2704	4.9269	2.2346	60.3561	3.8715	2.9351	2.888	3.814	2.6649	3.9236	3.666	1.5364	4.2674	0.7692	2.8036	3.3976	2.641	1.6767	2.9721	3.8486	3.5277	6.4466	3.5833	2.2731	0.6755	0.9934	0.8929	3.5407	6.7343	5.526	0.5102	3.1756	3.023	1.5896	7.0563	1.2961	2.0946	3.8552
CACNB2	CACNB2	1.5756	0.3669	1.2623	1.3432	1.0426	1.3006	1.6404	2.6627	1.3809	2.5896	1.3633	1.1872	0.6924	0.1433	1.0828	0.9331	0.8218	0.9555	1.304	0.8276	1.0013	0.593	1.3714	0.4487	1.9017	1.1385	1.3084	0.5144	2.4891	1.4485	0.989	0.923	1.8837	0.8844	0.5627	0.2985	0.4055	1.9534	2.2968	2.093	0.2923	0.9314	1.4522	1.8275	1.1916	0.2681	1.6075	1.5944
CACNB3	CACNB3	13.897	2.3809	14.6084	2.8489	9.3228	12.3184	3.7476	7.0262	14.2826	11.7464	6.2433	15.9706	6.4409	0.6806	13.2584	19.4463	10.8865	9.1272	6.1653	9.9194	14.8437	2.8411	11.17	2.5413	10.0396	9.4115	17.3258	4.6908	4.0855	14.8569	12.9532	9.8097	9.8117	9.7504	2.1106	2.2481	4.1132	10.6688	8.776	11.2248	2.1435	10.0824	12.0788	18.5907	11.1121	4.567	5.7362	12.2074
CACNB4	CACNB4	1.3787	0.0864	1.7781	0.2155	0.343	0.9181	0.5214	0.5712	0.836	1.5414	0.9184	0.6661	0.2401	0.0503	0.3877	0.5336	0.3958	0.4382	0.3175	0.2159	1.1771	0.2254	0.8178	0.1205	0.9488	1.0929	0.6808	0.3521	0.9187	1.3228	0.2065	0.6294	0.3773	0.3415	0.2544	0.278	0.1049	0.8593	0.6191	0.9922	0.0696	0.6713	0.5142	1.0659	0.8379	0.2926	0.4326	1.2859
CACNG1	CACNG1	1.1746	0.0262	0.7506	0.0893	0.3746	2.23	0	0.2836	0.5443	0.8937	1.6806	0.981	0.3855	280.1425	1.4853	0.3158	0.5344	0.4965	0.0669	1.1825	1.4072	0.0978	0.5075	0	1.1393	0.4505	0.5904	0.1594	0.5709	0.7837	0.858	0.4361	0.8571	0.3082	0.0423	0.0371	0.2318	1.2766	0.6483	1.3603	0	0.335	0.2441	0.2967	1.3539	0.0242	0.28	0
CACNG2	CACNG2	0.0098	0.0211	0.0126	0.0359	0	0	0.1099	0.0071	0.0091	0.0283	0.0153	0	0.031	0	0.0124	0	0	0	0.0807	0.0103	0.0141	0	0.0085	0.0434	0.0237	0.0201	0.0182	0	0.0287	0	0	0.0626	0.0362	0	0.119	0.0447	0.0116	0	0	0	0.0207	0.0224	0	0	0.0247	0.0243	0.0687	0
CACNG3	CACNG3	0	0	0	0	0	0	0	0.0241	0	0	0.0519	0	0	0	0	0	0	0	0	0	0	0	0	0	0	0.034	0	0	0	0	0	0	0	0	0	0	0	0	0	0	0	0	0	0	0	0	0	0
CACNG4	CACNG4	32.4209	0.0286	40.2109	2.1085	15.4224	51.5623	2.907	7.0199	32.8646	23.5357	34.8103	40.0602	7.9279	0.0485	21.0716	27.2327	24.5407	12.7639	1.8487	13.0773	24.6477	5.3285	14.4616	0.4712	31.1632	11.4588	36.0079	0.0965	17.8943	36.1219	15.6257	17.6367	22.2269	5.9135	1.3379	0.0539	0.0211	23.9459	23.0559	28.8115	0.0125	11.4641	18.0816	12.1413	25.762	0.1934	10.1289	14.9473
CACNG5	CACNG5	0	0	0	0.0037	0	0	0	0	0.0112	0	0.0282	0	0.019	0	0	0	0	0	0.033	0.0063	0.0087	0	0	0.0053	0	0	0	0	0	0	0	0	0.0056	0	0	0.0091	0	0.0092	0.01	0.008	0	0	0	0	0.0076	0	0	0
CACYBP	CACYBP	44.4709	45.3063	33.8779	24.6099	35.7405	36.8088	37.6043	40.9866	49.8201	41.5045	39.3232	47.1956	32.7831	28.0847	35.159	46.3945	40.0597	36.7642	38.9748	34.6807	47.8617	31.9835	42.4421	37.4208	38.4476	36.295	40.4827	39.9544	44.3242	51.5756	43.8367	34.7456	31.6262	43.9324	29.5755	37.8903	37.581	41.9114	41.5746	39.4719	42.1893	38.6917	40.1062	46.6862	34.1288	46.5801	29.9806	42.8883
CAD	CAD	37.3362	10.4252	33.2705	11.4304	27.434	28.4904	16.5503	17.3825	39.7774	33.6849	18.0476	38.9746	16.6556	2.1994	34.7288	60.9334	29.685	31.8399	20.4906	16.7918	31.9113	4.6733	34.0055	12.618	29.7757	29.7406	37.7119	18.674	11.633	35.26	32.3464	21.3393	26.5655	29.8961	11.2445	10.2608	10.2755	27.5678	27.2163	29.7081	10.2128	23.9293	25.9125	50.225	30.3498	10.783	20.7918	42.3047
CADM1	CADM1	26.7891	10.0165	16.1034	4.8503	11.6	22.7399	5.6143	12.7247	26.7479	23.7541	8.3013	18.2429	7.9247	2.6045	15.5719	23.0508	11.9831	13.76	5.1141	8.9534	16.3105	13.565	16.8581	4.5843	18.2178	24.7557	25.4989	2.8681	16.1585	22.2767	23.848	10.5031	16.45	28.8565	6.12	3.058	4.1793	14.0806	11.901	15.2003	5.5432	16.958	16.6763	32.0198	11.6886	3.5879	6.8682	38.0459
CADM3	CADM3	5.8139	2.3155	7.4945	14.0185	7.5352	11.5343	16.3731	11.7687	1.8267	4.6006	6.2051	24.632	10.4235	1.0214	2.66	2.6718	16.5587	7.7503	34.3	1.6008	9.073	4.2901	8.5453	2.1943	11.7402	3.1001	1.0605	18.9363	7.053	5.3657	3.365	5.3771	3.8472	1.1266	3.3086	22.1553	8.7265	8.6415	5.101	3.442	4.6594	10.7341	5.1087	2.8923	9.0603	11.3987	5.854	3.048
CADM4	CADM4	59.5147	7.7121	74.8772	7.0721	55.8202	89.4062	18.3621	22.3292	92.5451	62.1361	35.1665	80.8566	40.1139	3.7131	65.3674	64.4839	78.8981	48.2585	28.1119	58.1288	102.6105	14.2112	65.3118	6.4332	45.1886	58.009	67.1178	5.0576	14.0595	76.9219	99.3692	48.5929	53.8387	73.751	6.7136	2.1823	9.0247	40.2019	36.7884	49.1763	5.3078	61.3302	111.6733	95.1734	58.6835	5.4853	27.5471	70.376
CADPS2	CADPS2	50.016	7.1959	56.7618	16.9273	29.7342	46.2406	25.3469	40.1766	43.2816	41.0067	39.863	41.2386	19.5543	2.3165	31.5214	33.3942	37.9055	29.7941	14.0351	11.6101	46.0572	28.289	44.3806	9.0451	36.8046	32.1805	37.9197	15.1949	55.1027	47.5237	20.9887	34.245	39.7413	22.5581	13.3573	13.77	10.513	41.5066	43.511	36.7039	6.8402	30.0055	40.1481	34.2822	47.3456	17.0255	27.6816	45.8205
CALB1	CALB1	0.1785	0.1626	0.3765	0.1031	0.0879	0.0354	0.361	0.2004	0.2068	0.4032	0.209	0.1454	0.0914	0.0195	0.1919	0.1152	0.0354	0.1019	0.0855	0.1313	0.0385	0.0416	0.27	0.1577	0.2293	0.1917	0.4059	0.2035	0.1107	0.1429	0.1473	0.0568	0.2304	0.045	0.0926	0.1962	0.074	0.363	0.2513	0.1418	0.1566	0.1528	0.1707	0.1732	0.1908	0.0221	0.1589	0.2913
CALB2	CALB2	11.9876	322.0145	88.148	170.1608	99.3008	25.7149	198.6191	36.5737	10.9707	34.2746	117.7056	12.1084	227.3014	0.3884	54.3329	16.8384	32.1685	101.369	256.955	82.3236	15.7801	63.0292	87.7283	315.7636	56.4712	27.6618	49.7422	324.9612	54.3812	9.136	20.6293	117.8886	123.6763	4.2937	223.7691	262.201	457.5639	55.0958	44.7817	21.4692	406.9786	247.8492	29.741	3.9066	10.6458	191.7161	124.1795	13.8847
CALCA	CALCA	0.03	0.0482	0	0.0182	0.0656	0.0297	0	0.0217	0	0.0288	0	0	0.0472	0.0164	0.0379	0	0.0298	0	0	0.063	0.0431	0	0	0	0.0241	0	0.0278	0.0651	0.0219	0	0	0.1909	0.0276	0	0.0519	0.0227	9.9049	0	0	0.0397	0.0631	0.1711	0.0249	0.0727	0	0.0148	0.8196	0
CALCOCO1	CALCOCO1	79.5694	46.7029	92.3095	45.1906	58.8833	87.648	63.8942	41.6958	70.31	67.2216	44.1867	68.7148	49.4875	27.3488	69.2111	57.2323	63.152	74.4351	75.9591	72.5265	74.4993	29.5863	66.662	65.1639	74.01	56.8204	76.0325	51.5867	46.2097	64.6206	56.481	72.0398	75.212	68.0005	55.1991	50.4171	59.5687	77.9358	59.9728	60.9088	52.5621	72.9131	60.79	67.6902	57.4067	44.4031	62.5407	77.2361
CALCOCO2	CALCOCO2	72.501	57.9131	69.203	70.4668	61.6427	70.2642	93.4694	67.3453	65.4552	72.7394	67.1067	60.8899	54.4845	37.1739	69.0857	47.9974	65.7576	67.4588	61.2801	45.7427	61.9307	55.8402	70.2122	71.1486	71.8905	54.1971	61.1571	76.197	87.9181	66.4534	50.2399	56.529	70.1543	37.0119	71.8165	85.0871	60.7119	98.1642	68.3747	62.1856	62.396	68.4278	56.6545	55.4085	51.1271	61.9455	77.7741	62.4488
CALCR	CALCR	0.6641	0.0728	0.0965	0.4038	1.4854	4.0365	2.48	0.2733	1.3148	0.3481	1.3428	0.5105	0.3447	1.1531	0.8016	0.3246	1.3035	1.0143	0.7431	0.9037	0.8462	4.0899	0.8869	0.6665	0.2302	1.2812	1.3584	0.5243	1.8597	3.9411	0.7471	0.3074	1.7527	0.5133	0.261	0.6291	0.1251	0.799	0.7747	1.1187	0.1482	6.1129	2.798	0.2013	0.3416	0.3805	0.7483	4.491
CALCRL	CALCRL	14.5245	53.2374	36.0478	61.0314	16.4458	9.3957	36.8637	33.5289	19.2861	32.0908	32.4147	9.4914	14.1723	10.2148	22.5885	10.9875	25.9041	19.1472	67.0384	3.6358	7.4201	17.6174	24.3042	51.6655	27.5513	11.939	19.4314	49.1719	37.4721	10.3518	5.5112	13.2185	20.6269	11.8592	109.3332	64.7871	30.9853	36.9417	23.341	15.6702	42.2416	17.9539	14.0677	6.3536	10.4036	35.213	39.9168	11.89
CALD1	CALD1	243.92	77.7659	178.8987	126.2823	183.7558	176.3393	292.6571	237.0758	312.2535	240.8319	228.5789	228.8284	102.8464	21.4177	225.2338	273.3351	252.8931	220.0104	404.0065	52.2972	138.4397	197.2479	288.6039	205.5987	291.5596	152.1933	207.3609	146.5571	273.3767	199.4142	251.4011	161.2016	250.5065	102.9809	90.4975	109.3386	91.1352	297.846	329.2115	165.3635	69.1435	191.3526	158.1017	144.7881	187.1212	145.2537	248.7731	171.0286
CALM2	CALM2	253.8196	125.9304	160.9088	149.2945	211.34	177.2445	211.2784	209.0428	200.1231	217.4931	257.002	201.8663	191.2801	33.992	189.9091	229.9725	265.519	253.7714	204.6308	194.3943	217.8877	385.8018	214.4078	184.7733	193.3646	250.163	242.7355	184.1951	424.9871	305.8713	209.6809	257.3969	224.2979	235.6871	131.2906	201.8	180.8592	234.3232	258.7021	239.1597	161.8541	208.036	261.9173	193.9749	163.7891	272.3283	179.6497	245.9075
CALM3	CALM3	109.014	45.8778	107.2394	60.2115	95.3727	132.1931	81.1346	82.1994	127.4711	110.1396	90.9123	117.0242	107.3625	59.0994	99.1074	157.4887	115.7022	96.3898	127.1442	88.6997	134.1874	30.3512	110.3717	66.4259	100.5877	90.7648	105.5147	142.6312	47.9513	114.8441	97.4576	96.1198	100.1395	107.0878	44.48	57.0529	105.6306	102.034	75.5153	91.5088	53.1278	116.5433	126.1845	119.5558	105.9013	108.2322	90.4787	103.797
CALML3	CALML3	0.3519	0	2.7883	0.107	0.7695	2.8928	0.1211	0.3568	0.8804	0.6425	0.3844	0.8816	1.0808	0	0.4894	0.227	1.7116	0.4015	0.1925	1.0349	3.1363	0.5623	1.1554	0.2175	0.4237	0.5758	1.1754	0.1528	0.3848	1.9069	1.7417	0	0.5513	1.0636	0.1521	0	0.4166	0.7019	0.0583	1.2574	0	0.7226	1.9306	1.0667	0.7522	0.0348	0.4473	0.8266
CALML4	CALML4	0.0632	0	0.0808	0	0.1936	0.1503	0.1415	0.0366	0.1524	0.1945	0	0.0634	0.01	0.0069	0.096	0.0544	0	0.0802	0.0346	0.0133	0.0546	0	0.0874	0.067	0.0711	0.1552	0.0822	0.0137	0.0277	0.0156	0	0.0644	0.0583	0	0	0.0288	0.0299	0.0679	0.0838	0	0.0177	0.0433	0.0631	0.092	0.0636	0.0125	0.0402	0.0495
CALML5	CALML5	19.758	0.9372	42.5861	2.5267	42.3358	15.7435	10.6628	4.858	238.0406	42.6022	41.8788	27.7672	75.0506	0	3.7799	65.0721	18.8184	45.7624	42.5801	98.3378	73.3724	0.4369	61.2392	0.4507	23.2335	184.4741	109.731	0.1583	1.2226	9.8782	53.1563	3.8054	2.6207	98.6242	5.8	0	4.1432	7.7191	3.38	53.0741	0	24.4554	133.9483	213.0629	198.9404	0	39.9944	85.35
CALR	CALR	541.8899	278.9098	442.1541	290.5956	587.5783	750.5607	419.2037	371.8624	623.8538	439.764	492.876	712.0651	622.9718	90.4588	594.1939	824.6339	730.7372	588.946	522.9599	496.5532	617.3764	102.0652	691.1107	366.572	445.4129	477.3683	732.0575	501.4245	314.6941	663.0892	541.243	481.6387	589.0168	776.1466	181.5825	258.3696	413.0863	466.0371	321.6814	459.7657	296.48	697.0589	887.5844	654.1342	685.4718	523.9506	510.257	686.7108
CALU	CALU	104.0622	80.0448	69.2575	99.4336	103.8208	102.1719	145.2425	108.2829	77.5934	92.0348	101.9557	119.847	79.1816	41.809	94.7673	186.5061	117.2808	102.5106	137.3833	39.1469	64.3817	69.2731	109.0618	90.779	88.3208	78.6314	130.8227	183.24	171.9368	94.3649	64.5829	88.4875	103.4131	73.6145	54.7786	143.3006	64.9009	109.8395	104.5721	79.4856	81.0269	111.2176	95.9649	85.2122	100.5052	141.029	100.9794	98.097
CAMK1	CAMK1	1.995	5.77	3.0598	3.1536	1.7709	1.7436	2.9681	1.3259	1.8923	3.0226	2.0515	1.9406	4.1406	0.4099	2.9678	2.5238	1.8407	2.619	4.8473	1.8491	1.4509	0.3282	3.4276	7.9183	1.8651	2.2323	2.8747	4.8669	0.7529	0.5782	1.3312	2.9281	2.7256	1.7737	3.4095	3.1304	7.808	3.0971	1.3601	1.8328	5.3179	3.1865	1.9902	1.4799	1.4166	5.2445	3.8043	1.6847
CAMK1D	CAMK1D	11.5104	5.031	8.2597	13.6447	11.089	12.7006	22.8618	14.2747	7.5439	10.4708	12.3741	9.6656	9.2214	2.2751	8.8942	7.28	12.9252	10.8422	15.9237	5.1028	9.5856	3.3953	14.7017	9.5252	11.8212	7.8755	9.1305	19.6002	13.4033	9.0697	5.4024	9.4206	8.5628	4.0604	6.3672	21.7046	7.2604	15.3965	10.8209	8.1653	7.062	11.051	8.3507	6.2103	7.6745	16.2889	12.2672	7.2768
CAMK1G	CAMK1G	0.134	0.0205	0.3181	0.163	0.2303	0.3983	0.2636	0.1248	0.2307	0.552	0.1494	0.1679	0.1659	0.0313	0.0726	0.7	0.1331	0.5827	0.1048	0.181	0.3028	0.102	0.1655	0	0.3535	0.0587	0.2487	0.1663	0.0419	0.1651	0.0395	0.78	0.3	0.3376	0	0.1596	0.0227	0.4848	0.0634	0.2788	0.0134	0.1966	0.0955	0.0697	0.3852	0.0947	0.1339	0.1999
CAMK2A	CAMK2A	0.1547	0.0829	0.0923	0.0752	0.1804	0.1226	0.0798	0.0896	0.0765	0.0991	0.1771	0.3747	0.1462	92.4646	0.0913	0.5101	0.1126	0.1177	0.3244	0.2275	0.0445	0.0687	0.1782	0.1184	0.0662	0.0738	0.5454	0.3359	0.1053	0.1143	0.0532	0.0788	0.1331	0.039	0.0535	0.1094	0.0733	0.1108	0.3244	0.0682	0.0362	0.1059	0.1457	0.1501	0.2204	0.2702	0.0918	0.0942
CAMK2B	CAMK2B	2.9834	0.2928	4.1326	0.1519	1.5971	6.6685	0.1344	1.2444	3.8506	2.7772	0.6339	10.1366	0.7012	43.7329	2.9528	5.7948	1.4964	2.4956	0.5768	3.3391	3.6828	0.156	1.1811	0.0897	2.0437	3.9298	4.8699	0.0509	0.4385	4.0114	5.2915	1.213	2.1523	3.5609	0.2364	0.0355	0.0555	2.8941	0.6595	1.6953	0.5698	1.987	4.5059	10.9382	8.8189	0.0656	0.7744	4.3726
CAMK2G	CAMK2G	24.6897	14.3717	21.5864	13.0455	19.4556	23.8975	20.8362	15.7785	27.7502	28.4887	19.5257	28.0468	16.9954	61.2701	17.6126	29.3693	15.9919	22.1189	51.5729	12.7062	22.0649	7.7783	24.5761	18.145	18.2868	22.1751	24.4795	18.1422	16.1652	21.9601	15.7206	18.9998	24.8436	16.2411	12.8486	13.3402	15.5109	27.1046	20.8673	20.2888	12.6057	21.392	19.8142	24.1948	22.4661	14.9611	17.2412	22.3236
CAMK2N1	CAMK2N1	110.1976	9.9441	97.6398	32.957	99.0537	153.6892	43.5187	98.0071	89.2272	106.4718	114.5437	137.689	42.6348	6.541	91.3398	65.9702	126.8572	54.1876	24.0888	107.8446	153.3292	109.5118	68.4876	14.1936	119.3799	79.905	101.2091	40.9777	142.0562	200.1188	84.2026	73.8332	70.9729	50.8046	21.0459	38.7986	13.9876	113.1269	104.0862	149.2211	12.2175	74.431	81.1782	65.2259	91.6299	43.3168	50.4086	72.9459
CAMK4	CAMK4	1.6008	0.1604	0.7059	0.239	0.5221	0.6305	0.6523	0.3763	0.7027	1.3945	0.6283	0.8503	0.3428	0.1201	0.7043	0.8758	0.3206	1.0386	0.3201	0.2753	0.8479	0.2275	1.5289	0.3555	1.0069	0.8521	0.4213	0.4523	0.744	0.5996	0.753	0.8163	0.3969	0.6308	0.4007	0.2589	0.1773	1.0558	0.7982	0.9726	0.2167	0.2937	0.5953	0.5449	0.9005	0.3401	0.6397	1.3744
CAMKK2	CAMKK2	51.4266	29.3097	41.3412	33.352	45.2213	50.7816	49.3243	36.8219	53.0359	53.8129	44.76	56.3368	38.9783	6.6901	42.6974	56.3229	43.4864	48.2349	49.8044	32.2134	44.1897	18.0047	50.4281	36.0748	43.9753	46.3539	54.7835	46.9889	42.0041	49.3921	34.6105	38.1681	51.9922	36.711	29.0595	44.3177	39.6921	56.1668	45.655	41.0234	34.6297	52.3895	42.0728	59.1498	35.7122	44.3918	44.1859	50.6412
CAMKV	CAMKV	0.2998	0.0189	0.248	0.0214	0.2893	0.0349	0.0152	0.0511	0.1144	0.017	0	0.3314	0	0	0.1115	0.3034	0.0525	0.1565	0.0724	0	0	0	0.0305	0	0	0.3066	0.2946	0	0.0129	0.0869	0	0.0898	0.0163	0.2444	0	0.0134	0	0.0677	0	0.1867	0	0	0.0293	0.663	0.0887	0	0.0224	0.1841
CAMLG	CAMLG	33.7086	13.0276	25.6835	18.279	22.3127	24.1015	22.8253	26.7918	31.9564	27.0602	24.832	29.5462	22.6362	10.6377	22.9098	26.7654	25.3581	27.7909	19.4317	32.3761	28.8399	33.5455	26.1436	17.8686	28.5892	29.1744	30.1938	22.4228	34.7606	30.5309	28.2827	22.058	23.5668	36.4486	18.9885	17.1821	27.8907	29.4949	25.3727	25.129	14.886	20.0824	25.0362	35.32	17.8322	34.744	21.0005	30.1957
[truncated: 8,830 more rows]
[truncated: 1,015 more columns]
