# Supplementary material for: Leveraging senescence-oxidative stress co-relation to predict prognosis and drug sensitivity in breast invasive carcinoma
Source: Front Endocrinol (Lausanne). 2023 Aug 4;14:1179050. doi: 10.3389/fendo.2023.1179050 (PMC10437062; doi:10.3389/fendo.2023.1179050)
Supplement: Supplementary file 2 [file DataSheet_2.zip › 3.DAFEN/estimateScore.gct]

#1.2
4	1063
NAME	Description	TCGA.BH.A0DG.11A.43R.A12P.07	TCGA.E2.A1LS.11A.32R.A157.07	TCGA.BH.A18K.11A.13R.A12D.07	TCGA.BH.A204.11A.53R.A157.07	TCGA.BH.A0BC.11A.22R.A089.07	TCGA.BH.A0DP.11A.12R.A089.07	TCGA.E9.A1R7.11A.42R.A14M.07	TCGA.AC.A23H.11A.12R.A157.07	TCGA.BH.A0C0.11A.21R.A089.07	TCGA.BH.A18Q.11A.34R.A12D.07	TCGA.BH.A1FC.11A.32R.A13Q.07	TCGA.BH.A0BJ.11A.23R.A089.07	TCGA.A7.A0CH.11A.32R.A089.07	TCGA.GI.A2C8.11A.22R.A16F.07	TCGA.BH.A18J.11A.31R.A12D.07	TCGA.E9.A1N5.11A.41R.A14D.07	TCGA.BH.A0HK.11A.11R.A089.07	TCGA.E9.A1N6.11A.32R.A144.07	TCGA.E2.A158.11A.22R.A12D.07	TCGA.BH.A18V.11A.52R.A12D.07	TCGA.E2.A1LH.11A.22R.A14D.07	TCGA.BH.A1FG.11B.12R.A13Q.07	TCGA.BH.A0DL.11A.13R.A115.07	TCGA.BH.A0B8.11A.41R.A089.07	TCGA.BH.A1FM.11B.23R.A13Q.07	TCGA.BH.A0DO.11A.22R.A12D.07	TCGA.BH.A0BV.11A.31R.A089.07	TCGA.A7.A0DB.11A.33R.A089.07	TCGA.BH.A1FJ.11B.42R.A13Q.07	TCGA.BH.A0BT.11A.21R.A12P.07	TCGA.BH.A0BM.11A.12R.A089.07	TCGA.BH.A18S.11A.43R.A12D.07	TCGA.BH.A18N.11A.43R.A12D.07	TCGA.BH.A0E1.11A.13R.A089.07	TCGA.E2.A15I.11A.32R.A137.07	TCGA.E9.A1RF.11A.32R.A157.07	TCGA.BH.A0H9.11A.22R.A466.07	TCGA.BH.A1ET.11B.23R.A137.07	TCGA.BH.A1EU.11A.23R.A137.07	TCGA.BH.A1FB.11A.33R.A13Q.07	TCGA.BH.A0B5.11A.23R.A12P.07	TCGA.BH.A18L.11A.42R.A12D.07	TCGA.A7.A0CE.11A.21R.A089.07	TCGA.E2.A1LB.11A.22R.A144.07	TCGA.E2.A153.11A.31R.A12D.07	TCGA.BH.A1EO.11A.31R.A137.07	TCGA.BH.A1EN.11A.23R.A13Q.07	TCGA.BH.A0B7.11A.34R.A115.07
StromalScore	StromalScore	521.037269114069	1131.29095606195	578.056567629134	1653.73617153278	1103.85844881903	506.565181897184	1932.32416916154	1386.68068594823	321.003675383498	759.377332928466	1307.42298567943	790.832010916302	1326.03579700928	568.154380026977	833.873464354113	958.067935277593	1103.62828971917	1089.69258712009	1683.24938859678	815.050065779189	-262.729838248573	873.192069359701	1344.6191004565	1581.30315830867	996.999450823588	464.571738558844	888.893534794739	2017.953745226	1474.3465075724	67.3062880086333	-97.0743388133171	1012.57214523051	1235.21456427162	-84.5209323008083	1235.61212272168	1816.93343413975	1337.14483563562	1145.32012187263	1032.00809471707	635.572077797668	1334.24423448968	1398.05389522237	1029.31372115083	-9.94308598409546	760.035641857032	2120.28859947468	1463.22479495039	243.27761926024
ImmuneScore	ImmuneScore	455.682451247889	177.989144172704	-151.662557947459	574.341261550803	804.555136127562	178.110670197744	1179.27299638484	723.021547991577	71.7717550791598	283.283069883216	1226.80731765675	260.572083683318	1503.68796047542	-239.080032879816	520.131751125415	259.227044806378	737.093879755531	1100.91610044728	837.251936065533	757.927759162638	483.359201768356	576.854493486157	1273.21966139568	661.856316731315	390.938653005337	377.554469403046	-259.773391236521	1680.15242250442	795.793187424495	-36.4667920887935	248.431615899728	1319.63609946828	528.448197706126	70.5715085376253	251.266283958057	1196.57186268762	692.959454403935	524.668323613092	370.807134953048	619.920599370154	526.310174944874	618.017714052908	1024.29297516442	-382.283630618613	748.940445202336	1878.40621345871	1020.7399335843	121.561437188384
ESTIMATEScore	ESTIMATEScore	976.719720361958	1309.28010023466	426.394009681674	2228.07743308358	1908.41358494659	684.675852094928	3111.59716554637	2109.70223393981	392.775430462658	1042.66040281168	2534.23030333618	1051.40409459962	2829.7237574847	329.074347147161	1354.00521547953	1217.29498008397	1840.7221694747	2190.60868756737	2520.50132466231	1572.97782494183	220.629363519782	1450.04656284586	2617.83876185218	2243.15947503998	1387.93810382893	842.12620796189	629.120143558218	3698.10616773043	2270.1396949969	30.8394959198398	151.357277086411	2332.20824469879	1763.66276197774	-13.949423763183	1486.87840667974	3013.50529682737	2030.10429003956	1669.98844548572	1402.81522967011	1255.49267716782	1860.55440943455	2016.07160927528	2053.60669631525	-392.226716602708	1508.97608705937	3998.69481293339	2483.96472853469	364.839056448624
TumorPurity	TumorPurity	0.732806910471544	0.698730934790854	0.785324076805201	0.596194927280553	0.633196488994326	0.761294134727512	0.487359057703501	0.610054451333698	0.788369573046845	0.726186516466356	0.559525773217689	0.725303534121693	0.523061012537865	0.794087519511291	0.694019319276898	0.708326320077054	0.64085572378631	0.600601487801634	0.561194905190313	0.670523524000496	0.803661801146759	0.683800920466572	0.549312075393928	0.594416085889807	0.690424654971531	0.746106250259569	0.766556475621733	0.410470559109423	0.591226660100939	0.819926287642878	0.809671188994854	0.583854198038127	0.649497886198206	0.823672235011625	0.679846001681055	0.499881114669247	0.619270571481882	0.659891384283682	0.688843247196416	0.7043573235716	0.63861823962078	0.620886592817712	0.616558122489112	0.853873927478073	0.677463658422474	0.369849576195795	0.565625803493513	0.790885717848891
[truncated: 1,015 more columns]
