# Supplementary material for: Leveraging senescence-oxidative stress co-relation to predict prognosis and drug sensitivity in breast invasive carcinoma
Source: Front Endocrinol (Lausanne). 2023 Aug 4;14:1179050. doi: 10.3389/fendo.2023.1179050 (PMC10437062; doi:10.3389/fendo.2023.1179050)
Supplement: Supplementary file 2 [file DataSheet_2.zip › 3.DAFEN/sCell21.estimateVioplot.R]

#######Video source: https://ke.biowolf.cn
######??????ѧ??: https://www.biowolf.cn/
######΢?Ź??ںţ?biowolf_cn
######???????䣺biowolf@foxmail.com
######????΢??: 18520221056

#install.packages("ggpubr")

library(limma) 
library(ggpubr)      #???ð?
cluFile="cluster.txt"       #???ͽ????ļ?
socreFile="TMEscores.txt"      #????΢?????????ļ?
setwd("D:\\BaiduNetdiskDownload\\BBB\\29.MY_DAFEN_clu")      #???ù???Ŀ¼

#??ȡ???ͽ???????
cluster=read.table(cluFile, header=T, sep="\t", check.names=F, row.names=1)

#??ȡ????΢?????????ļ?
score=read.table("TMEscores.txt", header=T, sep="\t", check.names=F,row.names=1)
score=t(score)
group=sapply(strsplit(colnames(score),"\\-"), "[", 4)
group=sapply(strsplit(group,""), "[", 1)
group=gsub("2", "1", group)
score=score[,group==0]
score=t(score)
rownames(score)=gsub("(.*?)\\-(.*?)\\-(.*?)\\-.*", "\\1\\-\\2\\-\\3", rownames(score))
score=avereps(score)

#???ݺϲ?
sameSample=intersect(row.names(cluster), row.names(score))
data=cbind(score[sameSample,,drop=F], cluster[sameSample,,drop=F])

#???ñȽ???
group=levels(factor(data$Cluster))
data$Cluster=factor(data$Cluster, levels=group)
comp=combn(group,2)
my_comparisons=list()
for(i in 1:ncol(comp)){my_comparisons[[i]]<-comp[,i]}

#????С????ͼ
bioCol=c("#E18727","#21854F","#CC66CC","#6E568C","#7CC767","#223D6C","#D20A13","#FFD121","#088247","#11AA4D")
bioCol=bioCol[1:length(group)]
for(i in colnames(data)[1:(ncol(data)-1)]){
  violin=ggviolin(data, x="Cluster", y=i, fill = "Cluster",
                  xlab="Cluster", ylab=i,
                  legend.title="Cluster",
                  palette=bioCol, 
                  add="boxplot", add.params = list(fill="white"))+ 
    stat_compare_means(comparisons = my_comparisons,symnum.args=list(cutpoints = c(0, 0.001, 0.01, 0.05, 1), symbols = c("***", "**", "*", "ns")),label = "p.signif")
  pdf(file=paste0("vioplot.", i, ".pdf"), width=6, height=5.5)
  print(violin)
  dev.off()
}


######Video source: https://ke.biowolf.cn
######??????ѧ??: https://www.biowolf.cn/
######΢?Ź??ںţ?biowolf_cn
######???????䣺biowolf@foxmail.com
######????΢??: 18520221056
