# Supplementary material for: Leveraging senescence-oxidative stress co-relation to predict prognosis and drug sensitivity in breast invasive carcinoma
Source: Front Endocrinol (Lausanne). 2023 Aug 4;14:1179050. doi: 10.3389/fendo.2023.1179050 (PMC10437062; doi:10.3389/fendo.2023.1179050)
Supplement: Supplementary file 2 [file DataSheet_2.zip › 3.DAFEN/TMEscores.txt]

ID	StromalScore	ImmuneScore	ESTIMATEScore	TumorPurity
TCGA-BH-A0DG-11A-43R-A12P-07	521.037269114069	455.682451247889	976.719720361958	0.732806910471544
TCGA-E2-A1LS-11A-32R-A157-07	1131.29095606195	177.989144172704	1309.28010023466	0.698730934790854
TCGA-BH-A18K-11A-13R-A12D-07	578.056567629134	-151.662557947459	426.394009681674	0.785324076805201
TCGA-BH-A204-11A-53R-A157-07	1653.73617153278	574.341261550803	2228.07743308358	0.596194927280553
TCGA-BH-A0BC-11A-22R-A089-07	1103.85844881903	804.555136127562	1908.41358494659	0.633196488994326
TCGA-BH-A0DP-11A-12R-A089-07	506.565181897184	178.110670197744	684.675852094928	0.761294134727512
TCGA-E9-A1R7-11A-42R-A14M-07	1932.32416916154	1179.27299638484	3111.59716554637	0.487359057703501
TCGA-AC-A23H-11A-12R-A157-07	1386.68068594823	723.021547991577	2109.70223393981	0.610054451333698
TCGA-BH-A0C0-11A-21R-A089-07	321.003675383498	71.7717550791598	392.775430462658	0.788369573046845
TCGA-BH-A18Q-11A-34R-A12D-07	759.377332928466	283.283069883216	1042.66040281168	0.726186516466356
TCGA-BH-A1FC-11A-32R-A13Q-07	1307.42298567943	1226.80731765675	2534.23030333618	0.559525773217689
TCGA-BH-A0BJ-11A-23R-A089-07	790.832010916302	260.572083683318	1051.40409459962	0.725303534121693
TCGA-A7-A0CH-11A-32R-A089-07	1326.03579700928	1503.68796047542	2829.7237574847	0.523061012537865
TCGA-GI-A2C8-11A-22R-A16F-07	568.154380026977	-239.080032879816	329.074347147161	0.794087519511291
TCGA-BH-A18J-11A-31R-A12D-07	833.873464354113	520.131751125415	1354.00521547953	0.694019319276898
TCGA-E9-A1N5-11A-41R-A14D-07	958.067935277593	259.227044806378	1217.29498008397	0.708326320077054
TCGA-BH-A0HK-11A-11R-A089-07	1103.62828971917	737.093879755531	1840.7221694747	0.64085572378631
TCGA-E9-A1N6-11A-32R-A144-07	1089.69258712009	1100.91610044728	2190.60868756737	0.600601487801634
TCGA-E2-A158-11A-22R-A12D-07	1683.24938859678	837.251936065533	2520.50132466231	0.561194905190313
TCGA-BH-A18V-11A-52R-A12D-07	815.050065779189	757.927759162638	1572.97782494183	0.670523524000496
TCGA-E2-A1LH-11A-22R-A14D-07	-262.729838248573	483.359201768356	220.629363519782	0.803661801146759
TCGA-BH-A1FG-11B-12R-A13Q-07	873.192069359701	576.854493486157	1450.04656284586	0.683800920466572
TCGA-BH-A0DL-11A-13R-A115-07	1344.6191004565	1273.21966139568	2617.83876185218	0.549312075393928
TCGA-BH-A0B8-11A-41R-A089-07	1581.30315830867	661.856316731315	2243.15947503998	0.594416085889807
TCGA-BH-A1FM-11B-23R-A13Q-07	996.999450823588	390.938653005337	1387.93810382893	0.690424654971531
TCGA-BH-A0DO-11A-22R-A12D-07	464.571738558844	377.554469403046	842.12620796189	0.746106250259569
TCGA-BH-A0BV-11A-31R-A089-07	888.893534794739	-259.773391236521	629.120143558218	0.766556475621733
TCGA-A7-A0DB-11A-33R-A089-07	2017.953745226	1680.15242250442	3698.10616773043	0.410470559109423
TCGA-BH-A1FJ-11B-42R-A13Q-07	1474.3465075724	795.793187424495	2270.1396949969	0.591226660100939
TCGA-BH-A0BT-11A-21R-A12P-07	67.3062880086333	-36.4667920887935	30.8394959198398	0.819926287642878
TCGA-BH-A0BM-11A-12R-A089-07	-97.0743388133171	248.431615899728	151.357277086411	0.809671188994854
TCGA-BH-A18S-11A-43R-A12D-07	1012.57214523051	1319.63609946828	2332.20824469879	0.583854198038127
TCGA-BH-A18N-11A-43R-A12D-07	1235.21456427162	528.448197706126	1763.66276197774	0.649497886198206
TCGA-BH-A0E1-11A-13R-A089-07	-84.5209323008083	70.5715085376253	-13.949423763183	0.823672235011625
TCGA-E2-A15I-11A-32R-A137-07	1235.61212272168	251.266283958057	1486.87840667974	0.679846001681055
TCGA-E9-A1RF-11A-32R-A157-07	1816.93343413975	1196.57186268762	3013.50529682737	0.499881114669247
TCGA-BH-A0H9-11A-22R-A466-07	1337.14483563562	692.959454403935	2030.10429003956	0.619270571481882
TCGA-BH-A1ET-11B-23R-A137-07	1145.32012187263	524.668323613092	1669.98844548572	0.659891384283682
TCGA-BH-A1EU-11A-23R-A137-07	1032.00809471707	370.807134953048	1402.81522967011	0.688843247196416
TCGA-BH-A1FB-11A-33R-A13Q-07	635.572077797668	619.920599370154	1255.49267716782	0.7043573235716
TCGA-BH-A0B5-11A-23R-A12P-07	1334.24423448968	526.310174944874	1860.55440943455	0.63861823962078
TCGA-BH-A18L-11A-42R-A12D-07	1398.05389522237	618.017714052908	2016.07160927528	0.620886592817712
TCGA-A7-A0CE-11A-21R-A089-07	1029.31372115083	1024.29297516442	2053.60669631525	0.616558122489112
TCGA-E2-A1LB-11A-22R-A144-07	-9.94308598409546	-382.283630618613	-392.226716602708	0.853873927478073
TCGA-E2-A153-11A-31R-A12D-07	760.035641857032	748.940445202336	1508.97608705937	0.677463658422474
TCGA-BH-A1EO-11A-31R-A137-07	2120.28859947468	1878.40621345871	3998.69481293339	0.369849576195795
TCGA-BH-A1EN-11A-23R-A13Q-07	1463.22479495039	1020.7399335843	2483.96472853469	0.565625803493513
TCGA-BH-A0B7-11A-34R-A115-07	243.27761926024	121.561437188384	364.839056448624	0.790885717848891
TCGA-E9-A1RH-11A-34R-A169-07	1604.43079685402	739.866759665509	2344.29755651953	0.582412579091798
TCGA-E9-A1N4-11A-33R-A14M-07	52.5506589027922	461.008087301715	513.558746204507	0.7773389625146
TCGA-BH-A208-11A-51R-A157-07	499.375102900909	116.974867894011	616.349970794919	0.767758897245922
TCGA-BH-A0DD-11A-23R-A12P-07	1753.97914824046	1009.38414397904	2763.3632922195	0.531338228205264
TCGA-BH-A0BA-11A-22R-A19E-07	1308.71947381956	1039.12314366773	2347.84261748729	0.581989491835121
TCGA-AC-A2FF-11A-13R-A17B-07	1188.38784056756	1195.90770134983	2384.29554191739	0.57762987609337
TCGA-A7-A13G-11A-51R-A13Q-07	1532.96753451727	617.665104652182	2150.63263916945	0.605282887366407
TCGA-BH-A1FD-11B-21R-A13Q-07	1050.7591544951	658.843986051638	1709.60314054674	0.655511104669384
TCGA-BH-A1EW-11B-33R-A137-07	695.535723243324	310.167143697704	1005.70286694103	0.729905444697429
TCGA-BH-A18U-11A-23R-A12D-07	900.050325954167	586.995059531643	1487.04538548581	0.679828026543518
TCGA-BH-A18M-11A-33R-A12D-07	1473.61798203935	833.029640067267	2306.64762210661	0.586896176844552
TCGA-BH-A0AU-11A-11R-A12P-07	106.049315829341	147.078059993516	253.127375822856	0.800813909061795
TCGA-BH-A1F6-11B-94R-A13Q-07	1815.50413333227	947.467577529461	2762.97171086173	0.53138692173342
TCGA-BH-A0E0-11A-13R-A089-07	165.182282536936	79.1213407178498	244.303623254786	0.801588964249483
TCGA-BH-A0AY-11A-23R-A089-07	1156.17586003058	718.218091988701	1874.39395201928	0.637053647580448
TCGA-BH-A0DZ-11A-22R-A089-07	232.877331691685	401.361114292245	634.23844598393	0.766073787049163
TCGA-BH-A0DQ-11A-12R-A089-07	692.508830799551	235.037401537801	927.546232337351	0.737699236100046
TCGA-E9-A1ND-11A-43R-A144-07	1804.85488389208	2070.82169162001	3875.67657551208	0.386565578054841
TCGA-BH-A1EV-11A-24R-A137-07	1332.39577821081	815.448056719977	2147.84383493079	0.60560869474942
TCGA-BH-A0DH-11A-31R-A089-07	1032.02211525032	865.807640432745	1897.82975568307	0.634398184042327
TCGA-BH-A209-11A-42R-A157-07	1555.09967569548	1392.8566174679	2947.95629316338	0.508191259300315
TCGA-E2-A1IG-11A-22R-A144-07	1324.16244410651	631.988326516911	1956.15077062342	0.627757427157405
TCGA-E2-A1L7-11A-33R-A144-07	1023.51053297064	1145.70302097215	2169.2135539428	0.603109549860332
TCGA-BH-A0DK-11A-13R-A089-07	193.611338195751	-168.854337456182	24.7570007395692	0.820437083937116
TCGA-BH-A0AZ-11A-22R-A12P-07	931.422766714995	203.990658120592	1135.41342483559	0.716759171788461
TCGA-BH-A18R-11A-42R-A12D-07	926.236405830159	282.991658011766	1209.22806384193	0.709161682860599
TCGA-BH-A1FN-11A-34R-A13Q-07	1585.71227761996	1728.07737956997	3313.78965718993	0.461232027668615
TCGA-BH-A18P-11A-43R-A12D-07	803.420037140696	-39.362083422644	764.057953718052	0.75368714708177
TCGA-E2-A1BC-11A-32R-A12P-07	966.519447159601	355.925558295417	1322.44500545502	0.697347182233591
TCGA-A7-A13F-11A-42R-A12P-07	1381.08432680622	824.028396469861	2205.11272327608	0.598897869734737
TCGA-BH-A0H5-11A-62R-A115-07	375.909422312406	156.472682242265	532.382104554671	0.775597812074523
TCGA-BH-A1FH-11B-42R-A13Q-07	1460.34814347712	1335.93379940097	2796.28194287809	0.527238500573794
TCGA-E9-A1RD-11A-33R-A157-07	1700.8072569068	1034.50671111621	2735.31396802302	0.534821738669449
TCGA-BH-A1FR-11B-42R-A13Q-07	1576.73947715152	1433.92525507421	3010.66473222573	0.500242199446265
TCGA-E9-A1RC-11A-33R-A157-07	1711.79452083089	1135.81537722714	2847.60989805803	0.520821529977703
TCGA-BH-A0BW-11A-12R-A115-07	1065.54847664386	2678.80296582003	3744.3514424639	0.404271103517172
TCGA-AC-A2FB-11A-13R-A17B-07	1592.80235552948	1311.08273433952	2903.885089869	0.513752097422586
TCGA-E9-A1RB-11A-33R-A157-07	1454.81748792005	1289.27164633429	2744.08913425434	0.533732902223404
TCGA-E9-A1RI-11A-41R-A169-07	1578.20568901042	764.308348216623	2342.51403722704	0.582625374561535
TCGA-BH-A1F8-11B-21R-A13Q-07	1233.82065671507	611.139240322167	1844.95989703724	0.640378076665998
TCGA-BH-A1FU-11A-23R-A14D-07	1028.10227887997	393.19341491174	1421.29569379171	0.686874237951391
TCGA-BH-A1F0-11B-23R-A137-07	1033.28480276105	590.329254542617	1623.61405730366	0.664990737078011
TCGA-A7-A0D9-11A-53R-A089-07	1775.74274268385	1421.86751791113	3197.61026059498	0.47629570268323
TCGA-BH-A0HA-11A-31R-A12P-07	-234.713221052427	146.637162491297	-88.0760585611303	0.829793561997848
TCGA-BH-A0DT-11A-12R-A12D-07	455.794260757193	-277.335884321461	178.458376435732	0.807330090238504
TCGA-BH-A0B3-11B-21R-A089-07	862.321107112788	1009.9336187627	1872.25472587548	0.637295663950751
TCGA-A7-A0DC-11A-41R-A089-07	1332.41505992351	464.280840310302	1796.69590023381	0.645803353257763
TCGA-E9-A1NG-11A-52R-A14M-07	1818.41776268855	1221.01110736509	3039.42887005364	0.496581773295623
TCGA-BH-A0H7-11A-13R-A089-07	369.956719009121	188.452240008487	558.408959017608	0.773180591103808
TCGA-E2-A15M-11A-22R-A12D-07	1545.89691462046	795.54772817975	2341.44464280021	0.582752947129754
TCGA-LL-A73Y-01A-11R-A33J-07	850.863976537109	1161.42424468258	2012.28822121969	0.621321841998566
TCGA-E2-A1IU-01A-11R-A14D-07	7.7486263090777	398.375698327035	406.124324636113	0.787162595038731
TCGA-E9-A1NH-01A-11R-A14D-07	1330.53540409475	727.018749177664	2057.55415327241	0.616101819752913
TCGA-BH-A1EY-01A-11R-A13Q-07	1432.54718524153	1555.21065263203	2987.75783787356	0.503150877006278
TCGA-AO-A1KS-01A-11R-A13Q-07	384.531664759409	266.237403219569	650.769067978978	0.764511891731776
TCGA-B6-A0I6-01A-11R-A034-07	431.288858543656	-8.35630104880773	422.932557494848	0.785638533085841
TCGA-D8-A27H-01A-11R-A16F-07	772.387620307612	369.403416389607	1141.79103669722	0.716106054357296
TCGA-A2-A0EM-01A-11R-A034-07	862.213660250017	185.263154293052	1047.47681454307	0.725700278672745
TCGA-E2-A1II-01A-11R-A144-07	225.772395438306	2481.75452406241	2707.52691950072	0.538263737021083
TCGA-BH-A0H3-01A-11R-A12P-07	1232.09789424685	792.659932119446	2024.7578263663	0.619886587235417
TCGA-E2-A1IL-01A-11R-A14D-07	753.122937488989	-119.68104343221	633.441894056779	0.766148935396387
TCGA-BH-A0GY-01A-11R-A056-07	586.116966144051	771.732057738822	1357.84902388287	0.693612990371261
TCGA-BH-A0DG-01A-21R-A12P-07	1502.94616486784	1233.59101578772	2736.53718065556	0.534670013704406
TCGA-AO-A0J9-01A-11R-A034-07	1505.39283516957	1808.58204368191	3313.97487885147	0.46120790379425
TCGA-A2-A0CY-01A-12R-A034-07	-874.491834331666	-417.378681976605	-1291.87051630827	0.914972890033085
TCGA-AC-A3TM-01A-11R-A22K-07	342.037492835987	934.316980038012	1276.354472874	0.702180285839748
TCGA-OL-A66I-01A-21R-A29R-07	1124.95084343638	2667.66504303281	3792.61588646919	0.397781103838107
TCGA-E9-A2JS-01A-11R-A180-07	362.931988247207	96.7667545479411	459.698742795149	0.782288154018544
TCGA-A1-A0SE-01A-11R-A084-07	770.189142130769	24.6828543182063	794.871996448975	0.750706686321308
TCGA-B6-A1KI-01A-11R-A14M-07	756.690160423127	-311.635280983072	445.054879440055	0.783625335871367
TCGA-AO-A0JJ-01A-11R-A056-07	1472.09986789677	1700.8318145901	3172.93168248687	0.47947780658291
TCGA-AR-A252-01A-11R-A169-07	1397.0317883097	2449.59593292385	3846.62772123355	0.39049460884769
TCGA-BH-A0E2-01A-11R-A056-07	865.111560304717	434.154232328209	1299.26579263293	0.69978178349002
TCGA-A8-A07E-01A-11R-A034-07	1490.08721357698	938.89075578207	2428.97796935905	0.572263498902229
TCGA-E9-A22E-01A-11R-A157-07	1972.02718040552	1247.59044221298	3219.6176226185	0.473452757211052
TCGA-BH-A0W3-01A-11R-A109-07	-262.623572373888	133.05633433408	-129.567238039808	0.833177036830517
TCGA-A1-A0SK-01A-12R-A084-07	-1247.92524521623	-1204.64300746283	-2452.56825267906	0.970142507670828
TCGA-AC-A2BM-01A-11R-A21T-07	246.922320657992	801.89882512407	1048.82114578206	0.725564497802601
TCGA-AR-A0TP-01A-11R-A084-07	-451.10221690175	-585.776517868267	-1036.87873477002	0.899232044178921
TCGA-A2-A0CW-01A-21R-A115-07	-294.570823574159	604.835363910747	310.264540336588	0.795762673155123
TCGA-PL-A8LY-01A-11R-A41B-07	-430.158943059	334.977288442803	-95.1816546161967	0.830375188672047
TCGA-A2-A0T7-01A-21R-A084-07	911.107723629787	531.501393777635	1442.60911740742	0.684597114454991
TCGA-A8-A086-01A-11R-A00Z-07	1027.78553110873	175.412917094233	1203.19844820296	0.709785425361144
TCGA-GM-A3NY-01A-11R-A21T-07	281.81006948766	366.82111312847	648.63118261613	0.764714143394805
TCGA-B6-A0RO-01A-22R-A084-07	-245.023810175542	-77.5252418431128	-322.549052018655	0.848505956904368
TCGA-A8-A090-01A-11R-A00Z-07	836.435177072717	876.855239251172	1713.29041632389	0.655102265022293
TCGA-AR-A24L-01A-11R-A169-07	1111.41579543535	158.94884075516	1270.36463619051	0.702806031475434
TCGA-A2-A0EQ-01A-11R-A034-07	521.977088587047	2318.04229625871	2840.01938484575	0.521772360086843
TCGA-EW-A1IY-01A-11R-A13Q-07	1304.45873870995	1605.3540771081	2909.81281581805	0.513005392219181
TCGA-AR-A1AM-01A-41R-A22K-07	832.552539617911	754.801614168085	1587.354153786	0.668956441428559
TCGA-A2-A0YM-01A-11R-A109-07	317.176147292975	1112.84078212516	1430.01692941814	0.685943273632051
TCGA-AR-A24S-01A-11R-A169-07	1584.58629583156	1650.60420435394	3235.19050018549	0.471438041668207
TCGA-BH-A0DS-01A-11R-A056-07	953.105220502728	1132.90511642068	2086.01033692341	0.612806341839045
TCGA-D8-A1X7-01A-11R-A14M-07	566.659934854869	173.556419622997	740.216354477866	0.755982626922027
TCGA-A8-A08O-01A-21R-A056-07	627.103014271068	-345.966916927212	281.136097343855	0.798344802589732
TCGA-E9-A248-01A-11R-A169-07	544.917685210377	2077.67321300154	2622.59089821192	0.548729049864328
TCGA-EW-A1OY-01A-11R-A144-07	47.6756799259676	286.459447822155	334.135127748123	0.793635785225753
TCGA-AR-A2LO-01A-31R-A18M-07	972.388348682165	1476.53823438398	2448.92658306615	0.569859699916346
TCGA-A2-A0CS-01A-11R-A115-07	764.441558011669	553.926133609321	1318.36769162099	0.697776024011519
TCGA-A2-A0CM-01A-31R-A034-07	816.270760423438	1753.53493865176	2569.8056990752	0.555190056643477
TCGA-A2-A0YT-01A-11R-A109-07	0.40965744171055	224.973614353042	225.383271794753	0.803246343223251
TCGA-A7-A0DB-01A-11R-A00Z-07	1004.34903271833	804.345180439006	1808.69421315734	0.644457659443143
TCGA-D8-A1X9-01A-12R-A157-07	1025.4176794559	811.428040203831	1836.84571965973	0.641292433034793
TCGA-A8-A08H-01A-21R-A00Z-07	2026.51520616903	2543.9420013777	4570.45720754672	0.290662371380931
TCGA-A1-A0SP-01A-11R-A084-07	141.10971791793	1116.22085686709	1257.33057478502	0.70416579434283
TCGA-E2-A1LG-01A-21R-A14M-07	-897.135830328121	292.471622515247	-604.664207812874	0.869686488022301
TCGA-B6-A0WV-01A-11R-A109-07	-544.899472403425	-899.500897396563	-1444.40036979999	0.923777361068931
TCGA-AN-A049-01A-21R-A00Z-07	923.854173710257	862.389939911926	1786.24411362218	0.646973961056714
TCGA-OL-A6VO-01A-12R-A33J-07	-326.884506313752	551.871272996121	224.986766682369	0.803281009916733
TCGA-BH-A0BV-01A-11R-A00Z-07	1107.68244084702	1129.6323078291	2237.31474867612	0.595105784469176
TCGA-A7-A4SC-01A-12R-A266-07	899.227979818212	705.932771341824	1605.16075116004	0.667011315318318
TCGA-E2-A15T-01A-11R-A115-07	-480.587439892578	-486.406631371135	-966.994071263713	0.894697108990525
TCGA-D8-A1XJ-01A-11R-A14M-07	511.393299667871	93.5117657291079	604.905065396979	0.768834241345189
TCGA-BH-A18V-01A-11R-A12D-07	856.312072053494	1346.01875292995	2202.33082498344	0.599224837169603
TCGA-AR-A24H-01A-11R-A169-07	-41.331878666758	689.220844233126	647.888965566368	0.764784342193335
TCGA-EW-A1OW-01A-21R-A144-07	717.187447017795	551.292269271135	1268.47971628893	0.703002832726773
TCGA-BH-A0DV-01A-21R-A12P-07	1892.11169617503	1013.08679309205	2905.19848926708	0.513586684336294
TCGA-BH-A18G-01A-11R-A12D-07	303.978609992045	543.093082083457	847.071692075502	0.745622703525735
TCGA-AR-A1AU-01A-11R-A12P-07	702.894533732681	166.56544504848	869.459978781161	0.743428767594283
TCGA-GM-A3XG-01A-31R-A24H-07	-0.772094108380449	-145.622332390643	-146.394426499023	0.834540439440223
TCGA-OL-A66O-01A-11R-A31O-07	-64.0968897953467	-238.189222128476	-302.286111923822	0.846928214356044
TCGA-A7-A26F-01B-04R-A22O-07	1401.81848698674	1428.07887454683	2829.89736153357	0.523039293276796
TCGA-BH-A0C0-01A-21R-A056-07	530.358565488871	2301.90336083836	2832.26192632723	0.522743433413639
TCGA-GM-A2DB-01A-31R-A18M-07	-279.729984685821	1093.92549020012	814.195505514294	0.748829797688646
TCGA-A1-A0SN-01A-11R-A144-07	997.639090208311	1171.89812955785	2169.53721976616	0.60307165212087
TCGA-BH-A0B4-01A-11R-A00Z-07	1262.01059109164	862.356333459448	2124.36692455109	0.608347401069766
TCGA-E2-A159-01A-11R-A115-07	682.516619029406	1839.1588213176	2521.675440347	0.561052248418586
TCGA-BH-A0HU-01A-11R-A034-07	-152.7562862018	62.4393988398875	-90.3168873619123	0.829977081925775
TCGA-C8-A1HE-01A-11R-A13Q-07	290.500768084763	307.706347001779	598.207115086542	0.76946256316119
TCGA-D8-A1XG-01A-11R-A14D-07	116.068469743512	-22.5253846258033	93.5430851177088	0.814622534596701
TCGA-A7-A3RF-01A-11R-A22K-07	-109.968219513743	-372.973838450796	-482.942057964539	0.860728710843487
TCGA-D8-A1JC-01A-11R-A13Q-07	747.901303416498	716.959038868715	1464.86034228521	0.68221264722859
TCGA-E2-A15G-01A-11R-A12D-07	-10.872776940461	5.13851631110479	-5.73426062935619	0.822987816494589
TCGA-LL-A442-01A-11R-A24H-07	-190.041146927956	647.232611598453	457.191464670496	0.782517358894101
TCGA-D8-A27N-01A-11R-A16F-07	1315.07775300934	1207.52714857123	2522.60490158057	0.560939305701971
TCGA-BH-A0BP-01A-11R-A115-07	1292.22214142044	442.176576660255	1734.39871808069	0.652758117649672
TCGA-E2-A158-01A-11R-A12D-07	-1009.80524637831	-340.908280175973	-1350.71352655428	0.918424067688505
TCGA-LD-A7W6-01A-81R-A352-07	406.270656661313	478.49423241141	884.764889072723	0.74192434388585
TCGA-AC-A2B8-01A-11R-A17B-07	1398.66000131893	1218.84137938943	2617.50138070836	0.54935345752837
TCGA-E9-A1NE-01A-21R-A14M-07	1211.52487270515	2410.54216419381	3622.06703689895	0.42062280730763
TCGA-BH-A0BJ-01A-11R-A056-07	1052.72081620112	766.395105355233	1819.11592155636	0.643287170318112
TCGA-S3-AA0Z-01A-11R-A41B-07	-37.1966460485943	1169.89976966041	1132.70312361181	0.717036537706474
TCGA-AO-A0JE-01A-11R-A056-07	1617.67768213034	1768.40055890367	3386.07824103401	0.451791203343385
TCGA-A2-A25C-01A-11R-A169-07	808.328566529969	498.113276915963	1306.44184344593	0.699028919929849
TCGA-AR-A5QQ-01A-11R-A28M-07	644.037570426759	2201.36986047018	2845.40743089694	0.52109748996244
TCGA-D8-A1X6-01A-11R-A14M-07	393.538159586816	935.435012381603	1328.97317196842	0.696660045756115
TCGA-E9-A1R7-01A-11R-A14M-07	-150.527524620425	-488.017021185153	-638.544545805578	0.872130536887671
TCGA-AR-A1AW-01A-21R-A12P-07	1297.08330468074	3071.09247834085	4368.17578302159	0.318940685601894
TCGA-AC-A23H-01A-11R-A157-07	349.608754495745	-102.472265245567	247.136489250178	0.801340279260917
TCGA-C8-A274-01A-11R-A16F-07	-256.138614238759	47.9117705963401	-208.226843642419	0.839506544055492
TCGA-E9-A244-01A-11R-A169-07	160.172503679661	69.484321645726	229.656825325387	0.802872531043121
TCGA-A2-A0D4-01A-11R-A00Z-07	-210.809064211828	-438.303369779551	-649.112433991379	0.872888469175481
TCGA-B6-A0X4-01A-11R-A109-07	-1119.74756266056	-882.006706127196	-2001.75426878776	0.951981236331444
TCGA-A2-A0YD-01A-11R-A109-07	1593.50903364457	1271.1128639821	2864.62189762667	0.518688165177346
TCGA-B6-A0I2-01A-11R-A034-07	-185.773634395809	2032.61546516108	1846.84183076527	0.640165878744341
TCGA-D8-A142-01A-11R-A115-07	1107.6016134058	866.586617980764	1974.18823138656	0.625694243394732
TCGA-D8-A27R-01A-11R-A16F-07	796.261978061529	942.937959950478	1739.19993801201	0.652224050523555
TCGA-C8-A26X-01A-31R-A16F-07	1380.89582712814	2112.45641696099	3493.35224408913	0.437687876473727
TCGA-AR-A2LL-01A-11R-A180-07	417.741695720741	771.457892748446	1189.19958846919	0.71123141328332
TCGA-BH-A0E1-01A-11R-A056-07	408.156565228963	-110.757770880781	297.398794348182	0.796904970821496
TCGA-AC-A23E-01A-11R-A157-07	1711.29031634247	797.351123857241	2508.64144019971	0.562634963166791
TCGA-BH-A18I-01A-11R-A12D-07	1511.6084149233	1292.2826338045	2803.8910487278	0.526289098403613
TCGA-LL-A5YL-01A-12R-A29R-07	601.555109227013	1214.89940136178	1816.4545105888	0.643586223537848
TCGA-BH-A0BS-01A-11R-A12P-07	-219.765787182864	-36.3233090555155	-256.08909623838	0.843303163516751
TCGA-BH-A8FZ-01A-11R-A352-07	1241.97057669817	1795.22004158974	3037.19061828791	0.496866924060112
TCGA-A2-A0D3-01A-11R-A115-07	-50.350371500234	523.489217596388	473.138846096154	0.781057710385978
TCGA-EW-A423-01A-11R-A24H-07	1.40655411438138	1028.53608672778	1029.94264084216	0.727468684819898
TCGA-BH-A1FG-01A-11R-A13Q-07	76.6647266672481	172.958040509825	249.622767177073	0.801121905557899
TCGA-AC-A8OR-01A-21R-A41B-07	-800.446082397422	317.466514826426	-482.979567570997	0.86073151372378
TCGA-D8-A1XO-01A-11R-A14M-07	1251.51379442779	825.424498625842	2076.93829305363	0.613858128546383
TCGA-AC-A8OP-01A-11R-A36F-07	619.914913442115	458.145991197185	1078.0609046393	0.722604226590811
TCGA-BH-A1F5-01A-12R-A13Q-07	228.444179042992	-210.451074773442	17.9931042695499	0.821004334960982
TCGA-A2-A0ET-01A-31R-A034-07	-531.066873637094	482.59112181312	-48.4757518239737	0.826535572541908
TCGA-E9-A1N5-01A-11R-A14D-07	1260.67041114396	1125.409673681	2386.08008482496	0.577416026646287
TCGA-OL-A66P-01A-11R-A31O-07	1191.73125559952	2661.00720961797	3852.7384652175	0.389668681570959
TCGA-E2-A10E-01A-21R-A10J-07	246.37814506141	358.389412905823	604.767557967232	0.768847148126512
TCGA-A8-A0AD-01A-11R-A056-07	1100.42431096532	872.366730657653	1972.79104162297	0.625854215438333
TCGA-E2-A105-01A-11R-A10J-07	-339.159981377162	-295.411343556383	-634.571324933545	0.871845033285912
TCGA-E9-A1R4-01A-21R-A14D-07	745.684896237652	1735.00244436211	2480.68734059976	0.566022468516734
TCGA-5L-AAT0-01A-12R-A41B-07	1196.69305424246	1319.21806910964	2515.9111233521	0.561752461345876
TCGA-EW-A6SD-01A-12R-A33J-07	566.829484655965	1269.73193785673	1836.56142251269	0.641324452930791
TCGA-E9-A1RG-01A-11R-A14D-07	432.229976356066	785.297418488691	1217.52739484476	0.708302237835196
TCGA-BH-A6R8-01A-21R-A33J-07	110.617396292534	991.191480368642	1101.80887666118	0.720190152355664
TCGA-A8-A06Y-01A-21R-A00Z-07	-674.322399612647	-472.018243963916	-1146.34064357656	0.906144851166093
TCGA-C8-A1HF-01A-11R-A137-07	1075.22826769512	1588.60342314531	2663.83169084044	0.543658156544318
TCGA-A8-A0A6-01A-12R-A056-07	862.916807228516	1826.57835403234	2689.49516126086	0.54049255425818
TCGA-A2-A0EP-01A-52R-A22U-07	2006.01937656089	3037.88730483559	5043.90668139648	0.223517835473131
TCGA-D8-A3Z6-01A-11R-A239-07	656.092644980465	120.598674915501	776.691319895967	0.752467057537847
TCGA-A2-A3XW-01A-11R-A239-07	673.340423886235	1362.16080758012	2035.50123146636	0.618648352885553
TCGA-AO-A0J8-01A-21R-A034-07	657.791222704971	952.923668393815	1610.71489109879	0.666403668843141
TCGA-E9-A1N9-01A-11R-A14D-07	514.220721426321	305.003806215757	819.224527642078	0.748340341131382
TCGA-A2-A25D-01A-12R-A16F-07	718.2662590467	1991.91870129747	2710.18496034417	0.537934870338952
TCGA-A7-A13D-01B-04R-A277-07	196.063064755158	-614.926578125872	-418.863513370715	0.855902457539036
TCGA-AO-A03R-01A-21R-A034-07	246.096824221816	1261.96287153443	1508.05969575625	0.677562596092497
TCGA-A7-A3J1-01A-11R-A213-07	1041.75456558878	1752.77615462564	2794.53072021442	0.527456910789002
TCGA-E2-A15D-01A-11R-A115-07	676.34994684001	431.45281010838	1107.80275694839	0.719579466652109
TCGA-AN-A03Y-01A-21R-A00Z-07	209.931261946977	585.927490538694	795.85875248567	0.750610989111197
TCGA-E9-A1R3-01A-31R-A14M-07	1074.81368447182	1038.72510715416	2113.53879162598	0.609608127730365
TCGA-A7-A26I-01B-06R-A22O-07	1546.33400034006	764.180719957583	2310.51472029764	0.586436481488359
TCGA-BH-A18Q-01A-12R-A12D-07	147.085386434479	857.742699228294	1004.82808566277	0.729993211552665
TCGA-AN-A0FN-01A-11R-A034-07	2177.32363832899	2165.31154588564	4342.63518421463	0.322491703424878
TCGA-AO-A0J5-01A-11R-A034-07	1405.02444627776	377.227686978343	1782.2521332561	0.647420664056049
TCGA-PE-A5DC-01A-12R-A27Q-07	74.0633821351357	187.686768600647	261.750150735783	0.800055209312976
TCGA-AR-A251-01A-12R-A169-07	317.704266027779	330.083468875698	647.787734903476	0.764793915873672
TCGA-A8-A08X-01A-21R-A00Z-07	1226.99560607112	1410.0910694664	2637.08667553752	0.546948957652858
TCGA-WT-AB44-01A-11R-A41B-07	709.171093862479	549.117550996133	1258.28864485861	0.704065932538113
TCGA-LL-A73Z-01A-11R-A32P-07	1064.08896010532	1402.44244426063	2466.53140436595	0.567734267346233
TCGA-BH-A204-01A-11R-A157-07	364.548201874727	-383.625506402845	-19.0773045281173	0.824098839951791
TCGA-GM-A4E0-01A-12R-A266-07	1673.68732313069	1959.65358803424	3633.34091116494	0.419120871439437
TCGA-C8-A273-01A-11R-A16F-07	754.73693245226	234.898942761819	989.63587521408	0.731515525954293
TCGA-AO-A124-01A-11R-A10J-07	-594.050044652012	238.157220024709	-355.892824627303	0.851085872152066
TCGA-D8-A1J8-01A-11R-A13Q-07	895.707142710442	1540.09665577381	2435.80379848426	0.571441540767061
TCGA-BH-A0BC-01A-22R-A084-07	1241.91232394018	1554.93307518616	2796.84539912633	0.527168219633751
TCGA-A2-A0EU-01A-22R-A056-07	336.394391889293	16.0244825204394	352.418874409732	0.792000097832514
TCGA-AO-A129-01A-21R-A10J-07	437.134484046654	1622.05187262257	2059.18635666923	0.615913086211837
TCGA-C8-A3M7-01A-12R-A21T-07	876.666303725592	600.07447319445	1476.74077692004	0.680936544048572
TCGA-E9-A245-01A-22R-A16F-07	-59.2820411406508	-181.967042281121	-241.249083421772	0.842130439661558
TCGA-BH-A8G0-01A-11R-A352-07	1449.30009533853	1807.53243148928	3256.83252682781	0.468634051518162
TCGA-A1-A0SB-01A-11R-A144-07	-203.028513000517	-988.465203444664	-1191.49371644518	0.908928333713734
TCGA-E9-A3QA-01A-61R-A22K-07	481.029555293315	2253.66018677956	2734.68974207287	0.534899159822941
TCGA-BH-A0HF-01A-11R-A056-07	1228.20963534001	1113.22186929755	2341.43150463756	0.582754514347263
TCGA-A7-A13D-01A-13R-A277-07	189.45501292609	-317.494198929414	-128.039186003324	0.833052976374587
TCGA-BH-A18V-06A-11R-A213-07	408.04417900352	2527.49858418818	2935.5427631917	0.509759741469527
TCGA-AC-A7VB-01A-11R-A352-07	-746.572063365388	-812.99689242032	-1559.56895578571	0.930118640974215
TCGA-LQ-A4E4-01A-11R-A266-07	9.75567765456065	-445.051363997803	-435.295686343242	0.857147328757676
TCGA-LL-A5YO-01A-21R-A28M-07	889.402366275835	2816.49593201208	3705.89829828791	0.409427294651221
TCGA-D8-A1Y1-01A-21R-A14M-07	1216.04281974153	749.448029326554	1965.49084906809	0.626689626914985
TCGA-E2-A15A-01A-11R-A12D-07	757.162001398243	952.261655287093	1709.42365668534	0.655531000672377
TCGA-S3-AA12-01A-11R-A41B-07	-266.589770755958	-227.354255230368	-493.944025986326	0.861549706592906
TCGA-GI-A2C8-01A-11R-A16F-07	1609.67229674687	1228.9920747661	2838.66437151297	0.521942028527053
TCGA-AO-A12E-01A-11R-A10J-07	739.26395786217	737.312623372961	1476.57658123513	0.680954194783863
TCGA-A7-A26I-01A-11R-A169-07	1011.48192248756	262.683964351294	1274.16588683885	0.702408985778578
TCGA-A2-A0T4-01A-31R-A084-07	1341.45426860229	1275.02702335397	2616.48129195627	0.549478570284435
TCGA-AC-A2QJ-01A-12R-A19W-07	1326.01981876486	1939.77897254563	3265.79879131049	0.467470974697988
TCGA-BH-A1FC-01A-11R-A13Q-07	91.5217558584634	1597.67123740242	1689.19299326088	0.657770674769939
TCGA-A7-A13E-01A-11R-A277-07	127.797591131098	-460.066516617145	-332.268925486047	0.849260116660979
TCGA-A2-A3XZ-01A-42R-A239-07	258.247725298412	1899.21475903775	2157.46248433616	0.60448454938071
TCGA-A2-A0EO-01A-11R-A034-07	1382.41326668111	1013.60237632315	2396.01564300426	0.576224682033288
TCGA-A8-A09N-01A-11R-A00Z-07	453.258856304883	287.691255359751	740.950111664634	0.755912118402628
TCGA-D8-A1JI-01A-11R-A13Q-07	-214.426710510871	62.0208752653409	-152.40583524553	0.835026272627644
TCGA-BH-A0BL-01A-11R-A115-07	1596.81169080847	1776.03175567628	3372.84344648475	0.4535234911895
TCGA-A8-A07U-01A-11R-A034-07	983.717589121078	2375.3889771898	3359.10656631087	0.455319686094718
TCGA-AQ-A7U7-01A-22R-A352-07	1722.76317667893	2606.72560273581	4329.48877941474	0.324317739981576
TCGA-E9-A1N6-01A-11R-A144-07	1069.6390017968	495.357706879353	1564.99670867616	0.671392211942763
TCGA-AO-A0JB-01A-11R-A32Y-07	438.55804747245	690.502648058039	1129.06069553049	0.717409116559277
TCGA-BH-A0B2-01A-11R-A10J-07	1617.03934264935	1848.6461396063	3465.68548225565	0.441335755295463
TCGA-B6-A0WX-01A-11R-A109-07	1119.17895639205	951.721827753674	2070.90078414572	0.614557496805425
TCGA-BH-A1FE-01A-11R-A13Q-07	1308.83020098003	1564.48019808093	2873.31039906096	0.517597347785101
TCGA-AO-A125-01A-11R-A10J-07	-1271.0340358956	-417.609239245705	-1688.6432751413	0.936909603102889
TCGA-GM-A2DI-01A-31R-A18M-07	1495.14175891748	2646.24234181304	4141.38410073052	0.350309928283801
TCGA-AC-A3QP-01A-11R-A22U-07	1168.44238983373	1337.24184175945	2505.68423159318	0.562993769688719
TCGA-BH-A6R9-01A-21R-A32P-07	2154.13145855314	1983.41102925125	4137.5424878044	0.350838044329961
TCGA-C8-A134-01A-11R-A115-07	99.6362352026908	1207.07743831019	1306.71367351288	0.699000386073701
TCGA-LD-A7W5-01A-22R-A352-07	806.976116464935	1956.4840446084	2763.46016107334	0.531326182196866
TCGA-AR-A24U-01A-11R-A169-07	1398.03438839064	1930.46962017732	3328.50400856797	0.459314521644147
TCGA-E9-A295-01A-11R-A16F-07	677.665032245562	324.378038854227	1002.04307109979	0.73027255205483
TCGA-A7-A26F-01A-21R-A169-07	1294.23593251302	1200.15279248699	2494.38872500002	0.564363308537248
TCGA-D8-A13Z-01A-11R-A115-07	791.540422142589	1229.15604995207	2020.69647209466	0.62035427844764
TCGA-EW-A3U0-01A-11R-A22K-07	1139.07373232749	2696.47967698424	3835.55340931173	0.391990610155673
TCGA-A8-A0A2-01A-11R-A034-07	803.7072434341	706.000968707957	1509.70821214206	0.677384606142066
TCGA-E9-A227-01A-11R-A157-07	958.339577817348	1418.53195645991	2376.87153427725	0.578519101238899
TCGA-A8-A07S-01A-11R-A034-07	357.330698541314	276.252825252946	633.58352379426	0.766135574521223
TCGA-D8-A1XB-01A-11R-A14D-07	1022.63395084058	32.6188838405053	1055.25283468108	0.724914490036073
TCGA-V7-A7HQ-01A-11R-A33J-07	341.287017150928	486.605905323538	827.892922474466	0.747495720466362
TCGA-A2-A0T6-01A-11R-A084-07	1766.71657189762	1443.37330229327	3210.08987419089	0.474684174892994
TCGA-AR-A24T-01A-11R-A169-07	1611.01961713049	766.091587485147	2377.11120461564	0.578490404977918
TCGA-LL-A6FP-01A-11R-A31O-07	-888.670492233339	-424.333365057657	-1313.003857291	0.916220242232137
TCGA-A8-A0A7-01A-11R-A00Z-07	1639.8183247163	2746.97202423152	4386.79034894782	0.316349796461131
TCGA-A2-A4S0-01A-21R-A266-07	-336.19145553804	-213.350201275166	-549.541656813206	0.865664135207293
TCGA-A7-A3IZ-01A-11R-A213-07	-226.353003843806	-102.69341915922	-329.046423003026	0.849010275919334
TCGA-D8-A1XL-01A-11R-A14M-07	357.175628762045	1698.38525799216	2055.56088675421	0.616332255467359
TCGA-AR-A24O-01A-11R-A169-07	1708.29299445319	1205.13202754929	2913.42502200248	0.512550178473119
TCGA-S3-AA15-01A-11R-A41B-07	1486.45954423346	2485.04668008289	3971.50622431635	0.373554597262606
TCGA-D8-A1XY-01A-11R-A14M-07	1143.67323852245	250.565916628991	1394.23915515144	0.68975526773206
TCGA-D8-A27I-01A-11R-A16F-07	1469.28143703415	1360.48382454433	2829.76526157847	0.523055820073228
TCGA-B6-A0RV-01A-11R-A084-07	298.58862048252	883.78699121655	1182.37561169907	0.71193519571507
TCGA-AC-A2QI-01A-12R-A19W-07	1143.46529349973	1086.74416450091	2230.20945800064	0.595943644159908
TCGA-A2-A0T1-01A-21R-A084-07	1508.92987204204	2155.10396683636	3664.0338388784	0.415026072824299
TCGA-AN-A0AR-01A-11R-A00Z-07	-616.241928597011	-313.265123332501	-929.507051929512	0.892225684642121
TCGA-AN-A0XL-01A-11R-A10J-07	1230.397296722	194.194560231617	1424.59185695361	0.686522515202632
TCGA-D8-A1XF-01A-11R-A14D-07	-695.157471001642	-341.270747611591	-1036.42821861323	0.899203111952031
TCGA-EW-A1P4-01A-21R-A144-07	308.467446158812	1612.04096177	1920.50840792881	0.631821363728649
TCGA-E2-A2P6-01A-11R-A19W-07	220.265205218778	485.248556046941	705.513761265719	0.759307253848037
TCGA-A8-A0AB-01A-11R-A034-07	-84.5638160531849	-735.971330593665	-820.53514664685	0.884888304991143
TCGA-C8-A26Y-01A-11R-A16F-07	-508.802015669921	571.312671913941	62.5106562440193	0.817256051389769
TCGA-AR-A1AV-01A-21R-A12P-07	425.843875515471	106.49643876361	532.340314279081	0.775601684215665
TCGA-LL-A5YP-01A-21R-A28M-07	1283.41061403344	1022.43031656648	2305.84093059992	0.586992047223779
TCGA-B6-A402-01A-11R-A239-07	-294.374532155826	-306.877276926788	-601.251809082614	0.869439132159318
TCGA-BH-A8FY-01A-11R-A36F-07	-543.897035097659	253.891275825786	-290.005759271874	0.845968376295212
TCGA-AO-A0JI-01A-21R-A056-07	-352.200469294473	-75.333999730964	-427.534469025437	0.856559974207225
TCGA-B6-A0IE-01A-11R-A034-07	224.399570397827	-8.78559840673796	215.613971991089	0.804099686627374
TCGA-BH-A1EX-01A-11R-A13Q-07	1207.76753042784	958.151475198953	2165.91900562679	0.603495228084341
TCGA-S3-AA17-01A-11R-A41B-07	705.109773030632	2373.67189666008	3078.78166969072	0.491559542295228
TCGA-A2-A0YL-01A-21R-A109-07	1034.65400534655	773.745149085632	1808.39915443218	0.644490776313121
TCGA-AO-A0J7-01A-11R-A034-07	-220.418800473154	-418.004864459677	-638.423664932832	0.872121855129669
TCGA-A8-A075-01A-11R-A084-07	712.642435936368	1052.43548320476	1765.07791914113	0.649339922919643
TCGA-A2-A0ES-01A-11R-A115-07	1166.87134013213	770.749146624828	1937.62048675696	0.629872398760519
TCGA-AO-A12F-01A-11R-A115-07	631.57382127109	-49.6117731033109	581.962048167779	0.770983390721706
TCGA-AO-A12B-01A-11R-A10J-07	-319.450098798643	16.0115130092337	-303.438585789409	0.847018151043106
TCGA-AC-A3W5-01A-11R-A22K-07	1572.54097474962	1823.03403600076	3395.57501075038	0.450547130374855
TCGA-BH-A0HL-01A-11R-A10U-07	-875.736204648779	-1058.67485741174	-1934.41106206052	0.94890835605043
TCGA-BH-A18N-01A-11R-A12D-07	179.958591795263	-2.24242458754599	177.716167207717	0.807394375498433
TCGA-AN-A04D-01A-21R-A034-07	-947.775427949237	-723.294661718986	-1671.07008966822	0.936004752807069
TCGA-BH-A0GZ-01A-11R-A056-07	801.724434448559	213.352653096202	1015.07708754476	0.728964173403108
TCGA-GM-A2DO-01A-11R-A18M-07	326.143555697492	3058.58131030623	3384.72486600373	0.451968423504417
TCGA-D8-A27M-01A-11R-A16F-07	1270.72054113716	2044.56522748869	3315.28576862586	0.461037159483102
TCGA-A7-A4SD-01A-11R-A266-07	640.9419408712	1447.30790961256	2088.24985048376	0.612546531752772
TCGA-BH-A0EA-01A-11R-A115-07	1016.16755316023	570.46772845674	1586.63528161697	0.66903487244722
TCGA-AO-A0JM-01A-21R-A056-07	907.633767046205	562.454245939439	1470.08801298564	0.681651387195811
TCGA-E2-A107-01A-11R-A10J-07	-319.143537732705	36.4534717844754	-282.690065948229	0.845395271544495
TCGA-B6-A0IB-01A-11R-A034-07	-514.35242981402	-656.568418604502	-1170.92084841852	0.907665053996098
TCGA-AR-A1AN-01A-11R-A12P-07	1265.17250301623	682.936195290941	1948.10869830717	0.62867588810837
TCGA-EW-A6SC-01A-12R-A32P-07	1138.87436901846	836.847194930157	1975.72156394862	0.625518653313719
TCGA-OL-A66K-01A-11R-A29R-07	759.760266599154	90.9722982184686	850.732564817622	0.745264507089515
TCGA-D8-A1XC-01A-11R-A14D-07	-788.111986199485	-270.928254807957	-1059.04024100744	0.900650402788507
TCGA-E2-A15F-01A-11R-A115-07	43.2621255204465	209.972246355627	253.234371876074	0.800804502563581
TCGA-BH-A18K-01A-11R-A12D-07	843.828687571668	265.60863084685	1109.43731841852	0.719412832887118
TCGA-OK-A5Q2-01A-11R-A27Q-07	850.33603871135	1439.45364301415	2289.7896817255	0.588897927575062
TCGA-AR-A24R-01A-11R-A169-07	506.41041221579	732.7892414273	1239.19965364309	0.706052993308755
TCGA-AN-A0FK-01A-11R-A034-07	199.842440250982	65.5816738490708	265.424114100053	0.799731555565196
TCGA-BH-A0HW-01A-11R-A034-07	-1001.2397662178	-943.551176744747	-1944.79094296255	0.949388043676862
TCGA-EW-A1J1-01A-11R-A13Q-07	219.989259631006	984.099604231278	1204.08886386228	0.709693349977625
TCGA-A1-A0SH-01A-11R-A084-07	1598.11951954322	467.601390616908	2065.72091016013	0.615157134334382
TCGA-A2-A4S2-01A-12R-A266-07	773.991231554462	1406.97491540597	2180.96614696043	0.60173257727353
TCGA-EW-A2FV-01A-11R-A17B-07	801.052554195942	1147.02119892229	1948.07375311823	0.628679877182785
TCGA-BH-A1FJ-01A-11R-A13Q-07	-172.825971935384	-483.282517018634	-656.108488954018	0.873389073019684
TCGA-A8-A08S-01A-11R-A034-07	222.562641797907	292.249900329704	514.812542127611	0.777223171405848
TCGA-AO-A1KP-01A-11R-A13Q-07	-373.138556328081	-632.191400367293	-1005.32995669537	0.897196478534435
TCGA-BH-A0E9-01B-11R-A115-07	534.51989761908	566.032663754134	1100.55256137321	0.720318081216816
TCGA-A2-A1G4-01A-11R-A13Q-07	-192.657034064315	246.013251933049	53.3562178687338	0.818029691295241
TCGA-A8-A08R-01A-11R-A034-07	711.364797426204	1501.86329635173	2213.22809377793	0.597943467957392
TCGA-D8-A1XQ-01A-11R-A14M-07	764.306174767108	1548.09891019895	2312.40508496606	0.586211698521076
TCGA-D8-A1JT-01A-31R-A13Q-07	-201.821001400804	234.179197159247	32.3581957584435	0.819798648151328
TCGA-B6-A0RG-01A-11R-A056-07	224.273313693892	-284.913312171979	-60.6399984780871	0.827539324229383
TCGA-D8-A1JE-01A-11R-A13Q-07	1539.64610271665	829.248634231626	2368.89473694827	0.579473772156976
TCGA-E2-A10B-01A-11R-A10J-07	733.774477115403	523.774710408171	1257.54918752357	0.704143009070291
TCGA-A7-A0DB-01A-11R-A277-07	1304.4702027059	767.347546300085	2071.81774900598	0.614451309217287
TCGA-A2-A04N-01A-11R-A115-07	995.630697641072	271.684155784633	1267.3148534257	0.703124427153404
TCGA-BH-A0C7-01B-11R-A115-07	328.176264988751	426.387721542225	754.563986530976	0.754602338105397
TCGA-A2-A4RX-01A-11R-A266-07	1088.38262142572	945.605707508165	2033.98832893389	0.618822816062855
TCGA-A7-A0DB-01C-02R-A277-07	1196.54649907886	143.471669100607	1340.01816817946	0.695496024032469
TCGA-BH-A0B8-01A-21R-A056-07	390.927620984767	117.053529400722	507.981150385489	0.777853747930266
TCGA-A2-A1G1-01A-21R-A13Q-07	1071.31608344839	1469.45147285975	2540.76755630815	0.558730192701479
TCGA-A2-A0CZ-01A-11R-A034-07	1571.35041719918	1213.99440835527	2785.34482555445	0.528601992394858
TCGA-E9-A243-01A-21R-A169-07	1446.1864512397	2766.87333749441	4213.05978873411	0.340436247421892
TCGA-B6-A401-01A-11R-A239-07	605.19504380695	1030.00366214393	1635.19870595088	0.663719761013732
TCGA-AC-A2BK-01A-11R-A21T-07	-1173.62280507934	-614.290299523652	-1787.91310460299	0.941903796287611
TCGA-E2-A15A-06A-11R-A12D-07	478.934675777462	1739.40070983388	2218.33538561135	0.597342393790745
TCGA-E2-A1LH-01A-11R-A14D-07	738.819518435285	2234.24525280246	2973.06477123774	0.505013584406116
TCGA-C8-A1HO-01A-11R-A13Q-07	20.4075834358862	-148.955965752746	-128.548382316859	0.833094321983616
TCGA-AN-A041-01A-11R-A034-07	959.289901237033	263.668392520684	1222.95829375772	0.707739266900096
TCGA-A7-A13E-01B-06R-A277-07	1330.40721669801	1481.13675125262	2811.54396795063	0.525333567317781
TCGA-EW-A1P0-01A-11R-A144-07	334.86023471343	415.046429979726	749.906664693156	0.75505075479174
TCGA-AR-A0TT-01A-31R-A084-07	1403.02608852547	2552.62520152263	3955.6512900481	0.375712425155473
TCGA-AC-A4ZE-01A-11R-A41B-07	66.1918470790348	18.6800535220219	84.8719006010568	0.815360104675146
TCGA-BH-A0BQ-01A-21R-A115-07	1256.4426347342	1123.88175256374	2380.32438729794	0.578105614360322
TCGA-E9-A1NC-01A-21R-A26B-07	929.95961694023	1765.34555358732	2695.30517052755	0.539774820223465
TCGA-A2-A0ER-01A-21R-A034-07	0.451908310760363	224.202245295964	224.654153606725	0.803310088390182
TCGA-BH-A0HK-01A-11R-A056-07	889.790301988264	585.995587786893	1475.78588977516	0.681039187127948
TCGA-B6-A0IM-01A-11R-A034-07	516.49783577067	20.6982409928422	537.196076763513	0.775151570919405
TCGA-EW-A1PB-01A-11R-A144-07	241.857671960694	2450.6192917531	2692.4769637138	0.540124249167312
TCGA-E2-A570-01A-11R-A29R-07	940.809121349316	141.397198511487	1082.2063198608	0.722183460702053
TCGA-BH-A0DP-01A-21R-A056-07	1078.10451951645	1066.25808710999	2144.36260662644	0.606015253477977
TCGA-EW-A3E8-01B-11R-A24H-07	1033.9304613318	1732.30678004289	2766.23724137469	0.530980796080265
TCGA-A8-A0A4-01A-11R-A00Z-07	729.776609104482	-95.7669105822124	634.00969852227	0.76609536862721
TCGA-B6-A0IC-01A-11R-A034-07	-1383.44404916072	-425.067587570572	-1808.51163673129	0.942915072902586
TCGA-GM-A2DK-01A-21R-A180-07	916.808988909028	1004.61375724104	1921.42274615007	0.631717326693915
TCGA-AC-A3QQ-01B-06R-A22O-07	1123.87802400745	739.006706457258	1862.88473046471	0.638354975831574
TCGA-AN-A0XO-01A-11R-A109-07	404.865955901824	-633.718279968208	-228.852324066384	0.841147728984369
TCGA-A7-A5ZX-01A-12R-A29R-07	874.252755926886	60.3670557106959	934.619811637582	0.736997838521159
TCGA-BH-A0W7-01A-11R-A115-07	1313.63710105596	1775.96542907125	3089.60253012721	0.490175694442811
TCGA-BH-A0E6-01A-11R-A034-07	140.889784529423	910.489986362164	1051.37977089159	0.725305992111025
TCGA-AN-A0AS-01A-11R-A00Z-07	1048.1283911686	749.496074872157	1797.62446604075	0.645699279640121
TCGA-A8-A08L-01A-11R-A00Z-07	300.502801965634	1155.65817418189	1456.16097614753	0.683145749344071
TCGA-MS-A51U-01A-31R-A266-07	952.406573922942	727.964663356954	1680.3712372799	0.658745489010499
TCGA-A2-A0YG-01A-21R-A109-07	-20.5638564560654	126.312884193321	105.749027737256	0.813582062214466
TCGA-BH-A0BT-01A-11R-A12P-07	541.945737724827	587.659682153967	1129.60541987879	0.717353410509921
TCGA-D8-A143-01A-11R-A115-07	-205.195549927219	633.230803485351	428.035253558132	0.785174906833116
TCGA-C8-A138-01A-11R-A115-07	1230.43432544742	1753.26978596701	2983.70411141443	0.503665020644326
TCGA-E2-A154-01A-11R-A115-07	432.898924734698	-257.155155821799	175.743768912899	0.807565165032329
TCGA-AO-A03V-01A-11R-A115-07	140.46090922996	46.1197250618318	186.580634291792	0.806625967857803
TCGA-A8-A08G-01A-11R-A00Z-07	559.509301543615	566.930424264829	1126.43972580844	0.717677084997499
TCGA-D8-A147-01A-11R-A115-07	89.2038740356121	955.559532043511	1044.76340607912	0.725974253733452
TCGA-BH-A1FM-01A-11R-A13Q-07	908.530113811132	82.917067550239	991.447181361371	0.731334217392099
TCGA-A8-A092-01A-11R-A00Z-07	351.63799739054	239.107810780955	590.745808171496	0.770161618180029
TCGA-BH-A0BM-01A-11R-A056-07	853.472291871552	298.664250322325	1152.13654219388	0.715045259027763
TCGA-A2-A4S1-01A-21R-A266-07	1554.4788785714	1842.80163738275	3397.28051595415	0.450323617080118
TCGA-D8-A1XU-01A-11R-A14M-07	1068.58768040518	582.936868432672	1651.52454883785	0.661925361226311
TCGA-BH-A18S-01A-11R-A12D-07	-157.209829251375	189.413420893756	32.2035916423807	0.819811643754015
TCGA-OL-A5S0-01A-11R-A28M-07	887.084350354381	1306.04014708029	2193.12449743467	0.600306180214211
TCGA-A8-A06N-01A-11R-A00Z-07	-1369.34760769238	-493.269942689381	-1862.61755038176	0.945530297429641
TCGA-C8-A135-01A-11R-A115-07	846.725009203508	885.264863779931	1731.98987298344	0.653025945131221
TCGA-EW-A6SA-01A-21R-A32P-07	-722.625214176702	-942.944168339846	-1665.56938251655	0.935720239043608
TCGA-D8-A27P-01A-11R-A16F-07	327.472236099721	-154.766244772133	172.705991327588	0.807828073103425
TCGA-C8-A1HK-01A-21R-A13Q-07	-129.004725355711	183.097975493789	54.0932501380782	0.817967459489749
TCGA-E2-A156-01A-11R-A12D-07	-571.102106931819	-295.362405670339	-866.464512602158	0.888008568988924
TCGA-BH-A203-01A-12R-A169-07	495.69475810222	1103.94022732032	1599.63498542254	0.667615417574151
TCGA-AR-A24W-01A-11R-A169-07	849.874271882377	-89.5831800628489	760.291091819528	0.754050436961178
TCGA-EW-A2FS-01A-11R-A17B-07	286.65876669363	852.593025862384	1139.25179255601	0.716366168081235
TCGA-AR-A24Z-01A-11R-A169-07	39.7784807868657	170.152349412971	209.930830199836	0.804595345542988
TCGA-A2-A0SY-01A-31R-A084-07	1325.88492113078	1285.68845084141	2611.57337197219	0.550080348956231
TCGA-C8-A8HP-01A-11R-A36F-07	583.195814193315	1786.73518697287	2369.93100116618	0.579349795912879
TCGA-E2-A2P5-01A-11R-A19W-07	519.294920855067	342.238012661208	861.532933516275	0.744206496265098
TCGA-A7-A5ZV-01A-11R-A28M-07	-225.53608579845	640.517221628174	414.981135829724	0.786360113265804
TCGA-BH-A0DI-01A-21R-A12P-07	1643.59372287655	1169.24405918673	2812.83778206328	0.52517195823981
TCGA-4H-AAAK-01A-12R-A41B-07	1239.23442745785	583.344464156712	1822.57889161456	0.642897901796916
TCGA-A2-A25F-01A-11R-A169-07	2129.93287308525	3286.46147178878	5416.39434487403	0.16991682418351
TCGA-E2-A153-01A-12R-A12D-07	1620.99236921038	776.195118522951	2397.18748773333	0.576084088601906
TCGA-AC-A8OQ-01A-11R-A41B-07	1024.99423969175	1547.61972816705	2572.6139678588	0.554847155350339
TCGA-3C-AALK-01A-11R-A41B-07	1030.56754159549	643.096103342516	1673.66364493801	0.659485946561309
TCGA-E9-A22H-01A-11R-A157-07	69.2966446121656	541.991673102877	611.288317715043	0.768234749099553
TCGA-LL-A441-01A-11R-A24H-07	552.993781018181	2271.22074664757	2824.21452766575	0.523750084943014
TCGA-BH-A18P-01A-11R-A12D-07	494.342013907671	409.362897536337	903.704911444008	0.740057416830526
TCGA-GM-A2DH-01A-11R-A180-07	124.106301303915	1632.98692130605	1757.09322260996	0.650230826975427
TCGA-AR-A256-01A-11R-A169-07	68.7314963527489	441.449398196434	510.180894549183	0.777650784314389
TCGA-BH-A0HY-01A-11R-A056-07	453.706169308739	-240.289660843905	213.416508464834	0.80429140621484
TCGA-D8-A1X8-01A-11R-A14M-07	1020.3122904153	953.675374755378	1973.98766517067	0.625717208956673
TCGA-D8-A140-01A-11R-A115-07	484.527849395142	750.042501540662	1234.5703509358	0.706534044084198
TCGA-BH-A0AW-01A-11R-A056-07	1267.02195809805	2247.90405691075	3514.92601500881	0.43483834984401
TCGA-E2-A574-01A-11R-A29R-07	-1037.68486468642	-681.914537864259	-1719.59940255067	0.938488379119784
TCGA-AR-A2LE-01A-11R-A180-07	313.974008600613	270.0744124417	584.048421042314	0.770788314249555
TCGA-EW-A1OZ-01A-11R-A144-07	793.302252957515	796.240005155316	1589.54225811283	0.668717667122938
TCGA-OL-A5RW-01A-11R-A28M-07	-80.6052320335621	619.35603792365	538.750805890088	0.775007369373644
TCGA-BH-A0DH-01A-11R-A084-07	354.514013676622	533.927035574186	888.441049250808	0.741562431081443
TCGA-OL-A6VQ-01A-12R-A41B-07	1067.54981683481	722.096052822707	1789.64586965751	0.646593128902343
TCGA-D8-A1X5-01A-11R-A14D-07	904.471548676885	838.306366135654	1742.77791481254	0.651825841041645
TCGA-A2-A3KC-01A-11R-A213-07	1187.52573131649	837.84929787245	2025.37502918894	0.619815493049984
TCGA-A2-A3XS-01A-11R-A22U-07	290.254334041001	911.973704780129	1202.22803882113	0.709885758862547
TCGA-C8-A131-01A-11R-A115-07	711.964519883619	832.511820405772	1544.47634028939	0.673621475338922
TCGA-BH-A1FL-01A-11R-A13Q-07	303.487953932437	-59.0871787421711	244.400775190266	0.80158043799847
TCGA-BH-A1F0-01A-11R-A137-07	1526.17559572068	2485.40199712875	4011.57759284943	0.368091964010212
TCGA-A8-A09B-01A-11R-A00Z-07	563.499632313674	143.323838733039	706.823471046713	0.75918213640457
TCGA-E9-A1N3-01A-12R-A157-07	-379.982108829614	-536.629440010241	-916.611548839855	0.891369267755199
TCGA-EW-A1PH-01A-11R-A14M-07	-139.824777584789	293.196711610735	153.371934025946	0.809497595469603
TCGA-E2-A572-01A-13R-A31O-07	-471.845498340383	225.822993348342	-246.022504992041	0.842508092903261
TCGA-B6-A0WS-01A-11R-A115-07	1044.68550826916	1463.53801041709	2508.22351868626	0.562685677205534
TCGA-B6-A1KC-01B-11R-A157-07	-141.976835037588	-241.660622520619	-383.637457558208	0.85321702606691
TCGA-Z7-A8R6-01A-11R-A41B-07	49.5111765033378	241.981822309807	291.492998813145	0.797428371036124
TCGA-E2-A1L9-01A-11R-A13Q-07	1531.91261436867	964.401520145552	2496.31413451422	0.564129969267289
TCGA-A2-A0SV-01A-11R-A084-07	972.292670282856	1244.35519237706	2216.64786265992	0.597541034527588
TCGA-GM-A2DF-01A-11R-A180-07	724.417941752226	1733.34767262036	2457.76561437258	0.56879303720873
TCGA-A7-A26J-01A-11R-A277-07	788.812386868231	388.392915312281	1177.20530218051	0.712467953604281
TCGA-A2-A25A-01A-12R-A16F-07	1483.9435587814	1159.84792991811	2643.79148869951	0.546124763536486
TCGA-BH-A208-01A-11R-A157-07	2133.69609193933	802.874866373098	2936.57095831242	0.509629890529233
TCGA-C8-A3M8-01A-11R-A213-07	323.866029082111	-145.249210871097	178.616818211014	0.807316365817479
TCGA-BH-A0DD-01A-31R-A12P-07	94.3130070470637	136.130809182139	230.443816229203	0.802803657676161
TCGA-EW-A1PD-01A-11R-A144-07	968.898181764859	142.832445518828	1111.73062728369	0.719178973952157
TCGA-E2-A14S-01A-11R-A12D-07	216.815017440487	919.964981768911	1136.7799992094	0.716619276723811
TCGA-A2-A1FW-01A-11R-A13Q-07	429.066051280824	-49.5668118467615	379.499239434062	0.789566975147093
TCGA-A7-A13F-01A-11R-A12P-07	261.568443352171	280.996712927458	542.565156279629	0.774653416368248
TCGA-GM-A2DM-01A-11R-A180-07	-179.029546588342	726.268122644381	547.238576056039	0.77421941490242
TCGA-B6-A1KN-01A-11R-A13Q-07	461.592094084433	295.53797807596	757.130072160393	0.754355119311015
TCGA-EW-A1J6-01A-11R-A13Q-07	24.4534013959249	1240.7485420784	1265.20194347433	0.703344931187117
TCGA-BH-A0E0-01A-11R-A056-07	-523.475711260878	396.10004099691	-127.375670263967	0.832999093387743
TCGA-A8-A082-01A-11R-A00Z-07	431.426354699724	407.933475870192	839.359830569915	0.746376562473442
TCGA-GM-A5PV-01A-11R-A28M-07	-380.409897621508	608.185759774297	227.775862152788	0.803037099787191
TCGA-BH-A202-01A-11R-A14M-07	666.98202291362	1107.41030796955	1774.39233088317	0.648299526843672
TCGA-BH-A1EU-01A-11R-A137-07	1609.54509614327	1872.14555755947	3481.69065370275	0.43922634761115
TCGA-A7-A6VW-01A-21R-A33J-07	94.183281556934	915.902691758495	1010.08597331543	0.729465506192524
TCGA-AR-A0TW-01A-11R-A084-07	311.835039116186	1256.22794337467	1568.06298249086	0.671058578710048
TCGA-A1-A0SQ-01A-21R-A144-07	82.7866945432535	243.386801942791	326.173496486045	0.79434625703846
TCGA-BH-A0AY-01A-21R-A00Z-07	1483.1646126211	1194.31244775684	2677.47706037794	0.54197595084107
TCGA-D8-A27V-01A-12R-A17B-07	819.934142906238	137.654839721944	957.588982628182	0.734714800612379
TCGA-D8-A1Y2-01A-11R-A157-07	1816.37717750429	2232.65777332275	4049.03495082704	0.362974159580012
TCGA-A8-A091-01A-11R-A00Z-07	330.000348840232	186.330422510394	516.330771350626	0.777082923998021
TCGA-A2-A04X-01A-21R-A034-07	471.529820407019	1752.88809976761	2224.41792017463	0.596626105899191
TCGA-EW-A1P8-01A-11R-A144-07	409.453334875703	1424.34730350414	1833.80063837984	0.641635337179847
TCGA-C8-A12O-01A-11R-A115-07	1312.50606129406	916.209871917001	2228.71593321106	0.596119678981745
TCGA-AC-A5EH-01A-11R-A28M-07	1137.81270006454	928.201264089142	2066.01396415368	0.615123219025333
TCGA-E2-A14W-01A-11R-A12D-07	-320.676181983215	-613.706125840915	-934.382307824129	0.89254862779784
TCGA-A7-A0DC-01A-11R-A00Z-07	-773.558310188411	-952.087818059164	-1725.64612824758	0.938794503553081
TCGA-AN-A0FZ-01A-11R-A034-07	297.565944692833	-292.488881325467	5.07706336736544	0.822085283950593
TCGA-BH-A1FH-01A-12R-A13Q-07	1737.16166100078	503.724258717769	2240.88591971855	0.594684425558174
TCGA-A2-A0D0-01A-11R-A00Z-07	-751.204702127184	985.027901580337	233.823199453153	0.802507789799384
TCGA-A7-A26E-01A-11R-A169-07	1021.4957646724	254.141776867536	1275.63754153994	0.702255210754909
TCGA-E2-A108-01A-13R-A10J-07	2043.7260296078	2684.502697362	4728.2287269698	0.268427254977572
TCGA-BH-A18L-01A-32R-A12D-07	-493.106181667418	-147.806223795465	-640.912405462884	0.872300543031204
TCGA-B6-A0RN-01A-12R-A084-07	799.601374386428	-104.233189742292	695.368184644137	0.760275516432814
TCGA-A2-A0EW-01A-21R-A115-07	1449.87671224799	1030.78623115468	2480.66294340267	0.566025420838949
TCGA-A1-A0SI-01A-11R-A144-07	1440.60904059114	1165.2186974851	2605.82773807624	0.550784480129527
TCGA-A8-A08P-01A-11R-A00Z-07	1170.88596982425	1833.28869290024	3004.17466272449	0.501066872812174
TCGA-AR-A24X-01A-11R-A169-07	706.021853324899	258.266133518047	964.287986842946	0.734047373767421
TCGA-A2-A1G6-01A-11R-A13Q-07	692.081364432921	659.38652522137	1351.46788965429	0.694287418885077
TCGA-AR-A0TZ-01A-12R-A084-07	235.417773706376	-78.4576838227417	156.960089883634	0.809188245617341
TCGA-A8-A09Z-01A-11R-A00Z-07	57.6427617497267	1254.57844935156	1312.22121110129	0.698422023173203
TCGA-C8-A1HG-01A-11R-A137-07	617.820781858164	1488.70646358866	2106.52724544683	0.6104236653824
TCGA-A8-A0A1-01A-11R-A00Z-07	1254.68914505308	1770.75864313686	3025.44778818994	0.498362067895405
TCGA-AR-A0U2-01A-11R-A109-07	-163.826726831952	478.361774046506	314.535047214554	0.795382884500077
TCGA-BH-A28O-01A-11R-A22K-07	1201.57007612398	594.305889024298	1795.87596514828	0.645895241573973
TCGA-AC-A2FB-01A-11R-A17B-07	1042.30995576752	2386.42691916069	3428.73687492821	0.44619608886104
TCGA-E2-A14N-01A-31R-A137-07	-514.681541955613	902.043944181186	387.362402225573	0.78885814497764
TCGA-AC-A6IX-06A-11R-A32P-07	264.918283972495	1933.47608510759	2198.39436908009	0.599687333552508
TCGA-AC-A62Y-01A-11R-A29R-07	780.91220553206	1330.25979720437	2111.17200273643	0.609883489530458
TCGA-EW-A1PE-01A-11R-A144-07	1111.9991952735	1493.85224424243	2605.85143951592	0.550781576307058
TCGA-OL-A66J-01A-11R-A29R-07	951.06857513053	540.980271654227	1492.04884678476	0.679289218432082
TCGA-D8-A1XT-01A-11R-A14M-07	1297.82092682108	944.227245411525	2242.04817223261	0.594547257290645
TCGA-AR-A5QN-01A-12R-A28M-07	781.047741519898	741.027012305057	1522.07475382495	0.676048129256441
TCGA-LL-A50Y-01A-11R-A266-07	186.89727360668	1003.12871496161	1190.02598856829	0.711146135070086
TCGA-B6-A0I5-01A-11R-A034-07	454.638217139413	746.349506836564	1200.98772397598	0.710013977718799
TCGA-E2-A14Q-01A-11R-A12D-07	349.766235273553	261.875715830514	611.641951104067	0.768201517392739
TCGA-B6-A0X7-01A-11R-A10J-07	825.211798167187	-66.392019834245	758.819778332942	0.754192273188745
TCGA-AO-A12C-01A-11R-A10J-07	1231.90653231881	-24.2612793341691	1207.64525298464	0.709325472863203
TCGA-A2-A0SU-01A-11R-A084-07	596.492637624164	582.191434876717	1178.68407250088	0.71231562036801
TCGA-AN-A0XN-01A-21R-A109-07	1843.24027362312	1328.23054997111	3171.47082359422	0.479665975728214
TCGA-AR-A24K-01A-11R-A169-07	-29.6500906352334	-503.81546145023	-533.465552085463	0.864480357824208
TCGA-AC-A3HN-01A-11R-A213-07	1535.9656421289	1345.61826749061	2881.58390961951	0.516557848775488
TCGA-AO-A12G-01A-11R-A10J-07	876.353458408478	481.141290446814	1357.49474885529	0.693650450016975
TCGA-C8-A12L-01A-11R-A115-07	-143.434984413191	345.31376008734	201.878775674148	0.805296651967295
TCGA-E2-A1B1-01A-21R-A12P-07	1608.62806399197	1647.42221961489	3256.05028360685	0.468735483280969
TCGA-A1-A0SM-01A-11R-A084-07	1017.88571499826	543.012834465704	1560.89854946397	0.671837909540888
TCGA-AN-A0XV-01A-11R-A109-07	932.94416427496	632.371002034918	1565.31516630988	0.671357567729029
TCGA-BH-A1EV-01A-11R-A137-07	634.659855337822	-119.047506689569	515.612348648252	0.77714929357135
TCGA-E2-A15C-01A-31R-A12D-07	780.604912964713	321.550612049939	1102.15552501465	0.720154849318159
TCGA-A8-A06T-01A-11R-A00Z-07	468.631512575106	550.879958664734	1019.51147123984	0.728518433195259
TCGA-D8-A27W-01A-11R-A16F-07	680.982398486181	622.474597991605	1303.45699647779	0.699342164497437
TCGA-A2-A0CL-01A-11R-A115-07	1489.30103812409	2796.6358226739	4285.93686079799	0.330358439310672
TCGA-C8-A1HL-01A-11R-A137-07	909.296970667199	455.310321242921	1364.60729191012	0.692898038656267
TCGA-E9-A1RI-01A-11R-A169-07	1393.99917599217	505.130632334325	1899.1298083265	0.63425065762782
TCGA-A7-A6VV-01A-22R-A33J-07	1060.63264107932	1051.52794691173	2112.16058799105	0.609768482470426
TCGA-E9-A54X-01A-11R-A266-07	-1606.30542946296	-997.152337997411	-2603.45776746037	0.975275996225857
TCGA-XX-A89A-01A-11R-A36F-07	1836.99551243885	1750.92448701773	3587.91999945659	0.425164922193324
TCGA-A7-A4SE-01A-11R-A266-07	827.774685961254	424.209152658502	1251.98383861976	0.704722840923391
TCGA-BH-A28Q-01A-11R-A16F-07	630.09201851551	253.252855141892	883.344873657401	0.742064084571128
TCGA-AC-A3W6-01A-12R-A22K-07	1615.32197146974	1686.66637792645	3301.98834939619	0.462768364880246
TCGA-AC-A7VC-01A-11R-A352-07	1034.7762147672	686.874301613245	1721.65051638044	0.654174598934115
TCGA-E2-A15S-01A-11R-A115-07	-722.805097561265	-737.198398195354	-1460.00349575662	0.924651984110825
TCGA-EW-A1J5-01A-11R-A13Q-07	659.346080237292	1618.08134276991	2277.42742300721	0.590363559598304
TCGA-OL-A6VR-01A-32R-A33J-07	-693.147047806353	-361.469978389196	-1054.61702619555	0.900368073435457
TCGA-AQ-A04J-01A-02R-A034-07	1115.90311840948	1900.48450593524	3016.38762434472	0.499514632271331
TCGA-D8-A27E-01A-11R-A16F-07	127.61866134639	364.624643157114	492.243304503505	0.779303463505176
TCGA-AO-A0JD-01A-11R-A056-07	-540.885173058745	556.364774387647	15.4796013289015	0.821214922488004
TCGA-A7-A6VY-01A-12R-A33J-07	703.410571858099	1501.41914960388	2204.82972146198	0.59893113661355
TCGA-B6-A0IN-01A-11R-A034-07	1132.07147089789	1560.1394957796	2692.21096667748	0.540157108688229
TCGA-A8-A07W-01A-11R-A00Z-07	551.849480016583	638.808860105819	1190.6583401224	0.711080874125436
TCGA-A8-A09W-01A-11R-A00Z-07	904.534806190295	644.170789003389	1548.70559519368	0.673162522746043
TCGA-AC-A23C-01A-12R-A169-07	879.518783456454	942.264817634282	1821.78360109074	0.642987314197308
TCGA-E9-A1RH-01A-21R-A169-07	380.172036282187	195.764359868557	575.936396150744	0.771546384872334
TCGA-AO-A12A-01A-21R-A115-07	890.143678147664	701.286490475112	1591.43016862278	0.6685115956741
TCGA-BH-A0B0-01A-21R-A115-07	1290.84650165446	1364.71678181765	2655.5632834721	0.544676427739134
TCGA-A7-A3J0-01A-11R-A213-07	-478.303823408221	493.15505241403	14.8512290058092	0.821267551618088
TCGA-BH-A1FU-01A-11R-A14D-07	1325.43415313833	1059.68550031494	2385.11965345327	0.577531124190431
TCGA-E2-A576-01A-11R-A31O-07	82.0521053701114	302.013261322429	384.06536669254	0.789155486492676
TCGA-E2-A1IG-01A-11R-A144-07	1037.54340465714	299.634892308426	1337.17829696556	0.695795490096283
TCGA-AO-A0J6-01A-11R-A034-07	-536.690707123679	1356.71937573991	820.028668616233	0.748262039171091
TCGA-E2-A10A-01A-21R-A115-07	358.740834329484	335.786137537392	694.526971866876	0.760355723517914
TCGA-E9-A1RF-01A-11R-A157-07	1164.27277054145	1382.3165688215	2546.58933936294	0.558021251396692
TCGA-A8-A09K-01A-11R-A00Z-07	-481.195070410815	795.434456828094	314.239386417279	0.795409188550743
TCGA-AR-A24N-01A-11R-A169-07	679.413414202967	229.49798196673	908.911396169698	0.739543208185352
TCGA-S3-AA14-01A-11R-A41B-07	876.067314198913	-14.277258655168	861.790055543745	0.744181285625904
TCGA-E2-A1B5-01A-21R-A12P-07	982.248568119867	2653.36548069297	3635.61404881283	0.41881789874512
TCGA-B6-A0WT-01A-11R-A109-07	781.204250470053	6.11468713181475	787.318937601868	0.751438672472919
TCGA-UL-AAZ6-01A-11R-A41B-07	-626.761651993718	117.355455028909	-509.406196964809	0.862699735852075
TCGA-OL-A5DA-01A-11R-A27Q-07	179.269453690379	390.702736937451	569.972190627829	0.772103043495676
TCGA-E9-A1NF-01A-11R-A14D-07	1842.36923838476	935.628717735577	2777.99795612033	0.529517135907457
TCGA-AN-A0FL-01A-11R-A034-07	-420.463586984681	-184.345334637331	-604.808921622011	0.869696973125368
TCGA-A8-A08T-01A-21R-A00Z-07	507.397452672361	155.988613211678	663.38606588404	0.763316745596782
TCGA-AO-A0JG-01A-31R-A084-07	762.538090383028	1304.45856167267	2066.9966520557	0.615009483675523
TCGA-A2-A0SW-01A-11R-A084-07	924.333796125063	1762.67832012003	2687.01211624509	0.540799175014732
TCGA-PE-A5DE-01A-11R-A27Q-07	819.883116134603	2583.57882160554	3403.46193774014	0.449513280551412
TCGA-D8-A27K-01A-11R-A16F-07	769.32363533989	868.769493010378	1638.09312835027	0.66340190805878
TCGA-B6-A0IH-01A-11R-A115-07	1098.17736880803	1061.1341319111	2159.31150071913	0.604268314024089
TCGA-D8-A1XS-01A-11R-A14M-07	936.602428357805	419.884167856926	1356.48659621473	0.693757037840717
TCGA-BH-A1ET-01A-11R-A137-07	774.067159541496	454.120535450443	1228.18769499194	0.707196758298933
TCGA-B6-A0IP-01A-11R-A034-07	204.887190657019	424.167019781264	629.054210438283	0.766562690713331
TCGA-AC-A8OS-01A-12R-A41B-07	1247.03054415861	1128.08695933747	2375.11750349608	0.578729093435282
TCGA-BH-A1FD-01A-11R-A13Q-07	710.666501063586	364.833372645827	1075.49987370941	0.722864041388324
TCGA-A7-A0CJ-01A-21R-A00Z-07	-261.100361427486	119.58769002948	-141.512671398006	0.83414542506328
TCGA-A8-A094-01A-11R-A00Z-07	864.826028588788	1591.36911513659	2456.19514372537	0.568982625994846
TCGA-A8-A08F-01A-11R-A00Z-07	981.848134686701	1538.31937720107	2520.16751188777	0.561235460887147
TCGA-D8-A146-01A-31R-A115-07	1246.46532195366	713.133537609257	1959.59885956292	0.627363363242484
TCGA-BH-A0HI-01A-11R-A084-07	865.767439917196	534.500596950373	1400.26803686757	0.6891142418191
TCGA-B6-A0X5-01A-21R-A109-07	-283.488194948487	-240.922514804469	-524.410709752956	0.863811477203577
TCGA-C8-A12X-01A-11R-A115-07	226.610982068513	431.229496474769	657.840478543282	0.763842374530024
TCGA-BH-A0B5-01A-11R-A12P-07	781.550906281832	821.767689799121	1603.31859608095	0.66721275700998
TCGA-BH-A0DZ-01A-11R-A00Z-07	1396.72707550281	1135.19685422308	2531.92392972589	0.559806334853769
TCGA-XX-A899-01A-11R-A36F-07	1352.75471488024	1926.24209489074	3278.99680977098	0.465757494846099
TCGA-B6-A1KF-01A-11R-A13Q-07	-60.3446746767184	-765.035183511618	-825.379858188337	0.885219336016955
TCGA-A8-A07F-01A-11R-A00Z-07	584.571223619708	538.459601098541	1123.03082471825	0.718025452751654
TCGA-PL-A8LX-01A-11R-A41B-07	-189.707801569345	469.333141045483	279.625339476139	0.798478328007502
TCGA-AR-A0TV-01A-21R-A084-07	-38.4293004507261	1306.50763160748	1268.07833115675	0.703044733709592
TCGA-A7-A26E-01B-06R-A277-07	1198.9735487498	464.61313358111	1663.58668233091	0.660597150194323
TCGA-B6-A0RS-01A-11R-A084-07	544.143758296375	1169.20050264602	1713.34426094239	0.655096293389192
TCGA-AN-A0FT-01A-11R-A034-07	897.219161375905	694.111603387084	1591.33076476299	0.668522447202761
TCGA-EW-A1P7-01A-21R-A144-07	1299.25369178902	2645.82888986684	3945.08258165585	0.377149677606276
TCGA-BH-A0DQ-01A-11R-A084-07	1479.45673982988	620.598848438312	2100.05558826819	0.611175832817926
TCGA-A7-A0CE-01A-11R-A00Z-07	-213.94398796387	39.0843319151836	-174.859656048686	0.836835204382215
TCGA-AR-A1AJ-01A-21R-A12P-07	1357.22698688978	2621.47315759788	3978.70014448766	0.372574849727634
TCGA-AO-A03M-01B-11R-A10J-07	467.69344243472	1557.9615794408	2025.65502187552	0.619783239653536
TCGA-E2-A15E-06A-11R-A12D-07	-371.203759342631	649.009044471362	277.805285128731	0.798639137847351
TCGA-E9-A1NG-01A-21R-A14M-07	1969.46561270466	1332.84647293437	3302.31208563903	0.462726238221533
TCGA-B6-A40B-01A-11R-A239-07	592.604120343692	339.999567087528	932.60368743122	0.737197833104603
TCGA-JL-A3YW-01A-12R-A239-07	1656.17391841522	1750.88325129906	3407.05716971428	0.449041803216407
TCGA-AC-A2QH-01A-11R-A18M-07	697.82417541547	-96.3919994404996	601.432175974971	0.769160119221844
TCGA-E9-A5FK-01A-11R-A27Q-07	928.306889975794	2431.21619184715	3359.52308182295	0.455265250904135
TCGA-BH-A42T-01A-11R-A24H-07	536.808845620724	861.251240133708	1398.06008575443	0.68934906673552
TCGA-AN-A0G0-01A-11R-A034-07	69.769062006629	170.055060890853	239.824122897482	0.8019819172184
TCGA-BH-A0H7-01A-13R-A056-07	941.258824473612	315.122537685881	1256.38136215949	0.704264719181448
TCGA-B6-A0IO-01A-11R-A034-07	-380.598887367802	310.182172428657	-70.4167149391447	0.828344152857088
TCGA-A8-A0A9-01A-11R-A00Z-07	644.6576518211	503.980435673306	1148.63808749441	0.715404164131637
TCGA-AR-A2LQ-01A-22R-A18M-07	1798.80760351016	833.821649904466	2632.62925341463	0.547496596432503
TCGA-A8-A085-01A-11R-A00Z-07	331.2013770952	-627.430841454123	-296.229464358923	0.846455167717422
TCGA-AN-A046-01A-21R-A034-07	1025.2611256575	1548.61321361027	2573.87433926777	0.554693228105032
TCGA-E9-A1ND-01A-11R-A144-07	810.265532454909	2257.76179710998	3068.02732956489	0.492933654305843
TCGA-E2-A15O-01A-11R-A115-07	-346.795789377811	23.7335195837678	-323.062269794043	0.848545820401978
TCGA-AR-A254-01A-21R-A169-07	1350.14569860366	1573.3584504303	2923.50414903396	0.511279235453037
TCGA-E2-A10C-01A-21R-A10J-07	271.28656569348	1308.48047325988	1579.76703895336	0.669783841726816
TCGA-A2-A1FV-01A-11R-A13Q-07	254.248400426072	-553.908391067011	-299.659990640938	0.846723186722482
TCGA-A2-A0YC-01A-11R-A109-07	817.920785405465	655.576222222667	1473.49700762813	0.681285170008567
TCGA-C8-A27A-01A-11R-A169-07	-353.517716734258	-346.797095808293	-700.314812542551	0.876530944244749
TCGA-A1-A0SF-01A-11R-A144-07	674.077985026538	951.16967380422	1625.24765883076	0.6648116276106
TCGA-E9-A2JT-01A-22R-A18M-07	1124.39037635177	3140.18484093245	4264.57521728422	0.333316402989846
TCGA-AO-A03O-01A-11R-A00Z-07	-22.6834848618791	949.392811619116	926.709326757237	0.737782168862646
TCGA-BH-A18R-01A-11R-A12D-07	-61.3704100994064	429.738283454345	368.367873354939	0.790568620969051
TCGA-D8-A1JJ-01A-31R-A14M-07	1021.12020838186	566.322181169297	1587.44238955116	0.66894681413985
TCGA-A7-A0DA-01A-31R-A115-07	546.211268829346	32.8546007034647	579.06586953281	0.771254064404296
TCGA-E2-A1AZ-01A-11R-A12P-07	1101.08572578251	1532.39120438635	2633.47693016886	0.547392468927312
TCGA-GM-A2DA-01A-11R-A18M-07	1141.91129720898	1608.04991651145	2749.96121372043	0.533003790676787
TCGA-BH-A1FN-01A-11R-A13Q-07	520.283994609904	187.637325568036	707.921320177941	0.759077236531031
TCGA-EW-A6S9-01A-22R-A33J-07	760.175109471299	198.926810205668	959.101919676968	0.734564127635177
TCGA-C8-A133-01A-32R-A12D-07	-1009.81129003451	-103.30429934604	-1113.11558938055	0.904071248009037
TCGA-3C-AALJ-01A-31R-A41B-07	640.208665745068	1182.32799161532	1822.53665736039	0.642902650302187
TCGA-BH-A0HO-01A-11R-A034-07	654.344950573127	912.770124818263	1567.11507539139	0.671161732522194
TCGA-AR-A24P-01A-11R-A169-07	1042.30655195641	414.516374911868	1456.82292686827	0.683074787030927
TCGA-E2-A56Z-01A-12R-A29R-07	-109.231017777002	-16.0144090842099	-125.245426861212	0.832826046530527
TCGA-A2-A04V-01A-21R-A034-07	910.239826354335	495.473520994179	1405.71334734851	0.688534800731321
TCGA-AO-A0J4-01A-11R-A034-07	380.427984290456	1452.59406807368	1833.02205236414	0.64172299254616
TCGA-BH-A0H6-01A-21R-A056-07	769.799947458482	-95.7880914184759	674.011856040006	0.762308185618286
TCGA-EW-A1P6-01A-11R-A144-07	732.195268261446	30.6641222380188	762.859390499465	0.753802765883595
TCGA-AC-A6IV-01A-12R-A33J-07	1806.86583346197	1892.92826129889	3699.79409476086	0.410244613253643
TCGA-AC-A62X-01A-11R-A29R-07	-684.533975862266	-217.144956915842	-901.678932778108	0.890373571676202
TCGA-E2-A15K-06A-11R-A12P-07	-1019.55311073499	-77.6908636849365	-1097.24397441993	0.903073094553925
TCGA-E2-A15L-01A-11R-A12D-07	648.49890508182	-12.7749033188732	635.724001762947	0.765933608682048
TCGA-GM-A3XN-01A-12R-A22U-07	1327.2722412771	1166.20037088549	2493.47261216259	0.564474315897964
TCGA-OL-A5D6-01A-21R-A27Q-07	1130.35508223632	675.999069278074	1806.3541515144	0.644720270596944
TCGA-BH-A201-01A-11R-A14M-07	1018.78441914736	81.2894144261914	1100.07383357355	0.720366822965914
TCGA-A8-A095-01A-11R-A00Z-07	434.665384080467	309.833910564015	744.499294644483	0.755570944967496
TCGA-A8-A099-01A-11R-A00Z-07	427.811955499803	335.022408643179	762.834364142982	0.753805179789895
TCGA-B6-A0RM-01A-11R-A084-07	-239.724148695178	-288.767977139403	-528.492125834581	0.864113160120815
TCGA-B6-A0RU-01A-11R-A084-07	376.459539160167	-94.7518214688908	281.707717691276	0.798294270790518
TCGA-BH-A42V-01A-11R-A24H-07	909.143881829711	970.513589719843	1879.65747154955	0.636457904176882
TCGA-BH-A0B7-01A-12R-A115-07	1179.12374308041	1702.41409819748	2881.53784127789	0.516563638996979
TCGA-BH-A0BF-01A-21R-A12P-07	1868.12069975522	2371.18906002306	4239.30975977828	0.336810698255301
TCGA-AN-A0XR-01A-11R-A109-07	-39.4823775461101	-242.029375964198	-281.511753510308	0.845302872447988
TCGA-AN-A0AL-01A-11R-A00Z-07	1005.39938334104	1309.91559981863	2315.31498315967	0.58586559477104
TCGA-B6-A0WZ-01A-11R-A109-07	129.116733006944	-211.441331788328	-82.3245987813837	0.829322116695242
TCGA-LL-A740-01A-21R-A32P-07	1163.93726988951	746.773672845014	1910.71094273453	0.632935443483498
TCGA-EW-A1IW-01A-11R-A13Q-07	806.611012663837	637.330612615727	1443.94162527956	0.68445452668943
TCGA-E9-A228-01A-31R-A157-07	164.479287397465	306.961881101317	471.441168498782	0.781213300889092
TCGA-D8-A73U-01A-11R-A33J-07	1687.18611403421	2962.69789792655	4649.88401196076	0.279487302325616
TCGA-A8-A084-01A-21R-A00Z-07	306.938335967486	-62.5761200433543	244.362215924131	0.801583822057427
TCGA-E2-A1IO-01A-11R-A144-07	1418.67361640456	977.534409510339	2396.20802591489	0.576201601839966
TCGA-AQ-A1H3-01A-31R-A13Q-07	977.530120821282	768.021378480816	1745.5514993021	0.651517032360604
TCGA-C8-A12Y-01A-11R-A12D-07	522.166423359669	421.569189641543	943.735613001212	0.736092767887516
TCGA-BH-A0HB-01A-11R-A056-07	632.370045750825	1293.35049709365	1925.72054284447	0.63122815389173
TCGA-OL-A5RV-01A-12R-A28M-07	199.859634659814	7.88567804459963	207.745312704413	0.804785807826165
TCGA-A8-A083-01A-21R-A00Z-07	-637.078195898968	-129.881952329771	-766.960148228739	0.881197815092951
TCGA-AC-A5XU-01A-11R-A28M-07	662.886462520915	79.6663338339732	742.552796354889	0.755758082024282
TCGA-EW-A2FR-01A-11R-A21T-07	1713.87342564374	842.262971514658	2556.1363971584	0.556857786953914
TCGA-AQ-A0Y5-01A-11R-A14M-07	1184.98557715753	387.609872135333	1572.59544929286	0.670565163878806
TCGA-B6-A0IG-01A-11R-A034-07	50.0175543204991	69.5675240365915	119.585078357091	0.81239947634316
TCGA-E9-A22D-01A-11R-A157-07	763.729093944333	2571.92424059079	3335.65333453512	0.458382080605045
TCGA-E9-A22A-01A-11R-A157-07	1764.30474607314	1616.74812853186	3381.052874605	0.452449169240706
TCGA-EW-A1PF-01A-11R-A144-07	1225.19901818589	784.812666350935	2010.01168453682	0.621583647387942
TCGA-AC-A2FF-01A-11R-A17B-07	1720.58841284634	1481.29861672178	3201.88702956813	0.475743611156169
TCGA-BH-A0BA-01A-11R-A056-07	666.666763292487	528.966725824926	1195.63348911741	0.710567207258173
TCGA-C8-A12T-01A-11R-A115-07	1024.29950133524	509.464028801156	1533.7635301364	0.674782851844385
TCGA-A8-A06O-01A-11R-A00Z-07	610.625348288785	533.254643929159	1143.87999221794	0.715891992466438
TCGA-B6-A0IK-01A-12R-A056-07	163.329543633562	472.512513899741	635.842057533303	0.765922467272088
TCGA-AO-A0JA-01A-11R-A056-07	1339.96955359561	858.998097500068	2198.96765109568	0.599619990784016
TCGA-A7-A0CG-01A-12R-A056-07	1347.51491775913	1481.47604992002	2828.99096767915	0.523152686686002
TCGA-BH-A0BR-01A-21R-A115-07	1512.53812919624	1184.18047162028	2696.71860081653	0.539600154048702
TCGA-BH-A0DT-01A-21R-A12D-07	888.584962641042	867.3880672463	1755.97302988734	0.650355742677788
TCGA-AR-A255-01A-11R-A169-07	1285.04554561215	1009.23098857369	2294.27653418584	0.588365500020741
TCGA-AR-A1AQ-01A-11R-A12P-07	646.411461372658	2000.6959793279	2647.10744070056	0.545716952131317
TCGA-C8-A12W-01A-11R-A115-07	1127.38604543011	798.5320676468	1925.91811307691	0.631205660517666
TCGA-A8-A09E-01A-11R-A00Z-07	-57.2290861907564	-181.993806182445	-239.222892373201	0.841970010854203
TCGA-A7-A13G-01B-04R-A22O-07	722.125752412949	148.805053350142	870.930805763091	0.743284352856878
TCGA-AC-A3EH-01A-22R-A22K-07	390.660910501315	344.979865529512	735.640776030827	0.756422107536147
TCGA-E2-A3DX-01A-21R-A213-07	1605.05925085	1983.825947995	3588.885198845	0.425036681039201
TCGA-AR-A0TQ-01A-11R-A084-07	456.370569476932	1278.15239297025	1734.52296244719	0.6527443013242
TCGA-B6-A0I9-01A-11R-A034-07	-223.427530860183	353.516014898689	130.088484038505	0.811499498354025
TCGA-B6-A0WW-01A-11R-A109-07	516.128358484825	5.80960982723426	521.937968312059	0.776564621115513
TCGA-A7-A26H-01A-11R-A169-07	1139.5037190577	901.132074456121	2040.63579351382	0.618056023850489
TCGA-E2-A1B4-01A-11R-A12P-07	96.3202771988793	-224.809938850052	-128.489661651172	0.833089554233474
TCGA-A8-A06R-01A-11R-A00Z-07	1190.83089072383	1097.46787658334	2288.29876730717	0.589074788809459
TCGA-A1-A0SD-01A-11R-A115-07	1033.89430211003	514.786152869411	1548.68045497945	0.673165251692222
TCGA-AO-A0JF-01A-11R-A056-07	1715.71742495865	1242.08484166375	2957.8022666224	0.50694599446903
TCGA-A2-A04Q-01A-21R-A034-07	1145.05006732392	2751.60768885308	3896.657756177	0.383723372553781
TCGA-A2-A04R-01A-41R-A109-07	173.298542195705	-513.418421897732	-340.119879702028	0.849868005905704
TCGA-A2-A4RY-01A-31R-A266-07	957.104358327296	858.244083619865	1815.34844194716	0.643710479619781
TCGA-A8-A09C-01A-11R-A00Z-07	290.836274410076	-286.078426482232	4.7578479278435	0.822111961824777
TCGA-A7-A26E-01A-11R-A277-07	1262.22407412778	486.482384617338	1748.70645874512	0.651165630413003
TCGA-S3-A6ZG-01A-22R-A32P-07	277.947978042428	614.338126392422	892.28610443485	0.741183659760277
TCGA-A7-A26G-01A-21R-A169-07	1663.47629801133	1384.90803223136	3048.38433024268	0.495440321722178
TCGA-AN-A0FF-01A-11R-A034-07	765.486991800125	1016.49688286609	1781.98387466621	0.647450674249331
TCGA-E9-A1RC-01A-11R-A157-07	65.8478934717612	-441.214686560996	-375.366793089234	0.852583208800174
TCGA-BH-A0DE-01A-11R-A115-07	1253.72262540709	1083.37861613444	2337.10124154152	0.58327094213744
TCGA-BH-A0DK-01A-21R-A056-07	1503.91019578893	1960.48162318316	3464.39181897209	0.441506147893162
TCGA-D8-A73W-01A-22R-A352-07	1071.42041647777	1103.70340640938	2175.12382288715	0.602417307346238
TCGA-AN-A03X-01A-21R-A00Z-07	1523.74755399872	703.603939276421	2227.35149327514	0.596280474128675
TCGA-D8-A13Y-01A-11R-A115-07	-770.714050306755	-896.733894853708	-1667.44794516046	0.935817472778108
TCGA-AN-A0FW-01A-11R-A034-07	530.351026044167	300.207242428478	830.558268472645	0.747235774344141
TCGA-A2-A259-01A-11R-A16F-07	939.91535516577	1001.31499764606	1941.23035281183	0.629460748262884
TCGA-LD-A74U-01A-13R-A33J-07	1264.18819315173	1117.12656470011	2381.31475785184	0.57798698785816
TCGA-A2-A4S3-01A-21R-A266-07	167.567904763628	1054.19130937655	1221.75921414017	0.707863603069009
TCGA-AO-A1KT-01A-11R-A13Q-07	896.099149239619	605.906653916268	1502.00580315589	0.678215893081027
TCGA-C8-A1HI-01A-11R-A137-07	434.346670491936	145.560634586635	579.907305078571	0.771175439123559
TCGA-AR-A0U4-01A-11R-A109-07	759.411715165941	2151.97905584137	2911.39077100731	0.512806554500693
TCGA-B6-A3ZX-01A-11R-A239-07	351.36044774638	2504.86385721379	2856.22430496017	0.51974165801098
TCGA-A8-A06Q-01A-11R-A034-07	-872.943962795464	-418.687828151398	-1291.63179094686	0.914958749441667
TCGA-A8-A08C-01A-11R-A00Z-07	114.966921044287	-15.5682088919048	99.3987121523826	0.81412370893901
TCGA-BH-A0AU-01A-11R-A12P-07	826.378987175436	599.069315159614	1425.44830233505	0.686431100420178
TCGA-D8-A1JA-01A-11R-A13Q-07	850.201261834916	346.942298716926	1197.14356055184	0.7104112226419
TCGA-E2-A1IN-01A-11R-A13Q-07	1210.24413949236	182.929827813554	1393.17396730591	0.689868468586219
TCGA-A2-A0CU-01A-12R-A034-07	392.239721033028	-80.0045524287257	312.235168604302	0.79558745827106
TCGA-D8-A1JS-01A-11R-A13Q-07	-855.556180469479	-235.188217900214	-1090.74439836969	0.902662926335078
TCGA-C8-A1HJ-01A-11R-A13Q-07	-113.87496896936	186.339590329866	72.4646213605065	0.816413168991556
TCGA-A2-A1FZ-01A-51R-A14D-07	1254.51664792315	896.500884147013	2151.01753207016	0.605237913551159
TCGA-B6-A400-01A-11R-A239-07	571.20509370054	1038.15484405022	1609.35993775076	0.666551947352748
TCGA-OL-A97C-01A-32R-A41B-07	567.050978377131	759.059897846124	1326.11087622326	0.696961401759582
TCGA-GM-A2DL-01A-11R-A18M-07	1297.40227186361	868.167697644982	2165.5699695086	0.60353607993458
TCGA-E9-A226-01A-21R-A157-07	901.550848489405	-16.4867170009769	885.064131488428	0.741894891966173
TCGA-BH-A1EN-01A-11R-A13Q-07	483.371171951796	-27.3152106654739	456.055961286322	0.782621126992962
TCGA-A7-A4SB-01A-21R-A266-07	214.228904581854	-367.390496748604	-153.161592166749	0.835087305786018
TCGA-E9-A1RA-01A-11R-A14D-07	528.439396995819	518.142816861924	1046.58221385774	0.725790619955237
TCGA-E9-A1R0-01A-22R-A16F-07	872.30220246406	661.321893034574	1533.62409549863	0.67479795696916
TCGA-A8-A07G-01A-11R-A034-07	1310.489508984	665.956655051276	1976.44616403528	0.625435664471084
TCGA-LL-A440-01A-11R-A24H-07	1766.55849108963	1707.97670537954	3474.53519646917	0.440169704170721
TCGA-A8-A07R-01A-21R-A034-07	-475.58113678309	-91.5564305148269	-567.137567297917	0.866954298865515
TCGA-A8-A076-01A-21R-A00Z-07	1007.39215254372	678.448862280578	1685.8410148243	0.658141202280049
TCGA-BH-A209-01A-11R-A157-07	683.058120931522	2387.56435266178	3070.6224735933	0.492602177838652
TCGA-A8-A07B-01A-11R-A00Z-07	700.080509238358	75.3262357363885	775.406744974746	0.752591235870771
TCGA-D8-A1XA-01A-11R-A14D-07	389.997474795004	321.876672286847	711.874147081851	0.758699379272766
TCGA-C8-A137-01A-11R-A115-07	242.907591767341	-518.611402047847	-275.703810280506	0.844847064606149
TCGA-BH-A1F2-01A-31R-A13Q-07	1200.99259399558	345.36562156439	1546.35821555997	0.673417289018812
TCGA-D8-A1XW-01A-11R-A14M-07	1269.55278750443	1513.29202942021	2782.84481692464	0.528913468468694
TCGA-A8-A09Q-01A-11R-A00Z-07	1034.59743209635	1500.08813037467	2534.68556247102	0.559470385084155
TCGA-AN-A0FS-01A-11R-A034-07	1018.44820381652	47.3624501154931	1065.81065393202	0.723846081287469
TCGA-AN-A0FD-01A-11R-A034-07	1080.54559137843	628.898703008865	1709.44429438729	0.65552871298132
TCGA-E2-A1B0-01A-11R-A12P-07	791.865023820349	873.05165499955	1664.9166788199	0.660450571983524
TCGA-A1-A0SO-01A-22R-A084-07	-974.139645307326	-516.61043214414	-1490.75007745147	0.926361263051615
TCGA-E9-A1N4-01A-11R-A14M-07	1149.45328337049	1441.05676100535	2590.51004437584	0.552659757602601
TCGA-E2-A1B6-01A-31R-A12P-07	231.368467892891	2815.96024444978	3047.32871234267	0.49557491398753
TCGA-AN-A0AK-01A-21R-A00Z-07	-260.483883568928	299.362582093734	38.878698524805	0.81925016804233
TCGA-B6-A0I1-01A-11R-A21T-07	-1015.76600381331	-438.830464557239	-1454.59646837055	0.924349445679025
TCGA-AR-A0TX-01A-11R-A084-07	1073.85171039366	1805.23994836274	2879.0916587564	0.516871059989314
TCGA-E9-A22G-01A-11R-A157-07	-794.70710959126	182.619459565227	-612.087650026033	0.870223840182387
TCGA-OL-A5RZ-01A-11R-A28M-07	-331.619583325358	-255.265016091908	-586.884599417265	0.868395298725438
TCGA-AQ-A04L-01B-21R-A10J-07	602.96381561332	191.825383035305	794.789198648625	0.750714715470862
TCGA-AN-A0FX-01A-11R-A034-07	447.1546090096	-107.547480148699	339.607128860901	0.793146851880534
TCGA-BH-A0H9-01A-11R-A056-07	115.530865050963	-2.0947639518337	113.436101099129	0.81292545169815
TCGA-AO-A12D-01A-11R-A115-07	1278.44366757877	1729.0253112115	3007.46897879027	0.500648330886904
TCGA-E2-A15P-01A-11R-A115-07	486.58417950984	-17.6295405639069	468.954638945933	0.781441101340267
TCGA-AC-A23G-01A-11R-A213-07	1821.93215888868	1150.34422110443	2972.27637999311	0.505113466048416
TCGA-B6-A0IA-01A-11R-A034-07	-708.67799969026	-246.162162827952	-954.840162518212	0.893898796720625
TCGA-AC-A3YI-01A-21R-A239-07	1283.86827485999	866.937438504371	2150.80571336436	0.60526266429957
TCGA-E2-A14V-01A-11R-A12D-07	-66.6743933803319	-232.623722005663	-299.298115385995	0.846694924382746
TCGA-BH-A0EB-01A-11R-A034-07	1409.8117518035	1542.6261480267	2952.4378998302	0.507624581686027
TCGA-BH-A0W4-01A-11R-A109-07	667.414149611134	-195.781252292258	471.632897318876	0.781195731558827
TCGA-OL-A5RU-01A-11R-A28M-07	528.620989658288	1666.80199986424	2195.42298952253	0.600036309979066
TCGA-A2-A0T0-01A-22R-A084-07	534.80740647626	609.694304276265	1144.50171075252	0.715828269999569
TCGA-D8-A73X-01A-11R-A32P-07	774.050799509927	342.353971231801	1116.40477074173	0.718702078393139
TCGA-E2-A1IF-01A-11R-A144-07	972.380351745404	608.386923918593	1580.767275664	0.669674810080646
TCGA-D8-A1XK-01A-21R-A14M-07	-284.54635941913	982.732587464209	698.186228045079	0.760006740092011
TCGA-A2-A0CP-01A-11R-A034-07	1153.04849409146	482.100313278079	1635.14880736954	0.663725239609845
TCGA-AQ-A54N-01A-11R-A266-07	-1292.22369329853	98.5862549600326	-1193.63743833849	0.909059492577223
TCGA-Z7-A8R5-01A-42R-A41B-07	727.709887823277	1622.36824864012	2350.0781364634	0.58172261155766
TCGA-BH-A1FB-01A-11R-A13Q-07	1463.14761898548	1782.33801706875	3245.48563605423	0.470104772053019
TCGA-A2-A3XY-01A-11R-A239-07	1226.54024558213	1612.28914447008	2838.82939005221	0.521921366780458
TCGA-AN-A0AJ-01A-11R-A00Z-07	501.680637742637	1432.89719821341	1934.57783595604	0.630219229607284
TCGA-A2-A04U-01A-11R-A115-07	-42.677661560554	-188.102800350339	-230.780461910893	0.84130075851312
TCGA-AO-A03T-01A-21R-A034-07	-83.9883014848624	751.362080431638	667.373778946775	0.762938464444163
TCGA-A2-A25E-01A-11R-A169-07	298.35948111642	49.3470433402811	347.706524456701	0.792422216850984
TCGA-E2-A1L6-01A-11R-A13Q-07	636.164931664797	464.862128901081	1101.02706056588	0.720269766494009
TCGA-A2-A3XU-01A-12R-A22U-07	-997.074073514144	-611.296636256259	-1608.3707097704	0.9327256262509
TCGA-E2-A573-01A-11R-A29R-07	107.449176136239	1902.39347032754	2009.84264646377	0.621603084270936
TCGA-E2-A1LK-01A-21R-A14D-07	-895.997073495529	192.27110666704	-703.725966828489	0.876771852658644
TCGA-AN-A0FY-01A-11R-A034-07	601.694996140902	34.7383630887197	636.433359229622	0.76586666023121
TCGA-AC-A2FM-01A-11R-A19W-07	58.8828540883686	-411.210049871859	-352.32719578349	0.850810960414837
TCGA-BH-A0BZ-01A-31R-A12P-07	1416.4204073353	1826.98680888161	3243.40721621691	0.470374024010311
TCGA-A7-A13H-01A-11R-A22K-07	879.931577278914	1609.70352862487	2489.63510590378	0.564939203817124
TCGA-AR-A0U0-01A-11R-A109-07	297.316351743887	1832.44767085379	2129.76402259768	0.60771843925788
TCGA-LL-A6FQ-01A-11R-A31O-07	146.055715850039	665.405194984563	811.460910834602	0.749095774652743
TCGA-A7-A4SA-01A-11R-A266-07	929.109300864268	1670.75753430695	2599.86683517121	0.5515145785816
TCGA-B6-A409-01A-11R-A24H-07	44.7361239912083	491.30018261792	536.036306609128	0.775259113623723
TCGA-AC-A3TN-01A-11R-A22K-07	220.751555834541	203.456721237489	424.20827707203	0.785522663695403
TCGA-A2-A0T3-01A-21R-A115-07	-109.922947872762	-363.891277599503	-473.814225472265	0.860045864084924
TCGA-EW-A424-01A-11R-A24H-07	560.571136868321	-240.070909991741	320.500226876579	0.794851860472611
TCGA-BH-A0B6-01A-11R-A19W-07	1178.60060386058	2602.90864199233	3781.50924585291	0.399276366606681
TCGA-E9-A1R5-01A-11R-A14M-07	732.625022832827	-0.0429506695346648	732.582072163293	0.75671570329108
TCGA-E2-A15E-01A-11R-A12D-07	391.219222921883	-339.989770995561	51.2294519263226	0.818209212500367
TCGA-AO-A1KO-01A-31R-A13Q-07	436.900286289149	98.4971862226819	535.397472511831	0.775318341580559
TCGA-A2-A1FX-01A-11R-A13Q-07	848.079082511082	676.755213616335	1524.83429612742	0.675749595831877
TCGA-AO-A128-01A-11R-A10J-07	745.864571393306	3040.79138692013	3786.65595831343	0.398583607654404
TCGA-BH-A18U-01A-21R-A12D-07	637.183052551224	580.181055127802	1217.36410767903	0.708319157333009
TCGA-D8-A4Z1-01A-21R-A266-07	900.69673899341	519.939713535345	1420.63645252875	0.686944564128775
TCGA-BH-A0HN-01A-11R-A10U-07	-564.198131696286	80.5061145792864	-483.692017116999	0.860784746085565
TCGA-W8-A86G-01A-21R-A36F-07	339.384361372164	-382.807085607319	-43.4227242351551	0.826117839250798
TCGA-AR-A1AK-01A-21R-A12P-07	1223.92992146991	1692.20323034922	2916.13315181913	0.512208802790863
TCGA-B6-A0RP-01A-21R-A084-07	1104.63901078513	801.423994113391	1906.06300489852	0.633463507545588
TCGA-AN-A0AT-01A-11R-A034-07	-326.959972076874	571.573677028586	244.613704951712	0.801561750280317
TCGA-3C-AAAU-01A-11R-A41B-07	-482.552989626193	-429.784272556349	-912.337262182542	0.891084698677257
TCGA-E2-A10F-01A-11R-A10J-07	1438.25800869243	1366.43349561721	2804.69150430964	0.526189185896827
TCGA-B6-A0IQ-01A-11R-A034-07	-496.019868000938	465.920166832526	-30.099701168412	0.82501424788732
TCGA-AR-A5QM-01A-11R-A27Q-07	1083.11184994318	1155.50319370133	2238.61504364451	0.594952382887506
TCGA-A8-A06P-01A-11R-A00Z-07	1402.80398880736	572.67947777499	1975.48346658235	0.625545921190142
TCGA-E2-A15M-01A-11R-A12D-07	1770.57427776347	2044.00101850933	3814.5752962728	0.394821648549474
TCGA-AN-A0AM-01A-11R-A034-07	480.714512890791	979.122681155351	1459.83719404614	0.682751570607533
TCGA-A8-A06X-01A-21R-A00Z-07	447.055819732919	642.172506640702	1089.22832637362	0.721470106426971
TCGA-EW-A1J3-01A-11R-A13Q-07	311.446067372947	222.588679577894	534.03474695084	0.775444660598413
TCGA-E2-A14U-01A-11R-A22K-07	-357.285841352178	-79.2019650374749	-436.487806389652	0.857237447650667
TCGA-D8-A141-01A-11R-A115-07	1722.88705697102	2178.33758391946	3901.22464089047	0.383104238454627
TCGA-B6-A0I8-01A-11R-A034-07	337.290891547129	-387.447800789655	-50.1569092425261	0.82667445285967
TCGA-E2-A1LL-01A-11R-A144-07	-316.111979347824	-78.232524579996	-394.34450392782	0.85403568603767
TCGA-AC-A2FO-01A-11R-A180-07	1269.24744656747	1666.71686859711	2935.96431516458	0.509706505001962
TCGA-AR-A0TS-01A-11R-A115-07	784.530787467541	2194.73466801019	2979.26545547773	0.504227781245495
TCGA-A2-A25B-01A-11R-A169-07	787.122161734024	697.430003339016	1484.55216507304	0.680096377281551
TCGA-C8-A12Q-01A-11R-A115-07	879.61854376945	833.190469842824	1712.80901361227	0.655155653132861
TCGA-AR-A1AL-01A-21R-A12P-07	1125.21395241101	695.296533115905	1820.51048552691	0.643130428955333
TCGA-AR-A1AX-01A-11R-A12P-07	1061.20249182344	2243.33370622718	3304.53619805062	0.46243679405125
TCGA-E2-A1IK-01A-11R-A144-07	20.7242214690704	1206.69223589451	1227.41645736358	0.707276794245443
TCGA-A7-A426-01A-22R-A24H-07	792.685917764067	649.015751542696	1441.70166930676	0.68469420282773
TCGA-A2-A0T5-01A-21R-A084-07	505.632425126655	181.680335859718	687.312760986373	0.761043100457898
TCGA-A2-A0YH-01A-11R-A109-07	1243.80384971199	1714.16494128305	2957.96879099504	0.506924924264353
TCGA-BH-A0HQ-01A-11R-A034-07	745.961309821765	107.105075385398	853.066385207163	0.745036043152811
TCGA-C8-A12Z-01A-11R-A115-07	65.7685959080824	-237.3943890693	-171.625793161217	0.836575236804994
TCGA-BH-A5IZ-01A-11R-A27Q-07	-230.866673365534	337.908587007248	107.041913641714	0.813471699582511
TCGA-3C-AALI-01A-11R-A41B-07	380.237011829293	1175.1586814966	1555.39569332589	0.67243599330541
TCGA-A2-A0EX-01A-21R-A034-07	1117.80663421409	591.806953153316	1709.61358736741	0.655509946612672
TCGA-AR-A1AT-01A-11R-A12P-07	698.529338130357	1773.89722210642	2472.42656023678	0.567021696291979
TCGA-C8-A26W-01A-11R-A16F-07	798.279234085074	1129.08400966973	1927.36324375481	0.631041116225308
TCGA-BH-A0DX-01A-11R-A115-07	1428.87803962545	1281.28693823033	2710.16497785578	0.537937342982245
TCGA-A8-A07J-01A-11R-A00Z-07	1813.03135042343	1568.24785202431	3381.27920244774	0.452419541667972
TCGA-B6-A0RI-01A-11R-A056-07	908.235074789695	401.357847246714	1309.59292203641	0.698698084587961
TCGA-A2-A0CV-01A-31R-A115-07	1059.8018496659	1058.47929847364	2118.28114813955	0.60905616139067
TCGA-A2-A1G0-01A-11R-A13Q-07	1118.52919305321	880.06779661955	1998.59698967276	0.62289530856389
TCGA-AR-A0U3-01A-11R-A109-07	-325.023061607985	173.976276903876	-151.046784704109	0.834916493034475
TCGA-AR-A2LH-01A-31R-A18M-07	917.985941658981	2080.38646550222	2998.37240716121	0.501803762761007
TCGA-A2-A0CR-01A-11R-A22K-07	1178.47030091458	2750.57606070794	3929.04636162252	0.379328729434473
TCGA-D8-A1Y3-01A-11R-A157-07	298.130505931661	1290.81347327073	1588.94397920239	0.668782960457413
TCGA-BH-A2L8-01A-11R-A18M-07	1091.28324362692	2098.64571821076	3189.92896183768	0.477286816207184
TCGA-C8-A8HR-01A-11R-A36F-07	1530.52962132486	1589.38625823182	3119.91587955669	0.486292436176826
TCGA-LL-A5YM-01A-11R-A28M-07	271.611605771167	605.903664818465	877.515270589632	0.742637425427413
TCGA-D8-A27F-01A-11R-A16F-07	597.421240067704	250.997550673272	848.418790740976	0.745490922298758
TCGA-PE-A5DD-01A-12R-A27Q-07	805.094660497313	928.708927375409	1733.80358787272	0.652824294803663
TCGA-AN-A0FV-01A-11R-A00Z-07	628.884018495783	-56.7650388673353	572.118979628448	0.771902744870262
TCGA-AN-A0XT-01A-11R-A109-07	235.663039805784	-16.6990947010139	218.963945104771	0.803807254371235
TCGA-OL-A66H-01A-11R-A29R-07	751.681602624655	1446.37104109319	2198.05264371785	0.599727473611401
TCGA-A7-A425-01A-11R-A24H-07	895.08784705977	1022.60803864763	1917.6958857074	0.632141312321893
TCGA-A2-A4RW-01A-21R-A266-07	826.829345211285	624.840655046069	1451.67000025735	0.683627019720405
TCGA-E2-A1IH-01A-11R-A13Q-07	1742.74225007772	1995.49319177794	3738.23544185566	0.405092065103494
TCGA-A2-A0CO-01A-13R-A22K-07	1260.39419314151	1938.07968690637	3198.47388004789	0.476184232475792
TCGA-C8-A12M-01A-11R-A115-07	-178.256083404254	52.2128655880329	-126.043217816221	0.83289086331958
TCGA-A7-A26J-01A-11R-A169-07	878.734365102039	405.828114336295	1284.56247943833	0.701321931179833
TCGA-A7-A26J-01B-02R-A277-07	1160.44096326623	948.398018105275	2108.83898137151	0.61015485063594
TCGA-E9-A1RE-01A-11R-A157-07	49.2667354016816	-333.36286966516	-284.096134263478	0.845505497355586
TCGA-BH-A42U-01A-12R-A24H-07	845.072186494477	1433.69486172634	2278.76704822082	0.590204831512934
TCGA-EW-A1IZ-01A-11R-A13Q-07	401.653006354537	2447.62983033696	2849.28283669149	0.520611881337844
TCGA-A2-A0CX-01A-21R-A00Z-07	1151.19962382773	1032.50025462811	2183.69987845584	0.601412027391941
TCGA-E2-A15I-01A-21R-A137-07	530.220627519032	938.852124575768	1469.0727520948	0.681760420383231
TCGA-A8-A07C-01A-11R-A034-07	212.901341244708	884.235442557011	1097.13678380172	0.72066578130017
TCGA-AR-A1AO-01A-11R-A12P-07	1751.82391442592	2670.31807863663	4422.14199306255	0.311422852301016
TCGA-E2-A152-01A-11R-A12D-07	1131.08221346833	550.384563393641	1681.46677686197	0.658624490657269
TCGA-E2-A1BC-01A-11R-A12P-07	1019.18843196998	-110.678343983964	908.510087986018	0.739582857999137
TCGA-E2-A1LE-01A-12R-A19W-07	1336.98530025195	1532.7505150658	2869.73581531775	0.518046228951798
TCGA-E2-A1IE-01A-11R-A13Q-07	-205.171249060985	-676.324813263419	-881.496062324404	0.889020994904343
TCGA-E2-A14X-01A-11R-A115-07	256.602986573921	1302.2666231177	1558.86960969162	0.672058478051928
TCGA-BH-A0B1-01A-12R-A056-07	776.082711609215	251.827074878936	1027.90978648815	0.72767339648334
TCGA-LL-A5YN-01A-11R-A28M-07	436.051351896816	2391.25653934834	2827.30789124516	0.52336322155223
TCGA-AC-A6IW-01A-12R-A33J-07	9.98253873820708	2325.19665550414	2335.17919424235	0.58350009026881
TCGA-A2-A04W-01A-31R-A115-07	757.068110506939	356.988714205064	1114.056824712	0.718941677964564
TCGA-AN-A0XS-01A-22R-A109-07	1261.63555133883	1222.62888970475	2484.26444104358	0.565589522501553
TCGA-A7-A56D-01A-11R-A27Q-07	921.760471645548	1111.59180515324	2033.35227679879	0.618896154489088
TCGA-GM-A2DD-01A-11R-A180-07	1370.3399767225	2306.48483724408	3676.82481396658	0.413317114175693
TCGA-AC-A5XS-01A-11R-A29R-07	951.239299158661	1654.36807818939	2605.60737734805	0.550811477682342
TCGA-A8-A079-01A-21R-A00Z-07	-94.1899147845018	324.176533078367	229.986618293865	0.802843670575137
TCGA-EW-A6SB-01A-12R-A32P-07	-312.011257085836	2282.560304744	1970.54904765817	0.626110858807844
TCGA-E9-A54Y-01A-11R-A466-07	-987.550343427539	180.961739947581	-806.588603479958	0.883932863226969
TCGA-A8-A08J-01A-11R-A00Z-07	860.544975498092	549.17073650584	1409.71571200393	0.688108624479472
TCGA-A8-A08A-01A-11R-A32Y-07	761.178042115156	824.639525330979	1585.81756744614	0.669124078355654
TCGA-AO-A0JC-01A-11R-A056-07	860.341398882923	3653.98757364003	4514.32897252295	0.298535678808152
TCGA-D8-A145-01A-11R-A115-07	1004.76287046458	598.127474723683	1602.89034518826	0.667259579729357
TCGA-AC-A3W7-01A-11R-A22K-07	694.107187689232	260.72590761958	954.833095308812	0.734989165534093
TCGA-AO-A126-01A-11R-A10J-07	1191.18213396841	665.031005199811	1856.21313916822	0.639108487457154
TCGA-E2-A1L8-01A-11R-A13Q-07	863.809889103178	506.907023968167	1370.71691307134	0.692251119876516
TCGA-A7-A2KD-01A-31R-A21T-07	1058.46580280055	1129.12178840799	2187.58759120854	0.600955998044479
TCGA-E9-A1RD-01A-11R-A157-07	621.263465532333	259.968481258316	881.23194679065	0.742271953512916
TCGA-LD-A66U-01A-11R-A31O-07	815.52163172696	1459.44514753253	2274.96677925949	0.590655054253975
TCGA-A8-A08B-01A-11R-A00Z-07	-368.478337091142	746.323106119381	377.84476902824	0.789715984594961
TCGA-AR-A24V-01A-21R-A169-07	1625.24475836649	898.777812238685	2524.02257060518	0.560767018709676
TCGA-UU-A93S-01A-21R-A41B-07	-622.413698950958	436.862604489747	-185.551094461211	0.837693337748498
TCGA-E2-A1L7-01A-11R-A144-07	496.058398535141	1479.04996650692	1975.10836504206	0.625588877790322
TCGA-OL-A5D8-01A-11R-A27Q-07	179.422723601551	519.219462036656	698.642185638207	0.759963240030422
TCGA-AR-A1AS-01A-11R-A12P-07	256.078389841392	176.957522259201	433.035912100593	0.784720124235139
TCGA-LD-A9QF-01A-32R-A41B-07	1546.84776206957	2686.30860339884	4233.15636546841	0.337661033086933
TCGA-D8-A3Z5-01A-41R-A24H-07	91.1489499740249	14.1532426469151	105.30219262094	0.813620197900118
TCGA-PL-A8LZ-01A-31R-A36F-07	1293.8204304956	2093.46269029128	3387.28312078688	0.451633413163978
TCGA-BH-A0BD-01A-11R-A034-07	901.501124491013	1153.80114484546	2055.30226933648	0.616362149604339
TCGA-B6-A0IJ-01A-11R-A034-07	-13.2436934010988	1984.56295199849	1971.31925859739	0.626022699609516
TCGA-C8-A26V-01A-11R-A16F-07	260.372884996896	498.858792627881	759.231677624777	0.754152569192336
TCGA-BH-A0AV-01A-31R-A115-07	1311.00415183295	644.533580239215	1955.53773207216	0.627827471268288
TCGA-A8-A09V-01A-11R-A034-07	714.161514590344	-302.682164991823	411.479349598521	0.786677555656778
TCGA-AC-A3OD-01A-11R-A21T-07	949.10163857484	1612.30059140016	2561.402229975	0.556215591382283
TCGA-A8-A097-01A-11R-A034-07	1051.62228295219	735.316656990654	1786.93893994284	0.646896187219814
TCGA-A8-A07O-01A-11R-A00Z-07	-94.5169265696975	803.516236760934	708.999310191236	0.758974215021803
TCGA-AO-A0JL-01A-11R-A056-07	132.117205901061	44.1936031006709	176.310809001732	0.807516072088478
TCGA-AQ-A1H2-01A-11R-A13Q-07	-6.35498950140077	352.711663619892	346.356674118491	0.792543062786537
TCGA-BH-A0EE-01A-11R-A034-07	-938.73513839378	801.247762786845	-137.487375606935	0.833819390138086
TCGA-E2-A1LI-01A-12R-A157-07	-237.494753713166	1010.57358924914	773.078835535978	0.752816203925741
TCGA-D8-A1XM-01A-21R-A14M-07	1320.17031986033	1310.57059689854	2630.74091675888	0.547728526764022
TCGA-B6-A0X0-01A-21R-A115-07	-554.091484210854	-210.701905800189	-764.793390011043	0.881047410760811
TCGA-C8-A132-01A-31R-A115-07	1212.25827111591	1526.3082145234	2738.56648563931	0.534418264562396
TCGA-BH-A18F-01A-11R-A12D-07	1111.90162792097	895.887001975412	2007.78862989638	0.621839235271621
TCGA-A2-A0YE-01A-11R-A109-07	136.113399549192	-158.977276734447	-22.8638771852549	0.824413557466715
TCGA-E9-A1N8-01A-11R-A144-07	-550.146615339909	-416.468355384973	-966.614970724883	0.894672251322428
TCGA-HN-A2OB-01A-21R-A27Q-07	1370.08859387406	351.496271335145	1721.58486520921	0.654181887658424
TCGA-GI-A2C9-01A-11R-A21T-07	470.549766520496	605.94163046865	1076.49139698915	0.722763464161989
TCGA-A2-A3XX-01A-21R-A239-07	225.231573249562	837.666538394407	1062.89811164397	0.724140992581479
TCGA-A8-A09T-01A-11R-A00Z-07	698.474596218422	405.7053903395	1104.17998655792	0.719948638758794
TCGA-AR-A2LK-01A-11R-A180-07	672.049670327426	477.064994646684	1149.11466497411	0.715355283331465
TCGA-BH-A1EO-01A-11R-A137-07	1852.14647315073	1156.30297591129	3008.44944906202	0.500523739804916
TCGA-OL-A5D7-01A-11R-A27Q-07	-264.413416951276	1805.48418697254	1541.07077002126	0.673990854186959
TCGA-AC-A62V-01A-11R-A31O-07	365.435962804063	328.586826702492	694.022789506555	0.760403790219195
TCGA-E2-A15K-01A-11R-A12P-07	510.5040155141	1288.11147246215	1798.61548797625	0.645588192708686
TCGA-A8-A06U-01A-11R-A00Z-07	94.1995421531201	701.189834035349	795.389376188469	0.750656511954113
TCGA-BH-A0W5-01A-11R-A109-07	1099.67490146312	2087.74687357895	3187.42177504207	0.477610185776888
TCGA-OL-A5RX-01A-11R-A28M-07	435.976257886595	628.177960377365	1064.15421826396	0.72401382094781
TCGA-A2-A0EN-01A-13R-A084-07	1645.97241753067	2145.61754361646	3791.58996114712	0.397919266304713
TCGA-A7-A5ZW-01A-12R-A29R-07	1413.96744681092	813.984971952024	2227.95241876294	0.596209659812482
TCGA-BH-A1F8-01A-11R-A13Q-07	440.122460382009	157.827628537675	597.950088919684	0.769486659475825
TCGA-E2-A109-01A-11R-A10J-07	410.247956241443	259.816987556055	670.064943797498	0.762683028286484
TCGA-OL-A66N-01A-12R-A31O-07	812.149872968386	1133.73904253704	1945.88891550543	0.628929248614132
TCGA-C8-A1HM-01A-12R-A137-07	153.594684044171	2176.59571332223	2330.1903973664	0.584094642144773
TCGA-C8-A12N-01A-11R-A115-07	1196.19389653741	811.473496616827	2007.66739315424	0.621853172135581
TCGA-BH-A5J0-01A-11R-A27Q-07	1279.63681004673	1892.20114873953	3171.83795878626	0.479618688146366
TCGA-BH-A0HP-01A-12R-A084-07	917.124628233328	744.701888728093	1661.82651696142	0.660791098379231
TCGA-AR-A0TU-01A-31R-A109-07	-549.633596374913	1239.75222241741	690.1186260425	0.760775856314377
TCGA-D8-A27T-01A-11R-A16F-07	1382.46193047306	1253.87237498789	2636.33430546095	0.547041410255378
TCGA-A7-A3IY-01A-21R-A21T-07	1116.34114171338	1428.80333739948	2545.14447911286	0.558197235722419
TCGA-E9-A5FL-01A-11R-A27Q-07	452.557533337922	658.12648924946	1110.68402258738	0.719285711012984
TCGA-AN-A0XU-01A-11R-A109-07	-452.526836606567	748.890846706482	296.364010099915	0.796996721700564
TCGA-A7-A6VX-01A-12R-A33J-07	699.259703486832	234.005396318938	933.26509980577	0.737132229732444
TCGA-A7-A4SF-01A-11R-A266-07	9.36788395107003	402.844595606755	412.212479557825	0.786611113481005
TCGA-5L-AAT1-01A-12R-A41B-07	1119.31093062712	2056.85672701953	3176.16765764666	0.479060911180583
TCGA-D8-A1XR-01A-11R-A14M-07	275.895436339792	-24.4380325456218	251.45740379417	0.800960698115818
TCGA-S3-AA11-01A-31R-A41B-07	-256.183024501205	-482.898989902238	-739.082014403443	0.879255870307126
TCGA-A2-A0T2-01A-11R-A084-07	293.034720933205	588.060898553485	881.09561948669	0.742285362889362
TCGA-E2-A106-01A-11R-A10J-07	-383.733755110904	-504.236973503331	-887.970728614236	0.889455752287131
TCGA-A2-A0YI-01A-31R-A10J-07	1253.07299694774	1779.60604319644	3032.67904014418	0.49744153101345
TCGA-A2-A3Y0-01A-11R-A239-07	-193.799815980827	1458.8454258019	1265.04560982107	0.703361243534849
TCGA-A8-A09I-01A-22R-A034-07	691.927076108249	1145.90651642299	1837.83359253124	0.641181161939371
TCGA-AQ-A54O-01A-11R-A266-07	-10.6897064981272	660.145488624319	649.455782126192	0.764636142228991
TCGA-EW-A1P1-01A-31R-A14D-07	1751.76311305546	1550.54533808335	3302.30845113881	0.462726711172064
TCGA-AQ-A04H-01B-11R-A10J-07	-3.5538625124047	-116.414623556058	-119.968486068463	0.832397032160013
TCGA-OL-A66L-01A-12R-A31O-07	994.779431156827	1429.04605267721	2423.82548383404	0.572883574551487
TCGA-B6-A408-01A-12R-A24H-07	839.214069051998	1399.48697159317	2238.70104064517	0.594942236674586
TCGA-C8-A12K-01A-21R-A115-07	680.681988966882	2415.27571093784	3095.95769990472	0.489362373901891
TCGA-AC-A2FK-01A-12R-A180-07	546.458906044286	677.213913733014	1223.6728197773	0.707665165124139
TCGA-C8-A275-01A-21R-A16F-07	610.97528180498	1834.22560375979	2445.20088556477	0.570309016482059
TCGA-C8-A1HN-01A-11R-A137-07	163.240736279173	275.102822746152	438.343559025325	0.784236960176207
TCGA-LL-A9Q3-01A-11R-A41B-07	452.719442172936	963.509498939664	1416.2289411126	0.687414580907263
TCGA-AR-A0TR-01A-11R-A084-07	-1050.86780188716	-37.1524978059646	-1088.02029969313	0.902490772492874
TCGA-BH-A0HA-01A-11R-A12P-07	1467.84011625298	1217.36662201924	2685.20673827222	0.541022068420424
TCGA-BH-A0H0-01A-11R-A056-07	-309.065904604551	-133.057441751297	-442.123346355848	0.857663113626128
TCGA-C8-A12U-01A-11R-A115-07	-625.814203401669	960.192429970155	334.378226568485	0.793614074765992
TCGA-BH-A1ES-06A-12R-A24H-07	-639.309223081334	-231.715959656254	-871.025182737588	0.888316202694724
TCGA-AR-A2LM-01A-11R-A180-07	1264.29381855242	611.435322118565	1875.72914067099	0.636902562280153
TCGA-E2-A15R-01A-11R-A115-07	-363.208974707488	-805.150786649402	-1168.35976135689	0.907507210499803
TCGA-D8-A27L-01A-11R-A16F-07	1276.39879825229	1027.01312378677	2303.41192203906	0.587280670409384
TCGA-E9-A24A-01A-11R-A169-07	1270.46751011939	1204.49098987902	2474.95849999841	0.566715520239137
TCGA-EW-A1PA-01A-11R-A144-07	459.624361384227	404.283184684564	863.907546068791	0.743973626816217
TCGA-E2-A15J-01A-11R-A12P-07	-155.155862188228	-110.386248811626	-265.542110999854	0.8440480968033
TCGA-A2-A0CT-01A-31R-A056-07	-8.87833034444071	12.2646393815781	3.38630903713734	0.822226565258476
TCGA-A7-A13G-01A-11R-A13Q-07	243.098242875	-331.28096496291	-88.1827220879102	0.829802299587802
TCGA-GM-A2DC-01A-11R-A18M-07	-110.97746658992	67.5691223082308	-43.4083442816888	0.826116649812815
TCGA-A2-A04P-01A-31R-A034-07	520.554757262753	1312.49603917512	1833.05079643787	0.641719756607871
TCGA-AN-A04A-01A-21R-A034-07	1096.25884687716	310.049523776523	1406.30837065368	0.688471457022015
TCGA-A2-A0ST-01A-12R-A084-07	790.547825174961	3005.71031705451	3796.25814222947	0.397290524494319
TCGA-E9-A3X8-01A-31R-A22U-07	1042.69873756445	1529.50391502413	2572.20265258857	0.554897384549501
TCGA-BH-A0H5-01A-21R-A115-07	953.450093667778	3060.04691502038	4013.49700868816	0.367829983121953
TCGA-BH-A0B3-01A-11R-A056-07	769.423532230547	1392.0039254602	2161.42745769075	0.604020806375615
TCGA-GM-A2D9-01A-11R-A18M-07	655.14652828474	700.416500038697	1355.56302832344	0.693854669533164
TCGA-A8-A08I-01A-11R-A00Z-07	139.559976561234	2246.15695510737	2385.71693166861	0.577459548061461
TCGA-BH-A1EW-01A-11R-A137-07	606.474996257737	1023.41288543599	1629.88788169373	0.664302661136847
TCGA-A7-A0DC-01B-04R-A22O-07	201.449700468665	-420.120098917957	-218.670398449292	0.840338508216121
TCGA-C8-A26Z-01A-11R-A16F-07	275.765551330596	-338.139240013712	-62.3736886831158	0.827682167626504
TCGA-EW-A1IX-01A-12R-A144-07	1283.56288160513	608.005803029409	1891.56868463454	0.63510834959009
TCGA-EW-A1PG-01A-11R-A144-07	964.065190617691	215.043826770321	1179.10901738801	0.71227183911959
TCGA-E9-A6HE-01A-11R-A31O-07	838.756448110969	961.065954973148	1799.82240308412	0.645452887146462
TCGA-A2-A0CK-01A-11R-A22K-07	647.215323119791	751.324533482023	1398.53985660181	0.689298047238513
TCGA-B6-A0RL-01A-11R-A084-07	-1927.27595398124	-805.970177981754	-2733.24613196299	0.979308936572731
TCGA-A2-A3XT-01A-11R-A22U-07	448.849264350978	1739.11751109334	2187.96677544432	0.600911509193546
TCGA-D8-A1JK-01A-11R-A13Q-07	1058.68179881795	1715.88628323246	2774.56808205042	0.52994415837318
TCGA-LL-A8F5-01A-11R-A36F-07	161.988193990881	1145.87979911226	1307.86799310314	0.698879205369601
TCGA-D8-A1JM-01A-11R-A13Q-07	-1060.56020782204	187.408497791936	-873.151710030108	0.888459508571817
TCGA-B6-A0RE-01A-11R-A056-07	-83.7009049334737	177.730285159542	94.0293802260681	0.814581131289995
TCGA-EW-A1P3-01A-11R-A144-07	576.268036471086	480.629305765535	1056.89734223662	0.724748186911853
TCGA-A8-A07P-01A-11R-A00Z-07	719.288562427042	539.141480589936	1258.43004301698	0.704051193109877
TCGA-C8-A130-01A-31R-A115-07	664.220555586079	334.83730764931	999.057863235389	0.730571836677773
TCGA-A2-A04T-01A-21R-A034-07	-118.390686236037	1195.49090586247	1077.10021962643	0.722701699384511
TCGA-B6-A2IU-01A-32R-A18M-07	-90.4201764398099	-261.032401538639	-351.452577978449	0.850743491352206
TCGA-AR-A250-01A-31R-A169-07	1399.1917760133	1006.12254183328	2405.31431784659	0.575108593944333
TCGA-E9-A1QZ-01A-21R-A169-07	973.9245323553	1849.86363731347	2823.78816966877	0.523803397820199
TCGA-GM-A3XL-01A-11R-A22U-07	-451.526827753931	1514.00817102639	1062.48134327246	0.724183181900345
TCGA-BH-A18M-01A-11R-A12D-07	1170.68845983645	599.270809184889	1769.95926902134	0.648794839823622
TCGA-AR-A2LJ-01A-12R-A19W-07	1195.52156910474	1879.70331775823	3075.22488686297	0.492014138090805
TCGA-AO-A12H-01A-11R-A115-07	63.1931741441892	216.31221308193	279.50538722612	0.798488928072969
TCGA-E2-A155-01A-11R-A12D-07	-349.047533832557	-512.769574553414	-861.817108385971	0.887694675354457
TCGA-BH-A0BW-01A-11R-A115-07	442.126586417347	1871.36802281286	2313.49460923021	0.586082122855693
TCGA-B6-A0X1-01A-11R-A109-07	-461.770051458537	1138.24214855808	676.472097099538	0.762074404309008
TCGA-AC-A3OD-01B-06R-A22O-07	1216.14034741168	2165.76565478991	3381.90600220159	0.452337487489637
TCGA-AC-A6IX-01A-12R-A32P-07	1272.9411418597	1050.39533370402	2323.33647556373	0.584910963936372
TCGA-E9-A1RB-01A-11R-A157-07	163.261094952948	218.242372834886	381.503467787834	0.789386402465387
TCGA-A8-A07Z-01A-11R-A00Z-07	-128.567954009266	681.83849473273	553.270540723464	0.773658712318277
TCGA-A2-A0EY-01A-11R-A034-07	501.581893014916	925.279407961547	1426.86130097646	0.686280256857129
