# Supplementary material for: Leveraging senescence-oxidative stress co-relation to predict prognosis and drug sensitivity in breast invasive carcinoma
Source: Front Endocrinol (Lausanne). 2023 Aug 4;14:1179050. doi: 10.3389/fendo.2023.1179050 (PMC10437062; doi:10.3389/fendo.2023.1179050)
Supplement: Supplementary file 3 [file DataSheet_3.zip]

Archive with 98 entries (94 files):
- 5.model/
- 5.model/.Rhistory
- 5.model/allheatmap.pdf
- 5.model/allriskScore.pdf
- 5.model/allsurvStat.pdf
- 5.model/data.test.txt
- 5.model/data.train.txt
- 5.model/FerrLnc17.riskPlot.R
- 5.model/forest.pdf
- 5.model/GEO.expTime.txt
- 5.model/GEOheatmap.pdf
- 5.model/GEOriskScore.pdf
- 5.model/GEOsurvStat.pdf
- 5.model/lasso.cvfit.pdf
- 5.model/lasso.lambda.pdf
- 5.model/lasso.SigExp.txt
- 5.model/multiCox.txt
- 5.model/NMF22.model.R
- 5.model/NMF24.survial.R
- 5.model/NMF25.ROC.R
- 5.model/risk.GEO.txt
- 5.model/risk.TCGAall.txt
- 5.model/risk.TCGAtest.txt
- 5.model/risk.TCGAtrain.txt
- 5.model/ROC.GEO.pdf
- 5.model/ROC.TCGAall.pdf
- 5.model/ROC.TCGAtest.pdf
- 5.model/ROC.TCGAtrain.pdf
- 5.model/R脚本.txt
- 5.model/surv.GEO.pdf
- 5.model/surv.TCGAall.pdf
- 5.model/surv.TCGAtest.pdf
- 5.model/surv.TCGAtrain.pdf
- 5.model/TCGA.expTime.txt
- 5.model/testheatmap.pdf
- 5.model/testriskScore.pdf
- 5.model/testsurvStat.pdf
- 5.model/trainheatmap.pdf
- 5.model/trainriskScore.pdf
- 5.model/trainsurvStat.pdf
- 5.model/uni.SigExp.txt
- 5.model/uni.trainCox.txt
- 6.cli_roc/
- 6.cli_roc/clinical.txt
- 6.cli_roc/clinical.xls
- 6.cli_roc/clinical_geo.txt
- 6.cli_roc/cliROC.pdf
- 6.cli_roc/GEO_cliROC.pdf
- 6.cli_roc/irlncRNA18.cliROC.R
- 6.cli_roc/risk.GEO.txt
- 6.cli_roc/risk.TCGAall.txt
- 6.cli_roc/risk.TCGAtest.txt
- 6.cli_roc/risk.TCGAtrain.txt
- 6.cli_roc/tcga.traincliROC.pdf
- 6.cli_roc/TCGA_ALL_cliROC.pdf
- 6.cli_roc/tcga_test_cliROC.pdf
- 7.cliCor/
- 7.cliCor/.Rhistory
- 7.cliCor/clinical.txt
- 7.cliCor/clinical1.txt
- 7.cliCor/m6aDrug23.cliGroupSur.R
- 7.cliCor/risk.TCGAall.txt
- 7.cliCor/survival.Age_gt65.pdf
- 7.cliCor/survival.Age_le65.pdf
- 7.cliCor/survival.Gender_FEMALE.pdf
- 7.cliCor/survival.Gender_MALE.pdf
- 7.cliCor/survival.N_N0-1.pdf
- 7.cliCor/survival.N_N2-3.pdf
- 7.cliCor/survival.Stage_Stage I-II.pdf
- 7.cliCor/survival.Stage_Stage III-IV.pdf
- 7.cliCor/survival.T_T1-2.pdf
- 7.cliCor/survival.T_T3-4.pdf
- 8.Nomo/35.Forest/
- 8.Nomo/35.Forest/.Rhistory
- 8.Nomo/35.Forest/clinical.txt
- 8.Nomo/35.Forest/clinical_geo.txt
- 8.Nomo/35.Forest/FerrLnc18.indep.R
- 8.Nomo/35.Forest/multiCox.txt
- 8.Nomo/35.Forest/risk.GEO.txt
- 8.Nomo/35.Forest/risk.TCGAtest.txt
- 8.Nomo/35.Forest/risk.TCGAtrain.txt
- 8.Nomo/35.Forest/TCGAtestmultiCox.txt
- 8.Nomo/35.Forest/TCGAtestmultiForest.pdf
- 8.Nomo/35.Forest/TCGAtestuniCox.txt
- 8.Nomo/35.Forest/TCGAtestuniForest.pdf
- 8.Nomo/35.Forest/trainmultiCox.txt
- 8.Nomo/35.Forest/trainmultiForest.pdf
- 8.Nomo/35.Forest/trainuniCox.txt
- 8.Nomo/35.Forest/trainuniForest.pdf
- 8.Nomo/35.Forest/uniCox.txt
- 8.Nomo/calibration.pdf
- 8.Nomo/clinical.txt
- 8.Nomo/clinical.xls
- 8.Nomo/cumulative.pdf
- 8.Nomo/Nomo.pdf
- 8.Nomo/nomoRisk.txt
- 8.Nomo/prgTME42.Nomo.R
- 8.Nomo/risk.TCGAall.txt
