# Supplementary material for: Leveraging senescence-oxidative stress co-relation to predict prognosis and drug sensitivity in breast invasive carcinoma
Source: Front Endocrinol (Lausanne). 2023 Aug 4;14:1179050. doi: 10.3389/fendo.2023.1179050 (PMC10437062; doi:10.3389/fendo.2023.1179050)
Supplement: Supplementary file 3 [file DataSheet_3.zip › 5.model/data.test.txt]

id	futime	fustat	AAK1	ABI3	ACLY	ADCK5	AGT	AKR1B1	AKT1	ALOX15B	AR	ARPC1B	ASF1A	ASPH	ATF7IP	ATM	AURKA	AXL	BAG3	BCL6	BHLHE40	BLVRA	BRAF	BRCA1	BRD7	BTG3	CAV1	CBX7	CBX8	CCND1	CDK1	CDK18	CDK2AP1	CDK4	CDK6	CDKN1A	CDKN1B	CDKN1C	CDKN2A	CDKN2AIP	CDKN2B	CEBPB	CENPA	CHEK1	CKB	CSNK1A1	CSNK2A1	CTNNAL1	DDB2
TCGA-E9-A1NH	1.57808219178082	0	2.6720868	3.1576825	5.4161613	1.817015	3.3702318	4.7940581	5.4450472	3.2729125	4.917437	5.6813811	3.0554763	5.2804556	3.6231431	2.3107626	1.3983521	4.4389532	4.0541735	4.097397	6.6353373	5.7845016	1.4611539	0.8694775	3.5868225	2.5927277	5.2714352	2.8337154	2.8021508	6.5003272	2.6566036	1.8681671	6.1022254	4.9861696	2.2006381	5.4798118	5.2542023	3.6094509	3.3566281	3.0807675	3.687015	5.1211609	0.5537632	0.8837098	4.1811648	5.6146905	4.0646179	2.8464089	2.8339371
TCGA-BH-A1EY	1.47397260273973	1	2.8283578	2.9654347	4.918467	2.1420678	0.5380398	4.8262518	5.4753146	0.9848449	4.9260801	6.1136434	3.0043686	5.3081894	3.816595	2.3516109	1.8231465	4.3782793	3.8447931	3.6795196	6.232331	5.7207126	1.8850878	1.1628108	3.3615347	4.0984046	4.878367	2.550973	2.238406	5.8027156	3.3702127	1.7863343	5.8816252	4.9742805	2.5958804	4.8644949	5.4015822	4.0677156	2.4496617	2.750123	2.644255	4.8475072	0.6854477	0.9873089	5.2209661	6.0795064	4.5811037	2.4906526	2.5045968
TCGA-AO-A1KS	0.958904109589041	0	2.6498644	1.7381321	5.5771396	1.5125931	2.1531683	4.0744124	4.727965	3.5800533	5.7878539	4.9260164	4.2120239	6.4018258	4.5768858	2.7429323	3.3666698	3.6900105	5.1221649	3.3887827	6.876488	4.4648022	2.8453094	2.6089157	3.8024247	3.8410093	4.9371826	1.561817	1.4918712	7.7375667	4.9170822	1.3865924	6.461789	5.1079435	1.6157132	4.0706143	6.3073729	3.1449649	2.2433979	3.7023888	2.7478686	6.2975866	2.1459162	2.5342267	2.8407433	6.1608736	5.0126069	3.5417241	2.1002322
TCGA-BH-A0H3	5.28219178082192	0	2.7243814	2.6643552	5.2626603	1.4679924	3.6112975	4.5508359	5.2490567	2.9097485	4.2970017	4.6549362	3.3386806	5.2639132	3.8538318	2.9836889	1.2285921	4.4079501	4.2154251	3.4146564	6.6205844	4.6783658	2.2978438	1.6453835	3.6507579	2.8008606	6.0767269	3.1511544	2.5178872	6.7318918	2.0889392	2.0005913	5.9203025	5.1694977	1.8870065	4.3067104	5.5968612	3.8257084	2.4706495	3.3949523	2.5870468	3.9836197	0.3069743	1.6251205	2.6432095	5.8493672	4.1847531	2.8603073	2.6756773
TCGA-AO-A0J9	4.41917808219178	0	1.3333852	2.7004199	3.6398423	1.1580061	1.5544088	4.6842982	4.2828942	1.2373887	3.3559599	4.2626168	2.7192754	3.8580939	2.9484312	1.212497	1.4609578	3.3081328	3.6719713	3.1275569	5.4971744	5.3372158	0.9114589	0.7507166	2.4726154	2.7479976	5.7989659	2.4932947	1.0686114	3.5463944	2.7964154	2.2144182	5.5148177	3.5636623	0.8960222	3.8315307	2.7706349	3.9534986	2.4779268	1.9548307	2.9443027	5.1037371	1.2078647	0.9839959	3.3277156	4.0294056	3.2177951	2.0045631	2.0804806
TCGA-E9-A2JS	2.47671232876712	1	2.4309085	2.2105591	5.5492641	3.103927	0.642646	3.971343	5.2909355	1.5359441	4.1596315	5.1805946	2.365775	5.7964192	3.4299427	1.2164507	3.4837772	3.5615312	4.0186879	2.6440008	6.4779329	5.3673454	1.8952537	2.5047582	4.0692752	2.8609532	3.687291	2.2127178	3.5732398	8.0982349	3.7617738	2.7417518	5.688876	5.0776294	0.817048	4.4638089	5.4877627	2.5170837	3.3982505	2.0300435	2.4631411	4.1601348	3.0258259	1.9925027	2.9742517	5.7896826	4.0008078	2.7114939	2.2849625
TCGA-B6-A1KI	6.12602739726027	0	2.3061201	2.9029844	5.3525736	1.525252	4.4034083	3.6340662	4.83267	0.2818239	4.4832147	4.3587367	2.8966438	6.1859285	2.9212917	2.0082933	1.2398899	3.2695518	4.2263183	3.414265	6.6616657	5.1185267	1.7673831	1.4644572	3.4762847	1.9845767	5.3238014	3.3730927	1.7227274	6.4303301	1.375976	1.1433349	5.4559292	4.7227214	2.1129909	4.3502184	4.7936515	2.9761732	2.8835137	2.6788099	3.0840003	4.2535734	0.2468774	1.0597073	3.1638956	5.7522715	4.0903975	3.5864837	3.2007552
TCGA-AR-A252	7.77534246575342	0	2.9975416	2.6641596	5.3549252	1.0657944	0.6944057	4.7010916	5.0393919	0.9266266	2.9714179	4.8599043	3.3130991	4.7192314	3.8503899	3.2162486	3.2605563	3.9136506	3.876351	3.1768527	5.9087877	5.1821705	2.3024824	1.4252072	3.7912485	2.5366298	6.0630064	2.8181619	1.1262247	6.3056732	2.7288914	1.66786	5.3092218	4.6351005	2.2530479	5.0024044	4.5297472	3.607221	2.618656	3.2610562	2.8800086	3.8541814	1.2459001	2.4886957	1.8733451	5.7271876	4.1318252	2.6228786	3.1623737
TCGA-A8-A07E	1.66575342465753	0	2.8099532	2.7751867	5.246852	2.7060769	1.9185004	4.5207881	6.1464696	0.1614012	5.7715733	4.4295454	3.267163	5.3731692	3.7691502	2.1507768	2.641479	4.5885756	4.78923	3.5644504	6.3212267	6.1037753	1.7966798	1.6627671	3.5776842	2.7848919	6.3575162	2.6726949	2.3661646	8.638325	4.5054095	1.1911888	6.5410197	5.3354191	2.1071953	5.9515313	5.6540478	3.2547548	2.1191524	2.7240124	2.9533492	4.704897	2.143314	1.9983969	4.0639364	6.0717596	4.2772029	3.3364922	3.0030581
TCGA-E9-A22E	3.47671232876712	0	2.9289054	2.4327688	4.714203	1.5599153	3.6117226	4.887942	4.7607619	2.5418582	3.2267905	4.6473685	3.0618925	4.8819993	3.1443675	1.6292419	2.935979	5.0073123	4.3651315	3.1697159	6.2729322	5.591012	1.5385777	0.5508734	3.804837	3.213471	6.310237	2.4263703	1.229575	5.5330263	2.4107964	1.6160648	6.1252792	4.5432443	1.8711937	5.1470815	4.1634152	3.6093554	3.4725881	2.7268079	3.4571713	5.38851	1.3387696	0.9832897	5.5986132	4.9875564	3.9947151	2.7064821	2.9026131
TCGA-A1-A0SK	2.64931506849315	1	2.0320688	1.0998795	5.507747	2.9400933	0	6.7013694	5.3344581	0.2631579	0.4981919	3.9711455	3.6706928	5.3673959	4.0729772	2.6209088	4.0727032	2.3628313	3.0213286	2.1758869	4.1079181	3.9935898	2.3387527	2.9063083	4.2336817	4.6679242	2.3284374	1.7833815	2.3652606	2.901661	5.4975137	1.9976333	8.1319416	6.266256	2.4536021	6.5257397	6.8355131	6.8679252	5.4226044	3.5508275	2.3481586	5.2997735	3.7194133	4.2383755	6.5821134	5.2014842	4.4145013	4.7776862	2.8728735
TCGA-A2-A0T7	1.72876712328767	0	2.978243	2.803265	5.599012	3.513433	2.927685	4.785033	5.831545	2.454351	4.373381	5.308215	2.773187	5.697202	3.683976	2.23614	3.305868	4.49117	4.819452	4.273597	6.344033	5.354456	1.860594	2.022928	3.848671	3.906348	5.109549	3.236181	2.780433	6.139667	3.415261	2.632378	6.22084	5.202423	2.679536	5.527059	4.773976	4.531193	3.242542	3.531085	3.24737	5.759278	1.587832	1.583396	4.437899	6.107697	4.516653	3.410009	3.181545
TCGA-GM-A3NY	3.18356164383562	0	1.6533291	2.2802486	4.1486808	2.7502761	2.035482	3.3949806	4.9851118	2.6423282	3.7989114	5.0232245	3.2296096	3.7520984	3.1127828	1.9791914	1.4341191	2.6905544	4.2556186	3.9051633	6.4801255	6.1611307	1.0579282	0.7055481	2.5851897	2.653184	3.9389764	2.5039172	2.8339202	4.8932543	3.0283328	1.8197137	6.1519972	3.1423668	1.1538697	3.7584809	4.9955747	3.6892877	3.1420016	2.7814176	2.9922692	5.5754094	0.9091829	1.1650393	4.5375499	3.8637727	3.4685091	1.7874848	2.6050242
TCGA-AR-A24L	7.85205479452055	1	3.3092185	2.2838933	5.7489101	1.6646252	1.3877533	4.4385328	4.7217322	1.9801971	4.7755731	4.5564348	3.0875729	6.3340064	3.8324651	2.3731423	3.2317796	4.4753831	6.1849852	4.4628756	6.7839173	5.6285453	2.8898685	2.4418612	3.8704118	3.7857913	5.2655067	2.3048811	1.546046	8.3572147	3.1741398	1.7727701	6.0187974	4.9834915	1.8540392	6.0898234	5.7311428	3.2004216	3.2222879	3.6362342	3.7651363	4.6308689	2.2846628	1.7769731	3.0119172	5.5840201	4.6007557	2.5372783	3.1410359
TCGA-EW-A1IY	0.706849315068493	0	2.9251819	2.3458029	4.8727312	0.7238594	3.9657394	4.568916	4.6284989	2.2995581	5.119187	4.4356867	3.9643692	5.7579444	4.1210414	3.0919513	2.8047014	4.5512838	3.9575331	3.1542025	6.6493927	5.9627854	2.2656824	2.1565815	3.4777139	4.0582366	5.4633029	1.7774218	0.7142153	6.6259146	4.6252386	2.2911218	6.5624427	4.5677819	2.6366234	5.1692156	5.6362266	3.0306914	3.483696	3.4379055	3.9163451	5.4484188	2.1501305	2.5223656	2.8786564	6.0376256	4.551414	3.281912	2.7136595
TCGA-AR-A1AM	8.19452054794521	0	2.1719277	2.7412637	5.7165625	3.2428296	1.2220965	4.4131169	5.7576307	4.2286347	4.4216724	5.3509936	3.0711631	5.138413	3.4138962	2.0442405	1.110651	3.8869753	4.0879788	3.6447362	6.9459125	5.4942884	2.0784698	0.9497493	3.4493346	3.1794969	5.3837849	3.7407091	2.8787299	6.7502033	1.5858243	2.2320999	6.1823066	5.1423011	1.8738278	5.3084328	5.6711745	4.5925225	4.0502062	3.7285852	3.1901143	4.2792619	0.3097602	0.7695621	3.615043	5.8915713	4.1326422	2.624208	3.363487
TCGA-AR-A24S	8.15342465753425	0	3.0183838	2.9095363	5.382449	2.3938321	3.0438692	4.6591442	5.4173602	3.0180721	5.6905201	4.8458156	3.2471769	5.7690464	3.6984449	2.9739661	2.3166826	4.6350148	4.8873186	3.8910708	6.3899775	5.0279759	2.096621	1.9181139	3.7573792	3.0659439	4.8650611	2.0354163	1.0808703	6.1058162	3.9129043	2.6722608	5.3332142	5.0614222	2.3529116	4.3483114	4.8854763	2.4020766	1.7798021	2.8906995	2.7950072	4.9912206	2.8699978	2.830069	2.1157578	5.398867	5.0242775	3.221471	2.8101536
TCGA-D8-A1X7	1.39452054794521	0	3.5826346	2.1472393	5.8402812	1.7687352	3.264063	4.0259428	5.3250742	0.9466352	5.5724508	5.0018499	3.5019582	5.919054	3.7388839	3.1152001	2.196988	3.78355	4.7970876	4.2885129	6.9657765	5.3480924	1.9643861	2.2645841	4.7975399	4.3440267	4.5245806	3.062308	1.834413	7.0613685	2.9689801	3.0616526	5.5433782	4.8013252	1.3451162	5.0181507	5.4394177	2.0765939	2.7233896	3.2198533	3.2990476	4.6402992	1.2846017	2.5507716	4.204874	5.9252594	4.3093756	2.5098636	3.1195995
TCGA-A7-A0DB	2.75890410958904	0	3.094414	1.629412	4.7646947	1.0601158	1.6104167	4.0584217	5.1375402	3.836879	4.8442027	4.6652623	3.0101754	5.8011232	3.8392755	3.082857	1.7191528	3.7874053	3.1440542	3.4967416	5.6905273	4.0579259	2.6676661	1.5477102	2.5909816	2.5596291	4.8848047	2.1491205	1.6020429	5.8844207	2.6842418	0.4833337	5.3460506	4.1134001	2.9354775	4.0975917	4.8329183	2.9153298	2.3672391	2.4735231	3.0026075	3.5924745	0.7678344	1.3401581	3.1689141	6.078663	4.1838941	2.4122069	2.2999234
TCGA-BH-A18V	4.26301369863014	1	2.5562621	3.4192373	5.511597	2.4501876	0.9476153	4.82244	5.8196756	1.114373	1.8288673	5.5125976	3.0576088	5.4002921	3.7814741	2.4180157	3.5761101	3.8675653	4.0277689	4.8327418	6.4587686	5.3141127	2.3052179	2.7465322	4.3968423	3.7261833	4.191429	3.2312407	1.1574963	7.2050707	4.8647659	3.4303075	6.1412566	5.0391028	3.7977513	4.5180349	4.7956786	2.1557189	1.2663332	2.5798078	0.6544626	6.3942669	3.3962726	2.7438302	2.7702659	5.3638934	3.7458224	2.7234202	3.2202671
TCGA-AR-A1AU	7.85753424657534	0	2.5336361	1.9206835	5.5938061	2.9486009	2.0510903	4.3047703	5.3214096	1.6447244	4.3746014	4.5164517	1.3455672	5.1626687	3.6018377	2.1842691	2.5512775	4.2277604	4.6450524	3.939103	7.1863017	5.2174934	2.183333	1.7848509	3.9924118	2.6630237	5.6369744	3.4375461	1.9087284	6.9883115	3.0962808	3.0171108	5.8808185	5.1140582	1.5723514	5.8266372	5.881778	4.436223	2.6090066	3.1924164	2.4757433	5.2563739	1.7431591	1.3326646	3.2355761	5.9750505	4.3192181	2.5686546	3.2903473
TCGA-GM-A3XG	3.64383561643836	0	1.8423271	2.3940121	4.6557913	2.9364972	1.8463932	4.6600694	5.2574903	5.1743981	3.9146669	4.7718435	2.7553532	5.266619	2.8498205	1.6192823	0.7461909	3.2423819	4.0089844	4.3002815	6.6656755	6.0150643	1.7941632	0.6532759	3.8203292	3.5087259	5.9281343	3.912922	2.1124677	5.0707144	1.0553617	2.2060933	6.0873705	5.0047464	1.4696344	4.968497	4.9283859	4.7229306	2.8800968	3.0908044	1.7272309	5.3144324	0.0932188	0.9807672	4.0357915	5.2197977	3.7694044	2.8083618	3.8181263
TCGA-D8-A1XG	1.22739726027397	0	3.4498158	2.4940711	5.4842026	2.2583851	3.741778	3.9986599	5.9545435	1.1335753	5.1297872	4.7961944	3.6388906	5.9922051	3.7014103	2.9171849	1.9099573	4.322924	4.9649657	4.0028255	6.5225512	4.7890502	2.2359201	2.0338666	4.265642	3.2738748	5.1913476	4.1579365	2.431465	7.7589863	3.0726132	2.882983	5.266845	4.9243677	3.0790414	5.4152531	5.740579	2.8341024	3.0160064	2.8609174	2.9461775	4.4460571	0.5213701	1.8849853	5.1801617	5.9676869	4.2301003	2.3627435	2.8620354
TCGA-D8-A27N	1.42191780821918	0	2.3907777	3.0074232	4.9536674	1.7840493	1.0781294	5.0343404	5.9135614	5.4928594	4.4457155	4.833612	3.3525678	3.9610122	2.8498153	1.6319849	2.6003996	4.8313894	4.7505858	3.7632461	6.3080749	6.5462468	1.6019559	0.9766241	3.9660551	3.1343293	4.8678318	2.0344453	1.9273616	6.3535163	3.2188982	1.476403	5.3995151	5.0618201	1.977846	4.7563766	4.2445945	2.8010788	3.1257152	3.066969	3.2540455	4.7447154	1.9722099	1.7745306	5.6344023	5.6180077	4.0217272	3.3222514	3.1087811
TCGA-BH-A0BP	6.29041095890411	1	3.035579	2.4594713	4.4966661	2.1813808	2.2344398	4.0520125	5.8005024	0.9166987	3.9035639	4.9233637	2.9555884	5.9250093	3.1596008	1.6557029	2.0333937	4.0850669	4.6516954	4.0344154	6.6472391	5.5687787	1.8283766	0.775083	3.52033	2.7702275	6.3808554	2.9411064	2.4019448	5.7422217	2.5945152	2.4037673	5.5707177	5.1390133	2.3767149	5.0264767	3.5765314	4.238507	3.1745484	2.6413161	3.6468159	5.6536861	1.0277623	0.7270072	4.3365401	5.6191703	3.9025234	2.9029649	2.5333878
TCGA-LD-A7W6	1.10684931506849	0	2.7973708	2.9631199	5.2953684	2.9753054	3.3544504	4.2608506	5.4926664	1.8660172	4.6885769	5.1927268	2.5234527	5.311437	3.3297245	2.1745879	2.4919078	4.0620572	4.6480703	4.9898935	7.9021886	5.8549896	2.3069945	1.8208832	3.5623339	2.7871476	5.3152643	3.7405116	1.8522724	7.9762306	3.3623278	2.9949221	5.4375446	4.9652433	1.0510848	4.6354124	6.5262676	4.4126608	2.6365674	3.5816882	3.1476109	4.9478545	1.7376553	1.5952763	4.2555715	5.6398327	3.9457308	2.9063888	3.6197186
TCGA-AC-A2B8	1.85479452054795	0	2.8453178	2.8188953	4.9570278	1.6766893	4.1576064	4.6883167	5.5359758	4.6174577	4.8168069	5.4641294	2.9570059	5.7768554	3.6464508	2.8105327	1.5885328	4.4221252	4.8465991	4.3790704	7.0887732	5.6088683	2.1596107	1.1877434	3.3640327	2.7547661	5.7142073	3.1992534	1.9864593	6.5918154	2.3088016	2.0866532	5.9578433	5.1681497	1.7297608	5.0508124	5.6273358	3.7977414	3.0284409	3.3786325	3.0938206	4.9055043	0.9774069	1.2535402	3.6872041	5.9744378	4.1065154	2.9813733	3.0827857
TCGA-AR-A1AW	7.21095890410959	0	2.6623498	2.8616064	5.0613915	2.2233061	1.5935203	4.6225008	4.4849907	4.7324954	3.7874563	4.6873425	2.9603477	6.1915258	3.491111	2.9667307	2.2882093	3.7830599	3.5284212	3.6914807	6.0251615	4.5628588	1.8959386	1.7124125	3.4166929	2.1664953	4.1082555	2.9361303	1.4967593	4.3763033	2.9901314	1.6805109	4.3583738	4.3294332	2.032219	3.9614551	4.3769277	1.9620083	1.9578154	2.8533373	1.4548622	4.2532127	1.6252333	1.6395736	2.4180834	5.0753078	4.7575493	2.0770777	2.5842826
TCGA-C8-A274	1.39178082191781	0	3.0680405	1.70324834	5.09880613	1.79988281	4.29138669	3.49099608	5.51140159	0.79610761	5.21319137	4.79686335	3.29060577	5.88897272	3.68147694	2.55583186	2.77505116	3.13268012	4.80289334	3.30312491	5.37092725	5.40952206	1.41148301	1.88127099	3.58707267	2.62792236	3.15122285	1.98439224	1.77900215	5.88938031	4.21757841	2.93942864	5.77107493	4.91425273	1.4616518	3.9970071	4.67783336	2.08550244	1.50286548	2.9935489	1.68637909	5.01486127	2.00697753	2.19855229	4.8400304	5.69016563	4.08991993	2.57392643	2.16807058
TCGA-A2-A0D4	2.1013698630137	0	2.1934601	1.7512451	5.1033308	3.4907537	0.2756332	3.134685	5.0475365	1.8249261	2.6982793	4.3974632	2.4237996	3.2983518	3.0112953	1.0286589	3.6134976	2.4730332	5.2121024	1.8084606	6.5741688	6.5441514	2.3422994	2.4773793	3.2506546	1.3900465	5.0024975	3.0905822	2.1427694	7.9068668	3.7197814	3.2633081	5.8896335	5.0167832	0.7235861	5.9090146	4.8814237	3.0562745	3.5799522	2.8045293	2.2570368	4.8972939	2.5431098	1.6856722	5.4849723	5.7661963	4.4493069	2.3504082	3.7321706
TCGA-AR-A2LL	5.51232876712329	0	2.5708409	2.4810216	6.0316486	3.5572942	1.0823052	4.2839157	5.3202016	2.6382824	5.1627956	5.0669106	2.7248813	6.854789	3.055298	1.9363356	2.6353291	3.3857685	4.7140692	4.0667487	7.4699606	5.4450293	2.1245453	2.5250907	3.2728538	3.3424802	4.0231691	2.8193648	2.3774806	7.2993022	2.4006851	3.1701434	5.345115	5.0363786	0.8557709	4.5612581	5.0554913	2.8187262	2.925634	3.2447447	2.2446827	5.7829747	1.7535829	1.4934273	1.3463067	5.6920924	4.2763099	2.1045776	2.8803373
TCGA-BH-A0E1	1.30684931506849	0	2.6017655	2.4383677	5.3253523	2.0098253	5.4405958	3.3732069	5.592148	1.0525104	4.7839675	4.9257639	3.2187146	5.4662674	2.9167857	2.1628836	3.2833042	3.1882609	4.9040717	3.2974054	6.3941328	5.5056261	1.7010054	2.2974732	3.464014	3.8754355	4.6827048	3.2303491	1.4536767	7.7769786	4.4892493	2.1354893	6.1064484	5.0644105	1.2824792	5.3292246	5.2777442	3.0619942	1.6524299	2.9358504	1.3919931	4.8170924	2.5646065	2.279621	5.6271369	5.6236722	3.6096225	3.8818487	3.3955444
TCGA-AC-A8OP	1.68219178082192	0	2.0175436	2.3925132	4.9691287	2.674454	1.8469034	3.879814	5.4627705	0.6492549	4.2312619	6.3661657	2.4781731	3.844352	2.9851546	1.9123564	1.9570885	3.5083667	4.2087539	3.6758438	7.867494	5.3225145	2.3720759	1.2988476	2.9814187	2.9795371	5.0829273	3.1265588	4.4020089	7.797326	3.611617	3.3572611	5.1858229	4.9994244	2.0399967	4.5150309	5.6837891	3.3485867	4.074339	3.1191452	3.3571968	5.6100996	1.0451542	0.8716693	4.043179	5.724457	3.9017392	2.6303242	3.0138861
TCGA-E9-A1N5	3.06849315068493	0	2.555528	3.2640776	5.0081708	2.7562321	2.9048748	4.6948089	5.9269802	4.860471	4.9671732	5.0349179	2.4788599	5.2788446	3.4259036	2.1548186	2.7011078	4.6909018	4.9442564	3.4123235	7.002342	5.1760777	2.0933656	1.6691048	3.4117456	3.3132671	5.2456298	3.1757299	2.7957051	7.6807936	3.9037782	2.339482	5.9589831	5.2391349	2.0210285	4.3780941	5.803782	3.652702	2.9609585	3.0854742	3.1490965	4.5057808	2.0552624	1.8068137	4.3230529	5.8059416	3.6971887	2.8149019	2.8812996
TCGA-E2-A10E	2.36986301369863	0	2.9701775	2.2745499	5.5872505	1.8220732	2.6045531	3.6246123	5.5107041	1.1075799	5.1902137	4.6644663	3.2349608	5.9558129	3.7166247	2.0173715	1.898632	4.0318774	5.1961841	3.2774697	8.0213558	5.7088958	2.2468856	2.0331308	4.3982719	3.3022933	4.6174978	2.8315675	1.6025902	7.4954851	3.4526351	2.9984301	6.097526	5.0316501	1.3643674	4.8888013	5.8960034	2.9635043	2.8740778	3.1991538	3.1085653	4.8175372	1.498078	1.4618959	1.7791962	6.1715895	4.2862548	3.635354	3.1428769
TCGA-BH-A6R8	0.802739726027397	0	1.4582694	3.0026802	5.0269386	3.3233214	4.0432718	3.8958152	5.7653475	6.6710401	4.119039	6.0995824	2.7231766	2.2560314	2.7964506	1.352623	2.6247963	3.7136758	4.9592509	3.6129322	6.6885797	6.7899521	1.8171782	1.2424048	3.6971606	1.5962817	3.2905952	2.3805877	2.8523804	6.0421579	2.3930119	2.2849351	4.894755	5.2557595	0.4648911	6.256793	4.8126761	3.2308978	3.5702842	2.8054558	2.1192556	5.6634831	0.7041767	1.373881	2.5910031	5.5100027	4.0365565	1.325272	3.1016613
TCGA-A8-A06Y	2.16712328767123	0	2.5013988	1.7139514	5.4124182	2.2379048	3.7523653	2.7750002	5.0636188	1.6972157	3.5518019	4.4084739	3.5170652	4.283998	3.5013111	2.0241673	1.7972607	2.9201651	4.2658762	3.2452232	6.7788713	5.4805084	2.3222274	1.22068	4.2289226	3.1149572	3.784489	2.4960164	2.7520583	6.4308899	2.4063711	2.1302789	5.6444326	4.5627733	1.7429278	5.8679027	4.9101652	2.3393317	1.7706098	3.1156618	1.6755357	4.554757	0.6660282	1.6557544	3.8945048	5.5713035	4.4039909	3.1070972	2.5563351
TCGA-A2-A0EP	9.87123287671233	0	2.4508087	3.8600659	4.5585708	2.5235255	1.2549018	5.1427405	5.4658068	2.3519702	3.756637	5.6865954	2.7390911	5.0704774	2.8984289	2.5170475	1.5745395	4.0760837	4.8825546	4.1665459	6.5689081	5.264389	1.4112299	1.0457865	3.3392789	3.0782752	6.6168417	3.6678074	1.7205464	5.1187852	2.4847538	1.7101186	5.4766896	4.7932432	1.9157852	5.7850131	5.5263643	4.6957745	2.5043051	2.6807229	2.4140423	5.7704483	1.2195112	1.485919	4.814839	5.1664475	3.5874018	3.3105314	3.1727401
TCGA-E9-A1N9	3.01643835616438	0	2.296843	2.3104604	5.868295	2.4848242	1.2518097	3.9923234	5.4970868	0.8428257	5.6120883	4.1418157	3.5743017	3.6535794	4.1282787	2.2197748	3.4063955	3.5646768	4.3744397	2.8651895	6.6532457	4.4438155	3.7725046	2.3686299	4.5459747	2.8786611	4.8976131	2.1326426	2.4061612	6.1310702	4.2250423	0.881554	5.5914168	5.3989331	1.5905485	4.1361956	4.6275047	3.3716951	2.2702841	3.4015024	2.7284993	3.9404672	2.6764519	2.914401	5.3396816	5.7698699	6.2200435	3.7447746	2.1350677
TCGA-A7-A3J1	0.93972602739726	0	2.7807918	3.4703806	5.1115081	2.7232714	2.267907	4.9248456	5.2986509	4.7634371	4.979769	5.6084678	2.676605	5.386435	3.6849999	2.5905523	1.5655391	4.6719023	4.9917014	4.9639341	6.9072278	5.5717257	2.1283034	1.8517656	3.4863322	1.8630983	5.5856201	4.1575213	1.9286838	5.6714105	2.207191	3.3338013	5.5813654	4.9484099	1.5608636	4.8226709	3.9723833	4.7641311	3.1553702	3.5452893	3.1297877	5.1871774	0.9987155	0.6519873	3.5540001	5.9477635	4.1120163	2.7074707	3.515136
TCGA-E2-A15D	1.44109589041096	0	2.3188288	2.5204055	5.3110914	2.5078265	3.9660131	3.9078348	5.6913685	2.6645139	3.8413356	5.2966961	3.0362327	5.7070656	3.6175748	2.5930237	1.1283151	3.8564783	4.4908138	3.6483164	6.5904219	4.6574524	2.4123476	1.4478672	3.5611023	3.3794369	5.6844144	3.254627	2.9565347	6.3159681	2.247058	2.0055361	5.4053119	5.0020791	1.6634113	5.6148438	5.443294	4.133796	3.1317189	3.7555423	3.2484269	4.4873804	0.3619679	1.1931814	4.8488499	5.6167026	4.1129945	2.430804	3.1396398
TCGA-E9-A1R3	0.213698630136986	0	2.7000138	2.7718626	5.0669279	2.4581009	2.9294741	4.6611215	5.2720518	2.8136653	4.6294633	4.6675867	3.1076036	6.2386172	3.558696	2.5077046	1.2235762	4.3733747	4.7493776	3.532894	6.8025026	6.0745081	1.7381329	1.2258937	3.9635504	3.4730733	4.7445935	2.8429248	2.7209648	6.549309	0	3.1710251	6.0137709	4.9045262	1.6256726	8.2112149	5.079363	3.0951509	3.076392	3.2593039	3.7265011	5.7750823	0	0.5855173	4.4212273	5.9767519	4.4120768	2.3117128	4.7192298
TCGA-AN-A0FN	0.597260273972603	0	2.6166495	3.3274966	5.0725069	1.2564503	1.5474107	5.1524054	5.0443025	1.4709237	4.0160609	4.8779071	3.0823601	4.9900999	3.3500366	2.3533006	1.5570456	4.8873441	4.4819512	3.5574171	7.2028675	5.3451646	1.7296784	1.1252311	3.5545134	3.2097573	6.3057095	3.0446478	1.2190617	5.9371432	2.6902631	1.042507	6.3068376	4.8548472	2.0445416	5.117383	5.0766793	3.3363767	3.2641062	3.0957165	3.5358803	5.0373486	1.1725579	1.3194011	3.6987295	5.2747261	3.8275754	2.4775054	2.8938063
TCGA-BH-A204	6.94246575342466	1	2.617153	1.6600638	5.500304	1.3317045	1.0974191	3.8559558	4.1704155	1.0003103	4.2875279	4.2249158	2.9404682	6.3813352	4.0415389	2.3496221	2.6171673	3.4526236	4.3091508	1.7731802	7.4066184	4.4495969	3.5413897	3.0740988	3.4248751	1.3894851	4.464105	1.8964018	1.5427117	7.3061047	4.5809346	2.7649382	5.5981549	5.1352466	1.363912	6.1776955	4.1020306	1.3453748	3.1708163	3.3039167	2.3731296	3.7321757	2.4375678	2.5283351	0.5720733	6.1657358	4.8189059	2.8550577	2.8732502
TCGA-BH-A0BC	2.66849315068493	0	2.5616101	3.7427111	4.5782384	2.3897479	3.7042559	5.0538353	5.6910785	0.7426221	4.5906872	4.3868802	3.2849676	4.0101451	2.9621582	1.4762871	1.996814	4.475679	4.937734	3.5230457	6.1816478	6.6292237	0.9726296	1.0878607	3.9234161	3.4955869	5.3644418	2.6220445	0.9450444	7.8295301	3.6286055	2.3734347	5.7228928	5.1824046	1.3166003	4.8164966	5.1432334	3.39967	3.6338397	2.7069145	3.1664093	4.5676947	1.9177893	1.9839435	3.7832254	5.7949058	3.9648285	3.2799093	3.3177322
TCGA-A2-A0EU	2.85753424657534	0	2.2625958	1.8473593	5.2940671	2.6429071	2.147135	4.0700904	5.2423396	5.0400097	5.1955352	4.3739847	3.5370734	5.2669333	4.3696153	1.9827716	2.8565945	3.454958	6.4417904	3.4987884	6.9708963	5.2855982	2.4288588	2.2431738	3.8931556	3.5771918	4.6229865	2.3372561	3.0381643	7.4839821	3.8460782	1.3600828	6.1369442	5.1734322	1.2008205	6.0715954	5.4309879	3.4868186	3.1721	3.328933	2.6377404	4.4025791	1.7682016	2.5938787	3.7855722	6.2034809	4.7508271	2.5406523	3.0216957
TCGA-C8-A3M7	2.83287671232877	1	2.231863	2.9872075	4.6203878	2.2857492	1.6604086	4.2200247	5.5605557	4.9656278	3.6647958	4.3717203	3.1600492	4.7398443	3.3853919	2.3552934	1.7685241	3.6463556	4.380264	3.8578902	6.0344926	5.1853252	1.9761365	1.1188761	3.5214242	3.0853053	6.7856543	3.7463263	1.8539762	5.0447531	3.2512611	1.7550283	5.55974	4.6293698	2.5524026	4.7474838	4.8557535	3.8561796	2.9050881	3.5912711	2.6319192	4.6997826	1.3923174	1.811155	3.4011802	5.4250886	3.9057809	2.9070357	2.3772279
TCGA-BH-A8G0	1.81369863013699	0	2.38271	3.1310601	5.1401053	2.5376623	1.4213228	4.9954726	5.6247589	2.8361617	4.3283628	5.7914036	2.7256097	5.424598	3.1116729	2.5342014	0.5822774	3.9636537	4.3060241	3.8106255	6.8537771	5.3425893	1.7263239	1.0599388	3.4820688	2.8146193	5.5943798	4.1308273	2.2404864	5.9998274	1.3473425	2.0738071	5.6746934	5.0363461	1.6473215	5.1371335	5.4218547	4.4982167	4.0723865	3.3139994	2.8741394	5.0080843	0.270131	0.8402466	4.0545658	5.5472745	3.7672661	2.7525451	3.6280402
TCGA-E9-A3QA	2.51506849315069	0	2.0145158	3.2569073	4.6030843	2.9227412	0.9022563	5.5154365	4.9529613	1.5084994	0.7991577	6.0108205	3.2956906	4.3319674	2.3007495	1.7958636	3.5383485	3.9466694	4.3275937	3.8781506	5.9375402	4.3649205	1.6292413	1.3625452	3.8723162	3.6541962	4.0422154	3.1382552	2.0761219	5.9826593	3.3750394	4.1479456	5.9024402	5.9109169	2.1788978	5.324385	4.3793295	2.2901899	6.1658002	2.5273943	2.2818078	6.7759817	2.9410439	2.2225878	2.8259744	4.7337142	3.8985123	2.7241143	2.6583355
TCGA-BH-A0HF	1.99178082191781	0	2.2794653	2.9698279	4.8381191	2.0741958	2.4295228	5.3555907	5.4259595	1.790151	4.4830168	4.6900102	3.3829567	5.7395864	3.1019082	1.5814007	1.8846102	4.0229439	4.6693093	3.8612637	6.5110618	6.2719785	1.75389	1.1954537	3.6811165	3.462787	5.5895849	2.9211478	1.6679124	6.9167329	3.1052189	1.7640448	5.5769735	5.3278445	1.5343212	4.8438577	4.909935	3.632125	3.8276304	2.9624324	2.8212748	4.5206238	1.922812	1.4215361	4.370684	5.60698	3.8814808	3.063886	3.2311388
TCGA-D8-A1Y1	0.827397260273973	1	2.0067979	2.5782844	5.1425116	2.7517054	1.6188818	4.9376419	5.3249822	2.7573714	4.6210001	5.1491732	2.745982	5.9107785	3.3681646	1.9022993	3.1342889	4.6267324	5.3827661	2.4777547	6.065481	6.6729765	2.0885884	2.1740135	3.9053676	2.6133321	5.1058049	2.6631216	1.4590156	7.0243257	4.1070729	2.3854827	5.8450449	5.3182238	1.8342614	5.2350998	5.5960976	3.0667701	2.8041824	3.2142005	2.5628866	4.3628593	1.9147099	2.6236125	3.6435067	5.3485186	4.3376591	3.2246605	3.0649996
TCGA-E2-A15A	1.94520547945205	0	2.5958769	2.8238236	5.6362853	3.0730565	1.5475207	4.3801821	5.4579165	1.3030433	3.7591601	4.7624889	3.5364136	4.631689	3.4559409	2.5270259	3.8568615	4.1782634	4.3962183	3.3105603	6.2955049	6.3901133	2.1626349	2.5651938	4.2933476	3.06472	3.6626246	2.6438326	1.8980125	7.4968121	3.987636	2.6018278	5.5059322	5.2901804	1.5304115	6.0092839	5.3722063	2.3272825	2.9901167	3.1704001	3.0850322	5.0384149	2.464543	2.360984	3.4948044	5.6468686	3.9944584	2.7634936	2.9931463
TCGA-S3-AA12	1.57260273972603	0	1.83332939	1.43264876	5.83754137	2.97210368	0.05045138	3.36600207	5.41568101	0.88874837	3.19667012	4.43001839	2.16467896	5.39860871	3.2469514	1.64406637	2.01764626	2.74638041	4.73669208	3.74662939	8.26457962	5.73880509	2.83790822	1.70094288	3.0323704	1.63683559	3.07873667	3.71212418	3.30263056	7.11576495	3.71016062	1.89860123	5.53826755	4.99261372	0.2353507	6.13348525	5.49099522	2.35581399	3.43217674	2.8479757	2.59913196	4.80980645	1.6969501	1.34861577	4.87835187	5.79796663	4.08988428	1.50076901	3.43873835
TCGA-A2-A0T4	1.70958904109589	0	2.37923	2.7514464	5.0359847	2.0856569	2.291871	4.7047866	5.4089572	1.707606	4.5825137	4.4780551	2.9171933	5.3607793	3.4732887	1.6963283	2.999707	4.5956213	5.210497	3.3971084	7.1196763	5.7129526	1.8828408	1.9546525	3.5170817	3.4195037	6.400525	3.0555378	1.8293245	7.5284724	4.0602912	2.0436761	5.7817718	5.2551946	1.4452276	5.2491987	5.5089148	4.309411	3.7159428	3.0567397	3.4395201	4.4781811	2.202803	1.5614672	3.9014411	5.6088812	4.2120599	3.3105628	3.534126
TCGA-A7-A13E	1.68219178082192	1	3.80624563	0.76052547	4.62883288	1.39356768	1.77188919	2.83995787	3.76913711	0.08223492	0.96610355	5.91168039	3.58297458	5.33307531	4.3846266	3.63115046	2.09849183	3.32595749	2.66594589	3.84784731	4.1638582	3.18431191	3.59583925	1.91601585	3.52350648	4.59610765	4.52701139	1.53855464	1.69982367	7.22718163	4.4016031	1.18682612	6.30283269	3.49452493	4.37646753	3.53588802	5.12169309	2.4891533	2.3778949	2.84525808	2.88534142	5.39058574	2.69240214	2.52825914	2.91685481	5.67699512	4.52997615	0.63804083	2.28960387
TCGA-A2-A0EO	6.69041095890411	0	1.8990544	2.5524181	5.1786615	1.7086672	1.2588538	4.603828	5.3231155	1.0880563	4.7605691	4.1500518	2.4765268	5.7562521	3.1050092	2.0216131	1.4038355	4.3352544	4.5235501	3.9209204	7.2675411	5.3461361	1.7081089	1.0307363	3.2487965	3.4855383	5.2973742	3.5002156	1.1941655	7.4524559	2.3546523	1.2000097	5.5434496	4.976979	1.5831968	4.9560682	5.5947991	3.2747699	2.5638299	3.2048991	2.9394769	4.7858139	0.7164678	1.3736344	2.9578824	5.4774043	3.9189244	2.9010365	2.8083242
TCGA-D8-A1JI	1.58082191780822	0	2.93330951	2.38459607	5.35601924	2.18536143	6.43473142	3.77181196	5.37743891	4.28415779	3.80942299	4.91234008	2.73859947	4.55660094	3.56170003	2.26803144	2.17491192	3.34194351	3.50362607	4.75458923	7.21125366	6.09920124	2.66348327	1.89990664	3.3588366	1.10721836	4.04884241	3.83514585	2.6477003	8.32707859	3.2289906	2.59531266	5.50838664	5.26891197	0.56560356	4.89760617	5.59006467	4.96549651	2.97974496	3.37382137	2.16734202	5.88205877	1.06053161	1.04068734	5.30933746	5.93084103	4.5695758	2.11839556	3.57893131
TCGA-BH-A0BL	6.24109589041096	0	3.0954531	2.9835121	5.1794534	2.4275685	2.664398	5.5426737	4.9221723	1.9188493	2.8412866	5.2188998	3.2949223	5.5182121	4.0109083	2.3682175	2.5191187	4.6169872	4.6216501	3.9975612	5.9770624	4.9164904	2.5443148	1.8700692	4.6350454	4.4439821	5.7085736	2.3899521	1.4993863	5.1717895	4.3119542	1.8328073	6.5508537	5.3564822	2.2136487	5.1423126	4.903113	5.2794162	5.2719644	3.2670211	3.9207064	6.2488087	2.8004891	2.8108634	2.7429887	5.4117997	4.6170857	2.7400059	2.4298972
TCGA-AQ-A7U7	1.6	1	2.8529301	3.8485957	4.9458441	2.5331948	2.1968287	5.0521216	5.5727886	1.5276528	2.9175311	6.357007	2.8910148	4.9027423	3.3549789	3.0797795	2.3508179	4.7564366	4.0096973	4.3660495	6.9804671	5.6758616	2.0257591	1.3761839	3.697395	2.7769308	4.9115145	3.9332929	2.1626686	5.8145422	1.8811804	2.5164916	5.3362907	4.841613	2.0323325	5.7546929	5.2783954	3.9327772	3.9789349	3.1336017	3.4068933	5.3445057	1.2662643	1.4610009	3.1410571	5.7123396	4.1266695	2.2901743	3.784152
TCGA-E9-A1N6	1.85753424657534	1	2.469031	2.7120686	5.4747901	3.1965625	3.0264118	4.5292978	6.6453144	1.6239938	5.3442543	4.7381787	2.9497954	5.5692236	3.4754349	1.9279311	3.1746808	4.4941394	5.3898032	4.1211953	6.1750668	5.7145328	1.4689648	1.6339073	4.1248164	3.875401	4.6897824	1.7288376	2.057793	5.6015066	4.6612572	1.0262693	6.1790286	5.6166615	1.8882715	5.229429	3.7174182	3.5213546	3.6840658	3.0823804	3.2571807	5.1180917	2.1982188	2.7237182	6.7883867	5.5949648	4.5397748	3.9087601	2.39074
TCGA-AO-A0JB	4.22465753424658	0	0.413094622	1.362126066	2.805381971	2.108245287	1.441815139	3.108126887	4.12826648	3.242512635	2.378297028	4.156119924	1.721989953	2.421958002	1.541765229	0.556298094	0.471774467	2.211957197	2.440988757	3.603118806	4.75839398	3.301443934	0.223810689	0	2.096860093	1.308439707	3.350636305	1.703637554	1.781574271	3.620923986	1.651192998	1.444669829	4.216989743	2.742782825	0.135885364	3.054190734	2.554894048	3.601897779	1.937414022	1.339726044	0.360446298	4.331631812	0.671691262	0.415581146	2.623859813	3.192845042	2.448178846	0.786022928	1.677216114
TCGA-BH-A6R9	0.438356164383562	0	2.6730537	3.7725629	5.0484603	2.222407	0.6942553	5.8253178	5.4101602	0.9256584	2.2730267	5.696183	2.2991736	5.27977	3.1588518	2.2079484	1.8160021	5.4067543	4.4530205	3.8535332	6.4986126	5.1582702	1.6552456	0.9519693	3.6284038	3.6941236	7.1587034	2.5274103	1.9574609	5.5991313	2.3039258	2.1937791	6.1067661	5.4438591	2.8354824	6.2216523	4.2424542	3.8136564	2.5997299	2.6557973	2.1773849	6.288765	1.1603585	1.7639818	3.712628	5.3766001	3.7583269	2.7009562	3.177182
TCGA-E9-A295	1.02739726027397	0	1.9007279	2.3863501	4.8982476	2.5628237	1.5824168	4.0235431	5.9170646	1.2106809	4.2806389	4.5833848	3.0865263	3.6636559	3.2377838	1.3006085	2.3258465	3.9360099	5.0162488	2.9696395	6.3329629	6.0460283	1.6901835	1.4940443	3.5930245	2.8825541	5.8250982	2.6834854	2.2052973	7.3269063	2.8240034	1.7513832	5.8228936	5.1126196	1.6073507	4.7407163	5.3738192	3.400537	1.9627489	2.895629	2.7957298	4.9990629	1.409544	1.4176424	4.0849007	5.512141	4.0757277	2.9562565	2.8381051
TCGA-A8-A07S	0.665753424657534	0	2.7793694	2.4485317	5.3473875	1.9096082	4.4264551	4.209122	5.8646727	0.5558396	4.648257	4.7830429	3.0439302	5.9864015	3.4845983	2.7472702	2.434189	3.8364902	4.3263297	3.4472552	7.3087556	5.8410279	1.7503867	2.2726603	3.3045388	3.3105331	3.8517389	3.2639118	2.2523125	6.7543922	3.9570587	4.3444333	5.5893761	5.1757627	2.5917551	4.2916654	4.9983883	1.888743	1.663906	2.9528543	1.653137	4.5951548	2.0058682	2.0218767	5.7727813	5.9667763	4.1308565	2.4729404	3.1939475
TCGA-D8-A1XB	1.51232876712329	0	2.7629128	2.0530473	5.7248282	2.3378698	2.4320248	4.2603658	5.4758106	1.7296855	5.3596913	4.4908252	2.6995601	6.230326	3.4607398	2.8005978	2.1036632	4.7159268	4.6045203	3.5182115	6.713126	5.3527775	2.0862093	2.2630855	3.8774846	2.6894994	4.8759495	3.2243781	2.708053	6.6069804	2.6614236	1.4666754	5.6772472	5.3002923	1.8351917	5.1738844	5.1917128	3.5830156	3.2301959	3.4146895	3.473912	4.2825471	1.4472579	2.0925136	3.6728844	6.2223118	4.3230164	3.1099002	2.89376
TCGA-A2-A4S0	1.93424657534247	0	2.5433142	2.3857891	5.6984272	2.8087124	1.8511225	5.311639	5.9123167	0.3182082	4.1540363	4.9865439	2.8842843	5.9756412	3.2532677	2.6733334	0.9809231	2.9907588	4.4138372	3.3960295	7.5595507	4.7704229	2.2003181	1.5415011	4.0616132	3.3408978	4.1585428	4.3584357	2.0902015	7.3445968	1.6002668	3.7802985	4.9114334	4.6475722	3.3914393	4.7554392	6.0036132	2.934063	3.3971878	3.1593081	2.0082261	3.6062039	0.2969322	1.0555289	4.7910197	5.7164687	3.9842564	1.5715278	3.12912
TCGA-D8-A1XL	1.66027397260274	0	2.09487761	3.06253932	5.1448236	2.95088995	2.64669868	4.37795169	4.77975894	2.83434792	4.12257725	4.34338377	2.78208922	4.42049517	2.87441413	1.37148167	3.16935958	3.71580164	5.01564321	4.11817074	6.39541429	5.74653893	1.78801522	1.95127597	4.40627974	3.27454496	3.04715538	2.42742006	2.46139179	4.6934042	3.77451556	0.86389439	5.95203194	5.82605925	1.28342619	4.54903436	5.00314059	3.61922742	4.12628869	1.97180395	1.61085062	4.92819651	2.58325172	2.64445511	3.93985889	4.88448313	4.36929084	3.04108385	2.5941685
TCGA-S3-AA15	1.43835616438356	0	1.61088501	2.79525889	3.97691318	2.16499274	0.59624964	4.54519038	4.42211359	0.55808315	1.32850422	5.22409773	1.85490983	3.5447749	2.33336137	1.91617294	2.1631211	2.65870482	3.16640008	3.26013709	5.24529633	3.72603222	0.97731051	0.66670144	2.65196245	3.34392758	4.58993216	2.5459027	1.02764015	4.61711564	2.61982523	1.37055108	6.09548767	4.5330569	2.45237424	4.54682038	4.09357528	3.18903928	5.47527957	1.75258988	3.22944542	5.43984397	1.88763421	1.86948363	1.60538474	4.38924996	2.96554361	1.80610441	2.32245347
TCGA-AC-A2QI	1.61095890410959	0	2.5386372	3.6047244	5.6794026	3.1710892	3.3132204	5.3747244	5.892674	2.9931425	4.3007864	5.5111504	3.195899	5.3953467	3.0080267	2.0065091	1.4026643	4.3255756	4.721779	3.7166494	7.0238037	4.8530741	1.692741	1.3785625	3.5076922	2.3820992	5.1498436	3.9164201	2.9163183	6.1375072	1.1747988	2.2404102	6.1148854	5.372692	1.6073507	5.7273714	4.1370027	3.7555252	4.0595071	3.4738753	3.2600632	4.9235523	0.5318137	1.2505977	4.5540722	5.9522418	4.1160076	2.2769405	3.3063933
TCGA-D8-A1XF	1.26849315068493	0	2.1491932	1.5838397	6.3897793	3.4692347	2.3972349	3.4123993	5.6671059	0.2827341	2.7763008	4.7982006	2.4261098	6.4292358	3.7791676	2.0707087	3.1745991	3.0432433	5.1582811	1.7363359	6.70078	5.9017481	2.5807342	3.0527189	4.4922311	1.0525105	3.4734158	2.562865	4.0940105	9.5712985	3.6403643	3.5123904	5.6761289	5.2517973	0.8938577	5.3129663	5.8478249	2.0861348	2.9628994	3.3324015	1.8710837	3.2693888	2.8420332	2.7667833	3.9253554	5.3640266	4.5216715	1.3114958	3.3251464
TCGA-C8-A26Y	0.00273972602739726	0	3.1572614	1.868443	5.9031353	1.8474548	0.9620516	3.1333521	5.9032519	5.034348	1.5272943	6.2717374	2.5973319	6.2506589	2.5340184	1.6103016	3.9339079	2.203101	4.5780523	4.2330324	6.6754476	4.5906191	1.691059	2.1992245	3.6930147	4.863173	3.2962774	3.0558482	2.0422519	3.1781547	4.0181817	2.3245152	5.9023222	4.3627233	2.1616726	5.6548497	4.4466542	1.4445022	5.1996045	2.7397865	4.0053215	6.3124394	2.8140375	1.860809	6.9413226	4.9395887	4.0834919	2.6787256	3.3567243
TCGA-LL-A5YP	1.23287671232877	0	2.2289297	2.9771061	5.3449813	3.2855934	1.655245	5.751571	5.0567723	1.0301546	1.3392701	4.9769395	2.7572629	4.8708962	2.6914706	1.4515094	3.0138512	4.0747206	4.6861623	3.3154641	6.4473452	4.4588615	1.7721426	1.5627804	4.168142	4.5653482	4.900489	2.8906631	2.9943324	4.2004844	3.4139592	2.2497518	7.4805227	5.4262428	2.1911427	5.4106445	4.174822	5.0089654	6.6372766	2.9395474	2.755329	6.6764312	2.54137	3.3119375	2.5142921	4.9102327	3.7203016	3.3013197	2.3346892
TCGA-BH-A1EX	4.13150684931507	1	2.6801679	2.2729457	5.6906031	1.8783956	1.8201521	4.678479	5.4557394	3.3204826	4.6958691	6.044349	2.8024121	6.0694422	3.6747607	2.5968139	1.8750485	4.33969	4.596493	3.7252635	5.6590679	5.9349051	2.101754	1.9419302	4.9240564	3.2224857	4.9437807	2.2227679	1.8138631	5.2249364	2.4883383	1.1769815	6.1734934	4.8393918	2.5444382	5.7710034	3.9495235	2.2756123	2.1200241	3.6043332	3.0687148	5.0509644	0.9145535	1.6335435	2.8414334	5.5851121	4.2674323	2.3316013	2.7518821
TCGA-A8-A075	1.41917808219178	0	2.4702712	2.4119695	5.0198556	3.414449	1.4460968	3.9858263	6.0953904	3.185298	4.6627249	5.2519814	2.8729546	5.8245301	3.0397443	2.292592	3.3311804	3.7739175	5.639582	3.3032907	6.6508448	5.6436602	1.193329	1.4521931	3.1427543	3.2624256	4.0319639	1.7854075	2.4580887	6.0139626	4.2004481	1.8268065	5.4627913	5.1859378	1.8407331	4.0024487	4.2609902	2.9427008	3.1474207	2.8455981	2.0594403	4.7324586	1.9816283	2.5688885	5.6736146	5.8832249	4.1592858	2.5999747	2.5390858
TCGA-AO-A12B	8.18904109589041	0	2.04690437	2.33314676	4.89447884	2.36630796	3.16253033	2.99398629	5.04350821	1.4547396	3.91200964	4.48867634	3.02288722	5.33980211	2.74303929	1.99932917	2.03682242	2.85089196	3.96541454	2.91438467	7.46544872	5.80223805	1.52489792	1.93270354	3.48825582	3.77200767	3.72308869	4.19011215	1.99992218	6.89797076	3.1065201	3.89931666	4.44629155	4.62427961	2.90567342	5.81055292	5.11282745	3.82681423	2.24214667	2.5277647	1.6876715	5.06428398	1.44106026	1.27012547	4.05229956	5.56729226	3.80362485	2.07216325	3.698772
TCGA-A7-A4SD	1.20821917808219	0	2.2481745	2.708589	5.269305	2.9293521	2.2207555	4.1869521	5.1276243	0.9593348	0.745258	6.175592	3.0149002	4.4234982	3.5306197	2.2081888	2.7438433	3.9137095	4.7698897	3.4422204	5.4384634	4.608997	1.6539282	1.7424544	3.5836692	4.1889368	3.4826796	2.0341463	1.4552526	5.7109559	4.006721	2.7979453	5.6271092	5.147444	2.9161939	4.5977376	4.7731515	4.0011621	6.7684794	1.9741758	5.5082811	5.9965659	2.1623468	2.3163249	3.8068399	5.2968389	4.4337685	1.7482444	3.6680154
TCGA-AO-A0JM	5.98356164383562	0	2.3399074	2.053783	5.2129468	1.8504248	1.2677639	4.1900787	6.054072	0.4449961	4.9225937	4.3781839	3.1068008	4.5520045	3.3592721	1.735306	3.2053206	4.4211698	4.7033615	3.2388412	6.4311641	6.4775534	1.3548297	1.5224781	3.9924948	2.647215	4.2316085	1.6207352	1.9909834	6.6452888	3.8114046	1.0086921	5.490136	4.9713505	1.1980799	4.5037575	4.7968335	2.9540493	2.4111543	3.0084142	3.3871212	4.409461	2.2730013	2.9248312	4.0790771	5.673463	4.363287	3.012804	3.3929759
TCGA-D8-A1XC	1.03287671232877	1	3.2464454	2.06396848	5.97526024	1.61919587	0.8785124	3.32999624	5.7854702	0	5.3479926	4.27988262	3.12373641	6.1062362	3.29315854	2.56187946	1.46461784	2.72580052	4.49003616	3.40860342	6.33974678	1.42098745	2.20715698	1.56056619	3.95567725	3.02463063	3.17104127	3.62387227	2.08894958	7.0758192	2.57998977	3.08073433	4.3796486	4.6538165	2.09730818	5.89273461	5.88510689	2.86508332	3.26810555	3.09218866	1.86869349	4.3209757	0.68347749	1.22006431	4.16855767	5.78679189	3.80308142	2.26679784	3.05568068
TCGA-E2-A15F	1.8027397260274	0	2.9894966	2.19429	5.4119989	2.5660925	3.4083951	4.309493	4.9658037	0.8828026	5.1646952	4.9588502	2.7824932	6.2256123	3.7755402	1.8498449	2.011136	3.8976445	4.770796	5.0380907	7.5448011	4.7433057	2.648947	2.1742199	4.3340417	3.1969113	4.5534904	2.8828822	1.6839058	8.1700431	3.7189313	2.537244	5.9186034	4.9846648	1.6436574	6.2721305	5.2886549	3.2707257	2.6187344	3.4953972	2.5168886	5.0855186	1.9458972	1.7322275	4.2684128	6.0874514	4.0800302	2.2452005	2.7518746
TCGA-OK-A5Q2	0.175342465753425	0	2.4290723	3.0216841	5.5174758	3.1725931	2.938439	4.612506	5.865372	5.020765	3.9689526	5.6832704	2.8418376	5.9594258	3.3299676	2.2157829	2.3793845	4.24328	4.967466	3.8376941	6.7150962	5.1102732	2.0038141	1.944849	3.3705754	3.1826912	5.7627376	3.984611	2.5684672	6.491291	3.4383045	3.0735768	5.900237	5.1237734	1.4538566	5.1655486	5.2254644	4.2065182	3.1402292	3.213571	3.0095321	5.6119076	1.7379872	1.6205831	4.5767562	5.569563	3.9757222	3.1083189	3.0594906
TCGA-A2-A4S2	1.76164383561644	0	2.5714404	3.2876511	5.8581703	2.9460947	3.3397725	4.360805	5.6446787	0.8835206	3.8186483	4.9045783	3.2123275	5.5180544	3.4083168	2.0267158	1.7036324	4.1378408	4.3115016	3.5198605	7.0393168	5.4733517	1.9185922	1.401013	3.7844831	3.4763012	5.2044639	3.1146636	2.212789	6.1879479	2.2351071	1.927806	4.8732168	4.9517946	2.8089223	5.0997307	5.7176323	3.3734988	3.3482237	3.0748755	2.7578959	5.2301669	0.8301311	1.155414	4.1426599	6.1928802	4.1202207	2.9252151	3.300162
TCGA-A8-A08S	2.75068493150685	0	2.6727901	1.924188	5.5936518	2.2764721	3.0206818	3.2615279	5.728726	1.1913443	4.1958942	4.4547897	3.6074475	5.3684152	4.0047267	1.9455749	2.9428704	3.7887167	6.256999	3.5914418	7.0235229	5.6744944	1.9773125	2.0072477	3.3706786	2.8192088	3.5066222	2.6677307	2.4208637	8.5858318	3.5447389	2.4611918	5.701808	5.2244972	1.2680083	6.6029294	6.0360135	2.6805839	2.6013208	3.1727403	2.169453	5.1680272	1.615504	1.4698573	2.524637	5.965797	4.3024982	4.1342784	3.6048403
TCGA-D8-A1XQ	1.36712328767123	0	1.9978621	2.7730079	5.3164142	3.1972126	1.1912025	4.4747546	5.5134484	1.7988959	0.7626303	5.1873428	3.4541498	3.8778987	2.7094749	2.1394835	2.9970853	3.5895416	4.734528	3.9100525	5.1965449	4.4510215	1.5117658	1.2523883	4.0926273	3.8247468	3.6422543	2.5860881	1.8109902	6.3513725	3.4606944	2.5636912	6.5640463	5.0415986	3.2691492	5.081109	4.0154887	3.3992326	3.3200367	2.8071405	2.3581725	6.180228	2.7417536	2.8575231	4.7617933	5.3601399	3.7110076	3.0019588	2.5518681
TCGA-E2-A10B	3.12602739726027	0	3.0985489	2.5046457	5.3115953	1.9333815	3.3673686	4.1910657	5.3067355	1.8076386	5.1810961	4.7511868	3.3200885	4.1692795	3.9580015	2.5155612	2.9521787	3.9850378	4.3576827	3.8254578	6.9386001	5.2970132	1.9030128	1.9059895	3.9389175	3.0736795	4.4755587	2.8633506	2.1176061	5.1012087	3.5187129	2.4902975	6.1496585	5.3525285	1.3996863	4.9900787	3.9108451	3.6345413	3.107695	3.1467964	3.1014046	4.8641379	1.552668	2.5331913	5.2117295	6.2440745	4.6733785	4.0179059	3.1117432
TCGA-A2-A04N	11.9287671232877	0	2.0134498	2.1654312	5.2566598	3.3119441	1.2836441	4.1689909	5.3442536	2.7274775	4.7593295	4.9485008	3.118512	6.8446752	3.2858446	2.0275074	1.4106792	4.0794136	5.2375949	3.6368338	7.1284695	5.1208495	1.9467496	1.3366846	4.2935538	3.0164736	4.6416198	2.6689627	1.5817742	6.3515275	2.4680511	1.9502831	5.631562	4.852134	1.7258195	5.3866904	4.7369689	3.9347314	3.3577696	3.1945783	2.9778028	4.7713785	1.0635657	1.5120756	1.9606158	5.3632755	3.9133282	2.4583643	3.0470175
TCGA-BH-A0B8	4.2986301369863	0	2.386145	1.9556597	5.3698045	1.9048925	3.6687286	3.9802894	5.559084	0.7850924	5.2472949	3.812063	2.6825985	3.854978	3.2710978	1.5807892	2.1214545	3.3623366	5.9053405	3.0969369	6.3296144	6.2236296	2.1771645	1.9812795	3.2532528	1.3149598	4.5116485	3.1895152	1.8747523	6.9874301	3.0901567	1.2513716	4.9410915	5.2280781	0.8337626	4.3428848	3.1616043	3.0996182	3.6501146	2.5445318	3.6656728	4.0352932	1.2579385	1.4612588	4.9501467	6.027455	4.1896747	2.8019848	3.8270115
TCGA-E9-A243	1.67671232876712	0	2.632596	2.951668	4.4012755	1.2352699	0	5.2971755	4.8630103	1.7993314	1.5526991	4.4860642	2.8449473	4.5817659	3.2999324	2.801495	2.8731347	3.832306	3.2704448	2.9397461	5.7510859	4.3845143	1.6792208	0.7727623	3.5960899	3.3914894	3.989763	2.030122	0.9356972	4.7796626	3.3100299	1.581561	6.5560777	4.6144181	2.5307207	3.4557528	4.9184999	3.3341762	4.1649685	3.0837363	2.9732905	5.4885122	1.9499903	2.2048256	1.4484016	5.0466549	4.0986058	3.4126619	2.4922974
TCGA-AC-A2BK	6.08767123287671	0	3.3095315	1.295473	5.4197551	2.7073001	0	5.8890667	5.4090376	2.3733151	0.4710235	5.2236558	3.5937026	5.6358172	3.7655753	2.4263921	3.6010653	3.279095	4.1670318	2.9152553	3.4518677	4.8845985	2.0755776	2.1734163	3.4625453	4.3275462	5.0923559	1.747621	1.9088848	4.2887201	4.6783414	2.9208918	7.6843298	6.2217784	3.2526305	5.3206276	5.196949	5.1600025	7.0619656	3.3993157	3.9889894	4.6790133	4.1338167	3.1121349	4.333721	5.1917456	4.910491	2.7456136	3.6558362
TCGA-E2-A1LH	8.8958904109589	0	1.2772898	2.5241398	3.9781346	2.7758881	0.7340046	3.958446	3.8906757	0.543783	0.634964	4.492972	3.4500493	3.105998	2.717924	1.4938662	2.7563849	2.483996	3.5462138	3.316968	4.2792813	3.9180754	0.8087725	0.7078716	3.2125356	3.9731554	3.4202888	2.7657771	1.3919119	4.7678925	2.7525188	2.636477	6.0276112	3.2112239	1.7736519	3.9046452	3.8530234	3.0919349	2.5880254	1.6519958	1.0619732	6.2114525	1.7819991	1.6694954	5.363728	3.683501	3.4512827	0.9449884	2.0913223
TCGA-AR-A0TT	9.08493150684932	0	2.5067502	3.3647155	4.8523969	1.9067012	0.2028265	5.1395436	5.1761898	1.2667536	3.317488	5.4645262	4.8360166	4.5293144	3.101737	2.612617	2.4743606	4.3886275	2.870759	2.8604259	6.5624707	5.0340058	1.8793953	1.4270153	3.7620127	2.1866633	4.2908001	2.786146	2.4563499	4.8011075	3.5879238	1.3874529	5.6994928	4.8741049	2.79024	5.1598475	4.2273896	2.9660978	2.2349358	2.5388627	2.4315682	4.2497505	1.717821	1.8679609	4.9988659	5.4451912	4.3875817	1.9467773	2.7665376
TCGA-BH-A0BQ	6.17808219178082	0	2.284414	2.8585801	5.1941295	1.8521365	1.9816652	4.4357521	5.4128758	4.5319042	4.5733717	4.9883862	2.3049722	5.8125344	3.1782108	2.0899153	1.3604512	4.5031498	4.3807596	3.5451558	6.5644861	5.0433129	1.5062549	1.4050567	3.3426847	3.5278587	5.0679724	2.9779391	1.6508301	6.2446964	2.5595586	2.1276235	5.9482032	5.2000992	1.6954811	5.1616494	5.1285634	4.1792919	3.6315334	2.9847323	2.8213345	5.6392231	1.0268244	1.6878792	3.6676103	5.5440567	3.9543913	2.7767758	3.0959093
TCGA-E9-A1NC	3.2958904109589	0	1.5451813	2.9941327	3.884051	2.9354411	1.0025892	4.547356	4.539046	2.2076097	0.7822722	5.191382	2.561621	3.5187575	2.337854	1.1715608	2.017336	3.467491	3.7432299	2.9178566	4.723569	4.763492	1.1189592	0.1124983	3.6686878	4.1125703	4.9197137	3.0900255	1.826682	5.5041381	3.3133883	2.205356	6.7378442	4.9647513	2.5425579	4.9198849	4.0831596	3.0224744	3.0485238	2.1630978	2.4675063	5.7260339	2.4917659	1.4546239	4.240444	4.4062649	3.4970632	1.4610243	2.8515921
TCGA-A2-A0ER	6.2	0	2.7643797	1.5609075	5.5575394	1.1077845	1.2272342	3.3457662	5.6973804	0.1374826	4.6185059	4.2578537	3.4958784	5.4852532	3.3458577	1.9557486	2.7271734	3.9057045	5.0302354	3.8463969	7.4814066	6.631272	2.4491261	2.1626663	4.0035025	3.3146998	4.0686647	3.6045592	1.1802204	9.7616482	4.1323861	3.1608817	6.1711183	4.6840381	0.8920649	5.243535	6.0217383	1.5255542	2.4671572	3.27523	2.1163872	3.5437449	2.0362558	1.7595974	3.1100554	5.9466913	4.2174358	2.7473597	3.9695523
TCGA-B6-A0IM	10.6109589041096	1	1.6424679	2.196604	5.2710041	1.6629174	0.6212287	3.7816519	6.1801451	0.1225112	5.2647211	5.1644287	2.7218052	7.0826797	3.8316458	1.656452	2.2896527	3.6159236	5.1520063	2.9417669	7.191034	5.8901771	3.1197394	2.4538812	3.5826436	1.9710461	4.4086921	3.6127767	2.3973352	8.1719472	3.6066376	1.8397327	5.7784712	5.2377526	1.3848522	5.1253011	5.950274	1.9915352	2.2110215	3.2302681	2.6001528	3.6998102	1.9452464	1.8860739	1.8756473	5.8821074	4.3881171	2.8074879	2.6242921
TCGA-EW-A1PB	1.66575342465753	0	2.22426398	4.20050519	4.56165031	2.95430428	1.33039939	5.03777811	5.17565935	1.69809694	0.43046482	6.16655704	2.62245971	4.25279648	2.59646258	1.55045334	3.58199758	4.11520101	3.79936233	4.57898699	5.92870819	6.3967567	1.59867184	0.29985905	2.87368696	5.9847837	4.66936854	2.12291393	1.03383151	5.62588228	3.55772739	4.70188034	6.2828591	5.02976404	2.9415468	5.15027748	3.68898326	3.5838867	5.97077573	2.5691756	4.06644691	7.50659878	3.60256331	2.26179322	1.49742854	4.99515227	4.25172355	2.45729145	3.00206117
TCGA-EW-A3E8	2.83561643835616	0	1.8158941	3.2342942	4.7260489	3.1339071	2.2931684	4.6722988	5.8254805	3.1524056	4.8851685	5.005386	2.008112	4.8694827	2.7639648	2.3261902	1.7979617	3.7649686	5.2518391	3.4077515	6.8830207	5.731225	1.5309908	1.3461402	3.2696952	2.5018247	5.7152697	3.7491697	2.2085311	6.8876445	2.6679266	1.7196775	5.1862751	5.1331328	1.0658601	5.320502	5.6417681	4.1165004	3.7962664	3.174575	3.0590241	4.8526512	0.9534739	1.6921203	5.0078016	5.5814223	3.6898325	2.2755486	3.4817739
TCGA-GM-A2DK	7.24657534246575	0	1.5048379	2.4067572	4.6574725	1.984469	1.1274308	4.0243325	4.3969161	1.6291135	1.7561341	4.4693977	2.5015047	6.1464922	2.4618383	1.2181451	1.5261902	2.7631589	3.9795137	2.6883119	5.9077895	5.2333467	1.4173751	1.0663867	3.3253162	3.2390544	5.960754	2.640943	1.7196062	6.1496468	2.6266652	1.1084976	6.0580556	4.0780932	1.3049476	4.6845321	4.4246866	4.8001239	3.5853455	2.5769499	2.5826063	5.7627721	1.1495548	1.0412679	4.491108	4.4237187	3.7115377	1.8096816	2.2141803
TCGA-BH-A0W7	3.73424657534247	0	1.950478	3.0044504	5.0560509	2.7194235	1.3691134	4.7286806	5.6740001	1.5398954	4.5909387	4.7530974	2.5129439	4.4670203	3.2088479	2.0714698	2.6178213	4.3153886	4.6660199	3.0436354	6.1643362	5.8803599	1.1311513	1.1241198	3.3917935	4.1071785	4.5299051	2.7106225	1.8996216	6.8954606	3.4629097	1.3061645	6.1672898	5.0484104	1.8448922	6.4902746	5.0685623	3.7841807	3.5097583	3.0770702	3.031532	5.2363727	1.5596556	2.0319133	5.7115333	5.6523978	4.3376877	2.822693	3.6269527
TCGA-AN-A0AS	0.0273972602739726	0	2.483285	2.4241905	4.5614861	2.7913172	3.0837998	4.5748476	6.5802225	1.9307005	4.7821188	5.5044378	2.8006782	6.5765566	3.2197208	1.7728434	2.3185118	4.8057423	4.2824186	4.3949788	6.5511456	4.4997955	1.7042958	0.8253715	3.9241129	3.5377273	4.7579974	2.5921759	2.0607165	6.4804831	3.3183411	2.0189193	5.4863821	5.2551074	2.0561719	4.9791732	5.0576243	3.8156409	2.1824915	2.9048044	2.5488695	6.6616544	1.6307867	1.7050727	4.6167208	5.2489513	4.3554694	3.2542153	2.6382193
TCGA-A2-A0YG	1.82465753424658	0	2.96598516	2.00281823	5.30103683	2.43187862	0.01914566	3.71537322	6.54799731	0.81294964	5.31356848	5.44429963	3.56126132	4.27792049	3.73531238	2.44726795	3.41915361	3.49263017	4.18594801	2.87667952	6.97812025	5.59062498	2.35045677	2.42471007	4.06253749	3.1394278	3.57643691	2.27536952	1.84846095	6.29350387	3.5854496	1.69352624	5.63192648	5.08694302	1.52077081	4.89809876	4.69840182	2.40716587	2.45479349	2.98406209	2.2302709	4.61011036	2.48176788	2.82087577	4.48241765	6.36828299	4.99425799	3.68856986	2.22818847
TCGA-BH-A0BT	6.47945205479452	0	1.668928	2.034183	5.6513726	2.7048114	0.7258674	3.5174481	5.5477485	7.2025295	4.9369053	3.9883122	2.9777652	5.9564169	3.290192	1.7106498	1.9332988	3.7714166	4.3900622	3.8070507	7.0021331	6.1552778	1.7564046	1.0787958	3.7378971	2.970589	4.0613971	1.8393137	1.7812567	5.6264954	1.8381682	0.5983406	6.3735526	5.1629398	2.5222217	3.8897432	4.5953149	2.9247557	3.0506738	2.6214517	2.5790892	4.8217194	1.0719856	1.6925987	2.462503	4.4681858	3.9771268	2.2245185	2.9049539
TCGA-A8-A08G	1.66301369863014	0	2.2500702	2.8531044	5.9220423	2.4563183	3.4854255	4.2005317	5.8769221	1.2753493	4.3974699	5.625975	2.8800426	4.98909	3.670511	2.1005681	3.1540006	3.9619617	4.7972816	3.5631817	6.491729	6.1551879	2.6281556	2.2842326	4.1315409	3.3028593	4.0271578	3.260067	2.5593284	8.4229535	3.7136163	3.2875147	5.655231	5.2028861	1.4496433	5.9527565	5.97308	4.209285	3.0230504	3.2624567	2.7546903	5.3936472	1.9429996	1.613616	3.9630627	5.8143599	4.3181255	2.0175388	2.7903733
TCGA-D8-A147	1.6	0	2.8480404	2.3111781	5.3753621	2.2004668	3.3874056	5.0816096	5.0372229	0.801595	0.9083263	5.6385802	3.6251087	5.2445982	4.1282787	3.2658113	4.052234	5.2313819	4.5165509	3.7964873	4.4071465	4.6713895	2.3434131	2.8688757	4.2171962	4.772314	3.2870575	2.4576797	2.5579034	4.077765	4.9704638	2.7795666	7.0798247	5.7122788	2.863863	4.6218836	5.9079192	5.8825927	5.57921	3.0931091	3.4384524	5.6129284	3.2718941	2.753534	3.3707564	5.7163823	4.6126122	4.152717	3.0248553
TCGA-A2-A4S1	2.24657534246575	0	2.4058291	3.5316236	4.2628664	3.0485845	2.6104433	5.4496506	5.5291693	0.2605016	1.9971396	5.9373237	3.0136844	4.8966901	2.3915251	1.8706616	1.7186341	4.5668591	4.0294864	3.7606025	5.2094223	5.7703171	1.537943	0.5446481	3.5797589	3.5847728	6.2090379	2.5505725	2.1165139	5.0361007	1.4825441	3.2236271	5.7023389	4.5433742	2.1231435	4.6810971	3.2188836	2.7536616	5.0157788	2.3448892	3.1792512	5.9235422	1.2784761	1.2520883	5.6088843	4.8432094	3.4389012	3.4882657	2.6693963
TCGA-OL-A5S0	1.6986301369863	0	1.6188097	2.6953138	4.5409231	3.969765	2.8464707	4.9217054	4.6842658	1.5693301	0.6566125	5.2825363	2.9323784	4.5439797	2.5315119	1.1246935	3.2582479	3.334135	3.8723086	3.6795059	5.7540047	5.0215218	1.4511709	1.3465875	3.5928729	4.0062292	4.4603019	2.5685338	1.8287131	3.2810114	4.1026582	2.5161895	7.0576426	5.217802	1.5065152	5.0889788	4.5714801	5.3590156	6.6549517	1.8140027	2.680529	6.839713	2.9334764	2.4531214	5.03683	4.5787566	3.3641836	2.5410895	2.9189557
TCGA-EW-A6SA	1.3972602739726	0	1.8799087	1.8775511	5.2321976	3.91677	0.1612417	2.7814288	6.2364635	0	4.2534678	4.318498	3.3476912	6.1400786	3.5614098	1.3421198	3.2419022	2.1411022	7.5003116	3.6628971	7.1013168	5.5795879	2.5764815	1.817556	3.5723698	1.6210059	3.5451947	2.554184	3.3725613	8.5037383	4.6746687	3.5680861	5.804978	5.5063492	0.2047008	4.6950464	5.9553828	4.057813	3.2706987	3.4608885	2.233248	3.1324695	2.4484806	2.2523948	5.3894429	5.3702451	4.4831127	2.4072592	3.1038855
TCGA-AR-A24W	4.24657534246575	0	2.89332864	1.65846297	5.38546624	1.20115942	1.18817309	4.12834617	5.01134344	1.57538618	4.02906309	4.27532522	2.96975441	5.92216527	3.45474634	2.643738	1.13721214	4.22133202	4.79970694	3.95240341	7.5526517	5.49475368	2.33845996	1.48088393	3.96983097	3.81515345	6.4931441	3.64418854	1.81268097	7.16700687	1.46560138	1.66576182	5.79575668	4.94188864	2.71182017	6.23211717	5.15928428	3.89534631	1.70005346	3.41931433	2.09291773	5.36751163	0.08326659	1.02166976	3.05807414	6.5428421	4.26049352	3.44927114	3.09847343
TCGA-AR-A24Z	8.22191780821918	0	2.6199115	1.9351483	5.8219573	2.4792231	3.7288028	3.6029597	5.6312885	0.5900607	5.0491871	4.3815698	3.4861922	7.334863	4.0095896	2.0365854	3.1881404	3.8609572	4.2137817	2.9134202	6.9386574	5.5830878	2.3618032	2.7930357	4.5931001	3.7164293	3.5181537	1.6442593	1.9000024	8.401683	4.1650683	3.8470597	5.7500659	5.3301339	1.4485538	4.463453	6.3564809	2.154655	1.6846544	3.6436096	2.3888801	5.873626	2.1108196	1.9161801	4.0452248	5.6551202	4.6198332	1.8924461	2.5512537
TCGA-E2-A2P5	2.24931506849315	1	1.2686658	2.4167409	4.9678873	3.3733238	1.7014767	4.0528941	5.8448837	6.823219	5.0380326	4.2819051	3.0218917	3.5434865	3.4532711	1.0667469	2.1930635	3.1571849	5.9761688	2.9601532	6.7595607	4.5018153	1.3893779	1.3829516	3.3301783	1.8506766	4.3405722	2.08711	1.9661068	5.8636609	4.2377682	0.6166445	5.4343557	5.5997929	1.2103763	4.6284024	4.4017837	3.5084861	3.0712137	2.8708589	2.2823588	4.0451183	1.6331988	2.0193099	2.9099807	5.1331792	3.4998331	3.6071124	2.4531067
TCGA-3C-AALK	3.96712328767123	0	2.0549753	2.6822378	4.78147	2.6884803	1.1703563	4.1651031	5.6606348	5.3504937	4.3574159	4.9856837	2.5127624	4.9660072	3.1354268	1.896895	1.8036169	4.1801204	4.5420219	3.7030375	6.7187824	5.3848422	1.5269493	0.8546286	3.0079523	3.2159397	4.7221231	2.8227438	2.5319546	7.3335244	2.9536145	1.1033976	5.5793984	4.9585825	1.2553378	5.7091827	5.3971896	3.5399151	4.0832322	2.7440792	3.2149919	5.0285597	1.3334848	1.3852968	4.3243208	5.3218668	3.9839665	2.8338711	2.95772
TCGA-LL-A441	2.72876712328767	0	2.1805561	3.2998803	4.978404	2.9081615	0.1308382	5.1930216	5.2041401	0.4910641	2.8141144	6.6626304	3.0313779	4.8334525	3.4328673	3.1568832	2.4884657	3.2593064	4.2473283	4.2596959	4.88979	4.7745331	2.121854	1.5473016	3.9410842	3.9240346	5.5920774	3.7497625	2.2398066	6.2093414	2.7385457	2.5995237	7.2227393	5.678097	2.8358096	4.1623975	5.2702498	4.2013487	2.3714955	3.163248	1.879823	6.5985222	2.3205216	2.4861984	4.5123936	4.8891666	4.1483295	2.9743042	3.0832944
TCGA-BH-A18P	2.52328767123288	1	3.3209625	2.5320414	6.2895983	1.9546907	1.4140716	3.9488007	6.1998122	1.403697	4.8263677	4.6728249	3.4077459	5.1487035	4.3174826	2.1081923	3.0601605	3.9052545	4.7290711	3.1451517	5.9708563	5.5418782	2.4047026	2.2961921	3.8318593	3.5068667	3.9798033	2.5199625	1.9036336	6.9887523	4.1076694	1.4083329	6.7838886	5.4015807	1.6029634	4.5265189	5.7159596	2.2380327	2.4207746	3.5165243	2.5332919	4.1221879	2.193656	1.9718975	1.6819545	6.1948766	4.5810716	4.8192983	2.3776436
TCGA-BH-A0HY	4.23287671232877	0	2.2898293	1.9489065	5.0289811	2.2262747	1.6953116	3.2492333	6.2261205	0.6005397	4.417308	4.5760133	2.6202517	6.3063211	3.2435563	1.4456923	3.3952793	3.6759501	3.613317	3.5650691	7.0786901	5.6918847	0.8978236	1.488812	3.7256825	2.6614289	4.2066465	2.29883	3.7532784	6.927068	3.6293445	1.4286223	5.8351107	4.9759677	0.9667935	4.5301359	4.6969472	2.4897785	3.8265739	2.4407832	3.2686194	4.9654309	2.4630928	1.780655	3.0340026	5.6150111	4.2489437	2.9670252	2.0594247
TCGA-D8-A140	1.1041095890411	0	2.6511895	2.4605855	5.3511597	2.0083607	1.2580194	3.9570471	5.6549475	0.2815203	4.8211162	4.7510503	2.4273606	3.5309028	3.8180575	2.3047495	2.5216397	3.768377	3.7849511	3.4086121	7.2791783	5.2481133	2.3213103	1.4862724	3.7000099	2.4797434	4.3797399	3.5418543	3.5822785	7.5897053	3.2544746	2.7023327	5.0419615	4.9737199	1.7160604	4.0303397	5.3128837	2.4313965	2.267556	3.3932263	2.9247673	4.0250995	1.350404	1.6705222	4.9397794	5.776311	3.9807248	1.7081543	3.6107004
TCGA-BH-A0AW	1.7041095890411	0	2.0797198	3.0366327	4.2796752	1.5267293	0	4.9633332	4.9477237	7.4527846	3.7291427	4.294002	3.789766	4.9208788	2.8746062	1.5876646	2.4990393	3.7192201	3.7925739	2.9938339	4.9390409	5.6536709	1.2525338	0.5739919	3.0908599	2.5829958	4.4479037	1.811438	1.988173	4.1088571	3.7683768	0.7405838	5.9491802	4.6243333	1.2924764	3.9137523	3.2403609	4.0613127	2.8462014	2.6293764	2.0942732	4.621717	2.3995428	1.6624701	5.0285397	4.8503903	4.0672766	2.8973298	2.1808085
TCGA-OL-A5RW	3.03013698630137	0	1.8375932	2.3134402	3.8786674	3.7330446	5.1301105	4.2859489	5.4128169	1.261116	0.48652	5.6653021	3.5546898	3.5413325	2.4952687	0.6391992	2.9161014	3.1848744	4.5392224	3.0531307	5.1120525	5.4788865	1.0132426	0	3.1365828	5.0563464	4.7707199	2.4533038	2.1652506	5.3420365	3.9800356	2.8189229	6.3713898	4.7183839	2.786181	6.3564161	5.0228865	4.9941064	7.3021643	2.1549555	4.2980547	5.9773149	2.559058	2.9257982	6.1505884	4.6769993	3.2689717	0.6745526	4.230161
TCGA-BH-A0DH	3.16712328767123	0	2.2141274	2.4448356	5.06489	1.9575606	2.2999154	3.9333698	5.4896429	6.6147028	4.105805	4.4413407	2.188265	3.3235782	2.784209	1.6129481	2.1644159	3.4651387	5.5981192	3.3321071	7.139032	6.8768074	1.7933576	1.5039749	2.7246973	1.2888713	4.3880765	2.9103057	2.103756	6.5508657	2.9897496	2.262074	5.6697889	4.9519359	0.7958018	4.8481257	3.6708661	2.7844165	3.4471335	2.918607	3.0541728	4.2819415	1.6538861	2.1573453	3.5286462	5.6587609	3.1372657	1.7831847	3.7524585
TCGA-OL-A6VQ	1.64383561643836	0	2.6125074	2.5939683	5.2315752	2.1595339	2.9196219	4.3741413	5.8055307	4.708762	4.6903335	5.2235453	2.4968312	6.0621174	3.0702484	2.4923081	1.4649106	3.9267265	4.9192741	3.9843162	7.621528	5.7684503	2.1083247	1.3980406	3.3589733	3.0572822	5.7062306	3.4382747	1.8776025	6.2932513	2.4523656	1.922177	5.7907637	5.1620336	1.9787439	6.1993221	5.3914525	4.0163604	2.8262329	3.1482348	2.2272772	5.816428	0.4835445	1.4703539	3.2555395	6.1092582	4.0146576	2.910196	2.9902413
TCGA-A2-A3XS	2.82739726027397	1	2.1787507	2.7409027	5.1302876	3.3856267	1.6130001	5.3807132	5.1473389	0.3111889	0.8336859	4.7630334	2.949435	4.8110747	2.9601841	1.8836464	3.2691891	3.2317301	3.5816265	3.035007	4.4560369	3.8632675	1.3977101	1.5316401	3.8294843	3.5004314	4.0688688	2.7210884	2.5702409	2.9490119	3.120506	2.0725473	6.6052611	5.3187499	1.404741	4.5500845	5.0501015	4.9503658	5.1952201	2.5499347	2.5540305	5.9061076	2.893057	2.520168	5.5499099	4.4668408	4.0269662	1.5846248	2.6829338
TCGA-BH-A1F0	2.15068493150685	1	2.725002	3.4268559	5.2897502	1.4224891	0.8490437	5.1638825	4.7170698	2.2555086	1.2216038	5.2759622	4.0018317	4.6639869	3.4086981	2.7031361	3.2150694	4.2840617	3.6142491	3.1344714	5.4638001	4.8602743	1.9441912	2.4372229	3.5765771	3.9457512	6.2947861	2.8135526	1.2959186	4.8801221	3.5047905	2.6034471	5.990078	4.87563	3.3922578	5.1815913	4.5620001	3.6341108	2.4266142	2.6639666	2.6565986	5.4153133	2.6349551	2.3432894	4.6341432	5.2723278	3.6051234	2.6764681	2.897661
TCGA-E9-A1N3	2.9013698630137	0	2.2871728	1.5962821	6.1506031	1.9093961	2.4756883	4.0400028	5.9699123	0	2.1455978	4.51372	3.1935871	5.2623396	3.5394618	2.1634592	2.149924	2.7348889	4.2228624	3.361655	6.0728023	5.8986219	2.5772279	1.9435569	3.9376552	1.9016141	4.089437	3.5980213	2.0823537	7.3862414	3.2934394	1.2028929	5.2041519	4.896965	2.7121555	5.8502368	5.1896076	2.6428122	3.028274	3.013235	2.4522355	2.8168585	1.3574637	1.671723	4.7117998	5.8636294	4.0220908	2.0804206	3.746789
TCGA-E2-A572	3.30958904109589	0	1.5179985	2.3891689	4.2208591	3.0377934	4.689517	2.9057693	4.3502702	1.2529063	3.8311422	4.295342	1.2850721	3.0427058	1.9733731	0.2619709	0.388981	3.0065816	3.6452853	3.5241368	5.5659773	7.1471305	1.0329459	0.5449022	3.4938161	0.9499487	3.2335473	3.4519546	2.2725109	6.6778152	1.9834626	3.115467	5.1810085	4.3102861	0	3.8856412	5.0415181	3.3427337	3.5015544	2.2893352	1.7288243	4.6999065	0.486274	0.3850291	7.7502032	4.5090108	3.1129513	2.4840036	3.6234567
TCGA-B6-A0WS	8.12328767123288	1	2.696822	2.737267	5.4025505	2.2565683	1.6103244	4.2563013	4.9578049	0.8439408	4.5014585	5.2185676	2.9634576	4.8706886	3.4457022	2.2478702	1.9921224	4.057956	4.2311005	4.2905515	6.791984	6.0296292	2.1533535	2.2210096	3.7178761	3.3919477	4.4149785	3.2076941	1.4680303	7.45758	2.7160049	2.7283114	5.5768493	5.0750342	1.4533893	4.5080788	5.261339	3.3391911	2.9051086	3.1654393	2.8036779	4.6716643	1.6948699	1.807509	3.7070454	5.80481	4.3363041	2.9407307	3.186624
TCGA-Z7-A8R6	8.92054794520548	0	1.8712866	2.4612288	5.007166	3.5215984	4.4503489	3.9185274	6.0552362	0.9052764	4.2090182	5.1040537	3.0985378	5.107595	3.2047919	1.1217376	3.5270759	3.2658063	5.0236532	3.8116331	7.4739118	5.9041497	1.7773445	2.1750743	3.3231827	3.0312597	3.5251719	2.6392086	2.2560389	9.1513354	4.6734666	2.0245559	6.0915342	5.2118029	0.7984383	4.600872	5.7332679	4.5555407	3.1406345	2.7889687	2.8009623	5.9481047	2.6357626	3.2065938	7.2825555	5.7119309	4.4112585	3.3161577	3.380855
TCGA-A7-A26J	1.71780821917808	0	3.0323214	1.6440162	5.1872408	1.8055535	1.9625882	3.982079	4.9682315	0.8721016	4.7392213	5.0369573	2.7282189	5.476265	3.8283078	2.9972385	2.6293863	4.0621312	2.862969	4.3824346	6.2492187	5.0048509	3.0760581	2.4684253	3.1003289	2.7875308	4.1184239	2.1968251	1.8717373	7.2145782	3.303937	1.944873	5.34843	4.5563924	2.6891986	4.3854239	5.6420144	3.9648691	2.1794338	3.0056672	2.9146752	4.6855592	1.4678832	1.2554798	2.6094805	6.2290705	4.3714767	2.6086518	3.2007027
TCGA-BH-A208	4.81917808219178	1	2.4261818	2.4827971	4.6645986	0.7512268	2.5253215	4.9341884	6.3753502	4.6332002	3.4275549	4.4577501	3.071745	5.0955454	3.2715596	2.0697295	1.9427472	4.8672727	4.3792929	3.8402819	6.1421423	4.8065265	1.5718835	0.487191	3.8021951	3.3342244	5.7111805	2.477079	1.099335	5.8345398	1.7798569	1.0039388	6.2686147	5.8719853	2.322591	5.365583	4.0452068	4.0092017	4.1684301	2.2374137	4.4304612	4.7322471	1.1710907	1.3903286	5.6039668	5.2861489	3.7186338	2.5195949	2.3765483
TCGA-E2-A14S	2.76438356164384	0	2.2248125	3.1354613	4.6267788	3.2064799	2.3890571	4.2790793	5.0638267	0	3.5275375	4.4519815	3.2667524	6.7008581	2.9986271	1.5632098	3.0241244	3.6882213	6.4659649	3.4101715	7.5439432	3.9304785	2.3223487	2.0255053	3.3353734	2.9257578	4.1483085	3.1130868	2.1476018	7.8881399	3.9855543	2.0016243	5.5458109	4.5722904	0.7233129	4.3332862	5.8140373	3.1591875	2.5912362	3.2819825	2.7061275	5.9267075	2.2722473	3.0496764	2.9736862	5.539476	4.1359519	2.2576277	3.1832941
TCGA-EW-A1J6	2.3972602739726	0	1.0632819	1.75206827	3.98458767	1.02164723	1.48712627	3.91649162	3.52893418	0	2.94767825	4.24983556	2.15677733	3.65739889	2.37071781	1.20749821	1.94991974	2.2238234	3.49503846	3.33079871	6.48588741	6.13045	1.27804179	1.00750628	2.37587746	3.05505601	3.23745183	1.09611562	1.11206261	4.29554687	2.41643856	0.41492581	5.95131566	2.9207572	0.19253451	4.24357271	3.23217437	2.85593106	3.55068679	2.05109007	1.25218256	4.70977979	0.92779928	0.77219593	0.75804772	3.8418366	3.32984168	1.65686561	2.25217796
TCGA-BH-A0E0	0.367123287671233	0	2.3182977	1.4847531	5.4547058	2.6942111	0.1069383	4.9167297	4.5325371	0.701296	1.5728937	4.807539	3.0448738	3.8777489	3.2233094	1.4679877	3.6256342	2.5741968	5.1019777	3.3208287	4.7483863	5.2543256	2.2032007	1.2748253	3.627556	3.6585385	3.3610126	1.9855215	1.2074992	3.547774	3.675357	0.1236853	5.8979726	4.8502884	0.3330563	7.2059519	4.350442	4.7809834	4.7429137	2.1893676	3.8629173	6.1877605	3.1186845	1.7825534	1.1756811	4.6416468	4.6511525	0.9180477	1.0501496
TCGA-A1-A0SQ	1.51780821917808	0	1.9617957	2.3636443	6.2005959	2.4889917	0.775588	4.1004024	5.7895327	0.682629	3.0395707	4.4823713	3.0782461	5.7948699	3.5325959	1.6392335	3.3153947	3.3555037	5.3312666	3.1768262	6.9752889	5.2194546	2.2780942	1.9505975	3.7967843	2.8189944	4.480313	3.9358932	1.682922	9.2054093	2.8159367	1.5827991	5.0614879	5.115517	0.8134907	5.5088303	5.6935968	3.8509539	3.0656173	3.0000179	2.200137	2.9308786	1.2683917	1.5571002	1.0967882	6.0877855	3.9386607	2.0188496	3.3837138
TCGA-A2-A04X	4.61917808219178	0	1.7535923	2.8552414	4.25403	1.2344567	0	4.2425447	5.1338965	5.6469432	3.9649243	4.2670306	2.7180184	4.1328596	3.328189	1.6505241	2.7787733	3.251191	4.2404104	2.6748344	6.0452496	6.2111438	0.7806841	1.2089788	3.6107038	3.8272714	3.5034183	2.5365449	1.5236177	6.2772235	4.0179543	1.3547916	5.616598	4.2024928	1.8184664	5.9221093	3.9809814	2.2990126	2.0375135	2.7422784	2.8774039	4.8662113	1.8483506	1.6384012	1.1795914	5.0884923	4.014772	2.867379	4.1202328
TCGA-E2-A14W	2.66849315068493	0	2.2088767	0.6495707	5.6613031	1.8031174	2.9253541	3.0838218	4.4857876	1.6690143	3.9059591	4.3941013	2.7619382	5.3290704	2.963037	1.8838072	3.0122341	3.0035389	4.2377873	4.0920472	7.3220201	5.744487	1.5964938	1.8076356	3.4711952	3.9111969	3.3667798	1.4683659	3.2141208	7.1356329	4.0173326	3.6082476	6.3662156	5.6495903	0.5958807	6.0336916	4.8603547	3.347541	3.802986	2.8543566	1.7922352	4.9349966	2.0013221	2.3518635	3.1473682	5.083187	4.3561103	2.685022	3.0324943
TCGA-A7-A0DC	2.48219178082192	0	3.02742824	0.73374894	4.25509988	1.67709144	0.14306828	1.80196634	4.34311895	3.97542941	4.3430628	4.899562	2.40783578	6.37718471	3.54133207	2.45747014	1.35400143	2.79479212	4.42889132	3.03093105	6.17872457	2.63938696	3.80713213	1.56233562	2.28105386	1.81940883	2.57781759	2.36413934	0.58683209	7.43081065	0.98296234	0.60326896	3.67880419	3.55155988	0.70882971	2.81876395	3.84552871	3.36261867	1.68229452	2.16764546	1.68895609	3.9858716	0	0.32549359	2.27196758	5.86372243	4.35171799	1.16734243	2.11805193
TCGA-A2-A0D0	5.61095890410959	0	1.96665978	2.62791129	4.87590621	2.44692424	1.61393554	6.99565311	5.35529673	0	0.32349527	5.36949333	2.92624435	5.32231033	3.39110869	1.57719811	4.71902818	2.98132035	4.01107137	3.1046801	5.41827843	4.78825409	2.09957752	1.83446492	4.23106686	3.71916636	5.24891205	1.98878655	1.58231618	5.15350218	4.39555111	2.57842623	8.28924855	5.59984545	3.07412609	3.72953014	3.89856356	2.09176773	5.90024921	1.56412023	1.69783276	7.44274465	4.44945986	3.2232636	4.16060789	4.75988572	3.97251195	2.60145856	2.81457385
TCGA-BH-A18L	2.22191780821918	1	2.3356613	1.9706554	6.1760388	3.4679037	2.5019152	3.4260042	5.5600043	0.3966119	4.3492319	4.6873425	2.7050369	4.5942065	3.4814578	1.8204278	3.9975379	3.0105115	4.9002427	2.8706726	7.0630638	6.363076	2.2281337	2.9783091	3.5789546	2.7243422	4.4381139	2.5416671	2.4946921	7.4529797	4.5122148	2.581561	4.9473254	5.219567	0.7098727	4.6755029	6.0399517	2.4892278	2.1819651	3.2973609	1.404092	4.8168838	2.5523993	1.882187	1.1701783	6.2069203	4.2577047	3.0594452	2.7063155
TCGA-A8-A0A1	1	0	3.0600466	3.1287076	5.1026172	2.0337137	0.8759185	5.1039975	5.4842613	3.8401581	5.2099377	4.4972595	3.3966587	5.4427029	3.8555996	2.4839195	2.4552151	4.5773688	4.5085925	3.9848109	6.9320384	5.560665	1.5217373	2.2462414	3.457864	2.7308973	5.2610816	3.3003078	1.9974841	7.0566168	3.208977	1.9120665	5.6381457	4.9861696	1.844642	4.9542222	4.9473856	3.062123	2.8991731	3.2744234	3.4415165	4.6058404	1.3258427	1.4586918	4.3676459	5.9750608	4.2968413	2.4734162	3.034826
TCGA-B6-A0I5	23.441095890411	0	1.09110871	2.24278932	4.13384726	2.16659987	2.31967169	3.67594803	4.77633917	4.16523651	2.94358049	4.37463124	2.68185918	3.884612	2.33787081	1.13017122	1.5983691	3.32304321	3.81548842	2.62961473	5.87990374	4.62355182	1.01692227	0.56256938	2.47731313	3.00120813	3.50564308	2.1115651	2.41228945	5.28041958	2.37103113	1.65245865	5.95221693	3.82999839	0.56072917	5.38050479	3.79217791	3.09793526	3.23952992	2.12913416	2.28027478	5.40328151	0.83462026	0.96145523	5.01231343	3.71675704	3.57472934	1.68539029	2.45761203
TCGA-AN-A0XV	0.443835616438356	0	2.1983974	2.2167432	5.518105	1.3834174	3.2037791	3.8424327	4.9283886	0.7662431	4.545595	4.7448976	3.4116681	4.1622755	3.0443377	2.4966228	2.3724863	3.784238	4.3840796	3.9845465	7.3752019	6.0153425	1.972548	1.5221573	3.9514508	2.7710235	5.9977332	3.0508565	1.1567696	6.9024832	3.3026228	2.2548781	5.2412253	4.5344359	1.6548434	4.8854098	5.2307559	3.7942541	2.4514348	3.1020044	2.3723235	4.589629	1.864379	2.1307572	2.9138425	5.6709258	4.0664177	3.2621838	3.0627082
TCGA-C8-A1HL	0.868493150684931	0	2.0935147	2.6472928	4.5966168	1.6157985	0.5877755	4.5866677	5.3302938	0.6642177	4.0214724	4.8614642	2.9522214	3.4585171	3.3174708	1.7347182	3.4697165	3.6601336	4.6198985	2.738843	5.4160933	6.6210264	1.5636282	1.3278157	3.7388481	2.06916	5.3303188	1.2795252	1.5858335	6.3870657	4.6206251	2.2368884	6.5581018	4.5367321	1.3884164	4.7664619	4.6605982	2.6677078	2.3568307	2.9998178	2.7402237	4.2261982	2.8379681	2.0259728	5.2145046	4.9375182	3.9783563	2.684686	3.9729601
TCGA-A7-A6VV	0.857534246575342	0	2.5237095	3.0433622	5.0691088	4.0629539	0.6853714	4.8476646	6.0947289	1.652249	1.9865798	5.5149356	3.233579	5.1374403	3.3119822	1.9051888	3.6036137	4.4756871	4.0149529	4.300359	6.1900658	4.619672	1.5704248	1.7785103	3.6807983	5.4654904	5.0360436	2.7410873	1.5227832	5.3383581	3.9664758	3.3411448	6.9358079	5.3390485	3.1372324	6.4716755	4.8863728	3.9267235	6.938541	2.8583506	4.2193012	6.3602721	2.5421167	2.7608677	3.8338825	5.648212	4.3256415	3.2286732	4.0454426
TCGA-E9-A54X	1.99178082191781	0	2.09621689	1.17703422	4.93762408	2.86717036	2.59108282	3.73789467	5.63772552	0.12041623	4.38279274	4.66503396	3.03419373	6.77729228	2.86931244	2.10068717	2.36244376	1.32370305	4.71685781	4.06899768	6.46547432	6.15634675	2.2942086	1.38173609	4.0162636	4.16617049	1.71506499	2.69282238	2.44798299	7.75858792	3.58085087	1.58654309	5.82858372	4.78544273	1.90472492	6.66103403	6.30086805	2.99215669	3.78412451	3.20563401	0.89743315	4.82551341	1.66343434	1.94922966	4.52114252	5.3266067	4.16327927	2.68402856	3.32139857
TCGA-AC-A3W6	0.00273972602739726	0	2.2897324	3.7774866	4.4526705	3.2450329	1.5598565	5.1352279	6.0298664	1.3429198	4.5759308	5.8458262	2.7820845	3.9358157	2.9422163	2.0346914	1.7054928	4.4349124	5.4192915	3.0477922	6.5730772	4.8582775	1.4714324	0.9911973	3.2364659	2.4965069	5.3516884	3.7941154	2.4075956	6.1352028	3.0063898	1.5628733	5.8458749	5.0834634	1.5564071	5.2331601	4.9428863	4.8610276	3.3597822	2.9887639	3.089167	4.6275484	1.3768251	1.9069555	5.0074581	5.3653088	3.6503457	2.8984984	3.0212675
TCGA-AC-A7VC	0.00273972602739726	0	2.1580295	3.45170778	4.53102014	3.4822281	1.48062015	5.41833266	5.04513916	0.18231685	1.10853391	4.97088475	2.23151165	4.49104089	2.40073344	1.62697786	2.59523104	3.11039197	3.61161256	3.77443905	5.05871313	5.16871632	1.16712628	1.50244023	3.30885157	3.27305506	5.6322889	1.60692972	1.82340584	4.62011419	3.05618248	2.6636108	5.5227905	5.67972201	2.46558999	4.97004271	3.58144804	3.19125453	6.19585589	2.1379229	2.03861068	4.30235999	2.08268713	2.77906963	8.24123787	4.68627718	3.64323732	3.08917633	2.52704487
TCGA-E2-A15S	1.17260273972603	0	2.2544304	1.5929408	5.0165587	2.9250799	0	3.8058665	5.07946	0.1710712	3.2013598	4.4797517	2.1873247	4.2813825	3.4454195	1.9189489	4.2224243	2.4195059	3.5545039	2.0386962	6.7974078	5.6770213	3.426765	2.6143481	3.5335411	3.8580812	4.2785578	3.9424586	3.80341	7.9485543	4.8175673	0.4921798	5.4923666	5.5820487	0.6002052	5.3969773	5.8864343	3.6015775	2.8746895	3.2271323	1.5356349	4.3044642	2.7192756	1.9935632	2.2884682	6.4548318	1.7615436	2.9674573	3.5489084
TCGA-BH-A1FU	4.62465753424657	1	2.7619797	2.8896059	5.2548352	2.575625	3.2378793	4.3626405	5.9246407	1.6956985	5.1309634	5.0291391	3.2017929	6.3144143	3.4493673	2.6974141	2.645967	4.2880817	4.2933035	3.9870563	6.1454919	5.1346158	1.8767903	1.3051455	4.1081599	3.6262527	5.1731052	2.9102428	1.6408681	5.9320133	3.6732528	1.1635346	6.1674419	5.2384651	1.9701509	5.1325586	4.3423783	3.6057854	3.1864232	3.2037183	3.8343973	5.5786279	2.0575822	2.8119853	5.3344211	5.7486129	4.3755334	2.6524454	2.17891
TCGA-E2-A10A	3.36712328767123	0	2.6445363	2.5968213	5.9813315	2.1758366	3.6272385	3.9138825	5.8362592	1.0231871	4.1349032	5.2412644	3.4003703	6.1696341	3.7462613	2.1120898	3.032784	4.0861126	5.1793907	4.7075099	7.6697135	6.3037373	2.6560099	2.5159117	4.3299447	2.8676704	3.6722342	2.7085076	1.6708657	8.1338354	4.4677518	3.0569157	6.1571096	5.0157071	1.4701928	6.697158	5.4962711	1.9061597	2.9166885	3.5123057	2.8794901	4.5094582	2.0688932	2.1653379	1.7327863	6.1099616	4.3794538	2.9805955	3.6310096
TCGA-S3-AA14	1.44931506849315	0	2.4360892	2.2978942	5.959724	2.3386682	0.9541834	4.2401799	5.9245112	8.2699404	5.2152754	4.4580615	2.2315264	5.65722	2.9566878	2.3014821	1.9175288	4.058419	4.9151218	4.4061359	6.2522278	5.4092444	1.8737152	1.1736577	3.636532	2.9354991	4.4181569	3.2516917	1.1672755	6.6941727	3.2704778	0.8788306	5.065221	5.0480667	1.7334586	5.6497588	5.1448391	4.3721247	2.3066538	2.5348078	2.8757776	3.9627174	1.5952007	1.7724814	2.7621629	5.5526939	3.776795	2.9514895	3.5710897
TCGA-UL-AAZ6	1.41917808219178	0	1.83048853	1.89142884	4.12661689	3.34918741	1.56720858	3.50798275	4.98657465	0.44935688	3.59103229	5.25851755	2.56822717	3.75195088	2.90618176	1.27141068	3.1598435	3.60322213	4.70525837	1.37149772	5.4528346	6.21386794	1.14566691	0.94945617	3.62608015	1.42635786	3.98700773	2.21728047	2.30047158	6.01951511	3.06030853	2.55978551	5.15839003	5.16522163	1.08104986	4.71175594	4.55526494	4.0476787	2.89214858	2.03230539	1.10500657	4.69262396	2.00332961	1.41498598	4.69597954	4.7694341	3.91205018	1.67044274	2.33730181
TCGA-E9-A1NF	2.93698630136986	1	2.2477151	3.0165871	4.5975435	2.140329	2.9969659	5.0232359	5.4869763	3.2203146	4.7538408	5.2450978	2.8258564	5.0791304	3.1162744	2.0079195	2.032037	4.8154578	4.5002634	3.644152	6.2101317	5.3020469	1.3166512	0.938502	3.5705971	2.6397393	5.7130687	1.7688928	1.5165689	5.4581149	2.7693047	2.4491158	6.2031421	4.856754	1.803288	4.7781095	4.0987097	3.5498069	3.3027591	2.8609649	3.0414131	4.4602375	1.2917413	1.3790149	5.0124253	5.2935266	3.8985884	2.3907924	2.5579252
TCGA-AO-A0JG	2.18630136986301	0	2.9479962	2.9902813	5.60557	1.7746974	0.6995969	4.4296056	5.5614151	1.3831914	4.9528149	4.7152652	2.8892991	3.6576577	3.7594704	2.5130399	1.0305799	3.7948092	6.2428086	4.4484147	7.6653497	5.5732867	2.6307961	0.7622831	4.0143885	2.0946416	5.6518608	3.0124927	1.8476535	7.9143597	1.4111446	1.8650572	5.8184728	4.6387873	1.9297449	4.0633055	6.0129513	3.5115556	2.6344043	3.7733336	3.2198758	3.5875116	0.349969	1.6727601	3.6164407	6.134908	4.4292552	2.2739071	2.7765889
TCGA-BH-A1FD	2.76438356164384	1	2.9043093	1.8306852	5.2396902	0.9804484	3.8992764	3.9499578	4.8777374	5.1932899	4.4870386	4.2585347	3.3140566	5.2875734	3.7146951	1.689806	3.1387238	4.1134087	4.9902835	3.8584833	6.657056	6.3008521	2.156748	1.6128991	3.5673922	1.908137	4.1394713	1.7958512	2.8904618	6.9474734	3.877851	2.2896119	6.6138544	5.3537348	1.7972172	4.5266264	5.2377166	1.7593812	4.1209766	3.0666491	3.0444829	4.2885616	2.3321721	2.4857846	1.8209474	6.0239313	3.7944527	2.8609555	2.6227623
TCGA-A8-A094	0.00273972602739726	0	2.5676813	2.4876243	5.1988942	2.6267885	0	4.31672	6.4694323	1.5361673	3.5007521	4.6916935	3.7195003	5.4892562	3.4161511	2.3013605	3.6382422	3.7606941	4.2654141	2.5457096	5.5036637	5.5251784	1.2196128	1.4324358	4.1895508	2.8062216	3.995256	1.8274686	1.8633534	5.6142711	4.7115259	0.9781216	6.1122491	5.2542857	2.4879048	4.1551076	4.5098126	1.681987	3.0220254	2.4465226	2.0916473	5.0558028	2.4615179	2.2020888	3.1880266	5.3365265	3.9797182	2.9550052	1.8291863
TCGA-A8-A08F	2.75068493150685	0	2.7843073	3.176589	5.5578428	2.6617031	2.2137827	5.4341821	5.1236461	1.7912722	2.1202652	4.9899816	3.057765	4.1173527	3.175728	1.917359	3.8853947	4.0406517	4.2569255	3.30184	6.6955765	5.2025756	2.5555434	0.6594593	4.2207285	2.0564254	3.7546626	1.9996446	3.132964	7.6079493	3.9867307	2.6758638	5.4336531	5.3064114	1.2719645	4.661048	4.4527978	1.8698062	3.1476054	2.3284926	1.8010429	4.5008129	2.0913999	2.4958136	1.5964513	5.8686601	4.0151456	2.4645048	3.3185184
TCGA-D8-A146	1.76164383561644	0	2.8498954	2.6006102	5.0734857	1.8386412	2.4758214	4.5393982	6.0204102	2.3308688	5.5037116	5.173374	3.2850517	5.8098992	3.7428969	2.4869942	2.0543365	4.336744	4.7721189	3.5703488	7.0528785	6.1733706	2.362482	1.117965	3.732001	2.8561704	5.3647649	3.1807012	1.998734	6.9134981	2.6843783	1.1258916	5.908745	4.9274705	1.8485133	5.2566384	5.2882346	3.4459198	3.4120066	3.2838327	3.7402943	4.5376783	0.9192366	1.3846295	3.4817199	5.9644927	4.2492343	3.0647651	3.2105496
TCGA-C8-A12X	1.05479452054795	0	1.81279735	2.50341952	5.59828942	2.05351947	3.0386855	4.02883678	5.16640645	0.83977229	4.34013781	5.12332081	2.26557106	2.34730219	2.96312062	1.74703297	2.03502557	3.88050194	5.62002349	3.87408324	6.6409483	3.70784127	2.14186684	1.97242986	4.11231756	1.17471451	4.60964101	3.27733822	2.59835774	6.75764981	2.63773131	3.68022553	6.16157791	5.08881683	0.62562332	5.2629831	4.47652318	3.22876114	2.85776371	2.9544071	1.58437327	5.196904	1.61688438	2.00066249	5.4261227	5.24763266	4.11901961	2.01791982	3.14097661
TCGA-BH-A0B5	5.85205479452055	0	2.8523648	2.5042796	5.1559814	2.5813418	1.2612663	4.6088708	5.7196001	2.1283434	5.5780523	4.8666562	2.5814163	5.7116356	4.028466	2.4061754	2.8229419	4.3879928	5.1605112	4.2799516	7.5061122	5.5404145	2.2202834	2.4248888	3.6788419	2.3025994	4.9295142	3.2154073	1.8522587	5.9480076	4.7707116	2.8556468	6.1672344	5.5536292	1.8969745	5.0868007	5.667937	3.4700269	2.7141657	3.2055876	2.8479364	4.5714447	2.5226745	2.4828301	3.8048993	6.1989214	4.4555312	2.4984968	3.4491891
TCGA-BH-A0DZ	1.35616438356164	0	1.8859042	2.4932119	7.0160806	2.2356828	0.3026232	4.51201	5.4592493	3.0276534	4.7000789	3.799134	3.4059238	4.6456088	2.9543615	1.295282	2.9642301	4.4631371	4.7390899	3.2123113	6.938979	6.256481	1.4007493	1.0500241	2.973731	3.1702591	4.5113769	1.6671267	1.7022683	6.2779281	4.3561855	1.3383635	6.065523	5.3748235	1.5281814	5.3323143	4.7946268	3.1160008	2.373997	2.6999959	2.6826052	4.5075977	2.5161021	2.5573241	4.1469547	5.6423806	4.1790661	3.3471176	2.9296886
TCGA-XX-A899	1.27945205479452	0	2.6043857	3.1794533	5.2265051	2.5551358	2.9180272	4.7005601	5.2838657	6.5187593	3.4478227	5.8507541	2.7268491	5.6257136	3.2346251	2.7634253	1.8578639	4.4873075	4.6810615	5.2876669	7.1603826	5.2990535	2.0058695	1.4987505	3.4543432	4.0533271	5.4945515	3.7945619	1.6568427	8.65625	2.6545545	2.6142585	5.8850539	5.0148993	1.9481614	6.068536	5.8236208	4.2846262	3.6238434	3.2334403	3.2884685	5.5669171	0.8225434	1.2487731	3.7141434	5.5967998	3.9822565	3.0670339	3.7068647
TCGA-A8-A07F	1.58082191780822	0	2.7745905	2.5057117	6.0507544	2.6246396	1.0067941	4.3963735	5.4111189	5.3298104	6.1116413	4.9692756	3.9365989	6.2820083	4.1121737	3.3075641	2.3117969	4.3637184	5.1912443	3.1730909	5.7996328	6.5442177	2.5441233	2.5297223	3.9773252	2.9877309	4.4190093	2.3927665	2.5581281	6.4231287	3.3935463	0.8122612	5.6913364	5.4596962	3.1631741	5.503897	5.8159758	2.4106087	1.8111738	3.4799589	2.7128714	4.1243174	1.9833913	2.8019213	1.9869112	5.9032173	4.4088591	3.5932453	2.5931174
TCGA-BH-A0DQ	0.268493150684932	0	2.35866	2.798251	4.9182424	2.6445272	2.8240528	4.6561191	5.4043975	4.7988453	3.9199698	4.7396888	2.9570792	4.9595732	3.2260745	1.7217642	2.7404599	4.4916351	4.8936715	3.3656019	6.1340307	5.7584209	1.8779294	1.764984	3.2922942	3.1085745	6.3888628	2.7172087	1.6798875	6.3766249	3.4957393	1.7088529	5.8338703	5.1222696	1.6195498	5.9557722	4.4770989	4.0444582	3.1272702	3.1860197	3.3172966	4.6423395	1.4712102	1.3717251	4.9518305	5.3543309	4.2197365	2.2051333	3.0806751
TCGA-E2-A15E	1.72602739726027	0	2.4631432	2.0541928	5.639584	2.8843305	2.2624866	3.9578197	6.0083597	5.2565759	5.2957244	5.0633151	2.7497329	5.4609887	3.6569132	2.5130746	2.132565	3.4193666	4.4323539	4.6759531	6.7681556	5.7139003	2.2478147	1.4494162	3.69624	2.5668248	3.7482295	3.3223118	2.1893403	6.8243683	2.3217554	2.5959788	5.4732911	5.3525837	1.9823	3.5992473	5.2007923	3.6847504	2.0405808	3.3926275	1.9983782	4.2624607	1.2493891	1.3715054	1.6479345	5.809244	3.7186217	2.5651057	3.0271798
TCGA-E9-A5FK	2.22465753424658	0	1.6430581	3.7366951	3.8970401	2.8756379	1.5350382	4.683713	4.716806	4.6568127	3.7735761	4.8421484	2.8028787	3.5952443	2.494422	1.2638712	1.1233125	3.3012506	3.6263752	2.7800234	5.7481506	5.5347957	0.9146553	0.2131566	3.050609	2.5182859	5.3568478	3.46294	1.9596405	4.6471761	1.0947325	1.2274772	4.9698883	4.5296601	1.3666962	4.5100216	4.8436093	4.1364058	3.137828	2.4443978	1.8641698	5.2384319	0.6150281	0.530616	3.471651	4.161099	3.1103366	2.5461049	2.5175579
TCGA-AN-A0G0	0.0438356164383562	0	2.3360734	2.0115559	5.695113	2.366308	1.59288	4.1993036	6.3664624	1.0853816	2.5694382	5.845659	3.3003857	6.7978884	3.3888089	3.0304615	3.3342329	3.0174289	4.6760512	3.4316775	5.5264203	4.3173692	1.8143982	2.5229032	3.9949312	4.2672137	3.1880311	1.2813843	2.1838147	6.0063141	4.6467859	3.4208717	7.6115669	5.4007442	3.9277625	3.2022122	4.7084677	3.0371976	1.0770188	3.2424766	0.5843	5.4148568	2.7830461	3.9410059	2.7637249	5.217852	4.7887932	3.3706817	2.0367725
TCGA-BH-A0H7	1.92328767123288	0	1.9588887	1.9234342	5.3578207	3.4094232	0.8194517	4.2941226	5.476682	1.8582777	3.3926764	4.1870946	2.7576704	4.0127574	2.9632926	1.5727247	3.2230913	4.2486744	4.1046771	3.480595	6.9876934	6.1351874	1.603402	1.4679638	3.4541198	2.8223234	4.4469962	2.5665474	2.1016356	6.9925948	3.161843	2.2118646	6.0947469	5.740751	1.8518279	5.1221423	4.920468	4.0384917	3.5339651	2.5989563	2.5912736	4.5163161	1.6854321	1.4337103	4.5199111	6.0538515	4.738643	2.5144786	2.6665349
TCGA-AN-A046	0.0273972602739726	0	1.9192569	2.4097187	4.8495565	1.5878004	0.810462	4.1991729	5.6010699	0.7704103	5.4722009	4.521905	2.7361921	4.445984	2.568864	1.9042738	1.669258	4.1369652	4.5412826	3.1328785	7.5088384	5.1169329	1.305519	1.0843343	3.2402227	2.1495198	4.2861364	2.1990061	3.2502574	5.8190185	2.2628793	1.2676346	5.6094898	4.9630806	0.8917755	4.8468905	4.2610957	1.7742788	1.9175505	2.7083378	2.5104443	4.3426387	1.3920038	1.5267159	2.4630569	5.3381841	3.8391694	2.4909336	2.9457662
TCGA-AR-A254	7.13698630136986	0	2.483655	2.5696724	6.3818664	2.065586	0.980939	4.5532191	4.9411156	4.8417683	3.2636955	5.3080023	2.813062	6.6463797	3.2100406	2.5668056	3.6921172	4.3410314	3.7344116	3.3830997	6.8746036	4.8131609	1.7806055	2.1268069	3.6611327	3.6307608	4.6145186	2.2206751	1.1143808	6.5501277	5.768156	2.1937001	5.8285202	5.1425839	2.5674363	4.0090607	4.4202593	3.2469217	1.665007	2.9921624	2.3565755	5.0601248	2.1154652	2.1734298	2.915896	5.6743828	4.6789477	3.0217238	2.3578988
TCGA-E2-A10C	3.34246575342466	0	1.6038412	2.2510369	4.7905775	2.7475513	1.4896284	3.9815487	5.6024561	4.992546	4.7642765	5.153966	3.5240313	1.9064492	3.4812557	1.6034408	2.7092938	2.9412273	4.4006496	2.2777198	5.1194634	5.9249878	1.406156	1.4336686	3.4932658	1.825696	3.2651441	2.0331556	3.0007994	4.3218353	5.6829068	0.5969799	5.6106869	4.6607759	2.4356132	4.4644766	3.9425947	2.0092902	2.1043158	2.253762	1.8203483	5.3753518	2.1062428	1.9265045	5.5375613	4.2400105	3.6059587	2.4646965	2.202014
TCGA-A2-A0YC	2.71232876712329	0	2.7181741	2.9300376	5.4235388	1.6807373	2.9332639	4.2310714	5.2516265	0.9893036	4.5676298	4.9355905	2.9855965	5.6148952	3.1390137	2.4067188	2.0092555	4.0662671	4.6262807	4.1983875	7.8979719	5.85828	2.3239383	2.2037305	3.1563597	2.0355088	4.631152	3.0868584	1.9309399	7.2598583	2.9489431	2.8572014	5.4557714	5.0139894	1.2240741	4.7589633	5.4773891	3.7828369	2.9705346	3.263573	2.8655536	5.0683349	1.3459943	1.3240927	3.7740421	5.9407855	4.1517215	2.0791199	3.2475564
TCGA-BH-A18R	3.12876712328767	1	2.2457961	1.8475632	4.9873194	2.3974696	0	4.2489338	5.7774324	1.5032691	4.6137691	4.334516	3.6803987	3.5680381	4.1498449	1.8405095	4.1158766	3.9763421	5.2149592	2.8894494	7.1451252	4.8711429	2.2258188	1.709351	3.8981592	3.2557096	4.2250823	2.483412	2.3195925	7.2455135	4.5023397	2.4293809	6.1039209	5.6970631	1.3053529	5.5258055	5.1620793	2.9224734	3.0331978	2.6716446	2.4115733	4.1593919	2.4159852	2.1193709	3.1466319	5.9218252	3.9534493	2.646646	3.0225577
TCGA-D8-A1JJ	1.67397260273973	0	2.9345687	2.2972158	5.4239227	2.1630076	3.7483831	4.4510543	5.7708612	2.5303093	4.3089212	5.078378	4.0444574	5.7262802	3.474017	2.6746001	2.9187005	4.3429669	5.0131451	4.2459373	6.0830337	6.59798	1.5531872	1.9819735	4.5171357	3.3949364	4.8191018	2.1733166	2.3385634	6.6117745	4.3429682	2.1834561	6.2555113	5.5202671	1.6330474	5.6300604	5.1028525	3.7100351	2.9794359	3.0591073	2.9234904	4.2843091	2.1618346	2.8439805	5.3811699	6.288917	4.5714134	3.0696264	2.6160495
TCGA-E2-A1AZ	6.38082191780822	0	2.831871	2.4987342	5.3137055	2.2316931	1.6747257	5.9158359	4.7400661	1.1688259	2.8323641	4.8011397	3.0875144	5.5153079	3.893195	2.8824504	3.9529578	3.9827822	4.5812494	3.0662119	5.382311	4.7804932	2.5501606	2.6084822	4.1235371	4.589636	4.8469214	2.0054771	1.6266164	4.2875654	5.2864871	2.5155334	6.0360513	5.1476147	3.7012035	4.4097644	5.070413	2.9624311	6.3938747	3.3103039	4.2557763	5.6239134	3.6026899	3.6282712	1.0072243	5.345489	4.6903416	2.8665111	2.760425
TCGA-EW-A6S9	1.26849315068493	0	2.2244875	2.4808107	5.4484783	2.7354559	1.2117073	4.6676577	6.1948966	1.9126583	5.1395569	5.0427195	2.28381	5.7055873	3.1956414	1.9163291	2.4897072	4.2388472	5.0133	3.3388057	5.8090649	5.6135275	1.6617887	1.73478	3.5202096	3.0336228	4.4336971	2.1315924	2.295662	7.5493798	3.2291455	0.729698	5.8402162	5.4209736	1.5437754	5.1342984	5.6000882	3.6266758	3.5592287	3.2206928	3.0144748	4.315108	1.8784902	2.2559726	4.0846475	6.1073663	4.2758269	3.0534421	2.8823011
TCGA-3C-AALJ	4.03835616438356	0	1.80944609	2.56277699	5.60658009	3.99500575	0.06303406	4.87362677	5.60139084	0.85606201	3.56247497	6.47127804	2.57036916	5.24996148	3.10791883	1.66553951	3.19412165	3.30346162	4.37086616	3.03545585	5.82175732	5.93079165	1.61572141	1.07562662	3.64728249	2.14425849	4.50977674	2.35009684	3.02661949	6.37235297	4.74720314	1.00166154	6.26362774	5.15979029	1.06549393	5.95308414	3.91044742	2.85870137	3.45637931	2.58749483	2.2719644	4.84681103	2.49848682	2.22282124	3.52453587	4.9190472	4.08627785	1.76643893	3.28556765
TCGA-AR-A24P	0.23013698630137	0	3.1186403	2.0978691	5.4907328	1.584643	2.8875444	4.2132328	5.2144822	0.9858955	4.685568	4.8414929	2.6781304	6.6374283	3.8982081	2.8508033	2.6733989	4.4845152	4.1124964	3.7447248	6.850262	5.3170469	2.3840351	2.74273	3.6555334	3.9287199	4.9770259	2.7251759	2.2953368	7.8782049	3.7475709	2.672367	5.8573786	5.1672435	1.9877397	4.7362316	5.622584	3.0862842	3.373401	3.4227886	3.0875086	4.9228014	1.79801	2.6062596	2.7540124	5.8782078	4.3620186	2.8463359	3.0043136
TCGA-E2-A56Z	0.69041095890411	0	1.4189414	2.129098	4.8145957	2.6451244	2.4410094	3.7044393	4.4957713	0.5932098	3.8138261	4.3410881	2.6618362	2.9521287	3.6270094	0.944584	2.8072357	2.8514048	4.6909712	2.838248	6.4415525	6.1185934	2.2922489	1.5972208	3.7648717	2.1736762	3.6271721	2.6477775	2.2169814	8.5031002	3.3467651	3.023672	6.0056052	4.6745139	0.3535756	4.785177	6.3547717	4.8650817	3.491456	3.1324706	1.7634128	4.598692	1.9490688	0.8683503	2.4407316	4.9730057	3.9890807	1.7932687	2.9097262
TCGA-EW-A1P6	1.53972602739726	0	1.7164247	1.5251547	5.5229952	3.7672908	1.0316034	4.0465006	5.4863533	2.1675757	4.6599433	4.4960353	3.1174416	6.14541	3.2811077	2.0038708	2.4247625	3.6718849	4.9186573	3.1830513	7.0055982	4.8679145	1.8752053	1.8714179	3.2804151	3.3437005	3.7672814	2.2894768	1.914088	6.1525176	3.2091988	1.8032178	5.208846	4.9466956	2.6807089	5.5856428	4.7580594	2.4701003	3.190107	2.9256461	3.0111821	4.4350751	1.578901	2.0717378	3.1218224	5.3901014	4.1792372	2.5497589	2.7566685
TCGA-AC-A6IV	1.55616438356164	0	2.4644683	3.5411474	5.0694396	2.5618991	2.0484166	5.3424875	5.572337	1.9009869	4.0534515	5.6917975	2.7050268	5.336578	3.0128217	2.3100607	1.9965885	4.4820422	5.6106823	4.1826476	6.8475993	5.177026	1.883936	1.4429502	3.3868882	2.6245254	6.7164893	3.7540238	2.0552684	7.1407012	2.6295901	2.0759742	5.6798842	4.8895534	1.6301179	4.9125663	5.0988861	4.3504141	3.9222986	3.0966553	3.7312807	5.2103984	1.7116984	1.185955	5.2891503	5.2729111	3.8409076	2.7956168	3.3436036
TCGA-AC-A62X	1.14246575342466	0	1.65886576	1.6074429	5.05649972	3.08018864	2.9264123	1.79115194	4.81281648	1.46138806	3.10315747	5.08802638	4.41428506	4.27008461	4.36641819	0.96520667	2.81894563	1.81537976	3.56826825	3.15842447	4.95321135	3.05678314	1.94023352	1.73406602	3.39977792	5.59885868	3.32141855	1.54534435	2.12759015	3.79855446	4.79334467	3.50168325	7.92976021	5.84403029	0.40248289	5.57940267	5.51620192	4.16924653	7.74753652	2.99823875	2.90828446	6.72640372	2.44390677	3.04753053	2.28361343	4.7719399	3.75814468	3.3995037	3.11724466
TCGA-E2-A15K	0.753424657534247	0	2.4621166	2.5645136	5.2997438	2.4914159	4.5841769	3.765885	5.8832462	0.3384946	5.015743	4.6815818	3.3893968	2.094744	3.3789453	1.9732972	2.408097	3.2392115	5.4086502	3.6254846	6.6621369	6.6964302	1.9179866	2.3608542	3.1782401	1.1485162	3.4085863	2.7041999	2.608755	7.8696692	3.8413356	4.1295894	5.9579768	5.0218026	0.810563	4.1679406	5.6161157	2.3223111	1.7606059	3.3087587	1.8850804	4.6913579	2.1977526	1.8141535	5.2788943	5.6423705	3.9472081	3.4013238	4.0247261
TCGA-OL-A5D6	3.02465753424658	1	1.7445099	2.9943089	4.631218	2.2443556	0.9920351	4.6725929	5.7119744	7.8068011	5.3355412	5.6648488	2.4542516	5.1871945	2.3099782	1.6489776	1.3482653	3.9153827	4.3498456	3.6087279	5.8801427	5.315465	1.2264895	0.549429	3.3684521	2.7248833	4.6256161	2.2754153	1.4917984	5.6448307	1.9611619	0.887918	5.3343242	5.1111376	1.8506865	4.1461599	3.6042043	3.5869176	4.2979496	2.702597	2.8689293	5.5123341	1.0120113	1.0150806	4.1852724	5.2229265	3.6769654	2.0106505	2.3392497
TCGA-B6-A0RM	6.5013698630137	1	1.846215	1.6998489	5.1135929	3.062568	2.0006512	4.372772	5.6275066	1.9053905	4.7090403	4.3442031	2.9801482	7.526468	3.3037342	1.8476553	1.9814209	2.8154861	5.6342806	4.1009072	7.3257635	3.039117	2.8809535	1.8735366	4.6428497	2.6424932	3.9668762	3.6147936	1.7196214	7.3164885	3.2844685	2.250204	5.1974281	4.8803552	0.527224	5.1638135	2.8947959	3.3732523	2.9825232	3.2126339	2.1718556	4.12763	1.6527988	2.0265323	2.9025701	5.700223	4.0082259	2.3854301	2.8506195
TCGA-BH-A0B7	7.01095890410959	0	2.9954595	3.0038677	5.8308531	1.4376789	2.8789249	4.4075355	5.7180835	1.541876	4.6448765	4.9068715	3.1119392	5.5107241	3.2910954	2.6006589	3.4904444	3.9110583	4.0602905	3.6525217	6.2966212	5.090439	1.541088	1.0655802	3.6146585	3.5812337	5.7588051	2.4820632	2.4107123	6.1594457	3.3453202	1.1632689	6.2626727	5.0288257	2.3536024	5.1988944	4.5016737	4.6230019	2.8501684	2.8321723	2.3900343	6.3536936	2.1587568	2.3005459	5.8159119	5.994507	3.4571339	2.0848821	1.9603489
TCGA-BH-A0BF	3.62739726027397	1	2.4824101	3.2482238	4.7744548	2.3790097	1.1698448	5.0312655	4.9439712	2.5988799	4.4200015	4.5911721	2.4563086	5.2898244	3.2793863	2.5120518	2.8032596	4.6240333	4.6093521	3.819514	6.4911108	4.6079173	1.6557076	1.0788173	3.5510214	3.9437867	4.8852749	2.2265607	1.795113	5.3272423	3.3229758	2.0247117	5.5006121	4.8436953	2.1904866	4.5489448	4.6933674	2.949034	2.120816	2.6957616	2.0386511	5.2574109	2.0181127	1.9322059	3.9438421	5.0156791	4.45871	2.1860711	2.7258542
TCGA-AN-A0XR	0.0273972602739726	0	2.3076123	2.0305695	4.6844006	2.4291791	2.5730566	2.8673588	5.8341699	0.5846219	5.0524866	4.9902269	2.7393587	4.2667483	3.5599018	1.9535914	2.7433755	3.7166253	4.9845713	4.4716343	7.1335315	6.3558468	1.1620456	1.4450582	3.3126774	2.9801265	2.9261491	2.5009478	2.1584067	7.6107792	4.2887261	3.6426703	5.8678447	5.1815496	0.4378754	5.6099768	5.7565771	3.5983576	2.4669201	3.1646732	2.9116924	5.1542815	2.2642314	2.3866724	3.9152659	5.6798883	4.0703934	2.6445494	3.6220467
TCGA-LL-A740	1.20821917808219	0	2.5330847	3.1200526	5.4997113	2.7353759	1.5378241	5.8457655	5.8530067	8.4693619	4.6332998	5.7736836	2.2864146	6.2012767	2.3185971	1.7017725	1.9522699	3.767673	4.6379964	4.3421175	5.5141252	6.1959757	1.3792297	1.1486161	3.6744935	2.854211	4.9228159	2.7388805	1.8316703	5.1038475	2.8476788	0.8188246	5.7485008	5.3960723	2.4666476	6.6753413	3.7170754	3.1600572	3.7632256	3.1129202	4.0802464	4.758205	1.5188421	1.5341331	2.9536313	5.5195176	3.8340373	2.32529	3.0320993
TCGA-E9-A228	3.52054794520548	0	2.33912274	2.58301212	5.60602989	2.12956731	0.07519004	3.84076461	5.41569981	1.25762698	5.04005434	4.56060219	2.72535877	4.48997962	3.46196984	2.65454486	3.54968709	2.89209079	4.35549349	2.63632637	7.24664118	6.34929543	2.17963257	2.76835104	4.41437072	1.97775327	4.35900371	2.34133967	2.34621686	8.95309261	4.52096526	1.91890608	5.80909502	5.20676494	0.93068486	6.43890043	4.51726424	3.46595932	3.03736528	3.14838136	3.85920413	3.73133336	2.92063961	2.90217785	2.77161753	5.68421628	4.32388441	2.69797567	2.6334307
TCGA-AC-A5XU	1.24657534246575	0	1.9418904	2.9732117	5.3168583	3.4937053	3.0156472	4.0805461	5.3905594	0.9438468	2.8480354	4.8333488	2.9752211	3.4854498	3.9541315	1.6956055	2.7433392	3.7900712	4.7363978	2.3037154	5.6979311	3.821073	2.1372891	1.6245114	3.6724917	1.9397158	4.6161203	2.8817323	4.0772565	7.9602033	3.2245781	2.2653423	5.4578737	5.3240173	1.1065309	5.7144632	5.5626569	3.4380491	4.5901368	3.0432238	3.191558	4.5194369	2.1188068	1.6546502	5.3620939	5.2383091	4.2917928	2.7645243	2.6438919
TCGA-EW-A2FR	4.58356164383562	0	2.9330309	2.6004777	5.3800587	2.6047225	0.2536116	4.8874598	6.005325	2.1243076	3.1312214	5.043079	3.0450594	5.8092101	3.5074304	2.1595616	4.486628	4.7459107	4.7333909	3.2818901	6.0270531	5.5253322	1.5061507	1.5456399	4.0300688	3.1794645	5.5100105	2.331294	1.9230903	5.9639311	3.3320125	1.4649189	7.0070063	5.1464347	2.3292186	5.5416719	3.8992753	4.2036861	3.2786405	2.9509783	3.9882923	4.5378302	2.134247	1.5673866	5.0481732	5.5421925	3.7854668	2.5543378	2.8030403
TCGA-B6-A0IG	12.2082191780822	1	2.22058105	1.89963909	6.20918627	2.9062817	0.89954918	3.41184742	6.14785756	1.37646818	4.59583568	4.72412721	3.57039656	5.30076969	2.91990319	1.14812458	2.71820718	3.44310258	4.92028048	2.95171467	6.52157446	6.28624009	1.79046151	3.03214971	4.02221228	1.85206832	3.66763182	2.08360091	1.94537903	6.52576349	3.79476199	1.80834269	5.97957588	4.58529234	1.40645536	5.14871809	4.12413976	2.64758504	1.59751356	3.09725236	1.41600633	4.21234211	1.93860423	2.27666519	3.76478329	5.37795255	4.09599219	3.6383237	3.09522121
TCGA-E9-A22D	3.41917808219178	0	1.7205981	3.7354639	4.9815731	2.1042374	0	4.9383375	5.9768088	1.4115532	4.2488245	4.9869125	3.0059262	4.5636682	3.0470541	1.8753847	4.7910882	3.9830336	4.2934254	2.8667984	5.972057	6.0168475	1.6386649	1.7788575	3.9322747	2.7434801	3.6206012	2.8926893	1.1772955	8.1381516	3.8323864	1.0659557	5.8702315	5.3748901	1.1884077	4.7749916	5.5078874	2.3440482	2.9134264	2.9937361	2.483818	4.3185706	2.1192958	1.9786585	5.2442913	5.5795124	3.5772348	2.7205426	2.9427798
TCGA-AC-A2FF	7.55890410958904	0	2.5871703	2.6444412	4.7150729	1.0213143	1.5249327	5.0152966	4.9407663	5.8858694	4.8629118	4.6320118	3.1308642	5.9149922	3.5674963	2.5902366	1.8941128	4.5188638	4.3987578	4.1192186	5.7254897	4.7529523	1.9522142	1.7169991	3.4787567	3.2854893	6.7702378	3.7981321	1.4727537	6.5176333	2.8539258	1.0743679	5.2797235	5.0340325	2.3763908	5.5996498	5.1372599	4.1439957	2.3455654	3.2496537	3.0545994	3.8319945	0.9630851	1.6150657	3.6984943	5.6599163	4.0112055	2.9637437	3.0335547
TCGA-A8-A06O	1.08493150684932	0	2.1585412	2.0825523	5.6976794	2.9495896	3.2661973	4.1017142	4.6435154	1.412458	4.4970019	4.3562938	2.6501257	5.7898541	3.0597439	1.9441596	2.9144693	3.7016827	4.848424	3.7938482	6.4786808	5.3296788	1.416367	2.6417614	3.287973	2.2679377	4.4694383	3.0134082	2.4111917	7.1584811	3.7057186	2.2176856	5.0953032	5.0129227	0.9927652	4.3764045	4.8828778	2.2735532	2.6885752	2.7033512	2.7249792	4.2162954	1.6490691	2.0794293	1.8230822	5.547487	4.1448254	2.5323764	2.1098363
TCGA-C8-A12W	1.05479452054795	0	2.3020751	2.6329252	5.9383678	3.1416427	1.344597	4.8038356	5.2729447	5.677628	3.3723719	5.0146264	2.2993201	6.4056428	3.4341778	2.2304525	4.429256	4.6473361	4.1551983	3.7854585	6.3643773	6.2881097	1.5742778	2.7096259	4.1654127	1.8389822	4.0137858	2.6916902	2.5196543	7.7949019	3.4835876	2.2719264	5.1592192	5.7035212	1.6759284	4.7680307	5.3272862	3.5943434	3.8218226	2.7286934	3.1299643	5.2941587	1.836939	2.4468641	5.0985181	5.8138749	4.3033116	2.4270889	3.0236863
TCGA-A7-A13G	1.96712328767123	0	3.06428981	1.34166039	4.62096736	0.83966486	2.94275291	2.42097566	4.87066061	0.90594142	4.51213275	4.84859148	2.14583008	4.83025626	3.06629235	3.1945755	0.64858503	3.01235696	2.49385342	3.82389974	5.15432831	3.19282772	1.84685915	1.42216835	2.14589194	1.75930122	2.31115178	2.38838599	2.03982082	6.25897183	0.91465428	0.83711218	4.34511598	3.51898259	1.53074413	2.66615146	3.719561	1.60718902	1.62477572	2.08078108	1.9007578	2.32346566	0	0.73002578	2.32236681	5.58568478	3.5766907	1.69080368	2.16313954
TCGA-AR-A0TQ	8.19452054794521	0	1.76798324	2.46303315	5.62068732	2.2732429	0.04926911	3.96739482	5.96620477	1.4861829	2.82716833	5.12932224	2.84398306	4.87762982	3.44857187	2.30725984	5.21538341	3.52547626	4.31529391	3.2370908	6.96085876	6.27483817	2.34074646	2.25955312	3.58977805	3.4582418	4.70941432	2.74305244	2.1871254	6.9665816	4.64263169	1.25861039	5.5783882	5.14640083	2.16539187	4.86882789	5.52075479	2.52054115	1.81822762	2.83925254	1.57920603	5.46669773	2.38932555	2.64683373	6.19572024	5.79360155	4.2296788	2.52448928	3.58331316
TCGA-A2-A4RY	1.77534246575342	0	2.437203	3.0558179	5.2054238	3.2317345	2.0537491	4.9012982	5.6808914	5.2299661	4.5084888	5.3137401	2.628346	5.399002	3.3826141	2.7921983	1.0047717	4.2800311	4.4036041	4.9515304	7.395042	5.4740732	2.1385251	1.0492489	3.6777486	3.4099599	5.9028826	4.487068	2.3591328	5.8891461	1.7289895	2.8309881	5.6232511	5.1324386	2.1301227	5.7276179	5.776378	5.275257	3.0896814	3.4207455	2.9497404	5.2512155	0.4360945	1.3209039	3.6941296	5.705285	4.0695442	3.1031881	3.8937238
TCGA-A7-A26G	1.97808219178082	0	3.1450273	2.3074174	4.4805648	1.2624372	0.5214105	4.5321323	4.4295672	0.7317741	3.0840265	4.8290019	3.2368948	6.6051131	3.7921017	3.1607743	2.9438844	4.515109	4.569343	4.5868208	5.6368898	4.1183	1.6837891	1.4974938	3.9093152	3.8820594	4.7516621	1.9321338	1.7430351	5.879159	4.1341661	2.0860117	6.5267279	5.0886687	3.6911079	4.7175755	4.1207888	3.3780886	3.5055077	2.8306229	3.9190481	5.0911416	1.7448192	2.9866601	1.5670282	5.1232121	4.383399	3.5270041	2.2779591
TCGA-AN-A0FF	0.471232876712329	0	2.5061879	3.080894	5.3340278	2.1390698	4.8403042	4.5181674	5.7769556	0.2859443	4.4178072	4.4549456	2.4742256	4.2940667	3.4605657	2.3799842	2.9780735	4.196372	4.6458854	3.9819919	6.5001656	6.3095218	2.2073641	1.8300162	3.8192515	1.9710705	4.800404	2.8256216	2.3978375	6.7360277	4.0863884	3.0028036	5.7937063	5.1655042	1.7026965	5.2651574	3.2059373	2.379772	3.4635573	3.3204929	2.8228742	5.0166163	2.0010536	2.2156663	6.5018737	5.5253205	4.0610753	2.177768	3.4654535
TCGA-AN-A03X	0.0273972602739726	0	2.39381563	2.40821303	5.0237809	1.97948807	4.03369682	4.22955181	5.11996491	2.77149614	3.56198827	5.02612341	2.99844891	5.6811145	3.10753377	1.50435002	2.19365679	4.72199463	5.36038342	3.70897892	7.32489525	5.85417625	2.09291142	1.03523876	2.74403955	2.70751532	5.04258141	2.18477296	1.38067709	6.81452632	1.97979473	1.68874568	5.19291078	4.82256274	1.54812	5.99608202	4.94877302	4.01034395	4.29291636	2.49198801	2.79176486	5.27071741	0.85014077	1.16330467	2.72141991	5.7179506	4.22881008	2.08302591	3.17312316
TCGA-D8-A13Y	4.73424657534247	0	2.8535721	1.5777741	5.383032	3.2423525	7.3181019	3.4142186	5.9447142	0.9737541	3.5304679	5.0632333	2.8569364	5.3943326	3.5877154	1.9642909	4.6534626	2.6170239	4.1752293	3.0853952	5.9350694	4.6111952	2.5729081	0	3.8795038	5.8065954	3.617592	2.3069806	2.4636753	3.2525629	5.3407906	3.8341691	5.822564	6.1010247	2.5700536	6.5588705	5.3378534	3.9312715	4.5774396	3.5730692	2.5281754	4.774515	3.3757158	3.0431588	7.0622011	5.8362688	4.2747032	4.7722145	3.8532098
TCGA-AN-A0FW	0.0301369863013699	0	1.6860678	2.126328	5.0087384	1.9074054	0.6232294	4.0489519	6.226009	0.1657763	5.2847509	4.2754942	2.8947561	3.8664792	3.3066161	1.1714086	3.0917354	3.2251819	4.2265352	2.8370964	6.2881349	5.5851065	1.4551683	1.003853	3.3312164	2.2434679	5.1579794	2.745396	3.2671574	7.2024059	3.0915304	2.1228098	5.5437371	5.5941074	0.9687819	5.277553	5.0416677	2.952892	3.0073361	2.8936384	2.4762191	4.1073832	2.2633179	1.5585301	4.9647963	5.6671743	4.0531093	2.1600011	2.7958203
TCGA-A2-A259	4.37260273972603	0	3.2720369	2.6692576	4.9211247	2.6935135	1.5870747	4.0082195	5.4604634	1.2360707	5.0071017	5.2662274	2.9559837	6.7945661	3.4290009	2.5750976	1.4341672	3.9796979	5.7373685	4.5885185	7.0275717	4.7898053	2.5428491	0.919737	3.3561784	3.0726104	5.3946084	3.4022196	0.8857823	6.9801847	2.2495397	1.7830369	5.1457111	5.0255383	1.608914	5.8716827	5.4420427	3.7113313	2.5613942	3.5723608	2.1918489	4.9069425	0.9088047	1.446565	2.8353896	6.3010227	4.2535299	3.6006255	2.6548193
TCGA-C8-A1HI	0.93972602739726	0	2.4235312	2.1149995	5.5843184	1.5157796	1.1236922	4.5759804	5.5801384	1.2214175	3.4301501	4.1461166	3.1184478	4.8810398	3.127373	1.5437584	2.3294287	3.6805907	4.4880681	3.7282056	6.8886827	5.2846836	2.0089463	1.0714725	4.2883567	3.1375946	5.0441443	3.0613975	2.6922607	6.0816841	2.4724636	1.6651317	5.9858467	4.9932356	1.2448452	6.0960209	4.3844134	3.9139545	2.8730647	3.3273194	2.8270753	4.7813563	1.2338421	1.090949	3.921425	5.4108449	4.2295592	3.2352719	3.8746891
TCGA-A8-A08C	2.41369863013699	0	2.5636104	2.2578969	5.8799362	1.9362637	3.3478251	3.5046528	5.3517628	1.5880627	5.8010156	5.0757823	3.2197884	5.1226068	4.0135977	2.8489505	1.462179	3.9152197	5.0354401	3.9990534	6.9342563	3.4937187	2.3027426	1.4915608	3.3164042	2.0674138	3.4607382	3.1997827	2.6863112	7.0772259	2.363366	2.100303	5.4786619	5.2126606	0.950089	3.9373113	5.4730481	3.3677162	2.494119	3.0801269	2.4602835	3.7746793	1.0975154	1.1953342	2.838053	5.7429839	4.1613278	2.8017439	2.6120322
TCGA-D8-A1JS	1.01643835616438	0	1.72893599	1.82900254	5.7960294	2.60736012	5.77736337	3.32765502	5.65720039	0.20552068	3.80280412	4.40863308	3.08828238	5.40030151	2.12951481	1.25099265	1.14083849	2.05749953	4.65721576	3.0886786	6.20132861	5.17233724	0.92690193	0.68929163	3.03270696	3.11663521	3.64777999	3.48622994	2.09864969	6.05873866	2.02351216	3.04660284	5.4632015	5.30852021	0.04330676	3.83668055	5.40292544	2.23355155	2.05946178	2.87411134	1.18588361	4.46843118	0.837975	0.61779462	4.12177531	5.27615038	3.64689778	2.56615753	3.02840289
TCGA-A2-A1FZ	1.87123287671233	0	3.3750811	3.0272176	5.6689805	2.3818599	3.6000866	5.0542709	5.5079377	1.3792413	4.9160028	4.6229203	3.033563	4.9860451	3.5365371	2.6771765	1.9700698	4.5790649	4.6277057	4.1065455	7.9263852	5.6486717	2.2767943	1.8272362	4.0942154	3.6393615	5.6352731	2.9531751	1.7647307	6.797601	3.1570914	1.973053	5.6216375	5.0188709	1.6918409	6.2957448	4.6952006	4.2109421	3.0105218	3.3032122	3.3929335	4.6566229	1.1548902	1.6963205	4.3700372	6.1176133	4.250668	2.8064	3.2389781
TCGA-B6-A400	0.589041095890411	0	2.0871513	2.8126263	4.9885386	3.5060306	0.4854445	5.1858765	4.8758847	1.4171512	0.6435527	5.6604012	2.2329785	5.2431038	3.2191373	1.4221888	4.2766595	4.294351	4.2832006	4.0879359	6.2731517	5.0899523	1.5054731	1.6549823	4.0013965	3.5073423	3.9983447	2.1184117	2.4900287	6.9657999	4.3517907	3.1631471	7.2245126	5.4129744	2.5912464	5.8145911	4.786236	4.3443729	6.8860959	2.8089994	4.5451658	6.874274	3.5092903	2.3242563	3.4599078	5.1762137	3.8176893	2.715782	2.9671389
TCGA-E9-A226	2.87123287671233	1	2.9675691	1.8158061	4.8743869	0.7172319	2.4193691	4.2829226	5.04215	3.3954687	5.5630042	5.144828	3.3482557	5.2211722	4.2828245	2.5038201	3.9498522	4.9421708	4.9278284	4.6203082	6.3342216	5.8948451	2.2390094	1.731228	3.8008906	3.0334883	5.3228422	2.4939948	1.5929058	7.3581185	4.1025669	2.546722	7.131038	5.0611497	1.9557277	4.5489694	5.0855381	4.0665899	3.0601934	3.1980837	3.7027729	4.9414926	1.9287773	2.5865523	3.7653184	6.0515577	4.9850976	3.5574061	2.797547
TCGA-AN-A0FS	0.575342465753425	0	2.95599	2.5076822	5.3734942	1.5382124	1.6636726	4.4822088	5.4220318	3.6248685	5.1415282	4.3297392	3.1983769	5.7451206	3.4964535	1.9399182	1.7165662	4.4885963	4.6893109	4.1404229	6.7752372	5.4417193	2.0047377	1.6347697	3.5647604	3.1425184	6.4247557	3.9745455	2.0678636	8.2772289	2.7485081	2.167648	5.4460303	5.213082	1.5655999	5.1094044	5.8731033	4.2110165	2.4460472	3.4823842	3.0020679	4.0785996	0.8262238	1.2804942	3.556465	5.8730865	3.9546327	3.2128141	3.0702836
TCGA-AN-A0AK	0.613698630136986	0	2.0533419	2.3024445	6.3323497	2.5951038	0	3.9161192	6.3779314	1.0869751	5.1406271	4.3236297	3.4681969	4.0913049	3.4293448	1.1568245	3.7599464	3.2457397	4.9296916	1.9934615	5.911073	5.1191684	1.889818	2.6322972	4.2462194	1.258191	3.2104248	1.6601743	2.8589486	6.4357943	4.4391431	1.3704392	6.651697	5.6676908	1.2719445	6.4523132	4.265014	2.0026153	3.3256638	3.054367	1.6378414	4.0542313	2.8324283	2.5037231	4.2926235	5.9861275	4.857679	2.5289665	3.0116275
TCGA-OL-A5RZ	1.86027397260274	0	1.37267628	1.88280668	5.25916739	4.13943135	0.53572574	3.75601479	6.47687628	0.46741041	4.08005227	4.03809499	2.90814242	5.23802123	3.43882575	1.12684978	4.13446845	2.39187861	4.51029033	2.77510234	6.13458331	5.60509164	1.53415345	1.07210101	4.3175892	2.29775326	3.24294203	1.63935741	1.43249091	5.31614266	3.57144255	0.52315619	6.90105227	5.42314521	0.29718682	4.49404882	3.1081548	5.44786028	3.1446974	3.01571552	1.52163005	4.6851811	2.30913078	2.26977044	2.5419238	5.41800028	4.4206671	2.46425905	1.93584238
TCGA-AO-A12D	6.89041095890411	0	2.4677557	2.5701252	5.3720773	2.4188668	3.1080591	4.3116579	5.2412887	1.4026029	5.1447252	4.5161483	2.5476459	5.8611671	3.0862402	2.3738885	2.3028915	4.117073	3.9464211	3.3125257	6.2053549	5.0527109	1.2155014	1.2949351	3.7244433	3.7165661	4.0916572	2.356266	1.6003723	5.7133473	3.2407778	1.8267759	4.9492472	4.3410214	2.6520674	4.6137064	3.480276	2.90915	2.9513447	2.2760023	2.6987257	4.7989518	1.5906262	1.4091445	3.2919099	5.3363169	3.9557425	1.245942	1.9075562
TCGA-B6-A0IA	22.9890410958904	0	2.20957519	0.65802174	4.86911596	2.19748588	5.79457389	2.19500792	4.31174764	0.51661496	3.93897611	4.09156687	2.56766169	4.93465349	2.48170513	1.14273449	2.23428595	1.73061955	4.66538038	4.9562907	6.96792312	5.08221766	1.39152338	1.15668597	2.59218177	3.62617173	1.68601339	2.29368126	2.20694091	6.53114834	3.84410418	2.63571146	6.12855204	3.79448712	0	5.2807885	5.03814406	3.76954164	2.10776214	2.79861921	0.93817536	4.88693271	1.73924105	1.56872054	5.3216745	4.13761317	3.64636802	3.34405298	2.95990014
TCGA-A2-A0T0	1.46027397260274	0	1.9119774	2.0149648	5.7267608	2.5478587	0.4041324	3.8582708	5.8914097	0.9824444	2.5210784	4.4339562	4.303986	3.922656	2.7610827	1.4647161	2.8900855	3.6479315	3.5419068	2.7354292	6.138591	4.2768342	1.8764812	1.8484667	4.0399235	3.7190001	4.1164504	1.6996409	2.7389431	5.2664281	3.3208271	2.5448863	5.9506509	5.0504739	3.9521882	5.6657118	4.1357492	2.2952812	2.4738369	2.9307055	1.4781132	5.8074902	2.2560851	3.0046574	5.0257585	5.2378975	4.2980259	2.5290401	2.8609693
TCGA-E2-A1IF	3.11780821917808	0	2.4152303	2.4014102	4.5274722	2.5985329	4.0994742	4.3254769	5.2046996	1.902933	3.482754	5.2224401	2.919731	4.5663127	2.8380331	1.4723195	1.7614117	3.9488643	4.6898445	3.7213168	6.7346877	5.5311547	1.4054214	1.144991	3.1843587	3.0873517	5.1595718	2.9832944	1.7996314	5.4133371	2.8681245	2.2783905	6.1782832	4.6152979	1.5229404	5.6708012	3.161563	4.2181519	2.8735081	2.8100713	2.2612482	5.5390059	1.603952	1.5577113	4.7017189	4.6493643	3.5530424	2.7772863	3.4811603
TCGA-Z7-A8R5	9.00547945205479	0	1.7263084	3.6950592	4.0751988	2.5850372	2.4822987	5.2581025	4.6696891	3.618046	3.3460319	5.1588623	2.6313583	4.2652619	2.5474959	1.1718955	0.6782978	3.2188044	4.2235218	4.0993808	6.0437659	5.5834748	1.2173779	0.4321223	3.4356912	3.2229345	4.6793594	3.4565579	1.7381124	4.0703707	1.2738029	1.9253827	6.0555945	4.8261368	1.0715555	5.3076739	4.127345	4.6091238	3.3097295	2.7907291	2.0466749	6.4691818	0.1911745	0.7739387	2.9387067	4.7522102	3.3621225	3.0135861	3.3167964
TCGA-A2-A3XU	2.4986301369863	1	1.10013711	1.20406344	4.96258809	3.59097205	5.60154478	4.54134741	4.23477303	0.58013991	0.50003122	4.44729326	2.75971526	5.61657555	2.03256352	0.63708827	1.94902844	1.28396034	4.18085517	1.75088245	4.4400038	3.6838705	0.87582888	1.39833984	3.1371951	5.19689719	3.51226949	1.3185842	2.29507857	4.34385603	3.32696793	2.81734493	6.85797904	5.55484615	3.87882165	6.25982663	3.72744468	2.37341112	6.26244419	2.33437516	2.75420442	5.19479196	2.03362939	2.67380037	3.94064881	4.56941556	3.17505379	2.04751054	2.45880684
TCGA-A7-A4SA	1.24383561643836	0	2.6644589	2.9306789	4.3635934	3.1176201	2.4591849	4.5207101	5.5274743	0.6157859	4.0505683	4.6971552	2.5500402	3.9605767	2.9705303	2.1627584	3.1418671	3.8922367	5.2215866	3.6144037	6.3071301	5.7723985	2.074409	0.2109448	2.8936659	2.2170913	4.710381	3.3469073	2.3005287	5.6240354	3.1133105	2.0175746	5.1671982	4.8955891	1.4006536	4.3044623	4.6844976	3.8200783	2.5915835	2.4303738	2.5446492	4.873792	1.1719119	1.276995	6.5183431	5.3785689	4.3669499	2.1714582	3.1483564
TCGA-A2-A0T3	4.15342465753425	0	2.6815659	1.9376774	5.240472	2.5563986	3.7125024	3.415139	5.4357426	1.1242197	4.5394368	4.4871402	3.1740366	5.2972212	3.6640574	1.7242892	4.5297582	3.0847755	4.3766611	4.3158262	6.5293516	5.5693889	2.2022356	2.5893699	4.4601305	4.1830742	4.5014136	2.6638505	2.7726217	8.8717378	3.5961242	1.8740686	5.6986888	5.0639119	1.3761748	4.0805808	5.9234563	2.9805404	3.9941471	3.7988232	2.8036072	5.2564329	2.8457694	2.7851567	4.6594313	6.034727	4.0427535	2.3720464	3.0297151
TCGA-EW-A424	1.95890410958904	0	1.9617219	2.2872898	4.8551237	2.9309921	3.013687	3.9006302	4.7588102	5.7373274	4.5497267	4.9543672	2.6031989	5.7465303	3.0656821	1.5014779	1.7352465	3.7677248	5.2601074	4.3515662	7.767104	5.4856281	1.7261712	1.3180008	3.2888948	3.0674963	4.6675135	3.0501452	2.0265624	5.6333251	3.2261674	2.2218264	5.5327575	5.1691243	1.8353983	4.954844	5.4316577	4.1959673	4.5327425	3.0594912	3.1005096	4.9471419	1.5880223	0.9367182	3.503152	5.1269384	3.9865734	2.3361092	2.9861633
TCGA-D8-A4Z1	1.80547945205479	0	2.4645706	3.1986765	5.3583188	2.6407723	1.6821441	4.6270004	5.7666311	6.4056551	4.6349937	5.3600548	2.9508556	5.0045082	3.4382803	2.6742123	1.2491353	4.1504544	4.5523214	4.2603815	7.024819	5.0769221	2.1595031	1.3321254	3.6363646	3.2072548	6.072682	4.6645341	2.7196721	6.1987401	1.7570443	2.5205143	5.5158278	5.0259312	1.7338264	5.5172662	5.3942627	4.5286515	2.9563188	3.4593975	2.6036035	5.0092681	0.4058181	1.1714554	4.4068013	5.7777981	3.9832373	3.2069946	3.5587756
TCGA-BH-A0HN	1.41369863013699	0	1.88671031	1.99456077	4.7595244	2.92400237	1.96996562	3.07907174	5.43731039	3.02288937	5.5302363	4.41435589	2.5893973	4.39401812	2.62702475	1.36241286	1.29166044	3.14283272	3.99793144	3.73921559	6.90734468	4.99426668	1.72985237	0.72590701	3.54758719	2.29748996	2.4126218	3.06513014	2.10198177	6.1106798	2.29073294	1.20607686	5.48382218	4.56021087	0	2.85839543	4.65856927	1.49732288	2.81989213	2.36924406	1.18782984	4.41709096	0.75049537	0.96742112	3.01380773	4.43515344	3.67600594	3.59570991	2.33821332
TCGA-AR-A1AK	8.65479452054795	0	2.7991086	3.7833737	5.4185513	2.3034991	4.6460585	5.0530358	5.2310939	5.2924238	4.3761128	5.3762108	3.0039064	5.0951346	3.6604302	2.4698727	3.1392806	4.9478218	5.5344692	4.5194184	7.4487632	6.0208528	2.0316199	2.282451	3.47721	2.7643431	5.2663427	3.6570269	2.4462893	8.162906	2.869539	3.3262806	5.3121602	5.1181452	1.7096795	5.8431579	5.8864546	4.27236	3.1649067	3.1978929	3.1056613	5.5265184	1.3576109	1.575038	2.6662445	5.8772361	4.0663376	2.8664942	3.5624599
TCGA-AN-A0AT	0.0273972602739726	0	1.9524864	1.9236003	5.2150144	1.8927998	0	5.833932	5.5624053	1.0424652	0.4926541	4.6648921	2.7498954	4.7772629	2.9006745	1.5687238	3.6394983	2.947862	3.5989376	2.5456821	5.1705828	5.1335526	1.9293954	0.2119507	4.6062475	4.5760677	3.4564021	2.1043972	2.1223719	6.8046578	4.0507334	2.2048307	6.7389773	5.2646901	2.7511243	5.4543541	4.0091785	2.1973847	1.0181386	2.4848743	0	5.6909225	3.0749482	2.9310362	4.0416013	4.9861934	3.6846829	3.7323362	2.9666908
TCGA-E2-A14U	3.61095890410959	0	2.1812902	2.8499009	5.292116	3.002953	0.8203304	4.3555683	5.6778012	6.5759064	4.7587052	4.6334515	2.8616377	5.1569771	3.0105402	2.0668956	0.6376836	3.2975869	4.3120808	4.1902383	7.444943	5.5640621	2.1761789	0.8989796	3.7656516	2.9251845	5.6247884	4.2059681	2.3083142	5.8080412	0.3506722	2.1148965	5.9864777	5.1091189	1.3324342	5.1953272	5.4581858	4.407645	2.3839194	3.2957827	1.7488982	5.2509547	0	0.650805	3.5960006	5.7038949	3.9145381	2.8359379	3.4397105
TCGA-D8-A141	1.71506849315068	0	2.8239831	3.4130472	5.4924066	2.4927856	2.2436182	4.9505445	5.6661004	2.1290933	4.575391	5.485947	3.0591174	5.7217606	3.4153394	2.8445292	1.7332913	5.143714	4.3734013	3.8524648	7.1875544	4.9599521	1.5929523	1.4958349	3.4929496	2.9552489	5.2227188	2.9647886	2.4908549	5.3194207	2.4120176	1.8172629	5.8410233	5.0395684	2.2245458	5.2332723	4.8832457	3.241432	2.8948058	3.1511587	3.4116744	4.4788944	0.9670578	1.3622279	3.6824541	5.6624273	4.000692	2.760596	2.8065205
TCGA-AR-A0TS	7.00821917808219	0	3.3275013	3.2106882	5.2771919	2.7035309	3.259796	4.6430239	5.7164668	0.5398649	1.4348251	5.1790171	3.7102025	5.0455629	4.0787169	3.6251881	3.3427864	3.8812705	4.2210565	3.9282776	4.4793161	4.206583	1.8904105	0.9759578	4.1253398	3.8654207	4.7292929	3.3840728	2.2740003	4.1263682	3.8545734	2.380392	6.900882	5.2348214	2.4555224	4.9647783	5.006796	4.3081666	3.9751646	3.3038318	3.0555484	4.9677512	2.9768289	3.0816942	5.4039104	5.4649646	3.498201	3.3680004	3.3991868
TCGA-AR-A1AX	7.2027397260274	0	2.9956216	3.2147821	5.1460985	2.9229467	2.7739786	4.4909741	5.1452276	2.0530916	4.3025748	5.5633779	2.9759508	6.2872602	3.6144997	3.0569864	2.5328255	4.3654222	4.7610503	3.5390567	6.543046	4.839182	1.9461288	1.6608082	3.5145163	2.9935189	4.4449329	3.3926312	2.1459427	5.7116367	3.23503	2.4713663	5.6769249	5.0705251	1.9859687	4.65968	4.9350734	3.1387327	3.3102279	3.1556252	2.5335048	4.7083938	2.1089573	2.1140156	1.8354462	5.8560339	4.332568	3.1737948	2.8080971
TCGA-A2-A0YH	1.80547945205479	0	1.9311364	3.2119634	5.379173	2.7700418	2.9314921	4.6588273	5.5414595	4.2118701	3.9842283	5.1167237	3.0036909	4.8531374	3.2018037	2.0696614	3.3343759	4.458763	4.3357084	3.6739037	6.6356467	5.2650231	4.0207062	1.8549532	4.2711803	3.0732323	4.1400166	1.8813378	1.4252523	6.7845266	3.7574123	2.8653254	5.5618656	4.936527	1.8898505	5.0394466	4.6100445	3.4692002	2.4056755	2.9119967	2.7546533	5.565104	2.1768104	2.1898078	3.6712622	5.330246	3.7870006	2.3760159	2.6789596
TCGA-A2-A0EX	2.06027397260274	0	2.0192202	2.2705114	5.268073	2.1747205	1.7124684	4.4677364	5.3161599	5.5301728	4.5598272	3.9200279	3.1343052	5.9746859	3.3477135	2.0652711	1.2931208	4.1000636	4.1662847	3.0887014	6.9106688	5.2432444	1.8580671	1.0663431	3.0841963	2.4119407	5.2312781	3.3809355	1.8403073	6.4200368	2.0240137	1.1224603	5.5312702	5.2468094	1.9085461	5.0062168	5.03696	3.253737	3.5598714	2.9976793	3.4346902	3.963311	0.5667107	0.9762972	3.7183922	5.6199771	4.0166385	2.5138877	2.540309
TCGA-A2-A0CR	8.99452054794521	0	1.7684367	3.9674781	3.6330069	2.8011491	2.3717914	4.7323412	4.8014868	3.8041145	3.5342591	5.1395566	2.2747673	3.0982998	2.4627786	1.3470717	0.8914701	3.8271468	4.1020712	3.2759762	5.8776799	5.4502376	0.9621233	0.510653	3.0059433	2.5415679	5.1771789	3.9038554	1.5486061	5.2569752	1.7738538	2.4134223	5.5319382	4.4155593	1.0082742	5.1030038	4.7850121	4.5641048	3.6991258	2.4857697	2.0567002	5.3482288	1.0046404	0.9857829	3.832413	4.3415467	3.2781105	2.5708678	3.4109235
TCGA-D8-A27F	1.33698630136986	0	2.9527216	2.1285574	5.2342357	2.604596	3.32408	4.867193	5.5817129	1.7981536	0.8646301	6.5257068	3.7851825	5.3614286	3.3508421	2.5609599	3.7246892	3.2323163	4.33505	4.8729597	6.3487026	3.066473	1.9627833	0.1938435	4.5196103	4.419681	5.1259903	2.4644942	2.9371747	5.9285469	5.195261	2.2106302	7.1579335	5.3822524	1.9062573	5.3507065	4.3760471	2.3413198	4.6985509	3.3634318	2.6197125	5.8517109	3.2871916	4.0433634	6.1506856	5.636034	3.8713684	3.0169309	2.8287504
TCGA-A2-A4RW	0.608219178082192	0	2.7027109	2.9549091	5.5283997	3.8053181	3.0385531	4.6516861	6.1126425	1.534563	4.8411535	4.9373497	3.101091	3.9657314	3.357619	2.30209	2.3327106	3.8426845	3.9136866	3.5488189	6.8358619	5.2740391	2.1021083	1.2020955	3.9439826	2.8843094	4.9701392	3.2291449	1.8206388	5.7186677	3.1000889	1.6884194	5.7779163	5.0789583	2.1766907	5.5776587	5.2596358	3.8237186	2.8524907	3.2025014	2.6535184	4.7099471	1.5531353	1.3891782	5.2611756	5.5269844	4.1530026	2.3733971	3.1281021
TCGA-A2-A0CO	4.02191780821918	0	2.43906314	3.51517699	5.22581258	2.55669282	1.67786364	4.72896905	5.55510369	1.17139646	4.05535726	5.2258645	2.44392072	4.75525437	2.88736377	2.3195641	0.82973034	3.62946594	5.16621241	4.97837545	7.77558713	5.25198379	1.67267831	0.94015512	3.20250615	2.99660302	6.39892802	4.29698078	2.23497777	5.92364602	0.93528488	2.8770513	5.29331322	4.72525068	1.40943979	6.8111553	5.42402509	4.72505907	3.39311928	2.9927013	2.47010619	6.12203355	0.21992901	0.7067598	4.34196131	5.50087646	3.6530142	3.665719	3.39687015
TCGA-C8-A12M	0.980821917808219	0	2.1958273	2.3249373	6.4459132	2.5028014	0	3.3229078	4.9079381	0	4.5332078	4.2621069	3.1685205	6.1623495	3.9290392	2.4710129	2.3150293	2.7585682	4.7098275	2.9916418	7.9837729	4.2491421	3.2151306	1.684321	4.0178764	1.4549604	4.7521116	2.3742476	3.4944937	8.7702131	2.9386215	2.6712219	6.0735421	4.8680384	0.9640463	6.6340814	5.3640506	3.5680473	2.5330918	3.206295	2.0638637	3.0303552	1.6024729	2.199476	5.6474277	6.4238328	4.0357187	2.2856702	2.8049347
TCGA-BH-A42U	9.21643835616438	0	1.804459	3.5010962	4.3002151	3.2209282	1.5485913	5.0054891	4.9229717	5.069233	3.9058822	5.4523923	2.382215	4.2315422	2.4827231	1.4081703	0.809334	3.9950374	4.6008532	4.1901923	6.7700204	5.5318155	1.4279663	0.5311266	3.5186552	3.6701486	6.6403214	4.3724351	1.8602807	5.5873767	1.3695401	2.1648196	5.8182106	4.8711747	1.3953665	5.9408923	5.0163895	5.1484136	2.9308769	2.7583756	1.9274725	5.9271474	0.2047534	1.0298448	5.1914763	4.9220987	3.3937107	3.055405	3.349162
TCGA-E2-A15I	4.63561643835616	0	3.52494733	2.44828176	5.60487391	1.99783629	1.29799559	4.22901035	6.39611501	0.98254314	5.58057047	4.75241528	3.5039677	5.82296808	3.91313635	3.28294075	0.79133937	4.01452985	4.07029632	5.28506514	6.763078	5.15799751	2.972376	1.68703101	3.55656495	2.40472708	4.93748464	3.35222394	2.39806651	6.33246153	2.5933956	2.21880229	6.07729367	4.98600052	1.68598419	4.63410808	5.62086304	3.38327292	2.59011339	3.60176554	2.86111808	3.89771312	0	0.5979059	3.40078571	6.14233445	4.20511534	4.06205206	3.3900995
TCGA-E2-A1IE	6.47123287671233	0	2.5168328	1.952319	6.2649705	2.216022	1.0926713	3.2714383	5.1064586	0.7141425	4.3227773	4.6483695	2.9141486	5.5452875	3.4521978	1.7289343	2.8979436	2.9170143	4.8390989	2.9719056	7.1474229	6.0406611	2.3879662	2.4375077	3.6905407	3.1834276	4.6704629	3.3572326	2.6945479	7.4309369	2.9045183	2.1154746	6.3652337	5.121453	0.7283205	4.4215319	5.1559211	3.351938	3.2360889	3.1995893	2.9554684	3.6582497	2.2200049	1.5823917	4.683745	5.8977345	4.3967788	2.0817198	3.4935996
TCGA-BH-A0B1	3.14520547945205	0	2.4727483	2.1791415	5.5362149	3.2159942	2.3048477	4.3002803	5.3395698	0.7852488	4.183775	4.8524797	2.6629555	4.3104892	3.6812814	1.9930359	2.7958776	3.6542534	4.2351305	3.49365	7.0892762	5.947197	2.453499	2.2498405	4.1269658	3.5347314	5.2490488	2.5976612	2.5482806	7.488777	3.6110041	2.5738938	5.8752564	5.0242946	2.5053177	5.0385193	5.4553891	3.0748265	3.1124244	3.0325327	2.5890426	5.1399151	1.6808408	2.0072016	3.8333383	6.0810174	4.524842	2.8103557	2.6405535
TCGA-A2-A04W	8.4986301369863	0	2.3565029	1.8060293	4.3909322	1.8738971	3.727565	4.793857	5.7384781	3.923261	3.5599359	4.3126899	1.9052359	5.3350999	3.0013065	1.1648754	2.126558	3.7595861	4.3936603	3.244615	6.1485947	5.8979136	0.9208147	0.449164	3.3971788	3.1222101	3.7110674	1.4274714	1.1027965	5.4540428	2.7171121	0.8966388	6.8753664	4.8055547	1.785159	5.0970162	4.0478303	3.2862535	4.7527763	1.9957347	3.5106541	5.372756	1.9231792	1.2526583	4.6183254	4.9458948	3.7947405	2.1197172	2.1201177
TCGA-GM-A2DD	6.25205479452055	0	2.02499	3.1007715	4.7649552	1.9752524	0.9252481	5.4280934	4.9375409	8.77872	4.416666	4.846339	2.6597555	4.1026667	2.7569791	1.607134	2.7172224	3.6049447	4.1785046	3.7633381	4.7919454	5.7128762	0.8657324	0.6531453	3.2817298	2.5535364	4.4539891	2.3967619	1.6168703	4.1211073	2.5480655	0.9607648	5.3107502	4.3324859	2.6977344	4.7417059	3.9468511	3.7525916	5.0295195	2.2504019	3.5594432	5.791153	1.9699849	0.7338708	4.0225643	4.230281	3.5911268	1.4933338	2.5812548
TCGA-AC-A5XS	1.61095890410959	0	1.6876619	3.2932934	4.5250099	2.9241393	1.1473373	4.9375758	5.2020878	1.5064185	4.7165045	5.0784959	2.7509224	3.3016549	2.5142102	1.6300494	2.7116443	3.8242178	5.3053863	2.9567301	5.7957445	5.9757457	1.3398721	1.2352636	3.3261446	2.1414351	5.5207069	3.0849029	2.6352642	4.7569903	3.3362295	1.852896	5.8022264	5.035009	1.6273911	5.7402547	4.7344946	3.4908814	3.1742036	2.4844967	2.4868645	5.6420284	1.4081961	1.7333976	5.6231361	4.9011366	3.9793798	2.6828363	3.3579403
TCGA-D8-A145	1.12328767123288	0	2.7647085	2.5344984	5.3477188	2.2400824	1.2909796	4.2934285	5.5825155	3.6202436	5.3975973	4.6097225	3.0119071	5.679835	3.7009132	2.5998047	2.0878564	3.9332956	4.6672705	3.5501609	6.5730148	5.3804732	2.2511905	1.5482675	3.6964074	2.5806983	5.3698388	3.5069375	1.819225	6.9851011	2.1825217	1.7662844	5.4678148	5.0652536	1.5146587	5.1494772	4.7257888	4.8403578	3.2782491	3.4772528	3.0961633	4.3305463	0.5422826	1.3039419	5.0707496	6.0412414	4.4390677	2.6608776	2.7658321
TCGA-AC-A3W7	1.29041095890411	0	2.447394	2.9465375	4.8165623	3.4284084	1.8776236	4.3215617	6.3495466	1.7394637	4.8182804	5.7662441	2.9287092	5.2356401	2.9787083	2.310313	1.8227208	3.9877745	4.7170975	4.0130091	6.8561826	5.3072103	1.8267284	0.9751481	3.3457987	2.4648961	5.0309117	3.8489986	2.1649852	6.6099238	2.7784794	1.9643736	5.6350993	5.0743327	1.8200057	5.5629514	5.1356647	4.2529598	3.856161	3.5344254	3.2232303	5.0015884	1.4892218	1.4629719	3.3507442	5.8176227	3.9623382	2.5254838	3.6129221
TCGA-AO-A126	9.06027397260274	0	1.7575685	2.3587781	4.2075958	2.0404154	2.1911381	4.3631994	4.5900461	4.0340954	4.6317394	4.5715787	2.1496526	3.8295029	3.0693325	1.3447027	1.7201401	4.053658	5.6140641	3.6148877	6.7464913	5.3421714	1.5764214	0.8404854	3.2021896	2.5790492	5.6228032	3.2640789	1.7953414	7.3726041	2.601547	1.1440371	6.1562988	4.3242931	0.8461288	4.6090891	5.0037519	4.4108635	4.2984954	2.4680911	2.9690597	4.3573225	1.4252575	1.2287606	2.6249152	4.7346929	3.5368797	2.7756446	2.5516312
TCGA-E2-A1L8	6.13698630136986	0	2.3647993	2.2476954	5.0315397	0.752546	1.3050969	3.7648761	4.6714066	1.0051612	4.7971349	4.026792	3.2463036	4.3345406	3.3369999	2.0978779	1.6661629	3.8106508	4.8437139	3.454193	7.4970388	5.7016711	1.4873534	1.288416	3.6040029	2.4132814	5.3592637	2.2304843	1.5580694	5.4324829	2.963755	1.4676868	6.0354758	4.6416393	0.9527922	4.1418213	4.420073	3.1189185	2.9149974	3.1248032	2.9619722	4.5657552	1.1921735	1.4644402	2.7155344	4.846454	3.9965766	3.033768	2.6069205
TCGA-UU-A93S	0.317808219178082	1	1.89753354	1.64657421	4.75203881	2.28424516	4.85389112	2.12351827	5.10664913	0.28164176	3.10884692	5.5279888	1.9043588	3.61548989	2.25609132	1.12374083	3.3125322	2.11614893	4.26010854	3.75769775	5.24321588	6.34858753	0.88678917	1.49146022	3.62535215	3.60684062	2.57480987	2.40476776	2.14320158	4.23444904	3.85755624	1.95006205	6.10344774	4.47443547	1.85206508	3.64422035	3.19688186	1.10094775	4.73235267	2.24495652	1.89678657	6.425672	2.89170016	2.56410696	2.86144341	4.55012002	3.45887701	1.57675334	2.56206533
TCGA-LD-A9QF	0.884931506849315	0	2.0428046	3.7587808	4.5427242	2.3007058	1.3704237	5.0636522	5.3749626	2.3692543	2.7720293	6.1602471	2.1074544	5.4787892	2.6037474	2.0538741	1.6864272	3.8256514	4.2357443	3.5950411	6.1731092	5.1015629	1.2049467	1.7346327	3.5259402	3.7670776	5.2886677	3.1424742	1.1283218	5.4176298	2.9206424	1.8384448	5.9533834	4.8562847	2.251095	6.141715	4.5776388	3.5867426	3.1952325	2.7222923	1.9720333	5.7089859	1.467718	1.5128716	4.5004445	5.1031823	3.5814317	1.868427	3.3479597
TCGA-D8-A3Z5	2.78082191780822	0	2.0062024	2.458794	4.9513407	3.1991244	1.3407691	4.0776526	5.8476176	5.303169	4.3616711	5.7050173	2.3794086	4.2102883	2.8469663	1.9351388	1.0986652	3.283568	4.8518407	4.4690048	7.0735179	5.9557765	2.1325216	0.9008515	3.1245328	2.2384578	5.6758249	4.2396199	2.1424559	5.9441053	1.20748	2.2828937	5.7557514	4.9932749	1.5213956	5.789297	5.5141061	4.7143252	2.26647	3.2923907	2.566944	5.2684127	0.3365172	0.8595995	4.3450797	5.3763579	3.5702235	2.25935	3.2517122
TCGA-B6-A0IJ	19.4684931506849	0	2.299288404	3.244235772	4.744364385	3.582569662	5.210201478	4.468192947	4.895561647	1.723309647	0.841351371	5.259822482	2.294440475	3.753342226	2.399419462	1.479871307	3.526962598	3.295271124	3.929917967	3.624064171	5.76408734	4.664920935	1.868903466	0.184177452	3.200008485	4.49754979	3.958241162	3.0438041	1.548762655	5.988838204	5.537090969	3.735143557	6.532709155	4.981046934	2.908815723	4.145992633	3.957615576	3.133226685	1.546944782	2.415429794	0.004688059	6.980343918	3.665588988	2.44963052	2.110200681	4.839962101	3.59985509	2.373935568	2.857833482
TCGA-C8-A26V	1.68767123287671	0	3.2717815	2.2291382	4.6558418	2.393176	4.6582975	3.324003	5.5488177	0.2361243	5.0149806	4.9167814	2.9354608	5.9777454	3.2721703	2.4873967	3.025649	3.5445116	4.5004712	4.155281	6.4977187	6.0974661	1.9157503	1.5007893	4.6190213	4.270263	3.699262	2.0328189	1.5853944	6.644959	3.0390636	3.697338	5.8097765	5.6495082	1.1773308	4.6880673	4.8587819	2.5242797	4.2571451	3.4829626	2.9967258	4.7768452	2.3508208	2.2583585	4.3161247	5.9125784	4.2881258	3.5171582	2.791669
TCGA-BH-A0AV	4.98630136986301	0	2.6596015	2.359038	4.7554421	1.6987711	1.2281834	4.5962706	4.8610579	2.4707141	1.591785	4.5637226	3.5289871	5.1845404	4.0693418	2.0882303	2.5442269	4.6038934	5.152322	3.5355442	6.4522434	3.632883	1.9321138	0.3588313	3.7304425	4.4537578	5.1725548	2.4394268	1.4457103	5.1822965	3.4699687	2.0592713	6.0639982	5.1724001	2.8329561	6.4991422	5.6946789	4.4865785	5.6577989	2.7339167	3.1816633	5.6246958	3.0353861	2.944749	4.7701004	5.6620559	4.2084295	3.4480711	3.5240388
TCGA-AC-A3OD	1.23561643835616	0	2.56491796	1.50867539	3.64207083	0.32874413	0.56994553	2.54413337	3.72918884	2.48491898	4.27300397	4.45025945	1.79518058	4.5870129	3.25795893	2.56286767	0.64040548	3.12277323	1.71835867	2.41151589	4.43259304	3.36387722	2.02442435	1.1481689	2.18082624	1.6042639	2.96769295	1.84457321	0.58418998	6.60203847	1.17947497	0.4559513	3.04771868	3.20016026	1.33180807	2.30329277	3.44272077	1.23717912	2.26999992	1.66295346	1.45923836	2.34203079	0.51517924	0.43922337	0.78626197	5.11552265	3.46026351	1.33590195	1.38227756
TCGA-C8-A132	1.04931506849315	0	2.9484874	3.4518328	5.1629022	2.4932345	0.7460622	4.2435876	5.5345884	1.3805208	4.2523962	4.5665421	3.3234974	4.6033823	3.7673534	2.4816549	2.553146	4.5060832	4.4810318	3.511327	7.0759861	5.7954206	2.3100207	1.4914027	4.1118247	3.135099	4.8385944	2.7110896	1.7401286	6.4415984	3.2980505	1.8814781	5.7610174	5.079967	2.5283786	5.0323564	4.9540791	3.7234767	3.2184172	3.1708268	3.9727813	4.9551911	1.7615055	1.6110942	3.9542353	5.9204059	4.7150078	3.068451	2.653134
TCGA-A2-A3XX	3.94246575342466	1	1.82764176	2.62371489	5.39365112	3.66052539	3.14045451	5.2864451	5.26504929	1.82445287	0.88679159	5.35391385	3.32865157	5.18690497	2.64266378	1.37929054	3.33773732	3.11454278	4.72300327	2.94551307	4.65860434	4.61796733	1.12468033	1.96242455	4.08055134	3.42445888	4.18988671	2.15034075	2.69940031	2.97600928	3.78994988	3.26952558	6.65178987	5.28303679	0.7378248	4.09669337	4.58291553	4.54612295	2.74701148	2.86605943	1.41447736	5.80367532	2.0966359	2.43676691	6.40943118	4.68379085	3.96870465	2.2326073	2.06665911
TCGA-A8-A06U	2.41917808219178	1	2.7076039	1.8864736	5.4653055	2.3226378	3.1086575	3.8394086	5.2447437	1.0469233	4.030186	4.3173376	3.4790567	4.344649	3.3320448	1.6445047	3.2374275	3.2071788	4.4045083	2.8872731	6.1775792	5.1354869	1.3569182	1.7653799	4.1783247	2.2634414	3.3639362	2.3534645	2.4657628	7.107734	3.1806572	1.1971455	5.847571	5.2737534	0.9126077	3.9045712	5.0506851	2.7618832	2.5961694	2.9196883	2.0917532	5.3468712	2.0141403	1.4711961	4.9252871	5.885334	4.4436196	2.6930414	2.4103737
TCGA-A2-A0EN	11.2	0	2.496393	3.2167215	4.886937	1.3797774	1.7911651	4.8334185	4.9536772	2.1023291	4.1902163	4.8601644	2.6212758	5.3223797	2.8879727	2.1099656	1.360911	4.335599	5.2604642	3.4566	6.0515042	5.3073262	1.6354065	0.9233022	2.9600065	2.9795273	5.7762904	2.7930741	1.3751515	5.297199	2.1832496	0.8754599	5.5737875	4.4905086	2.264047	5.1071265	4.2047495	3.0533249	3.6237757	2.9974041	2.8286911	4.6852447	0.8873401	1.0439659	3.4453459	5.6257567	3.768293	2.5334149	2.6452165
TCGA-BH-A1F8	0.00273972602739726	1	3.2694518	1.537451	5.3781391	0.9722967	1.2973597	3.6296379	4.0792966	1.4650866	5.7707467	4.6037506	3.6211692	4.696473	4.1197209	2.130809	3.474361	3.6730868	4.338542	3.0655244	6.5998553	5.0725618	2.6200309	2.5056217	4.4874423	3.9018957	4.1000182	1.0447822	0.6890767	6.9253591	4.5939901	2.8791722	6.2671333	5.0219347	1.1187006	6.3702179	5.1992448	1.9742378	3.180623	2.6304548	2.9244595	4.9687968	2.2986404	2.2847692	1.3700127	6.4168861	5.1262307	2.543133	2.614859
TCGA-OL-A66N	2.16986301369863	0	1.53325631	3.10477501	4.65703948	3.5916336	1.81055312	4.92360298	4.89688485	3.04846511	2.4640346	4.89857943	2.40520437	4.62629564	2.23723932	0.86888677	0.60162538	3.38615476	4.403516	2.57541641	5.01487196	5.68369029	1.29140738	0.6173991	3.16908815	2.39613865	4.48779723	3.39078611	2.31259439	5.18714823	1.01434816	1.40305424	5.93946641	4.93815461	2.95102905	5.12342196	5.1235005	4.7304376	3.49409859	2.61622891	1.19770475	5.46269681	0.31918696	0.50945091	3.28144476	4.98259416	3.40535144	3.15088753	3.18209708
TCGA-BH-A5J0	1.95890410958904	0	1.8156203	3.5495759	4.120088	3.0970018	2.6644201	5.17453	5.325585	1.7426707	4.870791	4.8028747	2.8591746	4.1577186	2.2654647	1.1171453	1.789701	4.0119878	4.4362426	3.6459215	5.4388232	6.4292277	0.8845102	0.6863252	3.362197	2.6688168	4.6173855	2.8852888	2.7101743	5.7761488	2.9050534	2.2931908	5.6928347	4.7702147	0.7919141	5.7605822	5.0023496	3.9134168	4.0722546	2.4904201	2.6236855	4.9343578	1.5586042	1.2461321	6.6908038	4.5771277	3.8129142	2.1908247	3.2011089
TCGA-D8-A27T	1.09041095890411	0	2.6828898	2.6733083	4.9787734	2.0711164	2.3012531	4.5806253	5.3147552	1.8497295	4.3651943	4.7577307	2.7171071	5.7310538	3.5943973	2.7795442	2.0371277	4.6845428	4.6918	4.074901	7.6739414	5.733449	2.2023545	1.6546393	3.5241072	2.2320857	5.4476681	3.2865935	1.5486235	7.0482696	2.9316114	1.3939854	5.1640322	5.4056176	1.5290962	4.9158225	5.7360724	3.9596197	3.3278755	2.9471485	3.6107029	4.9398417	0.9062869	2.1071439	3.5021598	5.7872263	4.1233391	3.0411128	2.9048032
TCGA-AN-A0XU	0.0273972602739726	0	2.7070325	2.17808273	5.10779167	2.34469415	3.38898578	5.16376219	5.52775627	1.99799993	1.40354526	5.49829117	4.21478464	5.33232192	3.36932992	2.64108304	3.78888603	3.28876789	3.8658044	3.94857772	6.42074185	4.70600283	1.94234219	0.07416311	4.69515444	4.48201742	4.2581815	1.98758264	2.35694082	4.60528862	4.03479353	2.42019951	6.95688132	5.72802014	2.38169185	4.20389986	4.21799553	4.04607846	6.08185708	3.38529253	4.42432173	6.16845124	3.51575496	3.89022087	4.03037792	5.42084979	4.35028937	3.53066008	2.92464024
TCGA-5L-AAT1	4.03013698630137	0	2.0883635	3.8074147	4.6417477	2.487082	1.7331307	5.5431172	5.4638794	5.9755547	4.6750816	4.9367216	2.9770205	4.0855001	2.8021643	1.9837861	1.2817155	4.2567057	4.9536653	3.7554856	6.3481714	5.4391921	1.2310528	0.8139434	3.5151208	3.3055909	4.4868503	3.3645097	2.5055114	4.6806086	2.7810601	1.423111	5.7649531	5.1309333	1.4740932	5.6062964	5.1032631	4.008501	3.3936389	3.0237848	2.4256219	5.4553874	0.4401803	0.9706182	3.856372	5.3728131	3.6881186	2.8099262	3.0460329
TCGA-A2-A0YI	4.12328767123288	0	3.11320158	3.70096698	5.02064358	1.46371665	1.53539684	4.78255914	5.0450499	4.26566279	5.17256242	5.12540005	3.40832546	5.32695419	3.45451862	2.50258373	1.16480811	4.36832917	5.26902133	3.68066605	6.65455255	5.94379612	2.10307417	1.03550828	3.81228787	2.36458568	4.6201083	3.13295483	0.79079036	6.28454117	1.43692673	1.83715552	5.11444919	4.83554915	1.50722797	5.49512778	4.85720098	3.25283722	3.17055278	3.51189504	2.601925	4.72965428	0.05441619	0.78859856	3.96633621	5.9615027	4.07731517	3.55863696	3.09623358
TCGA-A2-A3Y0	4.23561643835616	0	2.164264	2.9695555	4.9070151	4.2617241	0.1256737	5.5098279	4.6620446	0.3151463	1.1604983	6.4164606	2.8464145	4.3316223	2.4439704	1.0710515	3.7808492	2.3229537	4.6199241	3.9044591	6.0158151	4.8358145	1.8060821	1.4761237	4.077409	3.4475285	3.741209	2.0396648	2.421028	4.0288001	4.2974914	2.4059259	5.7290232	6.059233	1.1208305	6.3890989	4.9444047	2.2627335	6.5658415	2.9112105	3.7974321	7.0555041	3.6478193	2.6298918	2.2013018	5.1833576	4.2211957	1.0337648	2.1667314
TCGA-A8-A09I	3.75616438356164	0	2.9250722	2.3765304	4.9920058	2.1576261	1.3422122	4.0193558	5.7484998	1.4755336	4.7676162	4.5140237	2.8837441	5.5105347	3.4751887	1.8183502	4.0572175	4.1257668	4.6053564	2.8967575	6.959163	6.1558868	1.3270522	1.9697419	4.0513487	2.2357904	3.3480378	2.0353977	1.963714	6.7964999	4.4169217	2.2037569	6.0087357	5.5166242	1.3116445	4.9087129	5.1228397	1.7197512	1.673779	2.9995757	1.7584221	5.3267355	2.6097178	2.4746591	4.2137883	5.6686956	4.82531	2.0805799	3.4198218
TCGA-EW-A1P1	3.31506849315068	0	2.9331278	3.0527515	5.3748796	2.0589884	1.8180659	4.8353582	5.1175028	6.1734895	4.1156263	5.2693688	2.8565254	6.083343	3.2173922	2.2538392	1.3526712	4.5895323	4.9796075	4.1154885	6.7747642	5.240176	1.812711	1.2659382	3.8020528	3.9246723	7.1897772	3.4625209	1.5321616	5.1194274	1.9507846	1.6020128	5.4409031	5.0831213	2.304629	6.6117084	4.0789568	4.2206015	3.3421883	2.8211987	3.3012021	5.6656022	1.5282787	1.3768528	3.7981902	5.6107181	3.9398761	3.7049619	2.9021865
TCGA-OL-A66L	3.56438356164384	0	1.59746745	3.42278759	4.18403947	3.49344954	3.8519203	4.79379242	4.6399643	4.05549886	3.38415069	5.54326536	1.74161394	4.40814426	1.95091562	0.83939838	0.6002296	3.68749761	4.5716332	3.23022408	6.54254576	6.3126528	0.96240622	0.45825129	3.0523167	2.27515297	5.44010055	3.12895663	2.54685854	5.35029613	1.46075514	1.66981495	5.43408585	4.71851456	0.79570641	5.18767405	4.80035397	4.69184705	3.39279101	2.36211429	1.80518333	5.93915539	0.96147501	0.8674077	4.14864645	4.51571484	3.17536056	2.73592139	3.32933902
TCGA-C8-A12U	1.05479452054795	0	1.6344293	2.27847	5.1610731	2.7648834	0	3.4276473	5.6012403	0.4995777	4.4434927	5.4183256	3.3985287	1.8873763	2.5347156	1.4188775	3.8925848	2.4110066	5.0282959	3.0996162	6.711515	6.7175015	2.9989583	1.5726125	4.0217566	1.9749656	3.4576297	1.6088241	3.47372	4.6444803	4.0578947	1.0413607	4.24064	4.7508838	0.6172461	5.206921	3.480545	1.7428357	3.2295846	2.3093988	1.5302337	4.1495021	2.6267601	2.1848049	7.3057487	5.3360441	4.3914384	1.6986228	3.1748531
TCGA-EW-A1PA	1.57534246575342	0	2.9681479	2.0372502	4.5454783	2.3372289	0.5359363	3.5943393	5.6906006	3.7335146	3.6226293	4.549422	3.1350865	5.9063668	3.4301309	1.8023323	4.9335394	3.3943759	3.5340575	3.1817141	7.4867569	5.1798507	2.8239613	1.4670515	4.2618042	2.3272562	4.6139778	2.341224	4.3372555	7.7247865	2.8179322	1.0862679	5.4754804	4.9014861	1.2114984	3.9418535	4.8483351	2.148618	2.338821	3.3737616	2.5075548	4.7119606	2.2509519	2.0463936	5.6526196	5.1710548	4.1459924	2.7986129	2.6711863
TCGA-BH-A0B3	3.2958904109589	0	2.0528123	2.547271	4.7976621	2.1615247	2.1713594	4.9489554	5.3094499	0.9334152	1.2468077	5.5230665	2.8186601	4.8375626	2.835839	1.479802	3.9577771	3.8085454	4.2459325	3.2150315	5.818652	4.5532263	1.1795679	1.7470316	3.8511956	4.0971686	4.82131	2.0929239	1.8065553	5.4890739	3.8136545	1.7792688	6.3211746	5.2277183	1.7479422	4.5248264	3.9250385	3.569146	5.9882085	2.4351534	3.7854745	5.8748623	3.4318171	2.7654903	4.2645987	5.1569156	3.7526648	3.4065129	2.8342636
TCGA-GM-A2D9	4.96438356164384	1	1.6511391	2.4788047	4.502891	2.5754345	3.0609629	4.1099554	5.4010938	5.0782384	4.2196096	4.4303337	2.9235151	3.0416707	3.3221736	1.4568721	1.4084105	3.5385008	4.7511109	5.3765163	6.6504454	6.0662782	0.9668037	0.6324012	2.970475	2.0426936	4.3527284	3.1328951	1.7886276	6.2422861	2.1015671	2.9778387	5.7733056	4.8877738	0.7475082	5.1600703	4.9337669	3.3716566	4.2639705	3.0309814	3.870913	5.1011789	0.6394023	0.5725394	4.7690005	4.6902558	3.6910653	1.8623019	3.105895
TCGA-A2-A3XT	7.58904109589041	0	2.2832077	3.2923095	4.3441546	2.127379	6.5692358	5.3129656	4.7743475	1.5225299	0.669916	5.5268316	3.1647696	4.0143519	2.6517178	2.1952661	3.9562887	3.062905	3.7787822	3.3421679	4.9923299	5.0600957	1.213688	1.6656682	2.8909317	4.2292842	4.906949	2.9788814	2.6136429	3.0439803	3.6664796	4.0806852	6.7404111	5.1740468	2.9236454	4.0336289	3.1192178	2.7619463	6.4502033	2.7898239	3.1839772	6.0720591	3.9122726	2.4818989	3.9926861	4.8727322	4.0506308	2.4995084	3.0644831
TCGA-LL-A8F5	1.63287671232877	0	1.5043569	2.2049737	4.1726894	2.7230355	0.5019355	4.9041278	5.4211645	0.5935335	0.5107618	6.0842302	2.4476151	3.3494874	1.8700897	0.71897	2.7050287	2.3788045	3.9750003	3.8713078	6.3518267	4.4662253	1.2562694	0.9590606	2.4570284	4.4651937	5.0390491	2.4880375	1.6002889	3.7010523	3.1744588	3.0018356	6.7951622	4.8055397	0.4932656	4.9211075	3.283675	1.6351191	6.47725	1.781986	3.5031136	5.6055632	2.3782411	1.9534346	6.983192	4.830716	2.8319	2.4016067	2.3464277
TCGA-D8-A1JM	1.61643835616438	0	1.9797168	1.4460157	5.0039449	2.6282555	0.001241	2.2807521	4.6397435	0	0.564307	4.2602365	3.5385533	5.3312161	4.3107761	1.6161401	3.6712628	1.6739915	4.2582363	3.457147	6.721772	4.8204481	2.5317434	2.0432832	4.7224517	3.1570091	3.5023045	1.391093	1.4658199	3.0598069	5.1624743	4.5592033	8.2356548	5.9693208	2.2195254	3.5577038	6.5561796	2.2669409	5.0733405	2.4233613	2.521412	6.199379	2.9169849	2.8450518	1.3599969	5.6379187	4.7097508	4.1223241	2.5677339
TCGA-C8-A130	1.01369863013699	0	2.356669	2.2595209	5.2638692	2.1676808	4.1325298	3.8630173	5.3623303	5.3668183	4.702306	4.2842624	2.3719503	5.6160015	3.1704699	1.2607568	3.0367889	3.5816029	4.9237268	4.1333522	6.2652002	4.7901951	1.2495565	2.4636763	3.6655372	2.6998125	4.7402694	2.1031984	1.746024	5.5628811	4.4997519	2.002405	6.0181808	4.508102	1.3847808	3.7827072	3.8010821	2.5796582	2.3432667	2.5537957	2.3403074	4.5261517	2.7140816	1.6818147	4.0494213	4.7193651	3.6308949	2.6739368	2.3420927
TCGA-A2-A04T	6.15342465753425	0	2.08506102	2.22731388	4.75405669	2.45599004	1.00156322	4.60808788	5.2815892	0.6862589	0.64771661	4.38124759	2.85409189	5.02865066	3.21261674	1.66864326	3.68431233	2.84800484	3.13236613	3.22393559	4.51411107	3.59264676	1.67408968	0	4.18280054	3.4015495	3.40648278	2.25115937	1.6897149	3.47513175	3.8145918	2.93127824	6.9686021	6.00120486	2.49019665	4.94964064	5.2015873	2.43228669	4.83759764	2.98695716	0.99540352	5.39568331	2.96941754	2.86240994	4.90747254	5.08991955	3.84105896	3.38655848	2.54645063
TCGA-B6-A2IU	14.1808219178082	0	2.53289002	2.30542501	4.81604865	2.37159257	2.67943859	3.57280219	5.32893269	5.7676274	4.67866028	4.32825461	2.05676114	5.52607236	3.26645124	1.82856474	2.54942037	3.27540501	5.92312807	5.12469607	8.48338726	5.65069728	2.32276651	1.83088275	3.38483021	1.63809612	4.66932085	3.16113562	2.63502378	5.850422	3.85876606	2.96267271	5.38145103	4.80755284	0.47360879	4.89122108	3.45861138	4.15042986	2.86066892	3.56723918	2.9842624	4.47488291	1.5428216	1.9136411	4.54864806	5.68547951	3.95108686	2.25786468	3.27638954
TCGA-GM-A3XL	5.77534246575342	0	1.633897925	2.648206434	5.170014836	3.341537038	2.112947859	6.133741328	5.00842723	2.60636292	0.586074887	5.515711231	2.957022212	4.522474611	2.359410286	1.172473473	3.941688986	2.562618203	3.51127846	3.4449667	6.085810207	5.21230911	1.821003064	0	3.922656288	4.156416368	2.267591304	2.452105203	2.167551821	3.892303015	4.134782051	2.904185869	6.04398587	5.961675047	0.820965394	4.003548644	4.425946059	1.654271425	6.564195088	2.41411286	3.59706	6.815172381	3.52631815	2.559260053	0.918765352	4.937963383	2.948393338	2.743292112	2.981880872
TCGA-BH-A0BW	6.4958904109589	0	3.7140633	3.1928489	5.7438005	1.9367045	2.3898211	4.2089763	4.9057643	0.3843005	0.7761741	5.5484299	3.1754467	5.3765691	3.8817803	3.2729335	3.4476984	4.1613726	4.1299034	4.1459573	5.5066886	5.3190679	2.0860624	2.5698433	4.4357734	4.9440344	4.591047	2.5498562	2.0577814	5.777622	4.0485562	4.5303527	7.1446065	4.5728603	3.5250523	5.6575879	4.405666	3.9016706	2.4256941	3.2759488	1.4766175	5.8234347	2.893379	2.7832244	2.2760291	5.3957113	4.6520934	3.1661105	2.8711368
TCGA-B6-A0X1	20.4246575342466	1	3.3575506	2.8566282	5.6007483	2.8665962	3.2372957	6.5738527	5.3411291	0.1181074	2.2459577	6.0213572	3.2814898	7.244754	3.5588019	2.1098606	4.2682545	3.9991431	5.1906806	3.481861	6.4064087	5.2107472	2.7105081	2.9681332	4.1524936	4.2446253	4.4405368	2.13644	1.7433626	7.7004179	4.6375053	3.9310955	6.2920434	5.1531227	2.808016	4.7023815	5.2121364	2.3097758	6.6117719	2.9033684	4.937924	6.6385838	4.2176599	2.7781979	1.8904124	5.4390114	4.0594207	3.29458	2.8567091
TCGA-A8-A07Z	3.75616438356164	0	1.9590367	3.12708406	5.08126279	2.40989185	3.43219725	4.10409929	5.91462643	0.43154683	5.49406732	5.25132672	2.74291016	3.20268188	3.14832616	1.4218727	3.12339098	3.51481306	5.08774401	3.7125735	6.70091701	6.0666546	1.751349	1.60585497	3.49106832	3.17676958	3.8716142	3.48814446	2.18557034	6.91334556	3.79474656	2.13413842	5.75154386	5.48484708	0.46541892	5.35260486	3.80523925	3.28184867	3.51911335	2.67123786	2.06719671	5.12340009	1.32343014	2.13978449	5.58448084	5.70205728	4.49668728	3.21819206	3.05980184
[truncated: 177 more columns]
