# Supplementary material for: Leveraging senescence-oxidative stress co-relation to predict prognosis and drug sensitivity in breast invasive carcinoma
Source: Front Endocrinol (Lausanne). 2023 Aug 4;14:1179050. doi: 10.3389/fendo.2023.1179050 (PMC10437062; doi:10.3389/fendo.2023.1179050)
Supplement: Supplementary file 3 [file DataSheet_3.zip › 5.model/FerrLnc17.riskPlot.R]

library(pheatmap)     
setwd("D:\\BaiduNetdiskDownload\\159macrophage\\macrophage\\9.RISK_heatmap")      #???ù???Ŀ¼

#???????????ߵĺ???
bioRiskPlot=function(inputFile=null, riskScoreFile=null, survStatFile=null, heatmapFile=null){
  rt=read.table(inputFile, header=T, sep="\t", check.names=F, row.names=1)    #??ȡ?????ļ?
  rt=rt[order(rt$riskScore),]      #???շ??մ??ֶ???Ʒ????
  
  #???Ʒ???????
  riskClass=rt[,"Risk"]
  lowLength=length(riskClass[riskClass=="low"])
  highLength=length(riskClass[riskClass=="high"])
  lowMax=max(rt$riskScore[riskClass=="low"])
  line=rt[,"riskScore"]
  line[line>10]=10
  pdf(file=riskScoreFile, width=7, height=4)
  plot(line, type="p", pch=20,
       xlab="Patients (increasing risk socre)", ylab="Risk score",
       col=c(rep("#4DBBD5B2",lowLength),rep("#E64B35B2",highLength)) )
  abline(h=lowMax,v=lowLength,lty=2)
  legend("topleft", c("High risk", "Low Risk"),bty="n",pch=19,col=c("#E64B35B2","#4DBBD5B2"),cex=1.2)
  dev.off()
  
  #????????״̬ͼ
  color=as.vector(rt$fustat)
  color[color==1]="#E64B35B2"
  color[color==0]="#4DBBD5B2"
  pdf(file=survStatFile, width=7, height=4)
  plot(rt$futime, pch=19,
       xlab="Patients (increasing risk socre)", ylab="Survival time (years)",
       col=color)
  legend("topleft", c("Dead", "Alive"),bty="n",pch=19,col=c("#E64B35B2","#4DBBD5B2"),cex=1.2)
  abline(v=lowLength,lty=2)
  dev.off()
  
  #???Ʒ?????ͼ
  rt1=rt[c(3:(ncol(rt)-2))]
  rt1=t(rt1)
  annotation=data.frame(type=rt[,ncol(rt)])
  rownames(annotation)=rownames(rt)
  pdf(file=heatmapFile, width=7, height=4)
  pheatmap(rt1, 
           annotation=annotation, 
           cluster_cols = F,
           cluster_rows = F,
           show_colnames = F,
           scale="row",
           color = colorRampPalette(c(rep("#4DBBD5B2",5), "white", rep("#E64B35B2",5)))(50),
           fontsize_col=3,
           fontsize=7,
           fontsize_row=8)
  dev.off()
}

#???ú????????Ʒ???????
bioRiskPlot(inputFile="risk.TCGAall.txt",
            riskScoreFile="allriskScore.pdf",
            survStatFile="allsurvStat.pdf",
            heatmapFile="allheatmap.pdf")

bioRiskPlot(inputFile="risk.TCGAtest.txt",
            riskScoreFile="testriskScore.pdf",
            survStatFile="testsurvStat.pdf",
            heatmapFile="testheatmap.pdf")

bioRiskPlot(inputFile="risk.TCGAtrain.txt",
            riskScoreFile="trainriskScore.pdf",
            survStatFile="trainsurvStat.pdf",
            heatmapFile="trainheatmap.pdf")
bioRiskPlot(inputFile="risk.GEO.txt",
            riskScoreFile="GEOriskScore.pdf",
            survStatFile="GEOsurvStat.pdf",
            heatmapFile="GEOheatmap.pdf")
