# Supplementary material for: Leveraging senescence-oxidative stress co-relation to predict prognosis and drug sensitivity in breast invasive carcinoma
Source: Front Endocrinol (Lausanne). 2023 Aug 4;14:1179050. doi: 10.3389/fendo.2023.1179050 (PMC10437062; doi:10.3389/fendo.2023.1179050)
Supplement: Supplementary file 3 [file DataSheet_3.zip › 5.model/GEO.expTime.txt]

ID	futime	fustat	AAK1	ABI3	ACLY	ADCK5	AGT	AKR1B1	AKT1	ALOX15B	AR	ARPC1B	ASF1A	ASPH	ATF7IP	ATM	AURKA	AXL	BAG3	BCL6	BHLHE40	BLVRA	BRAF	BRCA1	BRD7	BTG3	CAV1	CBX7	CBX8	CCND1	CDK1	CDK18	CDK2AP1	CDK4	CDK6	CDKN1A	CDKN1B	CDKN1C	CDKN2A	CDKN2AIP	CDKN2B	CEBPB	CENPA	CHEK1	CKB	CSNK1A1	CSNK2A1	CTNNAL1	DDB2
GSM2528079	2367	0	1.5170302	2.9411428	5.1000815	2.5815152	0.9827177	4.0494334	3.9125376	0.3536706	0	5.3253229	3.4189377	4.4334657	4.067169	1.4103254	3.2617057	3.8887871	3.6529235	2.6767555	5.2177883	4.9680143	1.7294715	0.4981955	3.3774279	3.9194858	3.7031795	1.0189702	2.3376731	5.660642	4.1984787	2.7657368	5.8908808	4.8969103	3.3088849	4.1650249	3.8827074	3.1462953	6.2992703	2.0297716	3.1189359	6.0168515	3.5780687	2.0508924	2.8892844	4.9163865	4.4465564	1.3456865	1.9765626
GSM2528080	2367	0	1.6665014	2.4843126	5.2609846	2.0398453	1.236359	4.2246744	6.0262929	1.1751052	4.3079778	5.0372202	2.3890015	5.3405471	2.3643511	1.4587294	2.4174559	4.1299313	4.2827751	2.6945678	6.1735486	6.1037742	1.3017402	1.4975314	3.2182297	1.9422208	3.9125172	1.9881856	1.5083504	5.2884131	3.4271376	0.9368842	5.7105887	4.9453477	0.9279596	3.9205395	3.8519031	3.0418613	3.6463318	2.2039835	2.3813654	4.6745084	1.2195876	1.4429779	5.231185	4.9492278	3.9058427	2.6396909	2.186479
GSM2528081	2168	1	2.1270106	1.4016613	4.7078862	2.1021684	1.0099356	2.9346583	4.673106	2.2104544	5.0242381	4.5506276	2.5425439	3.8981742	3.1884926	1.2858694	4.0346115	3.6932178	3.6981373	2.9202089	6.8119528	4.6629107	2.29272	1.8521594	3.502501	3.4811912	3.3372826	0.8308633	2.2642163	4.8605587	7.0639024	1.3952309	5.4496585	5.9614166	0.9316605	3.9481647	4.4243462	1.4737841	0.6116452	2.5339387	0.8202949	5.559947	3.0398966	2.7830691	2.5995127	5.5382202	3.6385601	2.8402856	2.7530344
GSM2528082	2416	0	1.8100371	2.1443863	6.9503264	2.0602919	0.6096205	3.9296829	5.9134873	5.5612262	4.1702078	4.8329566	3.1573837	5.1547699	3.3641838	1.7829279	3.4374874	3.4218625	6.284974	2.6063101	6.7981574	6.2151225	1.4855259	1.1958403	3.6697274	1.7621065	4.3462207	2.8156849	1.8253181	5.9462735	4.2971597	1.5018673	5.47712	5.0260897	1.1756532	5.7445825	4.7966119	3.6935772	2.7511956	2.7395123	1.887552	4.0132474	1.5775816	1.7570144	3.245435	5.2070317	4.1048024	2.2632561	2.4899142
GSM2528083	2389	0	1.7964069	1.8367525	4.9536953	2.2313995	0.4085894	4.2492115	5.0795493	1.0767243	2.8012072	4.2085907	2.693161	5.0311832	3.468935	2.0268804	1.0628549	4.0763295	4.3663667	3.4675277	7.2734587	4.749612	1.5704194	0.7804003	3.6778741	3.2741094	6.6598085	3.8594246	1.7513671	5.0081815	1.0002088	1.9627142	5.9684233	4.6847687	1.7934356	5.2422934	4.6660954	5.0709711	2.3112042	2.9851345	2.1395211	5.0556247	0.5167676	1.0420573	4.1595333	5.8681152	3.6696741	2.7324508	2.9647899
GSM2528084	2373	0	2.0229759	2.0479129	4.3201648	1.7935059	2.2944673	4.9273079	5.1367633	0.7037727	0.6374908	5.6735903	3.1546155	3.8338821	3.307099	1.6369741	2.0789566	4.0084807	3.8576378	4.3489519	6.2698978	4.3964041	2.3626876	0.5717224	3.698444	3.7607886	4.5172041	2.6732244	2.0430025	6.40013	6.1383387	1.7174147	6.7811509	5.5350947	2.769433	5.038716	4.0803974	4.129142	2.5112405	2.1465366	2.2295589	6.1813379	2.4287781	3.3363373	1.9749281	3.9761982	3.5386181	2.3656875	1.9152912
GSM2528085	2410	0	2.911176	2.681099	5.764036	2.342165	2.191874	5.182952	5.347105	9.244974	4.985027	4.358477	3.707845	5.751026	3.919587	2.980659	2.27532	4.395238	4.56153	5.340227	6.188381	5.338833	2.840684	2.023789	4.162992	3.566807	7.064212	4.844162	2.004844	5.602466	2.424383	2.628283	6.229989	5.180391	2.775206	4.699778	5.82784	5.945456	3.007212	3.990596	2.767195	5.846544	1.888952	2.373933	4.843976	5.774993	4.383988	4.02954	3.366602
GSM2528086	2388	0	1.6874412	1.8080007	5.6888166	1.2101781	0.9820289	4.7474631	4.7887566	2.1356572	4.1668841	4.5630738	3.2860265	6.2179699	3.6653704	2.4638708	1.1547962	4.1203992	3.9888596	3.699064	6.1252555	4.6380724	1.7108032	0.948516	3.4158553	2.9007623	7.03163	3.7966884	1.3489657	5.7273598	2.2152155	1.3976483	5.868368	4.9680804	1.8425687	4.4328684	5.2524427	4.8878023	3.3497713	3.1794907	2.8054026	4.1779858	0.6130003	1.1835858	4.1425265	5.4318672	4.0554732	3.5913758	2.9218693
GSM2528087	2380	0	2.308064	2.2907855	5.045341	2.7940245	1.5491468	4.2218194	5.5416703	0.4856519	3.5307611	5.6483822	3.1894035	5.328949	3.6494619	2.176424	1.4316752	3.8465695	3.4118045	3.8270449	6.0799687	5.9996861	1.3408493	0.8217536	3.5922864	3.1087259	4.2178394	2.0356141	1.4331214	5.3458104	3.3157225	1.2068757	5.4205688	4.4976013	2.0648099	6.2347671	4.5703668	2.7951507	2.8803876	2.4330829	3.3180297	5.2176218	1.3700262	1.0506224	3.7085026	5.3520411	4.9783851	1.7936279	2.1487507
GSM2528088	2324	0	2.6461499	3.0055398	5.2317181	3.092104	0.714438	4.5055177	4.8969616	0.6801911	3.4819729	4.9395462	2.6834879	5.0694445	2.938678	1.6690394	2.201986	4.1311318	4.7568443	2.6120478	6.8364719	5.0532551	1.6904981	0.9989436	3.6272926	2.2155159	4.6186352	2.4380829	2.22927	6.0121557	3.0033349	1.3540583	5.543843	4.4367413	1.4159757	6.4479323	4.5776812	3.0334893	4.1572346	2.6772249	3.3630098	4.2692304	1.5489141	1.3394252	2.7905582	5.179461	3.5796835	1.8438943	2.8375185
GSM2528089	2367	0	2.0882828	2.313566	5.5552308	2.0805603	1.1809387	4.3271027	5.3066239	7.6690668	3.7124347	4.9641968	3.0792557	4.8101014	3.5482868	2.1230149	1.6558807	3.551377	4.0338557	3.6237476	7.0285091	4.2263396	1.2450164	1.302227	3.3406891	2.6737339	4.4990415	2.7048613	1.7646149	6.0047231	2.9007807	1.6726425	5.7122289	4.9845783	1.3112518	5.6024477	4.4557823	4.3605601	2.600294	2.537375	2.4404949	4.5017158	1.1809821	1.2807659	6.9431768	5.4150587	3.9335149	2.4374526	2.6812322
GSM2528090	1962	1	2.5683288	1.8204031	5.8446297	2.9320993	0.5664241	3.2641727	4.7659491	0.4012544	3.3601124	4.4655071	2.7395176	3.0084612	2.9216902	1.2172147	3.6098449	3.1145044	5.3665499	2.905332	7.0569456	5.1678641	1.5585567	2.4541594	3.6667858	3.7419821	3.2962802	1.8229916	2.667306	7.5731509	4.136028	2.390883	5.5699285	4.6813501	0.7437138	5.7381492	4.6111437	2.3782767	3.5642701	2.4703628	2.1015343	4.555299	2.1622984	1.3739704	2.5699137	5.8329864	3.9714816	1.9763997	2.8004856
GSM2528091	2377	0	2.498797	2.3388981	5.1273007	1.2573002	3.2104418	5.2821538	5.1533937	1.9009194	3.1124597	4.9720964	2.5902236	5.8110094	3.2444922	2.0080172	1.1413242	4.3856714	3.9888015	3.5499654	6.0807507	4.3217895	1.6621574	0.899433	3.4272693	2.6564479	5.4495543	3.4222293	1.6163166	6.6023609	2.0584638	2.8087973	5.9418817	4.6572647	2.3410738	6.0773661	4.7064135	3.8001664	3.8326762	2.5285019	3.5817556	4.118335	0.7097951	1.3138336	4.7080258	5.2283069	3.8172698	2.8083225	3.1978166
GSM2528092	2363	0	3.066048	2.976726	5.34314	3.0144	4.223862	4.583933	6.427911	2.639267	5.864325	4.893139	3.759323	4.776113	3.827384	2.735185	2.957798	4.685514	5.012094	3.649015	7.622834	5.801542	2.714524	2.223795	3.69329	3.322316	4.497501	2.749303	2.721803	6.790998	3.400126	2.430982	6.387459	5.011552	2.468326	5.4057	5.359393	3.344246	4.302035	3.396355	4.060934	4.219215	2.318703	2.452564	4.489352	6.276347	4.757442	3.748499	3.201811
GSM2528093	2388	0	2.4554467	2.7714507	4.6845176	1.4358506	0.733956	4.6435173	5.0233159	5.1144576	2.8205387	5.0187112	2.6193625	4.8050702	3.1078247	1.5943486	1.3805153	4.043983	4.2700248	4.2708196	6.1274463	5.1791637	1.6387085	0.7457675	3.217679	2.4477705	5.6192819	3.6577395	1.3302259	5.635519	1.6962957	1.6640016	5.7360674	4.8157607	1.4790186	5.9580375	4.4849587	4.3302935	3.5299689	2.8211222	3.6737292	5.0883576	0.5618587	1.1837448	3.0671449	5.6070643	3.7577024	2.3893569	2.9313105
GSM2528094	2405	0	2.727579	3.433263	5.131933	3.904068	1.679051	5.293055	5.406911	1.400037	1.365986	5.029838	4.27499	5.449527	4.180394	2.553417	3.800991	3.944951	4.28667	3.436766	4.782248	4.357457	2.833555	1.897461	4.54876	5.0622	4.715957	2.56558	2.887806	3.906357	5.470531	3.925896	8.095722	6.698742	3.305974	4.88909	5.598777	4.158865	7.4635	3.105867	3.497793	6.459637	3.404204	4.018177	5.405602	4.724102	3.863072	4.349437	3.221443
GSM2528095	2361	0	2.0947114	2.0005374	4.5589181	2.0020162	1.0195657	4.1381556	4.9834225	2.1387607	4.321276	4.5999009	2.6945805	5.5382485	2.8312913	1.9918032	1.5197195	3.9954813	4.5559935	3.5573485	6.8149192	4.0816654	1.4443452	1.0165494	3.2831945	2.6825495	4.5603709	3.0278442	1.8062254	5.9220393	2.9106242	1.4464488	5.4300225	4.9408831	1.7173411	4.3969097	4.7352453	3.7100186	3.4904435	2.8838739	3.4273494	3.5237356	0.7226227	1.284675	2.9226793	5.7515125	3.9682413	2.3250794	2.4541215
GSM2528096	1424	1	2.2136542	2.7087195	4.5567971	1.7919795	2.699868	4.7198918	5.4320892	3.2998096	3.9187249	5.1751509	2.5037536	5.2444321	2.9022015	1.4998488	1.398219	4.1909007	4.3432045	3.4665862	6.5208823	5.0397084	1.4645313	0.7400616	3.1001072	2.180669	5.7603162	2.9650528	1.4861433	5.3826662	1.7828006	1.4749551	5.656741	4.675551	1.9325775	6.0448695	4.7053926	4.2990344	3.3286161	2.4553591	3.2248317	4.777038	0.7120095	0.87548	4.2726588	5.2976359	3.6379279	3.0041642	2.6489269
GSM2528097	2296	0	1.916223	2.2595876	5.5633423	1.6200681	2.8237282	3.5588467	5.3848447	6.5029022	4.4499585	4.6284226	2.5528701	4.8646022	2.9418854	1.6128861	1.2356868	3.4374782	3.9767116	2.1952259	6.1698911	4.6130696	1.3942592	1.0710102	3.0195768	2.0378608	3.8167272	1.8924103	1.6889627	5.6333959	2.2136098	1.5129231	5.9821018	4.9999534	0.7271154	3.9240522	4.4116215	3.0678966	3.0505763	2.2852236	2.0757449	4.1067538	0.93578	0.995897	3.1217712	5.1020057	3.9364309	1.9208539	1.9554801
GSM2528098	2404	0	1.6731427	2.3400007	5.3345256	2.2765429	0.9764055	4.3115517	5.7626407	3.9811993	5.1710021	4.9506655	2.891045	5.5652139	2.9534351	1.8049866	1.4801274	4.3906984	4.0659917	2.8791502	6.760934	5.6398539	1.3156013	1.3597016	2.9697832	2.5154802	4.3299759	2.6605691	1.6876748	5.4283422	2.3412088	0.949413	5.7135818	4.8328088	1.4140616	4.5558707	4.6927685	3.3343413	3.4896636	2.7885871	3.9825204	3.7960023	0.9703849	1.3324167	3.4238444	5.3903905	3.5926113	2.3848639	2.4501704
GSM2528099	2318	0	1.8991827	2.0547813	5.7541818	3.5962656	2.1356939	3.5497535	4.4195246	0.7560565	3.7053083	3.8482893	3.1392049	5.3128026	2.8790173	1.8550707	4.7417404	2.620835	4.6239769	3.4710458	5.836826	5.1749337	1.5539045	2.5310345	4.2024978	3.0052768	2.5893105	1.3011151	2.6779743	6.7817713	4.774508	2.1257607	5.1402451	5.5790523	0.6843455	3.4488793	5.5095435	2.0372219	2.6224586	2.5095196	1.1577263	5.2890498	3.4572859	2.7202892	5.560853	4.6562894	3.9570543	3.2147445	1.6656565
GSM2528100	1849	1	2.2757263	2.4550091	4.4115651	1.7513315	3.7665757	5.0569932	4.7948904	1.3393584	4.0150822	4.9065915	2.8771859	5.6268805	3.5344885	2.5898382	1.4554945	4.5533276	4.2666653	3.3067457	6.6475856	6.1700761	1.4632949	1.0492158	3.1570424	2.555556	5.1884686	3.0965155	1.7699239	7.0545831	1.8013922	1.9351997	6.0759536	4.8112154	1.5188009	4.9850715	5.1367123	3.8883587	4.2285098	2.9085843	3.8371844	4.5243692	0.9148447	1.0587922	2.6706489	5.8858987	3.880992	1.9988277	2.9217939
GSM2528101	2250	0	1.70305	2.9665245	4.7371342	2.2184322	0.3566858	3.6391229	5.4889812	0.9067479	4.2975101	4.4589678	3.0502451	2.6481846	3.3695571	1.0546713	3.2817888	3.2195127	3.9795003	1.9585496	7.2657191	5.3723406	1.9441526	1.3370209	4.3358815	1.7127659	3.5163525	1.650955	3.5022172	6.4074752	4.2062698	2.1374507	5.2237882	4.8044245	1.0649759	5.696925	2.8643559	2.8557326	3.241782	2.2128822	1.7577566	3.832266	2.4347319	2.0031281	4.4226601	5.4838689	3.3711614	1.3452472	3.1999807
GSM2528102	2224	0	2.2075049	2.1889094	5.1884604	1.4520518	1.5749783	4.0369276	5.0401544	0.8819149	4.3339927	4.3959793	2.106583	5.1833552	3.5768119	1.5446211	1.1271581	3.7812686	5.0684037	3.5742638	6.6613735	5.3468003	1.5788838	0.7665692	2.7209965	2.5388282	4.4226754	3.4140589	1.7437425	6.1680377	1.3281234	1.3386487	5.4431004	4.9599225	1.1501777	4.4523583	4.3496842	3.6251189	2.7025975	2.8258506	3.5024103	3.5303703	0.3798572	0.9568977	5.4509186	5.6268751	3.8560681	3.1690832	2.2379647
GSM2528103	1505	1	1.8573385	2.0865616	4.3250998	2.6608377	5.0573511	3.841266	6.3026675	0.7776282	5.1498036	4.6723443	2.7407348	4.9634154	3.3901159	1.5000978	1.8616699	3.5196135	5.4165729	3.155927	6.2981642	5.3680135	1.9840777	0.8549832	2.8613853	2.4336636	3.6008006	2.4101394	1.7276638	6.8553448	2.6676697	1.5415213	5.0770977	4.6908012	1.1575738	5.0137132	4.9943624	2.463602	3.2943559	2.8169546	2.6444598	4.5745034	1.3084587	1.7602583	2.6957141	5.466177	3.8491022	2.7653767	2.7714687
GSM2528104	2342	0	2.11877	1.7920446	4.8828181	1.5208773	1.0941239	4.543641	4.9335623	4.0096502	3.3330039	4.8855445	2.4104914	4.8659388	3.3176819	1.3142344	1.4065356	4.6717929	4.3495767	3.4790074	6.6418759	5.2756096	1.6608713	1.4737319	3.3668507	2.5049957	5.8761056	3.1192121	1.9012061	6.6801901	2.2708113	2.3162476	6.0638229	5.1014584	1.7244641	5.2712644	5.1347339	4.7696604	3.2720941	2.6678709	3.1378404	4.8397968	0.8109929	1.4285361	2.7174808	5.3288724	3.8384166	2.4968734	2.6862574
GSM2528105	2380	0	2.4404898	3.1074521	4.611977	3.0918505	2.492828	4.2025897	6.104701	1.1844585	1.5344894	4.6181761	2.7670787	6.5500589	2.9312658	1.8003608	4.1208702	3.889318	3.746501	2.4613984	5.0378394	5.4978402	1.1101785	2.2861788	5.147172	3.7261702	3.8380068	1.1238012	2.7538369	5.4621783	4.4764219	1.6289552	5.2944497	4.8495702	0.9881655	4.2122336	3.7306708	2.0783287	2.7068216	2.8655596	1.9338671	5.5422505	3.0766076	2.3194652	5.5097535	4.551971	4.3484681	1.92171	2.7721969
GSM2528106	2256	0	3.013254	3.135103	5.749841	3.192261	2.917986	3.8575	6.067183	5.737756	5.699665	5.98267	3.487199	5.661277	4.050083	3.425388	4.182404	4.255685	3.956138	3.895819	6.511769	6.271646	2.580513	2.650707	4.774469	4.012116	4.534799	2.65741	2.973018	6.550927	4.720307	2.240161	6.906587	5.082752	3.27831	5.466982	5.000206	3.874769	6.704303	3.070498	5.584789	6.727846	3.538868	3.412175	3.761194	5.397035	5.074748	2.56714	3.370439
GSM2528107	974	1	2.2215876	2.7698923	5.2831588	2.4534149	1.4129143	4.4726191	5.4007882	1.198892	2.6539584	5.5565564	3.1397919	6.3349729	2.8307094	1.5815713	4.0345323	3.567724	4.2173889	2.8846579	6.2381204	4.6924109	1.4007176	1.7092018	3.8528785	2.4892828	3.5188837	1.3866686	2.1557083	5.7641386	5.099592	1.964862	5.8540737	4.5759727	1.1345259	4.5698485	4.2213621	2.1818678	3.8083053	2.2765836	2.2493462	5.9938093	2.3998321	2.0873642	5.6798938	4.9226591	3.9517482	2.6069258	2.2634945
GSM2528108	2228	0	2.1672802	2.3509304	4.9081125	2.9912145	0.8400034	4.2616346	5.5062428	1.2936226	3.3540629	4.7367062	2.6460696	4.1377295	2.9427126	1.8823648	2.6435687	4.3043963	4.0733894	3.3328058	6.9082305	5.2735348	1.4000998	1.0486765	3.8568595	2.8764293	4.5780579	2.0023599	2.4221062	6.0246553	3.2861995	1.2276046	5.716282	4.9743958	1.5193185	5.0762507	4.3624766	2.6342639	2.832844	2.3790639	3.0645272	4.9413046	1.4002368	1.4533397	4.7474129	5.8715399	4.2283513	2.3419659	2.7632919
GSM2528109	2311	0	2.962879	3.226694	5.92979	3.111351	6.141905	4.201448	6.104142	3.023231	5.260106	5.156246	3.37905	6.087039	3.451442	2.780156	2.524665	3.767901	4.80441	4.171488	7.15659	6.166717	2.67384	2.432997	4.363975	3.275941	4.851938	3.560467	2.632454	6.753892	2.853748	3.09341	6.365558	5.198385	2.169374	5.227745	6.122974	3.908874	2.612914	3.814221	2.88888	4.580067	1.613521	2.144676	6.53112	6.012376	4.218341	3.512916	3.651998
GSM2528110	2313	0	2.1995302	1.4541798	5.2064132	1.7149019	4.0171105	3.4702472	5.0045863	3.9344896	5.3028561	4.4609833	2.1992299	4.9230536	3.4608258	1.9140184	1.8533808	3.4922873	3.9953111	3.1655031	5.8626143	5.5522787	1.5393883	1.327967	2.8456555	2.336821	3.500292	2.0015571	1.6706546	6.3236576	3.4645763	1.1495899	5.9350789	4.8035925	1.8622162	4.3604339	5.4495982	3.0767757	2.6680837	2.7183133	3.1433608	3.7787756	1.1075215	1.4822289	3.8744791	6.4437912	3.9710902	2.8008981	2.4234797
GSM2528111	2234	0	2.0034358	2.3163618	4.0794968	2.2130566	1.2038614	4.0964189	5.4126535	0.7575981	4.8798107	4.6891759	2.8028327	4.9559239	3.6045229	1.7543086	2.0040673	3.8033651	4.3449879	2.616081	5.9692397	6.2565314	2.2162928	0.9298869	3.6687721	2.1580259	4.1736624	2.3454601	1.4135689	6.1936731	3.1857412	1.9846652	5.2096208	4.5352911	1.5485845	4.7501448	5.3554768	3.4970068	3.3344113	2.9970618	3.1685005	4.0036831	1.253595	1.5500107	2.4405731	5.2955854	4.0986536	1.7291642	2.6596833
GSM2528112	2333	0	3.019078	2.937887	4.926103	4.919948	6.196332	4.453549	6.345678	1.6797	4.136587	5.978775	2.960339	3.841428	4.024867	2.669601	3.614948	3.944635	4.915848	4.735628	7.071903	6.708421	2.718526	2.278554	3.460932	2.559291	4.65325	3.677412	2.382198	7.184586	3.970815	3.92443	5.894018	5.390427	2.175922	5.202766	5.902599	3.223745	3.581913	3.286206	3.79278	5.870489	2.950225	2.85457	7.697924	5.771735	4.307373	3.263957	2.97457
GSM2528113	2335	0	1.8706183	2.2245182	5.342352	2.8066215	0.9257569	3.7726653	5.5154199	0.8541632	3.3293842	4.6222456	2.1411774	3.4518147	3.0694983	1.6415002	2.9453075	2.9282246	4.5580809	3.4428781	6.5229189	5.5285742	1.3347791	2.0100374	3.7582131	1.7843197	3.5220759	2.2785287	2.249296	10.0887639	4.2364884	2.5863271	5.1711566	4.8430727	0.9740544	5.3104871	5.7781063	4.5568713	2.8470329	3.0647511	2.1928438	4.272854	2.5855363	1.7267633	6.2729886	5.2621602	3.460574	2.1031431	3.6552508
GSM2528114	2355	0	1.3925521	2.0757626	6.3806009	3.6845385	0.7189628	4.0476625	5.5237499	0.7286086	2.8926784	4.9667106	2.0815821	4.4325595	2.2464418	1.0878382	2.863157	2.6610032	8.2736889	1.7881615	6.8702886	5.6127474	1.7371536	2.5396508	3.4512735	2.1829444	3.5670339	2.3490775	1.6189016	5.0564977	5.1464414	0.7021497	5.6562853	5.3302105	0.6824662	5.1275793	1.8567852	1.8622821	2.7644678	2.5357058	1.7784922	4.0611179	2.9486902	2.2807908	6.6342306	5.4303803	3.9607419	1.5564313	2.111082
GSM2528115	2076	0	1.8510992	2.3336551	4.4436701	2.5021457	1.6594023	4.6946631	5.5181801	0.8094031	4.7986157	4.5549771	3.283082	4.8611772	2.833063	1.5480682	1.4815102	3.683669	4.0134083	2.9368226	5.7179766	5.3565137	1.3703741	0.7814871	3.294448	2.6856541	5.6211258	3.4022754	1.3953129	5.4154607	3.0025713	1.3019393	5.43454	4.5750989	1.2011315	5.2567422	4.6871358	4.3651916	2.9518398	2.7063193	3.2154336	3.9403057	0.8449227	1.7443472	4.4120436	5.1349986	3.7708289	2.8676484	3.0754914
GSM2528116	2284	0	3.179115	2.659976	5.049356	3.618736	4.810513	4.23548	5.326577	1.733839	3.824141	4.8031	3.450504	6.139342	3.845087	2.909613	3.063632	4.369052	4.785139	4.555541	8.445787	6.336807	2.819979	2.660845	4.573452	3.024472	4.423892	2.906289	2.866171	6.315815	3.526397	3.512634	5.958703	5.745256	2.252971	6.46393	6.078019	4.004678	3.078384	3.493198	3.005847	6.102102	2.250349	3.156954	2.565496	6.511627	4.222152	2.949048	4.34019
GSM2528117	725	1	1.8302298	3.0762351	4.5984544	3.3005281	0.5307451	4.4650059	4.2618036	0.8702662	0.0187408	4.6444198	2.4557756	4.3901776	2.8111338	2.0265543	3.3203296	3.1291795	3.5912723	3.2990926	7.0615251	5.4361198	1.7209788	1.6925929	3.3218352	3.2282957	3.5659071	2.8768699	1.9936365	7.2322187	4.4174585	1.5212435	4.4695243	4.6666758	0.9029529	5.2756071	3.2836986	3.4422885	2.92361	2.959081	2.3212065	4.5805951	2.0839686	1.694973	3.0789313	5.3030508	3.9933261	1.2980622	3.2200672
GSM2528118	2230	0	3.797853	3.050032	4.977717	3.763463	2.916021	4.565937	5.671776	3.483833	4.598088	4.891666	3.692193	5.591659	3.321789	2.308796	3.419101	4.491317	5.342	4.048647	7.092085	5.023743	2.180955	2.101219	3.979568	3.229808	5.708132	3.331917	3.184153	7.347133	3.603044	3.126024	6.134596	5.527359	1.950863	5.137305	5.383366	4.355075	4.447516	3.240007	3.235974	5.341705	3.120321	2.731144	5.852411	5.173113	4.45889	3.266808	3.540188
GSM2528119	2360	0	2.5600542	1.8584402	5.1815333	1.3861165	1.5732683	4.188973	5.3604826	0.6588903	4.6711698	4.9428796	2.7542335	6.3232965	3.2232679	2.1037588	1.0391856	4.2416325	4.2161654	2.7177065	6.4725199	4.9400939	1.8000175	1.178096	3.3613744	2.0667587	5.3704319	2.704854	1.7958371	4.8479642	1.8879354	1.0333694	5.9895398	4.7548449	1.4534234	4.7620677	4.0090599	4.1736942	4.0478279	2.7038	3.1609494	3.4093568	0.4227047	1.2442088	4.970415	5.6877782	3.7714054	2.5248997	2.8406581
GSM2528120	2348	0	1.8672616	2.3510488	4.6121384	1.8680029	1.0222861	4.3311813	5.6802769	0.6481307	4.387186	5.0753355	2.6861591	4.4922594	3.2651177	1.7812975	1.7737701	3.8283651	5.2679355	3.1214936	7.139782	6.2096939	1.5063558	1.1196962	3.6268946	2.1335033	4.6270092	3.0580618	1.6256492	5.0100417	3.0810304	1.692197	5.7166534	4.8110913	1.256298	6.0563551	3.0126473	2.9326444	4.1507537	2.9646823	3.6540282	4.8824789	1.075406	1.4777582	3.8820106	5.6779148	3.8159774	3.2505403	3.2054001
GSM2528121	2341	0	2.1350047	2.2359613	5.2220517	2.2117578	1.9306367	3.688529	5.6006364	6.0806486	4.282777	4.3271877	3.7838067	5.9535835	2.843549	2.0045357	3.6732174	3.5707386	4.38613	3.1044924	6.2271008	5.1068939	1.2749932	0.9958908	3.7938446	3.565219	4.7123709	2.9732726	1.4491328	5.4391349	3.2572668	1.3177229	7.3001768	5.02365	1.5589613	5.7256671	3.8967677	3.4747579	3.1023015	2.4253231	3.0137645	5.7548781	1.5122717	1.9283865	1.9772747	5.3241979	4.3404331	2.3837891	2.4623221
GSM2528122	2296	0	2.3568339	1.6574609	4.2202937	1.9526106	1.0782985	4.3122138	5.5466946	0.9538594	4.9679478	4.6057575	2.5518518	5.4517528	3.3468927	1.7916634	1.7751048	3.9066772	4.6452616	4.0097859	6.6664193	5.3073699	1.5971679	0.9694779	3.0089705	1.9729818	4.773957	2.7636458	1.709981	6.7008848	3.1642358	1.0325361	5.7308728	4.9740367	1.2178	5.3051644	5.1162489	3.6090336	4.5352826	2.701504	4.0521699	3.6789055	1.1595614	1.5211341	4.8292279	5.8370911	3.9761484	2.0288828	3.2099241
GSM2528123	2355	0	2.994961	2.939867	5.980535	4.545558	2.068055	4.468589	5.781496	1.662009	4.152685	5.180811	3.801902	6.298166	3.561042	2.638105	3.364228	4.605857	5.125468	3.559348	5.844473	5.943098	2.170107	2.444414	3.749038	3.390346	4.095824	2.830764	3.594839	5.65175	3.991001	2.555614	5.995993	5.355073	2.656029	4.958633	5.356125	3.542872	3.410652	3.162966	3.545183	5.457639	2.596618	3.26919	3.726907	6.452002	4.412185	4.013958	2.802069
GSM2528124	414	1	1.6156494	1.874372	4.7117028	2.227023	1.1492696	3.5527458	6.1935466	4.5540766	3.863247	4.109809	2.4898125	4.2501853	2.4842447	1.3637384	3.4488753	3.6103555	4.120445	4.0616269	6.1232733	5.4446238	1.7794821	0.924003	3.4927561	2.5220755	3.6900191	2.0626228	1.4624418	6.0400895	3.0147698	0.9469147	5.093266	4.4035521	1.9134733	4.735338	4.9799693	3.0495739	2.0400797	2.7622412	2.1699895	5.8340267	1.1033522	1.4607698	5.7924515	5.5643939	3.6154951	1.7082639	1.8753409
GSM2528125	2251	0	1.4728885	1.6388749	4.7294614	2.8952009	0.7497936	3.6361456	5.3061374	1.7078179	4.0826176	4.6230388	2.5945143	6.2254019	2.5432686	1.5153275	1.6186366	3.5257462	5.2863146	3.2225877	7.083708	3.2298085	1.8862572	1.2297678	4.63968	2.1367499	4.2402091	2.8402727	1.4732762	7.1494123	2.7208351	2.1116507	5.0836147	4.6045333	0.8879344	4.5846355	5.0327299	3.7545963	3.0954161	2.593816	2.2599128	4.1976342	0.8998844	1.5479092	3.3287129	5.4240378	3.5565642	2.2971043	2.479575
GSM2528126	2250	0	1.8964531	1.6954924	4.442086	2.5812453	4.4422961	3.802168	4.5541886	0.4947836	0.2073678	5.1061329	2.9780411	3.782866	3.0215208	1.1919252	3.1807826	2.9223676	3.6655591	3.5251172	4.2087751	4.2915016	2.0560025	1.7112457	3.3541254	4.2907249	3.1202394	1.6244654	1.9790798	3.3877071	3.8310184	3.4378136	6.9429082	5.4526154	1.1073691	4.2586857	4.0090278	3.4857461	7.316315	2.0617302	3.3627237	6.7588651	2.3457782	2.524177	2.8691406	4.7296612	3.9175363	1.9538471	2.4814105
GSM2528127	1212	1	2.5115088	1.8346863	4.3375667	2.1582539	3.9150336	4.0375481	5.6267048	6.2755158	5.0536682	5.6287098	3.7182167	4.9944533	2.9723187	1.5172876	2.8706022	3.723225	4.8020604	3.7109056	5.7491836	5.5447472	1.7372189	1.18704	3.7733967	3.3833679	4.0802816	1.5114627	1.7421208	4.6969956	4.10247	0.9227176	5.9136877	5.3484764	2.134692	4.946299	3.7424417	2.9335167	4.3658219	3.1637987	3.8064497	5.598481	3.1711386	2.7169949	5.0726247	5.3846904	3.9938973	3.1501851	3.0320772
GSM2528128	2297	0	2.0102422	3.3720624	4.8170105	2.4916859	4.6142971	4.9195496	5.2557933	1.4698734	4.2057081	4.9066128	2.596272	5.2392658	3.0546656	1.8546354	1.6051401	4.0871906	4.1366194	4.1421667	6.1732373	5.2918497	1.3956791	1.2255291	3.6894951	2.837033	4.3738703	2.6192226	1.5962145	6.4473691	2.8498472	3.0537913	5.9644459	4.9627706	1.1023069	4.4641197	5.2435331	3.7103276	2.0988037	2.9826236	1.2895152	4.8094655	1.1406102	1.255063	7.1464	4.7713125	3.7070368	2.8079396	2.9670532
GSM2528129	923	1	3.0115799	2.3823213	4.3433315	1.3945696	0.8121778	5.4139387	4.7199708	1.2965822	3.2997674	4.8732277	2.3191586	4.4771489	2.8969901	1.5869359	1.0160954	4.5181507	4.4470308	4.3790465	6.0875115	4.9542583	1.2227182	0.9062436	3.6813931	3.0908877	6.2889398	3.6634192	2.12156	5.3459752	1.3949684	1.8192858	5.0982889	5.3707672	1.3836722	4.63899	4.4581997	5.6718733	2.9095491	2.770482	1.897203	5.2851139	0.4777128	1.2008614	3.1689784	4.2384449	3.6385218	2.6243006	2.7405918
GSM2528130	2293	0	3.072597	3.396867	5.471968	3.081415	3.563559	5.372325	5.952057	3.84812	4.443403	5.833129	3.478691	5.482598	3.650902	2.735875	2.888728	5.19532	5.041889	3.912417	7.146071	6.139522	2.462392	2.465694	3.925698	3.803198	5.176642	2.807152	2.634886	6.758253	3.213999	2.444744	6.119644	5.25909	2.595527	6.222084	5.70854	3.669981	4.492315	3.615775	4.305897	6.034502	2.150425	2.733269	5.233014	5.970313	4.388759	3.639091	3.496174
GSM2528131	2311	0	1.7422074	2.2615986	5.1608505	1.9867125	0.7301592	4.3901119	5.0373766	4.3626371	5.5562588	4.4470234	2.3999042	5.3147209	2.9715377	2.6008414	1.5303018	3.9012427	4.9344566	3.9801791	6.3549981	5.0727621	1.4852348	1.1652993	3.6777202	2.096879	4.6055298	3.4008824	1.7566526	5.7519449	1.687239	1.3114151	5.9967855	4.9021913	1.3918631	4.4459418	4.7963409	4.1722152	3.6168793	3.4076173	3.3361861	4.0895354	0.7870374	1.1641034	3.9135276	5.7228572	3.7723768	1.8146183	2.5000203
GSM2528132	2215	0	2.7235183	3.411612	5.0247485	2.4642867	4.53142	6.1076886	5.0032958	8.2931985	4.2436193	5.6797306	2.2430459	5.8096874	2.4935828	2.492851	2.3414638	3.8817333	4.3468302	4.1517403	5.2695957	5.5134874	1.2721695	1.1531419	3.4321421	2.6802026	4.1058369	2.4574479	1.5092638	4.1904995	2.2427656	1.7131185	4.762249	4.5995004	2.1159068	5.689075	3.8609605	2.421626	2.2622295	2.849908	3.2888321	5.4651644	1.3994534	1.4916813	3.0640665	4.7997433	3.593358	1.8868161	2.5835254
GSM2528133	2111	0	1.941502	2.0007066	5.2114059	2.0687452	0.620685	4.2662285	5.5584378	1.0546807	1.8951893	5.5311849	2.9559652	6.1052754	2.7857766	1.9082353	1.4346191	4.9611303	4.3702125	2.8222909	6.6243986	5.7605381	1.2297854	1.1128519	3.3379771	2.965355	5.315623	2.8892537	1.6004564	6.0200307	2.2522691	1.4690942	6.6243066	4.6074388	1.9365135	5.3568893	4.2757319	3.6238753	4.8114488	2.7920559	4.171457	4.4991997	0.7165897	0.8825322	4.8269743	5.7177767	4.0200842	2.4243685	2.9923422
GSM2528134	2289	0	2.1267429	2.3120341	5.0161546	1.338908	1.0426225	4.3926811	4.3781044	0.6564441	3.801669	4.6501631	2.3266553	5.1515599	3.4942106	2.0379778	2.1268777	4.2164612	4.3880422	4.0823717	6.7968946	5.8183888	1.5328465	1.094888	3.5032738	2.1890377	4.5313707	2.5400484	1.9472155	6.2239448	2.8472578	1.5276101	6.261647	4.772486	1.1008092	4.7038986	4.9592544	3.5749916	3.8337283	2.9110252	3.134591	4.2445907	1.0310643	1.384026	3.4148341	5.6279902	3.9625778	3.0470501	3.1670115
GSM2528135	2217	0	2.918007	3.508576	6.196878	2.809032	2.912106	4.553531	5.897005	1.614637	4.603852	4.702807	3.427048	6.321407	3.536233	2.658376	2.897963	4.126292	4.785139	3.470838	7.201588	5.888671	2.619892	2.720306	4.072809	3.307977	5.155663	4.049523	2.991223	8.325868	3.279753	4.481395	5.239974	5.523207	4.371093	5.371715	5.963171	3.068275	3.448933	3.278894	2.696454	4.686743	2.265924	2.466849	6.155641	5.66811	4.192699	3.459351	3.601948
GSM2528136	2024	0	2.2121802	3.121672	4.3763117	1.6948792	4.9575201	4.7638571	4.9274002	2.4285815	4.2177939	5.0475012	2.8626226	5.9405589	3.8219878	2.5878219	2.2306578	3.8223039	4.3865091	3.2376069	6.4968686	5.2888431	1.5040237	1.277848	3.2775042	2.786092	4.2629757	3.2326652	1.2911716	6.461719	2.856195	1.8667841	5.799794	4.7982779	1.3116525	4.5780866	5.134576	2.5185088	2.7649522	2.8533402	2.4233612	3.5181092	1.062849	1.2413629	0.9666854	5.3378016	4.189252	2.1930045	2.962449
GSM2528137	2027	0	2.1177789	3.3888361	4.8311875	1.39571	0.4916245	5.4312606	5.6371031	5.2563575	4.6531761	5.124775	3.2687384	4.150406	3.8948431	2.3115649	2.510073	4.1346207	3.6424312	3.3776405	5.1550331	5.1698177	1.4989774	1.0702093	3.2525132	1.8700186	4.7068303	2.9276127	1.284844	4.7287257	3.8602018	1.3494844	5.2558606	4.5962374	2.2142426	4.3129424	5.1183906	2.73919	1.6279685	2.4705341	1.8233518	3.6490025	1.0266294	1.8606011	5.1661563	5.3579043	3.6473663	1.4717338	2.4993186
GSM2528138	2011	0	1.6788497	1.9895649	5.2830547	2.2781426	1.2213745	4.2668715	5.6679658	6.0442222	0.6708826	4.5856582	1.9235286	5.3196566	2.7239966	1.5813896	2.2850492	3.6824202	3.7168991	3.6001167	6.9943507	5.2886584	1.3218289	1.6567305	3.0304607	2.936005	4.2496886	3.0300316	1.5098037	7.2516234	3.7717242	1.3165643	5.6718372	5.134544	1.4985269	4.5174282	5.6030659	3.3417205	3.2736986	2.9413046	2.7801195	3.6159274	1.9133635	1.9458719	3.5168965	5.5050647	3.7923907	2.219834	2.9074979
GSM2528139	2224	0	2.7423986	2.2147251	4.8845116	1.9119882	1.7792388	3.8177219	5.5431067	0.6729516	4.6252065	4.7170461	3.2274753	4.0046234	3.8017059	1.879446	1.9278364	3.1143717	3.6219283	3.4002981	6.8131092	5.5887267	1.9018903	1.5014842	3.144655	1.7163448	5.6866443	3.264017	2.2078513	8.6006505	3.5235717	2.3856144	5.894627	4.8038983	1.1812871	4.4314759	5.4606487	3.3189364	3.060945	3.1980367	2.7766998	4.6165556	0.9490156	1.1832353	3.1355812	6.367707	4.0177326	2.7989823	2.6369287
GSM2528140	2269	0	1.9620578	2.0457179	6.2335564	2.7106283	1.3077657	4.3918695	5.2413857	2.9643963	3.2875127	5.0293275	2.0876693	5.0104602	2.941281	1.4388554	2.7788455	4.3213806	6.1161448	3.0541586	6.4585447	4.9680212	1.3989198	1.993144	3.1131164	3.2968254	4.6903638	2.3916565	1.886797	8.9307201	3.6162618	2.4462975	5.8572637	4.7015647	1.1162597	5.3345777	5.7642948	3.1157097	3.0918409	2.3529784	2.5507134	3.7619557	2.495701	1.3847232	4.5139872	4.9752104	3.5241932	1.7681925	2.8631231
GSM2528141	2262	0	2.1228921	2.052718	5.1963845	3.3162522	1.1504087	4.3193561	6.7402644	0.7613514	4.8194618	4.5823416	3.4715397	3.8923825	3.3153655	1.8336596	2.9701659	4.2566034	3.6591998	3.2011139	4.9937837	5.3838104	2.3800098	1.2744539	3.8833109	3.2447478	4.4337483	1.9444636	1.9286581	5.7796615	2.8672224	1.2975311	5.6648138	4.579922	1.3193239	3.58671	4.9456135	3.8387462	1.0763941	2.7483756	2.7974588	4.5871269	1.2176032	1.895314	2.7230612	5.110759	3.8181869	2.1828014	1.8912193
GSM2528142	2263	0	2.174678	2.0597976	5.5237537	2.2196909	5.0031122	3.5934335	5.2404409	1.9418435	4.0941608	4.8788514	3.102573	4.5555257	2.9395618	1.8680195	2.1461863	3.0253939	4.2549582	3.5254113	6.3830969	5.1446613	1.4645868	1.2863363	3.6807725	3.7390944	3.4687323	3.3427165	1.7449669	5.8877648	3.1690529	3.4041352	5.978103	3.9528231	0.6980525	5.910252	3.7790646	2.5774958	3.4158664	2.8323014	2.1316038	4.2649446	1.1729419	1.5941965	4.4174957	5.6456465	3.6268581	2.45823	3.0486508
GSM2528143	2268	0	2.0832121	1.9841867	4.5543382	1.4698763	3.6317949	4.4398062	4.8426901	0.4903601	4.0892172	4.6509418	2.5984651	3.8271546	3.092288	1.4470779	1.4431051	4.1011258	3.5558582	3.0302209	6.7619251	5.0993723	1.472446	0.7813629	2.8594072	1.5135361	4.339132	2.2687239	2.7228969	6.2891448	1.7314059	1.22864	5.3085884	4.7311163	0.9297856	4.729233	4.6656699	2.9514523	2.623658	2.5379201	2.0403762	4.2808169	0.8289762	1.2335892	2.075146	5.5368332	3.81109	2.7665135	2.4639263
GSM2528144	2229	0	1.4236691	2.428289	4.6514122	3.0469384	1.0319681	4.4015157	5.9042054	1.163061	3.6623867	4.9453274	2.8743508	3.4566774	2.8741006	1.3755793	2.4360896	3.863388	4.833307	3.3094296	6.2095709	5.8831931	2.7662232	1.6761847	3.3691377	1.9770292	4.420591	2.2331098	2.9785036	6.8383507	2.8885088	2.3289258	5.5392998	5.1792955	1.2566593	4.430745	4.7312011	3.9229902	3.1723343	2.8830292	2.7648965	4.3244918	1.5642989	1.8031805	3.9763798	4.5747079	4.4572641	2.1251284	2.7508794
GSM2528145	2236	0	2.534592	2.8370203	4.5334287	2.267396	1.3615236	4.8286416	5.7626392	2.1726732	3.2290234	6.2488479	2.3367685	5.4915418	2.7371517	1.6861884	2.4676173	4.2253248	4.2854325	3.6750568	5.813758	5.6594841	1.3543559	2.7603104	3.6310842	4.0626543	3.9420479	1.7302709	1.6148136	4.5954956	2.817651	1.2818288	6.5273791	5.0470005	2.0274721	5.9280407	3.762477	3.0079353	5.3115298	2.1267587	3.953011	6.2546599	2.2068784	1.441816	5.4331363	4.6432198	4.0637526	1.7853016	2.188133
GSM2528146	2252	0	1.8361373	2.4088088	4.8236808	4.1779145	1.0566779	3.2980367	4.5904093	0.6046374	2.5763488	5.1563362	2.7271008	5.276866	2.7460642	1.4309007	2.9954283	2.6863968	3.6474693	2.7671385	6.236478	5.1343768	1.7550587	1.4758839	4.1981403	2.3431592	3.7659357	2.5940499	2.6776917	6.9963146	3.3653561	2.7036036	4.9944003	4.8770213	0.6732794	3.3937992	5.0280914	1.6376772	3.526916	2.381449	1.7757927	4.4629003	1.6381485	1.3579543	1.0463079	5.3628616	3.5416386	1.4795541	2.282246
GSM2528147	2181	0	1.6732989	2.852395	6.2677965	2.310769	0.9027298	4.4876564	5.5420256	1.574461	3.291575	5.0973915	2.5077656	2.9978226	2.9933735	1.6876618	2.8236063	4.016885	4.1534759	2.7605923	6.0921463	5.698369	1.415491	1.5232502	4.0601233	2.8297708	3.9144959	2.1073057	1.9787232	7.9980213	3.5467422	2.2481683	5.3792428	4.3519458	1.1997458	4.6874863	5.1915603	3.0180137	3.6495227	2.8606159	3.5149241	4.8987753	2.0946131	1.4451492	4.8243683	4.4681565	4.2142703	2.1240887	3.0372335
GSM2528148	2098	0	1.8891161	2.094905	5.1639228	1.9769946	1.3619585	3.6015988	6.5966029	4.6947115	2.7572086	3.844562	3.3598709	3.193967	3.676915	2.0668909	2.1393754	3.0977541	3.7635816	2.4087815	4.9335902	4.7615728	1.8049917	1.1022775	3.3017667	2.7594753	3.8315296	2.2749159	1.5875851	4.8628212	3.5151284	0.7775122	5.6119706	4.3934609	2.299299	4.0501062	4.163772	2.1561618	1.7199891	3.1819399	2.6955528	3.1135829	1.1233109	1.6199898	5.2137525	6.8609198	4.1797758	2.5738448	1.6478514
GSM2528149	2207	0	2.2335478	1.6531048	5.2889204	2.397192	0.8802302	4.1746916	5.1194922	1.3735576	4.8987351	4.5549321	2.4120567	6.6462534	3.2317876	1.8183405	1.6245574	3.8800181	4.7725399	3.6137334	6.9404295	4.0103697	1.8130899	0.8927669	3.101572	2.7064751	5.0498462	3.180745	1.4741063	6.0567665	2.4945998	1.4427598	5.3051961	5.0149786	1.3032982	5.2533573	4.9332574	3.7683273	2.6007423	2.7994861	2.6687985	3.8514546	0.9441233	1.0283938	2.4543738	5.8927422	4.0116532	2.2838665	2.7902396
GSM2528150	2202	0	1.3797735	1.9207502	5.9472554	1.779322	1.0084355	3.831722	4.651679	4.1356382	4.3875851	4.4269818	2.7742405	6.1089192	2.9011133	1.5249129	2.6715055	3.0155114	4.1275832	3.5006603	6.7246373	2.9010093	1.7876622	2.0788595	2.828035	1.7629455	2.8995395	1.9105887	2.0930814	6.8090041	3.6307113	0.6359595	5.1593999	4.605526	0.6781681	4.4212678	4.810096	2.4444957	2.4531657	2.621885	1.8170353	4.9915513	1.4694272	1.8800746	3.1508966	5.7160163	4.2907459	1.8154734	2.7450042
GSM2528151	1500	1	1.870939	2.2791688	4.2869063	1.7471191	1.0124341	4.3875441	4.7800346	1.1846754	1.2531215	5.5755885	3.8130847	4.4764341	3.8080019	1.9482463	2.1207583	4.0078167	4.024446	4.3038266	5.4247826	3.9380119	1.7794814	0.8094971	4.0384487	3.7950513	4.0555522	3.7504525	2.0649976	6.1987942	2.9072638	1.8606228	6.9523348	4.6201079	4.9450558	5.5329689	4.2609916	2.9552639	4.3942299	2.3186413	2.6666027	6.1222978	1.4395074	2.0878365	6.5892332	4.6484839	3.813798	2.8586508	2.7522205
GSM2528152	2231	0	2.1708477	2.0592328	5.784442	2.3137785	2.8444969	3.680557	5.0533442	3.7321084	4.1606433	4.8404187	2.2695763	5.4313109	3.3752905	1.475895	2.4767047	3.1941197	4.5843352	2.5393806	7.0781225	4.5994757	1.3880765	2.5189026	2.9611259	4.2702306	2.9708357	2.1212047	2.2328028	3.2411431	3.3109393	1.4129114	5.6995667	5.4032583	1.3875352	6.373875	5.4712496	3.7640427	5.5792546	2.6543784	2.7135533	4.9524383	1.3040741	2.4042307	5.7129229	5.8742926	3.9848399	3.9064031	2.9615597
GSM2528153	2222	0	1.5286106	3.2148336	5.1693704	3.6161175	0.7677484	4.7246957	5.0249511	4.0052983	2.1644466	5.3614721	3.2062818	2.6302124	2.7633625	1.28082	4.0378078	3.0596127	4.0403161	2.2249683	6.1460561	5.709785	1.0414592	2.341529	3.7000383	2.7195379	3.1073631	1.7495775	3.9090331	5.2489578	3.8158441	1.5280454	5.8142447	5.0165183	1.2154337	4.92204	4.3496213	1.8089502	4.6266016	2.0097015	2.5650112	5.3748376	2.7214444	2.312271	6.7351537	4.0953066	4.0327231	1.7186177	2.8031126
GSM2528154	2053	0	2.4005872	1.8057161	5.2842712	2.24724	4.4118796	3.4069431	5.4716436	0.7057626	4.8090377	4.151931	2.8495014	5.7579496	3.8282998	1.5027453	2.274459	2.400032	5.8858828	3.5093778	7.2063186	6.1302269	2.2039698	2.0130542	3.0076883	2.8358799	3.2832275	2.2597471	1.7495359	10.6354077	3.9307749	2.6540452	6.4651061	4.3877049	0.7203166	4.4282275	6.0230535	3.6677905	2.7309905	2.7993286	2.3970655	3.7896265	1.5719739	1.4375606	2.8346883	5.4767448	3.9500985	2.3005731	3.1486248
GSM2528155	2222	0	2.6561095	2.6291486	4.8738971	1.7983845	1.6669944	4.8136382	5.0504547	1.0996798	4.2419183	5.0603373	2.8429669	4.9578339	2.3504314	1.4229778	1.1180699	4.0857746	4.5971691	3.692743	5.8754293	5.809773	1.1769574	0.5942406	2.9246797	3.3009716	5.8835608	3.1216336	1.8206887	5.7427015	2.3258487	0.9354115	5.8266866	4.9592773	1.4595405	5.4553136	4.2761602	4.311894	4.5109436	2.3328293	3.423248	4.6207911	0.822024	1.4141223	4.3088121	4.9001076	3.3344611	3.4845598	3.4535449
GSM2528156	2217	0	1.395525	1.9653699	5.3361538	1.8447214	4.0110805	4.2917413	5.5359571	5.0946802	4.6188887	4.759959	2.1334851	5.2623331	2.8256274	1.8595345	1.4155355	3.6090395	4.3048903	3.0472261	6.3034441	5.6444475	1.313856	1.1428403	2.8891337	2.517142	4.1827209	2.6588372	1.6121867	5.3785287	2.6041059	2.1721124	6.0483363	4.9359833	1.5305396	4.394485	4.1511291	3.1344456	2.8889706	2.6526355	1.6935092	4.8028199	0.8693792	1.2897608	5.0093842	5.5588322	4.0029739	2.4392787	3.0149242
GSM2528157	2195	0	2.862098	3.29344	6.069878	2.87879	3.444091	4.086325	6.067183	2.976301	5.846322	5.029838	4.051468	4.944911	4.103662	2.877551	3.074188	4.012321	4.927406	4.071135	7.50017	6.741936	2.686695	2.901409	3.552931	2.854095	4.149625	3.174267	2.842367	7.924362	3.926829	3.560432	5.881527	5.158657	2.026743	4.635417	5.624242	3.246326	3.181185	3.282552	2.924486	4.000939	2.457339	2.77707	4.129718	6.44721	4.627502	3.42572	3.616874
GSM2528158	2188	0	1.7443975	2.9724313	4.9041878	2.4105893	1.6414631	5.2514507	4.8954663	1.2217278	0.250504	5.5783817	3.1332056	4.4671561	2.9670587	1.7323373	4.1826469	3.7095514	3.7677968	2.6787518	5.4318919	4.887093	1.9265724	1.7264711	3.5776901	4.1812073	3.4600483	1.2996837	2.0718268	4.9360852	4.4503776	2.414686	6.4557404	5.2097366	1.4974466	4.8946757	3.9248137	2.0114994	6.0658574	2.7572326	2.7461207	6.1369156	3.69498	2.8398046	0.7839975	4.2485568	3.9137698	2.471519	2.7612237
GSM2528159	1746	1	1.9434425	3.3142594	5.0822369	2.0056585	1.5452816	4.3086563	4.7958426	0.4355376	4.8859949	4.5823508	2.5698133	4.7211878	2.8170651	1.9982383	1.752358	4.1586898	4.2576584	3.4942001	7.5549658	5.6398884	1.5062123	1.2439005	3.2392757	2.7734497	4.1179621	2.9158212	1.8115524	6.0603842	2.3718874	1.9156278	5.3533816	4.5578633	0.9560552	4.9400394	4.4262386	2.9913624	3.1053907	2.9205758	1.7706453	4.8586761	0.9960317	1.4198972	4.7517018	5.6419034	4.0419912	2.5920739	2.9105072
GSM2528160	2194	0	2.6541808	3.412921	5.2023605	1.2245487	1.2011642	4.7607996	5.2473475	2.9342151	1.7616665	4.8781532	3.1597727	4.860738	3.8078896	2.7266075	1.6423141	4.2483692	3.8830313	3.1438127	5.9124999	4.9117468	1.4094205	0.9457889	2.9802927	3.168886	5.1336752	2.8594296	1.379802	5.1166961	2.5744947	1.2199954	5.3179975	4.5270271	1.67286	5.1803326	4.865544	2.5050377	2.313301	2.0917003	2.3457692	5.3739607	1.0035239	1.5043184	4.3015228	5.3159946	4.1055638	1.9107496	2.3078415
GSM2528161	901	1	2.0521994	2.9190347	5.3896555	1.9332603	1.4186889	4.6613228	5.2519828	0.9222541	3.5845478	4.940236	3.0663429	4.8173585	3.0122299	1.3700891	2.1409535	4.5868615	4.2299668	3.306202	6.432952	5.6754732	1.5433232	1.2021226	4.2958461	2.7107582	4.9313296	2.0219831	1.7275638	6.2867192	2.6577656	2.0053226	5.7491614	4.9215314	1.4673643	4.535761	5.0634741	3.4299647	3.5186302	2.9422518	2.6058983	5.2922875	1.2719036	1.5563758	3.5302456	6.4026847	3.7055155	2.1955036	2.60501
GSM2528162	1191	1	2.1139541	2.8793053	5.6429839	2.3602597	0.9838997	4.2297601	5.5951606	0.8107936	4.2685157	4.9366836	2.5640634	4.7882325	2.8076451	1.8073204	1.8609493	3.9809072	3.6901714	3.7997225	6.9982824	4.9971884	1.6440269	1.4676186	3.844402	2.8691134	3.9851345	2.8351891	1.6622677	7.0167586	2.3644017	2.8906613	4.6902689	4.7056851	1.1431422	5.6711085	4.7591191	1.9526486	3.6612522	2.9133147	3.1619276	4.3197655	0.8360253	1.6865811	4.5407399	5.4792941	3.0238224	1.5378837	2.6083996
GSM2528163	2129	0	3.281049	3.089717	5.65876	2.770467	2.543923	5.177688	5.751865	2.872512	4.785459	5.689398	3.301047	5.670993	3.813881	2.734962	2.523998	5.74713	5.183943	4.288791	6.649028	6.239591	2.40029	2.257336	3.965682	3.608852	5.685581	3.377084	2.544312	6.309544	3.430705	2.354357	6.281073	5.577901	2.98953	6.008648	5.058627	4.729135	4.054511	3.118014	4.203231	5.287146	2.332023	2.474959	5.614959	5.66811	4.255153	3.477294	3.384922
GSM2528164	2137	0	2.86307	3.8230779	5.2428285	1.3657532	2.2453879	5.2377392	5.2467098	1.0175424	3.6296482	5.4134421	2.7424613	5.1527501	3.1446254	2.1319233	2.413275	4.4366529	4.4635065	3.4442192	6.2198792	5.3510808	1.5202556	1.4077748	3.3190377	3.3516609	4.6611728	3.032574	1.317516	6.3427765	3.1952586	1.5919856	5.4224312	4.3535337	1.9109813	5.4817895	2.7166089	2.8847826	2.7177199	2.0622769	1.4697509	5.0558806	1.386586	1.794789	2.8891901	5.8312589	3.6315029	2.8798011	2.5892479
GSM2528165	2048	0	1.5488212	2.3119131	4.6883379	2.8688814	2.1691359	4.4980713	5.033184	0.658015	4.5788251	5.4319289	2.6423679	5.4891579	3.434396	1.7563747	1.7816556	3.6485948	3.7014681	3.7206568	5.3057098	5.4249056	1.732968	0.7797887	3.1275475	2.7430653	4.591008	2.4557675	1.8548299	4.015525	3.5694771	0.9627327	5.6520087	5.4327039	1.3717265	3.6307717	3.2946162	4.0631766	3.4120205	2.1920266	2.004943	4.4905166	1.1982266	1.8102688	2.9993389	4.9810967	4.3152842	2.750578	1.71367
GSM2528166	2202	0	3.822073	4.019516	5.029865	3.127678	4.145926	5.927751	6.079334	2.593332	4.98863	5.510068	3.438034	4.931313	4.029562	2.722385	2.900648	5.50421	4.790463	4.18468	6.60078	5.971668	2.665412	2.35126	3.935502	3.263632	5.236537	3.317633	2.50734	6.711461	3.78151	2.715166	6.772423	5.933537	2.848044	5.733017	5.186627	4.233798	4.643913	3.286449	4.033609	4.999881	2.249177	2.562583	5.758708	5.699579	4.367812	3.293674	3.635569
GSM2528167	2083	0	2.4794207	2.295084	4.5340499	1.796166	4.7691673	4.5199819	4.5754641	0.8572475	3.931461	4.8602107	2.7732036	5.5308047	3.0434706	1.8033832	1.5952983	4.0053304	4.037486	3.8301883	6.3697836	5.3635678	1.2968784	1.3704751	3.5419437	3.3498968	6.1865752	3.5173908	1.6127725	6.2973654	2.2714687	2.0518013	5.4386162	5.0971822	1.2773391	5.0884519	4.8918968	5.1966439	3.9978816	2.5585388	3.415047	5.4393631	0.8661442	1.3024183	4.1829002	4.8081433	3.8761566	2.9414676	2.6109561
GSM2528168	2119	0	2.5120532	1.7984149	4.7096748	1.94784	2.261666	3.9970125	5.5484413	4.9184594	5.2873108	4.1030827	2.4279387	4.2686585	3.2706726	1.886185	2.1009268	3.4410219	4.3563179	3.3236862	6.6411608	5.8197439	1.8745157	0.8225306	3.6356119	2.9270978	4.7363145	3.2332214	1.8047723	4.9705547	2.7225626	1.2345466	5.5035483	4.3420323	1.4247314	3.6619183	4.4738474	3.7363458	2.6734649	2.8519431	2.7214585	4.3567577	1.1516746	1.5735901	2.7912318	6.3057346	4.1605444	3.1420546	2.6207627
GSM2528169	1886	1	2.6561078	2.0040991	3.2957161	3.1706008	0.6043652	3.4532387	4.9806733	0.5479922	3.4633308	4.27481	2.4309183	5.6416146	3.2202128	1.9600377	2.0613774	2.6347937	4.3377337	3.6456701	7.0116399	5.6729242	2.6078921	0.8394925	3.5916339	2.358173	3.3261783	3.0451462	1.660651	7.9886467	3.4334174	1.6320391	5.0436451	4.847152	0.7650081	2.8724303	6.2304219	1.8656808	4.007696	3.3030667	2.0515559	5.093731	2.025304	1.6622637	4.9004142	5.5924645	3.629772	2.0774986	2.7195744
GSM2528170	2179	0	2.237831	3.0042028	5.1432555	1.4668726	2.8006276	4.5300221	5.3827567	0.83984	3.8364695	4.7724834	2.8071603	4.9787698	2.8654141	1.8236363	1.4404658	4.1479806	4.6046672	3.7801234	7.1816547	5.290771	1.3207794	0.9364815	3.4532776	2.3745156	3.96381	2.7770588	1.7870582	6.7287707	2.643403	2.250065	5.9759636	4.5124685	1.0602481	4.5977211	4.9841733	4.0161469	3.4335872	2.3031082	2.2076289	4.7966761	1.0900603	1.2398827	5.1171506	5.1554335	3.5757307	3.114981	3.1148486
GSM2528171	2024	0	2.5043833	2.0047798	5.2997318	1.8690395	4.3108305	3.8652616	5.3989619	4.5270807	4.5475961	4.7202979	2.5553672	4.853591	3.057364	1.7027746	3.1201142	3.7191493	4.970001	3.9476706	6.5686774	6.2939183	1.6611312	1.4282803	4.0583256	4.1258424	3.7180809	2.3713487	1.4924843	6.2457252	3.3168732	3.5068637	5.9646365	4.5695982	1.0013043	5.3434087	3.495491	2.3827904	3.3369015	2.879765	2.6210068	5.2100019	1.6258264	1.3525443	2.8714144	5.786	4.6690654	2.1096771	2.7286121
GSM2528172	2152	0	2.113548	1.6269856	4.9152683	2.9226625	0.8626704	2.9159695	5.3274962	0.5951581	5.0338136	4.0901266	2.3114171	3.1174205	3.3523345	1.4363914	3.5337336	1.8765141	4.0834271	4.3952585	7.4636525	5.6590632	2.0950013	2.2065977	3.5321235	1.2543694	4.7689673	2.4552696	2.43277	9.3001427	4.3034905	2.2835707	4.9244752	5.0425267	0.6878454	5.1609278	5.8352442	3.7394118	2.6401175	3.1772967	2.7863228	4.2451473	1.912494	1.7635677	3.9269075	5.7341574	4.4561878	2.6380485	3.1018569
GSM2528173	2019	0	2.1698705	2.4561454	5.35223	2.2891615	1.1483095	3.5220581	5.8320862	0.4027171	3.8755537	3.7025194	2.767036	5.8002431	2.4852813	1.7930325	1.6028409	2.7247915	4.605409	3.1830724	6.5330536	5.9427651	1.4392529	1.250451	3.826393	3.7057884	3.1652648	2.9449319	1.7960252	6.9328378	2.9139121	2.3127824	4.8850696	4.6644017	2.7899416	5.2748027	5.5558747	1.7256867	3.1046859	2.5290212	2.1804192	4.5100391	1.0831626	1.7154384	5.6838444	5.3729351	3.7787928	2.5181236	2.9244568
GSM2528174	2173	0	1.9960132	2.9921695	4.4835642	1.9688867	3.0523371	4.3008334	5.0331666	1.776363	0.5789915	5.2489438	3.5024309	3.8156141	2.9470405	1.4094232	3.5500496	3.9714722	4.3841649	3.5083452	5.41038	4.5853066	1.4542302	1.3391779	3.5601725	4.2210759	3.3658902	2.112995	1.855811	4.9415178	3.8574231	2.7854416	7.0563738	4.9434779	1.7020331	5.2060793	4.1818988	5.3263698	7.6025343	2.4482152	4.0782061	6.4386483	2.9573674	1.7609499	4.5888718	5.04835	4.0109071	2.2663651	2.7940887
GSM2528175	2173	0	2.0319473	2.1866123	4.697053	1.474978	1.4578154	4.7755757	4.9103821	0.7564876	3.5230116	5.1209763	2.4041125	5.2434038	3.4080411	1.9875232	1.3318757	4.3805536	5.0449989	3.6350551	7.5219873	4.7269813	1.5086959	0.9484753	3.1870596	2.3899104	6.1966376	3.3993645	1.8073804	6.0793089	1.9684395	2.2787442	5.7909787	4.4574619	1.3656071	5.7216244	4.6736446	4.2245148	3.1950155	2.6145729	2.9346526	5.31682	0.9854645	1.0584676	3.9127762	5.7835776	3.8352986	2.4424116	2.5261724
GSM2528176	1899	0	2.3226526	3.5486668	4.5506894	1.7390123	0.256034	5.194815	5.1388164	1.0689764	3.4798008	5.3691005	4.1699445	4.4298596	4.0019317	3.5361795	2.0341946	3.4501639	2.6958961	3.0520789	5.2401562	4.8064895	1.7867268	1.4146775	4.4713399	2.9568138	4.0623529	3.5621013	1.2266884	4.1379711	3.0902274	0.9217003	5.0711616	4.6780617	2.171096	4.0174329	5.4277012	2.8249156	1.9500873	3.3867617	1.0802934	3.7181673	1.5867294	1.7395242	2.6392915	5.1652766	4.3164079	2.6563784	3.3432646
GSM2528177	2016	0	1.8713485	2.6405283	5.7629297	1.5828763	3.7018853	4.66144	5.5463336	0.9767765	4.8075153	5.0994923	2.5879251	5.4718598	3.2644323	1.4885565	1.9416094	4.014185	3.725677	3.3091686	6.9936527	6.0568895	1.6142656	1.2277173	2.8457884	2.5424686	3.8820132	2.4889895	1.5706818	6.5311223	2.3619324	1.3683393	5.7787732	4.4934763	1.5033404	5.8817207	4.6476569	2.9026307	3.271435	2.4773499	2.5459743	4.8613663	1.0206208	1.3306653	4.6736792	5.2160217	4.0753371	2.6450847	2.9222982
GSM2528178	1961	0	2.0497273	1.5686953	5.1990909	1.9058054	2.1382127	3.5171675	5.157414	1.2573214	3.3623123	4.0797064	2.5212958	5.389783	3.3424234	1.4540767	2.1356797	3.0677954	3.9799978	2.4868355	7.4436094	5.043428	2.1937597	1.4845539	3.4006111	2.0810707	4.9545117	2.5126279	1.7787198	7.9538404	4.0912554	1.2676608	5.117303	4.5025704	1.2452904	5.3708315	5.4630691	3.4188826	2.4486995	2.8098094	2.1195248	3.9084579	1.1803953	1.6086662	3.5246896	6.1258755	4.0808729	2.5224994	2.3322485
GSM2528179	2070	0	2.1652702	3.4375048	4.9922573	3.7070257	0.5846391	4.6782957	5.228537	0.9117293	0.5767848	5.2707256	2.7777837	4.2727902	2.9498401	2.1444969	4.2051074	3.6726928	3.8899085	2.8529989	6.2066941	5.5125287	1.2063243	1.4389065	3.6930453	3.2530721	3.463856	2.6526492	2.0460912	5.9401097	3.7324897	2.1663328	5.3683816	5.419301	1.6383826	5.4989391	4.3990736	2.39684	3.3293209	2.7217919	1.8824552	5.6162724	2.3965302	1.4488589	5.0481995	4.7282823	3.5093542	2.0270283	2.4844817
GSM2528180	2089	0	1.3863329	1.5968182	5.5034984	3.6131021	0.6191697	3.6136283	4.5138476	0.3528386	4.2716013	4.0374862	2.4626788	2.1182691	3.0630115	1.3018158	2.9501328	2.8255233	5.0352184	3.3004592	7.5675193	5.4461529	2.0201214	2.1691833	3.3492514	1.4828824	4.4739231	1.880788	2.5720858	8.1242447	4.1716326	1.98243	5.5502051	5.1439777	0.7950174	4.5315367	5.5038159	2.9832963	3.7279362	2.5420218	3.0512972	4.03343	2.3543227	1.6811177	2.2815432	4.8372317	3.9652269	1.8144393	2.3925526
GSM2528181	2143	0	1.5773913	3.9470072	5.2683	2.4508709	2.2560002	4.8782127	5.4605294	0.3343006	3.9717222	5.1463289	2.6525217	5.3221709	1.8325568	1.7581743	1.5944525	4.0089976	3.8909967	3.2849801	6.011869	4.6868313	1.1589444	1.1201001	3.7697717	3.2718115	2.8949412	3.2130284	1.6736511	7.3181642	3.0639521	1.8869865	4.9581728	4.5323701	1.1702164	5.5625696	5.6535985	2.8336401	3.3552633	2.7828928	2.0707072	4.5447259	1.3236134	1.4829807	5.4274737	5.0011702	3.6308293	2.7358686	3.2295378
GSM2528182	2138	0	2.2081181	1.716655	5.3141805	2.3481558	2.8988526	4.0081949	5.0033745	3.0966566	4.3268065	4.6022694	2.3251783	5.8955407	3.3973362	2.1015599	2.7437398	3.7552833	4.1092489	3.3636862	6.3858624	5.6097865	1.7290425	2.0013733	3.5751345	1.8278147	4.4245785	2.3777832	2.7426669	6.8342576	4.2754323	1.7743329	6.2832239	4.9027203	1.1450106	3.7569201	5.1466907	2.8675045	3.0248012	2.8442336	1.9682075	3.9136151	2.3809729	2.6389741	4.7617484	4.9589373	3.5999993	2.0473457	2.5314763
GSM2528183	2062	0	3.101468	3.091278	5.713141	2.875618	3.923013	4.940177	5.546725	5.32442	5.096969	5.331873	3.431483	6.725615	4.079731	2.768066	3.091283	4.641336	4.878072	4.57499	7.63388	4.898289	2.323642	2.510012	3.715228	3.348145	5.151124	3.213599	2.879407	6.674219	3.479858	2.03085	6.037516	5.241999	2.33956	5.844851	5.563868	3.918422	4.128801	3.474584	3.980454	4.278676	2.041481	2.764312	4.378259	6.413413	4.639773	3.174489	3.68948
GSM2528184	1684	1	1.8359627	2.2412857	5.4077231	2.1310445	3.6145734	4.5449498	5.1862877	3.1969112	3.9851529	4.9844595	3.1890456	5.0072337	2.7547711	1.7391959	2.1350798	4.1056638	4.4051022	2.3931	6.5507601	5.3127907	1.4113123	1.3397085	3.5782758	3.3211933	4.8717642	2.1822409	1.5547473	4.7497051	3.7684444	1.3064192	5.5002066	5.0051356	1.0895619	5.2523911	3.5817067	3.534547	3.9752468	2.8824895	2.9814031	5.16253	1.4930089	1.9190338	3.9193853	5.3648529	3.9803521	3.2800897	2.6230076
GSM2528185	1563	1	2.4257824	2.7677088	4.9527028	1.8514482	5.6424828	5.0998013	4.9124864	0.8503936	0.6525691	6.1410077	2.450573	4.3159979	2.9703336	1.807606	3.0418473	3.6702262	4.2876569	3.1075052	5.6472367	5.2734815	1.485545	1.3964343	3.994445	3.616533	4.4984339	2.1047569	1.5446895	5.1097294	3.6657715	2.0853522	7.0050434	4.7800886	7.1399307	4.4205014	3.9551587	2.4309864	5.2235884	2.2868168	3.6551467	5.9019453	2.4601277	2.5465852	4.8366544	4.7535238	4.3912865	2.5438289	2.1550015
GSM2528186	1973	0	1.4520016	2.4739662	5.6895932	1.9304516	0.9091281	4.0994436	5.3706739	5.4388882	4.7824628	4.909293	2.5021487	5.7711627	2.8926693	1.8601562	1.6381258	4.0289039	4.1507071	3.0963065	6.581134	5.1364482	1.4349193	1.2287937	3.0646266	2.2773933	3.8748841	2.4952893	2.1323842	6.4003225	2.7220446	0.8924707	5.21958	4.698822	1.3114437	5.1349078	5.3116169	2.8945621	3.173183	2.8840871	2.651765	4.3595389	1.1037888	1.2264606	3.4546793	5.4339103	3.7718442	2.1194712	2.0815563
GSM2528187	2091	0	1.5255415	2.1453761	5.5699331	2.184957	1.2723646	4.150579	5.1940793	1.2593759	3.943014	4.7178992	2.2967156	3.7226567	2.7955501	1.4117118	3.4766944	3.8038396	4.4920801	3.1467324	6.9063248	6.2431864	1.9845146	2.1599549	3.4822776	1.7455773	3.8228408	2.2044884	2.6078584	10.0406722	3.6025337	1.8744359	5.8040979	4.654875	1.1305297	6.806235	5.7058849	2.4236085	4.1063851	2.2786078	3.7604673	3.6640532	1.5548205	1.6055567	1.7469091	5.9735515	4.2644403	2.2619305	3.0168124
GSM2528188	2095	0	1.8011717	1.8516208	5.1494183	1.0391372	1.4847406	4.2309806	5.4344112	3.7589032	5.065908	4.4563992	3.085056	5.8735544	3.2251578	1.7814108	1.9851462	4.3081063	4.3983479	2.9906453	6.8116348	5.0137853	1.5441344	1.6756879	3.257889	2.5497231	5.0095472	2.3508878	1.4321199	6.944175	3.802941	0.724357	5.9989268	5.0774617	1.4658958	4.2981757	5.2343993	3.1393187	3.4895625	2.905379	3.1914528	2.9841469	1.2313961	1.6847315	2.8953382	5.9042369	4.053275	3.031453	2.4101177
GSM2528189	2027	0	2.2719366	3.4052412	4.7115387	1.3856556	1.4037996	5.4827592	4.6734989	4.4418964	3.9555865	4.9976064	2.33222	4.9484181	2.9123395	1.9641952	1.2288728	4.8951552	4.0004545	3.0834846	7.3652572	4.6730005	1.4114551	1.0341159	3.529035	2.4310064	5.4539647	2.8655117	1.3309565	4.6644702	1.2839576	1.1140147	5.6273504	4.9123558	1.1093687	5.1240438	4.2940984	3.3343107	4.4738025	2.5336309	3.3243314	4.7296252	0.6224224	1.3467855	3.5725105	5.3960335	3.5156046	2.3291445	2.346926
GSM2528190	2118	0	1.9071569	2.1969764	5.0392997	2.5981894	4.0827124	2.8055059	4.9808257	0.7637517	3.374904	4.691122	2.9846554	6.6339746	3.0189222	2.2172304	3.4943543	2.4915164	2.309106	4.4126245	7.410507	5.767059	2.1181866	1.6347642	3.0418347	1.3657678	2.5150204	3.1140379	2.8167357	6.5061036	3.7713626	3.7848086	4.5197761	4.2418854	0.87385	3.6420579	4.1282467	2.1351832	2.5174727	3.0494156	1.4813467	5.8105544	1.8896206	1.7734186	4.7232857	5.777669	4.7561795	1.5730944	2.290997
GSM2528191	2070	0	2.969986	3.095359	5.546521	2.937424	2.65788	5.028216	5.420433	2.361681	5.064729	4.946873	3.426813	6.559725	3.752043	2.782487	2.886283	4.691562	5.009021	3.750413	7.308899	5.91412	2.508909	2.535141	3.982739	3.338227	4.423495	3.077378	2.909251	7.360199	2.997495	1.975226	5.906677	5.86203	2.393627	5.810268	5.294397	4.008424	4.347848	3.483153	3.583321	4.986441	2.146551	2.41475	3.934261	6.640558	4.634238	3.474378	3.200173
GSM2528192	2075	0	2.771734	3.160175	5.569753	2.59843	5.340568	5.156902	5.756004	2.089155	4.765333	5.113898	3.869396	5.327427	3.621154	2.751057	2.504	4.516531	4.803954	3.954538	6.330534	5.704094	2.551178	2.21797	3.952586	3.175287	6.05788	3.662779	2.81744	6.066633	2.448659	2.910492	6.401849	5.621214	2.413748	4.881499	5.413944	5.357933	3.692946	3.502831	3.250954	4.270837	1.63914	2.420219	5.577494	5.795943	4.404132	3.897244	3.841192
GSM2528193	1956	0	1.9178939	2.1556371	5.5813733	2.1992195	0.462859	4.2363132	6.160336	4.3773762	2.3336022	4.8021609	2.5952849	3.1766072	3.0942584	1.4644259	3.6603104	3.9038472	3.6511097	2.7658194	5.9072377	6.2495942	1.5377745	1.2113113	3.9960333	2.4207286	4.0383522	1.8308281	1.9351643	6.1848803	4.2699167	1.4039224	5.9425066	4.196847	1.5131693	5.3232586	4.0264664	2.9253896	2.9118151	2.3461925	3.3021749	4.1174771	2.2644521	1.7042744	4.1833007	5.6692111	3.3716627	2.443638	3.0044809
GSM2528194	2110	0	2.800002	3.169058	5.894678	3.473767	2.947618	4.648146	6.388567	1.675262	4.566814	5.480015	3.182713	5.633691	3.38612	2.764333	3.463456	4.435177	4.844494	3.535116	7.125303	5.408378	2.324528	2.681431	3.738429	4.326721	4.176293	2.772997	2.765426	7.834464	4.327623	2.623565	6.02365	5.225969	2.793745	5.655178	5.694897	3.547552	2.742304	3.572384	3.452702	4.749384	3.27556	3.023305	5.705651	6.027404	4.602576	2.891563	3.399603
GSM2528195	629	1	3.441463	3.075221	5.339551	3.10815	2.667005	5.321291	5.934457	3.015556	3.970104	5.249727	3.701591	4.140547	3.47472	2.538654	1.982995	4.97136	5.307282	4.245551	6.863747	4.588079	2.449556	2.093326	4.511275	3.246916	5.461526	3.698683	2.988987	5.308605	2.228946	3.123061	5.797439	5.667257	2.454624	5.383708	5.296285	4.571595	3.803762	3.197051	3.389677	4.467166	1.304158	2.193921	4.527994	5.394397	4.052321	4.152743	4.05523
GSM2528196	2027	0	2.79501	3.385273	6.299436	3.086428	2.957003	4.843567	5.997498	1.377245	5.362716	4.99004	3.567434	4.764605	3.602121	2.683074	2.994978	4.267741	4.601491	4.08699	6.521736	4.853041	2.672277	2.810624	4.200845	3.005672	3.554355	3.931903	2.635997	7.307945	3.840102	3.320383	5.887085	5.472628	2.358914	5.370965	5.858067	2.786078	3.34415	3.456514	3.238405	4.98994	2.36536	2.835731	3.570586	6.199491	4.333264	3.507524	3.664095
GSM2528197	1975	0	1.704275	2.6499437	5.5629755	1.4216705	0.9233177	3.7193745	4.6666771	0.3508142	3.5751859	4.5026919	2.6512778	4.4838364	3.2768736	1.9249146	1.9608107	3.0483105	4.263757	3.9349509	7.1948789	5.5006477	2.6095987	1.9801924	3.2072644	2.874845	3.9680578	2.6528062	2.0487286	7.5331464	3.9112508	3.2030976	5.3073706	4.800171	0.7789204	5.1516183	5.3927104	1.6646869	3.2348532	3.0301856	1.5708076	3.5368989	1.1384392	1.2095019	3.3732337	5.5476339	3.6032236	2.2740946	3.1300596
GSM2528198	1970	0	1.8049745	1.7617035	5.1134165	2.985366	0.9896113	4.0684589	5.4236965	0.4650329	4.9911793	5.3914017	3.2076464	6.2788459	2.9291617	2.1422197	2.0323889	3.2519321	4.9158463	3.5122543	6.5276755	4.6378035	1.677507	1.127439	3.3652104	2.1688992	5.8678134	3.236902	1.9214707	6.1402803	2.5921364	1.5043905	5.5309791	4.8652615	2.3854316	3.7662752	4.9865278	4.3219726	2.7531599	3.4762143	2.9712356	5.2277365	0.937464	1.1541302	3.9561121	5.6019379	4.0027654	2.6316381	2.9541863
GSM2528199	2031	0	1.8738949	2.0283627	5.2226167	2.5529451	1.9515067	4.0233162	5.2935088	2.8924986	5.0440255	4.4693965	2.2216792	3.9012207	2.7679488	1.5203804	1.8268644	3.0260544	4.6692289	3.6809968	6.484686	6.3815837	1.6667269	1.3983085	2.8780467	1.8428027	3.9116879	2.9153983	1.4669688	7.7290012	2.9661524	1.7776308	5.3444147	4.4490947	0.9953464	4.5807096	5.1015764	2.8418634	3.1603553	3.0581442	2.8954327	3.8088055	1.1673735	1.005324	3.5570912	5.4236088	3.4828293	1.9631208	3.0348366
GSM2528200	2032	0	2.0523153	2.6917543	4.4372546	2.2002533	3.294385	4.7754463	5.0794487	1.808652	4.8208523	5.2293439	2.3269083	4.7319565	3.0711136	1.8510498	1.4228786	3.98581	4.6197114	3.180559	7.853661	5.2762471	2.0790779	1.057187	3.3501665	3.0189466	4.2567593	2.6929146	1.5900058	5.2029822	2.3962847	1.8559103	5.5207602	4.8606286	1.5942039	5.6906499	4.7596873	2.7739148	3.8278849	2.5476353	2.8170624	5.4931111	0.8942417	1.3332602	3.8257662	5.6330332	3.908061	2.1949964	2.8568677
GSM2528201	2032	0	1.8382121	2.9956859	4.8613082	1.4797355	0.917569	4.9389372	5.0893299	2.8194987	2.7121649	5.0589284	2.4386507	4.5102857	3.4450967	1.3796913	1.3338398	4.3699319	4.6765163	3.1825805	6.933887	5.106617	1.3844144	1.2078611	3.3213344	2.832948	5.0566127	2.5757853	1.2909354	6.854483	1.8943527	1.8879007	5.8202331	4.8799035	1.5379859	6.2963617	5.3211739	3.1956348	4.9648802	2.8745949	3.2457932	3.6846135	0.7706012	0.9336664	3.2280726	5.809718	3.7844052	2.00235	3.2805253
GSM2528202	2103	0	1.9921135	1.9714054	4.7885265	2.3089695	1.4562102	4.4029144	4.7704845	1.5565542	3.4398642	4.638188	2.238545	5.4140376	3.0613495	1.3425484	1.8760022	3.4919249	3.9641929	3.2391966	6.5093347	5.020981	1.949826	1.2409855	3.0492568	2.1728712	4.2240664	2.4183664	2.2158625	6.8484094	1.9440311	2.3995207	5.4688794	4.6783384	1.7959465	4.786911	5.5476869	2.890935	2.8034288	2.4070829	2.0906202	4.8000811	0.8210955	1.4018634	2.6971273	5.985175	4.1835496	2.1230398	2.9370019
GSM2528203	2090	0	2.3643399	2.5580751	4.9311951	1.8065125	4.8690902	4.5473387	5.2557713	1.7815265	3.5080504	5.0716124	2.9867704	4.8764165	2.8763062	1.7318648	1.5967386	4.3100503	4.4374748	3.4839002	6.4609661	5.5092835	1.3889987	1.1033516	3.5132683	2.6365405	4.8896953	1.9141845	1.9356204	5.7528657	2.4166901	1.8718071	5.7515278	4.8798764	1.4136457	4.6317022	4.6675237	2.8406283	3.1190884	2.690201	2.605048	4.7308832	0.9803338	1.2743643	3.9673125	5.4297231	3.7553886	2.4216611	2.7489794
GSM2528204	2045	0	2.4775213	2.1225318	5.3230454	2.3346917	2.9192467	4.0757888	5.4823	3.2654378	4.9526186	4.5028852	2.5934414	4.5883376	3.1683229	1.7968258	1.4313253	3.5429882	4.0103957	4.2737538	6.52827	5.3476792	1.5034632	1.2986759	3.9657109	2.2082368	4.9969921	3.2833466	1.7241041	6.1590186	1.8666856	2.6259909	5.8991064	4.8728091	1.4402716	3.788384	4.858401	3.799229	2.5374544	2.8877432	2.2017916	4.5955131	0.962309	1.3452887	2.8158884	5.1366564	3.936549	2.8829926	2.8253545
GSM2528205	1991	0	1.9520251	2.2685901	4.6163721	2.699235	1.7844969	4.3555935	5.3051287	0.8938858	3.8839192	4.7546615	2.8652454	4.733219	3.2740269	1.6711016	2.2593278	4.1416696	4.3706335	3.0722787	5.8289788	5.4467191	1.4855706	1.1879098	3.7540316	3.2167975	4.4584985	2.4035501	1.9786492	5.9126884	3.9812313	1.2543625	5.3330144	4.9873598	1.2472846	4.9984324	4.6025567	3.2453177	3.2173155	2.7568268	2.814163	4.3134587	1.8961213	2.0764957	3.2525529	4.7923269	3.8559847	2.8192132	2.5071276
GSM2528206	931	1	2.5004291	2.06598	5.2268733	2.0098091	1.1444721	4.0911124	5.0574337	0.6220566	4.5475025	4.630865	2.6110524	5.1745269	3.1497932	1.8040751	1.957878	4.2167825	4.1166542	3.0624495	7.0882626	5.0071266	1.6121154	1.4839398	3.1417682	2.8230997	4.9295703	2.3260112	1.5579574	6.4991513	2.8030261	0.8599345	5.5633787	4.9616674	1.49411	5.2873925	4.707445	3.6916996	3.1740162	2.8021352	2.5525255	4.3312664	1.0942384	1.7353528	4.4255152	5.6069711	4.3183542	2.024661	2.694479
GSM2528207	2048	0	3.114858	3.665234	5.724248	2.652954	3.5327	5.116858	5.587708	2.152372	4.504098	5.823262	3.365111	6.227139	3.991698	3.27263	3.00598	5.293551	4.790914	3.975756	6.710551	5.920742	2.58802	2.334344	3.971439	3.474341	5.527667	3.611107	2.711236	7.106856	3.290137	2.789714	6.994435	5.786273	2.699884	5.948894	5.615442	4.592986	3.816029	3.522473	3.098937	4.603659	2.105127	2.535887	8.021156	5.820283	4.591114	3.197504	3.768997
GSM2528208	2061	0	2.217907	3.195179	5.690302	3.52454	3.2154	4.199462	6.31455	2.040774	4.007328	5.467832	3.728075	4.581144	3.464335	2.561795	2.909145	3.853382	4.858868	3.470316	6.157314	3.622042	2.672729	2.444898	3.777153	3.344921	4.795747	3.101852	3.192116	5.460935	3.897178	2.347571	6.073869	5.675294	2.065421	4.577745	4.857632	4.186932	2.433467	3.883065	2.998259	4.385583	2.50295	3.045574	5.447227	5.964955	4.167946	3.023797	3.029944
GSM2528209	1893	0	1.9164453	1.444005	5.6811851	2.2291027	4.1043454	3.4753787	5.3780821	7.0179391	5.0007989	4.9250657	2.6835835	6.0195034	3.0888104	1.5421645	1.7773322	2.4300846	4.5719234	3.8595274	6.1485109	6.0580179	1.6575272	1.4035411	3.4419229	3.0330727	4.0876701	1.9722253	1.9782707	6.6316121	2.7946	0.8290492	5.3093886	4.341793	1.8400086	4.4522078	4.828136	2.9313016	2.2001361	2.6895526	1.8223348	3.3875133	0.9889486	1.0188819	3.5415936	5.4428313	3.7501249	2.6662926	2.7772855
GSM2528210	2068	0	2.70462	2.762992	5.340985	2.559379	1.649122	5.113238	5.440027	4.017399	4.6711	4.850093	3.555687	5.527355	3.707508	2.701897	2.561016	4.177972	4.756877	4.315524	7.074403	5.856135	2.538119	2.167227	4.018627	3.842708	6.988977	4.539928	2.502889	7.155108	2.947088	2.577817	5.991453	5.359648	2.548217	6.021691	5.763283	5.380643	3.448032	3.452262	3.515119	5.223331	2.428379	2.257789	5.095949	5.982957	4.132633	3.67767	3.666983
GSM2528211	2060	0	2.1607147	1.3829498	6.0902748	1.3447473	0.9121041	3.2589564	5.1162362	0.83857	4.376535	4.4541711	3.0010742	4.7452424	3.8717345	1.602284	2.4860193	3.7424972	4.9118203	1.8657747	6.2480401	4.5387049	2.0501945	1.3363804	3.0087082	2.8028633	3.801761	2.1734644	2.0517697	5.7709043	2.3989785	1.9387237	5.508208	4.9253038	2.6905117	3.8446508	5.7320752	2.0650764	2.5963074	3.1805819	1.546417	4.911365	1.3481169	1.134888	3.5340069	5.5618542	4.4897506	3.7502936	1.5446705
GSM2528212	1663	0	1.7363605	2.5772153	4.5870957	3.1496582	1.113107	4.1374515	5.3659619	0.4499842	4.1445561	5.4796917	2.0165002	5.6565136	3.1855076	1.4062085	1.9562532	3.8633806	4.1061406	3.7379266	5.6339087	5.4485396	1.3392655	0.8583068	3.3318324	4.226227	3.4842635	1.7355847	1.4088706	5.3582309	3.7616919	2.2118874	5.4149116	4.7359773	3.27042	4.889863	4.4922514	3.0079588	3.3842329	2.3578911	2.5419255	6.1389355	1.222566	1.2058161	4.4853456	4.9235581	3.6632156	1.6300874	2.5654571
GSM2528213	2052	0	1.5601295	1.1662835	5.0696694	1.8841354	3.5301542	2.4910479	5.1449008	1.926945	5.1814731	4.3942123	2.9764345	5.7011422	3.4752935	1.8916586	1.3978858	2.8806943	4.8447085	2.371433	7.789769	6.0556309	1.8385794	1.3259311	2.7580769	2.1203445	3.2326577	3.1034762	2.3717819	6.7503665	2.1994935	2.2862774	4.8442968	4.8654595	1.2940101	3.9717293	5.5445333	3.4221862	2.8615373	2.8362902	2.1005912	4.3278275	0.9319476	1.4322328	2.3424591	5.5999114	3.8762631	2.3618472	2.4815127
GSM2528214	2060	0	2.691103	3.306508	5.340985	2.79112	3.124542	5.082097	5.401328	2.619066	4.494191	4.839938	3.401405	6.511755	3.490809	2.421701	2.518815	4.642708	4.84221	4.319649	7.030641	5.057476	2.512889	2.044539	3.801418	3.582849	6.429415	4.105082	2.574164	5.805565	2.496081	2.214652	6.040631	5.502728	2.293884	5.566996	5.258808	5.419567	4.159665	3.287676	3.426058	5.573049	1.10266	2.522343	5.521737	5.821922	4.460555	3.854422	3.400571
GSM2528215	2089	0	1.6850079	3.0764217	4.825557	3.6483064	0.8545534	4.6280187	4.9239542	0.9937838	3.9101641	4.9419995	2.7273454	3.9288825	3.2379217	1.3555445	3.787388	3.9624913	4.4888342	3.0701974	5.493496	5.5785171	1.5339957	1.7081122	3.3247278	3.6553916	3.4735218	1.4965741	3.4005038	4.2377221	4.9629395	1.8664663	4.304376	5.2356553	0.847821	4.7846026	4.0353133	2.1696357	2.4741468	2.0741258	1.3219918	5.22516	2.0927577	2.2632327	1.2593828	5.0421022	4.2861829	2.755546	2.4569467
GSM2528216	1954	0	2.9010138	1.5196928	4.5915576	1.8944431	0.5612375	2.086039	5.7792378	0.3867623	3.8945984	3.8684664	2.7909921	6.786286	2.8930878	1.3445164	2.8141427	2.2702386	4.5429087	2.8153386	6.8506628	6.1022364	2.4458139	1.3149221	3.5793219	1.404859	3.4015384	2.7874476	1.8626865	7.8303007	3.4632464	1.5523318	4.9808824	3.8927522	0.6197531	6.2416247	5.756484	1.404503	2.7758157	2.8814651	2.2734425	2.2928619	1.6610842	1.599489	2.6057119	6.2047877	3.8714868	2.1654233	2.6287865
GSM2528217	1690	0	1.9166853	1.9481225	5.9290638	2.0291973	1.0970962	3.6188257	5.2400917	0.9707629	0.7198258	5.1961577	3.2209019	6.0045215	2.6756693	1.6026388	2.558374	2.5191291	5.1644061	2.264827	7.489412	6.3400025	2.6382924	1.998732	3.051747	1.0054713	3.7507176	2.3125767	2.0636864	8.1531544	2.9920741	1.9735168	5.9834987	4.5312432	0.6501007	4.0894595	5.3033109	2.5467402	3.5762058	2.5403007	2.2524377	3.3833529	1.2246161	1.1529919	5.8526036	6.3304233	4.3254873	1.3878851	2.8093798
GSM2528218	1986	0	2.3101522	1.6022696	4.8398051	1.59972	0.8269939	3.1314664	5.2307002	0.3196876	4.2153037	3.9686463	3.2458297	4.5855165	2.9954363	1.1689952	1.8094353	3.2993742	4.6000467	3.5437891	7.049104	5.3002724	1.6087686	1.3985842	3.7486655	2.4869199	4.9296422	2.5765122	1.3362565	9.0873936	3.0124373	0.5906532	5.7938762	4.577234	0.6631356	3.9032017	5.6348749	4.0966441	2.5860993	2.8840558	1.5801348	3.7530946	1.4929515	1.2298429	3.8644012	6.1420421	3.8533751	2.486535	2.8597083
GSM2528219	1978	0	2.4432047	1.8433581	5.5662375	1.5363524	1.2880022	3.7511947	4.9382667	0.622359	5.4073893	4.5033516	2.9092144	5.3663047	3.18504	1.6863448	1.1421422	3.1775125	4.4000971	4.10902	7.3451996	3.5213221	1.5336418	1.0497596	3.1083257	2.6013286	4.4049333	2.4769322	1.4947502	5.1943661	2.346036	0.8844865	5.4636993	4.6508231	1.0930404	4.3741192	4.7395609	3.032676	2.8444231	2.9280888	2.9831988	3.6927094	0.7513754	1.2082398	3.5258614	5.7530311	3.9916198	2.3612916	2.7502025
GSM2528220	1893	0	1.8258753	3.6156518	4.943215	2.8135553	0.7278972	5.2676391	5.4628237	0.9360584	3.0732417	5.470348	3.2290183	3.3962342	3.1447455	2.7075429	3.3914393	3.3763552	3.1833339	4.3684457	4.7736748	4.5037597	1.8780456	1.6392408	3.9075304	4.3975411	3.7954806	2.8840097	1.6503811	4.1678151	4.7710401	1.5255707	4.9066208	5.0691017	1.4151051	4.5410836	4.4709012	4.5807612	6.9083445	2.6856095	3.2515798	6.002715	2.4498402	2.6695813	5.0290947	4.3193101	4.2353426	1.9425761	2.5903374
GSM2528221	1961	0	2.897104	2.921146	5.496284	2.689966	2.575586	5.217437	5.707962	7.990825	4.524194	5.32322	3.505433	6.011687	3.794437	2.846614	2.267008	4.582033	4.969787	4.180197	6.586804	5.377919	2.340162	1.938125	3.929483	3.760982	6.574326	4.000905	2.637993	5.783446	2.292932	2.296317	6.363611	5.63897	2.721698	5.04336	5.257555	5.637611	3.348784	3.593898	2.709836	5.295772	2.464426	2.318723	3.973302	5.750936	4.343479	3.583062	3.646243
GSM2528222	1941	0	2.7155667	2.9017992	4.347541	3.7549768	1.1072135	4.8956896	6.2316925	1.9211393	0.3506591	5.7949583	2.8139025	3.8139108	2.3408862	1.6621906	3.1343929	3.9523989	4.3910902	2.8714466	5.2071545	4.8256855	1.9594977	0.4824256	4.0172899	3.7015254	3.6212545	2.4237533	1.5802423	3.5174127	3.8942365	2.9779151	7.1113316	5.4746286	2.1162793	4.6685328	3.5454747	2.7560793	2.9734425	2.7899822	2.2984783	5.5827359	3.2849071	2.7788751	4.9451582	4.2738916	3.8292402	2.1674987	2.4789702
GSM2528223	1953	0	2.6461031	2.6358699	5.9869761	1.9349335	0.5692816	4.318529	5.1657372	1.0984874	4.0103811	5.0010203	3.0648771	5.8186384	3.1458837	1.9660564	3.7836423	3.6630817	3.9603225	3.1955113	5.7323642	6.1737531	1.4584828	1.9604501	3.5282466	2.6503537	3.9976343	1.6792788	1.8224105	4.8428398	4.2126149	1.0071635	5.6990373	5.9876626	1.7859377	4.7325158	4.1032698	2.8387312	4.5160235	2.7850022	2.9525049	5.2583255	2.7386707	2.9607793	2.9272669	5.8994428	3.9642902	2.6394753	1.8148799
GSM2528224	1970	0	2.577917	2.87778	5.468087	3.423303	2.793911	4.533903	6.067183	2.70831	4.580524	5.282598	3.376475	6.818295	4.067537	2.720757	2.842302	4.185361	5.769661	3.706843	7.706203	4.597449	2.789013	2.641963	3.673089	3.408439	5.891211	3.459395	2.675094	9.371923	3.850888	2.813255	6.583722	5.373616	2.565096	5.58876	6.301125	4.076471	3.709028	3.617846	3.232356	5.220627	2.552575	2.529708	3.913502	6.152498	4.368846	3.452312	3.317089
GSM2528225	1948	0	1.6751009	2.2207795	4.9572557	3.1158846	1.45257	3.9607126	4.7464733	0.4861583	4.1759855	4.4509958	3.0528337	6.5337461	3.2084123	1.6843263	2.6111898	3.7857405	3.9035635	3.2904259	6.2721828	4.5934357	1.4664672	1.6926671	3.4073702	2.4401369	3.7858187	2.3359438	1.4372311	3.9311192	3.8137019	0.9915326	5.3482406	4.9785172	1.9604152	3.7608774	4.4297828	3.2856958	2.8158624	2.4914334	2.9339698	4.1822016	1.590569	2.088434	1.6761048	5.6588901	4.2160931	2.784068	2.0259671
GSM2528226	1892	0	2.1553454	1.6249671	5.3004202	2.174244	1.0054026	3.6005615	4.8716597	0.9077584	5.0690236	4.1471811	2.5608673	4.0899026	2.8612784	1.9856747	2.7134535	2.6753958	4.1651678	4.1365787	7.2252201	5.7511774	1.6504929	1.8490723	4.0148454	2.0356715	4.4983246	3.0606273	1.7714626	5.8769859	3.8502495	2.0852402	5.5370589	4.7175541	0.8200887	4.103549	3.7016627	3.5301809	2.8231477	3.2191631	1.9109278	4.5317314	1.6461077	2.5602924	3.5076604	5.7006187	3.9593928	3.1323546	3.1068633
GSM2528227	1940	0	2.4648895	2.1913252	5.1936989	1.580907	1.2888615	4.5981134	4.9859666	0.981656	5.0159215	4.9986871	2.9804961	5.5105084	3.2921754	2.1059743	1.3604151	3.760971	4.1842052	4.1531095	6.3712466	5.4638299	1.7762886	0.9052806	3.3221203	2.4592686	6.3654598	3.6139369	1.5162118	6.4437758	1.6774356	1.5187757	6.0441176	4.6361996	1.2941653	4.6693416	5.1353471	4.2227049	2.5737058	3.0402477	2.6005646	4.7157712	0.6368644	0.9821958	2.9624757	5.5939037	3.9424122	2.9192244	2.5544801
GSM2528228	1997	0	3.093924	3.076349	5.131933	2.657445	3.026096	5.074377	6.053363	2.088927	4.88067	5.448348	3.159268	6.137617	4.212727	3.231634	2.641427	4.284717	4.631719	3.58306	6.576235	5.702179	2.703719	2.092851	4.381375	3.302282	6.226917	4.170731	2.338666	6.138596	3.475446	2.647316	6.22645	5.462622	2.759841	5.383708	5.091925	4.520921	3.511309	3.762224	3.584891	5.022923	2.151554	2.405233	3.623851	6.350319	4.322577	3.314777	3.65487
GSM2528229	1976	0	2.0913975	1.5022791	5.1009783	1.4877856	0.6695025	3.5508074	5.6295058	1.0872808	3.9276324	4.4200281	2.921792	5.6564742	3.6405186	1.6117587	2.2096736	3.9207764	5.1323953	2.606862	6.5129288	4.3107643	1.7328031	1.5741624	3.09229	3.0478563	3.9584822	2.4310771	1.5003287	9.0037502	3.6271311	1.2935414	6.5355319	4.9211403	1.3203515	4.1116058	5.8712908	3.6734381	3.2031947	3.1815567	3.3522274	3.7212368	1.5090923	1.1813267	3.491432	5.8789328	4.0846556	2.8208857	2.4299918
GSM2528230	1946	0	2.680093	2.0720535	5.2162105	2.0399573	1.4824452	4.5336496	4.85474	1.0635606	3.9865871	4.6330338	2.4567704	5.7889739	3.1911178	1.9704224	1.7595079	3.9690791	4.1639101	4.3868411	6.1174856	5.5030485	1.7005909	1.6842922	3.9105566	2.3168256	4.3194347	2.4450505	1.864931	6.6501603	3.3755988	1.5256474	6.2174498	5.1593184	1.5593059	5.5045352	4.9898415	3.3813404	3.3997492	2.460882	2.8404008	3.6630762	1.5377257	1.9035761	1.8632176	5.6244527	3.9760267	1.6937828	3.1908437
GSM2528231	2006	0	2.3539474	3.0124894	5.4023767	2.7547267	5.7906794	3.9994084	5.2775121	0.4213747	4.2574068	4.4067454	2.4834857	5.674524	3.2775665	1.8898455	1.9202017	3.5992185	4.5681133	3.7875593	6.0096264	2.1015544	1.8446908	1.4867185	2.9353831	1.3431836	3.5181606	2.9115258	1.927759	6.9619636	2.956725	4.017687	5.7552983	4.5041364	0.6338077	6.4243466	5.104782	0.9501599	2.1060869	2.7147356	1.4624032	4.0401778	1.4043899	1.5082866	2.8858741	5.0841873	3.4266642	2.7049011	3.5945134
GSM2528232	2034	0	3.142966	2.796703	5.657865	3.483551	2.773203	4.407142	5.166968	1.909288	1.676165	5.758969	3.900543	4.651394	3.911539	2.705847	4.493051	4.372948	4.338054	4.332039	7.092085	4.637808	2.945112	3.598033	4.162272	5.027121	4.334353	2.76059	3.109456	4.813291	4.490084	3.271897	6.857615	5.612398	3.179462	6.776745	4.232344	3.371523	7.56095	3.336382	4.780622	6.791546	3.720479	3.346323	5.652469	6.201583	4.118612	3.636288	3.868487
GSM2528233	2039	0	2.3472879	2.6287551	5.5267151	1.6124646	1.0955184	4.5171147	5.3619037	1.8131979	5.1434796	4.7591225	2.8694982	5.4606082	3.4030278	2.027694	1.7828956	4.2001599	4.6499027	3.6945293	6.3325632	5.3109952	1.4610336	1.2434945	3.1642811	1.8832491	5.5072972	3.4561807	1.6051594	6.6364229	2.851514	1.257783	5.7362249	4.4650211	1.2834572	4.9559384	4.9985896	3.8073705	3.5740233	2.7782547	3.4713855	4.9790599	1.0565867	1.2056425	5.4377746	5.5220023	3.8569605	2.5221286	2.8935324
GSM2528234	2004	0	2.0892525	2.3474098	4.8092502	3.061532	3.5494969	4.3430839	5.3170657	0.7493721	3.5978732	5.8721202	1.8907319	6.5248543	3.3204151	1.4032793	4.5891303	4.0099017	4.2602938	2.4500557	5.9211253	5.7304824	1.997144	1.3220344	3.2894861	1.6594602	3.9402145	1.8410813	1.8651334	6.7124533	3.6139479	1.0946744	6.3040442	4.7563444	1.1568372	4.1824858	4.3520669	2.7750018	2.6997227	3.0294112	2.9011268	5.3030996	1.9946013	1.751213	6.4071766	4.7373871	4.7066606	1.5292268	2.3971703
GSM2528235	2031	0	1.9305392	2.3444936	4.7862002	1.4285279	0.6887433	4.3252596	4.9536157	2.4945362	4.36713	4.6646718	2.2179452	5.4548682	3.1956376	1.9233163	1.7163471	4.4601969	4.8110686	3.5559078	7.1834289	5.1719977	1.8647649	1.5748289	3.4923336	2.1731044	4.6743263	2.6479477	1.4704373	6.8369846	2.796218	1.2420488	5.7517322	4.9096855	1.3761022	4.5372583	5.2477809	3.0125433	3.8210513	3.2428552	2.914507	4.186246	1.1233891	2.1238093	2.1605011	5.3045317	3.9838212	2.8368152	3.076157
GSM2528236	1739	1	1.8963319	2.4512179	4.6739261	2.3661752	0.4348628	4.5771925	5.2528795	1.5993584	0.3308558	5.2239548	3.2567734	4.0756691	2.6377826	1.2468366	4.2519807	2.9635824	3.7502002	2.8804585	5.4237872	4.2249313	1.5519642	1.9205246	3.7517432	4.2901497	3.046018	1.3291779	3.4094178	3.9944857	5.5330923	1.8083966	6.4304345	5.0460601	1.2458311	5.5163623	5.218213	3.9799983	5.4730666	2.6168196	1.694072	6.2788743	3.2437665	3.0379922	5.6463284	5.2666132	3.7464888	1.8516867	2.2909579
GSM2528237	1429	1	2.798039	2.442715	5.927664	3.435836	2.97813	4.288128	5.506809	2.971903	4.462835	4.71693	3.370219	8.243895	4.002076	2.596748	3.452935	4.165687	5.863326	3.936898	8.306023	5.4745	2.771495	3.080277	3.882333	4.015192	4.658354	3.488654	2.632454	9.647349	4.848777	3.136432	5.942697	5.319668	2.374999	5.535327	6.081389	4.428264	3.723109	3.270841	3.228524	5.272153	2.900965	2.614719	3.588126	6.140398	4.436494	3.032103	3.409597
GSM2528238	1755	0	2.6577642	2.2426469	4.5188298	3.2889726	4.0045268	4.2693513	5.6126828	0.8226956	3.6079987	5.5673903	2.9085731	4.5379349	3.2985175	1.5647073	2.8918996	3.8818886	4.0276698	3.5632517	6.5352621	5.9349043	1.3659114	1.2083615	3.7012789	3.559315	4.5021495	1.7783581	1.7258965	5.6881214	3.8161522	1.5915548	5.5061608	4.7237885	1.7305518	5.4340671	4.4159878	2.2514259	2.5754614	2.7648664	2.5718435	5.3944987	1.8715751	1.4122785	4.0008382	5.814362	4.5383542	2.3830172	2.5659691
GSM2528239	2009	0	2.0885774	2.1961002	4.1347587	2.0435788	0.5293198	4.1647146	5.0591525	0.4215268	5.8919997	4.6589727	2.8723017	6.7464207	3.391353	1.8979109	1.137934	3.5072726	6.0036956	3.5299339	5.698745	3.4773228	1.8841214	0.8319132	3.1110559	1.8012831	4.8414815	3.9020155	1.3584626	6.4809905	1.0112217	1.674477	5.0754128	4.918335	1.4500373	4.8581939	6.4479056	4.5273307	3.0482936	3.4741766	2.4824479	3.6445403	0.6132339	1.1201419	2.8262167	5.7101923	4.0430797	2.4068773	2.7464061
GSM2528240	2006	0	1.9758228	2.1999897	5.0785149	2.1867258	2.8287458	3.6329116	5.0799913	0.2529924	3.9949491	4.263858	2.7656866	4.6460788	2.709943	1.7395464	2.0467926	2.9215591	4.4845424	4.1838508	7.8875505	5.2074415	1.6071538	1.4239744	3.0282594	1.1278304	3.0242424	2.9854022	1.921155	6.5536131	3.3938735	3.2320297	5.6492831	4.7864619	0.5885986	3.2951884	5.0691501	2.459227	2.2737825	3.1472572	2.3755252	4.8967273	1.3971971	1.6866411	3.5455318	5.6535342	3.6767812	2.1561162	3.4761656
GSM2528241	2013	0	2.867553	2.870649	5.334504	2.989737	1.699457	4.577435	5.787236	6.599632	5.065355	4.509261	3.254414	5.61265	4.105596	2.665397	3.803511	3.565016	5.509606	4.136626	7.733977	5.502282	2.886729	3.089889	3.819115	2.405397	4.060488	3.03144	2.775764	6.508748	5.055751	3.614982	5.97651	5.60264	1.961459	5.464594	3.738683	2.904671	3.90516	3.097055	2.44724	3.775617	2.867653	3.336313	3.746867	6.341007	4.659714	2.895905	4.280456
GSM2528242	2047	0	2.8404442	2.0415233	4.9865346	1.1631446	1.0650131	4.1176601	4.9169507	4.4505105	4.2963451	4.6793658	2.7325198	4.9205687	3.6253491	1.8870154	1.5454039	4.1206183	4.6572456	3.5047019	7.7560708	4.7615161	2.0903962	0.838246	3.541145	2.0910781	5.0296361	2.7974228	1.7422194	5.416267	1.7310612	1.0028162	5.6283811	5.1210077	1.9549582	4.8428852	4.84149	3.4089252	2.4972628	2.608709	2.6374334	5.0885364	0.6512587	1.0364748	3.1202222	5.6825615	3.8039534	2.0756174	2.4426473
GSM2528243	1895	0	2.1351368	2.8077611	5.3056771	1.2109156	2.0307304	4.5282816	5.4574598	1.4442785	4.7215993	5.2812569	2.5083649	5.035532	3.0643521	1.3122631	1.7570553	4.1542323	4.8316972	3.3600376	6.6830433	5.2463254	1.2241029	0.8207711	3.3924466	2.4517464	4.9853525	2.4324796	1.5150405	5.7723033	2.3280714	1.070745	6.1439242	4.7339716	1.494198	5.9048147	4.7449629	2.6147525	4.0756991	2.8802278	2.9062165	5.0810624	0.9467308	1.1100914	4.6789515	5.2690922	3.7488212	2.7525844	2.7796959
GSM2528244	2045	0	3.055019	2.852022	6.243278	2.940607	2.7577	7.019079	5.512785	2.755098	1.678535	5.387537	3.811983	5.034455	4.019497	2.707025	4.61911	3.351312	4.91345	3.379793	6.252824	4.441627	3.360711	3.633584	4.514372	5.799387	4.231562	2.395977	2.70881	4.08582	5.614156	2.850054	7.415044	6.513097	2.335609	4.169953	5.235528	3.669689	8.600814	3.151938	5.234851	7.691066	4.036637	3.795028	1.740101	5.38924	4.370398	3.74152	3.042025
GSM2528245	1872	0	1.8465017	1.9365312	4.9525552	1.7485094	0.9484761	4.4847401	4.7333315	0.4768511	4.4829967	4.6737498	2.7782067	5.9619719	3.3883546	2.1133338	1.4658447	4.1928174	4.6386073	3.6682374	7.4025022	3.6973509	1.4469012	0.9420769	3.2624725	3.0937078	4.9190069	3.2890809	1.318777	5.1295672	2.2553535	1.0109433	5.3446624	4.7853244	1.74986	5.0465191	4.9064501	4.0342221	3.8931557	2.9827281	3.7479632	4.4550786	0.7071581	1.2608264	2.785725	5.5404315	3.8662074	3.2285988	2.3380175
GSM2528246	1893	0	1.7195617	2.005649	4.7401942	2.0375619	0.6875056	4.5584279	5.0919029	3.2782867	4.2087223	4.5648621	2.9453262	5.4887777	2.8075544	1.5427421	1.3668983	3.8040741	4.3733909	4.0302454	6.4603057	4.8186046	1.3468781	0.9526828	3.6618902	3.0565749	5.1280625	3.732421	1.7575568	5.7766749	2.2861224	1.4523703	5.9522703	4.9879178	1.3752383	4.8605351	5.3977015	5.0224391	3.1243251	2.9250671	2.324829	5.3664865	0.8349498	1.214632	3.3920937	5.2858639	3.7100617	2.900497	2.7410503
GSM2528247	1816	0	2.461249	1.9735288	4.5122079	1.7735294	0.9165742	4.4635156	5.1374195	0.4845213	4.4773861	4.278198	3.4737634	5.5968204	4.2299717	1.939287	1.5844647	4.0725149	4.1962861	3.6799583	7.2624825	4.0298932	2.1094199	0.9316837	4.1089835	2.8475624	5.1670644	3.1385399	1.8393493	7.0816987	2.1647862	1.3010876	6.0218597	4.7782494	1.3209537	4.5710176	5.3978036	3.4566573	2.827357	3.6221768	3.0152226	4.1854064	0.936863	1.117165	4.2771017	5.0924252	6.0593741	2.0918596	2.4474807
GSM2528248	1934	0	1.7015548	1.5683298	5.1308023	3.6706654	0.4299541	2.6049217	4.9112015	0.4814684	3.8277068	3.9292553	3.1873731	6.9469019	2.7759558	0.8432947	2.2584145	2.1341637	6.2833836	1.6286172	7.5258132	5.0610906	1.8072062	1.3178396	3.1682671	2.2103269	3.3721489	2.8981708	2.2025363	7.5379927	2.5613371	0.649696	5.1141889	5.0572477	0.3584189	2.0480793	5.6528685	3.7772182	3.2079712	2.9934218	2.5455696	3.5744416	1.2888995	1.384134	3.4468447	5.5070422	4.1131317	1.2023681	2.048274
GSM2528249	1934	0	2.3356487	2.3774034	4.7891254	1.4635549	0.7427896	4.8104254	4.8577857	5.1544951	4.8342439	4.7883394	2.87681	5.3487662	3.1095397	2.0098498	1.6577277	3.7883064	4.7520191	3.7049238	6.266995	5.3026628	1.4877881	1.0812591	3.4508276	3.1425386	6.5679677	3.0837576	1.5633108	5.7890547	3.3208938	1.3530263	5.6246178	5.2153843	1.5299638	4.3711468	4.6191349	4.4606682	2.8761719	3.0946433	2.5804898	4.7237739	1.2461399	1.3067239	3.1287941	5.4717648	4.0821467	3.4168063	2.6531153
GSM2528250	1934	0	3.153748	3.159278	6.212103	2.493062	2.005874	4.608771	6.248075	5.446203	5.368801	5.043464	3.76387	5.32552	3.537846	2.128134	2.897963	4.153821	5.305427	4.022696	7.262947	5.362268	2.43249	1.966754	3.691873	3.01092	5.767784	3.612737	2.809047	6.36741	2.6678	2.306505	6.172188	5.367152	2.170816	5.513526	5.042941	3.984743	3.178773	3.72095	3.201829	4.757337	1.83281	2.051884	3.710258	6.291791	3.94996	3.361898	3.344782
GSM2528251	1934	0	2.0834948	3.162823	4.5026587	2.7053193	0.5122272	4.3495735	4.7431651	0.5992758	0.1322979	5.5447097	3.1398622	4.3040169	2.6177997	1.8171815	4.1312172	2.7430519	4.5561	3.2970893	5.5355765	5.0694028	1.0987278	1.7119843	3.7436392	4.4357767	4.0231588	2.6125694	1.7098725	4.3819742	4.0735387	2.3493156	7.2124282	4.8114197	2.6622829	5.4761386	4.2366548	2.840766	1.5702076	2.5803448	1.4402497	5.939795	3.8874685	2.2707376	5.4234498	4.8259462	3.5330764	4.2582043	3.2933099
GSM2528252	1900	0	2.4075035	3.8251794	5.2990915	2.46933	1.3668556	5.5425433	5.3697805	1.064522	4.1980632	5.2934507	2.7021733	5.3568834	1.8300493	1.7362095	2.1942355	4.0069715	4.0507845	2.70545	6.1925778	4.6294189	1.1252625	1.220942	3.9504752	4.1653447	3.9122766	2.928739	1.8591823	5.7051366	3.5563371	2.2944727	5.1335096	4.8017264	0.9783849	5.7401173	2.7361635	2.6552594	3.9168974	2.9164103	2.0122605	4.7191294	1.6145013	1.5309057	6.4319806	4.801618	3.6396339	2.6404765	3.2428717
GSM2528253	1885	0	2.3755845	1.868618	4.385965	2.0905358	4.0639936	3.4421474	5.4565365	2.1800629	4.8485668	4.4707497	2.8592226	4.8753903	3.2422529	1.6166348	1.8006823	2.8548521	3.9925337	3.9222841	6.7226286	5.2613897	2.1679959	0.9510844	3.260066	1.6246817	3.7759023	1.9290979	1.796861	5.4408632	2.0150766	3.3320808	5.4738627	5.1839711	1.53418	3.8024653	4.1310827	2.7943549	3.4273413	2.5619618	2.2685469	4.5936334	1.146202	1.4214489	5.358693	5.6704546	4.2379199	4.0544775	2.6971189
GSM2528254	1927	0	2.0954385	2.5073263	5.58247	1.7038234	1.6781074	4.4521978	4.9506844	0.7613817	5.3239341	4.7253133	3.3262717	4.6997213	2.93832	1.4214944	1.7421704	3.2684024	4.0781448	3.3011306	5.5827483	5.2951301	1.2775374	1.2999276	3.2287274	2.3334396	4.6324076	2.4897972	1.6473099	6.5067169	3.550474	1.6607783	5.7184782	4.5940592	0.9292339	4.4702815	4.6665499	3.3961454	2.7564758	2.9536857	1.8447976	4.5015302	1.1159009	1.2727707	4.1810428	5.4824173	3.9605989	3.2235582	2.5341536
GSM2528255	1669	0	1.9881482	2.2872175	5.5580199	2.4478427	0.7161573	4.4527317	6.9102853	1.8599924	0.922735	5.3593732	2.4013654	3.9539512	3.3850981	1.394386	3.030965	4.276081	3.5346202	2.6829116	5.8434687	6.3843495	1.9746787	1.2435188	3.1925319	2.0832824	4.114906	2.0516296	2.6130728	6.4387806	3.6733311	1.0436335	5.9679383	8.6978669	1.5673831	5.093047	4.7994534	3.5605925	4.1113353	2.3067661	3.1201846	4.3238645	1.5992956	1.339477	5.1848002	5.6800551	4.0766378	1.7041813	2.4732484
GSM2528256	1921	0	2.8889255	1.8241654	4.7465942	1.5740955	2.1449327	4.4629583	4.8637258	2.0706146	1.7249997	4.7675972	2.3168942	4.810539	2.9008153	1.2783827	1.2913311	4.1897699	4.4580667	3.5372045	6.8755643	4.8713473	1.5520351	0.7706574	3.5376007	3.7126617	5.7782747	3.0118346	1.7283367	6.4725702	1.4457191	1.3614555	5.9335953	4.8555375	1.5194014	5.8826189	4.6179895	4.186444	5.0920511	2.8500497	3.856395	5.3070576	0.6336082	1.2710279	3.7495419	5.0806115	3.777145	3.4026261	3.2920707
GSM2528257	1921	0	1.7793401	1.8909749	5.1835438	1.8955756	1.4144255	3.8554409	5.7174316	0.5564816	4.5568678	4.7067135	3.2004099	5.0353955	2.6534284	1.4595897	2.3010598	3.2298423	4.2500594	3.1502174	6.9625673	6.5639317	1.5387494	1.1071493	3.2317058	2.8273965	4.1509529	2.3488886	1.8175825	5.9920322	3.8802063	1.0352819	5.548003	4.9494259	0.8224857	5.0868695	4.9996259	3.2015369	2.5012603	2.5215215	2.4588208	4.5608246	1.5796085	1.6303417	4.8301218	5.3981991	3.8698192	2.6935805	3.2188933
GSM2528258	1691	0	3.465382	3.156746	5.511503	2.780372	3.943693	4.822339	5.918783	3.816497	4.474375	5.520312	3.827763	5.000106	3.817343	2.65743	3.40334	4.277731	5.468005	3.62396	6.673048	5.862578	2.357974	2.671747	3.945243	3.632873	5.310561	3.246653	2.673555	7.390637	3.777912	3.096855	6.549334	5.656929	2.4135	5.278773	5.496059	4.240928	3.806298	3.473081	3.266454	5.46911	2.719168	2.24934	3.347539	5.766874	4.52308	3.688089	3.254081
GSM2528259	1920	0	2.844775	2.857125	4.678551	3.132776	1.752508	4.180832	6.510312	2.699154	3.352146	5.072989	3.86992	5.091265	3.19942	2.596062	4.509462	3.675422	4.893233	3.972937	6.759024	5.60862	2.240189	2.150186	4.464413	3.129855	4.307361	3.143256	2.424581	5.745419	4.108225	2.013609	6.22107	5.14825	2.698178	6.399842	5.563868	3.588074	2.624261	3.825433	3.125282	5.886005	2.761449	3.057887	5.992501	5.865485	4.278072	2.932967	3.069507
GSM2528260	1817	0	2.938262	3.299958	5.044021	2.776788	5.119522	4.312724	6.928705	1.847874	5.345606	5.043464	3.756525	5.214634	4.070453	2.336415	3.883446	4.098667	5.214241	3.816304	7.667608	5.577633	2.648185	2.830136	3.82773	3.874685	4.409091	3.220346	2.657008	4.110366	5.390002	2.344871	5.606716	5.430338	2.270315	6.019342	4.465059	3.020402	5.872011	3.154584	4.098452	4.860355	2.930367	3.051	3.626004	6.491314	4.355403	4.182975	3.340474
GSM2528261	1843	0	2.3460352	3.0577971	5.3072756	1.6761258	4.4433487	4.5269909	5.2233003	2.0831013	3.25009	5.1072738	2.9053664	5.0213068	2.5842186	1.3085876	1.8715579	4.5484175	4.3248521	3.3817038	7.5648429	5.6325196	1.3260159	0.8981605	3.0438575	3.1447258	4.3366144	1.6893858	1.5730483	6.3262315	2.6594223	2.3126664	6.1121002	4.4738471	0.9263262	4.9758959	5.2145765	2.3184411	3.7343332	2.8398562	3.0884029	5.279417	0.969873	1.0839762	3.4093116	5.4645614	3.6219822	2.4211997	2.7866336
GSM2528262	1954	0	2.0223642	2.0908203	5.1642942	2.7826932	0.8483405	4.0664348	5.2852237	2.5524025	3.6765101	5.0663811	2.8982068	6.3238809	2.9084014	1.9860473	1.8055465	4.2634938	4.1120182	2.9303152	7.0515665	4.5750955	1.625594	1.1385899	3.1564629	3.1814047	4.5850112	2.7077046	1.5910133	5.8360195	2.6983195	1.4145323	5.67637	4.8315697	1.4887944	5.1894279	4.8429132	3.8104966	3.1585558	2.8629261	3.1863711	4.7374597	1.211861	1.4448209	2.8715342	5.4688392	4.2925406	2.4783881	2.6458712
GSM2528263	1950	0	1.914293	1.9542399	4.722772	2.0765222	3.1038421	3.9559203	5.8733857	0.9279494	4.7547726	4.7401911	2.85205	5.9783321	2.9402087	1.890701	1.8679253	3.7024424	4.3239391	3.5226587	6.1593697	4.7941891	1.8523498	1.1418362	3.248537	2.646903	4.4734595	2.6897007	1.462642	6.5832616	3.487504	0.8770715	6.1142315	4.9067813	1.4762832	5.0739623	5.6399366	2.9074565	2.967983	3.1876425	2.7517263	3.2103416	1.7142895	1.716006	3.4890982	5.635074	4.0184308	2.4133396	2.6915535
GSM2528264	1816	0	1.9393888	2.636218	4.6945008	2.7615985	1.4859026	4.3879711	5.4826778	0.8028421	3.8199626	4.9920601	2.1060446	6.8117686	2.2458771	1.7903735	1.6325332	4.0678514	4.6827476	3.3749415	7.2933417	5.0352532	1.5158278	1.0401297	4.3191595	3.1285387	4.1317295	2.4144918	2.0824685	5.9006527	1.6794598	1.922784	5.4888409	4.3956626	0.9986433	4.5724945	4.4665711	3.1127928	2.3348389	2.5332997	1.8291626	4.5795646	1.0094157	1.1878464	2.5024446	5.4012716	3.4935732	2.2451773	2.4376239
GSM2528265	1811	0	1.7645967	2.2117395	4.4950739	1.4402937	3.7741763	3.8751486	5.0820613	0.572655	3.6954296	4.5901826	2.698652	4.9511902	3.1307565	1.9638745	1.0802928	3.419051	4.1005339	2.6267614	6.5341505	4.8737559	1.5611253	0.7738134	2.860734	2.7627843	4.3399703	3.0028589	1.6246028	5.6918545	1.9912706	2.8450748	5.6930736	4.7590838	1.1347966	5.8968603	5.1141457	3.237643	3.3479269	2.6874791	2.3480036	4.7030421	0.5503323	0.954346	1.6319832	5.2531205	4.0162878	2.6866784	2.4848702
GSM2528266	1857	0	2.2493283	1.5729575	5.3518915	1.3635805	1.1618868	3.5637648	5.0661895	0.6507504	4.6865169	4.4455525	3.0410596	5.0518378	3.3849004	2.053995	1.2306783	3.4111695	5.0488957	4.2263368	7.2396147	3.3070644	1.7093768	1.103932	3.2182222	2.5544004	4.9812339	3.8295261	1.6006401	5.9672104	1.6253488	1.4321005	6.1533151	4.7921273	1.1758489	3.6878081	5.7278361	3.2573179	2.9579359	3.0570503	3.0169678	3.3520969	0.5694696	1.1934383	3.2904284	6.1702142	3.9476576	2.9454549	2.3486838
GSM2528267	1748	0	2.6855445	2.603833	5.1980653	2.1741025	0.5807384	3.9840636	5.055919	0.3134603	4.0565382	4.4887967	3.3222752	4.4160932	2.4526166	2.0172729	1.9837075	3.2407181	4.0898703	3.11131	7.4089905	5.3749963	1.9069019	1.2443975	3.1881189	2.6898885	3.2413886	2.6631338	1.5943759	7.3574824	3.1953924	1.6665501	5.4237642	4.6041145	0.6467333	4.4879334	5.4603411	2.1636089	3.1957985	2.8541977	1.7654786	3.8280632	1.2337753	1.6189389	2.591381	5.3528524	3.7372367	1.4661556	3.0867606
GSM2528268	1797	0	4.1534127	3.0300757	4.6340756	2.2619554	1.826302	4.8449472	4.7229711	1.6909297	4.9723908	4.9684045	2.6730974	4.1934015	2.5710849	1.6975155	1.7285593	4.1604416	4.5341314	3.7914963	6.4108391	5.2366836	1.2638202	1.0711289	3.7639171	2.7182169	5.4695714	3.0512253	1.8949055	5.5829288	1.8018958	1.7111642	5.5119865	4.974905	1.2480165	5.384931	3.7210131	4.5312469	4.7934165	2.5370745	2.6528012	5.1300592	1.0373745	0.6184618	4.4777767	4.4508112	3.5874674	2.8466277	3.1851214
GSM2528269	1900	0	2.95577	3.094011	5.829883	3.19295	3.155958	4.755559	5.868106	2.023245	4.812731	5.088851	3.412539	5.489011	3.073066	2.74146	3.093757	3.622612	4.845883	3.816887	6.701028	5.444254	2.353509	2.274405	4.497233	4.767217	4.191143	3.646624	2.960803	7.457336	4.027681	3.585948	5.497073	5.342331	1.960051	4.94055	5.649188	3.400402	5.136321	3.695442	3.120533	5.371898	2.65145	2.818042	3.669725	5.465304	4.031663	3.188212	4.206918
GSM2528270	1801	0	2.807616	2.528472	5.664914	2.854093	1.969911	4.438226	6.165962	2.057677	5.288021	5.099552	3.597801	6.782144	3.880457	2.845693	2.575924	4.879607	5.158064	3.296752	7.690883	5.367431	2.764616	2.626563	3.82564	3.480942	5.50623	3.558314	2.630059	8.05514	2.359357	2.060652	6.728153	5.564198	2.712282	5.250971	6.178874	4.352151	4.923072	4.268408	4.183369	3.955074	1.128038	2.364225	3.616549	6.932197	4.577307	3.599401	3.167546
GSM2528271	1905	0	2.4417633	2.3416178	4.8194309	2.5213377	0.9063952	4.6536102	4.8139447	2.1650798	3.136178	5.2038673	2.9246825	3.9854304	3.0900463	1.3578988	2.2123733	3.648178	4.5969872	3.381386	8.2259555	4.7396678	1.6145284	2.327962	3.4893395	2.7781959	4.0977407	2.641546	2.4156491	6.7448017	3.6891158	2.2918704	5.5598009	5.0539234	1.2685731	6.1143438	4.8121586	3.3923487	4.1336553	2.0389522	3.1598529	4.8356986	1.7645669	1.5027213	3.5419874	4.4912955	4.1492851	2.950265	3.5086219
GSM2528272	1914	0	2.3803666	2.9746129	4.0974765	2.2929691	0.8784085	4.777264	5.1207423	3.5209098	4.1360736	4.5540269	2.893946	2.9113151	2.9848261	1.4506303	3.2742985	3.9180939	3.9925703	3.3393647	7.0487524	5.9958552	1.2573687	1.1848131	3.7190105	2.0420805	4.1577984	1.852908	2.1287737	7.2207025	4.1940232	2.1498462	5.5747619	4.9205228	0.8733161	4.9523085	5.1561277	2.5902377	3.8195154	2.8654318	2.7274362	4.9587818	2.1269475	1.9189312	3.6974821	5.1203362	4.0665472	3.078731	3.7250459
GSM2528273	1824	0	2.4018508	2.5062396	4.5783927	1.7743001	1.1450628	4.792856	5.192927	3.10388	4.1049948	4.8766639	3.0429431	5.2463799	3.3979112	2.0738777	2.0289932	4.2010379	4.2882556	3.2438032	7.0931739	5.387012	1.7440708	1.1634846	3.8766692	3.3618867	5.7683763	2.513596	1.2556473	5.8793502	3.7781411	1.3002572	6.1329912	5.0706462	1.6190457	5.1681571	5.3987673	3.3108374	2.6337619	3.1591861	3.0023576	4.665095	1.3084471	1.3728006	2.57621	5.8506625	3.9173668	3.0778769	2.579874
GSM2528274	1905	0	2.2567811	2.3363354	5.1904098	2.0637283	0.7620888	4.7226433	5.0172583	1.1031248	4.039329	4.9112273	2.7158188	5.3928436	2.8168329	2.049907	1.4105364	4.2469986	5.277335	3.6125936	7.1730708	5.1025304	1.2999661	0.9986056	3.1796217	3.031539	5.4112535	3.1768991	1.4831822	6.367177	1.9617623	1.2783203	5.5508594	4.7452771	1.3262576	5.5787209	5.0145443	4.2820202	4.2094837	3.0587023	2.7415157	5.0866139	0.6530874	1.0086656	4.0199205	5.4147428	4.0023024	2.7990935	3.0590231
GSM2528275	1766	0	3.39887	3.956788	5.300023	2.596876	2.294199	5.851604	5.504463	2.63167	3.922474	5.793713	3.764121	5.776988	4.029878	3.193894	2.919208	4.972484	4.492418	4.112764	6.745383	5.735984	2.434258	2.273178	4.195045	3.600661	6.472968	3.616562	2.435003	6.057585	3.443205	2.48775	6.062602	5.697147	2.793745	6.158989	4.901769	3.927295	4.821897	3.451267	3.511346	4.900489	1.970174	2.484488	3.591612	5.504534	4.372473	3.660469	3.684952
GSM2528276	1829	0	2.559775	3.0051	5.44344	2.894693	2.340775	4.658082	5.986042	3.469746	4.66126	5.259915	3.771724	5.936278	3.752043	2.586496	2.484416	3.628603	4.967794	4.646315	7.656253	6.078968	2.804405	2.204896	4.581675	3.757119	5.598239	4.17687	2.533021	6.467745	2.291854	2.613491	6.457747	5.084274	2.267882	4.943911	5.4651	4.553742	3.394209	3.93129	3.093939	5.291488	1.54492	2.461854	3.57698	6.348041	4.520786	3.398072	3.41451
GSM2528277	1914	0	2.4427998	2.078662	4.0085505	3.0639649	1.2016977	4.3826465	5.0042286	1.0658847	5.4604483	4.6327827	2.9185677	5.0896204	3.0427425	1.5551895	2.7156219	3.8461605	4.3282384	3.4788302	7.3232961	5.5836919	1.3639555	1.2836178	3.6631685	3.4969152	4.1017563	1.8871794	2.1518325	5.0058692	4.5369869	2.0624229	5.8695363	5.7647321	1.082706	4.3484655	3.8563742	3.2953801	3.1636536	2.5087145	3.2157994	5.4648103	2.1077202	2.3032123	4.9680809	5.8380173	4.5527772	3.6006684	2.5703576
GSM2528278	1919	0	2.5757091	1.602587	4.247771	1.7746016	1.8337748	4.0606668	4.9598047	1.778602	3.2398217	4.1004676	3.1129321	6.3670829	3.3609813	1.5016808	2.2381712	3.8203836	4.6805415	3.8433331	7.0978985	5.0572091	1.9917447	0.9967187	3.2720258	1.8602769	5.053252	2.6895783	2.4932474	6.154827	2.7515314	0.7917944	5.2558134	4.6771187	1.1728434	5.2094887	4.5159827	3.5763938	3.9390488	3.4451058	3.3693022	5.3600891	1.4486782	1.3429307	4.2140387	5.6115023	4.1104961	2.8537238	2.7856839
GSM2528279	1914	0	2.0449688	1.9962623	4.6076626	1.7220841	1.9590216	4.5569006	4.9532491	1.7522654	3.8136061	4.684846	2.737385	5.8816977	3.3963309	1.7797298	1.038395	3.7938202	4.0689006	4.1983935	6.4269518	5.3601909	1.6836647	0.9363661	3.5386951	3.5101267	6.9156404	3.9712023	1.4709458	5.7770662	1.3043875	1.5159051	5.7712246	4.8079738	1.3564408	5.8301734	5.2748031	4.8702528	4.3822717	2.9937603	4.2900736	5.5428468	0.3307922	1.159223	4.617082	4.9828396	3.7658908	3.1739741	3.4451313
GSM2528280	1913	0	2.22207	2.3669108	4.9245753	1.5283448	1.3336751	4.5343476	4.9800375	1.0315122	4.1198231	4.8387659	2.8518365	5.0861592	3.0677319	1.7479257	1.4847522	4.0996467	4.4576383	3.9692497	6.2247628	5.8440467	1.7764069	1.2434905	3.6605524	3.4620694	6.4605452	3.6567796	1.50923	5.4225213	2.4992015	1.6961626	5.8230253	4.9973268	1.2352329	4.6099414	4.1242488	4.6778668	2.799751	2.7769706	1.9499982	4.8852338	1.4093349	1.1685254	3.2375564	5.7457424	3.9985092	2.3797305	2.7518417
GSM2528281	1906	0	3.145957	3.343256	5.18929	2.465294	1.736565	5.992678	5.510399	2.263905	3.667314	6.053678	3.747055	5.825024	3.894919	3.142098	2.679535	4.741467	4.720865	4.129313	5.872231	6.021869	2.402078	2.348074	4.162272	3.962022	7.238224	3.617938	2.420277	5.86449	3.238308	2.604769	6.677322	5.767955	2.923716	5.531136	4.963614	5.087885	2.904459	3.702694	3.189543	5.881551	2.092866	2.517809	3.683521	5.67255	4.439752	4.219902	3.662784
GSM2528282	1781	0	2.9764343	1.788735	5.3616103	2.0272514	1.4070554	4.3486295	5.7492896	1.3395036	5.2421696	4.7543146	2.6279626	5.498062	2.9703911	1.2712045	1.8041067	3.4320058	4.5431328	3.2395188	6.5053802	5.8510453	1.2777734	1.3597883	3.3355074	1.9261775	4.2444505	2.1433835	1.6375331	6.5063582	2.5637894	0.6893101	5.7566664	4.8964542	0.8478443	5.6201503	4.6709713	2.5178567	4.4875945	2.3256662	3.0930923	4.138528	0.6914492	1.3378325	4.4731831	5.4961687	3.942089	2.7617831	3.0362957
GSM2528283	1811	0	1.8666173	1.8765898	5.2854686	2.3652788	1.1720535	4.4852703	4.6249394	0.5876423	0.3468093	5.7556976	3.1587438	4.0907842	4.2568117	1.4030867	3.5547166	3.1486794	3.3931169	2.3655316	4.5751615	5.8590955	2.0351591	1.5044735	4.4976111	6.8979961	4.0835269	1.2156719	1.1057393	5.2891199	4.6227257	1.6501238	6.3284605	3.1919844	2.8560604	3.4368827	4.2963809	3.2474048	5.165027	2.3208454	2.0274545	5.1403345	3.6122143	2.5205956	3.968061	4.5359328	5.0722636	2.7461625	1.8760859
GSM2528284	1699	0	2.679131	2.754352	5.866768	2.753746	1.804949	4.136876	5.865061	6.348999	5.428045	4.612856	3.630665	6.3118	3.741137	2.981123	2.178513	3.644484	4.956377	3.745939	7.824776	5.8964	2.581601	2.114306	3.901525	3.536804	5.605557	3.958573	2.662272	7.126811	2.453902	2.15924	6.330453	5.340521	2.571355	5.659813	6.244261	4.5428	2.854474	3.832191	2.957355	4.952972	1.656486	2.132262	3.562684	6.591824	4.55607	3.667794	3.334038
GSM2528285	1730	0	2.2721866	1.7889057	5.4209556	2.2642462	2.8427611	3.8146705	5.0021241	2.8528737	5.0443614	4.2482637	5.1344748	5.3569342	2.5544502	1.4308037	1.368004	3.8770444	4.5050829	3.7252351	7.5730322	4.6495473	1.4207188	0.9443678	3.1065829	3.0799737	4.6588553	2.6522791	1.7445131	4.3081325	2.388665	0.90362	5.1266354	4.8904721	1.0509416	4.586204	3.2132947	2.9957718	3.5217787	3.1981584	3.3898203	3.7300051	0.9928654	1.0121993	3.8673339	5.8622819	3.5412812	2.8351769	2.3659187
GSM2528286	1668	0	2.1474957	2.1060321	4.6865215	1.8573579	5.4487895	4.4044555	5.3505771	5.1056292	4.8750417	5.0715032	2.5851215	4.9780325	2.9958744	1.7900583	1.7975877	4.2326657	4.5635318	3.7545888	6.6022163	5.4905123	1.3966928	1.0592151	3.3305794	2.4670835	4.8893973	2.0098126	1.9929156	6.6222411	2.0708815	1.1020821	5.9399012	4.6914232	1.3531065	5.843474	4.3382768	3.3255362	4.5481256	2.607616	3.4449529	4.957178	0.8676999	1.4411485	3.0335754	5.0998789	4.3259346	1.8722043	2.8856101
GSM2528287	1710	0	1.485316	2.0435047	5.0628715	2.2458704	4.2339317	3.1850325	5.2976766	0.6245938	4.677729	4.0077763	3.3361837	5.2199363	3.1582626	1.5639536	2.7162143	3.0409885	3.7181131	2.1527713	6.6704563	4.6851904	1.5760923	1.496095	3.6855672	2.6751795	2.7348159	1.4211342	2.1676524	5.2649087	3.4764247	1.0878678	5.5984473	4.8841425	0.7992383	3.7468469	5.1088856	2.190718	2.1315544	2.7547875	1.9665284	4.5336246	1.6164951	1.8832296	3.3112627	5.6563162	4.307987	2.2724672	1.8741417
GSM2528288	1809	0	2.4034742	1.6720246	4.6477752	1.9983547	0.7417468	3.9351197	5.1935665	0.9916837	4.8214422	4.7762783	2.0890902	6.2293205	2.8239459	2.3831587	1.7565801	4.4983451	5.0821126	3.3038117	7.3198791	5.3449059	1.9833064	1.4178027	3.8103973	3.0521604	4.6678746	2.8987031	1.5118734	5.6595664	2.8738589	1.8640083	5.4219307	5.018614	1.4015282	4.9177852	4.1641527	3.878119	3.3627832	2.7615226	2.3803519	4.6001493	1.3501606	1.5031788	2.8544241	5.4089089	3.9465958	2.5061943	3.1175033
GSM2528289	1705	0	2.673307	2.492119	4.809689	3.334689	3.303676	4.117633	5.682506	2.090286	4.872269	5.048561	3.206212	5.305383	3.483044	2.378813	3.556841	4.280669	5.062209	4.546109	7.970559	6.645496	2.522432	2.975003	4.479017	3.26511	5.309831	3.215272	3.005853	6.487069	4.621402	3.170664	6.443031	5.642348	2.206655	4.626611	3.400521	4.240542	4.458234	4.136104	3.899434	5.368834	3.323606	2.903023	6.241892	5.984777	4.411112	3.546531	3.992272
GSM2528290	1783	0	1.8630992	1.3919951	4.528677	1.7593162	1.1923565	3.6196882	5.103905	1.6495615	5.0468925	4.2722532	3.3598013	4.872593	3.4690899	1.8077881	1.8317375	3.7290555	4.1932887	3.1507006	7.510651	4.7435685	1.7387703	0.8018257	3.3361043	2.73639	4.6589137	2.3989235	1.582353	7.1441968	2.4447077	1.0320659	5.7303335	4.7547863	1.5791841	4.9010676	6.2058834	3.4853529	3.5257788	3.1561433	3.3126838	3.822837	0.8286106	1.0051583	3.0741981	6.0633671	4.1457517	2.6850819	2.3503928
GSM2528291	1815	0	2.1840014	2.3005033	4.8810244	1.9735548	1.7932846	4.1427543	5.6216246	3.5838884	4.8277829	4.6702981	2.7808046	4.7677383	3.2956103	1.5747065	2.6644932	3.5977844	3.767173	3.4203644	6.0078498	5.9207116	1.9459915	1.0892336	3.7032926	2.5534104	3.6060257	2.1931161	1.8684748	5.3703791	4.0439114	1.3944103	6.6091215	5.2323189	1.3423945	4.249419	4.5681262	2.5817894	3.4905968	2.9980294	2.7476466	3.699065	1.9864311	1.8210058	4.6277473	6.0806518	4.3426217	2.3135372	2.4401457
GSM2528292	1857	0	2.4925916	2.2546569	5.545869	3.9877651	2.9253053	4.1338334	5.2363011	0.5322641	2.6709287	5.3826775	2.5589943	4.8432492	2.2989316	1.1906111	2.9255943	3.54953	4.417255	3.7527588	7.046198	5.976596	0.9951981	2.3839055	4.8255522	3.1358398	4.1738657	2.2667767	2.7555488	7.2295903	3.2602792	2.956032	5.7928256	4.9051878	0.9543315	5.4896552	4.1795469	3.4492575	3.842899	2.7293775	2.5040334	5.8214125	1.6363969	1.4182114	2.4621684	5.2129221	4.1870787	1.9283635	3.5457593
GSM2528293	1760	0	2.3435488	2.8488624	5.1502382	2.4253657	3.8946233	4.4084776	5.4643467	0.5378248	5.1986919	4.8367636	2.8752275	4.7965023	2.6838448	1.7270211	1.7086261	3.4770793	4.5715576	3.3716525	6.6040151	5.0248534	1.1931911	1.0405874	3.115505	2.1974398	3.6766398	3.0322487	1.904981	6.9289447	2.5322799	1.8590131	5.730936	4.6040629	0.8122831	4.5346389	5.6406591	2.832789	2.9332311	2.9324788	2.184551	4.2144579	1.1036419	1.2339572	3.8521777	5.566886	3.6984046	3.4075037	2.7317466
GSM2528294	1837	0	2.3872546	1.6681657	5.5870534	2.3239441	1.5648501	3.0650058	5.1922829	1.7364492	5.8286889	4.2176391	3.2506823	5.966845	3.3744308	1.6940287	1.9308645	2.5485232	4.2419198	3.2596203	7.0013085	4.8996178	1.6545001	1.4444855	2.9338172	1.6190651	3.0683902	2.2397839	1.6730548	6.590575	3.458859	1.6481612	6.1105076	4.6575596	0.712928	3.8642064	4.6958721	2.7456966	2.1348082	2.0863032	2.1615429	4.0471019	1.3204357	1.5817027	3.4414028	5.8746202	4.0754233	3.3295548	2.6732513
GSM2528295	1863	0	2.4567347	2.5562551	5.5211009	1.4736519	2.6672499	4.225193	5.2408929	3.0630253	1.4731205	5.1031339	2.6482206	5.9057846	3.1289617	1.8855576	2.0515357	3.8147818	4.0677837	3.2982393	7.0985987	5.1812084	1.456936	0.9549642	3.3452295	3.0939049	4.4194028	2.6588063	1.4954371	6.1308646	2.6412985	1.1095809	5.843512	4.2795768	1.6576692	4.7725585	4.8886964	3.2349812	3.3583633	3.0700312	3.2054212	5.3758881	0.8838781	1.0661378	3.071617	5.1933374	4.5505062	2.3353358	2.9662547
GSM2528296	1647	0	2.4070372	2.2841726	4.9425177	1.7556091	0.7106595	4.9534	4.991238	8.3836485	6.1451502	5.0111592	2.4560876	6.278067	3.0819334	2.3095845	1.7475653	3.6683304	4.1225169	3.8970793	5.5358952	5.5990952	1.67844	1.052869	3.7346927	2.4835054	5.1933372	2.9615359	1.3402573	4.2680455	2.069566	1.2267796	5.4551198	4.6903017	1.8075714	5.8454855	4.1765633	3.6998698	2.1053915	3.2589626	2.1887221	4.6425165	0.9283692	1.100233	2.4238832	5.1224273	3.8384774	3.2789347	2.7551201
GSM2528297	1881	0	2.807616	3.113941	5.64366	2.599317	3.320241	5.070896	5.662574	2.762247	4.355248	5.626723	3.500006	6.252911	3.768897	2.493186	2.807441	4.16955	5.312158	3.810259	7.209916	6.394388	2.741148	2.290531	3.916664	2.988603	5.686526	3.629779	2.683703	6.797829	3.102811	2.814825	6.017483	5.284329	2.422836	5.194055	5.612276	3.987464	4.046593	3.560319	3.588979	5.018712	2.123718	2.765735	3.875237	6.361683	4.719074	3.036713	3.274393
GSM2528298	1865	0	1.859735	2.989657	4.9170569	1.7520853	3.6218838	4.4645331	5.2650348	4.3683916	3.3890872	5.211811	2.2191047	4.8165868	2.3133394	1.844537	1.5092374	3.9598193	3.7509973	3.4902731	6.3903224	5.6412939	0.9991573	0.74865	3.0997022	3.2435924	4.7989393	2.6546655	1.247296	5.19401	1.7129961	2.6937464	5.7701695	4.7927765	1.4473594	5.2359157	4.6772503	3.3514395	3.2662182	2.8599189	2.2933794	4.9075998	0.7894497	1.0688444	8.7331897	5.4676751	3.6871298	2.4453112	2.6572782
GSM2528299	1654	0	1.6122649	1.6862027	5.4958963	1.5155223	0.6158099	4.005554	5.3461979	1.6240608	2.7575253	4.4588247	2.5278175	5.2419167	2.9501532	1.2536711	1.3385936	4.4276996	4.6607894	3.5227156	7.1867047	4.7999164	1.8585942	0.9590013	3.7938501	2.5468256	4.3822008	2.4131417	1.6572106	6.7558631	1.6660057	1.0787463	5.6950291	4.8226141	1.1794514	4.7991503	4.753205	3.5853439	3.5670847	2.7951931	3.4559505	4.3745525	0.6103824	0.9603231	3.0322107	5.7245638	3.8776297	2.0710412	2.4226518
GSM2528300	1759	0	1.9476527	1.5485654	6.1153303	1.9440131	3.4354225	3.461606	4.7787378	0.913358	3.5651745	4.3086222	2.515968	6.0321155	2.9377968	1.9047545	2.6675636	2.5210692	4.1435915	4.1144992	7.3869176	5.8506069	1.3968075	1.8911411	2.9301774	3.0917844	2.6940039	2.3487903	1.6117525	6.4912749	4.4971524	3.7617082	5.2877484	4.7994545	0.7126992	3.9827003	5.1604698	1.1013841	1.2271616	2.6294765	1.2389053	3.9167444	1.7757741	1.7539489	1.7032421	5.2883507	3.8970319	2.8691501	2.694675
GSM2528301	1836	0	2.1872363	2.3001533	4.5032398	1.8768803	1.0670775	4.4644535	5.7880162	0.6398789	4.8812308	4.5810545	2.5097616	4.7764792	3.1706289	2.016589	1.7354264	4.0497833	4.5180006	3.6964971	6.1792999	5.2654949	1.3638711	0.6921394	3.1831215	2.1649564	5.0909526	2.8062212	1.5128789	6.6011426	1.3559949	0.9658394	5.9939513	4.8419704	1.1951402	4.5515391	5.3693822	3.4673264	3.9562464	2.8682352	3.305763	3.7238614	0.7644436	1.1391359	3.9960463	5.492817	3.8141997	2.8588075	2.7263778
GSM2528302	1843	0	2.3676762	3.0752849	5.028234	1.8046911	1.8872804	4.6979194	5.4699229	3.9546715	4.3700055	5.074037	2.7654647	4.9732892	2.7034226	1.9299629	1.224092	4.1586034	4.0298958	3.3214835	6.6318048	5.8079264	1.4695373	0.9577815	3.5223213	2.1372814	5.519046	3.3258214	1.6450152	5.7689996	1.7556387	1.948259	5.7144567	4.8497254	1.0016552	4.5554182	5.0099499	3.6297554	3.5047556	2.9423163	3.5118856	4.905655	0.5778729	1.2217202	4.0532406	5.4954104	3.6563049	2.7266213	2.9666994
GSM2528303	1661	0	2.0498675	2.4950818	5.5299824	1.758203	3.0565928	3.6160191	5.2130262	0.8636255	5.0347311	4.0653995	2.9717545	4.9054736	3.1801471	2.2331769	1.888374	2.7800249	4.6896241	2.6059741	7.2029958	6.380716	1.7780181	1.4495758	3.1792819	2.4440223	3.7216277	2.8453911	1.7628238	7.1578616	3.2556416	2.6719314	6.1427348	4.5050831	0.8539193	3.7190788	5.1329941	2.7122072	2.1707628	3.0219013	1.8255146	4.5379236	1.3218167	1.6048781	3.8480212	5.8335337	3.8082073	2.4692332	3.0818063
GSM2528304	1858	0	2.887214	3.309765	5.436506	2.743472	2.479803	5.131298	5.758791	1.742305	4.418947	5.445935	3.604636	6.236255	3.802684	3.043673	2.411263	4.815534	4.770902	3.931087	6.821803	5.471319	2.495888	2.139915	3.958975	3.526486	6.212874	4.077956	2.423242	6.63578	2.923874	2.528427	6.148053	5.280818	2.8753	5.034328	5.678967	4.343327	3.839108	3.857078	3.574379	5.24142	1.81599	2.340379	3.880999	5.858673	4.470536	3.735058	3.52912
GSM2528305	1852	0	2.938262	3.008687	6.126057	2.762017	2.988449	4.773	6.142249	2.064667	5.348574	5.32969	3.820252	6.373403	3.755674	3.063473	3.089482	4.909084	4.805774	4.486935	7.698653	6.409857	2.446031	2.59603	3.93737	3.715366	5.2664	3.370607	2.623206	6.802343	3.970529	2.347571	6.783015	5.654698	2.536278	4.473257	5.580073	3.736428	3.517772	3.299163	3.726717	5.104909	2.616905	2.840414	3.088076	5.845258	4.640405	3.6807	3.152776
GSM2528306	1559	0	1.4244696	1.3789077	4.695088	2.0804843	1.1183786	3.9123928	5.1538466	0.7025789	3.8108017	4.7285411	2.6436441	6.3643038	2.5302445	1.8246558	1.5893295	3.5923631	4.3010947	2.9045644	7.0325099	5.2503559	1.6759091	1.3037855	3.4074463	2.22726	5.0045094	2.6884176	1.5642175	6.9355984	1.8216419	1.7331567	5.7948196	4.878069	1.4903015	4.2976029	5.1774593	3.9098887	3.4092101	2.6311377	2.564768	4.931634	1.0160583	1.1318304	2.6983315	4.5419893	4.0733916	2.1620132	2.8120672
GSM2528307	1885	0	2.2667424	2.3669886	4.5638981	3.2513969	3.9312609	4.3124706	5.3499448	0.941154	2.966878	4.6349895	2.0546765	3.182777	2.0216792	0.6362386	2.8748167	3.2806139	4.4459989	3.1711795	5.8468355	5.4148778	1.4909773	1.9383522	3.595979	2.4188621	3.7022807	2.2292765	2.2849402	6.9642988	3.740287	2.6009469	5.1811976	4.9226964	0.772522	5.8428885	4.7573151	2.4918479	3.172963	2.5169922	2.5127865	4.5572423	1.6260707	1.430655	3.3075075	4.8475986	3.4371687	1.7757679	3.0101141
GSM2528308	1879	0	3.4098656	3.1835097	4.2122186	1.7413706	2.7038188	4.3293846	5.1633156	3.9383227	4.1667308	5.1042903	3.048115	4.514869	3.0249833	1.9220927	1.7145766	3.3606747	4.2386748	3.2676543	6.4805996	5.311177	1.4403995	1.1016585	3.8426882	2.5959022	4.3756705	3.3433595	1.8403271	6.9311951	2.3158466	1.9389188	5.1589521	4.8954573	1.3765959	4.5477568	5.4096122	4.0708831	3.7680675	2.841485	1.8207091	4.8237012	1.2792699	1.3333381	4.0798301	4.7282272	3.7883245	2.7537859	3.1314904
GSM2528309	1774	0	1.9951887	3.64459	4.6364928	1.6226517	1.2621761	4.9129428	5.3400295	2.031867	2.530134	5.0412223	2.4987759	4.5765689	2.499255	1.2322409	2.4827239	4.1487907	3.9940439	3.9929193	6.9621129	6.2021298	0.8764753	1.148028	3.7652307	3.9927616	5.5832937	2.680711	1.406189	6.0023808	3.6332172	2.3075737	5.9055067	4.4207685	0.8418847	4.6877676	3.1919997	3.5483554	2.6826818	3.3343304	1.7804698	4.8288539	1.7595162	1.9321767	7.3077797	5.2123134	2.8453861	3.0134557	3.6005427
GSM2528310	1322	1	2.7203049	2.0423543	5.4247268	2.8418965	2.1753264	4.4539953	5.4491902	6.0058738	1.7054773	5.0607809	2.8279572	4.5218667	2.9496267	1.7125742	2.3403779	4.8418159	4.2473785	3.3719516	6.1694157	5.4689622	1.2850542	1.6233728	3.5575395	4.032991	4.6754207	2.0034857	1.6092021	3.2794907	3.5247284	1.1032137	5.7193787	5.0263244	1.3841364	4.8853472	4.2611415	3.445095	5.329043	2.6068529	3.4521274	4.8943685	1.4609009	1.4811918	4.078764	5.3293326	3.364645	2.6709262	2.8310653
GSM2528311	1674	0	2.1655062	2.2848242	4.671587	1.3963418	1.1236231	4.5640538	4.8395168	0.7666233	4.3970332	4.6235451	2.1606437	6.057052	3.5276385	1.5362747	1.5819559	4.0384655	4.4979739	4.6086641	7.0452445	5.9168141	2.2138556	1.5717734	3.1042769	3.1655731	4.5689985	2.3573285	1.426912	7.7236363	3.3688689	2.9302285	5.2952917	4.973267	1.1681566	4.7234774	5.6965277	2.7562031	1.9280347	2.9416959	1.8695602	4.9090553	0.8370401	1.3099708	3.6710071	5.2757037	3.9971378	2.3107258	3.1352152
GSM2528312	1481	0	1.8568428	2.2676372	4.092646	3.1938851	0.8676001	3.4751108	5.1568913	0.3478052	4.1455252	4.7417822	2.8403792	6.4108817	3.0721135	3.1074623	2.341735	2.8449214	4.4512668	3.1416397	5.3449405	4.6343928	1.5769524	0.9667689	3.7789912	2.8002269	5.0440948	3.048936	1.7525839	5.8794378	3.6772671	1.1258849	5.2746354	4.8956323	2.3189049	3.4411809	4.6405994	2.9018334	4.4788266	3.4844831	3.5512766	5.0358917	1.9851254	2.1136676	2.4855423	4.955196	3.979442	2.523691	1.7895929
GSM2528313	1451	0	3.183788	2.359781	6.038417	3.676957	4.97207	3.703854	6.570372	2.840577	5.256602	5.686428	3.697625	5.128111	3.808129	2.473838	3.205737	4.227823	5.282315	3.650362	6.429819	6.46773	2.772602	2.760888	4.674272	3.360805	4.64445	3.133088	3.086742	6.829303	3.571269	2.978619	6.558378	5.159456	2.336105	5.502873	5.206084	3.566405	2.425784	3.161313	3.173263	5.04751	2.466316	2.378693	4.03255	6.514149	4.687472	2.920767	3.283806
GSM2528314	1390	0	2.8476032	2.5910889	5.3095164	3.8368411	5.9043582	4.9208846	5.1197548	0.6888128	0.2672946	4.2863044	2.6996189	4.5123055	3.2099602	1.665238	3.9423304	3.1211034	3.639546	3.7301587	3.849127	4.814328	1.5094945	1.2869867	3.8829919	3.2112558	3.4242816	1.9071841	1.8922513	3.2761849	3.3349278	2.5674799	6.5185438	4.8319562	1.9029798	3.4998543	3.9560795	3.0754266	3.8814854	2.2446259	2.0351253	5.2911836	2.4511455	1.3166754	6.176495	4.3479928	4.6822834	1.2859313	2.488488
GSM2528315	1360	0	2.0527644	2.1478667	6.1036336	2.0557422	1.4466941	3.9000787	5.047404	0.8993924	3.4165126	4.4395244	2.5477719	3.8457492	3.7880909	1.5888851	4.2805298	2.6530711	4.2796013	2.6472991	6.3116397	5.8339595	2.4888858	2.985738	3.2041799	1.3092381	3.3979493	2.3081921	2.9032652	7.6388124	4.7708919	2.1948321	5.3527948	4.8203741	0.860288	6.9904521	4.8036736	2.5381772	2.6033815	2.0661187	1.9511512	3.2276593	2.7978692	1.7508187	1.3467669	5.8970349	4.1669468	1.524927	3.1307068
GSM2528316	1349	0	2.2053552	2.7792542	5.0039414	1.8445667	0.3937748	4.3786927	6.0187409	1.9928096	0.8816145	5.1123497	3.1584991	4.9217254	3.2771342	1.9322305	3.0001215	4.0822529	4.5129956	3.0982987	5.5098786	4.7754557	1.2228236	1.173301	3.7464876	4.3590081	4.4091331	1.8744545	1.8448794	5.4531344	4.6442958	2.3751192	7.2731619	4.5564493	1.9101578	5.4461933	4.0671393	2.3354255	4.0219729	2.9360916	3.0269396	5.3047917	2.8895047	1.6419935	3.2116117	5.2457015	3.9059554	2.4152368	2.4266794
GSM2528317	1426	0	2.2877283	2.0699329	4.6020724	2.887018	1.6398608	4.3645267	5.6209876	1.6203412	1.6610634	5.092376	1.8693184	5.8248575	2.4993465	1.6317824	1.841112	4.3220051	4.4496635	3.5907539	6.865261	5.3696522	1.7353755	0.8663679	3.1595035	2.6821663	4.3272504	3.015317	1.3849838	6.3237982	2.8779679	2.2799965	5.5108015	4.6758692	1.0355179	4.8110084	4.4707428	2.8892033	4.2571627	2.6022249	3.3425177	4.3359973	1.4265993	1.5387428	4.8058127	5.2518868	3.7013147	2.9096132	3.3292545
GSM2528318	1747	0	2.5670278	1.5587301	7.3961908	2.1189888	2.4663598	4.1472962	4.7331865	1.0186063	4.5865281	5.0145807	2.7258182	5.0956247	3.0826262	2.0878069	1.7063364	3.6805942	4.014539	3.033677	5.5481089	5.5146529	1.5675892	0.8463413	3.4329991	3.1229239	5.6531707	2.20379	1.5704234	6.0203728	2.8334142	1.2166469	6.5707442	5.0111825	1.5320579	5.4360739	4.45049	3.4649249	3.5616154	2.9415432	3.1976802	4.5075791	1.3743725	1.6937471	3.6968907	5.5169416	4.0321796	3.157882	2.8171034
GSM2528319	1746	0	3.2416869	3.9327866	4.9950594	2.6051716	0.8980889	5.2031624	5.2221536	1.905975	5.3849159	5.5846833	2.9526432	3.9572598	3.3146174	2.8995638	2.9455273	3.3483723	3.5279144	3.4716393	5.4868585	5.1237793	1.1924481	1.3338473	3.8236627	2.4620092	5.0714211	3.3232468	1.758626	4.6199224	3.9501612	1.4498933	5.3443541	5.135073	1.657191	4.4749475	4.8657145	3.3965312	2.4408821	2.8901695	1.3731689	4.6723583	2.3574299	1.638585	3.2796497	4.6353952	3.7870331	2.9260097	2.8585987
GSM2528320	1632	0	2.702919	2.637079	6.660747	3.155028	2.022469	3.465062	5.767197	2.050696	6.302642	3.867547	3.841809	5.3936	4.199096	2.599755	3.851777	3.121583	4.807134	4.177031	6.614916	5.648459	2.960227	2.974756	4.140652	3.02043	3.687766	2.723092	3.455563	8.858896	3.914254	2.462572	5.960178	6.328557	1.737233	3.846477	5.600334	5.164535	5.039345	3.568803	3.166324	3.862103	2.945501	3.071655	2.158884	6.673714	5.084742	2.907212	2.890466
GSM2528321	1719	0	2.9419318	2.309185	4.5407734	3.3331532	0.6991613	4.3483689	5.5217355	8.0964252	5.581417	4.9470848	2.3761685	5.1081418	2.0490585	1.6435426	2.9402605	2.8861778	4.6824489	4.0834656	4.9869	4.9145951	1.1383592	0.7403656	3.5119751	3.0597398	5.5817748	2.8433761	1.2988356	4.4275592	3.1890456	0.8027195	5.2472395	4.7186134	1.1691766	4.3328215	3.88427	3.8212441	2.928527	2.3861643	3.1298778	4.8850616	1.3393737	1.2563322	5.322211	4.6669954	3.5561096	2.280737	2.7879955
GSM2528322	1607	0	3.169364	3.311169	5.13069	3.240635	2.26094	5.249629	6.271904	2.09459	4.516856	5.480015	3.648247	4.4104	3.608598	3.084002	3.351112	4.973061	4.457397	3.842175	6.12152	6.086524	2.586911	2.062271	4.606831	3.322316	5.179272	3.27586	2.691177	6.362482	4.277724	2.543014	5.923891	5.311619	2.761064	4.677136	4.552039	3.858418	3.420688	3.406582	3.934652	5.055405	2.997113	2.860496	3.559509	5.856999	4.389789	3.067852	3.352467
GSM2528323	1577	0	2.817172	2.879553	5.879028	3.842008	1.523494	3.816284	5.205699	1.716725	4.04718	4.942099	3.370685	5.255934	3.991228	2.593017	3.74369	3.308517	4.436511	3.652825	6.277861	7.697514	2.784808	2.788066	4.249408	3.376037	5.559864	3.524026	2.795826	9.360775	4.735653	2.672186	6.048446	5.370819	2.24037	5.935333	5.573124	4.784659	3.237344	3.792782	3.058206	4.978311	2.88919	2.657127	4.15519	6.05207	5.220255	3.337564	3.29828
GSM2528324	1593	0	3.314081	3.429917	5.348926	3.150926	2.443987	4.682593	6.194111	1.776884	5.454063	4.975429	3.276096	4.966011	4.149587	2.799271	2.633044	4.600107	4.617559	4.048971	6.033482	7.516412	2.623845	2.312353	3.797317	2.684907	5.370078	3.043351	3.475065	7.42169	3.372887	2.989033	6.165233	5.18853	2.136175	4.127891	5.128778	4.933452	2.263197	3.802523	2.834228	4.587284	2.016492	2.512833	7.01102	6.136307	4.546141	3.021051	3.116145
GSM2528325	1556	0	1.8491515	1.8474633	6.125509	1.8773185	0.9045879	2.8345	4.6730205	0.4277452	6.0958519	3.9674305	2.4130321	1.5494759	3.4733736	1.7664877	2.0497796	2.0671955	5.3970416	3.1520841	7.7364019	3.359727	1.8775001	1.9082526	3.2685362	1.9012383	2.7736377	2.7720485	2.40287	6.059629	3.9976543	0.9704757	5.792387	4.8591675	0.7411614	3.7117907	2.0969181	1.1376692	2.9059181	3.5756169	2.7462677	3.371855	1.5262196	2.3381824	4.0513479	5.2460228	3.6730932	2.1708999	2.933772
GSM2528326	1370	0	3.334131	3.247707	5.685822	3.269444	7.203384	4.710757	5.979522	7.031529	4.151936	5.853255	3.263568	6.699675	3.808697	3.097623	4.392503	4.105127	4.926914	4.213145	5.541332	5.511414	2.393895	2.517225	4.077902	3.94725	4.852467	2.921671	2.529473	4.661	5.591454	2.155456	7.038627	5.615774	2.742543	4.852077	4.495971	3.506912	3.130724	3.160596	2.750623	6.046808	3.382695	3.02875	4.678674	5.378981	5.10156	3.174016	3.032695
GSM2528327	1541	0	2.918225	3.357607	5.513126	3.209386	1.961549	4.749963	6.620231	2.681855	5.500842	5.515195	3.0971	4.257382	3.728297	2.454165	3.309276	4.425561	5.07867	3.477739	6.035863	6.310334	2.708565	2.220155	3.797611	2.874866	4.65416	3.103501	3.224555	5.556678	3.886486	2.283091	6.048446	5.334119	2.507874	4.672812	5.016421	3.483145	3.693621	3.453265	4.165424	4.473093	2.546364	2.644116	6.305725	6.067372	4.571972	3.100679	3.065136
GSM2528328	1669	0	3.150759	3.47021	5.92979	2.82229	4.968335	5.096793	5.886332	2.007057	5.921091	4.999931	3.986417	5.714465	4.047858	2.801129	2.835301	4.420762	5.132045	4.499788	6.678574	6.708421	2.652156	2.508762	3.44736	3.488891	4.21488	3.067967	2.70268	7.23269	3.603044	2.815273	6.345858	5.119798	2.317583	4.954076	5.590945	3.535833	3.264399	3.522989	2.84548	4.594467	2.474654	2.59802	4.625599	6.382582	4.428886	3.752631	3.444578
GSM2528329	1646	0	2.5997752	2.0388712	5.3182947	1.7530491	1.3744024	4.1074615	4.9562688	1.2469145	3.6351177	4.3698821	2.5570698	4.7078596	3.5768497	1.6211951	2.6443926	3.8205282	4.0879353	3.9631404	7.4294885	6.1781489	1.9438774	1.683261	3.2417962	2.2729082	4.5292622	2.9078313	2.3534335	7.8569609	3.060408	2.1555037	5.6388332	4.790338	1.2383724	5.1141914	5.2796289	3.885184	3.3626608	3.1225943	2.4436644	5.0111686	1.8533911	1.3939967	3.2946382	5.53172	3.9633883	1.9673924	2.8994488
GSM2528330	1682	0	1.8690466	2.2663719	5.0979283	1.6238789	4.5757796	4.1523573	5.1082235	0.5655757	3.6412231	4.7177064	3.0960251	4.3087525	3.6219351	1.4822215	2.3237786	3.7264876	3.7906865	2.9378377	7.197323	4.718225	1.4672327	1.2830785	3.5056337	3.3916949	3.9044247	3.0068475	1.6075217	7.8664193	3.27726	3.3066653	5.5254184	4.5115703	0.8064171	4.4724092	5.8702245	2.2304347	1.8502103	2.7968215	1.1688588	4.235034	1.6748473	1.6264727	5.5711675	5.4050174	3.7044502	3.081913	2.586471
GSM2528331	1670	0	2.89315	2.859807	5.434939	3.226403	2.000763	4.735513	5.534575	1.738286	4.810012	5.016521	3.327701	6.182411	3.883713	2.772019	3.469808	4.461151	5.340116	4.22884	6.658161	5.592685	2.560013	2.567635	3.911415	3.325899	5.658615	3.665334	2.781672	7.02309	4.21487	2.442245	5.573571	5.917569	2.467314	4.349435	5.576196	4.507354	3.331416	3.792782	4.285364	4.734458	2.748449	2.690415	4.003436	6.012376	4.205947	3.74308	3.268764
GSM2528332	1266	1	3.068092	3.258838	5.336658	2.616382	2.335159	5.621239	5.339526	2.309005	4.15307	5.629492	3.61458	6.592668	4.196036	2.977354	2.303624	5.171932	4.966289	4.580665	7.537392	4.823979	2.714524	2.138261	4.087378	3.664863	7.075032	3.977498	2.41017	6.123268	2.567646	2.47358	6.357759	5.499684	2.779168	6.821558	5.633878	5.092087	5.512328	3.667785	5.050294	5.398065	1.605734	2.212717	4.302416	5.972133	4.404663	3.861965	3.895197
GSM2528333	1646	0	2.587707	2.98029	4.973737	2.964709	1.761178	4.438685	6.318694	1.876956	5.550251	4.422408	3.481302	5.414192	3.95164	2.74848	3.460432	4.523265	5.177723	3.525252	6.191037	6.864889	2.421883	2.478405	4.48593	3.15278	5.08475	2.892765	2.510014	6.986724	4.482699	2.001714	5.977993	5.853205	2.206415	4.958633	5.907577	3.921359	4.037505	3.854819	3.819367	4.2537	3.267412	3.473187	4.226083	6.396876	4.101103	3.7476	3.750924
GSM2528334	1668	0	1.9844962	2.1198325	4.7648926	1.5695993	1.2706069	4.2537833	5.2456664	0.2624764	2.3767625	4.8583833	2.3279218	5.1528946	3.2775855	2.088012	1.6494332	3.9801903	4.5120246	3.5484957	6.0035037	6.3276395	1.802734	1.2701052	3.8954964	2.644365	6.5434459	2.8817816	1.4581562	7.1261426	2.9543325	1.7602124	5.9840662	4.8104364	1.4150488	4.2844745	5.081235	3.9595968	2.754912	2.7253517	3.3562126	5.5192525	0.8858498	1.2625378	3.6613077	5.4187779	3.9580651	2.2451096	2.8757503
GSM2528335	1691	0	2.2790949	2.6916519	4.9670053	2.1481927	0.7926771	4.7556851	4.7152403	1.5307243	4.330698	4.7995497	2.6561067	4.7057967	3.3895342	2.121987	1.5902146	4.3007924	3.8049512	3.0704372	7.239459	4.4625206	1.8864016	0.8765799	3.9167449	2.8921666	5.0682894	3.0996299	1.5916631	5.1612087	1.8998837	1.318243	5.4399758	4.7879464	1.817092	4.7375994	5.1439628	3.7307923	2.3386275	3.030558	2.0009562	4.9186069	0.9833953	1.0159754	1.7468748	5.215318	4.316432	2.3625217	2.6792144
GSM2528336	1675	0	2.2366439	2.7248319	5.0497354	3.8396511	0.5927727	4.3975199	5.3827827	2.334294	2.8702238	5.2163148	3.061289	4.8647362	2.8327547	2.4116521	3.550838	4.0727555	3.9241454	3.2524076	5.979192	5.0850047	1.2790637	1.0422044	3.2729976	2.9630507	3.9522743	2.0296022	1.5117422	4.4902496	3.7781775	1.1387074	5.2817853	4.5387286	1.7048157	5.5280629	4.7083283	1.285912	1.1118601	2.6240554	1.2033324	5.4939735	1.1796295	1.3342591	4.7659686	4.8300695	4.1773623	2.2450792	2.5477211
GSM2528337	859	1	2.2652415	3.3983098	4.2749781	1.6373077	1.6331868	3.7870191	4.2268036	0.440105	0	5.2812702	3.4989817	3.5198429	3.1011892	1.7209602	3.8709744	3.7717075	2.7634275	3.168184	6.2843246	5.3722619	1.7247414	1.7717268	3.6374415	3.6669838	2.7830139	1.2918042	1.9192066	6.0067079	3.932085	4.2344675	6.7477201	4.8318016	3.3981496	5.0495935	3.741326	2.9511086	8.3174829	2.0873248	4.5484039	6.698215	3.2655471	2.7054256	4.3188807	5.0329553	4.4638513	3.7229839	2.830453
GSM2528338	1691	0	2.5643689	2.266119	5.3291093	1.6635661	3.7049732	4.8599152	5.0112785	6.9172808	4.426598	4.9826998	2.7298212	6.9796918	3.0902102	1.3541375	1.5193149	4.3897324	4.6103958	3.7511783	6.4328422	4.5921432	1.5751433	1.0421618	3.8460823	2.9046849	4.3426226	2.6596734	1.5277483	5.60841	1.8556799	1.2864441	5.5648856	4.9339456	1.7345269	6.4295911	4.1274377	3.4091828	3.465107	2.5021749	3.2650511	4.3860224	1.0153139	1.2021853	4.0762939	6.2339164	3.7404037	2.5771158	2.8758582
GSM2528339	1646	0	2.0191373	2.2356354	5.0778835	1.7895645	1.5458832	4.1118052	5.1676927	2.6835852	3.8102406	4.9478646	2.5947957	5.1977292	2.9951763	1.5619494	1.8705263	4.465645	4.655842	3.1300618	7.0158977	4.5144781	1.3260439	1.1433903	3.8292389	3.2626175	4.6722781	2.2108683	1.5445662	6.4758637	2.6460783	2.1344166	5.6379071	4.8555029	1.332338	4.6843291	4.7813371	3.1455935	3.464534	2.7408105	2.8836966	5.4148337	1.3929093	1.3564522	4.2583533	5.5022345	3.9782204	2.1571125	2.9541408
GSM2528340	1647	0	2.8001141	1.4613534	5.4595834	1.1330778	2.0687344	4.0523797	5.1254309	4.2406879	4.5549968	4.2869962	2.8737428	6.0986848	3.1380712	1.6951332	1.236038	3.9839269	4.7454963	3.4000941	6.6842142	4.7145312	1.5738892	1.2460341	3.0297636	2.0024049	4.5932766	2.9095364	1.4618222	6.6567566	2.5764745	0.7827493	6.3426254	4.5516244	1.0806461	4.5924804	5.03201	2.9619457	3.4167809	2.6233065	3.5800172	3.0716293	1.0068647	1.2900845	4.454503	5.7009055	3.9308091	3.171368	2.6216381
GSM2528341	1717	0	1.6752041	2.2647068	4.6525183	1.6517663	0.6623201	4.2620372	5.1236522	0.9732021	4.806897	4.4125987	3.1507467	5.1360985	3.4973357	2.4489855	1.2988876	3.6131382	4.87374	3.1512582	6.4107195	4.5687266	1.6567859	1.0589581	3.4861101	2.9321897	5.395723	3.5362021	1.2923588	6.0770873	2.7328184	1.2246229	5.5363755	4.8196031	1.8285981	4.5609296	5.5527799	3.9263179	2.0686218	3.322414	2.4987872	4.180318	0.6229937	1.1041511	4.1262828	5.6727679	3.970508	2.5388868	2.7006796
GSM2528342	1654	0	1.7484875	1.953796	5.4364677	2.0863444	4.2626579	4.1982673	5.4953473	2.2972622	4.6798032	5.0341178	2.8735037	4.7180244	2.9544828	1.393736	2.6102895	3.4381269	4.5352044	3.2454876	5.934264	6.0281096	1.5614793	2.02043	3.0889948	1.8343444	2.9664057	1.62096	1.6090748	6.9133016	4.156301	1.9536032	5.1795915	4.9254626	0.9721115	5.1378883	4.9432508	1.9228758	3.2730143	2.0436507	2.0694686	4.7743896	1.8201957	1.9553873	2.9183895	5.265512	3.1844516	3.0532537	3.5991192
GSM2528343	1698	0	2.3943666	2.0872247	5.3412856	2.3402256	2.1776796	3.4219463	5.2472774	0.5675198	4.3304391	4.3770429	3.2222697	4.8381538	2.8796233	2.1447255	1.8925467	2.5557815	5.1272952	2.4805398	6.8010603	5.8359287	1.465212	1.2641476	3.2143231	1.9685913	4.6356949	2.3525601	2.3503472	5.0111981	3.4580558	2.5114227	5.1683816	4.5276562	0.8101228	4.990155	4.3054269	2.7249272	1.1647405	2.9561528	1.7005918	4.4937706	1.1274936	1.7683698	3.0164381	5.5523807	3.9812765	2.1228974	2.3436842
GSM2528344	1706	0	2.677188	3.168136	5.417457	4.181825	1.391452	4.67241	5.66654	3.860865	1.804954	5.860031	3.992521	3.447563	3.991228	2.499948	4.215133	3.830029	4.692756	3.45596	6.30034	5.445828	3.324893	1.71421	4.338399	2.615714	3.368645	2.458059	4.374046	4.059066	5.958776	2.435936	6.318936	5.50785	3.007101	5.216946	4.975854	3.029011	5.204985	3.917806	3.878481	5.982992	4.36939	3.229117	5.411765	4.914073	4.081654	3.397115	3.122616
GSM2528345	1604	0	2.2655029	3.1244906	4.693267	1.3691487	1.048594	5.5482289	5.6951806	1.9871029	2.754084	5.0163544	3.1682595	4.0684455	3.3170313	2.0700639	2.6445296	4.4477647	3.5558341	3.6173612	4.7785071	5.2972175	1.8125293	0.8766563	3.5723703	2.7869738	4.6250658	3.4569341	1.5037823	4.5440827	2.9346565	1.2449672	6.8461784	5.0453104	2.3421664	4.6454487	4.41345	4.2708593	3.3596138	2.6656312	3.0515717	5.2894392	1.9435474	2.2410688	2.7532524	4.5889612	5.7750719	2.3984107	3.0815112
GSM2528346	1740	0	2.1384977	2.5223561	4.9105148	1.8446603	1.0223957	4.2435017	5.4270329	0.4662332	4.9841691	4.797837	2.7913359	3.8281743	3.9611981	1.8419512	2.3663269	3.6636658	6.3737887	3.5312755	6.505645	6.2519964	1.7086481	2.4035397	3.276437	2.7745195	5.1196735	2.4305072	1.6799933	8.6041729	4.2084914	1.6808258	6.1869721	5.2436974	1.0798498	5.0874805	5.9219001	3.1395019	3.2092857	3.4490031	2.1765359	4.1212963	1.4271522	1.5913275	2.7542995	5.9593482	3.955024	2.1851318	3.3284789
GSM2528347	1745	0	1.6125865	1.681299	5.0348632	1.5173068	1.0365319	4.1288294	5.005266	3.1059658	4.4567727	4.541043	2.9680241	5.9712098	3.2746326	2.0520602	1.2308745	3.5513203	4.3629364	3.4173857	6.8549202	5.139855	1.787828	1.1350284	3.2736276	2.690802	5.2204841	3.0532196	1.3692725	5.958462	1.494513	1.1306058	5.7112655	4.9900945	1.5607917	4.1513301	5.2221483	4.4084854	2.4494859	2.9810075	1.7850421	4.2083169	0.8738367	1.1113924	2.428413	5.888666	4.0429517	3.0889063	2.274832
GSM2528348	1654	0	2.1131919	1.5568592	5.6031669	1.5290582	1.253167	3.7776457	5.3965061	0.7988057	4.8688731	4.555047	2.9584441	5.4150347	3.0138735	1.7784316	1.6049395	3.659611	4.1146117	3.9511263	5.9118346	5.6089499	1.8654222	1.1892741	2.8624785	2.0700878	3.8902445	2.5711643	1.4980168	6.3275695	2.0998595	1.3500574	5.6657096	4.6883074	0.974259	4.0182582	4.7585273	3.1198317	3.5424048	2.8740714	2.9658635	3.3609801	0.6840965	1.2535526	4.6810903	5.686492	3.8743667	4.1759108	3.0106276
GSM2528349	1653	0	2.5374885	1.9951547	4.9638923	1.4216285	1.193716	3.329236	5.0363542	0.6896789	4.3612684	4.4439877	2.0827127	5.2849563	3.0254744	1.8988939	1.6726103	3.283983	4.4849165	4.5434747	7.4521962	5.6130337	2.4065133	1.5351785	2.930551	2.0620219	4.9021719	2.707534	1.7967166	8.3790306	2.3925603	1.8965547	5.2991915	4.8703289	1.1189469	3.7829657	5.7213482	2.8930986	2.7852279	2.3529569	2.9262989	4.1814237	0.8289889	1.3335646	2.8917594	5.598737	4.150017	2.6453225	3.3266291
GSM2528350	1747	0	1.8600287	2.5334942	4.7645452	2.1797019	1.9792593	4.2891181	5.1228826	2.4308843	2.6921351	5.1309609	3.3818121	5.7874656	3.4992599	2.7320838	2.5373181	3.3857566	3.7181705	3.8217536	5.5967373	5.0661062	1.2357916	1.0728254	3.7245317	3.6746936	4.8217042	3.3133624	1.5068739	6.0165454	4.3618576	1.7887094	5.9832363	4.7057674	1.9125327	4.1864412	5.4450223	3.7097582	1.4032268	3.0544138	1.2801705	5.3352531	1.1140024	1.8937047	4.1379192	5.9570748	3.4918241	2.4619507	2.7052819
GSM2528351	565	1	2.929223	3.284597	5.41221	3.652461	2.374081	5.80865	5.877225	2.974455	3.614729	5.863501	3.436619	4.331983	3.665553	2.912215	3.03493	5.255126	4.502621	3.529404	6.983437	6.087781	2.394114	2.521943	4.228779	4.237994	5.838559	3.259698	3.375646	6.239129	3.799223	2.912079	6.82944	5.417822	2.821689	7.083771	5.088059	3.993661	4.261626	3.476332	3.645355	6.046808	2.260118	2.520204	5.074355	5.755761	4.592319	3.302685	4.047934
GSM2528352	1663	0	1.9729165	1.7788699	4.9886248	1.6380452	2.0295967	3.8571641	5.1681643	0.3564865	4.9202827	4.6098648	3.0013082	5.7769535	3.5440011	2.2077376	1.3619046	3.5423071	4.0151234	4.0217489	7.1884013	5.2879023	1.8462771	1.0248107	3.1637082	2.480866	5.4938213	3.10703	1.2484049	6.1828022	1.9023399	1.8899767	6.2742299	4.7077869	1.1920048	4.3734716	5.0853625	3.8527708	2.5327562	3.1132998	3.0567856	4.6363305	0.8296345	0.9354894	3.1801647	6.2875833	4.1873988	2.4853734	2.8294327
GSM2528353	1759	0	2.7059441	3.3831177	5.0897793	2.5415946	1.763958	5.2365219	4.8149634	1.2435573	3.4379787	5.2088342	3.0253929	4.6559914	3.2351136	2.6313288	2.6422993	4.347569	3.4005068	2.9326794	6.1368175	5.9100378	1.2260998	1.0997859	3.7356583	2.998582	4.6040125	2.6620264	1.7665461	5.23077	3.4986397	1.6065504	5.0695127	5.2179998	1.262967	4.7776368	5.2611774	2.794276	2.347997	2.5423474	1.7519683	4.5235661	1.3403248	1.5544147	5.3805064	4.7213241	3.6423344	2.3989921	2.9619078
GSM2528354	1739	0	2.3615609	1.8587548	5.5151359	1.6691085	3.9702238	3.6320757	4.308819	1.5540122	2.9144734	5.4761739	3.2152584	5.0216461	2.7376077	1.330153	3.6584284	4.1436834	3.4276129	3.112624	7.0493672	4.5635983	1.6074952	2.4630894	3.201337	5.0171893	4.0959027	1.6128588	1.7183317	3.5637984	4.5187466	3.355496	5.7943499	5.3542106	0.871327	5.4901751	4.8208839	2.3130026	5.5571806	2.4172854	2.4920668	5.7595245	2.2050484	2.1180518	4.2350706	5.1888009	4.1926357	2.8121831	3.0230139
GSM2528355	1739	0	2.5217478	2.405323	5.6242111	2.0883561	0.9517539	4.1093912	5.1715622	0.2416917	4.7045802	4.3905013	2.2817477	2.095132	2.9940524	1.4986847	2.9172244	3.1484842	4.2379094	3.254707	7.5392913	6.3563017	1.9802713	2.4500146	3.311747	1.5216268	3.408128	2.5470123	2.174629	6.0941917	4.2905937	1.2010211	5.8268349	3.848683	1.0391616	4.0621134	1.9085012	1.643446	2.7629279	3.0585646	2.8482821	4.7038125	1.8927172	1.5612061	5.7102329	5.7717327	4.2766375	1.92947	2.2860721
GSM2528356	1663	0	2.885239	3.041741	5.275561	2.46462	4.533205	4.60161	4.984576	2.656694	4.028924	4.900657	3.382308	6.534407	4.002387	3.137044	2.730099	4.634533	5.58698	3.731891	8.184788	6.025373	2.820858	2.748304	3.68001	3.614612	5.434019	3.84683	2.873436	7.046741	3.284462	2.924226	5.817382	5.676442	2.569348	6.162855	5.859979	3.886721	4.701806	3.732858	3.879039	5.232319	2.358365	2.880634	3.444224	5.680039	4.375635	3.304573	3.348856
GSM2528357	1767	0	1.9322331	1.7862084	4.6877781	1.3916029	0.5957149	3.9630215	4.709497	1.2256586	4.632958	4.3246845	3.0873501	5.9892912	3.6731609	2.0674069	1.2088927	3.6014106	4.0831226	2.9714315	6.6226755	4.1252658	1.887833	0.9379126	3.2881782	2.477886	4.829939	2.7881502	2.3275031	5.9539701	1.9259493	1.4585232	6.0896202	4.9187036	1.7327426	4.1876569	5.7739937	3.6595037	3.2978975	3.4318143	3.0760767	4.0700297	0.490656	1.1629378	2.7274759	5.8839171	4.0692732	2.6888745	2.356138
GSM2528358	1612	0	1.8989397	1.7324454	4.4213717	2.7240254	2.0273296	3.381274	6.5289522	0.6036904	5.6457386	4.4864789	3.3920111	5.0508992	3.0377123	1.686931	2.7065663	3.0643653	5.8118839	2.2159539	6.4409441	5.3085381	1.6445903	1.3619245	3.2922195	1.8351043	3.8592111	1.6675529	1.8487141	5.9008221	4.5966107	1.2260203	6.0601271	4.7989754	0.8724374	3.6080658	4.9113311	2.6052941	2.5929645	3.0218779	2.5155359	4.156561	2.6270644	1.8132188	6.4422387	5.5279755	4.1759886	2.3621104	2.5886218
GSM2528359	1613	0	2.785534	3.044	4.935519	2.853639	2.675189	4.509053	6.153184	2.144854	5.254511	5.20586	3.518514	6.305987	3.907698	2.518843	2.480336	4.685057	5.238695	4.019482	7.742044	4.107074	3.027224	2.085945	3.669495	3.306985	5.092748	3.109619	2.590283	6.897285	2.794401	2.593504	6.385474	5.876053	2.831507	5.236531	5.421579	4.010105	4.09258	3.660119	4.656515	4.671345	1.930769	2.32389	4.161825	6.276347	4.661576	3.394945	3.19852
GSM2528360	1611	0	2.3097663	1.5957582	4.4525646	2.2961572	1.3390274	3.2868687	5.2503905	0.3995523	4.5470104	4.1481312	2.1780684	6.0322012	3.7698927	1.7741349	1.1559499	3.8079188	3.8334324	5.1320866	7.8751664	5.16704	2.0516004	0.791297	3.4104547	1.9732781	4.391823	2.6426387	1.2999034	6.6811296	1.142793	0.8701471	4.8902903	4.8852874	1.1310095	3.7829009	5.1367596	3.2238409	1.9673147	2.6366241	2.6188053	3.9737494	0.5449078	1.2995934	3.9503103	5.4287197	4.109813	1.7076336	2.6947049
GSM2528361	1613	0	1.9985044	1.7747898	5.2391946	3.5195246	0.9151709	3.6856755	4.530613	2.2437803	3.8355876	4.9365596	2.7851673	7.2435417	3.1690547	2.0250477	1.7959381	3.5067594	5.2599865	3.248555	6.3781173	4.1303842	1.774652	1.2739545	3.0168067	2.9726737	3.4807586	2.6416735	1.5358835	6.9366458	3.0563873	1.6902806	4.9945206	4.53293	1.2181489	6.5527158	5.3672042	3.1175679	3.1518769	2.9390036	2.3303231	3.9076932	1.4257764	1.3903364	2.6017273	5.7030846	3.780749	2.0237971	2.5364536
GSM2528362	1473	0	2.4871004	2.2631841	4.5777841	3.7698829	2.1014948	4.5339825	4.9619625	1.5676612	2.457712	4.8147563	3.0273178	4.2225268	2.5332678	1.6131745	2.1358157	4.7524057	3.9333654	3.6519113	6.8231643	4.5184207	1.1448015	0.9376158	3.9529844	3.1475004	4.7441437	2.1540509	2.7475277	5.9390743	2.0721588	1.4711418	5.5029705	4.7951383	1.5563999	4.6415142	3.8375847	3.3173232	3.3352817	2.1769338	3.6146498	4.988204	1.5925009	1.5250611	3.8333068	4.8419248	4.0833222	1.8451785	2.3591549
GSM2528363	1613	0	1.6283695	1.0971803	5.0578722	2.538679	1.1240714	2.0283577	4.3000586	0.4396591	4.0223423	4.0751735	1.726253	4.1592266	3.0466287	1.674389	2.0722889	2.30825	3.5996321	3.2408163	8.4284379	4.1568166	1.9216266	2.1734148	3.1839072	3.0865612	2.8612656	2.1177412	3.5470793	8.7628526	3.8185914	2.4399209	6.031513	4.8465187	0.495937	6.4597969	4.7653314	2.9317255	2.8612471	2.6029272	1.5951672	4.8242175	1.1566926	2.423195	4.465792	6.6658008	4.1256059	1.0412559	3.1570671
GSM2528364	1605	0	2.6937526	2.0351759	5.3744551	1.6629332	1.5121468	3.2714862	4.4848617	0.7035976	0	4.2248773	3.0937818	4.1280887	4.3286328	1.5881469	3.9462884	2.5171672	3.660484	3.8775693	5.5836166	4.2994905	1.9414329	2.3699391	4.4119506	4.6222916	2.5230208	0.8702591	1.6089596	2.8783987	3.9453391	3.388574	6.3989399	5.1928726	2.1369965	4.6924978	4.7481343	1.9815341	7.3324557	2.0241726	2.5270956	6.2551725	3.5743949	3.3885581	2.6860172	5.9184652	3.886035	1.5022641	2.7322895
GSM2528365	1590	0	2.0363673	1.40333	5.4275008	1.6098038	0.9294793	3.8597235	5.0362222	0.4089643	4.8845083	4.6812923	2.7991359	5.3839045	3.0550383	1.4684394	1.1898733	3.9572175	4.1576401	3.0032859	7.2600671	4.8759512	1.6447887	1.1980414	3.0707165	2.8948525	4.4728726	2.7822379	1.4932507	6.5225229	2.0931158	1.094249	5.7318597	4.9844761	1.126451	5.1797758	5.0135893	3.0683774	3.611583	2.7514565	3.6039719	4.02215	0.7294943	1.0875417	3.5966265	6.1436334	3.8991905	2.8254308	2.2758867
GSM2528366	1606	0	1.5532579	2.6283589	4.8416471	2.9260029	1.2156043	3.7430626	4.721038	0.6790146	0	5.0173242	3.1352618	4.479706	2.7588787	1.7933188	3.2555759	3.4149671	3.5682175	3.0788559	5.2383726	3.8878444	1.486619	1.5131027	3.6068512	3.7756676	3.5993241	2.0537336	2.011052	3.7785744	3.920875	2.3110421	6.4316803	4.9817494	2.4172028	4.6266988	3.824497	2.9837601	6.7636207	2.6938122	2.9665941	6.5681857	2.5376689	2.5941675	4.4038308	4.5050091	3.4237921	1.9853095	2.8774282
GSM2528367	1600	0	1.8625475	1.6295877	7.8020606	2.6692672	3.1125665	3.5010271	5.1517902	3.6110069	3.5850664	4.4091457	2.8928479	5.3705642	3.2389129	1.0056414	3.0277875	3.2282984	4.2332955	2.9686262	6.5943444	5.5937842	1.5295278	1.7888807	3.4616586	3.7481484	3.2603728	2.1490638	2.4174858	7.5667145	4.2732949	2.5476494	5.4074474	5.4756931	0.870622	4.2069987	5.2731986	3.3374633	1.043365	2.5205099	2.243354	4.8085349	2.2870182	1.7485231	2.641923	5.1167913	3.9319646	2.5836109	2.139166
GSM2528368	1598	0	2.694986	2.845806	5.44344	3.339399	4.32259	4.189123	5.897005	1.570372	4.903224	4.667525	3.099104	4.268904	4.271757	2.545912	3.127229	4.150735	6.295779	3.704049	7.683221	6.170683	3.040707	3.001653	3.69387	3.890048	5.295512	3.037243	2.819611	9.624255	4.827563	2.744898	5.727203	5.937501	2.412493	5.195384	6.602464	4.214659	3.734561	3.359825	3.578174	5.02532	2.902619	2.704362	3.772464	6.278516	4.610454	3.330443	3.604007
GSM2528369	1598	0	3.269453	2.818236	5.780554	2.899002	2.64009	5.3146	6.1772	3.157567	4.689699	5.543443	3.234376	4.927057	3.494172	2.545439	2.988248	4.357395	5.21541	4.163541	7.94646	5.460935	2.513111	2.451347	3.976956	3.168738	5.512185	3.077378	2.785882	6.698944	3.411805	2.934593	6.122958	5.667257	2.468326	5.964818	5.073259	3.316955	4.485216	3.659592	3.38525	5.065762	2.409682	2.522583	3.701581	6.092492	4.448988	4.041745	3.99197
GSM2528370	1597	0	2.929009	3.133964	5.333089	2.811708	2.186567	4.572954	5.839622	1.537155	5.264313	5.546015	3.653373	4.568921	3.881352	2.650886	2.61163	4.752636	5.525929	3.997733	8.250069	6.120508	2.660824	2.432252	3.593246	3.403397	4.582577	3.398482	3.026149	7.72347	2.995089	3.685581	5.903844	5.322331	2.536278	5.616074	5.761522	3.244848	4.042048	3.559811	4.678644	5.076249	1.799766	2.482325	4.352672	6.69337	4.309927	2.818358	3.513588
GSM2528371	1640	0	2.8419655	2.6253321	4.2896052	1.6356522	1.770493	4.4689416	5.212624	0.3882589	4.5951624	4.7320304	2.6580205	4.677878	2.9415402	1.7202024	2.303561	3.8400116	5.4929077	3.5245735	6.8569718	5.421242	1.4854234	0.8583578	3.3659807	2.3251764	5.7245106	3.4979203	1.7496966	6.5321811	4.1735819	1.5257241	5.7738244	4.9035931	1.255389	4.7050911	5.7717803	3.7831086	2.1568764	2.7332998	2.4229585	5.1849485	1.6234982	1.2490962	3.5651489	5.1548975	3.8693203	2.9685412	2.43977
GSM2528372	1638	0	2.425165	2.2533974	5.0370399	1.4313366	1.2479527	4.2793405	5.1899369	0.7535222	4.6122586	4.4996695	2.8158501	5.3394362	2.6257682	1.2030585	2.0583955	3.897093	4.8028837	4.1610653	7.4180263	5.1291968	1.0422356	1.3061655	3.0256753	1.9214775	5.1817233	2.6473203	1.8400868	6.0611086	3.4955805	0.8950122	5.1223766	4.7514375	0.814492	5.3055514	4.0785988	2.6367802	3.6264947	2.8083584	3.0412594	4.2411356	1.3346526	1.5181903	5.1271721	5.4213807	3.679442	2.2490898	3.1470407
GSM2528373	1640	0	2.3808602	2.01307	4.7353842	1.238125	4.6420068	3.6838564	4.920996	0.7800726	4.2896249	4.5433611	2.8842489	5.6357851	3.3695134	2.1187385	2.4171159	3.3634989	3.8550564	4.0580977	6.289823	6.3959563	1.6179302	1.4020093	2.990458	3.074525	3.6395014	3.0348809	1.9408339	6.6981281	3.623315	2.3758239	5.565916	4.8125821	0.9832071	4.8049245	4.7925557	2.5735065	2.5446881	2.8055668	2.1967381	4.8093113	1.2956287	1.8043174	2.0357174	5.8268122	4.0636431	1.9301457	2.7749606
GSM2528374	1641	0	2.5704236	1.6728931	5.7760251	1.3110714	0.7590458	3.7580691	5.1773797	0.6617855	5.5657689	3.9598993	2.8132979	6.3447312	3.0883154	1.8791803	1.4615971	2.6645154	4.0451175	3.5529485	6.777946	5.5566313	1.431115	1.0904372	3.7446634	3.1682794	4.0486071	3.4224755	1.4823733	7.2586425	2.4837235	3.1639643	4.9252903	4.7129407	1.239	4.1461311	5.6381737	2.5511031	3.3057878	2.968864	1.5725037	3.6145865	0.991282	1.2996089	4.591995	5.4483336	4.1170391	2.6340754	3.1877897
GSM2528375	1640	0	2.325295	1.6714376	5.9368621	1.2658576	0.6964276	3.8123084	5.6005406	1.4012634	4.3089575	4.717411	3.1126107	5.1779166	3.3701314	1.7589969	1.9096511	4.0503825	5.0533876	2.8745968	7.077315	5.5281344	1.6057796	1.3568685	3.181319	3.3768861	5.0081469	2.7128257	1.5090848	6.5346487	3.740172	1.21744	6.1088495	4.6684851	2.185033	4.7239148	5.1622474	2.9897005	3.6161041	2.3187667	2.6060781	4.2675938	1.1572203	1.2222167	2.8977096	6.0913824	4.1723539	2.4158683	2.9787194
GSM2528376	1641	0	2.1084135	2.129202	4.4969163	1.3668473	1.1796256	3.6769001	5.7134684	0.5190091	4.0517675	5.1934365	2.069697	4.5153186	3.1387537	1.8877912	2.8661323	3.2076893	4.616265	2.7603882	5.1186824	6.1890664	1.9750159	1.3782801	3.5745244	2.9140555	3.0001726	2.1105793	1.6205742	5.5946271	4.1891928	3.0918141	6.1695726	4.814283	1.9088724	3.4814149	4.9891232	2.1053113	1.1858707	2.1294929	1.6568678	4.2387406	1.5234415	2.1087515	2.0346434	5.9286413	4.7326206	3.8290509	3.1149249
GSM2528377	1522	0	1.9924223	2.2069264	4.8714141	2.8918141	1.0964592	4.0834654	4.9794897	2.0613477	3.8431829	5.0562261	3.0281675	6.8723797	2.9613798	2.1448427	1.6848372	3.7541334	4.8324979	2.8793559	6.5655399	4.6623703	1.4719691	1.1555718	3.1852118	3.6823335	4.5799586	3.17362	1.5279565	6.3236515	2.6609527	1.1281118	5.3151162	4.7247722	1.7072123	6.0288383	4.9222966	3.3571738	2.726724	2.995168	2.1091983	5.19246	1.2068722	1.5360887	1.9115049	5.1074972	3.664155	2.4087198	2.8983236
GSM2528378	1598	0	2.2845701	1.9480706	5.2919767	1.7410945	1.6244552	3.8231351	5.8053104	0.3957107	4.4360982	4.3133615	2.759414	4.8024461	2.7553241	1.486185	1.690332	3.0699985	4.8236129	2.536251	7.5630473	6.0225089	1.999702	0.945267	3.0628846	1.4536266	3.4671744	1.5318002	1.7593128	6.8807158	2.4209611	1.5275816	6.1510862	4.6329422	0.7026965	3.8775716	5.091397	2.4655502	2.5177523	2.2268123	2.0417165	4.3290831	1.0311417	1.5948191	2.3885774	5.8300332	3.8232199	2.497027	2.9184203
GSM2528379	1598	0	2.859456	3.310693	6.665946	2.746591	2.45875	5.39691	6.173448	2.042813	5.728187	5.26195	3.171671	5.440122	3.299105	3.005428	2.973449	4.333604	5.072768	4.477891	7.074403	6.449854	2.655927	2.419167	4.259164	3.417436	4.969405	3.665618	2.876784	7.884158	3.060774	2.522127	5.468409	5.031434	2.916578	5.422721	5.937608	3.102691	3.390975	3.415026	3.43377	5.211142	1.959321	2.739436	4.061379	5.828575	4.289266	3.22961	3.899894
GSM2528380	1308	1	1.7856755	3.3759561	4.5170777	2.9960319	2.571418	4.6393787	5.1895793	1.515199	0.6072771	5.1461392	2.988484	4.5953437	3.2813314	2.416844	2.3567908	3.9372445	3.5376933	4.7883755	5.1529074	4.8176186	1.5064021	0.7797546	3.7503896	2.7287298	3.4784335	1.9709395	1.8162468	5.7928648	3.3348718	2.1197225	6.9535403	4.4024278	2.0201385	3.3766682	5.0765102	3.9327695	1.9842833	2.4576222	2.4502746	7.7448169	1.482008	2.2595659	3.5891204	5.2457687	4.0234445	1.4137992	2.2014529
GSM2528381	1592	0	2.0309923	3.1013604	4.837241	2.1145204	1.4819722	4.7069854	4.8837032	0.704922	3.6218776	4.7498842	2.3208411	3.9504453	3.1309054	1.7048069	2.1388723	4.4757006	4.9435699	3.4690364	7.0534194	3.6731307	1.3501983	1.3777009	3.8953489	2.1814775	4.0698916	2.629697	1.4127275	6.5302878	3.5663835	2.085633	5.7078306	4.6956578	0.9029285	5.5625769	4.6065596	2.8866275	3.7201142	3.0171211	2.3241903	4.2259508	1.963076	1.9670789	4.914512	5.4786009	3.7481289	3.7770452	3.3726088
GSM2528382	1592	0	2.523343	3.289233	5.555594	2.722566	2.810358	5.632805	6.45263	7.685514	4.127561	4.867728	4.294721	5.411041	3.29404	2.716124	4.1423	3.463501	4.81982	3.058251	4.666817	6.105333	2.251773	2.61388	4.390727	4.133531	3.575625	2.739775	2.762555	2.990667	5.20538	2.188313	7.202413	5.326889	2.346998	5.457398	3.888271	2.582313	4.030864	3.688235	2.77001	5.452768	3.236235	3.505889	2.95211	5.653196	4.742128	3.893949	2.917448
GSM2528383	1591	0	2.29511	1.6698908	5.6365029	1.5848387	0.8679602	3.8088852	4.8831571	0.6057026	5.3014517	4.5586011	2.5797009	5.8001016	2.7729789	1.8076845	1.3871331	3.6169062	4.0451022	3.907553	7.7804632	4.5533068	1.5134738	1.07851	3.0432723	3.2436763	4.6898171	2.391325	1.4408533	5.2860758	2.5318583	1.0319497	5.4530949	4.7290451	1.2562673	5.89624	4.7169399	3.0225482	2.6125579	2.1682566	2.6339358	4.4432712	0.9987117	1.2090102	3.600813	5.9684044	3.689812	2.90132	2.6901176
GSM2528384	1590	0	3.8656297	3.648425	4.3917806	2.0494071	0.6582016	5.3494535	4.7730015	1.7067154	3.4537206	5.2241346	2.5609077	4.7011905	3.0341839	1.7416189	3.233458	4.2924236	3.6545993	3.4172777	6.0429069	5.1439942	1.4220505	1.2648439	4.2266956	2.3877955	5.1401845	2.6187728	2.3203423	6.7255298	4.6005713	2.1356428	5.605139	5.3057346	1.26464	5.8454236	4.8186835	2.8601984	5.3354952	2.1297269	3.3254623	4.9381705	1.7423137	1.7358097	2.0497426	4.5478217	3.2676128	2.6972422	3.6092956
GSM2528385	1585	0	2.1291926	2.3710636	5.2942139	1.5911494	3.7262002	4.1306426	5.1924312	1.2512115	3.7403025	5.2776494	2.7973146	4.7950887	3.2162499	1.9150906	2.3541137	3.8086947	4.2053183	3.3199586	5.9954252	5.7608778	1.5446935	1.5082962	3.2278749	2.9440782	4.0388355	2.2292789	1.70513	6.017198	3.5287394	1.6919376	5.9866098	4.9291698	1.6925366	5.1701374	5.1034869	2.1422925	3.6335991	2.6947476	3.2592343	4.6079453	1.3177461	1.6604297	4.7627003	5.2980255	3.8823688	2.3414711	2.6783741
GSM2528386	1591	0	2.895566	3.539801	6.243278	2.764897	2.656658	4.940813	5.96823	2.435371	5.45168	5.477519	3.443679	5.288349	3.853813	2.73012	3.197859	4.806037	5.472088	4.675947	7.254321	5.893029	2.682948	2.802236	3.675562	3.164138	4.305137	3.270699	2.785882	7.16677	4.037468	2.916118	6.22107	5.249671	2.367351	5.465375	5.225276	3.550518	3.80666	3.527085	4.121295	5.086821	2.619298	2.703168	3.269143	6.26105	4.289266	3.53058	3.729206
GSM2528387	1555	0	1.7820414	2.1173009	5.5183279	1.5422591	1.106487	4.1808588	5.6020888	0.9384819	4.1475484	4.764859	2.6061786	5.7844718	3.0415963	1.6953158	0.8624389	3.9455835	4.2156796	3.9880989	7.5782784	5.5129457	1.5391898	0.7324745	3.0301077	2.2037787	4.8594139	3.3284083	1.5059742	5.0792398	0.9129809	1.4487133	6.267034	4.7644716	1.1888349	4.0897012	5.1347049	3.7638761	3.8074507	3.05663	2.5052358	4.1812076	0.53685	0.9571313	3.0413805	5.8092784	3.7424575	2.4187539	2.9661075
GSM2528388	1548	0	2.99865	1.8678058	5.0922703	1.7183988	1.924283	4.2456768	5.2569453	1.4741405	4.2129019	5.0927703	2.3455809	4.7273665	3.146964	1.8119949	1.5998188	4.2468064	4.1518421	4.2134508	6.602716	4.7778802	1.5466293	1.0733657	3.7450046	2.5610527	4.9867659	2.7602457	1.3623439	5.8180164	1.9273118	1.3379113	5.859197	4.9775629	1.5592083	5.7294071	4.6523788	3.5058483	4.6358408	2.8022999	3.815837	5.1365367	1.0579584	0.96583	4.0266992	5.0816985	3.6730801	3.0231389	3.000997
GSM2528389	1548	0	3.159038	3.330414	5.450297	2.688177	2.553562	4.891995	5.273179	1.443148	5.303831	5.325407	3.286593	5.322716	3.973617	2.739832	2.496126	4.239435	5.424772	4.270881	6.773022	5.630277	2.466616	2.567635	4.16263	3.376286	6.086918	4.045127	2.595365	6.560328	3.314718	3.203206	5.651388	5.038175	2.396608	5.257229	5.044027	3.962711	3.418899	3.84123	4.032102	4.903251	1.929011	2.512133	3.436147	6.166642	4.167946	3.155383	3.502676
GSM2528390	1502	0	2.633981	2.679348	6.295391	2.616826	2.123016	3.831181	5.732318	10.075707	5.445352	4.652631	3.88824	5.881647	3.878109	2.999737	2.961818	3.845905	4.787825	4.10674	7.608246	5.541707	2.60686	2.545844	3.783584	3.992413	5.387744	3.366131	2.637111	5.731603	4.068012	1.972212	6.76718	5.645707	2.417491	5.20888	3.976451	4.16528	3.624487	3.705612	2.878768	4.374374	2.430018	2.563777	2.906435	6.581233	4.555486	3.540128	3.232229
GSM2528391	1543	0	1.819409	1.8059804	5.0155353	1.5268502	1.312183	4.0876369	5.3017624	1.052039	4.5587542	4.4017588	2.7535859	4.479963	3.6769722	2.052008	1.9598737	3.3068979	5.6610114	3.2081384	7.2211345	5.2175821	1.9565088	1.5454642	3.6078422	1.9695375	4.738795	3.354654	1.5076474	5.1542814	2.1412826	1.5375151	5.9337883	5.2430569	1.1314665	4.7792988	3.970351	4.1164968	2.123521	3.0895698	2.7065415	5.2311528	1.0573171	1.4471192	2.8644159	5.9778586	4.0910106	2.3453965	2.2020638
GSM2528392	1543	0	2.1538314	1.3211322	5.8071358	1.9181439	0.6717268	2.7228842	5.5900503	0.3999277	4.1406962	3.918094	2.4249084	6.1200476	2.907607	2.1486712	1.9076748	1.5339413	3.8913825	2.6360352	6.5447356	6.4134684	1.82809	1.3713216	3.9244451	4.141054	2.6826868	2.9515185	1.4354391	7.1208583	3.3134804	2.5952678	4.2116282	4.4639505	1.5110955	3.2510773	5.2204545	1.4476582	3.3463793	2.6982501	1.3196348	3.9759147	1.4028742	1.94554	5.0201547	5.4246175	3.7146964	2.0929373	2.2845216
GSM2528393	1507	0	2.2168728	2.2803277	5.0601301	1.8049167	0.9125003	4.8686048	5.3971724	0.9106963	4.3655678	5.2296716	2.7664148	5.3388028	3.3075003	2.3765444	1.2607956	4.6701452	4.7874898	2.9746978	6.5387049	4.7915846	1.5123256	0.8158108	3.1214689	3.3007048	5.2816542	2.93816	1.7539159	5.9113869	1.7377096	1.1940845	6.0189034	4.6867242	1.9038807	4.9213465	5.1903404	3.9131581	3.306995	3.0147964	2.7875287	4.1085245	0.5748677	1.2953688	2.6285987	5.6593325	3.8326145	2.3671145	2.7607824
GSM2528394	1104	1	2.5080637	2.2070544	4.9883314	2.1216469	1.4530317	4.0457544	5.0274383	0.7214093	4.5449955	4.6204443	2.7175781	4.836968	2.8336318	1.3031459	1.8818799	3.4271133	4.92613	2.8648791	6.973544	6.2345219	1.7945235	1.2175117	3.852218	2.2047618	5.5632946	2.7763452	1.4780918	6.1260389	2.7242168	1.9170503	5.4841136	4.7289174	1.0298374	5.2375348	4.6766743	3.5204388	3.2647673	2.9991433	2.8720484	5.003766	1.2953062	1.1981995	3.9129471	5.2766411	3.9873767	2.7571817	2.8690801
GSM2528395	1487	0	1.6409495	1.9232158	5.1205072	3.2115105	2.3206329	3.6006127	4.9468568	2.0628898	4.6872872	4.3698535	2.6116557	6.4749364	2.8039582	1.8372997	2.0048357	3.483701	4.1718393	3.5795157	6.5343306	4.0748299	1.5435803	1.576571	2.8034233	2.9265947	3.5581244	2.4283159	1.5989359	5.0382217	3.1756218	1.14462	4.8189228	4.9696265	1.2437128	4.8718175	4.3797179	2.7831025	2.7612121	2.7159187	1.6287685	3.7199337	1.1483323	1.5541047	1.7654902	5.4779282	4.1870767	2.2684474	2.1466345
GSM2528396	1489	0	3.150082	3.035636	5.551453	3.879054	2.290553	4.966559	5.570237	1.82159	2.777754	5.800102	4.221209	5.196071	4.290521	3.128383	4.503194	3.987936	4.231263	3.519572	4.885413	4.47792	3.041623	2.860761	4.584437	5.024483	5.316404	2.715209	2.639545	5.000895	4.97193	2.819318	8.140237	6.072211	3.663476	4.268397	5.068887	4.017701	7.687825	2.861406	4.66772	6.436744	4.352086	3.801179	4.408805	5.002661	5.081438	3.386555	3.598333
GSM2528397	1487	0	2.1597489	1.608314	4.6941026	2.2105389	1.0692799	4.3288743	5.2132753	4.3816063	2.7964261	4.9774456	2.5327661	4.5149526	3.3542438	1.5769471	1.699278	3.6242392	4.5163368	3.8321381	6.6968242	5.1845423	2.1110154	1.5485079	3.3453486	3.2442664	5.3174465	3.737862	1.6950177	5.7859357	3.22743	2.39476	5.6368755	4.817992	1.6790143	5.2067396	4.9463189	3.9300288	2.4619165	3.4289711	2.2749069	4.3687934	1.3657539	1.142335	3.5333316	5.3803794	3.7664734	2.8290244	3.0906301
GSM2528398	1516	0	2.1792188	1.5420899	5.721809	2.6601343	4.822223	2.7847693	6.077747	4.2570028	4.9503187	4.5048113	3.3431753	4.4013574	3.161248	1.7986911	2.7927348	2.2563285	3.518683	3.2072745	5.2019665	6.4223381	1.4817754	1.822111	3.8147806	3.2897308	2.9478502	1.5483102	1.952782	4.5034239	4.6310014	1.7028512	5.2004563	5.1747993	1.0102586	4.6497361	2.1553331	1.7540105	2.2531325	2.5625676	1.9451849	3.9490756	2.2806642	2.5016229	4.5727028	5.1238357	3.942104	2.8921544	2.2000391
GSM2528399	1557	0	3.057924	3.908458	5.364762	2.70382	2.197624	6.140381	5.747689	2.397056	3.976363	6.138461	3.455447	5.511931	3.790145	2.73473	2.751644	5.279894	4.888477	4.426228	6.978775	5.704094	2.584688	2.229105	4.015657	3.767646	5.980929	3.163968	2.560885	5.813386	2.948813	2.738837	6.23899	5.586344	2.897972	6.423033	4.649385	3.278797	4.435363	3.5036	3.262597	6.417253	2.412046	2.377274	5.454404	5.66811	4.152764	3.513884	3.557836
GSM2528400	1565	0	3.509791	3.463187	5.240763	3.100386	5.181177	4.370519	5.851519	1.445353	3.771454	4.999931	4.083591	4.87104	3.584124	2.550372	3.282073	3.944321	4.3363	2.819741	7.13043	6.562496	3.02884	2.637005	3.690763	2.730555	4.661582	3.287634	3.000974	7.919201	4.151321	2.058453	5.665584	4.631428	2.287024	5.370965	4.415253	3.050502	3.119018	3.509706	3.778349	4.616466	2.854868	2.473294	4.209067	6.118144	4.473313	3.386066	3.808675
GSM2528401	1521	0	3.142501	3.950657	5.461083	3.424017	2.314973	5.481923	4.955446	2.022793	4.175889	5.455637	3.325865	3.676006	3.533323	2.826077	3.394523	4.858334	4.512874	4.036953	8.157005	5.746888	2.324759	2.383767	3.806711	3.740273	4.459899	3.08393	3.2369	5.923421	5.5599	3.776221	5.598635	5.39322	2.491482	5.55913	4.874025	3.298064	3.408913	3.342515	3.457446	5.557995	2.620011	2.400069	3.282659	5.209483	4.687472	2.66341	3.69697
GSM2528402	1548	0	2.5200425	1.9609852	4.3976225	2.4459272	7.9034839	3.6185166	5.1302366	0.6045254	3.9777648	4.7598405	2.9091085	4.5583313	3.3146568	1.3438348	3.4798893	3.3076899	4.5774658	3.2829898	6.593198	5.5786557	1.5322377	1.2081061	3.9842489	3.3115395	3.6260883	1.433549	1.5829934	8.2411106	3.8151653	1.8279159	5.1770274	4.85515	0.8158361	5.8085027	5.1093456	3.0108943	3.6146612	2.9286004	2.0000257	6.836498	1.2514283	1.1916164	3.5685979	5.8322928	4.1951016	2.6044037	2.1174336
GSM2528403	1550	0	2.2708999	1.7298296	5.9609064	2.1242143	0.7456176	3.4849272	4.2794016	0.599559	5.0377299	4.0027727	2.3581938	4.2418619	3.5578207	1.4755012	3.5731731	3.1218248	4.0260065	2.3954787	8.1353427	5.5103462	1.6599488	3.1718987	3.4856572	2.78169	3.1881932	2.5293304	3.2143775	5.0347419	4.2292527	0.7667338	4.8651013	4.3756879	0.9538793	4.9483928	2.9595918	2.2042384	3.4706064	2.8485636	2.6567863	4.447774	2.4074968	1.9052184	3.8483822	6.1323553	4.2829114	1.886537	3.0752623
GSM2528404	1515	0	1.9352356	1.426142	4.8826292	3.0935845	2.8116464	3.4267625	5.3101445	4.3399006	4.8504985	4.2995734	3.1673692	3.9701129	4.1532514	1.5453454	2.3657335	3.3799022	3.7667713	3.1788262	5.9226963	4.3975542	2.0927538	1.1338628	3.6525658	2.2180094	3.4960911	2.1120901	2.8070844	10.2108516	2.8921401	1.8013322	5.9712517	4.9134424	1.2190167	4.7575794	6.1824979	4.2630355	4.7340463	3.2306511	3.7031495	4.5627857	1.9104565	1.6627277	2.6717816	5.8636256	4.5249896	2.2445663	2.5931086
GSM2528405	1577	0	3.170983	3.522197	5.434939	3.247186	1.906834	5.280018	6.67238	5.181798	5.596088	5.758969	3.544728	4.572827	3.999283	2.810734	3.647943	4.981924	5.023872	3.748731	6.523395	5.926292	2.433812	2.397855	4.378938	3.324037	5.357959	2.534562	2.794283	5.607404	5.063194	2.658112	6.511365	5.396947	2.749731	5.473484	4.493257	3.556508	3.423622	3.25774	3.432517	5.089912	3.244394	2.99012	6.703978	6.059733	4.286261	3.138212	3.271098
GSM2528406	1585	0	2.0128044	1.8099477	5.1455025	1.5388929	1.7385261	3.5221872	5.4841414	1.2042281	4.7941267	4.6824556	2.8311912	4.3419727	3.422402	1.7956962	1.3505396	3.1250794	4.4714293	3.308836	6.8884814	7.3069678	2.9464305	1.187995	2.9978383	1.7827548	4.4438137	2.631611	1.800474	8.0638333	2.3643516	1.6760516	5.5225103	4.9002943	1.3299381	3.7172764	6.3054464	3.84845	2.602962	2.8771446	2.7312839	3.34396	0.7617339	1.1085731	2.5327582	5.9236916	4.052831	2.2152626	2.0128997
GSM2528407	1211	0	1.7657398	2.7537861	5.0450375	1.3895637	2.7011394	3.9197407	5.2874345	2.6848949	4.9551017	4.9111549	3.5397973	3.6375454	3.2218223	1.6716362	3.7457099	3.07753	3.0585397	2.9589849	4.9957772	4.7361671	1.8208728	2.0195919	3.9686061	2.6765878	2.4854083	1.2398408	2.2635811	3.014497	4.7800042	1.3159938	6.1207771	5.2146973	1.3606071	2.7709255	4.7828401	3.2448625	2.9647785	2.8929805	0.8312502	4.9523493	2.0510562	2.5361301	5.7583846	4.8416166	4.5427106	2.6258778	2.2263071
GSM2528408	1570	0	3.930998	1.3134295	4.0195099	3.7590434	1.017769	3.1856359	5.2046436	0.5652054	4.0188113	4.4636619	2.0732222	5.2105297	2.437966	1.3367815	2.4680807	3.817493	3.6370341	3.4816232	7.4599806	5.7017252	1.3515785	1.8187237	4.3920818	2.7002834	4.2448767	2.4703002	1.8120008	6.2559617	2.4419777	1.8269719	4.8176329	4.8738278	1.147702	5.1653231	4.0289853	3.7945486	3.1867739	2.1324365	2.0629702	5.5085541	1.0141496	1.6228704	4.0710024	4.1157414	3.5956675	2.084677	3.3543291
GSM2528409	1570	0	2.4376714	1.9201295	6.0442688	1.9796273	1.4213072	4.3399601	4.4381094	4.0794482	0.833243	5.2075438	2.4108478	6.7061606	2.9466542	1.8805924	3.3368731	4.0936129	3.5296466	2.8373294	6.8190465	6.2904881	2.3778646	2.0983712	3.4167857	4.2398549	4.5609399	3.0251254	1.7026503	5.027672	3.6263342	2.7656186	6.1355119	4.2060996	1.1455853	4.6558757	2.6628424	4.1041902	4.4161285	2.9614784	3.3480721	4.6267203	1.7603241	2.058997	5.2975527	4.8645687	4.7325725	1.7527174	2.8463162
GSM2528410	1572	0	2.6499635	1.6579691	6.3610411	1.9274616	3.690327	2.8213003	5.4285842	4.5426067	4.9682443	4.2798445	3.0433654	6.0874219	3.5942632	2.1475242	2.3248034	2.6083029	4.1366677	2.7980316	7.1796913	5.9049908	1.8411557	1.6572771	3.2748706	2.6352829	4.2880169	2.6533038	1.7206043	6.8411936	3.4558438	1.3394772	5.4331289	4.6858488	1.3467989	4.7496541	5.0391457	3.0638882	1.7554378	3.179277	1.7588744	4.6390743	1.4327208	1.9424927	2.8624763	6.3272759	4.2537448	3.1407507	2.2562424
GSM2528411	1569	0	2.6322343	2.6234082	5.638681	1.7912324	1.4281882	4.0186517	5.0300856	0.9277336	3.8191626	5.0742868	2.710793	4.2687237	2.6021717	0.9846711	3.0782981	3.5649373	3.903185	3.8009922	5.6090685	4.4752439	1.4301719	0.6160073	3.7929119	4.6034398	4.0897186	1.438486	1.7838669	4.8247879	5.2542291	1.0587733	5.4074461	4.7686342	0.756469	4.3326414	4.09854	2.4141178	6.8761703	2.587974	3.6309782	6.0345882	3.3654353	2.5847103	4.1718339	4.9998708	4.4805017	3.0183406	2.6795194
GSM2528412	1516	0	2.6882482	2.8097976	4.9638591	2.0910307	1.2053713	4.43662	4.4032345	1.7689181	3.729289	5.0261806	2.0789177	4.3205253	2.8867028	1.7547107	2.9235506	4.7070007	3.6086489	4.4057657	7.567395	5.5527298	2.1432646	2.087537	3.2711093	3.5679659	4.453821	2.2401103	1.8213712	6.7380738	3.0789051	2.6555117	5.3758088	4.9397535	1.1080282	5.1726829	3.7582853	3.2974665	3.3751303	2.9577595	2.3338638	5.4582133	1.8084895	1.7310174	4.2430863	5.2485412	3.8538208	1.7845194	3.3134897
GSM2528413	1563	0	3.215243	3.184406	5.969407	2.670236	3.295152	5.069484	5.833734	2.289097	5.234844	5.165515	3.517105	6.300089	3.874875	2.834264	2.782267	4.920276	4.738604	3.845116	7.457283	6.273095	2.440237	2.380581	3.781849	3.874685	5.887805	3.549735	2.456329	7.205489	3.617827	3.003335	6.397753	5.464629	2.231337	5.815407	5.34157	4.364868	4.698672	3.672549	4.127249	4.710947	2.018725	2.635816	4.548985	6.216235	4.188027	3.262548	3.844062
GSM2528414	1563	0	2.942277	2.72522	5.483735	2.569739	2.169035	5.024856	6.068923	2.508007	5.533367	4.975429	3.382767	6.273598	3.935258	2.913391	2.503329	4.720852	4.887061	4.327123	7.641345	5.553531	2.686029	2.215533	3.950663	3.617261	6.26882	4.313911	2.521735	6.850079	3.064053	2.316451	6.143025	5.614633	2.568344	5.606301	5.770437	4.880445	4.594647	3.482649	4.067712	4.699793	2.228797	2.292016	4.371551	6.336466	4.529408	3.693475	3.657758
GSM2528415	1564	0	2.1287742	2.0980292	4.8163309	2.5604242	2.384712	4.1056607	5.0838988	1.1540538	2.6135173	4.6761601	2.7340758	5.5725815	2.9686039	2.0953391	2.5128116	3.7733817	3.812853	3.9386681	6.1688002	5.0387972	1.2969086	0.8279134	3.3792316	1.9506484	5.0297074	2.6656175	1.8405452	6.5274283	3.2290459	2.6676589	5.9440604	4.8563261	0.9508302	4.686162	4.8817045	2.5823853	3.3524511	2.5587348	2.2858004	5.1068237	2.0212571	1.3606748	4.4831383	4.7940962	3.4875814	2.2290532	2.3415578
GSM2528416	1564	0	2.0268803	2.2373253	4.751644	2.208395	1.5299443	4.4107893	5.9405351	2.00221	5.1694206	5.2364376	3.0131255	5.3466056	3.7682457	1.556145	1.8444415	4.6674902	4.896201	2.5306274	6.23303	5.3659743	2.1057332	1.1511586	3.3799085	3.3760322	4.3485871	2.3805552	1.7041637	6.5606752	4.3658132	1.2554173	6.9079358	5.3278391	1.5544449	5.0888672	5.8339845	3.4179778	2.7330556	2.9220498	3.4903125	3.6472776	1.2081461	1.7703694	3.9402872	5.6986231	4.0132101	2.9257549	1.9959088
GSM2528417	1551	0	2.7789448	1.8804455	5.0110542	1.9300307	1.9950744	3.9491852	5.2538897	4.5412124	5.7689324	4.4820369	3.2009834	3.9079014	4.0405746	2.2150317	1.7607967	3.4606094	4.5220457	2.8261231	6.1117577	3.8457172	1.9664165	1.0064341	3.2085842	1.7102688	4.6809834	2.5865463	1.8584247	5.3526428	3.1130409	1.7826412	5.0849036	4.0452101	1.29833	3.8862751	4.2309057	3.0454471	2.7854971	3.3258472	2.9607918	4.5164229	1.2070565	1.1463443	4.4565188	5.5566869	4.1079473	3.2020201	2.3309681
GSM2528418	1481	0	2.1338597	1.7751112	5.2254753	2.9355561	0.9385689	4.0198926	5.4896473	5.9096525	4.051097	4.5189005	2.4757307	6.3584788	2.928296	1.6013413	1.5767718	3.468018	4.1986431	3.363716	6.6772715	4.9527832	1.2922966	0.8323801	3.3883609	2.0471136	4.4303151	3.5592206	1.5366693	5.8629443	1.9663893	1.463416	5.6709505	4.8669938	0.9753076	5.0878171	5.0473392	4.0695017	3.0051617	3.0126131	2.4790258	4.3075653	0.825921	1.343843	4.260624	5.7150068	3.6788002	2.0345259	2.4628907
GSM2528419	1479	0	1.9337657	3.2192997	5.3779423	3.0858415	0.9228429	4.3737927	4.7996552	0.9133857	0.4337505	4.9677705	3.0539197	5.0277751	3.6918792	2.2105639	2.9080446	3.6067188	4.4864128	3.4100747	4.6369199	4.7202301	1.7895886	1.6913248	3.4629313	4.0599299	4.2857336	1.5016035	1.9269423	5.6558862	3.9873889	2.6966784	7.245734	5.4930731	2.4551462	4.6070069	3.8297362	3.4192943	1.2116828	2.2475149	0.8204071	5.9383928	3.2006036	2.9889559	2.5706468	4.8125281	4.3742257	3.1530601	2.2478644
GSM2528420	1432	0	3.3089332	2.5235296	4.8843577	2.2400388	1.7820362	4.3008525	4.4060583	0.6395924	3.6497391	4.7852259	2.5544761	3.2068733	2.5447318	1.6578658	2.736785	4.0031426	4.3470858	3.1661875	6.6865427	6.1425161	1.8598551	1.3131058	3.5013308	3.7118177	4.6410461	2.4892462	1.6812778	5.7599775	1.8780175	1.9240871	5.4369575	4.8481546	1.218839	5.6557874	3.9321806	2.8618362	4.0353631	2.4950009	3.531156	5.2269988	0.9544234	2.0466466	3.7749089	5.3688353	3.8594856	2.0877032	3.2102544
GSM2528421	1106	1	2.4794265	2.8845718	4.6193132	1.5267999	2.5450711	5.7411316	4.9043531	0.9348916	0.9844633	4.9776473	3.2383746	4.5581538	4.0268008	1.8603532	1.4574961	3.7103158	3.9004804	2.929214	5.6465754	5.5786727	1.7831185	1.4131561	4.0961775	3.6690752	5.4776768	2.8896035	1.6792962	6.3537038	2.3925484	1.6111816	7.0234864	5.4612409	2.6541501	5.9020872	4.2809542	4.7113666	4.0956858	3.0995111	3.0311914	5.8844449	1.0344702	1.8331648	4.8374425	5.2233591	3.7398135	2.7612566	3.1265521
GSM2528422	807	1	2.9704799	2.311922	4.8610891	1.881624	1.4753238	3.8972238	5.3791776	1.1381976	4.5640139	4.2341219	2.5470184	5.368136	3.4623187	1.6377693	3.1044817	3.9204335	4.3776264	3.5550585	8.0718252	5.4074614	1.8146359	1.3960818	3.3143615	2.9785247	3.8167923	1.4117045	2.3139077	5.9767621	3.7770644	1.1861446	5.6778416	4.6438587	1.1044825	5.5056451	4.8681206	2.1727525	3.6715045	2.3669724	2.9630507	4.7795301	2.7886096	1.5310264	3.1327058	6.0377422	4.4658689	2.3784491	2.3004099
GSM2528423	1502	0	1.8706194	2.3323674	4.6162004	2.0490065	0.9109752	4.5583028	5.003307	0.6739696	4.2538304	4.635882	2.6191123	4.71325	2.4520042	1.4904814	0.8854522	3.9200622	4.1663519	4.207753	5.681262	5.5517893	1.4346698	0.7086749	3.8901801	3.0371493	6.5942722	3.7975606	1.6560042	5.4407386	1.3065215	1.4395768	5.5213313	5.1338101	1.288514	3.9577847	5.1246546	5.423448	3.5020356	3.3467276	2.5074158	4.7049295	0.6907868	1.5326486	4.3676713	4.7015895	3.6249835	3.1123828	3.3066445
GSM2528424	1473	0	2.3970192	2.0974446	5.0472661	2.0372461	3.3816122	3.6599841	5.4885242	0.9421235	3.9622975	4.1727919	2.7556662	4.1162715	2.7884795	1.893557	1.8095888	2.6925837	4.6010923	2.7273937	7.8190345	6.3812123	2.0786065	1.2486838	2.9202102	1.1542573	3.8188401	3.1126511	1.9585507	7.3885095	2.8698011	2.4357855	5.5307703	4.8989638	0.8310195	3.2513136	5.0755725	3.1933515	2.9661501	3.0570722	1.890253	5.0631091	1.3821731	1.7076358	2.5598633	5.6024405	3.8795302	1.911975	3.3179456
GSM2528425	1500	0	1.842199	2.0287975	5.4446424	2.3192134	1.1207567	4.2741216	5.2694716	4.2202967	3.5617463	5.4167183	2.1418067	5.1556595	2.7831343	1.8027936	2.7628745	3.9786104	3.3740655	3.2249019	5.9404393	6.2676087	1.4547174	1.1670164	3.5260487	3.7488302	4.628982	2.470454	2.0176709	5.8266212	3.2186492	1.8991224	5.3927494	4.5762995	2.2096755	5.741683	4.8997413	3.8906516	4.0048867	2.624421	3.4705566	4.618134	1.2829535	1.4820133	3.2018147	5.1376844	4.448743	2.2130137	3.3220169
GSM2528426	1472	0	2.3111068	1.34957	5.2891031	2.02261	0.5463062	3.4300046	4.6895393	1.3310568	5.4525963	4.3664475	2.8408621	5.4691755	3.0341393	1.7815551	1.6685585	3.6042694	4.4304781	3.0671116	6.6109472	5.8163915	1.8322181	1.3167259	3.9364276	2.232971	4.1991039	1.8554897	1.7040417	5.9476463	2.4233338	1.7930102	5.2401097	4.7343638	1.2073122	5.2702129	4.091295	3.06747	3.7418996	2.8630561	2.9325651	3.9713313	0.8631047	1.3274007	1.9013009	5.8984954	3.9128926	2.1716864	3.2269139
GSM2528427	1268	0	2.1188662	3.3203981	4.7061901	1.5693882	1.3820921	4.9587411	6.0755086	0.8292443	2.5603342	5.6283685	2.3516034	4.1724853	3.17037	1.8927577	4.2953147	4.3018891	4.1952802	3.4754868	5.3775585	5.615036	1.4296836	1.2979123	3.3537175	1.8736279	4.116911	2.7292191	1.4776927	7.1480729	2.9541789	2.2509589	5.091416	4.3389391	1.6804437	5.5286688	5.0769039	3.0937176	1.9089433	2.1265866	1.9905865	5.647423	1.5057455	1.0456136	1.3781025	4.801974	3.9965422	1.6908469	2.8848087
GSM2528428	1059	0	2.3920895	2.7454033	4.8260789	1.3576104	1.1274208	4.8691686	5.0318951	1.8086561	5.3349755	5.0190067	2.7090456	5.3056213	3.7484662	2.1240451	1.4215257	4.2315174	4.3352698	3.8029488	6.5571593	4.9217149	1.4530825	1.0129117	3.2713341	2.4942294	6.090577	3.2727065	1.6061933	6.282923	1.7574662	1.7269488	5.8551898	5.2036447	1.5244027	4.964976	4.9843628	4.4786402	3.3119458	2.7416985	2.6308423	4.5591096	0.7417143	1.0883315	3.7123367	5.3213833	3.9167126	2.6384457	3.0280059
GSM2528429	1467	0	1.9458099	2.1787709	5.3196344	1.8099306	1.0988547	4.6625132	5.7036461	0.930683	2.527207	5.1421365	2.6363388	4.6769125	2.9095746	1.8753096	3.0613712	4.3240064	3.8218253	3.3293828	6.6896512	5.2228711	1.8434817	1.2662394	3.6815731	2.8165506	5.2461977	3.1881627	1.4362213	8.4667271	2.3884276	2.1003105	5.8011137	4.8247481	1.5055913	5.3727654	4.9541939	4.3871068	5.0151794	2.8711164	3.755447	3.9138338	1.429177	1.1492021	4.2264589	5.4169538	4.0940483	3.2087954	3.3351769
GSM2528430	1466	0	1.9657432	2.2200927	5.1993246	1.6940777	1.425228	3.7478342	5.0021245	0.3716507	3.687292	4.6334484	2.6206407	4.5238247	3.6086109	1.9886356	1.610146	3.421978	4.0156914	3.3138575	6.7057166	6.089792	1.9691851	1.1459372	3.9410799	2.7294483	5.2349121	2.5417849	1.458359	6.2945793	2.4106851	1.9908763	6.051102	4.4810186	1.1611601	4.0704052	5.8722731	3.3724964	2.8750708	3.2673321	2.530917	4.038426	1.0649821	1.3606086	4.0193411	5.1561574	4.151682	1.9252808	2.7316664
GSM2528431	1247	0	2.214869	1.8785287	5.3356981	1.5140735	1.8827359	3.4073723	5.0782747	0.3902275	3.3817479	4.4812195	2.045272	4.7625827	2.1104797	1.1971478	2.0487479	4.1621282	5.4599374	3.3993081	6.7104663	5.7216077	1.2684448	0.9609811	3.4784307	4.1704003	4.7456629	1.7638344	1.3962755	6.3405654	3.1799001	0.807595	5.5092803	4.9475092	1.7627178	6.4719267	4.191896	2.8047755	3.2665964	3.358123	2.0528168	5.4099143	1.0447115	1.3417008	5.281303	5.9765608	4.5254626	3.2800446	2.044225
GSM2528432	1361	0	2.2276604	2.759677	5.3120365	2.5123065	0.7532774	4.9104984	4.9169457	0.5912135	3.0075418	5.6827377	3.1893239	3.9613188	3.6486834	2.0452597	3.485432	3.6902342	3.4706938	2.5579331	5.7682339	4.5603246	1.9250363	2.4162899	3.6646811	3.3639232	3.4306041	2.0013631	1.7699745	6.2781602	4.6056452	2.889664	5.9448224	5.3329143	2.0409864	5.123224	4.9856659	2.4252792	6.3573068	2.8163885	2.7014552	5.9575472	2.7729067	2.1620734	3.1356566	5.519416	4.0868377	1.8085538	2.6782481
GSM2528433	1522	0	2.694346	3.272766	5.439559	3.453467	1.772831	4.564913	5.872646	2.90138	5.04367	5.556495	3.181583	5.654048	3.864016	3.023481	2.99655	4.214172	6.333828	4.380968	7.344921	4.795915	2.621201	2.622562	3.668672	3.276919	4.640317	3.294484	2.648407	6.730411	3.66911	2.602752	5.657288	5.578933	2.97546	4.799795	5.835313	3.422301	3.249594	3.511765	2.993809	4.715342	2.55567	2.491152	2.085236	5.901344	4.491828	3.118062	3.377207
GSM2528434	1515	0	3.130178	2.808024	6.02558	2.571293	1.877644	4.536824	5.596418	2.605706	5.406962	5.099552	3.607049	6.164904	4.12947	2.857425	2.676606	5.046605	4.97028	3.804455	7.329829	5.10686	2.80263	2.245129	3.650515	4.026331	5.362518	3.336124	2.409067	7.282557	3.464724	2.250295	6.595398	5.339606	2.785597	5.237203	5.680642	4.228296	4.611089	3.417797	4.188212	3.952865	2.120544	2.282384	3.828734	6.509032	4.728179	3.733255	3.153807
GSM2528435	1508	0	2.0733618	1.7600049	5.4324187	2.8203391	0.8745609	4.1395289	4.8986828	1.303827	3.906678	4.1628907	3.0817785	6.5851357	3.1822931	1.7455079	1.4990094	3.4183855	4.2877855	2.9595325	7.6641517	4.091007	1.7513381	1.0131774	3.1521062	2.6297455	3.7809496	3.1191645	1.7369057	6.4547708	1.9262265	1.8577491	5.6409881	5.0008869	2.0710133	4.6041051	5.1805906	3.0711083	3.466577	3.0744395	3.3468737	3.8433785	0.7833036	1.2816669	3.1591745	5.500219	3.9148053	1.7296645	2.7273914
GSM2528436	1508	0	3.055239	2.976056	6.787243	4.027162	2.201001	3.777904	6.209395	6.289597	7.742546	4.172941	4.780533	5.532868	3.954077	2.428955	4.303771	3.124251	4.267127	3.916103	6.334888	4.004344	2.665412	2.819982	4.189614	3.967201	3.612353	2.596992	3.14584	5.973366	4.730117	1.992577	6.84922	5.589562	2.026507	4.656121	5.273709	2.407158	3.028983	3.118969	3.056549	4.017528	2.971023	3.509634	5.509184	6.269758	5.022448	3.278092	2.977534
GSM2528437	1524	0	1.9807742	2.0925528	4.1896144	1.5659606	0.453636	4.5896485	4.8918609	3.2565088	3.7944128	4.3216361	2.7209874	5.2469063	3.2672056	1.7516493	1.0837404	3.6171166	4.4384901	4.6224921	6.7136913	4.5859024	1.6650918	0.7830005	3.7720904	3.9391123	5.9036549	4.4744473	1.161113	4.523528	1.2775384	2.4275498	5.8678061	4.7979467	1.4158092	4.5915475	4.9272692	4.4425225	1.7931749	3.3234775	1.4380297	5.3325788	0.5168075	1.0737025	3.6252249	5.5157773	3.7432881	2.192513	3.1513492
GSM2528438	1425	0	2.4560224	3.6800152	4.9067512	1.9412031	1.260561	4.774897	5.8155408	2.4125099	3.6407051	5.4560706	3.1164019	5.1770956	3.0744609	2.4401576	3.5580677	4.0293253	3.4986545	3.2045849	4.8087561	5.8319249	1.4281642	1.1467867	3.5931623	3.7359169	3.9058525	2.4877057	1.4749315	4.911538	3.2825575	1.1354534	6.1693201	4.7494935	1.4974362	5.7537692	4.0641296	1.7789085	5.362639	2.4854353	4.0684991	5.6267877	2.064841	2.1596059	4.2475415	4.4335563	4.0936547	1.9595644	2.7091835
GSM2528439	1479	0	1.879549	1.8880268	4.7258001	2.4873438	1.4412589	3.503986	5.1668433	0.6580311	4.2515433	4.3130627	2.0971491	4.0362398	3.5148057	1.6422455	2.6918873	3.0126252	4.4948637	3.6434961	6.8915579	5.3025033	1.5063512	1.3056068	3.074617	1.4683823	5.1183663	2.8188364	1.9825239	6.1046949	3.3716329	1.4621216	4.7858405	4.7166239	0.8999229	3.9100408	4.3806233	3.7734902	1.5362904	3.2858576	1.8126099	4.8753568	1.7459436	2.0271825	4.9067254	5.9712602	4.0958198	3.0792112	2.5817484
GSM2528440	1445	0	2.1356266	1.3918101	5.1796849	1.4697036	0.4428484	3.7088329	5.1049292	1.3935144	4.8451133	4.7175218	2.876045	6.0950481	3.7197734	2.4253088	1.1111057	4.1406992	4.0952801	3.8429751	7.0545572	3.665689	2.0637682	1.0649579	3.1399906	2.5657552	5.002131	3.3837503	1.6950921	5.1259126	1.1842713	1.0335053	6.250682	4.8245001	1.4064759	4.8621259	5.2144548	3.8762205	4.6449035	3.0789432	4.1474449	3.7708568	0.441451	1.0191642	2.6898036	6.0764668	3.9916815	2.5450512	2.5785253
GSM2528441	1494	0	2.2048503	1.7139976	4.3093586	1.6461831	1.8477669	2.8226104	4.9270571	0.7109569	5.7136421	3.2844052	3.4094579	3.3526319	3.5742361	1.4852862	1.6642693	2.3409425	6.3465836	3.206407	7.141314	6.3318958	1.939164	1.4155901	4.248578	2.4345123	3.2858771	2.8439108	1.7037078	7.1818464	2.8964568	2.1183068	5.3608369	4.56216	0.7529355	3.873849	2.4313195	2.861863	3.2951477	3.6778561	3.0274617	4.7744034	1.1557063	1.3354486	3.1011749	5.7294876	4.2746995	2.2614367	3.6037219
GSM2528442	1524	0	2.79329	3.261369	6.093567	3.502176	2.335897	4.697732	5.710638	1.777099	4.186071	5.270232	3.096652	3.04822	3.758764	2.670982	4.110884	4.080187	6.186668	3.249898	7.611827	6.413012	2.689345	3.058261	4.186005	2.436392	4.216302	3.004404	3.438454	5.243231	4.375221	2.937288	6.249837	5.788689	2.246801	5.654256	3.952365	2.755664	3.40185	3.726871	3.529014	5.58281	3.234067	2.582768	7.10954	5.93809	4.928819	2.684675	3.7773
GSM2528443	1487	0	2.306604	1.5848113	5.6882005	2.3884621	0.9726777	3.0456202	5.118882	0.3118454	5.0360095	4.2781022	2.9309274	5.3818194	2.9770448	1.7777975	1.8979239	2.3905685	3.9378224	4.5584675	7.5359338	4.6625283	1.9627849	1.4754889	2.9819193	1.7203278	4.0914915	3.0238808	1.9953688	6.9352261	3.2583313	1.8706068	5.4581906	4.5097411	0.6735709	3.5580129	5.2235046	3.264908	2.1806251	3.0424823	2.2238369	3.8315391	1.1174266	1.3670001	2.5013382	6.0340594	3.6535812	2.1371909	2.9715504
GSM2528444	1499	0	1.4857242	1.7577923	4.7223478	3.1856009	0.7888888	3.8124471	5.5171496	1.6250966	3.9606625	4.5429298	2.8952804	5.3707345	2.53747	1.3687366	2.0439119	3.1415252	4.0283953	3.5697284	7.0756107	5.0420098	1.4809664	1.1197174	4.5761217	3.3232325	3.5881439	2.0034237	1.4495282	5.8514242	3.3704523	1.0435554	5.5580902	4.7705502	1.0726239	5.7171328	4.4519362	3.542991	1.738225	2.4618374	2.2582296	3.8925252	1.4055171	1.4626407	3.3361738	5.5238047	3.7304762	2.6360117	2.0255198
GSM2528445	1489	0	1.8855636	1.9197237	4.6331123	2.494058	0.449306	3.9730141	5.0961521	0.5555488	3.3697831	4.1202511	3.7552861	4.6347031	3.5645741	1.9460376	1.6177605	3.5635146	4.1905785	3.0892963	6.8678052	5.839854	2.1053421	0.9868822	3.3972906	2.0690704	5.1212619	3.2559489	1.8926942	7.115651	2.3403097	1.1825662	5.3491379	4.7068565	1.4577323	4.6819758	4.3722267	5.3289867	3.1106791	2.9794564	3.3653428	3.6975775	0.934575	1.1069876	2.9934401	6.2447055	4.0279888	2.4094065	2.4966462
GSM2528446	1494	0	2.5013114	1.411437	4.7265504	1.9078796	1.0547128	3.8234712	4.9243638	2.5295775	3.6157267	4.5985443	2.7358346	5.808023	3.195071	2.0721323	1.7428706	4.5319318	4.47217	4.0789852	6.9011398	3.6755226	1.7789296	0.9531663	3.1673464	2.6372681	4.6603467	3.0736382	1.8761237	5.9851654	2.5340143	1.491995	5.5311778	4.5957634	1.7663538	5.7942142	5.5522357	4.043026	4.375808	2.7512203	3.8756726	4.1930623	0.9767398	1.2911312	3.9305124	5.4916469	3.833836	2.1205261	2.9836252
GSM2528447	1446	0	2.632295	3.235684	4.938855	4.203996	1.832436	4.207899	5.090931	1.785911	1.131947	5.944891	3.908329	4.631011	4.278435	2.78853	4.29937	4.340474	3.895404	4.315902	4.050159	3.961404	2.935401	1.633574	3.637489	5.107403	4.508828	3.515834	3.615237	5.235841	5.795766	2.268012	6.969798	5.592857	4.152857	5.529441	5.682322	2.263979	8.134794	3.541911	4.644606	5.598963	3.992327	3.868207	7.293205	5.077529	3.990891	3.52667	3.86935
GSM2528448	1444	0	2.591128	2.695525	5.513126	3.036388	2.454559	4.427613	6.131351	2.295117	5.448499	4.807314	3.241178	3.449316	3.879872	2.53191	3.123619	3.754417	4.433594	4.31063	7.288599	6.165418	3.202994	2.897947	4.170136	2.94289	4.59863	3.073603	2.623428	9.7301	3.709372	2.899878	6.311197	5.738051	2.541505	4.740699	5.336323	3.520399	4.344315	3.823455	3.834577	4.968481	2.553761	2.715728	3.619509	6.357132	4.634238	2.996864	3.881475
GSM2528449	1447	0	2.3440376	2.0586254	5.0032518	1.6836184	1.4695045	4.1550748	5.0248525	0.8025699	4.5845546	4.4137962	2.4900746	4.9380703	3.2868354	1.9888894	1.7404044	4.0873153	4.6448068	3.885648	7.2843814	5.6544068	1.3439339	1.2118901	2.8233234	2.6353808	4.2186195	2.6096295	1.7736218	6.674272	3.0174723	1.8522261	5.746432	4.7228985	1.1177357	4.7443923	5.472832	2.7413254	3.6387131	2.807903	3.2269954	4.3032584	0.9638435	1.2597395	4.0142238	5.4833223	3.9354894	2.5399112	2.4262818
GSM2528450	1453	0	3.335831	3.17479	6.79478	3.055436	2.893102	4.619525	6.002428	1.527558	3.943191	5.229612	3.312533	5.600884	4.147254	3.002808	3.191536	4.142435	4.530876	3.957641	7.122753	6.4808	2.845574	2.245374	4.328496	3.408439	5.260841	3.805665	3.050016	6.485308	3.230692	2.624667	5.398779	5.593958	2.534781	6.234212	5.504111	3.962038	3.579051	3.42749	3.578697	5.355998	2.405889	2.385343	4.038466	5.52804	4.549658	3.74928	3.816299
GSM2528451	1446	0	2.5907892	1.6344314	5.3950481	1.6405054	2.7370267	3.7431518	5.4318637	0.6735372	3.4030025	4.168071	2.5033026	6.1203832	2.5543877	1.855181	1.6121545	3.5984737	4.6007057	3.769205	7.3613009	4.8429535	1.9021156	1.5915827	3.1751235	2.2920051	3.5074177	2.1772525	1.6649439	7.4730512	2.5088601	2.7320177	5.823566	4.9528993	1.0920285	5.5118019	5.0088749	3.5980002	3.6692321	2.8695705	2.9441768	3.6927894	0.9257822	1.6278294	3.1420314	5.8703954	3.9563236	1.7374208	3.2293829
GSM2528452	1451	0	2.1147846	1.3663475	5.1084043	2.0629689	1.9591976	3.103697	5.3516046	0.8911421	4.7229274	4.2277556	2.780504	5.6215417	3.7763781	2.1251461	1.4116962	3.023619	4.3154112	3.138498	6.0946877	5.7567844	2.0726025	1.3926835	3.1758085	2.5236513	4.1587394	3.0688145	2.0886086	7.060377	2.4005574	2.1196598	5.3177397	4.7989628	1.2296445	4.4612802	6.0517181	3.7966738	2.1237063	3.0738744	1.8767461	4.5251357	0.6167222	1.5057305	5.456775	5.7249852	4.0048342	2.0963847	2.3837757
GSM2528453	1432	0	2.880237	2.689538	5.446488	2.985461	6.644846	3.818852	6.230476	1.802141	5.070976	4.585616	3.359329	5.603246	3.973617	3.151489	2.475407	3.987936	4.61877	4.233797	8.123841	5.597969	2.939911	2.420662	3.69329	3.398361	4.644917	3.940173	2.617895	7.786794	2.914751	3.703024	6.168709	5.450887	2.162586	5.098864	6.447166	4.550865	3.280966	4.131302	3.642973	5.053597	1.998214	2.430143	3.427043	6.116157	4.612284	3.221872	3.498174
GSM2528454	1361	0	2.3969659	3.7575754	4.2337239	2.1830762	0.8177137	5.8487055	5.5290528	1.8072259	3.0749973	5.8030683	3.0762965	4.4395975	3.3251146	3.0840357	1.9813361	4.0545562	4.1352547	2.8752408	5.9836533	5.238057	1.8200809	1.0714743	3.4019428	3.0329434	3.9874817	3.0299066	1.5082495	5.1588832	3.3386183	1.5964333	4.90343	4.4190035	1.5630717	4.2757986	4.7013674	1.5878997	2.0543008	3.0867716	1.6742101	4.3905586	1.3643517	1.5903067	3.1897682	5.1813399	4.0381016	2.4659073	2.823551
GSM2528455	1389	0	1.7258365	1.7956655	4.1132421	2.9892217	1.3167877	3.5774093	5.5096827	0.8803316	4.2454797	3.6956471	2.7020461	6.5260766	3.7241685	1.5569154	2.4576852	2.9559485	5.9304764	2.4610309	7.066114	4.9857836	2.0752028	2.1358468	2.9765457	2.3903434	4.3706343	3.435504	1.7962608	8.7102094	3.942645	1.5574853	5.5023752	5.3673782	0.8047338	3.7989887	6.6334895	3.7410163	3.013236	2.9271516	2.0500828	4.0104602	1.4299358	1.2174359	3.4332116	5.8966466	3.8942327	2.644995	3.9438484
GSM2528456	1390	0	1.8667616	2.1346706	4.8417371	1.9349856	1.3097008	4.2335464	5.1964783	0.7026273	4.6678645	5.1385756	2.5426116	5.3068454	3.1706413	2.0928472	1.2591957	3.7215767	4.3941436	3.838045	6.7842613	4.6178423	1.5901167	0.9016712	3.1942357	2.3746862	5.8223993	3.1385303	1.7636093	6.1181908	1.5535673	1.6488894	5.4475703	4.6551766	1.2452505	4.7392679	5.3557506	3.3364851	1.9086645	2.8061097	2.8740583	4.4527199	0.7957267	0.9879161	4.9958502	5.4244558	3.7928621	2.9728828	2.5751571
GSM2528457	1398	0	2.010930016	1.398060536	4.330383239	2.444357005	2.100853774	4.15294195	4.814700888	0.438608245	0.002116928	4.030263211	3.638770834	3.826160702	2.982190062	1.335746128	4.543994083	1.722484607	3.133049689	2.076356985	5.767806865	4.246313059	2.624020863	0.425438762	4.476081962	5.090494889	2.508773391	0.758653368	2.86538399	3.813668186	4.929553723	3.319054973	8.70329657	5.121694523	3.56871743	4.126177873	3.373528668	2.428000531	6.172528048	2.194189764	1.273870498	5.691747466	3.293940646	3.78639905	3.686998959	4.484775958	4.626842072	3.122887519	2.5121356
GSM2528458	1361	0	2.674599	2.379467	5.389179	3.267076	2.119417	3.569187	5.279277	2.082129	4.500008	4.783596	3.762348	6.035379	3.548113	2.904218	3.230926	3.251955	5.345795	4.584572	7.099703	4.460568	2.674059	2.61412	4.478576	3.049475	4.035478	3.016714	2.576404	6.240668	3.783796	2.866173	5.516822	5.344159	2.039411	4.346291	5.02904	3.084497	3.811688	3.232992	2.800309	4.460466	2.286404	3.099984	2.840089	6.338741	4.704191	3.693475	3.19316
GSM2528459	1445	0	3.092104	2.61173	5.348926	3.159869	3.976851	4.057803	6.304151	1.878058	5.178385	5.053802	3.998425	4.82643	3.643302	2.628855	2.989588	3.37727	5.153073	4.016262	7.231899	6.130613	2.622735	2.637005	4.593261	3.279879	4.236562	2.660113	2.81416	6.790998	3.799989	2.916118	5.499277	5.192628	2.159426	4.818908	4.287315	3.033224	3.440842	3.648795	3.189543	4.734458	2.500811	2.458275	4.040629	6.359398	4.39984	3.588518	3.471562
GSM2528460	1410	0	2.4348803	2.723543	5.475423	2.0583061	1.3185285	5.5080782	5.2584184	8.175391	5.7872258	6.2331148	2.6999157	6.3416427	3.0242303	2.2883949	2.2912072	3.8230168	3.6556301	3.1854502	5.8907413	5.8864868	1.4219579	1.3771423	3.6404416	2.9889906	4.0209241	2.4316865	1.6482821	4.7422822	2.2205587	1.6013113	5.3663759	4.8100835	1.9949374	5.6562819	3.8804464	2.9602723	2.2117106	2.8444287	2.0942333	5.3887874	1.1244998	1.3419492	2.969369	4.9648667	4.0070998	2.075061	2.975341
GSM2528461	1296	0	1.865568	2.7083609	4.7165634	1.4791597	1.3712777	5.0523661	5.2714981	0.339398	3.6369417	5.2115076	2.4924168	4.7915302	2.9508695	1.4808986	1.9226897	4.2054283	5.0123735	3.6223742	6.2069399	4.9252146	1.1910321	0.9438825	3.2136371	2.8648132	6.3109493	3.4637268	1.5487983	5.3130386	2.9777307	1.3785648	5.8606	4.6580259	1.4625362	6.1131794	5.0294612	4.2599241	3.6153224	2.5059722	3.2080594	5.6506635	0.9854104	1.2629485	4.414524	4.9721543	3.545029	2.8858584	2.7572035
GSM2528462	1396	0	1.9128225	1.9110616	4.6187894	2.1112215	1.0801733	4.0218072	5.0875477	0.4861877	1.4548995	4.5939935	2.6449655	4.7642985	3.7481757	1.8391307	3.4527588	3.2438698	4.2621903	2.4967097	4.8924545	3.8749341	2.4150966	1.5994791	3.3971149	5.5001882	3.2637121	0.5729938	2.4375903	7.3688913	4.8939608	2.251211	9.358939	6.7433239	1.844596	6.0460107	4.7532665	3.0236664	7.4772188	2.7453318	4.3670182	6.6444262	3.6230024	3.8667136	1.2740648	4.735729	4.0754471	3.7470793	1.8411621
GSM2528463	957	1	2.9908667	1.8360032	5.5836967	2.4672429	1.1339718	4.2527112	5.8147849	4.0532122	1.6473811	5.4837564	2.6238839	4.8152832	2.936892	1.792448	3.1414391	4.0462851	4.1598098	3.0559208	5.7348358	6.3012306	1.9445792	1.5088787	3.9401103	3.6383803	4.3108223	1.8587016	2.3383981	4.7534873	3.8035794	1.818907	6.3548519	4.6542308	2.1667374	5.6020703	3.4955601	2.8302952	4.6992356	2.4388699	3.426015	5.5958828	3.6120115	2.0010433	5.7169272	5.2065911	3.6473953	2.2393866	2.6091667
GSM2528464	1306	0	2.4373578	1.9110357	5.5048792	1.8994528	1.018817	3.7303394	4.356114	0.6161877	3.9688264	4.9533933	2.3882758	4.300559	2.8477732	1.5930649	2.9205238	3.4377534	4.5964095	2.4612308	7.0127051	5.7582978	2.2980638	1.6935334	3.9080319	3.3048424	3.8430236	2.1443586	2.1367091	6.4004131	3.967141	1.5689258	5.7725311	5.0632454	1.261357	5.3541616	4.7005165	2.1958316	3.3308922	2.712017	2.4796252	4.4551401	2.1927907	1.5906314	4.1322137	5.4894236	3.4204747	1.59386	3.1736299
GSM2528465	1425	0	2.3264777	2.2921655	4.9885489	2.6388307	1.1583855	4.5397913	5.3530295	4.0135345	3.7770034	5.3603113	2.4866535	6.5699439	2.8335538	2.0999145	1.9121413	4.1028836	4.2419818	3.2317562	7.3154339	4.8467648	1.8646306	0.9800583	3.5272443	2.7199551	3.9926123	3.2501605	1.5957828	4.9413037	2.634834	1.2588663	5.563223	4.8761096	1.6708062	4.6748246	4.1677159	3.5160831	3.7144349	2.7099241	3.2567657	5.1377542	1.1812466	1.2873175	3.126876	5.317514	4.2727418	2.3989586	2.4125268
GSM2528466	1423	0	3.183318	2.403825	6.337498	3.423781	5.691788	2.891409	6.135021	1.497291	5.731997	4.988428	3.567194	4.143505	3.728576	2.957328	3.070811	2.509642	4.714439	3.826846	7.025792	3.688686	3.109909	3.015044	3.444852	2.189786	3.383129	3.790099	3.733846	6.355931	4.400249	4.836914	4.308594	5.348736	1.859261	5.315133	2.555621	2.765942	3.898636	3.540368	2.722277	3.833421	2.582121	3.292281	3.986995	6.029296	4.406833	3.396876	3.623617
GSM2528467	1375	0	2.2444442	1.6613811	4.6812992	2.6869533	1.4880189	4.0272607	5.6794387	1.0970944	4.4276656	5.0270246	2.9495147	5.2612854	3.3942114	2.267675	1.6205737	4.2404116	4.552091	3.6498413	6.4603354	5.3410157	1.9403491	0.7804763	3.5336342	3.1989752	5.5380201	3.0858439	1.6648438	6.1746674	2.5517701	1.376907	6.2664151	4.7886843	1.592275	5.5453822	4.8692164	3.7398074	4.3786105	3.0710638	3.5807673	4.271673	1.226832	1.3823115	3.9659712	5.5432285	3.99485	2.8205575	2.8841873
GSM2528468	1367	0	3.399377	3.233852	5.486111	2.833046	1.92688	4.741073	5.514008	1.72784	4.162535	5.674756	4.118744	5.257754	4.085235	3.30978	3.907118	3.886987	4.166532	3.886807	6.230896	6.351684	2.669611	2.889081	4.531678	4.83827	4.346096	3.086733	2.540325	5.166024	4.601846	2.72098	5.758902	5.284329	2.760815	5.464594	4.96156	2.548255	2.648603	3.582955	2.736083	5.669519	2.665718	2.452323	2.788768	5.497722	4.772258	3.790189	2.870251
GSM2528469	1409	0	2.819339	2.995958	5.685822	2.94691	2.870342	4.182402	5.947238	1.986482	4.485136	4.954802	3.543537	4.55783	4.026121	2.754326	2.943406	4.428763	5.368609	3.330335	7.742044	6.962276	3.020852	2.595037	3.873138	3.33698	4.656013	3.520827	2.526827	8.877745	3.691764	3.317056	6.630852	5.391347	2.330648	5.193398	5.758816	4.300106	4.373917	3.609034	4.269078	4.102811	2.452828	2.223877	3.884052	6.148528	4.696476	3.250027	3.570766
GSM2528470	1382	0	2.826069	2.591481	5.001856	3.57512	4.504521	4.152683	5.512785	2.255863	5.341162	5.023111	3.592461	5.8987	4.217831	2.752455	3.444509	4.204912	5.104293	3.064343	6.801181	5.828773	3.25489	2.618105	4.432173	3.721657	4.418657	2.907453	2.798024	7.597548	3.670578	2.732824	6.05785	5.561018	3.335974	6.752918	5.527625	4.219312	4.552932	3.471564	3.031783	5.944581	2.45782	2.998634	3.536188	5.693512	5.425155	3.815542	3.878291
GSM2528471	1297	0	1.6477633	1.6772921	5.7990027	1.543716	0.6594101	4.1661607	4.9232332	0.9323358	4.5416496	4.4971994	2.2941396	4.628038	2.67396	1.6073928	2.3624356	4.1011747	3.8346902	3.7777031	6.5630934	4.375846	1.3603013	1.5455979	4.0621157	2.6957121	4.3315341	2.4469407	2.156666	6.0589399	2.3005596	1.1004572	5.5436842	4.9770651	1.0353498	3.7755519	4.5921436	3.4209606	3.8114503	2.6286538	2.9916913	4.6808422	1.3486044	1.7028094	3.4879999	5.3640378	3.9807119	2.1245794	2.9741021
GSM2528472	1311	0	2.1432839	1.9153341	5.3190652	1.6893015	2.6847315	3.7696775	5.3307759	0.3384541	5.0991903	4.5084763	3.1133993	5.8563939	2.9000348	1.857466	1.3523872	3.1022854	4.1097126	3.3740291	7.4661641	4.8435617	1.5576778	1.1526068	3.6846342	3.083744	4.5935016	2.6727919	1.5587796	6.7476677	2.3090607	1.4436657	5.7982761	4.8928083	0.9728692	4.2318234	5.2483978	2.6468753	2.4175676	3.0056557	2.1447321	4.2127146	1.148674	1.081292	3.1155789	5.7196369	4.1893838	3.5871772	2.7096518
GSM2528473	1356	0	1.9209901	2.7541837	5.4790546	1.6127929	1.0442866	4.3598699	5.372195	1.5735164	3.7059903	5.1358711	2.5583732	4.5333328	3.060537	1.7632562	2.0618529	4.1520786	4.7194459	2.6915486	6.4143486	5.361228	1.2588914	1.2293563	3.4946554	3.1284028	4.8286425	1.8337967	1.1611969	5.8530456	3.3018923	2.0749957	6.2788123	5.1435944	1.3900141	4.9581634	3.2165396	3.104878	3.4565538	2.472225	2.5130689	4.9676156	1.0269022	1.3529669	3.6233946	5.0429679	4.0648032	2.8410039	2.7571525
GSM2528474	1370	0	1.5785702	1.6977991	5.7135911	2.9757278	0.7963657	3.5741546	5.0253423	0.5386213	2.6281568	4.4730989	2.813525	3.2337641	3.4592026	2.1339778	3.7178163	2.7567448	3.034574	2.0866581	6.4613742	3.977959	1.9967014	3.6482461	3.1737088	3.1560809	4.073649	1.8149169	1.9445083	7.4966024	5.153296	1.9895111	5.2117133	5.0225138	1.3454104	5.3863151	5.6441382	1.9082727	3.2423917	2.9307985	2.16291	4.9846889	2.7206007	2.9373629	4.2127785	6.1074707	4.4325683	2.7302151	2.6072897
GSM2528475	1370	0	2.6012824	1.129955	4.0168845	2.324997	0.6408644	2.0720486	4.8188287	0.1483864	3.6405711	4.0104963	2.8621579	3.8951317	3.2029254	2.43119	2.6836576	1.9389774	4.5518724	3.8829626	6.4690631	5.6584346	1.821414	2.2625595	4.2748158	1.3342857	3.6367763	3.6370238	1.2708998	7.678501	4.7887144	4.2155448	4.4821925	4.2843993	0.4211262	3.7448733	1.2498846	1.6291597	3.9255168	2.7418001	1.8165924	3.6073115	1.9367327	2.3918966	3.9972225	5.3881444	3.9187914	3.6519209	4.3798717
GSM2528476	1367	0	2.2879921	2.0732392	5.2438172	1.7554112	3.3219903	3.8174848	5.3208947	1.7985042	3.8147467	4.7750185	2.5542663	4.0177197	3.1004807	1.4982643	4.3332372	3.6393595	6.2979816	3.0544133	7.6031595	5.9405664	1.9645639	1.4098898	3.9393824	3.4939973	5.2793111	2.1753453	1.3900923	6.9591583	3.6856291	1.6841192	5.4153484	4.5857214	1.1589449	5.2763366	4.1958735	3.6152646	3.3896148	3.0552168	3.6516736	5.8274239	1.6643937	1.1048279	1.8998402	5.4305326	4.1345607	2.1254125	2.290664
GSM2528477	1260	0	3.010567	3.404671	6.315692	2.695983	3.520302	4.883402	6.683015	2.338596	4.461024	5.994106	3.587603	3.969707	3.606168	2.613059	3.228663	4.349713	4.869605	3.56669	6.289114	6.741936	2.567501	2.681431	3.69329	2.952322	4.527557	3.127183	2.716528	5.660762	3.911549	2.944046	6.518017	5.208347	2.252971	4.709581	3.970308	3.829673	3.339054	3.6041	3.198452	4.504943	2.671708	2.618518	3.834819	6.126202	4.409495	3.273642	3.525104
GSM2528478	1269	0	1.8554103	1.8452251	5.277495	1.4811282	1.4497216	3.8262614	5.0851048	2.9014717	3.7119473	4.5990954	2.6155684	6.2101836	3.1970449	1.6729078	1.1332829	3.9218097	4.451574	2.6803494	6.6582725	4.6905494	1.2486047	0.8342468	3.0204633	2.5931833	4.9660903	2.7767161	1.5569582	5.2992348	1.5822072	1.3606523	5.9259531	4.6437094	1.462183	4.7644025	4.9552424	3.8161658	3.8451177	2.5167822	3.3137508	4.0990648	0.4950004	1.182861	2.6987476	5.3091496	3.7837207	2.4921907	2.4304242
GSM2528479	1311	0	3.140442	3.415399	5.520365	2.483124	3.617069	5.268757	5.884823	2.22271	3.653765	5.48492	3.30195	4.663842	3.493914	2.85037	3.275877	4.711754	4.455926	4.053502	6.922183	5.851893	2.563106	2.61511	3.974039	3.794491	4.718874	2.847596	2.817878	5.391268	3.939418	2.825125	6.579127	5.729672	2.583279	5.248211	5.048307	3.4426	3.991771	3.487924	3.234291	5.494718	2.706148	2.751999	3.877051	6.174799	4.581501	3.238078	3.056189
GSM2528480	1349	0	3.010344	3.88337	6.389886	2.574633	1.91741	6.698905	5.343842	1.808406	1.938809	6.017475	3.818422	4.136321	4.378398	3.682297	4.163887	4.480054	3.442528	3.523431	5.082053	5.30639	2.822638	2.70617	4.376494	4.100584	4.826386	3.535914	2.708371	4.693546	4.687328	2.40351	6.540434	5.490601	3.21554	5.428963	5.659856	5.273674	6.660384	3.648534	3.989922	5.734915	4.232864	3.284517	4.962739	5.205961	4.674802	3.046155	3.403262
GSM2528481	1303	0	1.761385	1.6384897	4.9058717	1.6581886	1.5013013	4.0091469	4.7137656	1.9136951	4.3834273	4.5837836	3.3122966	5.8125684	3.3869112	1.9729632	1.6430956	3.4598538	4.0491582	3.558731	7.1285515	6.0161767	1.7090555	1.1107114	3.3996125	3.5555146	5.8220591	2.6242661	1.3494635	6.4362812	3.0757829	1.1327943	5.6707857	4.7637725	1.2119309	5.2551566	5.1745301	3.8092541	2.8759469	2.8885848	2.9996151	5.2438955	1.1206456	1.3835544	2.8741241	5.2554236	4.0734927	3.2280406	2.4764145
GSM2528482	1221	0	2.201112	3.6293939	5.1318428	1.9839896	2.0662964	4.8298752	4.7140306	0.9541762	4.4845314	4.9173643	2.5591378	4.3309366	2.974039	1.7721103	2.0439101	4.4170431	5.5329343	3.0285863	7.0311647	5.5129635	1.9305556	1.218071	2.9739133	2.136519	3.7844154	2.2500872	1.7432597	6.9953652	3.2097097	1.9971814	5.3475952	4.7371973	0.9548987	5.7920814	4.5762301	2.4823761	3.750955	2.6306407	2.7870594	4.8692741	1.0423628	1.5509292	4.6210019	5.1692419	3.8731503	1.5606606	2.9454032
GSM2528483	1319	0	1.9647245	2.7826268	4.3535817	1.9456199	2.3072207	4.8167285	6.1677014	0.9874138	5.2041216	5.2663337	3.0202055	4.8621198	3.0813162	1.0913924	1.9243633	4.1801077	4.7626902	2.6667207	5.8366188	5.6973623	1.4908332	0.8875142	3.1122542	2.0445485	4.3461207	2.3391095	1.8108657	5.9013295	3.025239	1.6516116	5.9457737	5.0225772	0.8381305	6.5662834	4.5811574	3.3624311	3.6677159	2.5725109	2.8440619	4.0649626	1.5873086	1.2730203	7.5653256	4.6755826	3.4793472	2.2484067	2.5636715
GSM2528484	1171	0	2.148148	1.4456552	5.6623517	2.077968	1.1169571	3.4264096	6.5302231	0.2676098	4.7499088	4.8957635	2.8999031	5.9596431	3.4081443	1.4824684	2.1831209	3.1631002	5.301781	2.4933672	6.4749969	4.9766501	1.4591178	1.5961334	3.2209225	2.8650882	4.1015658	2.1232706	1.8930306	7.3738605	3.4848852	1.6570491	6.461158	4.6126049	1.3512972	3.8435072	5.8478649	2.4117692	2.266371	3.2591054	2.4930143	3.6593857	1.1658073	1.1524539	2.039237	5.5286463	4.0502119	3.8044983	1.8796909
GSM2528485	1271	0	1.8882377	1.9940314	4.100997	2.1919024	1.8500853	3.7729582	5.163817	0.6082633	3.430933	5.0264708	2.5595689	5.8527856	2.6685298	1.2138442	2.5147185	3.6384417	4.2158293	2.8819151	6.2703143	5.1463901	1.6254406	1.285805	3.2926454	2.5961084	4.2295234	3.0170629	1.592697	6.2785888	3.9119516	1.555131	5.9354821	5.3115479	1.2274964	3.6558083	4.2479591	3.650224	3.5767143	2.6257347	2.6741738	4.5077693	2.402295	1.1924726	5.3071704	4.5950738	3.9292443	1.6545509	1.6205462
GSM2528486	1260	0	2.3691974	2.5018195	5.3843259	1.5618712	1.5332395	4.4469515	5.1391013	1.177406	4.1279796	4.7434509	2.5263	3.6313903	2.9404613	1.4914352	1.8057707	3.5647996	4.2699494	2.9556215	6.7383932	5.4304173	1.3675025	1.1042108	3.2467329	2.4976987	4.7906616	2.5388293	1.9468801	6.2926272	2.1961348	1.1963648	5.4817052	4.6624244	1.0252079	4.718143	4.5284425	3.4395173	3.0439394	2.4468907	1.806811	4.6541205	1.0065732	1.3924856	3.9281201	5.5140714	3.7431565	2.2203242	2.0776329
GSM2528487	1288	0	1.8044547	2.1393059	5.4355911	1.4986422	1.5141786	3.4876502	5.38693	1.1894737	4.6403602	4.1549218	2.7167538	5.6702543	2.518542	1.7497333	1.3981212	2.3600979	4.0325863	3.4470332	7.3289508	4.0234737	1.3038915	1.1888407	3.2190072	1.9504465	3.9541361	3.6623134	1.663663	5.9289781	2.0084852	2.365261	4.7758362	4.4927393	1.1802936	3.8307189	3.9917249	3.2648745	2.3857391	2.6190949	2.0616239	4.7345566	0.7377191	1.382765	3.4824501	5.4915672	3.689091	2.5992546	2.5834243
GSM2528488	1327	0	2.3925955	2.5770775	5.0804037	2.1349164	1.4199001	4.4830502	5.2940059	2.6723738	1.90027	4.9381481	2.4518043	4.9173227	3.2067292	1.5797639	1.9170096	4.0163267	5.1353244	3.5512979	7.7301722	4.0887976	1.3900091	0.9710552	3.4530732	2.7392194	5.2949197	2.9348382	1.379753	7.4906325	2.7770454	2.3916642	6.032375	4.2764014	1.3972024	6.0247248	4.8028289	3.2585308	3.993367	3.164719	2.6955338	4.6982875	1.2745513	1.0640637	1.8656406	5.2934357	3.8173384	3.1429863	2.3003128
GSM2528489	1332	0	2.7201306	2.519792	5.2716117	2.3719707	0.546347	4.6741628	5.7515112	1.0028832	2.6683102	5.4205851	2.1157441	4.6249873	3.1758935	2.0991193	3.5374792	3.754979	4.1957373	3.2831739	7.4165013	4.7258732	1.6369997	1.4414346	3.7183578	2.4581947	5.5016272	2.6617669	1.5987178	5.7957741	4.362511	1.549563	5.6664736	5.8539689	1.3976864	5.2221211	4.929222	2.73411	3.6081178	2.2778364	1.7811844	4.8847527	1.927799	1.9552942	2.7378674	5.3207397	3.8423959	2.3422412	3.1369441
GSM2528490	1270	0	1.7544317	2.4826206	5.1214363	2.1137323	0.9016951	3.3896904	5.3012067	0.6892618	4.2683045	4.1873879	3.2273291	6.1132893	3.0610723	2.2395943	2.3470507	3.0120196	4.1732486	2.8010107	6.2492746	5.0932629	1.6158646	1.1590373	3.9736256	3.7083176	3.1388908	2.677701	1.1850736	5.7713341	2.7438462	0.8592837	4.6541673	4.186223	1.3072822	4.3446839	5.0420997	1.8197605	2.8487594	2.6474331	2.2131184	3.9882035	1.4361693	2.6196253	2.6738526	5.5616271	3.8671983	2.8093363	2.9634803
GSM2528491	1276	0	2.2840154	2.0700666	4.9268372	2.0949083	0.6663624	3.0523044	5.3431073	3.463161	4.2968771	3.6249906	2.7239502	3.579529	2.7129635	1.0648055	2.0208285	1.7217287	5.5163032	2.6177847	7.4965246	6.9005365	1.8136163	1.1615586	2.6886299	1.250816	3.5792083	2.9045264	2.0975744	8.9370664	2.7416571	2.5662489	5.6091112	4.8066343	0.4023791	3.4619994	5.6299453	4.3399228	2.8253074	2.9403327	1.4917255	4.8820238	1.1014983	1.156442	3.9079986	5.2772308	2.6947558	2.8686161	3.6413577
GSM2528492	1276	0	2.9597046	2.9750402	4.0306801	3.3928172	2.726435	4.5849782	4.8851088	1.0859943	2.8731513	4.7869365	1.9779113	4.5832961	2.0854085	0.9626339	3.9063323	4.1534758	4.5767973	3.5224642	6.3971004	5.8505415	0.7026741	1.0092486	3.3051838	1.3815282	3.7836114	1.7804042	2.4144401	6.3561394	4.1089491	1.9457873	5.8083534	5.036307	0.7022601	4.1894399	3.8140237	3.6876181	3.4182749	2.1938519	2.4348819	6.3930651	2.4513172	2.0754411	6.9423619	5.0001151	3.2114157	1.5684445	2.2956544
GSM2528493	1349	0	2.0014063	2.9976216	4.2154697	1.5404335	1.225075	4.996652	4.4243525	1.1818527	1.5723003	5.1482575	3.2553707	4.6337468	3.3533184	2.6363585	2.5686825	3.8953554	3.8218105	4.2179	5.1805497	4.7546174	1.8569005	1.0341326	4.0752209	3.3155233	6.1886706	3.3504616	1.4912053	4.9563032	3.6771426	2.0222899	5.3396612	4.8308717	3.1406488	4.4103333	4.7630096	4.7330465	4.6807886	2.9142719	2.6384671	6.1609659	2.6437203	1.7497098	3.6694144	4.9578073	4.2289119	2.9398181	2.74807
GSM2528494	1340	0	1.8489203	1.7787582	4.4394643	1.9018777	3.1405057	3.3204463	5.5772012	0.471555	5.2119123	4.2538361	2.8604702	5.5076067	3.0827516	1.5561193	1.7644343	3.0750495	4.0122023	4.7397894	7.0807218	4.3752534	2.3068983	0.8579876	3.1308435	1.3382137	4.0739103	2.5676963	2.2034964	5.9390066	1.8844317	1.1251547	4.9828212	4.9421428	1.0332995	3.6179057	5.4669647	3.4342083	2.8106865	2.9790021	2.0013454	3.8493045	0.7944962	1.3117625	5.1883481	5.494389	4.1283891	2.0870937	1.8319525
GSM2528495	519	1	2.5038133	2.1343484	5.1997015	2.1671414	4.6706045	3.7114165	5.206608	3.7549164	4.2519212	4.9745512	2.6063664	5.1970912	2.3272419	1.9920458	1.4573311	4.0739671	5.463558	4.2756905	7.0431118	5.116168	1.5536291	1.121444	3.0421784	3.5333408	4.6862673	1.6226053	1.651886	5.6224772	2.2761749	2.4361875	5.3681738	4.8937848	1.4258063	6.0743213	4.5820408	1.6949798	2.1489128	2.9022472	1.8852818	6.1785839	0.9788255	1.4370074	3.3572927	5.5099829	3.6587006	2.8102536	2.495039
GSM2528496	1317	0	1.8413638	3.0503842	4.8538631	1.692487	3.2735442	4.510353	5.0806458	0.6965326	3.4630514	5.1459535	2.8776906	4.8948837	2.8140214	1.8804969	1.4103169	3.9723083	4.69415	3.4021895	6.6479783	5.2297716	1.5698384	0.9595976	3.087049	2.9819491	5.6360534	3.2244273	1.3757089	6.1084722	2.5065668	2.318488	5.6611699	4.6602105	1.2947979	5.4555406	4.8841798	2.8470877	2.7497358	3.0424379	2.2881267	4.9600554	1.0536128	1.2736124	2.0000672	5.3860765	3.6569063	3.315905	3.0200356
GSM2528497	1333	0	2.0842168	1.8111082	4.520933	2.3747662	3.4605791	4.5514661	5.3293656	1.6130248	3.3705155	5.0343964	2.7145511	5.6746588	3.3851548	2.4688036	1.9105248	3.8255221	3.8295332	2.534007	6.2539581	4.5310997	1.587848	1.6370878	3.4725342	3.0014159	4.845369	2.6580278	1.7601333	7.3521778	3.6986368	1.369782	5.6154569	4.4147256	1.3420979	4.1261076	5.5809137	3.4987364	3.2112201	2.851601	2.3721243	5.0345707	1.3978263	1.9295033	5.2236096	5.4344271	4.040731	1.9751156	2.6839962
GSM2528498	675	1	2.1460093	3.3218431	4.7880018	1.649857	1.9235418	4.7606163	5.1695641	0.7037989	4.3717242	4.9400609	2.3449001	4.5088274	2.1601551	1.6377996	1.2851261	4.0436558	5.5646529	3.7365757	7.247175	5.1899779	1.1251639	0.8554552	3.1005801	2.8729019	5.1635291	2.9836358	1.3219595	5.7299337	2.2350907	1.3432438	5.7083141	4.9223618	1.1619115	6.3580161	4.2441934	3.5874384	3.2657851	2.8810786	2.4529007	5.6522155	0.8888692	0.9366892	4.5247172	5.4852158	3.5423196	2.9898234	2.7071521
GSM2528499	1303	0	3.02511	3.179358	5.563948	2.953886	3.027553	4.742165	6.219038	1.701884	5.370296	5.312341	3.825695	5.042962	3.597808	2.630479	2.84724	4.197432	5.176033	4.283677	7.169587	6.813609	2.531076	2.590063	3.771099	3.33698	5.086596	2.975639	2.660074	7.16677	3.860656	2.935488	6.597691	5.932166	2.400551	5.252332	5.420877	3.758708	3.975306	3.536544	4.065243	5.720042	2.466565	2.570661	4.945227	6.05207	4.444598	3.656714	3.327382
GSM2528500	1334	0	2.2759614	1.7439422	4.7644705	1.7911253	0.9332207	3.4177581	5.969648	0.7096864	4.0539443	4.3571833	2.9917494	4.4619169	3.2190481	1.6063138	1.7574521	3.4611074	4.9862762	2.5886505	6.5982136	3.5615389	1.6299414	0.7260953	3.0065076	1.5902868	4.1683719	2.7170937	2.0497741	7.5574066	2.1596747	1.5946538	5.7565367	4.0562518	0.9875493	4.4848261	6.0005376	3.3739899	3.2080402	2.9652504	3.3795188	3.1730294	1.4023395	1.3989784	3.5027808	5.7001523	4.057664	1.9387125	2.6248755
GSM2528501	1326	0	3.152827	2.965352	5.22944	2.414352	1.792533	5.070896	5.940806	2.465371	4.713018	5.13743	3.566232	5.372453	4.077495	2.826316	2.840951	4.774116	4.928877	4.556409	7.483536	4.906409	2.651704	2.084755	4.367232	3.625459	6.03933	3.934747	2.45878	8.414306	3.273012	2.948797	6.353808	5.104176	2.607653	5.935333	5.776638	4.265663	4.183832	3.768537	3.928643	4.911543	2.406371	2.420449	4.495345	6.291791	4.270866	3.027045	3.400571
GSM2528502	1346	0	2.1326757	2.4729883	5.078647	1.8023289	4.2056469	4.1663042	5.4770014	0.7089165	4.0188118	4.9931811	2.7082574	4.6603692	3.1250005	2.1145895	2.2406332	4.3053881	4.2916123	3.5811701	6.4852433	6.1149521	1.6898076	1.5115164	2.9754608	2.512575	5.2149106	2.9474091	1.6262542	6.5344176	3.7848373	2.179544	5.3169519	4.7591948	1.1897635	4.2821439	4.5907168	3.3921892	3.5039803	2.7575821	2.9210877	4.2315336	1.9784903	1.6509209	3.694652	5.4643057	3.6917015	2.7368473	3.2884363
GSM2528503	1236	0	3.674223	4.866843	5.15015	2.76356	2.780081	6.926386	5.556565	3.691656	2.172374	6.776613	3.335994	5.509729	3.518091	3.211184	3.140511	4.372162	4.824765	4.297646	6.122798	6.128095	2.493223	2.621813	4.018296	3.664053	4.893413	2.959681	2.703334	5.151144	3.103462	3.83235	5.649021	5.528384	3.135027	6.884712	4.145012	3.959016	4.145515	3.232748	2.756952	6.503716	2.623105	2.712422	5.59619	4.852104	4.033786	3.214398	4.026831
GSM2528504	1355	0	2.6515943	2.3362139	5.1316591	1.5447387	2.448463	4.390665	5.1955037	0.6537099	4.4067364	4.4010545	2.636344	6.8166263	2.8531653	1.9160101	1.5854874	3.2727921	3.9586453	2.6210504	6.6958785	5.2832841	1.7004656	1.4387449	4.0339141	1.9599771	3.3573508	4.0602119	1.6239327	7.5243317	2.5184108	4.5314636	5.1371066	4.2217088	0.9762869	5.4261873	5.092651	2.4770568	3.5015058	2.9276217	1.9758767	4.0588813	0.6744475	1.16342	6.0714321	5.0036148	3.6068793	2.7812361	2.9166175
GSM2528505	1317	0	2.918007	3.921043	6.155489	3.43127	1.987261	5.249629	5.2928	7.164926	4.578143	5.387537	3.51641	4.798875	3.468505	2.703536	3.653289	4.099359	4.629285	4.776824	7.859863	5.781003	2.421436	2.945131	3.978581	3.042351	3.876106	2.840806	3.298474	5.883129	3.957954	3.592018	5.790959	5.550336	1.899983	6.062429	4.123121	3.808088	4.175292	3.639327	3.374896	5.952586	2.543255	2.930499	7.320103	4.501476	3.625836	2.986042	3.804219
GSM2528506	1318	0	1.1408711	1.8278014	4.9565615	2.3319417	0.776271	3.052274	5.1831215	0.3961685	3.008684	3.9796727	2.5090542	7.0937542	3.0838864	1.1700113	2.5374825	2.6745778	4.7671187	4.0558774	7.8352091	4.9008121	2.098789	1.7263479	3.1324778	2.3444628	3.4273677	3.5858829	1.7603624	9.000656	4.2368366	1.5085071	6.2367696	4.4933924	0.763261	4.5871138	6.3103559	2.1131978	3.2892433	3.090055	3.7750094	2.3906301	2.0765414	1.2638679	1.5593	5.3362754	3.6145882	1.217454	1.9081695
GSM2528507	1289	0	1.8614015	2.0925328	5.6678167	1.9522538	1.2925196	3.9235883	6.3787345	0.8652886	3.6386999	4.2998997	3.3687068	4.8592797	2.578267	1.1317871	3.0386451	2.3637615	7.1114483	3.3319116	6.5318089	5.8092864	1.6665194	2.0868915	4.1406999	1.763382	3.8967111	2.7396243	2.0928228	7.9825785	4.0222515	1.1255675	6.2780027	4.9754817	0.7061413	4.4123085	4.7590941	3.640041	3.1385849	2.531431	1.706211	4.4190525	1.5437773	1.2973096	5.4058865	5.6304722	4.2499888	1.9289067	3.4104591
GSM2528508	1254	0	1.5774967	2.6449878	5.9904496	1.5334816	0.4592618	4.8398425	5.2897878	2.0188314	1.0928826	4.798742	2.5268287	5.143056	2.5832593	1.1373826	4.1976897	3.7930998	6.6506746	2.037933	5.9628848	5.5627887	1.2414264	1.7056806	3.7417686	2.2281639	3.4200536	2.2491062	2.7680314	7.6576383	3.6607498	1.5169606	5.3053295	5.9289166	0.9002689	4.668462	4.5153465	2.8807627	3.7113301	2.1667462	2.6222882	4.7879523	2.8076762	1.3746293	6.1529669	5.490742	4.345368	1.7672238	2.7262887
GSM2528509	1257	0	3.094385	3.483552	5.592606	3.576374	2.569119	4.696106	5.171793	2.111846	1.706555	6.321182	3.785503	4.685299	3.9884	2.699312	4.496558	3.695779	4.867239	4.296885	5.847709	4.774902	3.1002	2.030621	4.467395	5.527696	4.058578	2.742958	2.520406	4.565216	4.805304	4.041103	7.372777	5.354168	3.087516	4.501069	4.334024	3.137707	1.850772	3.005126	2.198077	7.095323	3.365424	3.326785	3.613867	5.199077	4.899791	3.139133	3.324992
GSM2528510	1207	0	2.3492632	2.69751169	4.78257919	2.99122772	4.14556777	5.18030966	4.85586114	0.83731394	0.09744415	5.1415831	3.10631157	4.19500244	2.88564186	2.15675543	3.12375473	4.30299685	3.92683182	3.32825262	5.47649211	4.84386822	1.49311136	0.71655999	3.47267626	3.53154289	4.88931213	1.74465206	2.01215033	4.30873405	4.19557325	2.45830925	6.67883503	5.67645269	1.66057728	5.22114947	3.5885309	2.99301051	5.89043445	2.68849547	3.36066902	5.28476874	2.35635379	3.27637875	5.02457241	4.50390059	4.25000926	2.33639959	2.44155338
GSM2528511	1191	0	1.6223631	2.4518256	5.3274397	3.3421296	0.491596	4.2620351	6.5332189	0.6382941	1.7823677	5.5180729	2.7918065	5.1698054	3.0917462	1.753611	5.0488385	3.6053551	4.7279088	2.450653	5.9994177	5.6597589	1.7704938	1.8550934	3.5377942	2.1723018	3.6074905	2.3834987	1.8882586	7.6692576	4.5081836	1.6179344	6.0549088	5.0737945	2.0594229	4.0779115	5.7575729	3.215192	3.6040274	2.0093665	2.7929692	4.917563	2.3107483	1.9192076	7.1030007	5.3941669	3.8121552	2.030276	2.3090158
GSM2528512	1192	0	3.172609	2.728316	6.389886	3.041594	2.073479	4.489377	5.4726	1.949545	3.740598	4.83569	3.153646	4.378159	3.777104	2.264684	3.645302	3.79143	4.541677	3.391822	7.922991	6.160156	2.40029	2.816276	3.83787	2.648445	5.572191	3.501403	3.593094	7.924362	4.061582	2.688008	5.631196	6.001654	2.365374	5.060176	5.371986	4.894095	4.913567	3.331235	3.533055	4.920923	3.043021	2.473294	4.664469	6.69337	4.851989	3.309308	3.375515
GSM2528513	884	0	2.3442496	1.6789683	5.1814547	1.4351543	1.9336161	2.899414	4.2243863	0.4001197	3.6188627	3.4379665	2.7819901	5.7363743	3.288567	1.6339348	2.8336788	2.5922895	3.9590229	3.6791687	6.7931958	5.1880002	3.2944358	2.0975433	4.0421812	1.1511318	3.8553416	1.4671824	1.8371916	7.4930672	3.8677244	1.8704882	5.0155168	4.6524655	0.826858	3.1058961	4.8237561	2.3734417	2.7277723	2.70379	1.7927492	4.3477288	1.2966899	1.7370481	2.8295252	6.4557011	5.1556631	1.8643844	1.870056
GSM2528514	883	0	2.5159389	1.6763455	5.5305814	2.685749	2.9247691	3.795063	4.5355088	0.8879313	1.0114453	5.5421155	3.1944015	4.5944281	3.900958	2.386111	2.5327479	3.2044264	4.5749603	3.0180133	4.091906	4.1391303	2.167926	2.0823113	3.3450698	4.6397617	3.9755096	1.8713482	1.8135974	5.2222759	4.1733041	2.8851607	7.1940764	5.506977	1.8233334	3.5151074	4.5162857	3.1993604	6.4689971	2.3115446	4.4432395	5.5418747	2.8473264	2.9879654	1.130892	4.6335119	4.3698529	2.0180699	2.128907
GSM2528515	1137	0	2.8250024	1.8646739	5.1708034	1.5480099	3.7222708	3.4692937	5.6354132	0.5234579	4.044936	4.138033	2.6163812	5.4228788	2.7248788	1.4193323	2.4529393	3.0939564	4.8198004	3.1989607	6.5116491	4.4080947	1.6182819	1.5105664	2.8794665	2.7843507	3.1813198	2.5649341	1.716097	7.6914057	3.6579134	1.9694077	6.1726514	4.7219419	0.8591132	4.8674962	5.3597293	2.7233136	2.7531358	2.4792708	2.6486883	3.915055	2.0217288	1.4147961	4.9830453	5.5336603	3.8295679	3.5541579	3.0880852
GSM2528516	1137	0	2.5192018	2.8308325	4.4412929	2.2231787	3.4526898	5.0215082	5.0597717	5.104935	3.4378221	4.7728056	2.8208231	4.9208489	3.476017	1.8992521	3.1311083	3.868913	4.2168918	3.4241971	5.6954284	5.7867174	1.4206591	1.3945191	3.4194717	2.9276063	4.6412495	2.6217345	1.8444938	7.469159	3.6092309	1.8681695	5.6281179	5.3862003	1.3839017	4.4661953	4.9580166	3.8098769	3.7091128	2.8430907	2.4886877	5.0920977	1.6687006	1.4976683	5.343373	5.0720762	4.2071919	2.2049806	3.1305279
GSM2528517	1089	0	2.0054523	1.730371	5.4305151	3.0314554	2.0167992	3.2080898	4.9911226	1.9458321	4.5670052	5.0201407	3.2167799	5.9650953	3.240472	1.6261285	1.8700427	2.5558169	4.4156171	3.4828062	5.7230842	5.7254177	1.665713	1.2836397	3.718637	2.3929396	4.4682875	2.3421751	1.9647682	5.0153179	3.5528173	2.3602813	5.1862875	4.97982	1.8220558	5.0211056	4.4843575	3.5937681	1.2297802	2.737094	1.3129296	4.6377074	1.2069457	1.6092109	3.8911192	4.9966724	4.1473624	2.666192	1.8157203
GSM2528518	1060	0	2.0812308	2.2721285	5.1081933	1.8707408	0.696732	4.0172588	5.8370231	1.2592216	2.1993903	5.1189873	2.3989163	3.3164514	3.4087543	1.6077069	4.338774	3.7245201	4.0525533	2.0592262	5.0920421	6.1993237	1.6243171	1.820295	4.3521437	2.4600635	4.1362044	2.4424217	2.033757	6.2949051	3.9351777	2.2864123	6.7649443	6.228952	1.6226741	4.8310805	4.1010604	2.9571875	4.4204462	2.7356822	2.6669269	5.6718865	3.1846734	2.4740168	4.3600884	5.1789454	4.3533967	2.0086561	2.5328825
GSM2528519	1053	0	2.8273598	3.3934261	5.1640052	3.0917629	0.6258046	5.2453158	4.2329251	0.4084159	0.6599903	5.1904653	3.5234557	4.565754	4.5611661	2.6526359	3.5187802	4.0749128	3.0731979	2.9219136	3.8291593	5.0043959	1.6803379	1.7856525	3.7074324	4.1333223	2.7707414	2.0432334	2.0496287	6.6437355	5.2538441	4.5648032	7.0519784	5.715058	2.4822221	4.0168696	5.5118784	3.2599061	3.3720237	2.586569	2.2431587	6.6006096	3.2436595	2.1923562	2.1568392	4.2938245	4.2838267	1.8019795	2.0946339
GSM2528520	989	0	2.6709977	2.4557811	5.173184	2.0616966	0.7919879	4.7385238	5.7959544	5.0727664	5.780411	4.5765567	2.835955	5.5477891	3.6542856	1.6663072	2.8641236	3.0654712	3.9518047	3.0025078	4.82662	5.2998148	1.328967	1.1639448	3.6068755	2.0424258	4.9707625	2.1952351	2.0234092	4.7440456	4.1233864	1.2900693	5.0059892	5.6516911	1.6058811	4.5304309	3.679059	3.2391491	2.8413332	2.6933191	1.7763214	4.9871006	1.4324552	2.0966798	4.1454737	4.7605296	4.1178935	3.1275859	2.5185843
GSM2528521	977	0	2.4190627	2.6375518	5.4377358	1.5313555	2.7661651	4.5203883	5.3209156	2.9189442	4.7333698	4.7652301	3.0533859	4.8299409	2.938077	2.1413228	1.3426951	3.8901794	4.6849713	3.7627043	6.535596	5.3426269	1.4775282	1.0578431	3.1835767	2.5778302	5.3260169	3.8804206	1.9365907	7.0344322	2.2800138	1.7712703	5.6316994	4.7815663	1.05145	4.2805233	5.3906949	3.9858086	3.0495964	3.1066976	2.5134631	4.0649928	0.8508563	1.2147566	3.4684989	5.3869347	3.6829421	2.512376	2.8937664
GSM2528522	961	0	2.9578228	2.1314991	4.5158561	1.7183661	2.8788425	3.9279738	5.3473281	0.8038767	5.036335	4.4534248	2.5018529	5.0884302	4.0063336	1.8935166	2.3009463	3.7768192	5.0662626	3.5298839	5.1899702	5.9853476	2.1026462	1.2127554	3.813045	3.8266365	4.635559	2.4060403	1.7515143	6.2444258	3.6972266	1.282098	6.2056739	4.9223169	1.4599004	5.5196157	4.8649118	2.5727078	3.1199089	2.6743872	3.3998598	4.6673539	1.5636061	1.4088658	1.7495506	5.5920897	4.3596083	3.3825552	2.5477134
GSM2528523	948	0	3.641203	2.984092	5.92446	2.986585	4.131772	4.339391	5.758791	4.607329	5.022916	5.823262	3.587845	4.433693	4.501417	2.764333	3.869762	3.740146	4.714439	3.381047	6.038224	5.456949	2.263145	2.622562	4.154034	4.146416	4.060166	2.634072	2.896866	6.943593	3.687067	3.875424	8.17823	5.82304	2.61212	4.555773	4.935913	3.03767	7.285477	3.530629	5.593528	5.939939	3.374387	2.92201	3.873398	4.940257	4.473876	2.525726	4.050148
GSM2528524	521	1	1.495559	2.2089327	4.923021	1.5829033	0.4316086	4.3794177	5.9932281	1.690461	0.4120827	4.3375724	3.0320392	3.7732262	2.5031732	1.0672547	2.8790975	3.1659318	4.7262249	2.465419	5.3793106	4.5998399	1.141789	1.0630507	3.55539	3.8052342	4.8213967	0.9512571	1.6488286	6.2172377	3.8916961	3.0847368	7.1259017	5.7043401	2.9274695	6.0948178	3.4416453	2.3598425	1.310168	2.4513621	1.1110722	5.3542899	2.7334594	3.4733099	1.1489396	4.4994915	4.1699966	2.516285	3.3051712
GSM2528525	1290	0	1.9943881	2.9939213	4.6353535	2.3170133	0.7930708	4.8069963	4.9795254	0.6797522	0.5544093	5.222425	2.8633729	4.5797728	3.0295985	1.4410755	2.1116397	4.1818861	4.4379386	2.9214581	6.0438216	4.6526642	1.2620181	1.0291844	3.2001536	3.551559	5.2255137	2.1151304	1.4278208	4.7487953	3.4597834	1.8197693	6.2722145	4.8982505	1.6041119	5.5751948	3.7515819	4.8262629	4.6937762	2.248506	2.3215409	5.3647347	2.5560946	2.2315857	4.2420294	5.1620542	3.5111832	3.2478119	2.9981797
GSM2528526	1198	0	1.8843991	1.3944905	6.2184909	2.9228917	1.5273568	2.4670903	5.9140994	0.3315828	3.0695372	5.2129037	3.3591446	4.3062148	3.1200012	1.5424947	2.6790456	2.8405788	4.2478655	2.2688279	6.7743691	5.7195503	2.0275301	1.2633663	2.8972486	2.9450827	3.3757706	1.4366851	2.7808527	6.7285691	4.1217486	2.0721919	6.1422137	4.597183	0.7495288	5.8408678	4.7200802	2.1579016	1.4538021	3.1428235	1.5032631	4.9978654	1.8899162	2.0294979	1.2090875	5.431506	4.3089862	2.0706176	2.7870864
GSM2528527	1184	0	1.671487	1.9158816	5.3480401	1.4432165	4.5672709	3.8452331	5.4626772	3.3807865	4.7078547	4.524343	2.3970956	3.1161684	3.2297806	1.5850909	1.8085763	2.6556684	4.5266204	3.1365695	5.7541794	6.4412241	1.4751744	0.96764	3.0209744	1.8666383	4.3863178	2.5894375	2.3640251	6.5825453	2.4256682	1.5186506	5.8532727	4.5359956	1.5396706	4.801665	5.7192863	2.6491327	2.9101801	3.0104692	2.9783572	4.558505	0.9065742	1.5594868	2.6886164	5.480301	3.9899714	2.3487258	2.6323652
GSM2528528	515	1	1.99567092	2.54312386	5.06949149	2.84049406	0.60308644	3.90658554	4.88081688	1.02563284	0.05055443	5.16976886	2.95764794	4.14478483	3.40456861	1.22953564	4.01612317	3.16912761	3.32494327	2.3886805	4.78699083	4.25616297	2.05261411	1.99369506	3.48648003	4.04717168	2.42440786	1.07849949	1.78028675	5.76156676	5.60315841	3.49676555	6.29519789	5.61728128	2.65929308	4.06910433	4.66435148	2.66740145	7.94232434	2.39283756	3.51285206	6.34480334	3.89311809	2.95986819	1.62319964	4.61859623	4.75142348	3.31140417	2.0694419
GSM2528529	1168	1	2.989818	3.259296	5.162912	2.699569	2.756964	5.617042	5.966623	3.630205	2.192598	5.963656	3.687251	5.357548	3.72941	3.06849	3.473324	4.976386	5.038269	4.19171	6.857369	5.187458	2.663658	2.257094	4.280055	4.658376	5.703192	3.309497	2.890031	6.002364	4.243621	3.43961	6.515769	5.324158	3.605636	6.854939	4.892008	3.61555	3.402739	3.434955	2.632619	6.981241	3.113169	2.636295	5.7934	5.03975	4.012815	3.290252	3.809507
GSM2528530	1199	0	3.181439	3.362541	4.718338	2.825206	3.41833	4.676168	5.54068	1.626756	5.231341	5.40121	3.959657	5.378408	4.435118	3.377241	3.320734	4.038143	4.995868	4.109771	6.729837	5.952188	2.819306	2.128902	4.181986	4.017329	5.743362	3.489951	2.604877	7.172696	4.585257	2.690243	5.866266	5.295761	2.651779	4.738672	5.724688	3.525517	2.586634	3.603836	3.306305	5.272153	2.995676	3.045335	2.922464	5.469281	5.135074	3.81236	3.401062
GSM2528531	1192	0	2.0604775	1.7007349	5.181033	2.4425544	4.9011038	3.0138741	5.250115	0.231292	3.455792	4.768244	2.6943063	5.46495	3.1681034	1.4922994	2.0307061	2.3486566	4.6964155	3.0052342	6.0397884	6.1667141	1.9036474	1.9781697	3.7280617	1.8368404	3.4052123	3.1081334	1.889439	6.8479928	3.4734023	3.5109957	5.2961164	4.812845	0.5592344	4.3227662	4.4183123	2.9297343	2.1346564	3.0430854	1.6164113	4.9999878	1.353206	1.2002131	3.7631699	5.7042706	3.6185774	1.8493834	3.431751
GSM2528532	1215	0	3.024219	3.374854	5.758319	3.284894	4.081081	4.537793	5.71471	3.27368	4.11939	5.080005	3.631397	5.487953	3.482522	2.843593	2.652265	4.45832	5.083968	3.952061	8.555869	6.35931	2.776838	2.357643	3.586624	3.555639	4.461961	3.151565	2.841052	6.170782	3.584096	3.390712	6.206979	5.009388	2.322028	6.09172	5.238592	3.305507	3.379072	3.456514	3.157707	6.391672	2.416041	2.612811	4.33477	6.271948	4.23133	4.318853	4.047934
GSM2528533	1024	0	2.1113004	3.1613171	4.9638882	3.8452638	0.4573609	4.6863448	5.5837031	1.3211307	4.8238574	4.9266614	3.1819214	6.9645427	3.2796275	2.067574	3.5357422	3.3531557	3.4275518	3.0187064	5.8767556	4.5582752	1.309105	1.2553844	3.6860309	2.29363	3.9084495	1.542805	3.3950326	3.9735115	5.1878754	1.3494979	5.758945	5.3743126	1.1134702	4.2049453	3.8966826	2.9845891	2.3831804	3.0691368	2.3239044	4.698784	2.2708474	2.707298	2.6047597	4.475342	4.0912418	2.8995982	2.0850621
GSM2528534	1194	0	1.788177	2.0901322	4.7212499	3.2560908	1.1097751	3.5912883	5.2874864	1.0810585	3.675083	4.7213065	2.6674029	4.0707498	2.7692762	1.6490688	2.6795578	3.1382119	5.2150949	2.2416189	6.5206434	4.4259732	1.8784674	1.912483	3.0978078	2.8996094	3.3800771	2.7043537	2.2137227	6.4051276	4.3671883	2.9096668	5.5575578	4.8298588	0.8406376	5.5360138	1.9176411	2.8675275	2.3117769	2.7755093	2.2295065	4.1837224	2.5891895	2.4905407	3.5614233	5.2727656	3.7922126	1.8814663	2.868526
GSM2528535	1186	0	1.8242701	2.331001	4.5520028	2.7616646	3.5856341	4.2332184	5.6319448	0.6800851	0.2705081	4.967876	3.6573052	4.6291801	3.1071967	2.0039941	3.9065082	3.160007	3.9243219	3.40022	5.5395673	4.1605002	1.4667948	0.5488057	4.0470679	4.7675427	4.0810416	2.0293663	1.9400418	4.9733872	4.8379132	2.4989161	7.0146326	5.0528814	2.6082182	3.8255801	3.9361505	2.943949	7.5527447	2.2513767	3.6391332	5.9925042	3.1026848	3.5609406	4.4803265	5.1875091	4.0917403	3.0001828	2.6995184
GSM2528536	1191	0	1.8743088	3.0973005	4.8789674	2.5990176	1.0747856	4.1713623	4.9998379	0.6606249	0.5558371	5.1058427	3.3647481	4.449887	3.3369134	1.4874948	4.4942518	3.2428025	3.7021917	3.2036889	4.1551154	4.6568618	1.5712987	0.5462563	3.0831148	4.2618367	3.4665947	1.8156899	1.6900025	4.1799688	4.5956658	1.8142845	6.9225795	4.7725772	1.5585897	4.8675069	4.3020467	3.3548122	6.2880776	2.363495	2.2570061	5.969595	4.4936136	2.6933116	3.3826333	5.2384403	3.5932806	3.1463963	2.7233877
GSM2528537	1278	0	3.054115	3.04912	5.752665	2.795828	2.26094	5.061771	6.17154	4.255251	4.615879	5.237624	3.550694	6.15119	3.436688	2.715188	2.144588	4.564092	4.91488	3.63742	7.107398	5.290761	2.391675	2.018869	3.985303	3.537061	5.095932	3.823142	2.79758	5.246918	2.229597	2.327266	6.741139	5.615774	2.481263	5.218988	5.347566	5.291083	5.0774	3.577042	4.141818	5.228864	1.450045	2.243259	4.910792	5.742199	4.252226	3.41873	3.639986
GSM2528538	1246	0	1.60674676	2.84320458	4.78885195	2.80384511	0.66381146	5.35655998	4.81853849	1.64099304	0.07443908	4.80002755	3.05604491	4.09314138	3.27298781	1.95939565	2.4120962	2.96192653	3.4522378	3.40593567	4.03568047	4.27701456	1.83651604	0.47587228	3.69891176	4.35534202	2.20967727	2.23081087	1.70859673	2.98040404	3.33523188	1.60936882	6.84755942	5.78211017	1.17729584	3.44998794	4.29173692	3.98754159	6.40233877	1.95882988	1.37451446	5.98028572	4.45806784	2.04429017	0.57817205	4.23655394	4.39289231	1.81314116	1.87616369
GSM2528539	1236	0	2.880884	2.802259	5.475851	3.100162	2.389279	4.291062	5.11443	2.565027	5.349303	5.119343	3.066617	3.353536	3.667198	2.846379	3.499153	3.929045	5.900123	4.474208	6.329088	6.504164	2.745583	3.350979	4.8437	3.402152	4.115394	3.106324	2.889585	7.999278	4.169125	2.994446	6.053102	5.81688	2.162094	5.672918	5.347566	4.513421	4.127915	4.022842	3.281463	4.600421	2.985937	3.614613	3.008977	6.316311	4.371432	2.662945	4.075162
GSM2528540	996	0	2.837168	3.242849	4.833098	3.003295	2.594373	5.38627	5.8133	2.738802	3.111983	5.540845	4.048312	6.39376	4.017943	2.625832	3.420958	4.263345	5.33198	4.989069	7.457283	5.144636	2.539667	2.132004	4.310068	3.617798	5.854781	3.178322	2.336244	5.969621	3.911549	2.515825	6.761899	5.824276	3.300659	6.05396	5.620221	4.047726	2.966606	3.710467	2.848534	5.791366	2.976241	2.411184	2.606118	5.268462	4.636111	3.53058	3.353419
GSM2528541	1199	0	3.447317	3.173184	5.360489	2.967402	3.689783	4.447015	5.530886	1.873679	3.948696	5.016521	3.043847	6.127317	3.300367	2.93002	2.497702	5.068722	6.053678	4.45989	7.496826	5.819366	2.712554	2.265859	3.695555	4.333531	5.794881	3.909951	2.389521	6.617934	2.91302	2.329982	6.075503	5.305397	2.705618	6.235564	5.556227	3.868296	3.949307	3.431238	3.770754	5.814425	1.881792	2.348906	4.132157	7.073581	4.432156	4.048969	3.121699
GSM2528542	1249	0	1.7450764	1.7207096	5.469592	1.4216316	1.786138	3.383791	5.1565799	6.7870235	4.5032298	4.2295407	2.663527	6.2727903	3.4148251	1.5690502	1.4113806	3.5265986	4.391538	3.0891488	6.5654868	4.9986112	1.3663053	1.2931931	3.0587345	2.8718236	4.4112737	2.7387674	1.5848974	6.4793348	2.255805	1.260109	6.2105337	5.0650739	1.1257117	4.5795872	5.3256172	4.0344129	3.0110715	2.9708873	2.6404376	4.1694161	0.8520283	1.2688143	3.4337555	5.8780215	4.1115028	2.5358576	2.6168843
GSM2528543	1320	0	2.845875	3.123694	5.915923	2.63303	2.147781	4.490317	6.116744	1.467156	4.6101	5.108521	3.312302	6.283011	3.347672	2.766898	2.684078	4.568426	5.357165	3.899432	8.065463	5.534846	2.516892	2.283454	4.452043	3.749361	6.879744	3.942723	2.482246	6.158143	3.252622	2.296768	6.614115	4.970378	2.704869	7.14269	5.498249	4.870946	4.763699	3.464759	3.695948	6.021111	2.036802	2.290157	4.748383	5.784596	4.082543	3.802837	3.395257
GSM2528544	290	1	1.8770572	2.225363	5.1748154	1.2167969	1.0319497	5.0378078	4.3819234	0.7907102	0.2155949	4.9006547	2.5512783	4.450205	3.4837191	1.814925	1.5098978	3.9629797	4.7614022	2.6798037	6.4861984	3.4034857	2.5065262	0.9296313	3.6285113	1.8615895	4.2800534	2.8973474	1.6698958	7.2957186	3.1699385	1.9381567	6.0243313	4.3692654	1.2879515	4.7047423	4.7548251	2.2487921	3.57215	2.5246409	3.4752577	3.2946675	1.0534115	1.7211329	3.762682	5.9071412	4.0784821	2.0919367	3.5061595
GSM2528545	992	1	2.1432254	2.0351626	4.8790238	1.5084064	1.5717282	3.9393234	5.0431354	0.6030924	3.5996621	4.5684755	2.8154068	4.8912424	3.5609267	1.8618748	1.1699557	4.2898149	5.9007339	3.1332312	7.2393323	4.9082986	1.9416416	1.0172494	3.1485758	2.8807401	5.5470265	3.3197252	1.6314079	7.6888899	1.6440612	1.595046	5.6832419	4.6779309	1.4262835	4.9376777	5.9182627	4.3725841	4.1813754	3.0027156	3.0390322	4.5993861	0.7909655	0.8007626	4.131071	5.7532665	4.1098272	2.1158901	2.741509
GSM2528546	1247	0	1.7761957	2.3549216	5.5486471	2.4315433	2.7682416	4.432537	5.4177412	1.2598555	3.6919626	5.5579638	2.991868	4.4184861	3.0300864	1.5430063	2.4915248	4.470898	4.2978393	3.1361842	6.4537962	5.6718512	1.5698822	1.4915544	3.7040426	3.368916	4.0101694	1.6659179	2.0890999	5.1382299	4.1433142	1.1300011	6.013434	4.8342807	2.2905593	6.1991889	4.1305415	2.6849955	3.0960012	2.7016034	2.4058231	4.670277	1.6329797	1.5217275	4.8417965	5.2986985	4.0952984	1.9061426	3.3349721
GSM2528547	1227	0	2.0017323	2.674405	5.4238749	3.1354089	0.8297568	3.4038428	4.8898042	0.3763068	3.0112363	4.8361591	2.7629518	6.6459378	2.6697448	1.4125684	2.2479148	3.4312505	4.9043413	4.6280401	7.0805325	2.7882765	1.8303305	1.9037361	2.7539239	3.3541756	3.2731828	2.379958	1.661281	9.2193697	3.9691249	3.2746314	5.4663748	4.3181788	0.6394481	4.958227	6.2515664	2.0293576	2.6367064	2.8323602	1.4291694	4.0478486	1.2774191	1.3308191	1.8679034	5.6218334	3.5700234	2.6825465	2.2428362
GSM2528548	1218	0	1.5851922	2.0722909	5.1191982	2.5162962	2.8745822	3.8753052	5.0367117	0.8735585	5.0626333	4.6688995	2.8680873	5.1270367	3.1815516	2.0629886	2.603322	3.8237847	4.5369467	3.6079327	6.9238111	4.9690486	1.5311438	1.4932323	3.1194514	2.7450031	4.1008692	2.0023784	1.3008477	5.6274362	3.7809212	1.0224702	5.1029975	5.0638747	1.9832921	3.6651928	5.0132675	2.3408066	3.1493293	2.8144932	2.6888883	4.0848468	1.2321088	1.5663965	2.6538465	5.7834781	4.2408868	3.1127431	2.150916
GSM2528549	1103	0	1.7868866	0.8597245	4.2670197	1.8598973	0.7082995	4.3165607	4.902458	0.7212822	0.457017	2.3977273	3.0649984	5.0197495	4.1385723	1.7033094	1.3671549	4.94901	4.1787577	3.7045887	4.2840069	4.3684424	1.5929247	1.1585895	3.7904508	3.5037717	5.3455033	1.823411	2.8760821	6.6806784	1.6348419	2.0090226	7.0728266	5.7708053	5.047054	4.7843766	3.9190712	4.2706646	3.9583052	3.3040425	1.2326899	6.1112501	1.0372924	1.7008546	4.409009	5.2220328	4.0254306	5.2452856	2.8267546
GSM2528550	1169	0	2.1929363	2.1486646	4.3691213	4.1664969	1.2350894	3.6616603	6.003149	2.4913999	4.9648686	4.4459503	3.0295362	4.8253158	3.5377337	1.7983309	2.6441581	3.6062945	4.5028984	3.5972796	6.3802373	4.9929478	1.4246	1.3695276	3.5187962	4.0235508	3.9399162	2.0703066	2.9297898	6.2260091	2.8936931	2.0365294	5.2451268	5.4633604	1.1992706	4.7761029	5.026592	3.0090677	0.9210522	2.6237948	2.0846184	5.6506964	1.924316	1.7494176	4.441391	5.0355562	4.1157387	2.4054515	3.1933206
GSM2528551	1171	0	2.824133	4.20546	6.24724	2.721903	2.708681	5.533907	5.948885	2.357316	4.388536	5.475066	3.477038	5.327427	3.9884	2.698848	3.544515	5.279227	4.782473	4.379439	7.174906	6.628799	2.689783	2.793537	3.616478	3.582591	4.469746	2.954847	2.603355	9.589326	4.371795	2.885024	6.25356	5.353274	2.326694	6.295526	6.095827	4.565318	3.830313	3.762502	2.931767	5.630051	2.820554	2.641066	5.284481	6.212061	3.519391	3.569933	4.106784
GSM2528552	1180	0	2.7229254	2.4134963	4.9773734	2.479768	0.9041681	4.5088413	5.1676429	0.4569741	0.3923859	4.9606626	2.1587457	4.1107652	3.5353686	2.0867632	1.5757366	3.3541732	5.1105767	3.9913601	5.0075635	4.2269399	1.6346963	0.7743641	3.3822202	3.6399621	4.5348742	3.5079756	2.173023	6.2872839	2.1553502	3.1260883	6.0961227	5.0010477	3.5858637	4.7937824	4.7713343	3.3098058	4.7367673	2.5055599	3.7661023	5.4719776	1.5124971	0.6926054	5.1497657	4.7149211	4.2312603	1.8925786	2.5177053
GSM2528553	1205	0	1.8484582	1.7114731	5.8755892	4.1527047	0.8497125	2.9134506	4.4209479	0.3661935	0.5578551	3.3602975	2.6234943	2.403483	2.466706	1.0995935	3.753725	1.7933036	3.3822691	1.8169394	6.2975353	4.4803736	1.5139291	1.4874975	2.6304927	1.1523758	3.2553917	2.3228198	3.6518277	5.6795247	4.5810068	3.0052835	4.9521605	4.4990884	0.5695455	3.4863282	4.0185832	2.6668545	1.0026127	2.3193042	2.0153573	4.8314736	2.4118557	1.7402944	6.1165343	5.2678409	3.9225198	2.2287526	3.043062
GSM2528554	1206	0	2.2915678	2.1767569	5.5503368	1.2724602	1.9392337	4.1432166	5.1722585	2.7654531	4.8401857	4.7345685	2.8382366	5.2741208	3.0031591	1.5168455	1.6080198	3.4879404	4.3972032	3.0039658	6.6593668	5.7144892	1.5833065	0.8154579	2.9756653	2.2906281	5.5994802	2.5681283	1.2293317	6.0791846	2.8460056	0.926258	5.0464032	4.7665647	0.8284032	4.4177577	4.2562061	2.7041271	1.91336	2.6348456	1.8665282	3.9353147	0.9767801	1.0761575	3.5440309	5.3289721	3.878081	2.7875516	2.7748359
GSM2528555	1178	0	2.834134	3.22716	5.760227	3.450328	2.858832	4.581906	6.580226	2.532593	6.217492	4.981934	3.37393	5.880246	3.513354	2.285804	3.532005	4.473848	6.271586	3.421949	7.31779	5.473702	2.51134	2.901166	3.860042	3.083436	4.461542	2.923042	2.714986	6.443351	4.857617	2.847559	5.537736	5.944166	2.348986	5.005257	5.186627	3.820599	3.373281	3.765774	3.062679	5.488146	2.401872	2.523766	5.973889	6.138342	5.047523	3.623993	3.812041
GSM2528556	1096	0	2.906121	3.190131	6.481855	3.05657	3.082884	4.355507	5.795879	3.270555	5.608377	5.251766	3.270414	5.703165	4.038427	2.675155	3.419802	3.883938	5.140875	2.940825	6.400338	6.350186	2.3706	2.921472	3.86701	3.02971	4.391317	2.531404	2.616794	7.617651	3.97947	3.205083	6.357759	5.443094	2.252722	5.054143	5.405074	3.394493	3.697744	3.253863	3.065509	4.874361	2.86623	2.558066	4.679153	6.073132	4.391414	3.641847	3.942701
GSM2528557	1235	0	2.6371789	2.3355854	5.2240435	1.6810807	1.4284373	4.265222	5.0869987	1.5824924	4.7879041	4.8002468	2.7229234	4.8895871	3.1123174	1.6292549	1.4216623	3.8454298	4.7208755	3.624814	6.8777286	5.8583207	1.4822058	1.1942124	3.0556042	2.6271869	5.1522624	3.2641487	1.1476748	6.1458373	1.8271705	1.2895109	5.1809757	4.7745966	0.9716011	4.8248443	4.560559	3.3736121	3.6050637	2.8690813	3.3642513	4.134916	0.7443273	1.0396217	3.1469111	5.2601985	3.6492814	3.0732257	2.2914825
GSM2528558	1138	0	2.6682764	2.5003503	5.0609835	1.9462089	4.6324088	4.6883137	5.2387694	0.8371046	1.0197235	5.5184327	2.4405465	4.5793285	3.4616586	2.1571062	2.3291515	4.0375039	4.4311517	3.6704419	6.4207628	5.3858463	1.9428359	1.0325232	3.6531861	3.2931435	4.8228327	1.7699371	1.4490494	5.4317879	3.5335515	1.4452725	5.9008823	4.8147183	2.492119	5.1899931	3.6385507	3.7626746	5.9496237	2.5221649	4.6421834	6.1075016	2.5043667	1.6692104	5.5191135	5.3531039	3.9155591	2.349505	2.1428824
GSM2528559	1184	0	2.2715728	2.3475664	5.0828922	1.9624605	1.4625303	4.716088	5.4368216	1.1057732	4.9210763	4.9748546	2.6604368	4.2551996	3.5727639	1.4962678	2.0808892	4.0320862	4.2207183	3.5709639	6.3158888	6.0556783	1.7711128	1.6038863	3.6259486	1.9635357	4.9300439	2.6325526	1.7448546	5.8592223	2.3603486	1.8833702	5.5828858	5.0481555	1.2124867	5.2255881	3.4677091	2.8818407	3.8109468	2.7903865	3.0052039	4.5328413	1.186431	1.6108719	4.0160511	5.9573614	3.8083475	2.340639	3.2225183
GSM2528560	1167	0	1.9642152	2.6576212	5.1948281	3.057143	0.6323387	4.7159225	5.3145275	5.4322568	3.4400058	5.1081891	2.2883198	6.0649358	2.6525888	1.8078095	1.3954382	4.7319339	4.6731544	3.0487574	6.8559229	4.2901665	1.4309354	0.8637693	3.0893562	2.928957	4.7132823	2.364074	1.2945168	5.0758818	1.7039153	1.2450398	5.5122496	4.9693278	1.7913131	4.8298774	4.832036	2.9937358	3.1834403	2.4548278	2.209677	4.6812704	0.6791232	1.000739	2.6362876	5.5286529	3.8262697	1.7885754	2.3409009
GSM2528561	1193	0	2.970892	2.881767	5.363312	3.316969	3.061698	4.220771	6.934982	2.425692	4.993419	5.535664	3.683772	5.424541	3.482522	2.663091	3.989281	4.909603	5.125468	4.751003	5.747898	5.116794	2.511785	2.261241	4.459686	5.489941	4.275597	2.798541	2.746018	6.749474	4.511681	4.008606	7.368657	5.520086	2.630487	5.342827	4.315214	3.783276	5.176381	3.080203	3.709705	6.324115	3.154102	2.854102	3.097494	5.908238	4.878742	3.033018	3.572546
GSM2528562	1193	0	1.3513417	1.9137631	4.5672259	3.2916437	1.5639158	4.1377497	5.061434	0.7639399	4.2037347	4.7525175	2.5221044	5.7353833	2.9849883	1.4994256	2.1049733	3.494502	5.0807723	3.5575991	6.0350533	5.017847	1.6108885	1.6003666	4.3569945	2.8074507	3.8994955	1.6649638	1.2500055	6.9964862	3.6576687	2.0999673	5.616062	5.3846537	1.1668429	5.8870459	5.3579674	2.7892621	3.1335124	2.8744801	2.0522996	4.6311507	1.3712157	1.6326328	1.624837	5.1027956	3.7661101	2.7612391	3.2289708
GSM2528563	1198	0	1.8387183	1.5840076	5.4083613	2.0019431	1.4080339	3.4655674	4.7228726	1.6325042	4.3079127	4.4418106	3.0650036	5.5140283	3.2036001	2.0917098	1.8926617	3.3841316	4.4735974	3.1597266	6.8449208	4.4935911	1.6870914	1.6859236	3.271692	3.0350627	3.7264178	2.4156488	1.946238	6.563135	2.723492	1.3916696	5.3165911	4.7093093	1.157192	5.2490402	4.915216	3.8223069	2.3447927	2.3830659	1.8298106	5.0241417	1.3055071	1.4539207	2.8972337	5.6489117	4.3605539	2.2216068	2.3788822
GSM2528564	1129	0	2.0850133	1.0481023	5.3322929	1.9935832	0.9405042	2.8613295	5.7485021	1.1121218	5.4029954	4.9055412	2.358206	5.3700822	3.0396836	1.8553942	3.3126665	2.3531167	5.2548234	3.4767434	6.9834699	6.6176479	1.9254512	1.5453367	2.8964558	3.1258312	4.2316633	2.143034	1.5681375	8.7013718	3.8022721	1.8066638	5.1165414	4.3832249	0.817756	5.6043698	5.4354822	2.843273	2.2364081	2.5215026	1.5697321	4.6271246	2.2206487	1.932322	4.45342	5.2329293	4.4518507	1.6518324	3.2639393
GSM2528565	1173	0	2.848068	2.943199	5.383188	2.608316	2.953557	4.635103	5.66915	2.111162	4.823492	4.926544	3.590769	5.937738	3.46667	2.441108	2.812377	4.734703	5.157511	4.346055	8.306023	5.741912	2.720538	2.302506	3.828311	3.955053	5.842866	3.560992	2.580377	7.428728	2.811025	2.296092	6.47671	5.800825	2.473286	5.127127	5.187204	4.369132	4.32896	3.73744	3.570771	4.60548	2.227169	2.619456	3.827236	6.300639	4.50542	3.442383	3.319465
GSM2528566	1185	0	2.2694641	1.9310948	5.493001	1.8522553	0.8390616	3.2819586	5.558295	0.4880445	4.5155907	4.6889883	2.0449854	5.1586137	2.5809579	1.4496481	2.2282897	3.7261551	4.8827916	3.8537799	7.5259095	5.7839703	1.8702424	1.1547658	3.6499142	3.0890761	3.4424183	2.3609966	1.8834487	7.5203429	2.9556774	2.2053771	5.0149522	4.4591772	0.7841908	3.8405034	5.8394724	2.6422073	2.8031101	2.8956562	2.1516969	4.6672209	1.5616275	1.6698264	6.0375766	5.0860899	3.787864	2.4101313	2.730708
GSM2528567	926	0	2.4148123	2.3166068	5.0803277	1.2280293	3.7584421	4.8293742	4.9817692	0.9948282	3.5517497	4.5860123	2.9452603	5.2566745	3.7610553	1.4468939	1.5920754	4.0730027	4.7749397	3.1352914	6.6483245	4.7962664	2.0805386	1.1476948	3.0813278	2.2670565	5.6939012	3.1124341	1.5548085	6.4781934	1.7054627	1.5787998	5.6402504	4.727382	1.2523754	4.7748318	5.5372784	4.211376	3.1206249	3.0522694	2.6903029	3.5627767	0.6177797	1.1490436	3.8878426	5.7396407	3.8581844	3.554412	2.6529884
GSM2528568	1145	0	2.4252675	2.1444827	3.9679418	1.6140506	0.9810108	4.0984358	5.3056153	0.8703524	5.564551	4.7206656	3.2319876	5.4714972	3.776467	2.5163792	2.1701122	3.1884527	5.1839504	4.6359745	7.2520997	6.405692	1.987559	1.2577356	3.8482479	3.111726	5.8854555	2.442335	1.4666871	8.9310358	3.685423	1.6167279	5.3572302	4.4086898	1.234455	4.2566087	5.535663	4.0578627	2.934281	3.0472447	3.0993353	4.3223289	1.4026956	1.5534422	1.8972894	5.5633297	4.1477054	3.0030748	2.4486517
GSM2528569	1139	0	2.5238506	3.3043115	4.800315	1.2834704	0.9207647	5.5940736	4.9649188	2.7517316	3.1471501	5.6438043	2.4917292	4.9944529	3.4340055	2.1536731	1.6340253	4.2995667	4.3898633	3.9525148	5.9334612	5.1257939	1.4413974	1.0796396	3.4141526	2.9414437	6.0770272	2.6928204	1.6307164	4.9755709	2.2093131	1.7050042	5.5150482	4.987375	2.0043625	6.1412469	4.5584353	4.3624878	3.5325352	2.8703116	3.2647375	5.2752538	0.9003492	1.5321498	3.7563888	4.9563953	3.5579851	2.633293	3.0200586
GSM2528570	1124	0	3.136115	3.215842	5.796051	2.552857	3.229545	5.128391	5.492587	2.362602	2.386845	5.58049	3.506396	4.922742	4.078138	2.844517	2.984638	4.662399	4.876674	4.343782	7.837757	5.997134	2.525755	2.326998	4.170498	4.01672	6.279126	3.231402	2.595365	8.59773	3.318814	2.73349	6.191256	5.285223	2.845578	5.961454	5.203691	4.233798	4.208901	3.533439	3.523464	5.604459	2.389573	2.600867	5.462466	6.027404	4.615358	3.189847	3.390937
GSM2528571	927	0	2.5762569	2.4916705	5.3240314	2.1023702	3.0344637	4.299115	5.2103443	1.270671	3.8034545	4.8608293	2.8007584	4.8924513	2.5286921	1.5700332	1.4695435	3.2513976	3.9839523	3.5484268	7.167161	4.9960881	1.4377198	1.0953263	3.5213543	2.49576	5.5903586	2.9530787	1.9892672	5.9468488	1.9971366	1.7463942	5.4518156	4.4777689	1.3501283	4.4026821	5.2390148	3.900904	2.705523	2.5540724	2.5432406	5.1793674	0.7103198	1.2266193	4.3646588	5.3190274	3.6962499	2.4919649	2.8121824
GSM2528572	1164	0	1.8984649	2.5400621	4.7592355	3.0455746	5.0226131	4.5583124	4.9083695	0.9908729	0.2708119	5.1067161	2.3754335	4.6406003	3.1439366	1.7907909	3.2018254	4.0566334	4.5019738	2.9732091	6.8541598	4.4921159	2.0898689	0.5557444	3.6886729	4.8029091	4.0245803	1.6550836	1.7602821	4.5676543	4.0109679	2.189057	6.0666783	4.7838247	1.1875453	5.7380434	3.7132206	4.2301354	6.7267641	1.9540361	2.8535979	5.6525652	2.0449883	2.7780953	3.2490398	5.3854716	3.7499631	1.5854967	2.7412422
GSM2528573	1164	0	2.6019147	2.6791157	5.4214504	2.5641663	7.0342741	4.7307141	5.3560035	0.9347123	4.1260404	4.3511457	2.3745383	3.3575526	2.9796291	1.4637586	2.8601999	3.8055667	4.7153367	3.7926765	6.710201	6.2134648	1.9833358	1.8709343	2.9652093	2.6092188	3.6739512	1.8995839	1.758925	6.5884908	3.5197781	2.7647177	5.0930989	5.0402234	0.9883541	5.2761136	4.3715488	2.6469605	3.7096115	2.6889717	2.0153969	4.966265	2.0869194	1.6625683	1.9760412	5.1806881	4.3696266	2.5298372	3.3237934
GSM2528574	1040	0	1.9751282	2.1892662	4.8919252	1.1268286	1.4001274	4.3682114	4.7603752	0.8834705	1.37259	6.0005029	2.8891815	4.5851451	4.3832402	1.4728223	2.7995063	3.979229	3.6416887	2.9236764	5.8125885	4.3034174	1.3906772	1.4253839	3.3160671	4.3152974	4.7791621	1.8642185	2.0216982	8.1581819	3.3507791	1.4946514	6.0465581	5.8394872	4.9980481	4.7394414	4.0489477	3.2802449	5.4359422	1.7850255	3.5780955	5.879579	2.3931699	2.3919793	3.4269776	4.6026212	4.5861252	2.7526579	1.9899056
GSM2528575	1117	0	3.262784	3.499834	5.523583	2.464394	3.419344	4.99422	5.600223	1.534707	5.467621	4.935845	3.794239	5.520777	3.848556	2.690251	2.775328	4.228194	4.768719	3.893687	6.515075	6.205344	2.533495	2.345882	3.942408	3.003063	5.797016	4.179034	2.81526	6.55467	3.164934	4.471625	5.749977	5.585299	2.368341	5.83635	3.685124	3.969167	4.656652	3.259421	3.39712	4.546274	2.193246	2.413567	6.713665	5.493615	4.125372	3.840224	4.122144
GSM2528576	1115	0	1.8188896	1.763612	5.284557	1.0378338	2.8886671	3.5626414	4.6286155	0.620965	4.9918754	5.0633173	2.3686877	6.3196278	3.5484543	1.8186788	4.3308005	2.8390354	3.3056281	3.4033266	7.0747136	4.4387655	1.7407803	1.616105	3.397253	4.0002738	3.4024313	1.8153312	2.1092376	5.8117047	3.660658	1.5307842	5.887175	4.8824874	1.1108239	3.3613003	5.2109448	2.0002217	4.2230599	2.1427478	2.5113038	6.1534748	3.1150382	2.1155104	4.4537146	4.7108274	4.8415205	0.8022797	1.7831787
GSM2528577	1115	0	2.5043957	1.8978326	4.5677945	1.4985305	2.3045426	4.2918308	5.2893594	1.2013587	4.2758808	4.4984163	2.741315	5.7238207	3.4261731	1.8113541	1.2144416	4.135597	4.0725612	3.9730056	6.1746428	5.3830956	1.8441402	0.9464569	3.5490454	3.1543687	5.3550527	2.998356	1.365325	6.0915631	2.2318485	1.223599	6.1092598	4.9240188	1.8319444	4.7236956	5.0925228	4.1797661	2.4099005	2.7839319	2.2988795	4.9693172	0.6512642	1.2421225	2.861731	5.5196144	3.8140596	2.9779882	2.8324277
GSM2528578	1026	0	2.7838667	2.3890342	3.7261129	1.8716664	2.7859953	3.9170684	4.9086909	0.6133772	4.5557695	4.628291	2.889839	3.8988972	2.8631112	1.4440526	2.4091014	3.4488462	3.8877174	4.098247	6.9087589	7.6674837	1.8705619	0.947899	3.5228511	2.8222017	4.2174299	2.9661157	1.3569411	5.4788331	2.7500652	2.5822152	5.2652788	5.0603186	0.8348277	4.7145638	4.3727593	2.5110636	3.2010358	2.9633668	2.1691148	4.5151306	1.0452397	1.6655318	4.9326283	5.2810849	3.8710897	1.7783963	3.1436574
GSM2528579	1080	0	3.16637	2.637759	6.251221	3.623045	2.906145	3.964506	5.615549	1.939585	7.371481	4.512564	3.326552	5.370428	3.29354	3.193894	3.426551	3.784746	4.432515	3.521885	5.424088	5.031924	2.628907	2.768054	4.296872	2.441596	3.819465	2.728536	2.588521	5.182931	4.027963	2.990842	6.36752	5.335024	2.058958	5.23451	3.070024	2.807071	3.455537	3.121796	3.475707	4.395981	2.75387	3.377951	5.763842	6.140398	4.508805	2.839416	3.278399
GSM2528580	1005	0	2.6630013	2.1275615	5.3773613	1.2004563	1.043681	4.6195194	4.9496081	0.8692183	4.1628788	4.7836472	2.5107818	4.9982292	3.3568082	1.405659	2.0164467	4.944499	4.7545759	3.8927633	6.7748729	4.9919103	1.4905147	1.4105472	3.2672492	3.4604619	4.8449343	2.7000981	1.553315	5.8589843	2.9227268	1.4681926	5.6434553	5.3422644	1.6535996	5.4723308	4.9178651	4.0683695	3.4672396	2.5350206	3.7529183	5.0844684	1.2598636	1.5163794	2.2022641	5.5309601	4.0220643	2.6249016	2.9957278
GSM2528581	1017	0	1.6621595	2.3365956	4.5329654	3.4309782	0.8636097	4.0825638	5.4870354	1.3550023	3.5459986	4.9430099	2.7818271	5.4101154	3.2763399	1.4160759	4.291998	4.0642022	4.1242754	2.9208588	6.2349494	5.7055518	1.7980115	1.1614358	4.2543285	3.04183	3.8832058	1.7759531	2.1928418	8.2786558	4.0395865	1.3791225	5.7275927	5.4410426	0.9087821	6.0975604	5.2466762	3.3590331	4.0644871	2.7281199	2.8810143	4.6721694	2.3017416	1.9353115	2.2606149	5.7216565	3.6679626	1.8892814	3.5082081
GSM2528582	1025	0	1.389162	1.5559491	5.2171582	2.6400572	0.9351794	3.8416936	5.343143	1.198218	2.8683931	4.6914165	2.5553665	5.5203901	2.8352603	1.6708145	1.9417951	3.5674765	3.7686237	2.3942143	6.8087972	3.3062143	1.4057107	1.1922893	3.0963076	2.9065326	3.7783022	2.9021083	1.8116696	6.98891	2.5612669	1.5426388	5.4630183	5.0494161	1.7899136	4.0385592	5.5958985	4.1055389	3.0334309	3.0050946	2.079875	4.4570716	1.1286603	1.5775759	2.0735235	5.4351519	4.3487717	2.1367391	2.573445
GSM2528583	919	0	2.0698317	1.292382	5.257403	2.3756617	4.3005457	3.2160039	4.9405066	5.6449659	4.394656	4.9668624	2.3100329	4.529014	2.7636659	1.9623293	2.8672992	3.3196904	3.8729182	3.9803614	6.7788601	5.7078631	1.9893279	1.8929379	3.2663911	3.2682239	3.5057422	2.3781262	2.0762804	6.9971488	3.7178341	1.651274	5.7292851	5.0050473	1.117347	5.2987917	4.8698373	3.102668	2.2208702	2.5751315	1.8902949	5.3250115	1.8767653	2.3696343	1.5905752	5.288446	4.2723007	1.7750394	2.5308802
GSM2528584	998	0	2.7192566	2.831521	4.7471058	1.7860991	0.3041311	4.5677407	4.1264703	0.4733089	0.3354004	5.6568894	3.4248821	4.8767527	3.958261	1.7500434	4.5252161	4.1897063	4.4684391	2.897526	4.8817042	5.1842731	1.6030112	1.6340755	4.1226964	4.2187596	4.5422167	1.0673248	1.4233818	5.0934816	5.3367081	1.8587472	6.4229273	4.6368688	3.1997799	5.0506719	3.9928786	2.0092195	0.9963835	2.151856	1.3242861	6.4967148	3.4584893	2.5326636	0.9734208	5.5298972	4.6494631	1.9220216	2.8172942
GSM2528585	1073	0	2.0166485	1.8197442	5.4214133	1.9064197	0.4479379	2.5313248	4.4599822	0.4400391	2.2292851	3.4182884	2.858826	6.3149917	3.2318035	1.7484727	2.4300551	2.1372787	4.1823313	3.5252784	7.4506197	4.8849999	2.3321747	1.7748875	4.3909243	2.4302315	2.8719852	2.8425972	1.7393598	6.6050451	3.2480331	1.4806165	5.4382142	4.6855424	0.5877781	4.5207557	4.7069352	1.9865688	2.5513511	2.6109151	1.2442962	5.5263164	1.8113198	1.2453039	2.1445473	6.2839602	4.0242842	2.0652439	2.4577398
GSM2528586	442	1	2.971794	2.953309	5.538324	2.337655	2.104504	4.917428	5.801712	4.632384	4.384732	5.040103	3.586146	5.552935	4.227069	2.995996	2.55786	5.0623	5.36796	3.431715	6.52008	5.617518	2.700841	2.344654	4.418439	3.959291	5.464848	3.329199	2.462322	6.351043	3.745923	2.221788	7.038627	5.65129	3.377868	5.178196	5.230699	4.626632	4.396826	3.514334	3.586427	5.131782	2.474423	2.466616	2.605896	6.128227	4.601974	3.600897	3.126999
GSM2528587	1109	0	2.4941437	2.0252281	4.760387	2.0562039	0.7063826	4.3094885	5.4128131	2.0880675	4.9929024	4.6032354	2.1569313	5.139295	2.9374301	1.3768626	1.256232	5.0785475	4.7718683	3.4009097	6.6839801	5.2795984	1.5157211	0.7811251	3.5681643	2.465134	4.819227	2.6347198	1.2560616	6.6232171	1.9832547	1.0223814	5.7886635	5.0646074	1.323838	5.7617239	4.6692382	4.1388028	5.1101591	2.600913	4.1890214	4.7069172	0.8760651	0.8950111	3.2909749	5.2635573	3.7645658	2.2542668	2.5561816
GSM2528588	1040	0	2.868871	3.532086	5.561433	3.020511	2.79366	5.024179	5.761618	7.242201	4.048243	5.403495	3.655314	5.405862	3.809852	2.478264	4.031268	4.099359	4.888001	3.809104	5.724371	5.707988	2.749756	2.222098	4.386255	4.518058	6.609774	3.278329	2.416617	5.728417	4.69279	2.422883	6.213925	5.765503	2.037257	6.54992	5.035988	4.4349	2.709375	3.152896	2.980861	5.248363	2.925136	2.682115	3.285604	5.532216	4.664089	3.88931	3.469594
GSM2528589	975	0	2.4882199	1.9589982	4.8270792	1.7118858	0.7146496	4.2372517	5.3717688	4.4341099	5.7223514	4.3091296	3.0491551	6.5671891	3.8097423	1.9730737	1.3688724	3.8466974	3.8082831	3.3682239	6.2292688	3.9748458	1.8868132	1.009079	3.4105505	2.7606867	5.3337588	3.1355341	1.9904026	6.0264752	1.8184425	1.9525363	5.5279582	4.8630627	2.1220802	3.5588738	4.3280935	3.5206649	2.0772451	2.5714631	3.0122161	3.7900749	0.8621011	0.9611875	3.6323658	6.067937	4.6384689	3.1443739	2.2131361
GSM2528590	1111	0	2.7224632	2.3841646	4.9791508	1.6478703	4.417979	4.3041229	4.8850885	0.7621857	4.5164646	4.5195189	2.8830371	4.1991558	3.3018861	1.4012014	2.5226078	4.1855321	4.0907124	2.9608789	6.4054126	6.4360747	1.5603145	2.326012	3.5051972	1.9538034	4.0878935	2.4578367	1.9205084	7.6233053	4.3953132	2.2499378	5.6253778	5.0725838	0.8368099	4.6724724	4.6934636	3.7136484	3.6395171	2.535451	3.331314	4.0537466	1.7689042	1.5535239	5.4913797	5.6298918	3.7535566	2.0741444	2.9548771
GSM2528591	992	0	1.4291086	2.269584	4.960301	2.1599976	3.4469334	4.5709476	4.0046943	2.9051447	0.36172	5.3878808	3.4032553	3.4594899	4.2059472	1.7370927	3.66005	1.4091439	4.0473371	2.646484	5.2206332	5.0352262	2.1883935	1.3266194	3.9949012	4.8940909	2.1475059	2.0380995	2.013864	5.0120236	5.3720215	4.9028812	6.4195329	5.3542699	1.5249034	4.2281886	4.8528108	0.6051216	0.214898	2.8877072	0.3074735	5.1878634	3.3989656	3.7235253	0.8929888	4.0511098	3.4749114	2.5034709	2.3653864
GSM2528592	1088	0	2.827799	2.96825	5.787377	2.797392	3.08485	4.671351	5.661257	1.79588	5.163742	5.092433	3.363715	5.542954	3.918381	2.954744	2.672987	4.295504	5.518088	3.865828	7.054786	5.039004	2.443144	2.41817	3.821189	2.9088	5.149855	3.462458	2.630502	6.541713	2.958591	2.511318	6.330453	5.917569	2.312132	5.210252	5.406398	4.491593	4.790129	3.341281	3.330006	5.167695	2.022994	2.416649	4.137342	5.746133	4.549658	3.593463	3.61353
GSM2528593	1060	0	2.1947006	1.8793693	4.7747981	1.567278	1.1896713	4.2779047	4.7327892	3.1738946	4.5574498	4.6422538	2.9987203	6.4993535	3.6517962	1.9030844	1.6370653	3.7903034	4.4165119	3.1956699	7.4521238	4.9045934	1.7724297	1.3421234	3.3714914	2.9405431	6.4314051	3.390397	1.5196157	7.017393	2.6637441	1.4486451	5.6062284	4.7468063	1.3681461	5.5751939	5.8106759	4.2209923	2.7898428	3.0754725	2.8118556	5.0129493	0.6840338	1.2041685	3.6511622	6.0105586	4.1648151	2.7430467	2.5264042
GSM2528594	1089	0	1.9134372	2.0181323	5.1903315	1.5876301	1.8277757	3.638817	4.2281561	0.5773028	5.1706756	3.8744411	2.6300382	4.8214859	3.4422398	1.8799024	2.7237367	3.5087676	3.8330963	3.8108183	6.625131	4.8583769	1.3316861	1.9995626	2.9489361	1.8618975	3.1117578	1.1643596	2.2253652	6.5399135	4.0524838	1.0023612	5.3420565	5.2037128	0.5856672	5.4308067	4.799959	2.6222281	3.3540746	2.0548999	2.3519576	4.1803749	1.3524782	2.2328377	3.9490231	5.3187261	4.2510413	3.0475816	3.3169152
GSM2528595	990	0	3.535198	2.800929	5.184105	2.455857	2.773203	4.302953	5.728174	1.827888	5.102063	5.196214	3.403495	5.479377	4.551093	2.953084	3.53649	4.159767	4.506412	4.63594	6.055094	6.571304	2.768146	2.61412	4.092463	3.074329	5.166748	2.883849	2.723969	7.02309	3.640082	3.206725	6.059439	5.763132	2.55095	4.680039	5.128214	3.657523	3.876734	3.496213	3.150314	5.113234	3.082375	2.92106	3.38889	5.613315	5.142073	3.953928	3.462975
GSM2528596	983	0	2.4779942	1.8432721	4.6659562	2.3606603	1.660945	4.4113279	4.951699	2.1332903	3.7371635	4.6530076	2.8781615	6.2807305	3.4690313	1.862024	2.3313637	4.3170437	3.9350569	3.2698254	6.6493215	4.8730237	1.8383013	0.7947537	4.0377756	3.0466234	4.3112195	1.9988097	1.3389778	5.671717	2.4305949	1.5227164	5.8007419	5.0444325	1.8624619	5.123139	4.5183635	3.2201281	2.6458152	2.508991	4.0523101	4.4866106	0.9365032	1.4860479	2.0050706	5.6638875	4.077973	3.0451012	1.9570647
GSM2528597	981	0	1.9460753	1.860344	5.6678382	2.2778969	1.058621	3.7760384	5.0632022	0.4702021	4.6490241	4.2459835	3.0763118	6.4972432	3.1441535	2.1343898	1.3224869	3.3518009	4.4499525	3.2555679	7.7144616	4.5461647	1.985235	1.5159424	3.0251357	1.3390746	4.4039366	3.0673021	1.7806688	6.9110304	1.7461561	2.2238951	5.6244581	5.0809522	1.0481111	3.6479687	5.4233422	2.9838864	2.163075	2.9672093	2.2163161	4.139342	0.7309237	1.2524033	1.7163701	5.8712979	3.9003553	2.18455	2.6074491
GSM2528598	948	0	1.7830742	2.2960328	4.3227438	2.2158229	1.1884292	4.1399336	4.9578579	0.3944116	4.6015935	4.5314073	3.2129821	6.1981604	3.7694462	1.9484157	1.9205117	3.5367668	4.1431867	3.6635754	6.8287031	5.182747	1.5401561	1.6262181	3.5046551	2.7343722	6.3849093	2.7920891	1.6481223	6.1596088	2.7493349	1.2334758	5.1925995	4.5905761	1.8704239	5.5961631	5.044571	3.83856	3.339086	2.8862958	3.1287571	4.6183928	1.3668248	1.6963243	3.8581444	5.480273	3.9864902	3.2975678	2.9577751
GSM2528599	912	0	2.1583792	1.6079737	4.4603645	1.8456346	2.082018	3.8710939	5.2073013	0.8248479	4.0059642	4.5348334	2.9980739	5.4255339	3.8299068	2.0328103	2.1726988	3.2532456	4.124902	3.7426483	6.2441229	5.2734009	1.5690078	0.9244873	3.3419679	2.5722891	4.878251	3.2229118	1.3638609	7.3576268	3.2163825	2.5390286	5.3228185	4.8307598	1.2154973	3.7691608	5.4733844	3.2915199	1.5184879	3.144938	1.6533723	5.1600904	1.1096135	1.1897684	3.5908766	5.5735834	4.3731159	2.2457879	2.2466816
GSM2528600	928	0	2.3072456	2.4448954	5.5866014	1.9936887	3.6017654	3.8005886	5.0418343	0.3783211	5.1067491	4.5767964	3.0093073	5.5888429	2.7037798	2.1369488	1.2689425	3.3550579	4.2329009	3.0206101	6.5052641	5.5091372	1.6837125	1.2869673	3.8285375	2.8863497	5.063789	2.8832518	2.7403503	7.153913	2.5066943	3.5676817	6.015551	4.6315929	1.0717628	5.0643589	4.9072615	2.9987546	2.361329	2.9057982	2.3621106	4.2876849	1.0522593	1.2013537	2.9051912	5.5374862	3.6914821	2.2358742	2.6476372
GSM2528601	985	0	2.3838019	1.9552718	5.7115724	1.6140128	1.0412802	3.5485102	6.0607961	1.436178	0.2423124	3.6470525	3.2916562	3.8124626	2.996499	1.4383297	1.2984516	2.0822636	3.8971912	1.3347775	3.914068	4.3640909	1.9589779	0.9089111	3.6957505	1.6408334	2.8289506	2.8841533	2.6967525	4.9534571	2.4856624	1.039384	6.1751691	4.6328484	0.5867582	6.7787719	3.8393882	1.6305246	2.8786643	2.6406565	1.4262639	3.5803536	0.843362	1.5350294	6.3260849	6.3253455	3.7391897	1.8343882	3.5735021
GSM2528602	914	0	2.9602334	1.7313349	5.1593494	3.3547366	0.4985668	3.3488491	4.3905922	0.9191815	0.1079999	4.6947782	2.2117155	5.0689757	3.6171783	1.4370418	2.7564563	3.4029428	3.6554187	4.2029016	4.7546394	3.7749141	1.8533914	1.2356238	3.4734367	3.6696759	3.6532807	1.6649211	1.5833597	3.9788807	3.9342749	3.8146658	6.1067684	5.3230642	3.0880235	4.3481802	3.8649611	2.0661629	6.2599273	2.069328	3.3673421	6.8382518	2.6563458	2.0882077	1.5713252	4.6315411	4.7592764	3.0142543	2.2583954
GSM2528603	984	0	2.044694	2.4545696	5.2927321	1.4157199	1.4998788	4.8191148	5.314543	0.8297171	3.7880751	4.9131749	2.7379258	4.8232352	3.3513369	2.2466192	1.5163627	3.8800738	4.2558191	3.3061695	6.7518756	6.2993824	1.8118866	1.2042845	3.9567353	3.1062806	5.705662	3.6904611	1.3836552	6.2358802	2.4281467	1.9941925	5.372902	4.9277432	1.1261088	5.6124062	5.2694958	4.2374774	1.8105421	3.0669701	1.6945332	4.7875867	0.9028168	1.2955493	3.4617656	5.5773902	3.8569623	2.7451278	2.9881265
GSM2528604	962	0	2.5233441	1.8029005	4.8069417	2.4844341	0.5055047	4.0005654	5.2093449	0.6423262	4.7554194	4.3784879	1.9725533	4.2779074	3.0515967	1.3867674	2.6491855	3.5394806	5.0586044	2.3398831	6.9590345	5.6880098	1.8452494	1.2495328	3.8667832	2.3096863	4.1654539	1.944265	5.4411683	7.0403498	3.8479512	1.3442028	5.4042994	5.1019062	1.0834297	4.8969984	4.86366	3.6437561	3.046278	2.6232975	2.8511452	3.9451055	2.3265092	1.5814705	3.2057311	5.3188275	3.9482461	2.0967898	2.4451548
GSM2528605	858	1	2.984477	2.947014	5.848101	2.502501	2.622789	4.475142	5.621986	2.801729	4.972058	4.918853	3.581582	5.770428	4.34344	2.770869	3.13379	4.030954	5.202162	3.175894	6.926562	6.030163	2.803955	2.483388	4.043521	3.647491	4.960862	3.370108	2.894891	6.956193	4.56226	2.573307	6.515769	5.87222	3.202756	5.141142	5.488837	4.133824	3.309646	3.958455	3.62604	5.270757	2.532304	2.738007	3.502179	6.4183	5.133371	3.371906	3.000824
GSM2528606	906	0	2.4870414	2.82803	4.5011344	1.7963349	3.0771903	4.3922687	4.7847738	1.4041345	5.5225629	4.890413	3.391137	5.0893814	4.1723681	3.2628058	2.2994424	3.7146186	3.3926599	3.0458407	5.9896563	4.9465371	1.6043106	1.2931702	4.0954609	2.3482991	5.1606935	2.8023921	1.6060127	4.8318748	3.4012427	1.0602342	5.6771724	4.9043118	1.7189311	3.7231158	4.8324821	3.3109196	1.215163	3.5158756	2.3001061	4.5559192	1.2581609	1.343218	3.8833437	5.3724931	4.1945824	2.713703	2.0083393
GSM2528607	905	0	2.6148431	2.7834753	4.9549359	2.5073323	0.5643244	4.426672	4.8869852	6.6768704	4.4333113	5.32008	2.4411365	5.2384617	2.9735094	1.5874803	4.0359739	3.3457949	3.7411498	3.6637976	6.0576836	5.428494	1.4052052	1.3805976	2.497121	2.8690998	3.6410827	1.8031688	1.3383429	5.0547669	4.0835857	1.5747404	5.0267921	4.5561019	2.3519533	4.2345065	5.2247774	2.6320435	4.0989137	2.0538191	2.1174356	5.6094176	2.813286	1.7983207	2.8933249	5.2065405	3.6946982	1.5911355	2.3275848
GSM2528608	905	0	3.326631	3.218141	5.138801	2.691963	2.153721	4.726108	4.982069	2.163765	4.304413	4.701486	3.885318	5.532868	4.034336	3.331911	2.728496	4.397236	4.822079	3.416906	7.004516	6.264596	2.605991	2.104089	4.379351	3.787475	5.459879	3.82707	2.614795	6.303313	3.487987	2.288687	6.313152	5.070468	2.57161	4.70027	5.442567	3.75416	3.432462	3.707229	3.370717	5.25185	1.991066	2.56829	3.244032	6.233279	4.53286	3.859265	3.458779
GSM2528609	926	0	2.3752249	2.2525095	4.2064543	1.5969822	1.7557293	4.3992526	4.9565393	0.6634764	4.1830909	4.8025764	2.4348247	5.0027576	3.4617503	2.0111384	2.511151	4.1465643	4.1944994	3.7694019	7.0287384	5.9195038	1.6989802	1.0926937	3.5077721	2.4098462	4.8391412	2.6444855	1.5418711	5.7527716	3.411202	1.8544592	5.9325802	5.1590941	1.3288679	3.8941389	3.7696198	3.0996837	2.8414577	2.8062658	2.5056545	4.8072901	1.3253347	1.6766133	4.3775741	5.472314	3.9641625	2.1787368	2.8443904
GSM2528610	970	0	3.188218	2.630401	5.23547	2.772054	2.643842	4.533903	5.353635	2.948727	6.320669	4.43978	3.269033	5.857765	4.03053	3.133905	2.448737	4.286938	6.572325	5.315176	7.332861	4.896712	2.672277	2.393904	4.244908	3.544003	5.779068	3.908055	2.441643	6.415691	2.814725	2.775173	6.075503	5.561018	2.120212	4.708568	5.269354	3.657231	2.858828	3.60515	2.989605	4.394366	1.91599	2.103141	2.794938	6.07699	4.529974	2.882187	2.997877
GSM2528611	977	0	2.793507	3.084735	5.919066	2.748816	4.453675	4.758372	5.516429	1.86691	4.776431	5.512621	3.471139	5.202333	4.262944	3.084002	2.794204	4.324476	4.131941	4.423026	5.974156	5.831893	2.659056	2.744302	3.893125	3.261169	4.454984	3.528759	2.669558	7.397393	3.260456	2.474707	6.313152	5.119798	2.285052	5.180832	4.705383	3.235365	4.051594	3.13732	3.232601	5.149962	1.852912	2.7233	4.503019	6.968723	4.823126	2.859431	3.75257
GSM2528612	977	0	2.3341862	2.9312083	4.8424944	1.4985747	1.3619907	5.0310544	5.3363518	1.4283777	3.5817354	5.1845101	2.795439	5.4713376	3.3766936	1.9920494	1.9671075	4.4635563	3.7738937	3.4912157	5.8817855	5.1981857	1.5788289	1.1384475	3.3157587	2.9923595	5.7621877	2.9362939	1.4268803	5.2464869	2.7108328	1.7320403	6.3270874	4.9915299	2.1399482	4.8526151	4.4126753	3.8454751	3.8833854	2.8605438	3.5875492	4.5410199	0.9584367	1.4025563	7.1245442	5.393768	3.9875951	2.5885773	3.0234192
GSM2528613	962	0	2.6070147	2.2298299	6.5706954	1.7332498	2.7550349	4.2500915	5.0235093	1.6155492	4.2659588	4.8541289	2.9531475	6.2690654	3.505255	1.6211686	2.0201284	3.9277518	4.3744423	3.319789	6.455575	4.6431076	1.5781571	1.8458343	3.0480577	3.3948881	4.5513904	2.7599638	1.6828442	8.1534196	3.4671606	1.1444634	6.0408649	4.6815991	1.3183197	5.0763675	5.4680123	2.8293392	3.7049196	3.0267876	2.9003296	4.3809647	1.2324139	1.331396	3.9949112	5.9402125	3.8065953	3.024057	2.6569582
GSM2528614	978	0	2.886123	3.128259	5.873909	3.219193	4.584159	4.838217	5.903183	2.182291	5.07859	5.290893	3.122638	5.820921	3.991228	2.547562	3.654962	4.416778	5.038269	3.700749	7.006893	6.80537	2.842902	2.829143	3.759019	2.873917	4.626196	3.053888	2.717633	7.791358	4.457429	3.640209	6.393646	5.793499	2.254194	5.64879	5.156846	3.018563	4.443824	3.484644	3.122669	5.572162	3.174342	2.500675	5.115346	5.760526	4.657824	2.845832	3.379594
GSM2528615	906	0	1.838291	1.8899547	5.0220142	2.3638828	0.8438247	3.7487299	4.9408003	0.70176	4.5484645	3.6845844	3.244527	5.1574657	3.8248005	2.7684034	2.3799314	2.5459573	3.9255496	2.4976111	7.1367981	7.0912523	1.2363346	1.6245892	2.9533333	2.3635386	4.0059478	1.9568021	2.2945225	7.5644427	3.7804821	2.5842354	5.1587553	4.5556203	0.6260528	4.8453657	5.5985464	2.4372736	2.5974439	3.5151319	1.9708356	3.8016526	1.563231	1.9774319	4.1338928	5.8340958	4.0851107	2.408511	3.3733217
GSM2528616	878	0	2.871245	3.115985	5.550608	3.36605	3.037362	5.403188	6.077578	2.757657	5.333692	5.35618	3.692439	4.462529	3.639781	2.785985	3.481794	4.884802	5.635838	4.399797	7.069379	5.421475	2.925717	2.460485	3.971764	3.747703	5.146631	3.052241	2.82779	8.954478	4.120493	2.707573	6.264586	5.557799	2.707088	6.380105	5.629821	3.400913	5.044188	3.688235	3.495272	4.749864	2.59902	2.495922	5.126042	5.534907	4.605586	3.05954	3.913961
GSM2528617	857	0	1.9949067	2.8604188	5.816721	2.234158	3.7312169	4.0489617	4.454485	0.6588873	5.44643	4.8866103	2.603082	5.4483308	2.8885799	2.3864281	2.1135433	3.5450365	4.6968868	4.0487274	7.262363	5.5927415	1.8083709	1.7892264	3.1783494	2.4850536	3.5048997	2.8669833	1.8452445	7.2356382	3.2605849	2.8367247	5.0021225	4.1649696	0.7519777	4.7679547	4.8101527	1.9169634	2.1411886	3.0764785	1.9230193	5.2284374	1.0650533	1.9501852	3.696187	5.3093899	3.9541432	1.7038242	3.4574951
GSM2528618	877	0	2.398998	1.8363838	4.0881151	2.7299663	1.8260151	3.1000418	6.5117246	1.0973305	5.3195386	4.8168218	2.6740086	4.4138434	3.4714432	1.6859016	2.3189113	3.2972983	5.2333488	3.5093079	6.7767371	5.7754661	2.7729037	1.1510939	3.373786	2.5322384	4.2725129	2.0967692	1.443884	7.5237997	3.8892411	1.4213129	6.1475439	5.0752205	1.4327036	5.4303631	5.9185218	3.4119343	2.2124349	3.1200959	2.358238	4.1973893	1.6796419	1.7382214	3.2271224	5.7289969	4.4634158	2.1708785	2.850553
GSM2528619	870	0	1.9812657	2.3637457	5.6668157	1.5606837	0.6816737	4.2955208	5.0864039	0.6666943	4.7717396	4.7077479	3.3135436	3.589475	2.9274568	2.5987579	2.458952	3.6787739	4.8441106	4.3971927	6.6763437	5.6216204	1.901285	1.5973823	3.7738311	3.1090316	3.6023824	2.8035679	1.6575959	6.3938043	3.6671855	1.3396378	5.6690599	4.4745255	1.2220441	6.5074121	4.8378603	2.1522541	2.4794916	2.9458782	2.2552746	3.6291975	1.2808859	1.4702577	3.7651298	5.788345	4.1549628	2.7176517	3.1737946
GSM2528620	836	0	2.439187	3.4377955	5.3562192	1.2535162	0.3881862	5.1541823	5.4661775	3.0409112	2.4721269	5.5336844	2.7940699	4.6203335	3.2777017	2.4940811	1.9543162	4.9081093	4.1697601	3.439943	6.2068165	5.2132478	1.5101876	0.8933959	3.366139	3.1462391	5.3190829	2.2912169	1.3450827	4.4756192	3.4124759	1.1300502	6.1089982	4.6883101	2.0154945	5.5588529	4.438775	2.9902229	3.7374612	2.5570119	2.278154	5.3747404	1.2976386	1.5006619	4.5027915	5.2947267	3.9604912	2.2458285	2.6679876
GSM2528621	870	0	2.1946665	1.724464	5.5970604	1.7113666	2.1574918	4.1138157	5.2135619	1.0366813	3.4265628	4.8150557	2.5646192	5.7929072	3.1879519	2.0742888	1.4762744	3.7143716	4.075464	3.2706914	7.2748882	4.4319829	1.8419758	1.394372	3.1864748	2.3776667	4.0550697	2.7019355	1.8541473	6.753677	2.935325	1.6779736	5.4632723	4.6289655	1.1584601	4.5640305	5.3291221	2.1422248	3.4189194	3.1504672	3.1537822	4.293447	0.9499976	1.3720061	2.2813786	5.9716717	3.8322001	2.8812935	2.7252869
GSM2528622	878	0	2.2591698	1.6367326	5.3103783	1.7585587	2.3309795	3.6634668	5.2692713	1.3609193	4.5665345	4.5309799	2.8851258	4.9392288	3.3353551	1.688958	2.2777998	3.6508022	4.3246576	3.0144964	7.3267699	5.7457453	2.0806679	1.326045	3.1870835	1.8598059	4.2488187	2.1776283	1.5982977	6.5853813	3.2247741	1.0632865	5.5513224	4.7348686	1.7068257	4.8669155	5.6221839	2.6086827	4.3233197	2.6736851	3.6448938	3.2111879	1.2230267	1.3937429	3.3481167	5.9407791	4.2860744	3.2210659	2.7218463
GSM2528623	858	0	2.0072061	2.1420966	4.227114	3.1844989	3.5924454	3.4177895	4.6045841	0.6675892	0.3228042	5.1729562	3.3597977	4.9279406	3.1224826	1.7776785	3.3583444	3.0756108	4.5474709	5.0626485	5.0264238	3.267021	2.1313119	0.8472933	4.2587093	4.4527862	4.1971063	2.1457319	2.2530512	5.2394973	4.5292999	2.1891664	7.4740909	5.0875544	1.9918571	3.9103296	4.9009321	2.1721626	5.2250403	2.501361	2.4084295	6.484427	2.6762124	2.7420855	2.9126344	6.0356567	5.1385213	2.5061809	2.8329579
GSM2528624	870	0	2.2132128	1.6374504	4.9005507	2.3837203	3.9344353	3.8843466	4.8007338	0.7163994	4.5702192	4.5474056	2.8980452	5.3210127	3.3828324	1.806352	2.106335	3.3871581	4.121697	2.6499371	8.0656601	5.9279642	2.5633628	1.537389	3.3758737	2.0289877	4.8149395	2.6078766	1.3175646	6.8566625	3.1565174	1.8873039	5.7539017	4.5845185	1.5809774	4.3797502	6.4776672	3.3149799	3.2972672	3.3744975	3.3858012	3.7114589	1.3256329	1.0883531	3.2553752	5.7834479	4.0050511	2.2110039	2.6370955
GSM2528625	849	0	2.5270781	1.7386067	5.1138962	2.7994143	4.4105478	4.0221732	4.3098098	0.9953797	2.3050506	5.0217061	3.1698082	5.8328176	3.5068801	1.8602886	2.4748079	3.8950509	3.5651829	3.2511618	6.699015	5.546579	1.6675975	2.0634879	4.2787219	3.2586018	4.1483912	2.068017	1.7682423	9.85535	3.1208513	1.8963156	5.3232702	4.6451294	1.6246259	5.641767	5.8869064	2.9365779	3.139254	3.1844389	3.4381117	4.53988	2.1191984	1.6453627	5.639678	5.4139684	4.583931	2.4478514	2.2669187
GSM2528626	850	0	1.722243	1.545065	4.9693692	1.5374927	1.2567414	3.2957419	4.9028027	0.388297	4.2401736	4.2415529	3.2138118	5.6455236	3.5272045	1.6399038	1.6395671	3.4995493	4.2087625	3.1245419	6.9279556	5.2802616	1.8039427	1.1081586	3.1772679	3.0465072	4.7751246	2.4903653	1.8745548	6.1330882	2.6828795	1.0731718	5.1914576	4.6126092	1.9806582	4.0772447	5.3176508	3.4337147	2.8095606	3.0640194	3.0329798	4.1837015	0.8592462	1.3802817	2.894461	6.6189456	4.0699276	2.7120595	2.2345821
GSM2528627	856	0	2.1415974	1.7910174	4.7368554	2.0974652	1.4692622	3.8671618	5.7086262	1.3206679	5.0487099	4.492053	3.5581188	5.1438138	3.6806575	1.9183455	2.385689	2.9531793	3.9672832	2.1055582	6.6482946	5.483969	1.7814728	1.2775536	3.4931585	2.008653	4.7746064	2.4969294	1.6577299	5.5500371	3.8333132	0.9182305	5.613857	4.4902445	2.0875575	3.9543567	5.0370112	3.2590943	2.5555945	3.6046596	3.0327708	3.5824613	1.4088301	1.7521659	1.9587906	6.1750457	4.332696	2.0219976	2.2448552
GSM2528628	871	0	2.959539	2.929844	5.358332	2.468664	1.768776	4.701491	5.590206	2.585069	4.94676	5.520312	3.704593	5.654048	4.453062	3.199233	2.508457	4.545098	4.565083	3.76202	6.599054	5.839278	2.869477	2.248795	3.900267	3.566293	5.042783	3.320076	2.71421	6.875789	3.374702	2.732602	6.240773	5.396947	2.858252	5.566108	5.737652	3.39501	3.36578	3.962949	3.294612	4.952402	1.470711	2.276672	4.265554	6.648742	4.522506	3.821068	3.113614
GSM2528629	921	0	3.225742	2.919818	5.966021	2.670687	2.60746	4.447473	5.276219	1.405183	5.495112	4.767278	3.903485	7.098559	4.47473	2.972447	2.702156	3.554365	4.863496	4.346814	7.837757	5.686807	2.998569	2.764833	4.135393	3.291203	6.019666	4.220757	2.754872	7.671264	3.399446	3.018952	5.821328	5.337768	2.205934	5.097626	6.018946	3.998141	3.245769	4.236881	3.502317	4.771892	2.505822	2.4337	3.96529	7.051871	4.553747	3.375996	3.470823
GSM2528630	869	0	2.7754445	2.4691344	4.3627166	2.2916494	0.3244689	4.4644128	4.7760376	6.6131956	4.1464738	5.3083319	3.0528915	5.1062459	3.1725259	2.494227	4.1582313	3.8730251	3.6903574	3.9687585	6.260642	6.0120389	1.560346	0.9969813	4.1055726	3.5151295	4.2399799	2.1449316	1.326839	5.0440613	3.4742647	1.1040417	5.6342586	4.7104182	2.0062988	5.334765	4.105789	2.6321497	2.3970617	3.2721925	3.6174317	5.0449885	1.6827087	1.3920251	3.2125764	5.3898336	4.5055067	2.3112055	2.746325
GSM2528631	892	0	1.8442739	1.9360025	4.9188154	3.00925	1.2177438	4.1424497	5.1520327	1.0720293	3.7390827	4.9186181	2.7376071	5.9050176	2.5357003	1.7407624	1.936414	4.3933258	4.9161097	3.3481054	6.4207447	4.731158	1.3983556	1.2087181	3.2085154	3.1314113	4.3902753	2.5497191	1.8914199	6.2526337	2.9332811	1.3784844	5.7851697	5.0292023	1.1607778	5.3728638	5.3529029	4.0006817	3.1522734	2.6335804	2.9053097	4.1984952	1.2517472	1.4954685	3.5939855	5.2351037	3.8159041	2.3862807	2.5745504
GSM2528632	883	0	2.3136031	3.2895047	5.0851075	2.6069987	0.9396511	4.459047	4.6923436	0.9044989	0.2098106	5.6885305	3.1862228	6.1743891	3.1167674	2.3045729	3.6895024	3.7249603	3.80799	3.3348413	4.1043388	4.6289943	1.5769486	2.1956001	3.9356979	4.4909007	4.1097811	1.7917234	2.4019319	6.6444611	4.4387996	3.9888892	7.3280928	4.7376293	2.1219319	4.4740589	5.5216908	2.3798187	1.8353769	2.6548231	1.1205239	6.5943196	2.9792856	3.2578365	0.9264734	4.2057633	4.376329	2.6915741	2.6652816
GSM2528633	849	0	2.718581	2.959766	4.975986	2.927087	2.648305	5.644376	5.605296	4.597946	5.400821	5.00664	3.915861	6.619317	3.948889	2.639733	3.041884	4.423951	5.238695	4.47048	7.540789	4.630489	2.443144	2.326035	3.791754	2.883595	6.422726	3.341074	2.80464	6.094656	3.5734	2.056692	6.279201	5.561018	2.776692	4.352585	4.910595	5.051367	3.669282	3.645913	3.764853	4.202289	2.339086	2.616393	2.941304	6.389718	4.683706	3.468083	3.617643
GSM2528634	872	0	2.2673854	2.5574829	4.2116588	2.1331182	0.5822862	4.4972989	5.3142074	1.8806168	4.0981294	4.5875685	3.1866561	4.3152714	3.0146752	1.573801	3.1422179	3.6299495	4.4101509	2.7202332	5.2307322	5.7804204	1.5859173	1.2018441	4.2012992	2.7320623	4.5856955	2.3946434	1.7561397	7.3055166	4.2540275	1.1848286	6.2252877	5.1966662	0.9183648	3.3930548	5.4548382	3.0224869	2.7200689	2.8751532	3.146557	4.1871296	2.3090246	2.6997329	2.6865563	4.8692475	4.3584295	2.7784299	2.9408943
GSM2528635	2427	0	2.649152	3.185789	6.141977	3.976515	1.927104	4.679923	5.72281	1.942001	1.512082	4.981934	3.333454	5.229734	3.675107	2.388209	4.085885	3.888208	4.228997	3.896115	7.656253	6.801167	2.870811	3.676656	3.909576	3.567594	4.480883	3.738447	2.807517	9.394381	4.828022	3.109515	6.365558	5.615774	2.372543	5.526028	6.835366	3.124886	4.218082	3.397341	3.025165	4.239686	3.16675	3.113516	5.960069	5.927448	5.011252	3.004919	3.538932
GSM2528636	1279	1	1.4245963	3.8475074	5.8480393	1.6261748	1.5152113	4.2448455	5.3350308	0.4216718	2.592041	4.3265131	3.2651675	2.746494	2.9038884	1.2493389	2.6412555	4.1733145	3.7362322	2.5690957	6.0703706	6.1675185	1.5483143	1.73979	3.473735	2.1408304	3.260581	1.3642099	2.1792009	7.9438782	3.823105	2.5409012	5.295393	4.4351923	0.5541762	5.3148288	5.3369396	1.6703394	2.882153	2.1792612	2.0047477	3.0821245	1.5898165	1.4249235	5.5016528	4.7747698	3.6800315	2.1207558	2.9945547
GSM2528637	2420	0	3.424851	3.530256	4.761629	2.308377	2.831285	5.438354	5.293838	2.088698	3.586762	5.163621	3.958546	5.09934	4.476644	3.192693	2.388099	4.516115	4.22997	4.990177	5.325634	5.387746	2.620763	2.222589	4.630982	3.896489	6.658059	4.60068	2.367311	5.516108	2.655892	2.684662	6.19821	5.710984	3.215785	4.153531	5.494592	5.359624	2.279607	3.83531	2.363169	5.384938	1.975956	2.746763	5.240476	5.62218	4.374584	3.61344	3.87395
GSM2528638	1673	1	1.8327227	2.7618308	4.7546767	2.7963839	3.1957768	4.7069709	5.0674873	0.8124736	3.2893045	4.629438	2.6337418	5.3811033	3.2153344	1.4776157	3.6642766	4.4736431	4.4313936	4.0642821	6.0906586	6.0129676	1.5441427	1.9326674	3.5108919	3.1254751	3.6913309	2.2605344	1.9748898	7.754038	3.3788838	2.7909408	5.3394293	5.2047388	1.0853651	5.1202243	5.3313169	3.2582867	3.7439852	2.7307615	3.2962082	5.9334281	1.5494172	1.7717784	4.3656969	4.9141133	4.4796115	2.9638178	2.6726947
GSM2528639	1964	1	1.9024374	2.7309978	5.1104125	2.2639586	1.6470777	4.3021795	5.3425687	1.1474566	4.5186572	4.8153821	2.8105247	5.3731953	2.9889774	1.8966316	1.7027863	3.8046481	4.5393999	3.3273047	7.0879301	3.4655014	1.658028	1.3206601	3.0074658	2.4166732	4.7158668	3.291288	1.4579699	6.5861424	2.8980694	2.1985303	6.3494203	4.6248724	1.3493431	4.751073	5.4503847	3.1499125	3.1398497	3.0154312	3.1413917	3.6876226	1.106309	1.3677192	3.4801164	5.9605749	3.5323718	2.7946178	2.697541
GSM2528640	2416	0	2.4563673	3.2025582	4.8892763	2.100868	1.9192835	4.500379	4.6200188	3.3035465	3.9139715	4.8111661	2.4621912	6.3122984	2.8760132	1.5664819	1.6478461	4.7608446	3.7803821	4.2289419	6.8361482	6.4837952	1.3986759	0.8218986	3.8992577	4.0434136	4.1035712	1.897624	1.1890641	6.626426	1.8633776	1.4548163	5.5368302	4.5913449	1.0569816	4.9192992	4.6123056	2.7461974	3.9246047	2.613274	3.2334652	4.6692172	0.6751282	1.6260345	3.3355884	4.5415859	3.4193984	1.6659923	3.0076176
GSM2528641	2411	0	2.4092022	2.1861421	5.5451522	1.8118625	1.4210637	4.1342601	4.3738248	0.7176675	2.8859957	4.6614908	1.9866607	4.0348138	2.7250147	1.6278959	3.5942275	3.2151117	4.3273215	3.6935018	6.7369231	6.1278326	1.2886514	2.6611066	3.5005055	1.9888909	4.5501369	2.9932832	2.6292767	7.4614005	3.5655989	2.7429019	4.7841552	4.774986	0.8363376	4.6460992	5.5119219	2.5659519	3.5135533	2.4496631	2.2948638	5.8492846	2.2789782	1.7263807	3.4439239	4.6151223	3.2425772	2.4481757	2.4858853
GSM2528642	2398	0	1.9902311	2.4106801	5.2058822	1.8628649	2.2992555	4.4222444	5.4477137	3.8139128	3.1535362	5.3990337	2.7281648	5.4164496	2.8479627	1.3005569	1.7823973	4.344315	5.3089829	3.362325	6.6684542	4.7263804	1.4694587	1.1482565	3.0058743	3.4519308	4.9439886	2.5412235	1.5276919	6.5593914	2.6184685	1.4847551	5.5810926	4.5046798	1.6100492	6.6021335	5.3412765	3.477411	4.8069859	2.5643819	3.7391576	5.0431377	0.9055661	1.205717	4.0808967	5.3987671	3.5701965	2.4609591	3.0677733
GSM2528643	2402	0	2.992513	3.283198	5.724248	3.233844	1.979596	4.551068	6.468548	1.975812	4.760635	5.494893	3.088599	6.129015	3.708077	2.618144	4.310113	4.578061	5.348882	3.685843	6.391267	5.71662	2.284242	3.371483	3.786195	5.068729	4.075148	2.867357	3.13792	6.751654	5.138422	2.700772	7.081057	6.240392	2.424962	6.38924	5.37065	3.682733	5.179088	3.534718	3.068352	6.294432	3.121996	2.952265	4.200798	5.959603	4.487896	4.091494	4.171602
GSM2528644	2402	0	2.946497	3.108509	5.988401	3.212862	2.219564	5.020111	6.131351	2.860133	4.957875	5.632309	3.554738	5.652861	3.643033	2.891835	2.69355	5.023092	5.097306	3.993006	7.362936	5.023156	2.406971	2.362064	3.720868	3.848735	5.234444	3.372085	2.706843	7.068327	3.274795	2.466416	7.277424	5.355963	2.505382	6.138413	5.82784	4.056576	4.609316	3.62988	3.986372	4.771388	2.008494	2.547829	3.89688	6.212061	4.228892	3.162617	3.627521
GSM2528645	2402	0	1.9284064	2.6098031	4.7895855	2.1455872	1.047343	4.3292401	5.5126788	0.4871564	4.1430756	4.9218378	2.5784055	4.8241929	2.8868395	2.1572467	1.2957587	4.1227621	3.9317883	3.8765612	6.2918407	5.2786634	1.2756306	0.9291747	3.4153717	2.4584183	4.7620557	3.3334308	1.4894276	5.4893946	1.5010891	1.353244	5.9636594	4.5879242	1.3778645	4.5725797	5.2361733	3.6415761	2.5461413	3.0252944	2.6785983	4.9740685	0.5615086	1.0131577	4.1162614	5.3499693	3.5202453	2.1688513	3.157266
GSM2528646	2398	0	1.8647771	2.4034497	4.9213309	2.304663	2.4933788	4.4355185	5.0739345	4.4829567	3.6017477	4.7424291	2.5369916	5.9255202	2.796038	1.2866386	1.6920896	4.4412338	4.1911338	3.2900789	5.981248	4.7098682	1.3554328	1.0907872	2.8709054	2.6232165	3.9751669	2.8713383	1.4643383	5.5621532	3.2555096	1.2896404	5.4025316	4.835076	1.5261822	5.5324968	4.9685723	3.7128221	2.5619017	2.4838715	3.1113943	4.0664601	0.8685137	1.2276994	4.4032829	5.2002579	3.6021674	1.7984084	2.2378072
GSM2528647	2397	0	2.2646022	3.3771097	6.4500262	1.5247243	3.1344595	4.9348486	5.0188962	0.666474	2.3011415	5.7860026	2.8321515	5.8156919	3.1407067	2.1452388	1.788317	4.4583691	4.048253	4.0385779	4.9109851	5.279128	1.3416841	0.9703703	3.3117456	3.2727562	7.1414584	2.9459877	1.3003569	4.4123081	2.4356803	1.497843	5.3353754	4.5744652	1.6580826	5.2971127	4.5047753	4.9713696	2.656325	2.6266646	2.5222206	5.3401979	0.9767892	1.2269976	5.2536514	4.8829008	3.5603315	3.6181552	3.1108072
GSM2528648	2389	0	1.8848436	2.8697616	4.9373415	2.3940907	4.4790658	4.4685421	5.1165083	0.5476877	3.0661875	5.7264081	2.6519888	4.5108303	2.3485679	1.0671419	2.4372013	2.9954208	4.6597021	3.0372153	5.3931288	5.8941364	1.0719293	1.3088641	3.0178128	2.938002	3.8572468	2.167082	2.0410186	5.99036	2.6769314	3.2845219	5.958343	4.6408218	1.0735169	6.7713236	4.5799021	2.5574812	2.3121228	2.5605345	1.193709	5.3906873	1.1748253	1.2626311	10.627063	4.5134004	3.3794792	2.0518899	3.0880841
GSM2528649	2389	0	1.8802002	2.6893673	4.6127317	3.0170462	0.7872726	4.6582039	5.3951071	6.6018904	3.1294374	5.1789336	2.7614349	5.8538453	2.9201034	1.4148446	4.3109454	4.2642655	5.0348588	2.4644854	4.8563895	5.7258046	0.8771551	1.2721149	3.3173602	2.7228041	4.0529842	1.3524105	1.5002239	7.2959864	4.3688207	2.0410744	5.7156132	4.6486048	1.1044361	4.6398879	4.8880235	2.9819758	3.1662299	2.2216021	2.6118818	5.3467701	2.0959944	1.5949223	2.9688743	4.6082819	3.6887843	1.6802377	2.3645107
GSM2528650	2391	0	2.3244995	2.2597207	4.5504922	1.5919581	1.9136103	4.3725407	5.046289	0.4230795	4.2092826	4.6450245	3.1787258	5.234134	3.5496559	2.1559032	1.4318555	4.1201481	4.7931768	4.6773604	6.7615957	4.3541892	1.6980124	1.0064016	3.2889189	2.8442218	5.2519835	3.3155557	1.3487209	6.3739088	2.9089789	1.5578985	5.6210192	4.9031042	1.5736273	4.5379022	4.9092505	4.2086554	1.7211478	2.8202416	2.028578	4.4743146	0.9652352	0.9763458	2.6987265	5.2907126	3.9067001	2.5277811	2.6118368
GSM2528651	2383	0	3.208013	2.821766	5.366245	3.009429	2.067341	3.88307	5.503269	1.563402	1.457241	5.280516	4.381704	4.812592	4.148922	2.442272	4.291847	3.887288	4.301589	3.015194	5.773416	4.812649	2.624064	2.695005	4.366827	4.847397	4.347996	1.950774	2.68192	5.550113	7.984902	2.571964	7.671271	6.283059	3.847842	6.374124	5.396948	6.561404	7.059318	3.495965	4.741881	6.259875	4.848893	4.323772	7.065756	5.536258	4.743461	3.922529	3.230349
GSM2528652	2381	0	1.9074292	2.2001898	5.1924747	1.6272845	0.645643	4.2304317	5.0284991	2.5179817	4.8337727	4.4745967	3.0240876	5.7375089	3.9988592	2.8838252	1.2085273	4.0098929	4.0662157	4.2698805	6.3963234	4.7015704	2.0684208	1.212905	3.5919103	2.8079591	6.533464	3.6622207	1.2370468	5.3633398	1.7714199	1.5358486	5.6885598	4.6254804	1.4077966	4.49288	5.3444559	4.1569257	2.5350632	3.3300512	3.3283931	4.0001983	0.7066745	1.3082122	3.019324	5.6329877	4.4146378	3.1688839	2.364139
GSM2528653	2382	0	2.3777214	2.1136061	4.3346665	2.6016912	0.5154493	5.0607539	4.6903563	0.3696528	0.2111675	4.781421	3.7404381	4.1298364	3.236779	2.9358999	3.9803615	5.481868	4.1126215	3.2934255	4.4506277	3.974844	2.0176354	0.5356938	4.1189026	4.3414145	4.611974	2.2752388	1.6230988	6.0192802	4.75224	3.5483238	7.2465072	5.2359362	3.9495368	4.2752409	4.0268101	1.2824629	4.3897864	2.1259618	1.8182757	5.6593389	3.6693335	3.5458046	3.7351771	4.7642616	3.454373	5.1627516	2.1653343
GSM2528654	2376	0	2.885019	2.913811	5.551453	2.784624	2.756711	4.880938	5.838116	1.764569	1.936364	5.305866	4.114776	5.396613	3.772274	2.94863	4.479614	4.049053	4.371645	4.482835	6.665614	4.148966	2.676943	1.788898	4.557397	4.563246	4.341948	2.794252	2.864835	5.283843	4.883969	3.221917	7.810758	6.111788	3.167728	5.098864	4.743632	4.121937	7.009561	3.386696	3.32315	7.160196	3.551873	3.649832	5.905961	5.266079	4.029494	3.978085	3.12584
GSM2528655	811	1	2.6661111	2.8582971	4.9373232	2.1624261	0.9812517	5.0020062	5.5546546	4.201115	4.1653494	5.3720143	2.612655	5.4554497	2.9128633	1.4623978	1.8186218	5.3464119	4.2148671	3.4139315	6.5492217	5.5918068	1.2326146	0.8984285	3.4253599	3.6311864	5.0656791	2.0001176	1.6328673	5.8385819	2.542998	1.4010842	6.321082	4.7918907	1.6505251	5.8263897	3.284624	3.3987092	3.4497364	2.0926495	3.9947271	5.2354448	0.9329544	1.2208389	5.5894346	5.102813	5.0112127	2.499074	3.2414112
GSM2528656	866	1	3.0078429	3.0591159	4.4724807	1.8843134	3.0147521	5.1516596	5.2562048	4.0394063	3.3229273	5.4663757	3.0900388	4.5048152	3.2359136	1.572274	2.5934292	4.9559184	4.4679333	3.4537235	6.4941242	5.7097396	1.4661783	1.0272683	3.6498711	3.3244339	4.3828657	1.7250855	1.759053	6.8229279	3.3842198	1.4833481	5.7296691	4.2544534	1.5621952	5.8150511	3.617608	3.5842999	2.1466035	2.4445352	2.1736532	5.5811221	1.6471098	1.5122564	3.9965264	5.4742766	3.4173579	1.4575274	2.4370729
GSM2528657	2369	0	3.223654	2.860244	5.170568	4.421831	3.784872	4.529015	5.578981	2.532824	1.848757	6.225754	3.387888	5.187359	3.720281	2.862294	3.537904	4.647264	4.876219	4.193828	6.595578	4.282006	2.327873	2.468446	3.872532	5.222111	5.328863	3.287393	2.716976	5.023629	5.13563	3.344442	8.066674	5.326889	3.192251	6.265903	4.516386	4.319927	7.191877	3.168713	4.459874	6.562926	3.912534	3.355371	4.151685	5.250499	4.78528	3.739451	4.247
GSM2528658	2363	0	3.196367	3.418513	5.480564	3.226858	3.754108	5.417438	5.559	2.283554	4.856798	5.734371	3.509513	5.888725	3.692908	3.223838	3.307669	5.286003	4.481143	4.139864	6.451678	6.033735	2.482114	2.133935	4.083339	4.778729	5.142175	3.058561	2.707067	5.926911	4.398179	2.665914	6.616533	6.050502	2.951937	5.812318	4.616444	4.196114	4.939265	3.054682	4.175036	6.046808	3.184839	2.859787	4.831927	5.478746	4.68624	3.071343	3.102314
GSM2528659	2341	0	2.868432	3.548195	5.669488	2.687955	2.579549	5.478128	5.749074	5.149985	3.985344	5.894683	3.399054	5.524032	3.5592	2.8738	3.066991	4.721808	5.589181	4.618456	7.397083	6.263186	2.599027	2.646969	3.636951	3.592032	6.210083	3.228757	2.606403	7.8991	3.663713	2.495384	6.06585	5.523207	2.636423	6.626963	5.668129	4.419862	3.801999	3.179289	3.595399	6.327106	2.3884	2.321068	3.789334	6.195411	3.818819	3.10206	3.30161
GSM2528660	2348	0	2.6106442	2.5193231	4.072182	1.9924083	3.0942591	4.5962978	5.1642158	0.6510516	3.8592088	5.2775518	2.1795153	3.6829201	3.2400327	1.5997556	2.2358476	3.7725971	4.0736936	3.9594072	5.7607085	5.6239077	1.6374439	1.2049821	3.0574809	2.4338867	4.824397	2.4712864	2.0893845	7.4486621	3.0308578	2.0780677	5.4085485	4.9528938	1.1281918	5.3689581	5.081247	3.189616	3.6873451	2.421829	2.2805979	5.0798992	1.4609891	1.0667441	6.2202999	5.0475878	4.2464182	2.423598	3.2402141
GSM2528661	2340	0	2.669034	3.843046	5.620865	3.506615	5.533613	5.353455	5.518812	3.721993	3.719535	5.453167	3.306545	5.432887	3.480424	2.554115	3.448954	4.7875	4.91727	3.628247	6.38223	6.666161	2.765718	2.367506	3.663396	3.525966	4.831029	3.606721	2.76918	6.911594	3.947698	3.148908	6.461878	5.878635	2.369346	6.041818	5.383366	3.984404	3.47398	3.306021	3.692265	5.78303	3.068585	2.645301	3.297513	5.853648	4.27481	2.839877	3.764081
GSM2528662	2353	0	2.1922412	2.4557998	4.5427241	1.8528897	4.8620297	4.9049644	5.1834941	9.0970431	4.6574799	4.9720719	2.0328182	5.5394574	1.8111008	1.4228693	1.8033235	3.9069373	4.6288837	4.0203855	5.4039215	5.5465431	1.2681109	0.6735963	2.4297822	2.9909107	4.1365039	2.0044923	1.569602	4.3079496	2.2969995	0.9307733	5.5050107	4.7353988	1.8355161	5.2063228	3.3780671	4.1993281	2.8793945	2.4329492	2.5639913	4.299083	1.1454185	1.0044566	2.9007125	5.3441504	3.5523574	1.6224331	2.996705
GSM2528663	2335	0	2.0118251	3.1835336	4.2823589	3.5681073	0.3863484	4.4921775	5.642665	1.1790511	3.5939211	5.5418362	2.9842315	3.4120367	2.9618757	2.5515672	2.5749156	3.3902368	3.3877192	2.3904209	5.0226714	5.4998176	1.1683138	0.9701094	3.7018773	3.0159605	3.4069949	2.6671941	1.8071095	5.7794501	3.4424504	1.4071094	5.4697983	5.10585	1.3209042	5.0692317	4.9393657	2.6476473	3.135557	2.6072915	1.7622485	4.5927471	1.7845409	1.6057927	5.9502908	5.057745	4.2675228	1.9705503	2.9009296
GSM2528664	2339	0	3.227843	3.546205	5.887275	3.365105	1.987723	5.058297	5.082806	1.879824	3.623598	5.810071	3.455901	4.688913	3.832873	2.771099	3.797735	5.242454	4.87101	3.85132	6.27091	6.245052	2.687139	2.782169	4.228779	4.1038	5.043987	2.908132	3.33473	6.355931	4.713448	2.565237	5.983977	5.754742	2.883956	5.944398	5.373309	3.511495	4.870531	3.071452	3.607463	5.4898	2.673388	2.92201	5.017345	5.73985	3.857027	2.837816	2.770805
GSM2528665	900	1	1.9110996	2.015151	4.647673	1.9428873	0.683825	5.1935548	5.881159	3.3306499	4.0693839	4.3910915	3.500612	6.4283407	3.2631853	2.1130105	5.7355916	3.4773646	4.2773649	3.0251762	5.7529932	4.8060061	1.9012265	1.0862051	3.9355406	3.2194674	5.1543498	2.6799964	1.7210521	5.1144485	3.9056535	1.1043638	6.7611578	4.9177148	1.3483652	4.1149183	4.028537	3.6946162	3.3527415	2.934374	2.0718634	4.8162006	1.9630555	2.4095832	5.4670439	5.9207141	4.2792008	2.2939263	2.3046357
GSM2528666	2332	0	2.971348	3.698088	5.04876	3.292175	4.794513	5.277623	5.822068	1.926501	1.189633	5.133826	3.628001	5.888725	3.495475	2.491786	5.158075	3.726231	4.998411	4.962503	6.400338	5.250397	2.680492	2.813347	4.186716	4.973168	3.74143	2.169424	2.607739	4.409254	5.619737	2.900326	6.395708	5.748811	2.676154	6.277187	4.350838	3.927295	6.262809	3.344972	3.066685	7.465388	4.059057	3.657072	4.32356	7.211497	4.804403	3.113667	3.145476
GSM2528667	2325	0	2.4276967	3.4075283	5.0407133	3.0070407	0.5066258	4.7618414	5.7563878	1.1847758	2.643275	5.3923938	3.0840091	5.2833823	2.9861243	3.0363469	1.9928837	3.5372053	3.5203814	3.375781	5.3525682	5.64291	1.2035353	1.0981096	3.8196055	2.5784213	4.7797105	3.3321439	1.330659	4.5499745	2.9883767	1.3984474	5.4669809	5.1385577	1.4219799	4.5275796	4.5058043	3.3687777	2.1781364	3.0331818	1.5986898	5.2649985	1.9792775	1.7208199	5.0220864	4.737381	3.463314	2.6305503	2.9149598
GSM2528668	771	1	2.8463181	1.943295	4.7219854	3.2789806	1.5569334	2.9477301	5.210752	0.7480305	0	5.8346702	4.0208028	3.7344609	2.3713732	1.2974524	3.9124394	2.0331382	4.534485	2.3023252	4.2800888	3.662445	1.8230601	1.768842	3.7185811	4.5826881	3.4092756	1.7453259	2.0560387	2.7580786	4.2464454	3.9317712	7.1881237	4.563658	1.7363846	3.5096678	4.3066688	2.362795	7.0784399	1.8305228	2.7082377	5.7214493	2.5730433	2.9511004	4.3831383	3.6839074	4.0450812	2.5839195	1.6786768
GSM2528669	2321	0	3.147104	3.20138	6.156741	2.903701	2.601298	4.891384	6.296107	1.495072	4.720728	4.751234	3.642855	7.446492	3.781091	3.068958	2.444014	3.841381	4.767394	3.468023	6.94697	5.999487	2.63867	2.496334	4.237771	3.700735	4.84982	4.287744	2.811276	7.593571	2.909782	3.564465	4.87636	5.052252	4.326109	5.041538	5.628247	3.430866	3.510064	3.527838	2.453372	5.465797	2.197389	2.477095	3.182464	6.114207	4.249326	3.030512	3.345024
GSM2528670	2318	0	1.4475879	2.0887593	5.3997076	2.4659266	0.8427981	4.0050716	4.7629631	2.7011532	2.9104884	4.9252246	2.1666285	2.1574976	2.6512929	1.5140723	3.5391269	3.3475289	4.1536654	3.2245895	6.2021264	5.728878	1.2917493	2.3818514	3.9542373	1.4486589	3.041051	1.7968472	2.3305815	6.9237738	4.3271713	2.7241916	6.2129571	5.4799601	0.7161505	4.8838858	4.8926717	2.7092291	3.259443	2.7552636	1.7116178	5.0231917	2.6682193	2.7164081	5.4647538	5.4160029	4.5440189	1.0503477	3.4530149
GSM2528671	2319	0	1.413659	2.7614657	5.3217429	3.6061837	1.1523346	3.5673129	4.7747156	0.6687139	2.7867561	5.18843	2.3034889	2.1775814	2.7507819	1.7629589	2.6279208	3.8962619	4.9712337	4.8137999	6.078891	5.5516308	1.6011845	1.7867902	4.0473107	1.5703901	3.1416605	2.7687188	1.5319201	5.2770663	3.5745222	3.6611192	5.4221538	4.8793608	0.6240633	5.6804354	2.5541015	1.976365	4.0868366	2.8343458	1.8239811	5.2212068	2.1323674	2.0904028	4.2517221	4.2206378	3.8467303	2.5707135	3.4155193
GSM2528672	2318	0	1.7975023	1.7187149	6.1245822	3.3725213	0.6251116	3.0883859	5.1232915	0.7824395	3.5828165	4.9411897	1.7498563	7.347769	2.9630033	1.0100165	4.2967278	2.486242	6.8763107	3.1949512	7.6855897	5.2134608	1.5786188	2.0497128	3.4741137	1.0777058	2.8690043	1.9140678	1.9319046	10.3862713	3.5233319	1.2754046	4.8869041	4.8025243	0.492018	4.3028618	6.6569432	4.7134261	2.8493867	2.6687871	1.5274593	4.4935366	2.2922918	1.568122	5.8936025	5.1197621	3.7588535	1.5251686	2.6176529
GSM2528673	460	1	1.974112	3.0486189	4.6953843	2.2033773	1.5543407	4.6537843	5.1968145	1.0896318	0	4.5157524	2.9126751	3.3208473	2.6161951	1.3674535	3.2222121	2.6610161	4.4319432	3.7500578	5.7941984	4.3219739	1.357643	1.9537255	4.1090824	2.4001847	2.1357606	2.0050015	2.0414434	8.0194684	3.1153824	4.6255968	6.5576271	5.6659368	1.2386907	2.9027574	4.3600572	3.6523324	2.198214	2.7437637	0.8210612	4.7986697	2.0453034	2.7958582	1.1922733	4.2638566	3.7884083	2.6623752	1.6276043
GSM2528674	2307	0	2.5039404	2.3485428	4.835588	2.3120284	0.6052431	4.4880573	5.6807739	1.6828259	2.1814075	4.7777457	1.9959185	4.1626113	2.6118379	1.5181132	3.6131287	4.1291473	3.8926437	2.4552597	6.5646603	6.1319431	1.5626698	1.6419871	3.2508147	2.2456481	3.6886851	1.6157502	2.8608643	7.7699323	3.5480476	2.303724	5.1749965	6.0778517	1.1183671	5.1916974	4.6502145	3.4694432	3.9380411	2.839443	3.1634346	6.1549662	2.1302676	2.0598123	3.7924892	5.0353153	3.7837945	2.3853113	3.1373365
GSM2528675	2310	0	2.1895178	2.8896829	4.48095	1.8395155	2.1450688	4.5731392	5.4496528	0.5947089	4.4679507	4.6218593	2.9322167	5.117686	3.2338706	1.8958859	1.2014885	4.2552651	4.5545206	3.1619185	6.2146013	5.6799197	1.4748001	0.7357736	3.0580077	2.0487295	4.9157664	3.0857167	1.4061896	5.6724596	1.8431064	1.0924729	5.7599591	5.0016528	1.1357813	3.7894952	4.9551648	4.8062803	1.9047405	2.9757548	2.1478894	4.415825	0.5830974	1.1748697	3.1320335	5.1543295	3.9112058	3.0030772	1.9384118
GSM2528676	2306	0	3.119272	3.3464248	5.0428245	1.5745909	2.2038606	4.9010239	4.7770436	2.156142	3.0040899	5.6718622	3.0849585	6.0574975	2.9395037	1.8206855	2.3614872	4.8782573	3.9352756	3.3185486	5.6564128	5.3460786	1.3468003	0.9332022	3.9443361	5.068976	4.5958648	2.0699745	1.4900101	5.057881	2.3680987	1.9996667	5.9812399	4.5438957	1.744238	6.0207648	4.0109593	3.4216507	4.3287775	2.6045393	3.2647168	5.6261283	1.1219264	1.4116027	2.1922348	4.6182185	3.8225896	2.2969715	3.2628847
GSM2528677	2312	0	2.19102357	1.38378697	5.82520923	2.1044616	0.23335045	1.9830156	5.88250329	1.30707091	4.89766085	3.87327019	2.78895262	5.81575521	2.14874257	1.64146004	1.34298092	1.27316245	3.82755363	3.37680135	7.01395296	6.07335635	1.41642398	1.11902405	3.5874512	2.09167697	2.38558156	3.6108215	1.42091783	6.14027868	1.74810867	3.41689945	4.76914994	4.41980199	2.26667972	4.99610143	4.80817254	1.05346047	2.33345681	2.80769883	1.30764469	3.22811346	0.91945805	1.44339903	7.2933029	5.29353296	3.56384307	1.69631934	3.31009356
GSM2528678	2305	0	3.068549	3.155376	5.441872	2.909967	2.967331	4.69448	6.382079	3.912737	5.480574	5.331873	3.834263	5.716969	3.790434	2.582526	2.908917	4.4036	4.797192	4.197316	6.757049	6.76625	3.066342	2.467947	3.629968	3.182809	5.160891	2.847596	2.82094	7.23269	3.328335	2.661014	6.248024	5.312509	2.396353	5.190057	5.711084	3.602049	3.564128	3.612385	3.950549	5.827052	2.316587	2.530418	4.27936	6.439876	4.360541	3.351105	3.362535
GSM2528679	2305	0	2.4844727	2.1406723	5.1572834	1.9466931	0.6801518	4.4153447	5.1253595	3.3714219	4.6908879	4.3612106	2.1593841	4.4384627	3.5803684	1.6027312	2.6627247	3.9373956	4.4289506	4.2224878	6.9780848	5.3386608	1.6289555	1.6340055	3.3396589	2.2744758	4.2002518	2.5056339	1.7501463	6.5468026	3.0597096	1.1432033	6.1942898	4.8760131	1.0169881	4.3007016	3.6027895	3.6890623	2.8091559	3.1860789	2.9174215	4.5934446	1.6804478	1.3346753	5.4908406	5.5654398	4.2219398	2.1965197	2.92244
GSM2528680	2307	0	2.5813255	3.0010226	4.9996448	1.7140076	1.4310436	4.3813751	5.3450833	0.3527735	3.9355561	4.7927193	2.9643272	4.7899763	3.0706402	1.4748298	1.9051408	3.7724213	4.7116033	3.6291501	6.7075107	6.053035	1.7783118	0.9581982	3.2103557	2.5021993	5.3925609	2.0368491	1.5611559	5.6107993	3.0660408	1.3077502	5.835883	5.0437336	1.2230705	5.6035694	4.3296784	1.9852122	2.4653845	2.7956177	1.7588075	5.5843703	1.5785401	1.4840619	2.4507743	5.6414466	3.6571993	3.8329642	2.5922928
GSM2528681	2297	0	2.6207227	2.8188881	4.6460649	1.4740899	1.4194699	4.4200935	4.6661144	1.2934245	1.3957348	5.0140507	1.6059899	3.8640013	3.2767087	1.2042295	1.446992	4.2717827	3.9552091	3.3267571	5.0591913	4.4352419	1.0704748	0.6256374	3.4151769	3.5361523	4.1476796	2.3905882	2.9353175	5.4569306	2.0121235	2.4569213	6.1986533	4.8627405	2.5603012	5.0807811	4.0258275	4.5320116	4.0180741	2.1761487	2.9677137	6.2048429	0.9918771	1.3132255	3.7379023	4.1540819	3.5808864	1.7372959	2.9023585
GSM2528682	1472	1	2.5797263	2.4642763	4.464449	1.9137902	2.2109861	4.1638617	4.6727927	3.9693363	4.3335431	4.5418752	2.6772393	5.6180626	2.9623095	2.0787072	1.3803062	4.3375017	4.1229254	3.1423772	7.3772742	5.3906412	1.759271	1.1060241	3.3048337	2.3011226	5.7771859	3.1997299	1.5071671	6.7110953	1.6576701	1.248224	5.5657838	4.7931761	1.0571234	5.0012036	4.8914327	3.4500517	2.5272609	2.5925734	2.6570238	3.6624357	0.7437972	0.9357219	3.7157821	5.929385	3.6974487	2.3703422	2.4753776
GSM2528683	2277	0	2.5308602	2.6335745	5.3728805	3.151179	1.8289431	4.0781432	5.5014259	0.9127451	3.3657876	5.0539394	2.7930364	6.1777712	3.5044179	2.4801139	2.7113302	3.3539319	4.0624153	3.5705699	5.7689772	5.7135326	1.7533991	1.8038503	4.1896495	3.2398031	3.2326874	1.9578963	1.922532	5.672794	3.88626	1.7877035	6.2545594	5.2126115	1.4934721	3.9009463	5.0347048	3.3870045	1.3016447	3.0478096	1.1330601	4.6543118	2.2708547	1.9011323	2.2608043	5.1010253	4.4536776	3.3904749	2.6854395
GSM2528684	2277	0	2.0298403	2.5900314	5.3553063	1.6884315	3.5744754	5.3256149	5.5874781	1.5764604	4.9187329	4.7564938	2.8168949	5.6119507	2.8796648	2.0394154	1.4305657	4.0239037	4.3089191	3.4712702	6.3479081	5.152746	1.4211531	1.2627082	3.7484651	2.7411864	4.7428499	3.2295505	1.4775928	5.8318349	2.4321277	3.3587471	4.7973673	4.6817691	1.5400809	5.8261555	4.6333629	3.3179238	2.2091876	2.6016007	1.9085528	5.4821733	0.7404721	1.1713788	3.742093	4.9936258	3.5974369	2.0110226	2.7195439
GSM2528685	2276	0	2.4331117	3.0104096	4.8941422	2.0745299	2.1365022	4.7348157	5.2058436	5.9589648	5.0355565	5.0976698	2.7001248	5.0257809	3.1211285	1.8762765	2.0582477	4.1248122	4.5332259	3.5266639	6.7847134	5.2839061	1.4702711	1.0178646	3.4934954	2.0906497	4.801776	2.9482044	1.8870483	5.4308072	2.5897865	1.833193	5.333356	4.9399081	1.4152384	5.3700366	4.220111	2.9992199	3.3029244	2.9338211	2.6988676	4.2632633	0.8644214	0.9831499	3.9594238	5.6382173	4.0711094	2.422961	2.3771339
GSM2528686	2277	0	2.6428907	3.0016757	5.3216774	1.6544791	1.505438	5.3067056	5.4492313	1.4014455	4.0857601	5.3693813	2.9044412	4.7825045	3.5214887	2.1859678	1.9807523	4.6810609	4.4042121	3.7352273	6.2560807	5.1120757	1.5450386	1.208914	3.4423237	2.5336468	4.5168395	2.7739202	1.7228001	5.9767706	3.2225437	1.6115385	6.0103475	4.9892106	1.5793565	5.496414	5.1613704	2.9668763	4.194839	2.6028167	3.7145756	4.9033956	1.4959919	1.3716678	4.513881	5.3781721	3.7536958	2.0948999	3.0726823
GSM2528687	2278	0	2.889414	3.215383	5.110754	2.633251	2.619804	5.051395	5.411383	2.449055	4.324893	5.018166	3.440847	6.722988	4.089083	3.131508	2.272694	4.630494	4.91101	5.047455	7.877711	5.62936	2.725176	2.238316	4.155093	3.862826	7.98259	4.453895	2.317207	6.12606	2.618004	2.722757	5.809404	5.28258	2.623066	6.917589	5.9356	6.15362	4.358295	3.640115	4.424299	6.760449	1.680207	2.409983	5.658999	5.65768	4.411112	4.506807	3.767076
GSM2528688	1001	1	2.1267282	2.0441667	5.047675	1.9237397	1.9495439	4.1715099	5.1688838	0.9520369	4.3928677	4.94103	2.5757524	3.1752179	3.1932752	2.0091284	1.7304508	3.6137587	4.9113196	3.3009535	6.8300562	6.4072637	2.2206652	1.3565168	2.9654868	2.5516202	4.3821814	2.8568916	1.6744415	5.4974702	2.1607947	2.4923076	5.1700313	4.4871548	1.7627621	4.2875259	4.8995019	3.0838787	3.0405207	3.0935996	2.6630258	4.5083793	0.8446182	1.4920228	2.3766943	5.8816936	3.6789614	1.8765506	2.790638
GSM2528689	2271	0	2.6595377	1.7160704	6.2155647	2.5989854	0.8994852	3.3899803	5.4701697	0.6741546	3.5380606	4.8205886	3.2771882	6.0726238	3.2615249	2.194458	2.5923132	3.3382831	3.2685946	3.7083609	5.7591974	5.3108654	1.6844473	1.5257188	3.9355826	3.9004749	5.1464676	2.6793033	1.2244527	5.8892482	3.0469852	1.0957767	5.9487742	4.7672065	1.8008624	5.0619113	4.599913	3.4244123	2.6035975	2.7824941	2.6396973	5.0002924	1.7418142	1.7443184	2.1366394	5.6761086	4.1749324	2.8509698	2.7471024
GSM2528690	2271	0	1.9713106	1.8964249	5.1515919	1.7339607	1.7556477	4.0860889	5.2842447	0.8697779	4.5164986	4.7130045	2.8343351	5.9836238	3.4233583	2.3608707	1.3317161	4.1118986	3.9636925	3.8622677	7.0813772	4.470706	1.7606365	1.2443645	3.2213856	2.5813066	5.0699817	2.8569629	1.5034552	6.2418332	1.9669288	1.6712537	6.2893946	4.8373448	1.4104552	4.6117268	5.1709183	3.0613255	3.9592919	3.1046015	3.1806595	4.558997	0.9362711	1.2491433	2.6819743	5.8281758	3.9477889	3.243082	3.1022516
GSM2528691	2265	0	2.833494	2.876911	5.457206	2.658575	2.688465	5.051395	5.658605	4.63537	3.184234	5.728163	3.305173	6.823851	4.056716	3.048184	2.533428	4.776112	4.72128	4.056074	6.34515	5.344605	2.837123	2.55873	3.908029	3.308703	6.831912	3.227566	2.650409	5.788936	3.120588	2.284877	6.918465	5.439196	2.824402	5.355349	5.672317	5.017811	2.24321	3.57395	2.878536	5.420075	2.296003	2.454957	2.744867	6.26105	4.342967	3.474615	3.238574
GSM2528692	1076	1	2.6771856	1.5762446	4.8117255	2.10731	1.2625481	4.1825039	5.0518638	2.0251802	2.7309055	4.884924	2.6625613	5.4500469	3.6874286	1.7566445	3.3706541	4.6563811	3.9887116	3.1241678	6.3812217	5.1839778	1.9560922	1.3764579	3.6235214	2.9828444	5.1718263	2.083063	2.2698266	6.6411802	3.0111323	2.0919456	6.468569	5.313929	1.6198111	5.3931906	3.91796	3.9898628	3.1530041	2.9047871	2.9003911	6.059088	2.2262195	1.7180102	4.1655079	4.3580209	4.4502892	2.700724	2.7675143
GSM2528693	2266	0	2.2114438	1.8415665	4.5965498	2.3548713	0.3016326	5.0836296	4.297086	0.6018401	0.2158805	3.5851746	4.232455	4.2371264	3.1216695	1.2703168	3.860718	2.7722963	4.4665313	3.1208974	4.5974923	4.0769729	1.5539141	0.499118	3.8276769	4.047439	2.8365084	1.1146034	3.347558	5.3758855	4.6792631	3.2313184	7.2799701	6.4920368	1.6576414	3.7057471	5.5406407	3.4209654	1.5699353	3.2800305	1.5610914	5.9230136	3.6055278	2.7529092	3.0519292	5.0152979	3.5979949	3.0328085	1.6059917
GSM2528694	2276	0	3.254211	3.145369	5.631329	3.091238	1.907061	4.613382	6.1772	2.187345	4.109781	5.424624	3.854675	4.615945	3.925893	2.687023	3.820427	4.327899	4.556837	3.387835	6.607809	5.791212	2.67005	2.435463	4.13718	3.205672	4.259956	2.972635	4.463031	5.731603	4.164225	2.632098	6.635567	5.440155	2.917324	6.074429	4.492103	3.455667	3.804833	3.147375	3.799865	5.25185	3.141022	2.961536	5.309474	6.71358	4.465017	2.934772	3.748761
GSM2528695	2264	0	2.597717	3.153334	5.364035	3.599753	2.104972	4.768514	5.371373	2.098697	5.596088	4.711789	3.221427	3.355217	3.953458	2.73473	3.531527	3.816987	5.070673	4.636395	8.511069	6.583724	3.032142	3.182707	3.778315	2.745362	4.155407	4.145226	3.433963	10.460715	4.156263	3.250705	5.092325	5.428418	2.097538	4.761659	6.007336	4.175151	3.557121	3.896043	3.50156	5.27997	2.580447	3.046271	2.818285	5.975724	4.609838	2.152935	3.671993
GSM2528696	1793	1	3.038308	3.5029129	4.221113	1.7384174	1.7658723	4.8311929	5.0146306	0.7579028	3.1566729	5.5568025	3.0518868	3.7746675	3.0710189	2.7732873	3.1893153	4.0944745	3.8405218	3.471347	5.5966727	5.3410879	1.2232725	0.8172548	3.5998255	3.3738742	4.2763613	2.8890276	1.7234366	4.8889383	3.5083119	2.8692883	5.4875435	4.9905639	1.6693123	4.3914031	4.7816547	2.6734939	2.7574432	2.8258338	1.3072219	4.9136977	1.2528074	1.4117185	4.3824096	4.7071478	3.8530222	2.1704738	2.9518753
GSM2528697	2257	0	2.7035857	2.6315297	5.1245639	2.0007708	2.1142689	4.1646187	5.3524843	3.4466723	2.4844958	4.9220041	3.11527	5.0751371	2.801351	1.6344851	2.1294891	3.6261684	5.1925944	4.7855019	7.3284519	4.8517159	1.6960323	1.7099313	3.2462497	3.9011757	5.43186	2.3768083	1.5474998	9.6804429	3.7153629	1.9190183	6.7100783	4.7527368	1.3838176	6.7709681	5.3366958	3.9047653	2.9709	2.7717307	2.4633207	5.5012401	1.6398011	1.4182737	2.4492024	5.7477333	3.8661975	2.9213759	2.4396978
GSM2528698	2258	0	2.4288572	1.725878	6.3841324	2.1308395	0.8022587	4.2955283	5.3356273	9.9032069	4.3339124	4.5330798	2.3014713	5.9732348	2.3538869	1.7222943	2.6415134	2.5292853	4.3619274	4.3906154	5.2104751	5.815704	1.737634	1.4885701	3.462988	2.6031304	3.4788719	1.449526	1.9693386	5.0504221	3.9908851	0.7630011	5.0170712	4.8708978	1.4465575	5.6472765	3.2563768	2.3262124	3.1311756	2.582032	1.7528868	4.3063164	2.0682315	2.1305889	5.1700972	4.9868184	3.86953	1.9912563	3.0078975
GSM2528699	2255	0	1.9428231	2.0528945	5.1524639	2.5093509	2.3026691	4.5879189	4.9694178	0.9632314	1.8191187	5.0694399	3.3401957	3.8350221	2.8729333	2.0272793	3.3501679	4.0364473	3.8624644	3.0266116	5.3301487	4.0233983	1.6516703	1.0247731	3.8143507	4.5818304	4.5034674	2.1975985	1.7877445	4.2340799	3.1891355	1.1626266	7.1632418	5.1710978	2.2967267	5.0888334	3.8438909	3.9135274	7.3157676	1.5738798	4.4511984	5.5231367	2.2517373	2.4683144	3.0353766	4.6431211	3.7393697	2.5266374	1.9581011
GSM2528700	2257	0	2.0841798	2.7165903	4.9494886	1.470258	1.4524985	4.8022285	5.2373152	3.3774798	4.3892103	4.8924468	2.8459338	5.333476	2.8880483	1.670679	0.9780483	4.1540122	4.7222473	3.6938391	7.000157	4.3794549	1.3581123	0.8637419	3.1471708	2.4119214	5.5791283	3.4274642	1.5349819	4.9366013	1.1155177	1.348086	5.6881569	4.8186795	1.2870466	4.7677833	4.8892876	4.7055333	3.1011532	2.7134462	2.4146633	4.6242643	0.4963343	0.9805484	3.4900336	5.5298392	3.6755484	2.3050948	2.7783136
GSM2528701	2251	0	2.816952	3.386466	4.95671	2.864652	2.727695	5.05968	6.027718	2.069644	5.175737	5.663285	3.861247	5.071337	4.044065	3.352269	2.661958	3.936846	5.415498	3.262546	6.85951	5.969341	2.772824	2.139681	3.686615	2.893715	5.1326	3.988659	2.744685	6.899675	3.199089	2.612824	6.25356	4.972484	2.476774	4.786508	5.793813	3.410662	3.796226	3.493942	3.880452	4.324377	1.935377	2.11096	4.036835	6.316311	4.473313	3.301255	3.338792
GSM2528702	1780	1	2.879368	3.166998	5.290842	3.793719	2.780809	4.497053	6.138642	1.686862	4.677632	5.32969	3.69638	5.700702	4.072358	2.631407	3.475209	4.216302	4.839921	3.601837	6.27091	6.142124	2.430963	2.462717	4.12594	3.496619	4.958593	2.927206	2.675316	7.977261	4.349859	2.856996	6.053102	5.673028	2.542754	4.528878	5.683151	4.703622	2.927997	3.535768	3.107259	5.141462	2.579732	2.878299	4.737024	5.404795	4.719741	3.334938	2.880315
GSM2528703	2250	0	1.4977882	1.8482764	5.640003	1.6082878	1.2892577	4.002998	4.9177958	0.8121624	4.0347153	5.0282926	2.7043581	4.4512233	3.6213896	1.5597578	2.2046019	3.3053497	3.7958319	4.6181022	6.8983697	4.9544388	1.8416152	1.8391881	3.7605212	2.3723759	3.9252421	2.6519461	2.2166104	7.2513557	2.6345378	1.7807166	5.7239349	4.7977819	1.6133672	6.1250943	5.0813532	2.9103395	2.6329054	2.6271521	2.2994451	4.4200259	0.7911477	1.4127614	4.7484268	5.5356268	3.5417047	1.9626484	2.5527599
GSM2528704	1165	1	2.5545092	2.5501525	5.1565429	1.5299566	1.4864745	5.5985792	4.820197	0.8471711	2.5321224	5.0014569	2.7479761	4.5633969	2.5627253	1.7288699	1.7692612	4.7023672	5.0130417	3.5748028	6.6665037	5.4989705	1.1518435	1.342246	3.5347037	3.4936994	6.2433101	3.2910679	1.4255537	8.3930454	2.6473863	2.1332182	5.458741	4.788281	1.3399513	5.8709241	4.5148498	4.2358827	2.7589135	2.3125176	2.2705494	5.4903233	1.2975601	1.1761145	3.7351327	5.4175808	3.6370743	2.4294451	2.4307915
GSM2528705	2243	0	2.3089874	3.0054237	5.4039487	3.0385079	5.2823052	4.5184737	5.3944832	1.2581532	2.8115095	5.4638994	3.3216744	3.9827399	2.5927276	1.7074252	3.4951995	4.0344048	4.6272348	3.4997341	5.7096815	6.0135079	1.5775796	1.3381162	3.6738031	4.2447047	3.4601483	2.0826641	1.9110403	5.7009082	4.1502077	2.6481442	5.3599323	4.8749379	1.3927645	4.0431384	4.4202123	3.3716549	3.2584361	2.4050463	2.2355257	5.2859458	2.2274803	2.054716	6.4149104	5.6698406	3.5830322	2.3640318	2.189753
GSM2528706	2243	0	2.9103	4.480204	5.339551	3.09239	1.173272	5.463181	5.877225	6.455725	4.757993	5.933827	3.71457	3.106142	3.873416	3.680657	3.497736	3.859974	5.496351	3.861964	5.24013	6.353179	2.494116	2.728275	3.796153	3.590998	3.857718	4.192283	2.77489	5.619207	4.35258	2.197863	5.37471	5.377376	2.420726	5.250971	5.922471	2.565951	3.204129	3.950745	2.297855	4.284673	2.760728	3.075447	3.105028	5.901344	4.228412	3.444798	3.836326
GSM2528707	2235	0	2.4554346	2.4376476	4.6972719	1.7523608	1.1168845	4.5249336	5.3215454	2.156896	3.3143618	4.9002548	2.1587745	4.6271793	2.4214523	1.4097414	1.6629826	4.8862518	5.3092317	4.9006437	7.6654893	5.0816877	1.6513945	0.5598098	3.185154	4.0162045	5.2992849	2.484939	1.362698	4.9740923	1.528838	1.7728221	5.9072612	4.8745091	1.612517	6.8119389	4.8892931	4.4381355	3.8297953	2.4618679	3.7643987	6.2585649	1.1515846	0.8499165	4.9191025	5.6477531	3.4077675	2.5890539	2.5860873
GSM2528708	2235	0	2.95866	3.14376	5.608833	3.484516	3.101116	4.370959	5.518812	1.885742	3.809362	5.358404	3.422355	5.402731	3.395298	2.989846	3.144333	4.153474	5.150854	5.283086	7.021091	6.036184	2.394995	2.901409	3.532646	3.390839	5.75051	3.751854	2.761468	6.96885	3.691026	3.958904	5.581526	5.096455	2.012985	5.636037	5.609901	4.278936	2.814673	3.402324	2.944004	6.415632	2.706386	2.684241	4.118356	6.212061	4.537444	3.139133	3.489914
GSM2528709	2224	0	2.8652346	4.3225629	4.3156908	2.0383184	1.3975498	6.4283475	5.1154902	3.7945476	0.6076302	5.817191	2.0181723	4.5932952	2.6574826	1.9951655	1.5126864	4.690899	4.0917264	3.6779965	6.2934534	5.4623736	1.3350858	0.7337616	3.2715658	3.4185013	4.9096445	2.6260447	1.4050028	4.4559367	2.1164556	3.2195061	5.7786981	4.5000484	1.9820811	6.6286293	3.7795005	3.3030117	4.0400322	2.6613769	2.8400571	6.9960414	0.9671518	1.1492337	5.3179934	4.3552073	3.2947075	2.0290891	3.4632635
GSM2528710	2235	0	3.101235	3.995981	5.667667	3.579639	2.410481	5.198927	5.765804	2.940637	5.05593	5.338509	4.043459	6.241793	3.92954	2.701656	2.999919	3.910487	4.334218	3.447366	7.698653	6.546959	2.399627	2.393418	3.989212	2.846554	4.531381	3.70266	2.763007	6.897285	3.335357	2.580284	6.324797	5.056011	2.13908	5.085242	5.679811	3.517176	3.369818	3.5809	2.602775	5.013394	2.540401	2.304625	2.701092	5.755761	4.667211	2.99436	3.074563
GSM2528711	2059	1	1.9929195	2.1315169	4.9107701	2.7343154	4.2345149	4.0567063	5.2209159	2.6576281	4.1308392	5.0729526	2.2000925	4.5253927	3.2850652	1.7038774	2.9461406	3.6355537	3.9593581	3.6919692	6.2680567	4.7457312	1.261002	1.4620111	3.4445297	2.2013227	3.5652929	2.266712	1.8662468	6.2265381	3.7630001	1.7670896	5.3929951	4.941378	1.0992314	5.2977877	4.7740424	2.3045847	2.8953741	2.951293	2.9331187	4.4640224	1.5241097	1.859	6.2847744	6.0283778	4.1953537	2.3022737	2.9997926
GSM2528712	2228	0	3.122385	3.657561	5.129442	2.674944	3.667791	5.070896	6.399393	3.604791	3.607339	5.231617	3.37347	5.503173	3.92954	2.815626	3.859975	4.11499	4.779811	4.52448	6.105175	5.73006	2.451974	2.095725	4.061264	3.702881	5.792756	3.565536	2.887128	5.436014	3.208888	2.344871	6.857615	5.413053	3.46919	5.578316	4.699745	5.341299	3.339335	3.502321	3.385494	5.389541	2.643549	2.775888	4.916843	5.412664	5.073935	4.006163	3.06101
GSM2528713	2221	0	1.8665723	2.2339759	5.0264662	1.4967119	1.8556128	4.5853689	4.8683347	1.0421341	3.7074331	4.8329129	2.7912901	5.384472	2.975548	1.7619567	0.9957937	4.1165998	4.5473673	3.8804365	6.3398258	4.6494103	1.5084001	0.8378729	3.4115879	2.8229233	5.8488352	3.4610552	1.4456488	5.7161314	1.6069499	1.420666	5.9777102	4.9540778	1.9766982	5.1149544	4.7840735	3.8956114	3.0950404	3.0099399	2.5568164	5.2323872	0.6932203	1.0921945	3.8029397	5.5053142	3.8898406	2.7942573	2.6275364
GSM2528714	2221	0	2.666083	3.372703	4.95671	2.874721	3.877312	4.395434	6.072399	1.892136	6.189081	5.019803	3.685501	2.718209	4.29477	2.458123	3.717338	3.601772	6.206068	3.250139	7.174906	7.311406	2.979041	2.672734	4.075525	3.382285	3.731006	2.763079	2.62387	6.388863	3.707606	2.372172	6.244414	5.619009	2.043952	4.793632	5.524734	2.841871	3.173759	3.622836	2.585781	5.668542	2.667401	2.798645	5.508353	6.542175	5.20726	3.292716	3.374314
GSM2528715	2216	0	1.8720185	1.9731999	4.5604633	1.5550917	1.8717826	3.7222463	5.2676345	2.8631991	4.2617785	4.624835	2.6913515	4.8360484	3.350767	1.6242189	1.1506449	3.3850035	4.0534537	2.7964082	6.5924104	5.5604259	1.7047599	0.8630085	3.0716568	2.1992624	4.7580302	3.2634466	1.4691819	6.4138301	1.7738421	2.0321533	6.0252775	4.7389756	1.2053465	4.7008891	5.2412533	3.6580368	2.9435365	2.9511694	2.7356158	4.815719	0.6500384	1.1431994	3.8938093	5.5775518	4.0142458	2.4861742	2.6009873
GSM2528716	485	0	3.273926	2.617518	5.954857	3.3596	2.7577	4.551563	5.488993	1.99967	4.222734	5.722077	3.084321	4.813244	4.063682	2.424991	3.636835	5.252484	5.135869	4.069164	6.712459	5.6568	2.848906	2.608192	4.717726	3.432576	4.821728	2.959452	2.953074	6.668046	3.994977	3.330819	6.886058	5.849396	2.634702	6.715953	4.763779	4.414129	3.716578	3.185244	3.832337	5.536232	2.446883	2.595415	4.637618	5.936265	4.997774	2.741491	4.113977
GSM2528717	2216	0	1.615711	1.642067	4.6887585	2.730006	0.9935541	3.8688959	5.8429803	1.3296021	4.1920854	5.6171766	2.1118808	3.3475732	3.3670348	1.8055153	3.1811743	3.5263689	3.9490571	3.535802	6.3476282	5.738344	1.3895933	1.2902444	3.3077967	2.5653148	4.6166162	2.6055283	3.3753306	5.7876715	3.7468582	2.2284075	5.2924892	4.9783047	1.3139069	4.6488574	4.1717365	3.5562632	3.1034994	2.8005644	2.0806393	5.0812135	1.5345926	1.2946947	5.0898171	5.7013021	3.9434612	2.1907997	3.0092932
GSM2528718	2210	0	2.1649674	2.4650207	5.4011673	1.6103521	3.5223563	5.0117936	5.1700277	1.9841293	5.0762325	5.4105008	2.4794877	4.7534625	3.133169	1.8262215	1.237791	4.6817263	4.3687663	3.7292855	6.8058946	6.0113613	1.4526824	0.9362399	3.0734724	2.7683597	5.4638085	2.4979496	1.6347473	5.6758396	1.5289074	1.1918605	6.2529534	4.9354435	1.2754168	6.0119696	4.7049923	2.5823272	4.6215565	2.3674244	3.9056101	4.8318911	0.6395214	1.1521178	3.8637363	5.2385437	3.6260762	2.1319853	2.8674166
GSM2528719	2215	0	3.078482	2.873099	5.425805	2.25068	3.450963	4.79897	5.804585	2.759965	5.886446	4.776707	3.659995	5.829081	4.115385	2.824912	2.575029	4.234354	4.772245	4.534623	6.846839	5.366697	2.687579	2.528918	3.936125	3.194727	6.720178	4.190823	2.281863	6.320515	3.071675	2.201435	6.455663	5.581079	2.4008	5.128386	5.519517	5.053396	2.662563	3.56212	3.138105	5.261549	2.239916	2.574693	5.036271	6.014271	4.662845	4.034184	3.528865
GSM2528720	2214	0	1.2948908	1.7762394	5.5570726	1.6809585	3.8105811	4.2139346	4.538774	0.7531667	3.8088373	4.4700613	2.7332859	3.9419432	3.7008743	1.2381047	2.7925553	3.1275319	4.4440615	2.8579794	7.5911972	5.5860978	1.8517642	2.2872843	3.744131	3.192811	3.7147849	2.5029329	2.0990561	7.0723071	3.8890794	1.9572242	5.1250154	4.7584071	0.7263172	4.9496961	4.7979279	3.6199837	2.2255157	2.7255297	1.3772935	4.8330589	2.0419991	1.6287963	2.4682551	5.7750135	4.0778789	1.9812873	3.3393816
GSM2528721	2202	0	2.4012145	2.34666	5.8185247	2.4023095	0.7598855	5.4303901	4.5543526	1.1713113	0.3206414	4.7948625	2.7305646	4.7751911	2.9506542	2.1031838	5.0318955	3.1388871	4.0272621	4.1000376	5.2689402	4.4057738	1.3578074	2.1053274	3.6616187	4.0095756	3.9373754	2.1859648	1.7887099	4.6728983	4.0679585	3.0047752	7.023035	5.072229	2.7571221	3.9614084	4.3377219	1.6863223	2.4385561	2.2025627	1.9318957	7.0741951	4.0134892	2.8888511	3.5253046	4.4743512	3.0054636	3.5225771	2.6593018
GSM2528722	2195	0	2.4422068	1.7115084	4.8431594	2.5180542	1.3626416	4.0568065	5.6544594	1.7330607	4.1515483	4.9042541	2.4982805	5.3994173	3.3451477	1.8388381	2.8253419	4.0607579	3.9708199	3.1245381	6.2040756	5.9017644	1.7709068	1.0917795	4.0079774	2.6492887	3.9530846	2.27284	1.8752009	6.5849442	3.4691089	1.6692593	5.5496931	5.013225	1.610463	5.7217011	4.7336699	2.4908507	4.1452352	3.0914812	3.3618966	4.4972168	1.7392955	1.9450589	3.3893374	5.8608667	3.9506284	3.2057292	3.3501854
GSM2528723	2195	0	2.7431737	3.117455	4.4313993	1.4990677	2.8798899	5.1053368	5.0078526	1.3771695	4.0468623	4.7793174	2.9000739	4.6555857	3.7352165	1.9690323	1.3393906	4.7707501	4.1015057	3.0438469	5.7777393	5.2178447	1.8136098	0.8482572	5.5241994	2.3398993	5.555616	3.2089341	1.2655491	5.1050795	3.3051959	1.948658	5.6249693	5.2738668	1.8413026	5.2676714	4.3726352	4.1289712	3.0500261	2.5403896	1.8975233	4.6998266	0.8279415	1.4194693	3.2157295	5.2626276	3.9620692	2.5142952	3.0396696
GSM2528724	1525	1	2.7619804	3.1445005	5.0727353	1.2049685	2.3698447	4.9143406	5.716238	7.8505125	5.8558874	4.6325086	2.3199025	5.0705769	3.1638069	1.4589033	2.1974343	4.2966982	4.5202147	3.5843081	5.325016	5.2383894	1.2280707	0.9488046	3.5324517	3.0048138	4.4270657	2.540991	1.3292813	4.8788684	2.955346	1.5482566	6.3247335	4.9581389	1.6551873	4.9843906	3.3567045	3.9493971	4.3692668	2.3257599	3.3852479	4.3487036	1.0722547	1.7370649	4.3875956	4.9180345	3.7256499	1.9942347	2.5190153
GSM2528725	2186	0	2.5393799	2.4842656	4.9171679	3.0899742	2.657437	4.1948416	5.0364349	4.0793703	4.6650137	4.6961474	1.7378022	4.5493934	2.9449289	1.4656993	3.1453103	3.3976593	4.5825156	3.1043028	7.0236311	6.8703695	1.8906515	1.8121897	3.2901847	1.5826886	3.1352461	1.9833927	2.2783302	6.4329065	2.9342511	3.1106053	5.5510046	5.0188228	0.6855279	5.013175	4.5857613	1.7653269	2.1422768	2.3905839	1.0301933	4.3800782	2.4460615	1.1337504	1.0355029	4.6080132	3.6471682	2.2929984	3.5970215
GSM2528726	1355	1	2.9514047	3.6529659	5.5426243	1.6102014	0.837837	5.3097102	5.0107986	3.0834282	3.5931972	5.0650221	2.3652716	5.1463447	3.3044668	2.3129927	2.4210711	5.1691309	4.0695914	3.0211699	6.5580683	5.3192419	1.2255769	1.0292084	3.5985561	2.4507466	4.7329997	1.8102041	1.4033228	7.1342429	3.0627679	2.0209567	5.4910769	4.6872437	1.7060638	6.1526489	4.5601572	4.2126458	3.9226595	2.3113896	2.3142127	5.3770807	1.4708521	1.2405408	5.8866415	4.7095938	3.4461324	2.6675876	3.2237518
GSM2528727	1661	1	3.069906	3.288534	6.37688	3.167035	2.416154	5.972838	5.506809	3.023913	4.028563	5.618455	3.519702	4.404404	4.016378	2.615598	3.699612	4.941847	5.290755	3.966363	7.033027	6.760076	2.610172	2.404795	4.181277	3.534488	5.081627	3.17784	3.235065	7.782105	2.795904	2.608786	6.373523	5.425551	2.68726	7.433433	5.345552	4.085526	5.842141	3.328029	4.08828	6.239977	2.418883	2.473768	5.574879	6.098392	4.89392	2.958724	3.972782
GSM2528728	600	1	3.213841	3.285292	5.967153	3.542633	2.037711	4.431331	5.551651	2.323323	1.923619	4.583302	4.256459	4.710208	3.915402	2.67911	5.009409	3.85188	4.497302	3.600232	5.395749	5.1376	3.311122	1.682872	3.989537	5.404988	4.311822	2.326899	3.146722	4.4421	5.452973	4.313263	7.923114	5.763132	3.828474	5.144981	5.427848	5.265083	8.142415	2.990048	5.827629	6.591777	3.689987	4.034792	3.971703	6.629623	5.097318	3.49238	3.510595
GSM2528729	2189	0	2.723944	2.912918	5.72803	2.857208	2.836922	4.715124	5.98115	3.30493	5.966879	5.284658	3.49907	5.043756	4.354413	2.853433	2.337995	4.188222	5.150854	3.09983	7.544269	5.013199	2.648844	2.221863	3.832198	2.913532	5.572191	3.671778	2.930017	5.191455	2.589077	2.319371	6.301744	5.674171	2.477029	5.437645	5.939606	4.254	3.573328	3.818146	3.688035	4.262218	1.360218	2.037633	3.404411	6.33418	4.467755	3.846377	3.290936
GSM2528730	2189	0	1.688772	1.9452874	4.9206897	1.8944915	1.4641537	4.1255097	5.4163214	1.3828008	4.3276542	4.6351167	3.006012	4.6272642	3.5142044	1.238918	2.3690544	4.2878551	4.8428107	3.7896576	7.4932311	5.3391792	1.8104648	1.5670569	3.2505218	3.256603	4.2577398	2.2736205	1.4900273	5.6569659	3.9897453	2.178942	5.7044974	5.0292822	1.42362	5.2504845	2.6493293	3.2300368	3.5568349	3.0256544	3.3713334	4.8238598	1.8126474	1.3573747	3.4315147	5.6689695	4.2110821	2.6982087	2.8243953
GSM2528731	1762	1	2.4214497	1.8003426	5.0648059	1.3379647	1.0699334	4.2585819	4.7221777	1.4129992	5.0276426	4.2828677	2.7694389	5.3150698	3.353934	1.8921081	1.6550835	4.0931307	4.2538661	3.609302	7.2447102	4.8143711	1.8863084	0.8883269	3.0866536	1.9035885	5.1965517	3.1542335	1.5589015	5.3851138	2.1085322	1.0962732	5.4715214	4.8474051	1.3285942	5.0188104	4.9302548	3.660655	3.4195476	3.003078	3.2316578	4.3916351	0.6578753	0.9572833	3.8336795	5.9923642	4.2414355	2.6654393	2.9828194
GSM2528732	2179	0	1.6523285	2.7403309	4.4648955	2.5949959	0.5764928	3.8896318	4.8763636	0.9248867	0.2684983	4.6377479	3.4944661	4.7438789	3.5085525	1.904378	4.1320573	3.1860125	3.6019835	3.9981646	4.5640405	4.5998972	1.4577915	0.9334844	3.9226244	3.5927473	3.4913929	1.4109812	1.545021	4.0163354	4.8352544	2.3310863	6.8574558	5.2917951	1.7015842	5.1318674	4.6267637	4.9137159	6.3342601	2.6329967	2.2622769	6.222262	4.3590161	3.2639315	2.1102327	5.2041017	3.6246394	4.0845653	3.1265072
GSM2528733	1434	1	2.8318555	2.8303945	4.8079178	3.227626	2.7321734	4.4047965	5.3900216	1.4135263	3.2502769	5.3908114	2.3192409	5.7966247	2.4546748	2.0985631	2.1691252	4.1909062	4.126594	3.5442761	5.9662652	5.1071894	0.9457348	0.9356406	3.7127585	3.4155596	4.5518263	2.1080741	1.3902102	4.96793	3.2753684	1.7012619	5.2881705	4.6497239	1.394425	5.2026827	3.9467061	3.2790404	2.9579682	1.4816136	1.4697684	6.3459721	1.6263668	2.1324149	1.4257821	4.4367796	3.424861	1.7606744	2.0574898
GSM2528734	2175	0	2.2179511	2.7464274	5.7853187	2.7310878	4.5864053	4.5185564	5.0575529	0.860616	4.1812943	4.9213388	2.6308394	4.6827557	2.9978308	1.4292359	2.5391788	4.2495553	4.6316101	2.838194	5.9265931	5.6035554	1.5111444	1.2357811	3.8368137	2.5489693	3.558437	1.5367755	2.262151	6.8450362	3.3368848	2.1392761	5.2353147	4.5604514	1.1665829	4.5445564	4.2886064	3.3920396	3.6252049	2.1615824	2.4621461	5.2025319	1.9371493	1.5573134	4.4148642	5.0159871	3.9065147	2.1626431	2.6439452
GSM2528735	2172	0	1.7544431	3.1219967	4.8123705	2.3177902	3.5489827	4.9441829	5.5273907	1.1881737	4.5917447	5.1457124	3.2438501	3.4222135	3.7859553	1.7611249	2.07089	4.078814	4.0312677	3.5365807	6.0303611	5.1405956	1.4944701	1.1641816	3.4300519	2.2277593	3.8484367	2.6324883	3.5630496	7.4904532	2.7868703	1.8526721	6.1171353	4.967861	1.3073884	4.9463907	5.1887657	4.6110779	3.2095668	2.3450573	1.8298489	5.7256841	1.2448669	1.4837453	2.5971664	5.4093887	4.1171299	2.5303492	2.3461582
GSM2528736	2165	0	1.6960793	1.7085934	5.074378	3.427005	0.8662583	3.2619812	5.6208112	2.9918246	4.809756	3.7600852	3.2873865	4.3846956	3.189501	1.4807074	2.7636893	2.5913815	7.029893	3.29407	7.4717873	3.6542159	1.6524589	1.601639	3.4724896	2.5328768	3.9712276	2.2412224	2.281157	10.2446188	4.4864012	1.5936612	6.1834117	4.7584648	0.8062984	3.5240235	6.1855485	4.4794281	1.6830566	3.5095783	1.9694803	5.4617186	1.6526339	1.7270388	3.1824906	5.4910072	4.2890576	2.3792536	2.168052
GSM2528737	2161	0	1.677956	2.2324636	4.8319624	2.3130151	0.903186	4.5080741	5.2428759	1.8832172	3.9985565	4.990076	2.5853507	5.6055197	3.1540216	1.7242179	1.5574236	4.3119592	4.8871177	3.4131307	7.1065677	5.1517802	1.6279491	1.0564595	3.32948	2.9796663	4.9570844	2.8812496	1.4141229	6.8044946	2.1307315	1.8599159	5.6469652	4.8522651	1.6200908	5.8565814	4.9963415	4.7068043	4.4693793	2.9967221	3.6773995	5.3288573	0.9613708	1.3588698	2.9805411	5.5188507	3.7009244	3.0165944	3.2380784
GSM2528738	2158	0	1.0984206	2.0762509	5.3583307	3.1326338	1.1303144	3.9383116	6.1796049	3.7615205	4.1186421	4.1334276	2.2292207	2.2527778	3.1170639	1.4580673	3.1412169	2.8853281	5.1475766	3.9189299	6.4035236	6.3900323	1.3917049	1.8062508	3.309273	1.3994079	3.6005671	2.7184191	2.5266752	5.3930656	3.1391141	2.2415917	4.927683	4.7713321	0.7660241	4.5331523	3.0502729	2.9152553	2.7852738	3.2988495	1.9789562	4.3885649	1.3605104	1.9671907	3.4206623	5.6167786	4.1679576	2.0932435	3.2091152
GSM2528739	2168	0	1.712527	2.1940526	4.5858775	1.9865907	1.9651072	4.0883751	5.3715078	5.4165378	4.9193704	4.1940256	2.8855974	4.2951194	3.1197514	1.066359	1.1053673	3.3697084	4.6398337	3.7544748	7.384259	5.2664822	1.6891053	0.8029377	2.9798517	1.5556706	4.6625354	3.7376786	1.2409423	7.6724559	1.0904207	1.7708731	5.1498976	4.684934	0.925693	3.363972	6.1281248	4.9438493	2.9047525	2.4448221	2.8629545	3.8273231	0.4023473	0.7879925	3.9517765	5.8533725	3.6033922	1.6161616	2.0832288
GSM2528740	2137	0	1.647277	2.4701774	5.0665559	2.1239608	0.41461	3.8973386	5.315528	1.5934114	4.8693433	4.4035541	1.7582729	4.3425569	2.2849892	1.3040365	1.8261969	3.8449725	3.7900524	3.2787195	6.2875518	5.562314	1.2716976	0.8376133	3.6691146	2.0442092	4.2682742	2.6501268	1.8084027	5.0907284	1.3970749	1.1934885	5.4852944	4.7599121	0.8998283	5.3497158	4.7653616	3.1447982	3.5488741	3.1137018	3.1784787	3.4402706	0.684271	1.8666872	4.7535402	5.6393932	3.2958457	1.5876788	3.037994
GSM2528741	2133	0	1.790059	2.1696936	4.4427401	1.3522871	2.0210414	4.4984947	4.7723251	1.4131232	4.2277148	4.6752235	2.4099561	5.977842	3.2212895	2.2646351	1.4486579	4.0124968	4.6231929	4.3492963	6.8511984	4.9996812	1.8847741	0.9439309	3.665952	3.2890241	5.6196463	3.7587176	1.1549763	5.5045426	2.1201484	2.082	5.516169	5.3587221	1.3890576	4.2075162	4.9826971	4.1436916	3.4602301	3.0417271	1.824205	4.943558	0.5437709	1.4904108	2.8111453	5.7818578	3.914915	3.2561307	2.7044081
GSM2528742	2133	0	1.6808095	2.4005347	4.982674	1.7206013	2.6833826	3.9083292	5.3813633	0.7694557	4.646164	4.514328	2.9311371	2.216494	3.2753601	2.0710169	1.9443184	2.9299778	4.4302375	3.3379974	5.9875229	5.7074912	1.4582681	1.3547402	3.9130939	1.967923	3.5275271	3.0169421	2.0192866	5.4246559	2.522158	3.6474847	5.1564054	4.6053492	0.8197172	4.0223106	5.754208	3.4367787	3.5090228	2.7646059	1.8721628	4.6782381	0.9399165	1.6922046	4.1377126	5.2375458	3.6238352	2.0723774	3.4698357
GSM2528743	569	1	2.6600283	1.9714626	5.2289645	1.8416437	1.0539646	4.2397471	5.4305152	1.0721084	0.3342253	4.756911	2.0064024	4.1834713	2.553845	1.6189527	3.0272848	3.197789	4.7580179	3.7410665	6.7299163	3.9442278	1.6782836	0.5795124	4.1462108	4.7790464	5.5546045	1.7339474	1.9332693	6.2315622	3.145543	1.6327918	7.8723239	4.9307134	3.6698198	4.7926299	3.3890822	2.785818	4.369446	2.3124771	3.0718746	6.2184648	2.5164735	2.3490736	6.0798119	5.4708041	3.3057927	3.4577838	1.8666917
GSM2528744	2130	0	2.1552917	1.8538389	5.3887722	1.5245992	0.706744	3.8028748	5.1731436	1.1357081	4.5479585	4.5378976	2.8002742	5.5924718	3.3916626	1.8250045	1.3746453	3.2799884	4.5190234	3.8641749	6.9420721	6.0102284	1.4481918	1.4049288	3.7003074	3.7032397	6.0301085	3.3601087	1.8956503	7.5540206	2.7509167	2.9483232	5.2777326	4.3236577	1.0646512	4.8611427	5.4898537	3.7542322	3.043973	2.7833431	2.9264778	4.8510627	0.9778326	1.4179791	5.7987275	5.1293166	3.9610285	1.6491589	2.2984732
GSM2528745	1461	1	2.025403	2.9704022	6.444563	2.7727445	0.5391688	3.0931066	5.2807801	2.5255136	3.3053607	4.6128087	2.7146753	3.5218323	2.4884073	1.4724591	3.1006252	2.6006222	3.3181484	2.9659941	6.9259199	5.7581462	1.2977374	2.1264612	3.3344215	3.7288465	2.6563342	2.7891007	2.1662978	5.0750059	3.9520429	1.6907644	5.3995778	4.6801696	0.6275999	4.2157794	3.4082261	1.6632444	3.5305548	2.0863806	1.4963413	4.8673543	2.6834659	2.1399759	3.8543113	5.7076049	3.9970438	1.997292	2.4744214
GSM2528746	2129	0	1.3800856	1.542986	4.0127417	1.7391264	0.5039986	4.0042535	4.8227744	0.7935564	1.9233491	3.9657035	2.8464419	5.0040322	3.5819361	2.311203	1.1071476	3.5361827	4.0761747	4.6648753	4.4963804	3.9825835	1.5275743	0.7087719	3.8407798	2.8942267	5.5802284	4.0468985	1.7007756	5.2460634	1.0193583	2.3349956	6.536919	4.9051899	3.6882058	4.8094664	4.2781265	5.1077557	3.1064741	3.5565725	1.7724145	6.1335864	0.5905661	1.1621735	5.1436795	4.9073844	3.7777692	3.1079892	2.8649324
GSM2528747	2130	0	2.76571	2.902678	5.344557	3.77072	2.469659	4.625216	6.153184	2.951495	4.929407	5.33406	3.120618	5.294011	3.833161	2.626763	2.985548	4.407202	5.641219	4.707589	7.750104	6.752081	2.730924	2.343673	3.699177	3.986308	6.35676	3.444225	2.709036	7.909036	3.43373	3.001979	6.101551	5.135623	2.317087	5.137305	6.431456	4.389776	2.944704	3.737973	4.08828	5.545763	2.302763	2.220614	3.592951	6.425495	4.440289	2.985816	3.276755
GSM2528748	2115	0	1.9251384	2.2734517	5.5477762	1.3847539	1.7583212	4.0994225	5.6531993	1.0279097	4.0544522	4.6384244	3.1731802	6.0333284	3.4175405	2.4718127	1.3424982	3.7676299	4.3165819	3.8834221	6.4169001	4.878429	1.6570639	0.8820346	3.0664665	2.1769588	5.3816659	3.2890613	1.5459701	6.6924182	1.7624992	2.4031829	5.5621503	4.151881	1.4816954	3.8008697	5.8888772	3.9433582	2.1370763	3.3024204	3.2098346	4.3940639	0.5998744	0.9056809	4.0622383	5.5084657	3.8991523	2.6652384	2.3892878
GSM2528749	2119	0	2.1725447	2.0100831	5.2391708	2.4819886	0.8861094	3.990787	4.9009405	0.593511	4.3584703	4.7833687	2.6624406	4.330181	3.2299601	2.6186587	1.6604568	3.6237127	4.5944886	4.6523463	6.8739625	3.0776594	1.5114529	1.2567132	3.7527237	3.3883943	4.8800754	3.4034927	2.3109385	7.5670957	2.3658128	3.8493892	5.1153636	4.4601255	1.2995749	3.7206572	5.579351	3.6154186	2.3948952	2.7673779	3.0585474	4.7640852	0.9952907	1.3674448	3.3156134	5.1690704	3.6433333	2.7125668	2.6310578
GSM2528750	2091	0	1.9025054	2.5551686	5.1301556	1.9052583	0.5236823	4.8359551	4.4160861	0.4010231	0	4.2997765	2.9937894	4.9924578	2.96859	2.0836271	3.2548975	3.2177378	4.7845366	2.8474098	5.6767437	5.9246457	2.2874882	2.2541897	3.920832	3.883674	4.4835603	2.0918375	2.3782991	6.4402782	4.5784455	2.6769745	6.6136048	4.4117873	2.3866072	6.2353962	4.3407828	1.5102874	0.1682105	3.6143674	1.3725178	6.4253078	2.8424296	3.0735597	4.4946947	5.5413417	4.1953805	2.7857834	1.9422493
GSM2528751	2118	0	2.1484058	2.7528624	4.7654012	2.7070515	2.2679865	4.8717524	5.2264603	4.9144146	0.7952642	5.4260685	3.6488925	5.6049905	3.1507	2.2410531	3.1842025	4.0780036	4.080247	3.8810933	5.8424486	5.2234733	1.8574802	0.714658	3.907387	4.1440415	3.7830118	1.7212067	1.3673518	3.4411127	4.6876276	1.2304442	6.1895834	4.6780737	1.6269464	5.9650514	4.3886358	2.3508493	6.4260999	2.3913611	5.3433138	5.7420458	2.1244455	2.6624155	3.8941973	5.0159347	3.7610457	1.9399619	2.7209918
GSM2528752	2112	0	2.1576895	1.9097473	5.8426403	2.1591715	1.803341	3.8487399	5.1447408	1.0341415	4.645059	4.7732595	2.6509926	5.4755271	2.8000212	1.7974834	1.2784958	3.7628241	3.7540919	3.4324708	6.6697356	5.2966507	1.5161255	1.0784249	3.6854542	2.4962217	4.1834857	2.850963	1.6882072	6.6538208	2.1000667	1.7455371	5.6258169	4.6015681	1.2207255	5.338224	4.9842982	3.7962303	3.9797697	2.7110091	3.372369	4.4606234	0.6273158	1.024427	4.1083492	5.5523496	3.7939305	2.5653372	2.5188451
GSM2528753	2110	0	2.5040823	2.4489501	5.8381545	2.3608831	0.6806713	3.8267201	5.8553872	0.6011947	0.5554813	5.1213294	4.2620037	3.7049776	2.7515137	2.2616489	3.9109768	3.1913088	2.8821186	2.3812096	4.7648867	4.4197557	1.6319844	1.2381522	3.9593504	4.4221955	4.0246671	1.780259	1.4355367	2.7834967	5.4901532	1.5302112	7.175505	4.8971399	1.2786737	3.9508954	3.9734245	2.6012726	7.1184114	2.4590186	2.9324477	5.7644781	3.8720915	3.0816691	7.2872498	4.767351	3.7053999	2.0516017	2.2363266
GSM2528754	2111	0	2.860778	3.274145	5.619139	2.531962	2.349797	4.896886	5.710638	2.250334	4.87509	5.50242	3.767662	6.426892	4.045632	3.304095	2.553561	4.6869	5.086617	4.552488	7.378233	5.441092	2.797081	2.323854	4.022252	3.692558	5.615659	3.68764	2.211916	6.505167	3.02172	2.665914	6.303612	5.372669	3.008331	6.249208	6.091361	4.099269	3.816029	3.709126	3.111997	5.163779	2.037693	2.376803	3.371025	6.235402	4.603184	4.066306	3.572297
GSM2528755	2103	0	1.8673055	1.5766688	5.0456215	1.6358847	0.6383629	3.867856	5.1088042	7.3131311	4.5892928	3.8364011	2.7626691	5.3494137	3.1122138	2.225251	1.2035986	3.8442381	4.4626177	3.9069665	6.7001312	5.2381074	1.7065842	1.098032	3.7515613	3.0848077	5.69592	3.7896858	1.4993184	5.9345106	1.7207202	1.3292761	6.0067634	4.5147579	1.9834654	5.1649126	4.6404315	4.8352181	2.3460189	2.9631172	1.8563516	5.4838692	0.6645079	1.0158371	2.8460654	6.0521501	3.8429919	3.2287546	2.9979677
GSM2528756	2102	0	1.7906941	2.1762261	5.8676404	2.062746	0.5024068	4.0394199	4.9591872	0.3830619	3.2016805	4.8556848	2.7781253	4.0296563	3.3074861	1.7874854	1.9789564	3.9415707	4.5686209	1.5794249	7.1620216	5.3237649	1.4570627	1.6593939	4.1717515	2.5222317	4.3998854	2.3680562	1.7585306	9.9837755	2.7115634	2.5437563	6.2398706	4.8673435	1.3953952	5.796791	5.8085775	2.5940578	3.9722658	2.9734721	3.7071082	3.1014252	1.2851737	1.7171497	4.0487911	7.1310008	4.0267924	1.9997532	2.7305319
GSM2528757	2098	0	1.3097344	2.3435518	5.6616437	3.0717086	1.6412003	4.1307676	5.7056882	0.3435671	2.9794782	4.9700284	2.9896622	4.8121176	3.0257625	1.7353996	3.3384426	3.0299552	5.0217417	2.6949306	7.2541794	4.7902325	1.7008822	1.6851311	3.7667515	1.4584963	4.8803337	2.6619349	2.3936564	6.4417045	4.1428878	2.3387787	5.0858581	4.9723941	1.1914115	5.9412119	2.8059474	2.3908915	3.8074492	2.4819795	2.7903725	2.8166713	1.0997428	2.9091719	2.6406576	5.8325073	3.9530629	1.8565628	3.1422355
GSM2528758	2105	0	2.707185	2.61395	5.600265	2.472066	1.825219	4.660198	5.663883	6.875774	4.922588	4.379083	3.60026	6.439697	4.133108	3.290513	2.171637	4.630946	4.858868	4.366727	6.942471	6.039834	2.79842	2.375418	4.277361	4.216692	6.414428	4.370785	2.529035	6.668046	2.360864	2.45938	6.972885	5.323241	3.382731	6.302553	5.659856	6.405457	3.469432	3.669908	3.04262	5.143438	1.447287	2.209925	3.516156	6.531691	4.605586	3.856326	3.472315
GSM2528759	2103	0	2.697772	3.182331	5.364762	3.160097	3.595025	3.91651	5.490193	2.00237	3.768915	5.290893	3.575114	5.577947	3.414865	2.912683	4.702057	4.338562	5.676422	4.047351	6.731806	6.976517	2.561788	2.686124	4.531223	4.463187	4.033226	2.264329	3.357338	6.838449	5.35238	3.164867	6.397753	5.411136	2.401796	4.856331	5.249602	2.910605	3.827719	3.483903	3.538355	6.867475	3.689218	3.289114	2.404792	6.220486	5.027218	3.194025	3.225645
GSM2528760	2097	0	2.595016	2.7138966	4.7224629	2.3928144	2.2075873	4.9022598	5.3653881	8.9056429	3.6398219	5.3466947	2.5229648	4.9736491	1.976313	1.3067849	1.3885638	4.0839792	4.8779598	3.7964508	5.6605762	5.93549	1.4421648	0.8301024	3.513083	3.5271693	5.5849454	3.1458948	1.4521572	3.7823432	2.0127232	0.9836748	5.2404165	4.4841568	2.0166333	6.3905774	3.581144	3.498127	3.4151465	2.5630733	2.5585372	5.1637949	0.9866418	0.980974	4.2024226	5.1453716	3.5015535	2.4915144	2.7447423
GSM2528761	2096	0	2.160571	2.4374097	4.4907893	1.4664103	2.1769967	4.6744969	4.470469	1.9356971	3.113084	4.7600784	2.8096173	3.2027173	4.0539588	2.594192	1.7328814	3.764869	3.7775588	4.1945975	7.3793037	5.3309521	2.121391	1.3487976	3.461958	4.0961321	4.8050522	3.198895	1.4376942	7.1329123	3.3922455	2.2347379	5.94996	4.5514477	1.5081337	5.6110058	4.5324983	2.8532441	2.7192634	3.0320029	2.672467	5.2600878	1.1021532	1.4772773	2.4523068	5.482667	4.0968689	2.3886137	3.0745989
GSM2528762	2090	0	1.9629469	2.6691901	4.7193703	2.4421274	1.6646201	4.162923	4.8685197	0.9295117	2.9939429	4.6770862	2.1270425	6.2382222	2.2856912	1.7844768	1.7072784	4.4200287	5.5718164	4.4175931	7.688893	4.3709097	1.7331784	1.1900829	3.2731192	3.998517	5.8695701	2.9867581	1.3222453	6.4226723	3.3659418	1.488082	5.4986825	4.5807117	1.3365102	7.7808126	5.1508947	3.9418293	2.7746196	2.7465477	2.2713881	6.2135877	1.3686562	1.1412296	2.8611177	5.700779	3.6052315	3.2105172	2.2939941
GSM2528763	2090	0	2.2597051	1.8130064	4.9455323	2.2815088	0.648703	4.7468587	4.4925062	0.7843315	4.3869425	4.3568723	3.0387723	6.277754	3.1836508	1.6495365	1.9314325	3.6273925	4.7175365	4.1680665	6.844967	5.957344	1.1161638	1.5066847	3.7912578	3.3729485	3.443331	2.3997874	1.4826838	7.0490353	3.1315479	3.7266221	5.0973232	4.4296426	0.4951146	5.3942058	5.481493	2.5038305	2.1524679	3.2267194	1.7183382	4.2974335	1.4350682	2.1451219	1.5236778	5.3030539	3.5100593	2.8514417	2.8620468
GSM2528764	2091	0	1.7346683	2.5617128	4.871799	2.9711111	1.2328867	4.6985519	5.4927896	1.183872	3.869167	5.1403846	2.6952119	4.8583454	2.7527503	2.0446071	1.9799914	3.6350629	3.8020592	2.9761202	6.9189634	4.5377921	1.5492002	1.3598405	3.3151995	2.808203	4.3317315	2.9049585	1.7615219	5.8781409	3.3100105	1.6804984	5.7536206	5.0203094	1.5716218	5.4103183	5.2964922	3.5014445	2.1457518	2.6423045	1.6332768	4.5698989	1.8543106	1.5915297	2.1030493	5.2309216	3.8230532	2.4489079	3.2244603
GSM2528765	2091	0	2.2076441	2.2678286	5.089025	1.5322302	1.2008213	4.1540145	5.4521544	0.5658962	4.3835295	4.4800137	2.2677119	5.2098173	2.8059418	1.8552115	1.4631017	3.7512677	3.9077769	4.2500332	5.9227731	5.8355941	1.5537277	0.8903514	3.5514906	2.1338204	4.8568664	3.3776425	1.7069587	6.1019107	1.7801207	1.5499515	5.6040438	4.7355445	1.3299291	5.4061536	5.3925534	4.000853	4.2557969	3.4335974	3.4242186	5.13526	0.8580321	1.2097537	4.0275286	5.3045333	3.884602	2.2036186	3.3422836
GSM2528766	2089	0	1.8685004	2.0195834	4.7922328	1.9738005	2.8456894	4.2324902	5.0972735	4.0392748	4.2378343	4.6921845	2.9093341	5.3945702	3.305442	2.0973769	1.1994469	4.1298959	3.8745723	3.9558935	6.5261282	5.1017937	1.6117416	0.948211	3.2976917	2.7540499	5.4542088	3.3664593	1.7453699	6.1728316	1.7418917	1.3986955	5.7841162	4.9666416	1.6855231	4.528818	5.2003841	4.8797032	3.051338	3.0631609	2.4293073	5.0527442	0.885582	1.2853262	3.2691218	5.5702842	3.8869738	2.9389113	2.6870449
GSM2528767	2088	0	1.8864596	2.119745	5.3244588	2.1957332	1.934098	4.2368959	5.0135457	5.555122	3.5940664	5.1811013	2.4226736	5.1116847	3.358432	1.9908531	1.4403326	4.4429407	4.0861709	3.0026227	6.8324209	4.5857801	1.3650241	1.2764964	4.1095974	3.1035614	4.5937172	2.6072083	1.9948915	4.6685568	2.0745598	1.0940207	5.6405238	4.7782546	1.3382405	5.9666445	3.8307811	3.901997	3.0167683	3.0423021	3.4321141	5.5817266	0.9493444	1.1285364	2.8041898	5.7812454	3.8534604	2.6421671	2.7350826
GSM2528768	2091	0	2.0839063	2.1629913	4.6464995	2.4250251	4.3228322	4.280474	5.569424	0.4784489	4.9606583	4.8504006	2.9737104	5.431092	3.2589039	2.0362397	2.0363257	3.7168545	4.4297174	3.392479	5.8844944	4.9499999	1.8448509	0.9778365	3.3156648	3.0094715	4.6080981	2.2010865	1.6366414	5.7686116	3.8802068	1.0146065	5.5040757	5.3067458	1.7136348	5.7020321	4.9820201	2.1379462	3.6133582	2.7885874	2.7584536	4.2597536	1.28323	1.5092365	2.1737632	5.5850155	4.1196613	2.7078086	2.5903198
GSM2528769	2077	0	2.017077	2.5202337	5.4557826	2.5126772	3.3342525	3.9077925	5.3082951	0.4421318	4.7287295	4.5642172	2.6584303	3.556575	2.6259624	1.9565905	1.9803963	3.2433589	4.5354983	3.9629839	6.577654	4.3752947	1.3494613	1.4685839	3.075487	2.1482421	3.2960548	3.010608	1.7425618	5.9042473	3.1345322	3.2734403	5.3393891	4.335705	0.7195548	4.5788019	4.434855	2.496137	2.520056	2.6293425	2.4840301	4.8910446	1.0593967	1.412575	3.6866634	5.3370564	3.6265067	3.6565809	3.1301884
GSM2528770	2075	0	1.7965668	2.2284445	4.6462609	2.6420958	0.7772398	3.7430611	5.0263404	0.6207722	4.4996126	4.2076249	2.6154344	2.3168404	3.5021687	1.615219	2.198937	3.1723948	5.0517615	3.3539823	5.3944289	6.1897169	2.5165487	1.9758835	3.2661377	1.3931541	3.904548	3.6244438	1.6773418	7.0359862	3.6441764	1.5627719	5.3920384	4.944954	0.7454043	4.1916721	4.7987586	3.0492635	3.4101897	2.2569823	2.2249542	4.118912	1.6062089	1.5261221	2.2343217	6.3391702	3.8108029	2.6218914	3.0202686
GSM2528771	2077	0	3.208945	4.011114	5.460308	2.991089	1.742319	5.831153	5.529646	2.130564	3.190746	5.813417	3.685259	5.364517	4.044683	3.763553	2.960463	4.76095	4.398341	3.829478	7.030641	5.967012	2.562009	2.476674	4.179112	3.580463	5.009677	3.530619	2.421052	5.281549	3.251723	2.710465	5.82801	5.161037	3.098162	5.246818	5.647565	3.540961	3.381682	3.345968	2.889811	5.40663	2.528003	2.259651	2.519102	5.880627	4.56011	2.72309	3.699092
GSM2528772	2089	0	2.1493292	2.7330045	4.7402067	3.3949682	0.7273675	4.5814513	5.4496153	7.1792622	5.5586678	4.6063896	3.1262433	7.1040252	2.6068598	1.7581236	3.0626188	3.446062	5.0771179	3.5450358	5.6689803	5.6855242	1.1014593	1.1587459	4.0077198	3.4885152	3.890874	2.0937222	2.0372014	5.1994143	3.9811647	1.1412566	5.0416567	5.3312117	1.5496724	5.5403088	3.8763703	2.9906089	3.4910543	2.9734052	3.0102582	5.2157167	2.1220365	1.2165534	4.0409873	4.9955126	3.9964242	1.4279933	2.3200176
GSM2528773	2070	0	1.9873632	1.7359182	4.6353162	2.5876751	3.4048115	4.1225684	5.6462627	0.5940547	3.0095427	4.4775986	2.805644	6.1444112	2.3801683	1.6803555	2.0696846	2.7464471	3.6934324	2.7904612	6.3728314	5.3530112	1.9155821	1.3445726	3.943391	2.5999552	3.5839252	3.1136074	2.1580911	7.2727074	3.5493648	4.0684235	4.7785033	4.9610695	2.4126802	5.1193422	5.5578337	3.2254783	3.3331105	2.7134839	1.9378483	4.0897968	1.3071281	1.7876378	5.7643288	5.2748505	3.7927085	3.0584209	3.2339821
GSM2528774	2063	1	1.9417596	1.7729971	5.335598	4.7151806	0.8895256	3.9132741	5.4409062	0.5871093	1.2899081	4.5209403	2.3508518	4.6649321	2.9083313	1.2274163	5.4542831	2.867496	3.8828184	2.6954025	6.3768697	5.8719532	2.2143731	2.1547633	4.1518026	2.0808878	3.8675614	2.0186441	3.5081955	9.4573709	4.58494	2.51558	4.6100177	4.8218268	0.9941137	5.966889	5.4991364	3.4496214	2.5609122	3.1820349	2.4042185	5.4122422	2.4897784	2.1486184	4.3180206	5.9036342	3.6660732	1.9399265	3.0322443
GSM2528775	2068	0	2.2761815	2.4122849	5.1826135	1.7512492	2.1696793	3.9167652	5.1224368	1.8330441	3.9230961	4.6308003	2.6507876	5.4188837	2.7718769	1.4718898	1.3771544	3.7986894	4.758648	4.1406954	6.9527982	6.0141686	1.4481108	1.1891994	3.1038567	3.4189705	5.1956721	3.2465323	1.4639868	6.1324615	2.5767317	1.0896451	4.7796771	4.8472672	1.2257532	5.8405905	4.3485454	4.0939604	3.3296282	2.6913557	3.1197991	4.8410581	0.5931572	1.2804339	5.0934501	5.2520333	3.6207547	3.0020299	2.7875574
GSM2528776	2062	0	3.092556	2.918037	6.332023	2.888434	2.507048	3.976307	5.82932	2.902077	6.049337	5.065926	3.444854	7.014962	4.249271	2.981821	2.524223	3.754706	4.865346	4.649043	6.782934	5.000433	2.899224	2.460485	3.827136	3.068301	5.777022	3.752735	2.613264	7.42169	2.83429	2.292287	6.114695	5.163424	2.438928	4.405012	6.130953	3.896171	2.906174	3.825996	3.320721	4.851285	1.60594	2.405707	3.698539	6.534257	4.46113	3.474615	3.32067
GSM2528777	2068	0	2.0691071	2.1083535	5.1000082	1.7480407	3.2734603	4.1854276	4.9176173	2.6110817	4.6170025	4.2005052	2.6996644	5.2689892	2.8295786	1.5498553	1.4330661	3.4995452	4.2921585	4.1312641	6.9528244	5.0872045	1.6981619	1.0413716	3.2080289	2.2853467	4.9743006	2.8311796	1.3989614	5.7722918	1.7833308	1.0685433	5.5189825	4.8718349	1.0694676	5.6432594	4.831633	3.8221247	1.4657497	2.9197461	2.0606162	5.2061303	0.735761	1.3287801	3.8632774	5.4763117	3.7970544	2.7372898	2.5819112
GSM2528778	2069	0	2.2730226	2.3899098	4.591692	1.2283563	2.3438851	4.5668674	5.6684735	1.7232119	3.7146146	5.0366682	2.5663314	4.2873985	3.0307981	1.5244766	2.2677653	4.3620034	4.089844	3.2967856	6.0596124	5.8413307	2.1179878	1.0118472	3.3497598	2.4564687	4.7578363	2.8771493	1.5876663	4.6607732	2.3138594	1.5044825	5.5946708	5.3455027	1.7993016	3.8713033	4.0537133	3.8006969	3.2934349	2.6199741	3.5917743	5.1191151	1.0199556	1.3342012	5.5048679	5.4029163	4.1787014	3.152313	2.6867657
GSM2528779	668	1	2.66372	3.98035	4.867986	3.550638	2.606479	5.138567	5.26809	1.953532	1.755235	5.643491	3.485066	3.790596	3.654689	3.072813	4.0409	3.865703	4.502239	4.238402	5.862646	4.939306	2.351485	2.566664	4.345965	4.131578	4.092195	3.692476	2.731445	5.373225	4.394302	3.069095	6.562974	5.355073	2.879258	5.686864	5.289369	3.686791	6.023443	3.472067	2.829748	5.972359	3.611465	2.962485	7.226187	5.371392	4.021341	2.98192	4.10155
GSM2528780	2068	0	2.1863196	1.9408592	5.5274576	1.8465284	2.0519843	3.8689631	5.6747144	0.3806042	4.5136132	4.1980555	2.770501	6.237911	2.834508	1.6145019	1.7942094	2.2395	4.1984108	3.0060406	6.3860274	3.3880094	1.6480242	1.407741	3.9264594	3.5872376	3.6819924	3.1711726	1.6345154	6.1678062	2.8971079	3.5519864	4.1517879	4.5435427	2.2247702	4.8198578	5.2764706	2.3232956	2.5381875	2.7771322	1.599293	3.7799356	1.4307864	1.5539646	3.9359755	5.2234966	3.5636377	3.1010777	2.9592125
GSM2528781	456	1	3.008327	3.119379	5.656111	3.315771	3.169797	4.943383	6.17154	2.248013	4.205659	5.445935	3.806551	3.879561	3.672655	2.384674	3.929987	4.464405	4.351284	4.294305	7.378233	5.837153	2.555582	2.766317	3.653014	4.008135	4.498351	2.922812	2.796053	7.684177	3.710613	3.530652	6.799266	5.676442	2.284804	7.242146	5.774852	3.845992	3.701128	3.284754	3.190746	5.429579	3.227855	2.535159	2.765889	5.833519	4.907205	3.43878	3.906892
GSM2528782	2055	0	1.8328519	3.1488349	5.1612023	2.8882287	1.0707326	4.6696747	6.3040239	1.479274	4.3139714	4.4638199	3.195103	5.2588594	2.9105193	1.643799	2.7245742	3.6218644	4.2160247	2.8990506	4.8656423	5.901975	1.1183894	1.2539638	3.965408	2.9233994	3.3187459	1.3694595	1.224852	4.2830888	4.0880248	1.3700191	5.8806642	4.8755215	1.1380275	5.8589166	3.0592985	2.5194856	3.0384228	2.6103216	2.3058507	4.7863589	2.5002037	2.4117638	2.5535101	4.9541669	4.1008951	2.1953888	3.1770336
GSM2528783	2055	0	2.4271019	2.279115	4.7915706	1.6001149	2.5188365	4.1382059	4.9035908	0.6737524	3.9654615	4.6679385	2.7148108	5.8471627	2.7082758	1.744682	1.237076	3.9620319	5.0380555	4.4847469	6.6921878	4.3479162	1.7929019	1.0253714	3.3296025	3.2125635	6.3149314	3.1507724	1.4879237	6.0709014	1.4108402	0.9474722	5.4997746	4.8527722	1.3470003	6.7861994	4.8019125	4.550651	2.7892336	3.0003728	2.6065249	5.7981782	0.6669897	0.9856264	3.95636	5.4575302	3.6714314	3.4794562	2.3105232
GSM2528784	2054	0	2.611152	3.410874	6.497213	3.219193	4.132992	4.218782	5.274191	5.593557	4.130188	5.663285	3.456596	3.271912	3.497554	2.542868	3.378782	4.043107	5.663	4.590245	7.891113	6.43534	2.450654	3.353535	3.908336	3.126458	5.141537	3.115525	3.109456	5.969621	3.240535	3.052867	5.797439	5.697147	2.088219	6.094154	4.971253	3.087104	2.708677	3.357834	2.195513	7.216728	2.51202	2.616153	2.764976	5.812127	4.639147	3.358079	3.519101
GSM2528785	2048	0	2.0327472	2.6008059	5.2359188	2.5639563	2.0535674	4.4318725	5.4711479	1.0448607	4.5278034	5.3953269	2.7967476	4.7147855	2.8311543	1.8100436	2.0272382	3.4318872	4.6504517	3.776294	6.7072968	5.4080447	1.5313477	1.3568456	3.2394983	2.7916791	3.8097669	2.4330693	1.7375556	6.5876973	3.2405315	1.5264586	5.7553406	4.506819	1.153885	6.2745869	4.8472081	2.9582319	3.0474754	2.4811247	2.0723447	4.3319471	1.1332625	1.3433753	2.5025473	5.9043219	3.7210308	2.6743683	2.9925509
GSM2528786	2052	0	2.7791196	1.7324567	4.550314	1.7441613	1.2974627	3.152087	5.4961953	2.0358198	3.6683718	4.8570962	2.9694614	5.0571908	3.3253187	2.543232	2.8805256	2.9957778	4.3977982	3.5712046	6.2152324	5.8701077	1.8789513	3.2419279	4.2500503	3.145029	4.6195736	3.1024563	1.7672286	5.6409795	3.4564889	1.5039964	5.430975	4.3316558	1.4383944	4.0736746	4.5521521	3.2752081	2.6406999	2.7196591	2.3163456	5.2888136	1.9013019	2.1470435	2.7756515	5.8171634	4.3679685	2.448713	2.6708842
GSM2528787	1504	1	2.1339295	2.0178104	5.6211207	1.9297601	1.8063487	4.2362054	4.7111518	4.0177427	3.2164298	4.8021428	2.8456591	4.7826997	3.3757988	1.5786678	1.4173693	3.3508564	3.6432117	3.9631254	7.1468774	5.4983357	1.8973854	0.8969961	3.842892	3.0657967	4.928383	3.0745279	2.2452877	5.7599696	1.3066533	3.1752809	5.27255	4.4452723	1.2730429	5.1941245	4.9566211	3.8087682	2.4308868	3.4377452	2.9799706	4.3774204	0.6821037	1.0968542	3.3060916	5.428953	4.3761073	2.0591402	2.8838511
GSM2528788	2044	0	2.73379	2.846241	5.947212	3.771795	2.378969	3.702923	5.578981	1.714165	3.881715	5.443533	3.327241	7.479234	4.101063	2.573184	3.573991	4.495495	5.891687	3.975126	8.274446	6.098961	3.651262	2.951511	5.370564	3.713449	3.911853	3.396211	2.869238	8.964297	3.656163	2.516046	6.124644	4.979002	2.278179	6.231511	6.209912	3.547007	3.686521	3.711277	3.741665	4.620167	2.577342	2.447542	2.761601	5.699579	5.078082	3.119903	4.010956
GSM2528789	2039	0	3.308563	3.274615	5.376535	2.443007	2.021306	4.980324	5.546725	1.901563	5.258009	5.353897	3.454523	5.830432	4.142327	2.87895	2.068606	4.948388	5.012094	4.681969	7.375181	4.671758	2.741148	2.120026	3.815866	3.269521	6.951719	4.190445	2.559778	6.113693	2.578116	2.231421	6.633232	5.273876	2.718488	5.887839	5.783781	4.816084	4.021381	3.730947	4.178547	5.723955	1.190627	2.262437	3.951624	6.084686	4.377211	3.679687	3.446293
GSM2528790	2047	0	2.3588358	1.6787756	4.4695335	2.1988798	1.185382	3.9341019	4.9580199	0.3075257	4.4619906	3.8921115	2.3241412	5.9016191	3.8289712	1.8475201	1.8764168	3.7016293	6.9613389	2.2714214	7.7956283	7.2621386	2.565147	1.3786244	4.087534	2.6146527	3.487356	4.8664207	1.7053335	6.2858026	2.0868932	3.4811685	5.7650913	4.7928905	0.8011021	4.4504901	2.305568	4.3066419	1.7833409	3.5126616	1.7942114	4.1571709	0.728545	1.0436073	6.3747751	5.5581647	4.1021026	2.5191531	2.3034112
GSM2528791	1910	1	2.5440387	3.016446	5.9161337	4.1949379	0.4675081	3.914008	4.7169357	1.0837795	0.2518588	4.766026	2.9794487	5.178372	3.1359185	1.936635	4.0815035	3.4384434	3.5611208	3.9784008	5.0725945	4.1818747	1.5949887	1.3257094	3.9651804	3.2232733	3.3631824	1.7115725	1.6600072	2.7608192	4.2532641	2.7755476	6.2621062	4.6596397	1.3665079	4.3097886	4.2636269	1.9002939	5.2786106	2.5062344	2.1977327	6.0125886	4.2637637	3.5662331	5.0564936	4.8517842	3.5411499	2.6741075	2.4403547
GSM2528792	2046	0	2.684063	2.989914	5.397374	3.243422	2.9528	4.512483	6.275969	2.154651	3.237805	6.005678	3.581818	4.712646	3.729682	2.843593	3.361266	4.056941	4.538952	3.25062	7.277168	5.381729	2.707246	2.942196	3.72228	3.709367	3.874617	2.937364	2.908358	7.593571	4.35121	2.71696	6.540434	5.623425	2.26448	5.883549	5.50776	3.054938	3.344437	3.69652	3.229231	5.827052	2.98829	3.11901	5.270448	5.863772	4.426225	3.212525	3.389242
GSM2528793	2046	0	2.0200321	2.2067843	5.7588424	1.9139657	1.863313	4.2617728	5.5591837	1.6209035	6.217851	4.9975947	2.9040621	5.3414428	3.337078	1.9543349	1.9250788	3.9677372	5.1606661	2.8710112	6.5438846	5.4773657	1.6909088	1.5998209	3.2944146	1.8114367	4.0716081	2.0555487	1.668481	6.3963242	2.7638328	1.0093116	5.590276	4.7673067	1.1769426	4.3929092	5.0657068	1.8667994	2.0283681	2.4828001	3.0124227	4.5973914	1.463764	1.4210401	2.5575081	6.2226504	4.0701793	2.1368188	2.4126741
GSM2528794	2034	0	2.4157807	2.039494	4.8184802	1.9218466	0.8131548	4.144829	5.308722	1.0652013	4.5292762	4.5763065	2.8202106	4.5657602	3.7802632	2.4834544	1.7967325	3.8343227	3.8980345	4.355657	5.4831565	5.672795	1.8081384	1.3160046	3.7555913	2.3166832	5.1692241	3.0106767	1.6340411	5.575899	2.8483933	1.1462805	5.7764049	4.7267676	1.427129	4.2792692	5.2425994	3.4602699	2.2592161	2.8977164	3.2172538	4.364762	0.9002807	1.5218162	3.9416432	5.6466048	4.0442895	1.3790425	2.9384609
GSM2528795	2031	0	1.9957458	2.5716914	5.5988966	1.5361572	1.6597181	4.491328	5.2817684	1.7022376	4.8462595	4.9306624	2.9609254	4.7495016	3.002632	2.0080172	1.1188282	4.334303	4.5768384	4.0672124	5.5735323	5.3957453	1.6772328	0.856873	3.355833	2.9705144	4.6612909	3.1206363	1.5310561	5.9033531	1.6897012	1.4336825	5.9531878	4.9213375	1.4792185	4.5124857	5.2872983	3.3602504	1.9757435	3.060431	1.7921283	5.1394596	1.0346168	1.0486856	3.0037663	5.3503098	3.7879196	3.2018172	1.8738024
GSM2528796	2027	0	2.1556551	2.7843287	5.1125851	2.0831715	3.0161735	4.3245538	5.7908217	0.9220135	5.5227593	5.1655425	2.9749068	5.1120457	3.0202031	1.7363998	2.1269015	3.768163	4.8531314	3.6017727	7.1519154	6.2141027	1.4428334	1.4079175	3.1197577	2.3517992	3.7518224	2.269414	1.8335295	6.4858747	3.4332842	1.4098824	5.7325556	4.9433638	1.183076	4.8128323	5.1510386	2.7444243	2.5520189	2.7391039	2.4520859	4.5647616	1.3620257	1.6459858	4.7041529	5.5531689	3.8767179	2.1256136	2.9241298
GSM2528797	2032	0	2.499497	2.198207	5.3795835	1.7917515	5.2909673	3.6010212	5.4063977	0.7587059	4.2122486	5.6663627	2.2416639	6.5182264	2.7917746	1.8263014	2.4323252	3.6549286	4.0599345	3.0309008	5.9057085	4.9611661	1.5898422	1.3536139	4.4056797	4.3601827	3.3870507	1.4157532	2.0869449	5.7293809	2.5458669	1.233544	6.5141529	4.1969909	1.2372622	4.8581224	4.2955038	2.7626452	2.3159741	2.3251177	2.6644113	5.6327044	1.5167882	1.766925	3.7177559	4.9845981	4.341526	1.4204419	2.1045218
GSM2528798	1379	1	1.5856421	1.846662	6.2788691	3.2793421	0.4489465	3.6863625	5.8569595	2.8186279	2.6264994	5.0492419	3.0741946	4.2879737	2.8582622	1.5477327	3.2911888	3.3735014	4.0614218	2.5913404	6.0068304	5.789733	1.5959012	2.2133573	3.7310414	2.543304	3.9448034	2.2170452	3.8953318	6.3152928	4.0596215	1.4740584	6.2078096	5.4400105	2.4760113	4.8579606	4.9797832	2.0841516	2.8711623	2.918942	2.2874938	5.5762059	2.982196	1.6304442	3.9047461	5.4801643	3.9167815	2.3106249	3.0764782
GSM2528799	2026	0	2.2575026	2.579653	5.8492552	4.9649167	4.8121611	4.035765	6.9597345	3.112025	4.4944545	5.9982224	3.1421941	5.3062092	3.151174	1.3332796	2.4815761	3.8250722	5.8070808	3.3964769	6.1389812	6.0158071	1.5076461	1.5617206	3.353769	3.940182	3.8048085	2.0387178	2.3137141	3.9825048	3.3525497	2.1721417	7.0554193	4.7019174	2.3717549	5.971905	3.7770527	3.0423989	2.7858608	2.7687111	2.8684905	6.6970286	1.8444441	1.4158479	4.329101	5.6004945	3.2171006	2.6359232	2.2033573
GSM2528800	1001	1	2.1888117	1.7134553	5.3102836	1.4990316	0.6332965	4.3082319	5.4659722	1.4799451	3.4870823	4.7449431	2.6892487	6.2369801	3.2979238	1.4550587	2.0149007	4.7229766	4.513787	2.7115163	6.9522132	5.3200967	1.8002283	1.3154245	3.6476231	2.7658081	4.1775317	2.0281202	1.7206729	5.1207009	1.9160706	0.7567966	6.0331301	4.6952951	2.3252202	5.5320409	4.1772688	2.7911312	4.0929435	2.628481	3.4882319	4.8332738	1.0782865	1.7335172	3.7805567	5.3885811	4.2014871	2.48237	2.4506833
GSM2528801	2026	0	2.2982195	2.2447587	5.2479307	1.9044826	1.3492253	4.3697691	5.1518647	1.1668653	3.9810573	4.8683077	3.0382631	4.2089668	3.1976755	1.8242465	2.4053834	3.7480398	4.7081559	2.9308297	6.9687296	5.9782828	1.7322086	1.4577814	3.2000438	3.0206709	4.5909892	1.8747066	1.734396	6.7219138	2.9018581	1.772727	5.8765783	4.9651131	1.2708239	4.976409	5.1543531	2.4398911	3.9833004	2.59588	2.7196376	4.9464932	1.1072817	1.9104502	3.5119492	5.8513594	4.12814	2.0444698	2.802322
GSM2528802	2031	0	2.8724694	2.9047844	4.8845177	3.1054361	3.6305656	4.5201539	5.1879543	4.482669	4.9942147	5.7857184	2.1968888	4.2069264	2.7193591	1.8718636	2.5963044	4.1492131	3.6304831	4.0072768	6.1115299	5.7716095	1.3999389	1.0681401	3.3192704	3.4764888	3.7480382	1.5624406	1.5852559	5.5570188	3.5390174	1.9945625	7.1084617	4.9562714	2.1576691	5.2768198	3.7526869	3.2253428	2.961948	2.0534866	2.3903224	5.3594529	1.8822791	1.3314267	4.1683286	4.4338822	4.3916454	1.5464197	2.4954646
GSM2528803	2020	0	2.767445	2.857796	6.067542	2.938334	1.712649	4.24032	6.691032	4.871159	4.061257	5.056375	3.883209	6.182411	3.861087	2.73681	3.409362	4.451409	4.584401	3.477489	6.917784	6.310334	2.553817	2.561951	4.146273	3.164855	4.504647	2.741819	3.514362	6.617934	3.869948	2.278151	6.918465	5.52633	3.101429	5.447081	5.983122	3.451989	2.879311	3.79724	3.311413	6.515713	2.821734	2.65831	3.462219	6.331927	4.444052	3.088909	3.004659
GSM2528804	2017	0	1.9082448	1.7083718	4.3151563	2.3492031	1.5798045	3.4355064	5.2370544	0.5465609	3.4571008	4.579334	2.7821538	5.2156109	3.8758676	1.5553096	3.5464288	3.43707	3.9778336	2.1233059	6.4344295	5.4081298	1.9379209	2.6376723	3.4428265	4.1931639	3.5747056	1.7743693	1.7205964	2.5694552	3.9930277	2.4540046	5.5291173	5.7182969	1.1230088	6.1157605	5.7261691	3.2963625	5.3056948	2.4942943	3.1512603	5.138792	2.6752438	3.0494542	6.3612756	5.8412187	4.2950025	2.992151	3.0165759
GSM2528805	2006	0	2.4215559	1.4967664	5.1748978	2.248439	4.0091609	3.3457434	4.5103154	1.1793979	3.5084709	4.3382631	2.4399288	4.3530393	3.1746765	1.3374325	2.2907898	4.1683589	4.5894878	3.0473444	7.1225279	5.7395262	1.8174021	1.9258969	3.2922139	1.6285809	3.6826198	2.6903907	1.9445106	9.2395678	3.3254048	2.6415276	5.3481286	4.8195682	0.8686837	5.854722	5.3994184	2.0824447	4.0117964	2.791519	2.405546	4.3142063	1.4441987	1.5575075	3.8393542	6.0323504	4.1459617	2.8252581	2.8162231
GSM2528806	2004	0	2.4530699	1.8899476	5.508522	1.5697234	3.7075566	4.0273917	5.7367468	2.4255708	5.5287879	4.3151452	2.9311764	5.8392055	3.9603725	2.1038443	1.2066934	4.0183664	4.0403858	3.4823911	6.6658305	4.3874379	1.6894842	0.9926265	3.102737	1.9813848	5.1814521	3.1482464	1.8665697	5.703457	1.2865307	1.187931	5.7600953	4.6177946	1.163197	4.1201092	5.1537638	3.7490205	3.2554809	2.8697415	3.353231	3.5299015	0.4652238	1.0819934	4.1372185	5.8167529	3.9897635	2.8027269	2.6689086
GSM2528807	2003	0	2.2016915	2.0504189	4.6491107	1.5546767	0.812371	4.2950911	5.6872898	6.9279608	2.1977381	5.09969	2.3281769	5.2348205	3.7677781	1.8180702	2.4744715	3.670703	4.4174689	3.6063182	5.2459275	5.1328941	1.4927717	0.6422915	3.5554717	2.4215016	5.2344493	3.0644989	2.0031944	4.3341567	1.251478	1.2575098	5.9622629	4.7686393	1.9004639	5.1420098	4.0205406	4.286979	1.9810862	3.2621068	2.1873992	5.6017785	0.5973542	1.0254552	3.9848138	5.7710931	4.2570717	2.1525296	2.4465955
GSM2528808	1996	0	2.1622998	2.3367155	4.5963903	2.0370081	0.3232813	4.6398084	4.562469	1.4653141	0.5916932	4.8672011	3.4073314	3.5064666	3.5817848	1.8035219	3.13342	3.8211027	3.7523945	2.938028	5.4772139	4.454943	1.3971147	1.3892009	3.8119963	3.8780784	3.8388557	1.4977261	1.6452783	5.6292442	5.7018327	1.479109	5.9180209	5.2355835	2.1722629	4.5615579	3.7531192	3.0234461	6.3946673	2.3555863	3.5890665	5.3542191	3.1751314	3.4377841	3.8303526	4.6721686	3.0810415	2.1369967	2.6601383
GSM2528809	1999	0	1.6218747	1.8701013	5.3921539	2.2525198	5.0386254	3.6958157	5.9049258	4.5145333	4.1384913	4.787007	2.6527978	4.7078311	2.8478547	1.6796177	1.8893643	2.5180616	4.4316524	3.7624832	5.7653007	5.170995	1.3395824	1.4522526	2.8859795	2.6163052	3.4192459	2.5270309	2.0914982	6.4148408	2.8942826	2.7571148	5.909606	4.6055445	0.6905256	4.3161465	5.2789479	2.0512385	1.5477671	2.8270819	1.2526141	4.3158372	1.1465552	1.4985423	2.5371726	5.3912768	3.8229675	3.2166371	2.7442668
GSM2528810	785	1	1.7385137	2.4541238	4.6352185	2.1207712	0.4778626	4.8244891	4.5242689	0.7299701	0.3850693	4.9993215	3.1240678	4.0638705	3.2318491	1.2242739	2.8778677	3.7815385	3.548861	3.7057995	5.1085304	4.2018603	1.5701637	1.4023115	4.3136836	4.6812526	4.2301846	1.7923038	1.4144115	8.4308815	4.0620853	2.3454651	7.0274761	4.851451	3.0214934	3.8597348	4.6629299	3.4350643	5.0963313	2.5760453	3.1530843	6.2299427	2.7974676	1.8109113	2.8758824	4.249977	4.2267005	3.4804122	2.4533901
GSM2528811	1982	0	2.053172	2.600898	4.5382298	2.6899901	1.535807	4.0271533	4.3686714	1.5721569	5.6614036	4.9129668	2.6025435	5.2465244	2.7208544	1.5948825	1.1907048	3.5661968	5.1965084	4.0893064	7.1121373	5.6220448	1.5920361	1.1469554	2.9015809	1.7197918	4.1196217	2.8200234	1.6191284	6.3537158	1.9410951	2.9323467	5.3864139	4.7183635	0.8970629	4.4829688	4.7525688	3.5189321	3.1988292	3.4517874	2.4459632	4.5336597	0.4904836	1.3447962	2.7850924	5.5024871	3.6972298	1.4492617	3.2798511
GSM2528812	1978	0	2.1200733	1.9736233	5.7322922	1.7756984	3.6636019	3.9245638	5.4686447	0.9897528	4.6180048	4.9924189	2.6101377	5.5617802	3.0342301	1.7057997	1.7112969	3.5936556	4.3746926	3.965991	6.3066828	5.0194794	1.7473795	1.1113903	2.8962306	2.0887289	4.4817374	1.9697694	1.758427	6.7139573	2.60055	2.6641586	6.1456375	4.5217725	1.0975748	5.0635585	5.4631909	2.2546438	2.7675998	3.030346	2.4656453	5.0268923	0.9425479	1.3934288	3.1278254	5.3191843	3.8992985	3.0206185	2.7455171
GSM2528813	776	1	3.134733	3.198854	5.694013	3.189238	2.96535	3.968334	6.610102	1.892136	2.967158	5.081725	3.872052	3.983955	4.024233	2.46703	3.868209	4.068488	5.985793	3.994543	6.107691	5.486669	2.739161	2.498061	5.485366	4.713606	4.100111	2.321465	3.243566	6.380608	4.434699	2.854088	7.402202	5.478664	2.633712	5.020053	4.082722	2.891425	4.72597	3.651155	3.558468	4.946667	3.375362	2.834318	2.862174	6.396876	4.93854	3.260191	2.881223
GSM2528814	1976	0	1.7944268	2.8073038	5.3338514	2.3850199	0.6925084	4.4159398	5.3111369	4.3871416	4.1704068	5.1245838	2.7545298	4.023269	3.6746674	2.3111421	2.1109535	3.9244085	4.911501	3.4840609	6.2813111	4.9943289	1.6275387	1.4210963	3.515487	1.909341	5.4664062	3.0545952	1.9439849	5.4733019	2.9899147	1.3821901	5.4389968	5.106118	1.3039036	4.719122	4.7268094	3.3912215	3.0229409	2.7599752	2.4619721	4.9628461	1.0611561	1.1485399	2.7114451	5.3273577	3.4307315	2.4609894	2.5672952
GSM2528815	1974	0	3.088038	3.156063	6.094756	2.710268	2.856355	4.903094	6.364943	2.496914	5.216941	5.528072	3.763105	5.555203	3.886957	3.001147	2.51026	4.237975	5.432122	4.009207	6.179287	5.876764	2.502295	2.359108	4.004802	3.315159	5.201224	3.83282	2.648855	7.273069	2.811673	2.25727	6.616533	5.111982	2.930196	4.915483	6.25303	4.212734	2.777548	3.825714	2.879704	4.936569	2.128711	2.315191	4.407608	6.363967	4.342455	3.523957	3.403021
GSM2528816	1976	0	2.3364973	2.8953363	5.1918111	2.8381462	4.3513702	4.4891931	5.2819156	2.4915077	4.1778671	5.1961858	2.4157798	4.7042206	2.7160548	1.4728984	1.9761173	4.2979925	4.7951552	3.4777503	6.2387486	4.7824926	1.3762444	1.1022411	4.098845	2.4119515	4.254454	2.2103983	2.5497765	5.4769769	2.7129125	3.3159664	5.8699726	4.8093992	1.220114	5.4303725	4.2200288	2.8539339	3.9765261	2.7304617	2.8118488	4.6938349	1.8357709	1.1511106	3.9941998	5.5598354	3.5971674	1.5275181	3.2609473
GSM2528817	1962	0	1.5506599	1.6437982	5.1790377	2.8138287	0.4732814	3.2716832	5.8499047	0.443905	3.5753426	4.1687184	2.549026	2.1445282	3.5164308	1.0383136	3.5101618	2.3942962	3.2383676	3.086959	7.9990074	5.5660189	2.6357996	1.7331356	3.2758745	1.2448193	3.896742	2.1320619	2.0676562	8.7617045	4.4106714	1.6568251	5.5374878	4.4263445	0.7681348	5.1917279	5.7871505	1.5987777	2.6718185	3.2362319	2.0854944	3.8849046	1.8431195	1.4713556	0.7904177	5.9013111	4.1734515	2.0373927	2.8934031
GSM2528818	174	1	2.2290407	2.5173651	4.9475268	3.5877867	2.0186274	4.5323559	5.3619941	0.7389839	0.4665731	6.3630878	2.9969675	5.0002146	2.9565116	1.9841375	4.4116187	2.9319347	3.6354125	3.3326585	5.0787167	3.9238924	2.1317653	1.7138174	4.3978435	3.4801956	3.6117431	1.9025434	3.318758	6.4306554	5.3109096	1.5235201	6.6312831	4.7176982	2.7436456	3.2953622	3.9073089	2.4649335	2.6684287	2.2248989	1.4137996	7.3135027	3.5632894	1.939808	3.6936667	4.9100699	4.2713099	1.464662	1.4632698
GSM2528819	1968	0	2.1227939	1.9816373	5.6984347	1.9478607	1.0682998	3.7671649	5.2836137	10.8240512	5.4386435	4.1895154	2.4423352	5.3363174	2.2257536	1.7631806	2.7249548	2.8884147	3.9854225	4.5683957	4.4323125	5.5268385	1.3606307	1.1815235	3.6907153	2.2891225	4.7312305	2.363938	1.7663021	4.9817638	2.9796596	0.8731919	4.9932583	4.6497181	2.0670842	6.2311395	3.8125242	3.5752338	2.6379482	3.1331681	2.8555387	4.7961881	1.3847546	1.7112739	2.2599142	5.0342189	4.0876822	2.1438163	2.7087868
GSM2528820	1960	0	1.8497181	1.6390512	4.7422393	1.9982703	1.3596384	3.7623911	5.2021449	1.1186251	4.6626479	4.659896	2.6607688	6.9741576	3.3882476	1.3561852	2.6011657	3.5279563	4.5213888	3.9979182	7.8859387	5.4145732	1.5871685	1.6289021	3.2097073	3.2171228	4.0898005	2.413053	1.3627728	6.0897356	3.2565308	2.3958265	6.4461217	5.1674663	1.1413285	3.8263806	4.5667946	2.2754798	3.114616	3.0156682	2.4237404	4.4470046	1.9271026	1.2564523	3.0946626	5.5947177	4.1545484	2.3151394	2.1610048
GSM2528821	1956	0	3.362877	3.149442	6.016449	2.793362	2.138034	3.815297	5.572768	2.293049	4.814875	4.857343	3.866217	5.036023	4.482907	2.717279	3.976055	3.275993	5.112912	3.811118	8.231613	5.556918	3.053046	2.79429	3.820298	2.842113	3.851323	2.772096	3.690883	8.127043	4.433619	3.170202	6.005207	4.91353	2.099947	4.298074	6.322889	3.147938	3.895556	3.161313	3.216467	4.654247	2.954702	3.14187	6.713665	5.909966	4.954433	3.190544	2.87964
GSM2528822	1956	0	2.860999	3.041296	6.002965	3.13022	2.478567	4.036203	5.757377	3.459918	4.388536	4.579862	2.855467	5.730827	3.408411	2.605328	3.808326	3.614996	5.734619	4.347198	7.667608	6.95992	2.728912	2.84991	4.462245	3.378793	5.084124	3.121937	2.947058	7.121069	4.395005	1.997599	5.511328	4.73907	2.41824	5.67011	4.212179	3.049798	2.851591	4.00908	3.155556	5.973539	2.654797	2.68091	2.949567	6.784495	5.307036	3.280226	2.940871
GSM2528823	1955	0	4.119626	2.987689	5.478177	3.053843	5.778758	4.314021	6.40814	1.534911	4.305221	4.9868	3.21099	5.934819	2.967745	2.803439	3.012288	2.656448	5.213665	4.155254	8.274446	6.535029	2.701947	2.39761	4.844797	4.988193	3.636008	3.870798	3.120908	7.115286	2.959248	3.740142	5.436672	4.802777	2.324226	6.831834	5.241633	2.587851	3.829943	3.297952	2.263414	6.524288	2.325703	2.823686	4.118356	5.352214	4.216434	3.67158	3.791905
GSM2528824	1946	0	3.358462	4.245478	5.512312	2.653182	2.967829	5.709422	5.541904	2.300656	2.520948	5.994106	3.608756	4.699235	4.002697	3.371006	3.695476	4.881685	4.315902	4.349859	5.962771	5.704094	2.665634	2.479137	4.489821	3.613569	5.42442	3.934747	2.471189	5.120868	4.790034	3.10559	7.128115	5.157863	2.972972	5.990048	5.384726	4.017005	5.429156	3.75458	2.979918	6.789472	3.319505	3.003643	4.094062	5.572867	4.691959	3.235729	3.645459
GSM2528825	1943	0	2.616412	2.331707	4.8411358	1.8246358	1.7508229	4.243329	5.0515984	3.1617193	3.2878289	5.054907	3.2874168	5.6145205	2.7004497	1.5730607	3.239949	3.9619801	4.2985074	3.6340315	5.8228981	5.9898499	1.930363	1.2427108	3.9673054	4.360489	3.9461458	2.0376846	2.939327	6.8426849	4.5871426	2.1410879	6.4617132	4.910889	1.3629069	4.3999997	4.50504	2.5906308	1.7259496	3.120975	3.1507914	5.7658746	3.2253016	2.2250954	5.6757224	4.6420714	4.107699	2.4266204	1.7909778
GSM2528826	1943	0	2.0887588	1.920791	5.3293359	2.3160409	0.7936575	4.1272432	5.4141738	8.6901297	4.9692796	5.0298467	2.2957565	5.4450218	2.7030691	1.9111856	2.1218376	4.1769469	4.4819186	4.019642	5.3610114	5.0683673	1.3744417	1.0357768	3.6498395	3.2254502	4.8912617	2.6313612	1.6638049	4.8976873	2.0925744	0.9434141	5.9016981	4.8211672	2.6831784	6.7745184	4.3303805	4.7338166	2.4288582	3.1130866	3.4490785	4.6691478	0.7904552	1.2374479	3.9711761	5.2209856	4.1226992	2.5961374	2.648557
GSM2528827	1947	0	2.3216529	2.3951651	5.2973692	2.0508905	1.5837364	4.4615998	5.3176615	0.6062323	4.3412564	4.7674055	2.7024956	3.8540484	3.3265857	2.257191	1.9544442	3.4683642	4.0205332	2.9706185	6.9457515	6.3769278	2.2214427	1.4127516	3.270003	1.5408084	4.9421799	3.0780495	1.4856179	6.8023558	2.9378848	2.0952442	5.7605125	4.2316616	1.089747	4.2747649	5.5209557	2.8823451	2.2639471	3.2065448	2.314984	4.5855815	1.3851349	1.7507145	2.8901491	5.37333	3.8288453	2.298552	3.0235723
GSM2528828	1941	0	3.244736	3.014313	5.416707	2.810138	5.783174	4.404874	5.859087	1.694871	5.642488	5.58317	3.646021	5.616137	4.011395	2.785523	3.216178	4.310108	5.298657	4.308391	6.964998	6.263186	2.8351	2.501805	3.931369	3.736156	4.747476	3.018793	2.678404	6.600529	4.920289	2.520773	6.586	5.333196	2.621836	4.414064	5.782879	3.348526	4.298139	3.41277	4.230353	5.790317	2.777587	2.974292	4.537591	6.096413	4.666585	3.743602	3.105314
GSM2528829	1949	0	2.9607979	2.1638784	5.4857123	1.9969412	5.8712721	3.9550765	4.8325009	0.4509955	3.3064886	4.176936	3.070691	5.7783331	3.0275407	1.8609182	2.5726927	3.8963569	5.3698601	5.2185884	6.5972025	6.7190506	2.1751794	1.7141867	3.4403427	3.2071581	4.2553557	3.092024	2.0044156	7.5331225	2.9811333	2.0620626	5.7250402	4.6966439	1.1035982	6.4566606	4.7913239	3.5480808	3.3272532	2.5126302	2.3821975	6.1511028	1.3372569	1.5344288	2.2953169	5.8848731	3.6280355	2.2591566	2.6323318
GSM2528830	1934	0	3.650403	3.665234	5.216165	3.122632	1.596121	5.256764	6.339449	4.420014	3.497255	5.275323	3.798577	4.720628	3.808129	2.501113	4.56499	4.668357	5.578098	3.347824	6.024047	5.470518	2.730924	2.662066	4.920446	3.380778	4.95522	2.512847	3.021253	5.938935	4.449421	2.889764	6.040631	5.809456	2.26862	6.729419	4.733035	3.690569	3.791535	3.409797	3.149348	6.234285	3.474036	2.934793	4.835622	5.560062	4.815437	3.311669	3.559872
GSM2528831	1932	0	2.977332	3.033383	4.847817	3.243891	3.41046	4.630455	7.022823	2.714732	5.048593	5.623944	3.587603	5.621924	4.056404	2.74146	2.703965	4.300724	5.179976	4.624704	6.627279	5.475283	2.615484	2.20053	3.818529	3.779334	5.292632	3.605078	2.669114	7.095785	3.479627	2.364044	6.556122	5.549269	2.810333	6.101652	6.164619	4.30381	2.905689	3.673884	3.470233	4.965612	2.468694	2.343213	3.279277	5.988421	4.543258	3.297937	3.243275
GSM2528832	1934	0	2.0462228	1.3351449	5.2039052	2.2917136	0.8621746	3.0559287	5.266935	5.1927884	3.9860592	3.9262734	3.1205482	6.0887554	3.4426504	1.4074299	2.3090868	3.2532725	5.4072588	3.3618341	7.7531623	4.5918998	2.6501307	1.3359768	2.9502115	1.7583468	3.4829136	1.9354887	1.6414828	8.8912339	3.7107368	1.8358278	6.063368	4.4684428	0.7980301	4.2778695	5.9648228	5.0579445	2.9704795	2.7400074	2.3044811	4.3460814	1.6507459	1.2607933	1.9005749	6.260516	4.1021125	1.6680139	2.6893186
GSM2528833	1935	0	2.5669775	2.1912302	5.3561848	3.9424505	1.5931884	4.0414148	5.4817207	1.9036434	3.1319082	5.6296606	2.6329129	4.8176931	3.5083108	1.7332809	2.533726	3.4243361	3.9465115	4.422964	5.6140728	5.6275736	1.7629086	0.9870657	3.72646	4.3876701	4.0009681	2.497827	2.1909969	5.3852656	2.7267505	1.4852982	5.2964758	4.3000455	1.8191268	5.5815375	4.8868697	3.2511733	2.3762288	2.6375809	2.6644763	5.6637217	1.4071602	1.2598027	4.0228487	5.5684545	4.0382221	2.349156	2.0734267
GSM2528834	1933	0	2.959539	3.908173	5.505054	2.712946	2.394451	5.297141	5.72281	3.22918	2.948061	5.389838	3.808096	4.813244	3.882825	3.113706	4.05334	4.092918	3.888964	3.994859	7.335826	6.295993	2.846683	2.654439	4.513039	3.300298	4.196669	3.016944	2.585466	6.943593	4.454162	2.860575	6.19821	9.512447	2.572848	5.984368	5.657355	2.558875	5.050608	3.552667	2.866788	5.420075	2.904037	2.701025	4.256227	6.287288	4.681145	3.022876	4.00421
GSM2528835	1926	0	1.6152575	2.2984055	4.500879	1.5468773	1.6347603	4.3915458	5.738741	0.4813371	4.4201144	5.136944	2.398451	5.0225606	3.1880747	1.9386737	1.6242377	4.2018665	4.23891	2.7011693	6.2471781	6.0192076	1.3149796	0.8897723	3.3114826	2.3733462	4.7232073	2.9190063	1.528134	5.9979288	2.5372166	1.1259607	5.8239877	4.9028876	1.4257111	5.0323817	5.3594375	3.6173376	2.7013624	2.8017416	3.2271594	4.5441958	1.0284933	1.1541423	4.2267899	5.7469786	4.0216515	2.3868247	3.2937432
GSM2528836	1934	0	2.6448676	2.458131	5.1961693	3.3885404	0.6949135	3.8773176	5.6170689	1.8863337	4.1657695	5.0663298	2.6151771	6.5999166	3.3465513	1.229124	2.7007206	3.8373442	4.3091145	3.2342723	5.7994041	5.3414843	1.1196856	1.09553	3.9396707	3.3933718	4.2391264	1.6757526	1.4720847	4.4996961	4.2470332	1.0177114	6.5911413	4.7528945	1.7494773	5.0172288	3.9723232	2.2941436	2.9141447	2.7218037	3.0688486	4.5373317	2.9254832	1.5614137	2.5996838	4.6545697	4.3322803	2.7652815	2.751508
GSM2528837	1922	0	1.0543907	2.6062744	4.8949502	1.9076066	3.0766228	3.9639522	5.2860937	0.348613	0.2730997	4.6472369	3.0668238	3.5806838	2.9546268	1.3508072	2.5464	3.1628415	3.380707	2.7697559	6.3232859	6.2447342	1.3380937	1.7133418	2.7800642	2.2502186	2.5032839	2.9193857	1.7836257	8.1407003	3.9207635	3.5978901	5.6954628	4.5316455	0.7546536	5.8930092	5.4949812	3.2538783	2.658271	3.1459239	1.4519306	4.9211362	1.6812442	1.7962106	2.4114144	5.2870657	3.9153289	1.6987733	3.0092586
GSM2528838	1929	0	1.835283	1.6551508	4.9512381	2.1921909	1.5764169	3.3183372	5.2236522	3.5572574	3.8829283	4.4539205	2.9741519	4.9947625	2.6633979	1.4885861	1.7011504	2.6858391	3.8125107	2.8938784	6.6500756	4.9511068	1.4830198	1.1345125	3.4159467	3.1079159	3.9515001	2.2364525	2.1948694	5.531634	3.0567913	1.4956998	5.826218	4.9989049	1.1458488	4.4191255	4.957464	3.6363706	1.4318596	3.1714884	1.5161349	4.8903535	0.9569336	1.3319741	4.3939227	5.1239006	4.1221291	2.6461173	2.5680096
GSM2528839	1915	0	2.1962633	2.5824035	5.5925216	2.8743149	1.8928293	4.4706451	5.2179645	0.7912142	0.5152118	5.1074844	3.7581262	3.5675474	3.185386	1.4315199	3.0752963	3.4948978	4.545114	2.895367	5.2198418	4.437597	1.4844506	2.5110664	4.0750715	3.8570263	4.5516816	1.8596214	2.0521333	5.3333636	3.7149932	1.180667	7.0813803	5.1387578	3.436275	4.0551977	3.7484536	3.3179627	4.2707543	2.6242989	3.1008324	6.2166753	2.5519857	1.8093731	5.3342048	4.1235685	3.4595114	2.8064609	2.6700202
GSM2528840	1913	0	2.1363763	2.3087597	4.9351193	2.3360522	3.6063818	3.6578335	5.2278248	0.9007271	5.0368042	4.1651876	3.1679375	3.5545145	2.8169126	1.6247453	2.294743	3.2204778	4.7424005	4.2920076	7.2356057	3.9198718	1.017153	1.2040869	3.048136	1.8567191	3.4132131	2.5694272	1.7284112	6.9605662	3.5981314	2.1612156	5.8632137	4.8003506	0.6364697	4.4535482	5.4208236	2.7221731	2.5603259	2.942182	1.8903418	4.5143293	1.6518581	1.6812282	4.8358145	5.5596101	3.9516597	2.9870839	3.490479
GSM2528841	1911	0	2.944278	3.825026	4.486636	4.098216	1.457686	5.175454	5.089064	2.205681	1.461562	6.473376	3.438268	5.816813	3.85728	2.874275	4.238974	3.977456	4.877139	4.885998	4.645733	5.416832	2.509348	2.749535	4.570227	4.440493	5.691427	3.443454	3.382973	6.976455	5.114427	3.834021	8.117944	5.91626	5.04026	4.885815	5.855198	3.420501	5.716279	3.741506	3.288762	7.825936	3.240104	3.512406	4.674834	4.497693	3.655641	4.196683	3.455366
GSM2528842	1912	0	1.9175533	1.8201179	3.8636978	1.8779574	0.6601912	4.2075438	4.8156847	0.3316047	3.2140247	4.5214121	3.6166877	6.8924555	3.1983674	1.7823142	1.7993315	2.7781988	3.7747442	2.6566235	4.8865567	5.268042	2.0083569	1.0857941	5.2185453	1.7024736	4.8565228	2.4508895	1.6528161	6.9026424	3.1868306	2.2507525	6.3319921	5.1135494	0.9999378	4.0461932	4.3264302	4.0223564	3.4650265	3.3478732	1.3157085	3.8108403	1.8684966	1.3369453	1.4114032	5.4931376	5.4274734	2.0328874	2.3801996
GSM2528843	1714	1	2.4429912	2.3783159	4.642653	2.3436896	2.7479408	3.986573	5.1163181	0.935046	3.5917636	4.6894459	2.1343722	5.0029333	2.0292875	1.0579008	2.6490641	2.9385781	4.8228312	4.0323151	6.5687652	6.1567212	1.0353645	1.7920337	3.187375	3.5048237	3.1521267	3.394339	1.9796325	5.7944401	3.8067512	3.1247507	5.0303892	4.9397591	0.4984009	4.13927	2.3854119	2.8279736	2.9044131	2.573475	1.4865423	5.3546568	2.0236818	1.6346578	2.5661983	4.7434148	3.4901938	3.4107548	3.4990281
GSM2528844	1905	0	1.6872742	2.476219	4.3745462	2.9189359	1.4720454	4.1196022	4.6564646	1.1146723	0.5874264	4.9530487	3.0934307	4.33101	3.1337108	1.3631682	3.4233425	2.6535065	4.3748083	3.3951875	4.7231394	3.6478211	1.1546386	1.61393	4.1311987	4.7796534	3.8270336	1.9573915	1.755002	4.4883909	4.2312037	1.4729109	7.2549503	5.3302881	1.192372	5.5965366	4.285077	3.5397342	6.9876088	2.7851019	3.5160432	6.75241	3.2215988	3.1726351	5.3897725	5.0000613	3.7296741	2.1015689	3.0476414
GSM2528845	1904	0	1.5817542	2.4610283	4.7514372	1.8788435	2.3505345	3.4592995	5.6501022	0.5720929	3.7903002	4.6153281	2.2872834	6.2616558	2.134345	1.417768	2.3265903	2.4078378	4.3365694	3.5126867	5.9231549	6.1049774	1.3987094	1.3102146	3.8846682	2.7863831	3.7508837	2.8677153	1.8612484	5.6502884	3.9995081	4.1664438	5.3773962	5.1725835	0.6573533	5.1814931	4.3963045	3.4799757	3.7119004	2.6941562	1.8985886	4.9424635	1.5395924	1.8697661	7.3603591	4.8242344	3.7728047	2.9979119	3.4886326
GSM2528846	1912	0	1.7713622	1.8183668	5.3523132	1.392301	0.965806	4.8189378	4.7717067	9.4826853	3.7030179	3.9675464	3.0673851	5.2966918	3.0051744	1.676669	1.5088934	3.6779463	3.9221956	4.3279516	5.8673083	5.3073188	1.4692652	0.9836797	3.5710216	2.9417817	5.5976147	3.4824118	1.470338	5.1777657	1.5011901	1.4808808	5.8247044	4.7019894	1.5782562	4.5634975	4.7252408	4.8110813	1.8466815	2.9375362	1.3397805	4.9464056	0.7623017	1.2584352	3.4319822	5.4494839	4.0154242	3.2081388	2.7969292
GSM2528847	1296	1	1.9483125	3.1305797	4.5106079	1.9792923	0.7698363	5.4186543	5.1394931	6.1165559	3.8415857	5.1310786	2.9543866	5.2890312	2.9264314	2.3372293	1.8568952	4.0516811	3.9150083	3.4598101	5.4019792	5.8104911	1.3905234	0.825062	3.7548451	2.9866288	6.6646944	3.0648235	1.5824889	4.3119575	2.5651587	1.2850821	5.8635821	4.8959957	1.5377168	5.0192327	4.1905728	3.8773589	3.0153731	3.1657005	2.2535515	5.194751	1.2253006	1.1371915	4.3220693	5.1565952	3.9776471	3.1319756	3.0027479
GSM2528848	1900	0	2.0084068	2.1210238	3.7783454	3.1542637	0.5431301	4.1921753	4.3576101	0.5756264	4.0277444	4.1751681	3.3213159	4.4991988	2.6672753	2.1485784	3.1785955	3.0796326	4.374623	3.8798194	6.5560545	5.1181367	1.0817579	1.2845897	4.1492706	2.9679498	4.6658347	3.4555657	2.4085011	6.8508412	3.8282381	1.6219744	5.0724248	4.7987149	0.7697702	3.9454201	4.4913733	3.838492	1.2482047	2.7563119	1.0825023	5.8495625	1.4578923	2.2750705	2.9484475	5.1857967	3.9636386	2.1744596	3.1635376
GSM2528849	1900	0	2.706116	3.126436	5.175708	2.831704	2.027407	4.923688	5.64012	3.273927	4.247824	5.178877	3.45286	5.931881	3.405853	2.730591	1.974318	4.548077	5.291969	5.263529	7.320792	5.393047	2.691339	1.989105	4.490698	4.432129	6.44941	3.642212	2.289138	6.287833	2.206168	2.66479	6.326695	5.404486	2.577568	6.61637	4.972793	4.53417	3.901368	3.889427	3.871423	6.493366	1.586597	2.124243	3.602833	6.640558	4.368846	3.765124	3.474535
GSM2528850	1895	0	1.771119	1.8119209	4.9018772	1.9912143	1.0477217	3.7890718	5.331135	0.376872	5.0596645	4.1748479	3.0509408	4.9450785	3.529836	1.3211315	1.372862	3.9588472	4.4185337	3.3166671	7.2900407	5.1233154	1.6077605	0.8881562	3.4491343	2.8465051	4.9721119	3.2892927	1.7552073	5.3652594	1.0048315	1.9211991	5.7496475	5.0638098	1.4646915	5.1714683	5.7054577	4.7838839	4.2560608	3.1650526	3.3749337	4.5986635	0.4076823	0.9771799	3.3814755	5.7829386	3.9997408	2.5171645	2.8511685
GSM2528851	1881	0	2.5089595	2.4049673	4.7156094	1.9502415	1.4594891	4.5939547	5.3879294	0.9505716	3.2733161	4.729908	2.8071363	5.0997981	3.2000126	1.4333475	1.6571528	3.6436242	4.7918636	4.5992084	7.0323988	5.8642279	1.7033803	1.0676282	3.341502	2.8983634	5.601445	3.2310599	1.5260745	8.6734981	2.7589017	1.8323976	6.0886397	4.7490908	1.3527456	4.9078433	5.3281068	4.1103628	3.4909069	3.0605607	2.9643965	4.8143213	1.1170029	1.1098263	2.8688091	5.7252926	3.7837586	3.0499252	3.0143607
GSM2528852	1182	1	2.1467201	2.4204712	5.5032842	1.7915192	1.0101122	3.6734823	4.6830292	0.4657029	4.0896141	4.4509475	3.2265158	6.8763816	3.0171527	1.8503126	1.7371451	2.794795	5.0128769	3.6484808	6.6021274	3.7085653	1.850608	1.3644228	3.988161	2.696593	3.4170748	3.2486361	1.5649718	7.7240282	2.5804106	2.836182	4.5712861	4.7908193	0.7696693	4.2997956	5.809933	2.1618773	3.5840987	3.0012506	1.786188	3.5061994	0.746276	1.6453137	4.4607752	5.6164553	4.2212611	1.5854955	2.1325069
GSM2528853	1880	0	2.1551116	1.9229294	5.3001991	1.6394673	1.7693274	4.4175333	5.2767255	0.9365025	4.9470519	4.7792183	3.0406843	5.6514805	3.0696568	1.7472365	1.7189692	3.9216536	4.2732092	3.4490308	5.6601792	5.2101759	1.3394261	1.1725017	3.4233222	2.838427	4.7920175	2.5661569	1.4862719	6.7109032	2.4209025	1.0839848	5.6247965	4.9384508	1.372797	4.1072958	5.0652332	3.9888065	2.9079801	2.9270254	2.7149615	4.6341297	0.9604716	1.0636136	4.0274421	5.409087	3.996657	3.5645343	2.4296529
GSM2528854	1410	1	2.3973168	2.3117717	4.6085356	1.6379905	4.9012614	4.0200943	5.0092889	0.6976616	4.6618416	4.5738739	2.5627622	5.2811441	3.1294772	1.9553691	1.7774584	4.1787122	5.7255914	3.3351175	7.4216149	5.2057735	1.3678858	1.3118443	3.4677199	1.5398344	4.1568274	2.4782035	1.8980072	6.1378493	2.3422262	2.1716645	5.8306999	4.7236343	0.9324417	4.2868729	5.5189483	3.1335866	2.765557	2.923219	2.3987219	4.4445329	0.7864599	1.3035533	4.9265626	5.6748971	4.192212	1.7727908	2.6656461
GSM2528855	1878	0	2.0556241	3.028841	4.9378711	2.3765949	0.9027308	4.4833047	5.7168966	7.1850004	5.2217156	5.1741572	2.937815	4.6343738	2.6770112	1.8022128	2.1404557	3.6314848	4.2180403	4.1321138	6.4068741	5.5960584	1.4424704	0.6711283	3.4560701	2.923102	4.4258645	2.6124807	2.2116372	5.1078756	2.4618027	1.0152144	5.3993545	5.1429744	1.235359	4.4435857	4.8131519	3.9796144	2.5972634	2.5972446	2.2544082	5.55627	1.2881272	1.1365439	5.6934103	5.2261674	4.1462144	2.4326452	2.4524664
GSM2528856	1885	0	1.8555405	2.1945869	4.8020709	2.2094405	0.65443	2.9533787	5.3322304	0.4856959	4.1686068	4.0896831	2.7987275	6.5201291	2.7507338	1.8305359	1.9776122	2.7591008	4.0301677	2.8084679	6.5443644	4.3652729	1.3191343	1.2689196	3.9244475	3.5474648	4.0881542	3.3601859	1.6780986	7.0754021	2.767427	3.2197109	4.0816343	4.3696177	3.050858	5.3112449	5.4450622	2.2114507	3.0319722	2.8597314	1.4623835	4.0957305	0.7659018	1.7103059	7.4857395	5.4916277	3.5021107	2.4123929	3.3206417
GSM2528857	1722	1	2.3781955	2.3576401	5.1321627	3.3940373	0.5868172	4.093496	5.6764675	3.1466331	4.6001488	4.9332303	2.6952599	5.3286872	2.8997522	1.5238784	3.0483853	3.2856522	4.0737642	3.2290389	7.6162149	5.2093496	1.3680709	1.9788689	3.3119398	3.0613694	3.7247052	1.3454211	1.8604434	5.6400426	4.1616642	1.1762178	6.011197	5.0310162	0.7439711	4.4949905	4.53036	1.758161	3.6129984	2.1039339	2.384552	4.4606054	2.1443806	1.7218999	1.4881518	6.5220184	4.0380563	2.6509666	3.077304
GSM2528858	1873	0	1.9581678	1.9761269	5.2871353	1.6196507	1.4000989	4.1455255	5.7224555	0.623587	4.8061533	4.3915048	2.8489428	4.6888508	2.267724	1.8631618	1.6405808	2.8184552	3.738078	3.4761951	6.2998134	4.6668387	1.1287283	1.2254706	4.2918812	2.9698383	3.5946707	3.678708	1.9118437	6.6694246	1.9618864	2.3970631	4.5495394	4.2398998	1.167988	5.2534255	4.7725055	3.1232611	2.4200151	3.0355197	1.5920783	5.3437059	1.0829271	1.823206	3.5907787	5.5604568	3.4327623	1.9848005	3.5721191
GSM2528859	1872	0	2.857912	3.393798	4.981694	2.721672	3.915101	5.707214	6.173448	3.034906	5.752481	5.601976	3.498829	5.470666	4.211373	2.556918	2.486656	4.084217	5.290755	4.404512	7.081915	6.005439	2.426104	2.003384	4.157607	3.399881	5.275586	3.948858	2.529473	6.521408	3.017328	3.470718	6.136275	5.613518	2.234526	5.693537	5.467967	4.730217	3.892912	3.733939	3.266701	5.995913	2.215387	2.534215	4.295225	5.727389	4.369367	3.504081	3.93672
GSM2528860	1881	0	1.9307523	2.5332806	5.2926339	1.7783374	5.4215095	4.8531308	5.2794892	4.1327726	3.6469835	5.1108877	2.9786284	5.188281	3.1904222	2.2635441	1.789431	3.9650636	4.3100514	3.8102416	4.5029623	5.2828636	1.4840122	1.3431461	3.5243287	2.7117404	6.5381912	2.3945438	1.5780802	5.2157336	2.590176	1.4766952	5.8260934	4.7279944	1.5428649	4.2990071	4.2439833	4.4389308	1.4471739	2.895653	1.9709619	4.8451352	1.1173481	1.2760676	3.8893973	5.236919	3.9338505	3.498337	2.8340525
GSM2528861	1865	0	2.1841281	2.3896903	4.6469742	2.4202047	2.3973703	4.0787161	6.0645779	0.9810534	4.3365755	4.8986108	3.1014557	5.2974723	2.483727	1.5925535	1.4473172	3.0152862	4.5975334	3.4523252	7.2043764	5.3640908	1.6342095	0.9080639	3.3441672	1.8073783	4.2842376	2.166636	2.2066031	6.4082923	2.5841186	1.6317412	5.3726262	4.5010404	1.0997769	5.2743284	4.8136906	2.7219304	3.4452176	2.7967889	2.2672871	4.3196241	1.1696486	1.3919142	4.1001308	5.8073905	3.7754538	3.1700113	3.2193107
GSM2528862	1860	0	2.3502431	3.8897324	4.3546535	2.1543714	2.9980236	5.7300047	5.056062	1.9142199	0.468431	5.4226072	3.22387	3.8743101	2.8441634	1.7552102	2.0381864	5.2186015	4.1758336	3.9250992	4.8431211	5.5152705	1.3219375	0.6649783	3.8891268	3.8097569	5.0401013	1.9911761	1.7892478	4.513531	2.6086353	2.4144737	5.8160661	4.5005907	1.5610478	5.7550493	4.2949567	4.520414	3.392664	2.692293	2.4233526	6.5600596	1.3386491	1.6430027	2.6748888	4.492991	3.5215814	1.7719951	3.2596138
GSM2528863	1863	0	2.606647	3.2451496	4.14843586	3.11451821	0.89011301	4.83478283	3.90484597	0.72305499	0	5.14925508	3.55250717	3.50649487	3.34085896	1.78512241	5.03862491	3.47703281	3.77495731	3.14487867	4.27028389	4.05359172	1.36913491	0.57015515	3.72764112	4.80402026	4.58015061	1.13749254	2.73765621	6.08399679	4.74253578	2.27988946	7.56543176	5.25184084	2.80838859	4.06636919	4.70495041	3.31787853	0.53846005	2.58304536	0.44922675	7.02176265	4.72053257	3.49956274	3.29890757	3.78842515	3.45342122	3.19001446	2.49747558
GSM2528864	1857	0	2.2772053	2.915066	4.4738266	2.3292592	2.3016955	4.458702	5.5423782	0.7882229	2.9089007	5.0186623	2.8696995	4.4869853	3.2960168	1.5187877	3.3842133	3.9339006	3.7633337	3.4744503	6.0329062	4.5762247	1.9612395	0.8198301	3.7544126	2.9637917	4.515404	2.5239673	2.1503603	5.9820297	3.2178256	2.4246339	5.339251	4.8388357	1.4660162	4.9204291	4.4182879	3.6791871	3.2506205	3.2599747	2.1047143	5.5805079	1.3704883	1.584018	4.84027	4.7388753	3.5945711	2.0817708	2.5623173
GSM2528865	1856	0	2.1956259	2.5078044	4.3746485	3.1287118	2.0137605	3.7259003	6.6884448	4.5599855	4.7990386	5.2772541	3.7144334	2.2751428	2.4149407	1.1430928	5.123213	2.8299741	4.5868034	2.5326153	5.220322	5.8005332	1.2121405	1.4594452	3.988733	2.9344294	2.988408	1.4242942	2.3526926	4.3179235	4.4715987	1.3563312	6.2242457	5.2705174	1.5259518	4.0733644	3.6159038	2.262282	2.4577807	2.4530974	1.0019924	5.3279517	3.6238904	2.3108574	7.6560418	4.5167954	4.3553959	2.3579413	2.067104
GSM2528866	1852	0	1.5594535	1.7355492	5.1457521	2.1601989	1.7188069	3.7852408	5.7966931	1.2419497	3.4777927	4.9909256	2.0975969	5.0613925	2.4883343	1.2902937	2.402882	3.8724085	4.0183017	3.9856062	5.8253132	6.0537467	1.6062986	1.0280554	3.8281336	2.6713849	4.403021	2.3534804	1.5017755	5.8542992	2.7701146	2.101366	5.9549644	4.7689297	0.9397869	5.2293906	4.1605695	3.4720787	3.2535717	3.0230348	2.4770697	5.0774659	1.0251294	1.2111117	4.4828011	5.5696171	3.9143402	2.2125791	3.1845758
GSM2528867	1846	0	2.470701	2.958422	5.999567	4.223021	1.629189	4.040896	6.770398	7.657776	4.487383	4.866229	3.500006	3.309649	3.508331	2.603942	4.781849	3.136589	4.843571	2.978939	5.246951	6.446636	2.427204	3.439257	4.88121	3.012844	3.81918	2.64484	3.357338	7.909036	6.255946	2.682425	6.489727	6.246865	2.743783	3.817004	5.937608	3.300525	3.384282	4.00908	2.9348	4.39718	4.279195	3.986681	3.41276	3.973261	4.827296	3.231005	3.546972
GSM2528868	1845	0	2.0048565	2.5625429	4.9256039	2.5983738	0.3257458	4.1232699	5.4310151	0.9560076	1.9555775	4.8117084	2.6349651	3.7616187	2.6424416	1.8903704	4.2734781	2.7852324	3.2306329	1.637155	7.1129021	4.8865285	2.4360257	0.5958051	3.1207375	2.9669043	3.170355	1.6571565	2.9606746	6.4847502	4.7032281	1.0820646	5.424766	4.8203143	1.4350516	5.5946639	4.4044555	2.0433765	2.8249682	2.8534943	1.8739091	3.7295027	2.0661538	1.4749838	2.2008867	5.4064459	4.1559534	2.5306829	2.4703454
GSM2528869	1845	0	3.497059	2.910504	4.979987	2.849839	1.983535	4.292761	6.012496	4.954484	5.019892	4.828518	3.517105	6.273598	3.827384	2.810256	2.571648	4.330565	4.963814	4.665387	7.850999	6.049485	2.80463	2.230798	4.247909	3.49275	6.442804	4.250084	2.518007	7.279379	2.856342	2.592608	6.371468	5.370819	2.358665	4.595802	6.004135	5.060106	2.179698	3.82516	2.823196	5.366553	1.987059	2.436577	3.702701	5.923906	4.540949	3.73378	3.525858
GSM2528870	1843	0	2.721147	3.045991	5.380228	2.655643	3.841864	4.062204	5.886332	1.598899	5.093167	4.9328	3.804475	5.881647	3.452731	2.664705	2.444907	3.715726	4.419419	3.971665	6.944723	6.60706	2.735164	2.611159	4.501181	3.258958	5.582923	4.771324	2.735638	7.754835	2.925378	4.277908	5.870399	5.17152	2.420726	4.596722	5.720434	4.445619	3.54791	3.771846	2.971695	4.612799	1.693722	2.531841	5.916028	5.784596	4.219781	4.134149	3.630078
GSM2528871	1843	0	2.3554625	2.2531552	5.2113657	1.6239668	3.9833316	3.7327819	5.3719179	3.1984812	4.9357671	4.3260242	2.829966	3.4236545	2.9973055	1.4994448	2.1462356	3.137739	4.3411886	4.4351546	7.1700769	6.555618	1.517187	1.7042851	2.8665722	3.0732729	3.2847818	2.9553453	1.6059998	7.0327205	3.9394267	2.995666	5.3211514	4.3955105	0.6806723	4.3327546	2.2487255	4.0528221	2.1452322	2.9116844	1.9439945	4.5641974	1.4560013	1.6479522	2.5797758	5.5715596	3.6602768	2.6516601	2.7440153
GSM2528872	1831	0	1.8680365	1.6335234	5.3282377	2.7744101	1.0421873	3.1113131	5.2118043	5.6250278	4.7814535	4.2320271	2.2625072	5.6725913	3.4596038	1.1990504	3.7795925	2.4989834	5.7246899	2.9505229	6.5233774	5.525768	1.5755378	1.8222827	3.2535099	1.6499344	3.1242397	2.2745192	1.9688459	4.9178174	2.2125098	1.821733	4.7583264	4.9355006	0.6682209	4.4187041	1.9894191	2.1755068	2.7549382	2.9274002	2.2066856	3.6643206	2.3027366	1.6290814	2.7546749	6.1055664	3.6821082	1.5502896	1.9900616
GSM2528873	1835	0	2.5233171	3.1325159	4.7733854	3.1831418	1.2135862	4.5061385	5.0013841	1.0549946	4.6388801	5.1291517	3.316393	4.3028602	3.4229474	1.6998254	3.2058828	4.2132233	3.4207902	3.3222329	5.6464506	5.0275331	1.4336392	1.4798878	3.5430954	2.9098951	3.6254936	1.9795593	2.1989313	4.8793507	6.3987086	2.7943545	5.9702991	5.6174338	1.1583024	4.3527674	4.5556534	2.668002	2.4512494	3.0625451	2.3098788	5.5029471	2.4936026	2.0853952	2.2191518	5.4537774	4.5147611	2.5662066	2.2574184
GSM2528874	916	1	2.843479	3.661634	5.100228	2.82003	2.147545	5.408552	6.304151	2.163765	3.850105	5.525506	3.459175	5.32552	3.667198	2.544734	3.646263	5.093009	6.200351	5.479549	7.45085	5.784058	2.15259	2.668029	3.890965	4.486906	4.672349	3.608646	2.475401	10.005669	4.427528	3.511625	6.921445	5.273876	2.434066	6.819468	6.641476	3.888044	3.521501	3.859667	3.813831	5.327001	2.923698	2.497579	3.517977	6.082736	4.498031	3.513638	3.862435
GSM2528875	1253	1	1.6954199	2.2160859	4.4721959	1.5621744	0.4918291	3.628475	6.0478121	5.6037328	3.5620548	4.7951062	2.6330965	8.0489626	2.852625	1.4165675	4.4718055	2.7815337	4.8109874	3.6209706	6.9555597	6.0818322	1.3683314	1.7968871	3.9509118	3.8106423	3.4832651	2.0695608	2.3984965	3.7793475	4.7343343	1.3329843	5.5567818	4.4011596	0.7186078	5.4290828	4.3488601	2.8881588	4.9995993	2.4376396	3.2583503	6.7747145	3.7649563	2.11991	5.4188213	5.6848802	4.1572924	2.9488433	2.8914816
GSM2528876	1816	0	2.0696196	1.9517334	5.1708564	1.3646859	1.9219062	4.1376798	5.4571405	0.4111689	4.1409411	4.6260875	2.6009275	5.0260864	2.8372345	1.3898881	1.1808107	3.4448677	4.6315059	4.6165673	7.2890677	5.8318805	1.131866	0.8384401	3.1456344	2.6184586	6.3291939	4.0598963	1.2269385	5.7792493	2.2756708	2.2845321	6.3039153	4.7545499	0.8556806	4.5469312	4.8445244	4.0299075	3.1299683	3.2806681	3.0447579	4.5547347	0.6183941	1.0585507	4.6290039	5.5231339	3.5395795	3.1652079	3.1499116
GSM2528877	1816	0	2.0749947	2.8043116	4.8499692	1.2275749	1.0397891	4.6223539	5.0793108	0.7513294	4.470271	4.6525643	2.8451989	4.955989	3.0531961	1.8972405	1.2926444	4.1860067	4.474661	4.4636725	7.1089709	5.5335029	1.5428409	0.9949347	3.3682526	2.9251819	5.5487553	3.9014853	1.3278614	6.0781369	2.4538176	1.5054825	6.2059076	4.7356295	1.5445943	4.3323406	5.2856886	4.0874112	2.01887	3.1194683	2.124497	5.3177801	0.5656999	1.222461	4.5869325	5.6203677	3.8125114	2.8765536	2.6545112
GSM2528878	1825	0	2.09921104	1.40215159	5.54246585	1.588018	0.87448765	4.09017984	5.52475067	0.23254315	5.00105306	3.83288175	2.37380762	5.90887683	2.81020079	2.34069705	1.08200608	2.18422954	4.05082281	3.75400316	7.17802083	5.16063863	1.6806556	1.37734077	4.05491361	2.88609515	4.71781258	3.3963827	1.51049954	6.97291373	2.70624387	2.76700661	4.53195535	4.33061469	1.02347268	5.37511054	5.31561917	1.94528862	2.64998843	2.57868147	1.46667042	4.74753035	0.66887646	1.78599289	4.69914859	5.32473199	3.46869291	1.85888549	2.94430546
GSM2528879	1811	0	2.546596	2.692427	5.157817	2.783284	2.539474	5.807463	5.701271	2.464677	1.67191	4.937399	3.883718	4.672133	4.328907	2.939904	2.721966	4.228194	4.078503	5.227168	5.19916	4.854592	2.365713	2.485378	4.534846	3.584421	4.659748	3.609187	2.783438	5.781249	3.157834	2.807658	8.1255	5.635637	5.819866	6.03705	5.773964	4.521385	3.027729	3.976459	3.524965	6.471291	2.314241	2.711473	5.0947	6.293969	4.58513	3.979199	3.32212
GSM2528880	1808	0	2.4336122	3.2974304	5.1921869	1.5705	1.3126441	3.9589744	5.6583074	0.4394067	3.653151	4.3206324	3.1379339	4.2609794	3.0177748	1.4190535	2.4607342	3.3761487	4.7202617	1.1405359	4.9905723	6.7776503	1.8492877	1.8651941	3.503904	0.7738812	3.6336635	3.6868878	1.3178095	5.9911476	3.9844978	2.33806	5.7204312	4.3299596	0.4821143	5.4011249	2.0221208	2.2265926	2.9653161	2.9559125	2.0552311	3.6362338	1.5159598	1.9735762	5.3647374	5.6808439	3.6854981	3.1226709	3.3707518
GSM2528881	1807	0	1.5547154	2.3148869	4.7628871	1.874041	1.2112469	4.4545926	5.4952797	1.6218979	3.8541403	4.9223937	2.59737	5.4185375	3.0405069	1.9206034	1.1766466	4.2088275	4.2652838	3.1449551	7.1235946	4.5940703	1.4490861	0.8737698	3.1691396	3.1348933	4.8662048	3.2404715	1.5820391	6.2754946	1.6452371	1.3232672	5.776935	4.8235459	1.3782855	4.588327	4.8106276	3.7115653	2.9281309	3.1047041	2.8964935	4.8208041	0.637515	1.3732064	2.5296114	5.8016858	3.8712475	2.5354431	2.2967637
GSM2528882	1797	0	2.3731066	1.8845331	4.8054496	1.8066724	3.1381917	3.9256821	4.7221128	0.8038224	4.3875155	4.9851246	2.4631246	4.8000701	3.0764251	1.6599853	2.0555657	4.0309559	4.3209568	3.9746532	7.4423648	5.5245482	1.4544495	1.373733	3.7759009	2.1526352	4.7667255	1.8463126	1.3296922	6.0725724	2.6406837	2.8497717	5.5314945	4.5705398	1.09569	5.0230719	4.2891196	2.4112595	2.1011206	2.9244829	2.5302495	5.2249063	1.3829003	1.5427916	3.6362387	5.551891	3.8293354	3.046772	2.9511155
GSM2528883	1797	0	2.3812484	2.2707034	6.0231844	2.2477808	3.174239	4.9013281	5.286764	1.8716532	4.3145318	5.2573333	2.7368036	6.208518	3.2693345	2.015938	2.3092522	3.9044096	4.1384182	4.332171	5.4921902	5.501111	1.8106308	0.9731995	3.4986371	3.5529506	5.6311818	2.9219605	1.6230618	4.7987173	2.5064059	1.3670132	5.297467	5.1536474	1.6069545	5.160014	4.3158724	4.4398136	2.5391308	2.947337	2.3727145	6.1332703	1.0539349	1.3036681	3.9980651	4.9587691	4.7443594	2.9510053	2.5042616
GSM2528884	1795	0	1.6997164	1.9132423	4.3779059	3.7592534	2.1089781	3.828083	4.384917	1.1545741	3.3709866	3.7745113	5.5033557	4.0166018	3.7885557	1.7466123	4.9692414	2.1344458	2.8900225	1.6089558	4.5303101	3.6064624	2.9574686	0.4656918	3.6695373	5.9786816	2.0013223	1.0061611	1.7411232	4.6051636	5.5436094	1.8741386	7.7037009	5.7877349	1.5380441	4.1203401	5.7971359	2.4836779	7.7116788	3.0304792	2.6741924	5.9433873	3.5654399	4.4702074	2.6774018	4.750618	3.9596628	2.005725	3.1023266
GSM2528885	1795	0	2.7153754	1.6097888	4.626253	1.4769868	3.5567529	3.9153418	4.5072587	1.6842623	0.439622	5.0632522	2.4224455	4.2178381	2.6590666	1.1505165	1.8243126	3.7785855	3.8016176	3.3329122	5.6027178	4.4128169	1.6904239	1.1727887	3.6338669	4.0059688	4.0799344	1.5142953	1.6505412	5.2075956	2.0633586	3.7205213	6.9369721	5.2547983	1.9457097	5.4251402	3.1611286	3.7153322	2.0969244	1.7793996	3.3635618	6.1674008	1.4196206	1.0247133	0.9691907	4.0420466	3.8763095	2.1747982	2.9305573
GSM2528886	1797	0	1.4631911	1.6754084	5.8149978	1.7042972	3.141678	3.8803903	5.6185881	0.732412	5.337281	5.3001111	2.7546903	4.7984494	2.6635022	1.63292	2.4273456	3.7801264	4.6864701	3.2338024	5.461806	5.9359034	1.5149967	1.5883132	3.0251947	3.3994399	4.0868532	2.2197924	1.4563816	5.1091097	3.8923633	1.046464	6.5124192	5.3251152	1.8039352	5.0198897	3.8925904	2.8767836	2.8770317	2.6820615	2.860858	4.1313062	1.8107548	1.5832235	4.2458283	5.4655888	3.9032696	3.2234988	2.113381
GSM2528887	1796	0	2.776692	4.267839	5.495491	3.267785	2.954541	5.410354	5.521215	2.379493	1.5506	5.826565	4.331086	4.809989	3.797003	3.031801	3.728617	4.647723	5.140875	3.9533	6.210783	5.246977	2.495888	2.809133	4.648135	5.605799	4.159131	3.291785	2.64199	6.508748	4.852039	3.012151	5.514645	6.276396	2.712032	7.150527	5.611487	2.703798	7.233852	3.555992	5.363937	6.885365	3.416434	3.41788	4.493645	5.628031	4.54035	2.578447	3.457069
GSM2528888	1795	0	2.216396	2.4278233	5.1259649	1.8964292	1.2544579	4.4644537	4.9888864	0.5224397	4.602214	4.9102517	2.6210798	5.2541841	3.5258922	1.7975742	2.597568	3.8282244	5.3311571	2.9925779	6.5426434	5.2355775	1.4689703	1.6069073	3.5660058	2.3118399	4.8766494	2.1912077	1.7807081	4.4883724	3.659743	1.0731441	5.1063802	4.8447668	1.1469779	4.6712143	2.9870849	2.9178118	2.9210532	2.562357	2.7738735	4.1964613	0.9580294	1.138373	3.7636299	5.3227284	4.489282	2.9853995	2.3106166
GSM2528889	1804	0	1.8799893	2.7891453	4.7864422	2.2940776	1.0634349	4.6442577	5.5367961	1.0997457	4.8224661	4.9461623	2.6142191	3.9951832	2.9632397	1.6278192	2.2128153	3.7598079	4.5242712	3.7045651	6.1587006	5.7107123	1.5465598	1.0862665	3.745764	1.7838954	3.4971679	2.0362332	2.146209	5.7248605	3.6365145	1.9714486	5.5933941	5.2377387	0.872321	4.9171285	4.5294918	2.3749539	3.2388676	2.8974634	3.0881113	4.6037847	1.0919185	1.5574183	2.4851325	5.9576553	4.1581924	2.3184437	2.7291266
GSM2528890	1782	0	2.4855099	3.2858395	5.00114	1.6142692	1.7402988	5.1152643	5.7414842	0.6429008	1.9064723	5.0361903	2.4061762	4.1283252	2.9284315	1.6317392	3.7052302	4.3937649	4.3557146	4.1497123	6.6782372	5.4809651	1.1712626	0.8576185	3.7569526	3.1404998	4.5868479	2.2494071	1.00397	5.327774	1.6805404	1.9614465	5.7605325	4.5849126	1.2973131	5.4220296	3.8434405	3.8339648	3.0953772	3.2471111	3.5084546	5.7292447	0.5667025	0.7353825	7.2056901	5.3975008	3.6823932	2.1729299	2.4016055
GSM2528891	374	1	2.2491005	3.537636	4.4773311	2.9164066	1.4761707	4.6109921	4.1414714	1.9323119	0.0749154	5.3586831	3.3547477	3.7526647	3.625277	1.6931434	4.5250745	3.7869583	3.9105024	3.0275146	5.6450872	5.0068209	1.253431	1.8843193	3.0886216	4.3746649	2.2070976	1.3325203	1.6344469	5.1142407	5.586183	4.8089744	6.1227187	5.2829003	4.9469678	4.0570926	4.3711135	1.4558358	6.64518	2.7646557	3.9080528	6.057814	3.589733	3.2035761	3.8728833	4.8542149	5.0524993	2.1062108	2.6024578
GSM2528892	1775	0	1.5488014	1.8974546	6.1213532	2.7112207	3.5293918	2.8283197	4.1954704	5.1807835	3.3029578	5.926614	2.3622279	6.9915064	2.4551506	2.3159729	3.3951225	2.8812571	4.17954	4.3145679	5.7389993	5.8097807	1.6768263	1.0305302	3.9115162	5.9609644	1.8924206	1.4429122	2.2925667	6.6414175	4.0985222	3.5979215	5.1805184	5.5834777	0.5616496	4.8077709	5.2314247	2.2918676	2.2488695	2.1603655	0.6933421	4.7825032	1.6354331	2.1544402	8.0955646	3.9175879	3.95212	2.4511976	1.7065359
GSM2528893	1780	0	1.892957	2.4777324	4.5795543	2.3929506	0.4001421	4.610318	5.6577211	8.9993149	5.4242397	5.7206836	1.8825773	6.1148772	2.6534608	1.7382448	1.8533355	3.6664558	4.6841607	3.7430581	5.7081979	5.7913545	1.2426274	1.0448045	3.8653776	3.2389827	4.3532796	1.7801618	1.178618	4.637754	2.4151645	0.968031	5.5319433	5.2648837	1.9093478	6.4707116	3.2646063	2.6003825	2.95677	2.9704614	4.0745559	5.158059	1.2635171	1.2559412	2.1597314	5.0397288	3.6502558	2.0133883	2.9554034
GSM2528894	1774	0	2.0886739	1.353717	6.0027765	2.4560814	0.995251	2.1015419	4.8677518	1.3793006	3.7294633	3.8304189	3.0820618	8.8332373	3.1790179	1.9576094	1.9194739	1.3550303	4.4547624	4.0420683	6.7969112	1.3066619	2.4975665	1.4147918	2.9837977	2.0318974	2.3511345	2.8457431	1.6918422	7.8486341	3.608178	2.700265	4.9480652	4.5269461	0.3431048	4.3539198	5.38321	1.4431819	2.6311796	2.695281	1.1798085	2.4424336	1.1342702	2.0027725	1.3481225	5.6463463	3.8940411	3.3937409	2.8669165
GSM2528895	1762	0	2.1305311	3.4490919	4.6544644	1.8060073	1.9064795	4.3835065	5.0310633	0.478384	4.2135134	4.9518053	2.4562249	4.7788124	3.1754655	1.8050035	1.8938302	4.6247558	3.9654462	3.9893083	6.7381428	5.7124541	1.3821657	1.0255105	3.2545845	3.3683607	4.0215349	2.827468	1.437267	8.6945562	3.2199424	2.8646331	6.04372	4.6924703	1.0090375	4.2530483	5.1631092	3.089186	3.9831559	2.9915276	1.9988595	4.9401803	1.4410777	1.1582669	4.9575883	5.1811534	3.8623626	3.3765366	2.7167623
GSM2528896	1755	0	1.8117871	1.8260345	4.6329967	1.5346214	1.2119203	4.6335396	4.9288716	1.7791444	4.4438521	4.3093628	3.2723554	5.7339879	3.1684167	1.7155774	1.0753374	3.4694212	4.2032664	5.3131523	6.3700655	5.3311206	1.7223861	0.7508582	3.8537473	3.2855104	6.6498121	3.7403118	1.2129557	5.205405	1.9976029	1.4363816	5.8764717	4.893254	1.3191374	5.4585302	4.9807712	4.6276529	2.3303306	3.0630393	2.0977642	5.0345006	0.749882	1.0568301	3.0486267	5.5532463	3.8787598	3.124703	2.963816
GSM2528897	1755	0	2.8693827	1.9386102	5.1666046	2.9153107	0.460557	3.4001463	6.687833	0.5388045	4.8029579	4.8914372	3.5982811	5.172608	3.3345105	1.5781227	3.3536943	3.1062335	4.3046917	3.3329822	5.3961357	5.8862848	1.3799373	1.2952866	4.0287554	3.5916126	4.1391224	1.9806	2.2119461	5.0968654	4.7526278	1.0759767	5.813833	5.0194171	1.8787818	5.6854132	4.3801952	2.6892648	1.4144427	3.3178395	3.1248337	4.6137453	2.4905145	1.6081683	6.0896161	5.5546073	4.2086148	3.0758609	2.1529356
GSM2528898	1747	0	2.000114	2.4465239	5.3492814	3.8998664	2.8567907	3.9187455	5.5028979	1.3462558	2.9794587	5.2714329	3.5272024	3.9066935	2.8266316	1.8883214	3.2470696	3.1267155	4.4011279	2.8514574	5.6248201	5.8659308	1.7250466	2.1334877	4.1542448	3.6609974	3.2618885	1.9431113	1.8602767	5.5195339	4.6592128	1.9814152	5.851725	5.4309501	1.3587466	3.6139507	4.8315911	1.7281832	1.9178303	2.4731811	1.603883	5.7049553	2.8494997	1.8912444	2.6658822	5.9475591	4.3878553	3.0034184	3.0535723
GSM2528899	1745	0	2.1857679	2.6634804	4.9446987	1.8445633	4.2236975	3.7690923	4.8662209	0.9107965	3.966348	4.7390268	3.0877746	4.4312243	3.0873647	1.5320149	1.6904132	3.2592275	3.9275082	3.3180399	7.730598	6.5408363	2.2026869	0.9783079	3.8512619	2.912341	4.0540427	1.7214587	1.7087803	7.4890471	1.913573	2.6616803	5.5447078	4.5966056	0.7233411	5.0482656	5.6900554	2.3859362	2.9427694	2.9333311	1.4907868	5.6156157	0.7771969	1.6143507	1.8205044	5.7506167	3.4737309	1.4928747	3.0490382
GSM2528900	1272	0	1.9072089	1.4595952	4.6800651	1.9027254	1.4320132	3.7556226	5.8582969	0.9631914	5.2707095	4.4664949	2.9652351	5.9048358	3.3351788	1.8278765	1.7660919	3.3035934	4.4825599	3.0167423	6.5451811	5.728239	1.8336403	1.2709318	3.1097452	2.5420941	5.116704	2.5312344	1.4122075	6.3263818	3.5387204	0.857213	6.0979476	4.9709248	1.6493279	5.0054023	4.9559816	3.8678048	1.7986465	2.7851915	2.2273615	4.6056257	1.4408208	1.4206874	2.797685	5.6291528	4.0115959	3.5350613	2.7971161
GSM2528901	1738	0	1.609555	1.4013362	4.5217155	1.9064769	1.5051149	3.2479695	5.1069637	2.839374	2.654942	4.3908157	3.0951255	5.5467298	3.7105729	1.8408282	1.3224875	2.2467821	4.009469	2.5885606	7.0147553	3.960696	1.7802291	0.911033	3.2536522	2.8718146	3.5426238	2.6884138	2.4111109	5.8684961	1.8918782	1.9252978	5.947212	4.9246657	1.488071	4.1187737	6.0322095	2.9103499	2.1396009	3.8735562	1.6769417	5.1879193	0.4543883	1.1102897	3.031153	5.9100002	4.2389407	2.0690996	2.1642833
GSM2528902	1733	0	2.3483722	1.5034341	5.6346364	1.7949167	1.1817191	3.0072106	5.3114415	3.2152473	5.3572579	4.2575322	3.190374	5.0129854	3.2701246	2.1340933	1.4857458	2.4156423	4.3646072	3.9110447	7.173826	5.1426033	1.7522657	1.2020266	3.1186213	1.96179	2.8485462	2.881131	1.4724577	6.2537093	2.1479799	1.583799	5.5130597	4.5573305	1.0290613	3.9187782	5.5327882	2.8440551	1.8975579	3.0606788	2.040511	3.9725161	0.7857494	1.1799332	3.1178098	5.8094406	3.8057556	3.9681615	2.3594188
GSM2528903	1726	0	3.23535	3.149442	4.706085	4.473523	1.850321	4.57143	5.168867	2.053621	5.042448	4.500543	3.837904	6.798878	3.819912	2.680279	3.701578	3.500678	3.791079	2.455515	5.829704	3.637792	2.895877	2.573891	4.725304	3.594649	3.886392	2.445717	3.741708	7.012699	4.931917	3.737168	6.945286	7.218276	1.87575	3.976218	4.787838	5.302968	2.220294	3.796392	2.629533	5.015168	3.972713	3.811149	3.011065	5.892547	5.081438	3.118746	2.913612
GSM2528904	1738	0	1.9197413	1.5340351	5.2589131	2.304293	1.2037051	3.0344945	5.4646089	4.4305654	4.4188259	4.7506627	2.8725068	6.0855307	3.5343663	1.6336803	2.2109613	2.6793756	4.397503	3.7838709	7.650819	4.3797784	2.1493125	1.4068065	3.1941086	2.8401032	4.0358371	2.6937721	1.7226736	7.4856745	3.5824646	1.6763927	5.2457311	4.2248488	2.0770158	4.3354003	5.5009096	3.9917837	2.0552715	3.2043689	2.3728865	4.7401289	1.2210541	0.9799989	3.3828593	6.1738485	3.7871763	3.1495887	2.5173383
GSM2528905	1724	0	2.7210968	2.964963	4.989038	2.459888	1.0319902	5.2049855	5.2049659	2.94087	2.1983978	5.7995382	2.651428	5.1382188	2.8516506	2.0272864	2.9139321	4.8920073	4.1526662	3.4274259	5.6482854	6.2412738	1.4010981	1.7306761	3.6084953	3.5202938	5.2299397	2.2461304	1.5105115	6.0077029	4.0153327	2.2226581	5.88799	4.7682983	1.7383005	5.7388499	3.9604976	2.5043157	3.4903208	2.8750212	2.8631372	6.0606949	2.0960299	2.1360888	2.3101505	5.3695534	3.5784434	2.303441	3.3420665
GSM2528906	1726	0	1.9999252	1.6636145	4.7720565	2.0398312	0.8737349	3.9661597	5.5401691	0.8018021	4.0690516	4.6186896	2.3569174	5.7718209	2.9104409	1.9263887	2.121094	3.6255985	5.1186453	3.8117519	7.0003295	5.0109579	2.064556	1.4314231	3.7558576	3.768798	4.807934	2.864846	1.6528922	6.4050711	4.1148259	1.4116313	5.0780794	4.9522941	1.258899	5.2149836	4.9159146	3.8800445	2.4534017	3.1213221	2.6211216	5.2453318	1.3101137	1.7307433	3.9772476	5.6172525	4.3143864	2.7903789	2.9159659
GSM2528907	1720	0	2.3098853	2.3238391	4.6180014	2.8386327	2.974552	4.3851563	5.0396006	0.8545849	4.0372006	4.9060519	2.4813355	6.2016784	3.311912	1.8114936	2.1254665	3.8192553	4.3826678	4.1739373	6.3368177	5.6212684	1.5608585	1.7798143	3.059288	3.4085057	4.3455036	2.8853562	1.2023214	8.0581404	3.9375574	2.8226718	5.9029806	4.9149221	0.9797353	4.9201743	5.6648142	2.7093279	3.0036555	2.7008392	1.9925568	4.710062	1.5707286	1.3681301	1.4143709	5.3705865	3.8252065	4.1123985	3.3142035
GSM2528908	1724	0	3.118733	3.00087	6.051119	2.771831	3.967677	5.139287	5.774267	3.717109	3.524298	5.463054	3.863349	6.021123	4.03338	2.594424	4.285266	4.448144	4.806217	3.463129	5.69092	5.998307	2.444488	2.304489	4.686971	5.031417	5.093378	2.582398	2.568404	5.586046	4.422546	2.138984	6.222868	5.549269	2.529311	5.28589	4.60163	3.538244	6.270432	3.239038	4.495814	5.82388	3.467627	2.571379	4.219907	5.754155	4.582103	2.963771	2.954682
GSM2528909	1718	0	1.9302268	1.6514666	4.9177735	2.4910298	3.4027117	3.3476226	4.7923452	5.6784065	3.4213332	4.3314411	2.7668987	5.3769595	2.624772	1.7333098	2.06819	4.0865981	4.703324	4.7036794	6.4786487	6.0863281	1.2295649	2.0582373	3.3109511	3.285679	3.4429715	2.0306479	1.6414382	7.3880466	3.242124	3.0961028	5.4554814	4.8349612	0.6980317	4.7142687	4.9284004	4.2347724	3.0338455	2.3682089	1.6500339	5.2864444	1.044975	2.46471	2.680023	5.8006019	4.0221727	1.8405739	2.9139939
GSM2528910	1725	0	2.0869134	1.8054565	5.3454066	3.8682031	1.5820984	3.3743545	4.765675	0.4976035	3.1028462	4.8945762	3.1472267	4.0335695	2.5111332	1.4987006	3.343746	2.6351442	4.3781914	2.4184634	5.9812863	4.6958958	1.5675291	2.0653109	3.5707753	3.3293204	3.6445579	1.5382521	2.5932432	6.3795842	4.4073	1.5952261	5.4440309	4.747319	0.7295122	3.514388	5.3363505	2.0217325	1.4601798	2.6650133	1.391381	4.8396127	2.7578438	3.0847417	2.3835257	4.9303445	3.9400831	2.8465368	2.716155
GSM2528911	1712	0	1.7093955	1.8479936	5.0305757	1.8930462	4.4550536	3.6499664	5.1913911	0.9900515	1.0483362	5.1146248	2.7137035	5.0449215	2.4976514	1.6347853	1.5616687	3.7186943	4.080266	2.0175485	6.7314674	4.2586407	1.4408459	1.0916387	3.2617677	2.5410293	3.6693483	2.4048253	1.581331	6.6095853	2.2955377	2.542819	6.1401265	4.9210217	1.0642461	4.8598316	4.5658351	3.1403871	4.2497152	2.606338	3.1810724	4.430278	0.9204037	1.2082355	4.2556183	5.4082528	3.5150568	3.4450176	2.8747049
GSM2528912	1717	0	1.938859	1.4796785	5.3021166	2.1654656	1.012401	3.7931292	5.0390159	0.6596453	4.4392499	4.3406937	2.3677136	5.273093	3.2213545	2.1639556	1.9715808	2.7482144	4.4201987	3.7049072	6.1850058	5.676994	1.3440244	1.4095466	3.3683463	1.9054715	5.2131343	2.8680343	1.8898336	5.3596135	2.9828711	2.1818373	5.7138304	4.6700437	0.972651	4.5275956	5.1258681	3.3734348	1.9435818	3.1651946	2.1882088	5.2059378	1.3369606	1.4273113	2.9153082	5.4855223	4.048742	2.8374929	3.025625
GSM2528913	1712	0	2.2051927	1.6205306	5.0332246	2.7179511	7.1959472	3.3843102	4.4861055	0.3540824	4.6655472	4.0945329	2.7441798	4.7872848	2.7390738	1.6766874	1.9291996	2.2708536	4.6554791	2.9653804	5.6331281	5.9798081	1.2152995	1.0103675	3.8923193	3.4757044	2.1096062	1.7238496	2.4329892	5.2839272	2.7453096	2.0568463	5.9327163	5.2283255	0.5734531	3.4849512	4.808197	2.6133824	2.9616702	2.7917845	1.3563441	5.383264	1.3167807	2.5038449	1.6521476	4.7340277	4.2769913	2.2588697	2.2763879
GSM2528914	1710	0	3.1764108	2.6146329	4.4041278	2.211105	1.9000001	4.6116009	5.4311919	1.0151552	3.6806581	4.5991996	2.920224	3.0552951	3.15028	2.2739633	2.4698222	3.6272124	4.6759036	4.0251856	5.5909074	5.7961291	1.3400337	1.3113749	3.698793	3.4895517	4.3432424	2.0728528	1.7530917	5.892958	3.0205131	1.8681376	5.6033426	5.1749381	1.0735397	4.5093958	4.584374	2.1749769	4.0776752	2.4554346	2.6275284	4.9726601	2.2179919	1.4863774	2.8079731	5.0705712	4.1537854	2.4573364	2.9551902
GSM2528915	1703	0	2.2731	2.2530161	4.5806626	2.1844882	1.0899642	4.07771	5.6073841	0.5150264	4.5522399	5.1457665	2.8106202	5.7305879	2.6342824	1.4716239	2.2008698	4.1340282	4.3108561	3.135732	5.9987896	5.1628643	1.1671671	0.7599119	3.5282319	3.0400909	4.3274852	1.7979733	1.7017921	5.3733089	2.6029644	1.0533059	5.943233	4.8608763	1.3198066	5.6386703	3.8199316	2.4851829	3.4242228	2.4234354	3.2253617	4.5315707	1.5204743	1.0471785	2.1070704	5.3091733	3.9903291	2.524791	2.6087627
[truncated: 2,572 more rows]
[truncated: 177 more columns]
