# Supplementary material for: Leveraging senescence-oxidative stress co-relation to predict prognosis and drug sensitivity in breast invasive carcinoma
Source: Front Endocrinol (Lausanne). 2023 Aug 4;14:1179050. doi: 10.3389/fendo.2023.1179050 (PMC10437062; doi:10.3389/fendo.2023.1179050)
Supplement: Supplementary file 3 [file DataSheet_3.zip › 5.model/lasso.SigExp.txt]

id	futime	fustat	ALOX15B	EPHA3	ERRFI1	ETS1	G6PD	MAP2K6	MAP4K1	NDRG1	ZMAT3
TCGA-LL-A73Y	1.30684931506849	0	1.0700249	1.1982932	6.485226	5.4175573	3.4559192	1.8077262	3.1381518	7.0359251	2.979557
TCGA-E2-A1IU	0.923287671232877	0	4.9639908	1.2143575	5.1812945	4.1960266	3.9072458	1.6673186	1.8477873	4.92915	2.2190569
TCGA-B6-A0I6	2.71506849315068	1	1.4914917	0.6035761	4.5265369	4.0516568	4.2057479	0.7309434	1.1191855	8.0131561	2.4608081
TCGA-D8-A27H	1.08767123287671	0	2.0616516	0.7546048	5.5118674	6.1877293	3.783909	0.3856218	1.9618575	6.4100144	3.7211044
TCGA-A2-A0EM	8.47671232876712	0	1.8232532	0.9316955	4.1247261	3.9894051	4.1848393	1.6567151	0.6457132	4.0513517	2.4498987
TCGA-E2-A1II	2.80821917808219	0	0.4344725	0.3576385	2.6897157	4.9145065	4.7600276	1.2080519	3.0652415	3.9176286	1.7876987
TCGA-E2-A1IL	0.323287671232877	0	2.4382124	1.5331321	3.9870255	4.327264	4.2838012	2.1079396	0.9140706	4.3762446	2.4776495
TCGA-BH-A0GY	2.52876712328767	0	1.4871789	0.6468555	3.5485174	4.0816466	4.9556726	1.1689362	1.0616902	6.3784902	2.1857057
TCGA-BH-A0DG	5.59178082191781	0	1.4010967	1.4221085	3.2496884	4.7563459	4.3830435	2.1633799	1.8874228	4.6260958	2.3077566
TCGA-A2-A0CY	4.58356164383562	0	0.7430685	1.1062339	4.6754183	1.6640469	4.8200764	0.3690561	0.6273094	6.3951833	1.143972
TCGA-AC-A3TM	2.08767123287671	0	2.4285455	0.1298605	2.8836142	2.3268686	4.3975673	1.2972963	2.0862049	3.7337971	1.6046315
TCGA-OL-A66I	1.95616438356164	0	1.9597045	0.7155703	4.6806502	5.9389717	3.924557	1.0729151	3.2648231	5.2604761	1.8904973
TCGA-A1-A0SE	3.61917808219178	0	2.22764069	0.87684993	4.03498816	4.49251364	4.45555764	2.5439664	1.08098613	4.61994871	2.59795857
TCGA-AO-A0JJ	5.16986301369863	0	0.8377197	1.2797758	3.8834894	5.0488272	3.7113759	1.9463918	2.2878326	5.6691506	2.7203928
TCGA-BH-A0E2	1.19178082191781	0	1.6200022	1.7985337	5.1059556	4.1783493	4.6150733	1.9804135	1.114017	6.01988	2.7043588
TCGA-BH-A0W3	1.99452054794521	0	0.7126435	0.1787828	3.1057377	3.2265422	4.4748044	2.0295602	1.6814018	4.2595673	1.7224008
TCGA-AC-A2BM	8.27945205479452	0	0.5185912	0.3168736	6.1249274	4.0998485	4.1847397	1.3248765	1.9894573	4.5181614	2.2272669
TCGA-AR-A0TP	11.7123287671233	0	0.2732325	0.6969433	5.4865784	4.93913	3.6095094	1.7049508	1.7166575	7.9571138	1.9511891
TCGA-A2-A0CW	8.99452054794521	0	3.47420451	0.50346616	2.713267	3.51490322	4.96658019	1.14279668	1.73104318	4.63351858	0.9832429
TCGA-PL-A8LY	0.0219178082191781	0	2.212734698	0.010468907	4.28753741	3.13707733	4.028420092	2.71315543	1.367559359	4.722153994	2.651847789
TCGA-A8-A086	1.08493150684932	0	1.9342607	0.7212833	5.1560525	4.1659804	4.1180357	0.5948557	0.6216452	7.9301123	2.4426079
TCGA-B6-A0RO	13.5041095890411	0	6.15417838	0.58768966	3.13337415	3.53897787	4.44458823	1.70016012	0.42515634	3.63603594	1.98200442
TCGA-A8-A090	0.00273972602739726	0	1.6409712	0.9357054	3.8941025	4.1888293	4.8043048	1.6524248	1.2865445	4.0259646	2.5028778
TCGA-A2-A0EQ	6.64657534246575	0	1.8846987	0.3266037	2.3960811	4.6046285	4.4698632	1.1190649	2.9229529	4.1599492	1.3940573
TCGA-A2-A0YM	2.64383561643836	0	2.7229667	0.8813498	4.6782901	5.0594948	4.3403483	1.2450504	2.2091724	6.112552	2.3658399
TCGA-BH-A0DS	0.213698630136986	0	4.8110536	1.0966686	3.1964406	3.8954588	4.1264197	1.3456502	1.2018442	5.4130398	1.903217
TCGA-A8-A08O	2.58356164383562	0	1.1043589	0.5591921	4.6627371	4.3944932	4.221784	2.0630683	0.7355294	4.6599088	2.4477257
TCGA-E9-A248	0.161643835616438	0	4.894596	0.3549318	2.8698641	4.6206451	5.342158	1.5540065	2.8394783	6.3063895	2.2606739
TCGA-EW-A1OY	2.48767123287671	0	2.0845052	4.605667	3.3404374	3.2904867	4.4900489	1.3342323	0.979952	7.0647585	1.7164311
TCGA-AR-A2LO	3.28219178082192	0	1.1151681	1.3744758	3.8371158	5.0522584	4.0118529	2.4222687	2.3911548	4.9942146	2.5779679
TCGA-A2-A0CS	6.43287671232877	1	5.4078298	0.3902003	2.8745954	3.2768971	4.3797759	1.566108	0.8184756	4.0093429	2.1015977
TCGA-A2-A0CM	2.06575342465753	1	0.3077521	1.5914145	4.2733013	5.2241457	4.9736609	1.0637365	2.1547382	4.7801074	2.3981031
TCGA-A2-A0YT	1.98082191780822	1	0.8078617	3.3039973	3.9716859	4.1971534	5.5626187	1.4004455	1.0721304	5.4558455	2.3075903
TCGA-D8-A1X9	1.99178082191781	0	1.0795298	1.9005313	3.6817179	4.4117069	4.8971945	2.2558874	1.411117	4.151975	2.8379458
TCGA-A8-A08H	0.00273972602739726	0	2.3714773	1.1821767	3.9963091	5.3946689	4.7303354	1.7789668	2.1450829	5.0734375	2.7612485
TCGA-A1-A0SP	1.6	0	1.0501237	0.1985756	4.2825724	5.0182332	4.1270747	1.469695	1.3820592	4.7243899	1.9421913
TCGA-E2-A1LG	4.17260273972603	0	1.4511823	0.3669927	4.2011158	2.9516152	2.7673342	1.3169686	1.1033297	6.8860218	1.491589
TCGA-B6-A0WV	6.62191780821918	1	0.900477402	0.599818219	4.271042742	3.180383046	5.5587768	3.048272071	0.460806858	4.079119344	2.742940299
TCGA-AN-A049	0.0520547945205479	0	0.7807821	0.6711601	4.8084661	4.3784941	5.1748807	1.792747	1.526542	4.6677747	2.5294545
TCGA-OL-A6VO	2.35068493150685	0	0.3562054	0.2656692	4.078893	3.7844146	4.5779334	1.6146215	1.1147876	6.6817139	2.1166705
TCGA-BH-A0BV	4.16164383561644	0	1.2391526	0.7352502	3.3175859	4.6107901	4.4391951	2.1595051	1.6680732	4.6779286	2.3145449
TCGA-A7-A4SC	1.22191780821918	0	1.9376242	1.0280091	4.2402957	4.6127845	3.8689731	1.8468008	2.0265762	4.4570826	2.5064281
TCGA-E2-A15T	4.28219178082192	0	0.3737614	0.7267849	4.7452668	3.7998603	3.9990612	2.1491204	0.8719193	7.8583043	2.1595077
TCGA-D8-A1XJ	1.81917808219178	0	6.0733409	1.5468947	3.71248	3.7407873	5.5580141	0.6253491	0.3251594	6.7870125	2.0493288
TCGA-AR-A24H	13.4082191780822	0	5.836981	0.7540355	3.2396405	3.9427262	3.2051135	2.2774316	1.8774984	4.0797453	2.7622251
TCGA-EW-A1OW	1.9013698630137	0	0.4777903	1.205467	5.4597727	5.1341257	4.1379148	2.0338969	1.2428123	6.6014175	2.3770976
TCGA-BH-A0DV	5.65479452054795	0	2.4512437	2.8006188	4.2438818	5.5444249	3.9874911	1.9136437	1.2663052	6.0555672	2.9542961
TCGA-BH-A18G	0.408219178082192	0	0.8806818	0.1694761	4.4654344	3.1098336	3.3534254	3.1463965	0.5418069	5.5279237	2.8241728
TCGA-OL-A66O	1.44657534246575	0	0.1346558	0	4.8192819	2.4484645	4.6383146	1.4491568	0.9320186	5.2730783	1.246681
TCGA-A7-A26F	2.02191780821918	0	0.2794034	0.3678041	4.3121857	4.2737598	3.341353	1.4553282	0.9130568	6.3908877	1.5621479
TCGA-BH-A0C0	3.47945205479452	0	4.0323861	0.6655433	3.0017354	4.3930056	5.782242	1.9796069	2.8741526	5.6033782	2.1400607
TCGA-GM-A2DB	6.59178082191781	0	6.48288886	0.03743187	3.77042659	3.62544517	7.31420773	1.38565098	1.40856628	5.29981976	1.06313842
TCGA-A1-A0SN	3.27671232876712	0	1.254854	2.6048025	3.3007117	4.7285359	5.7747924	1.7878753	1.8580995	4.2504076	2.8833141
TCGA-BH-A0B4	3.26301369863014	0	0.852085	0.675329	2.7739631	4.3996431	4.0204772	0.7568546	1.1943641	5.3600394	1.8850342
TCGA-E2-A159	2.08767123287671	0	5.349206	0.8584139	4.2414992	4.5600138	4.643676	1.5293196	2.3605053	7.0967823	2.4926157
TCGA-BH-A0HU	1.07397260273973	0	0.0388031	0.3936865	2.5948555	3.1009174	4.0672734	1.432973	0.7801645	3.7935039	1.5668298
TCGA-C8-A1HE	1.02739726027397	0	2.8182571	0.8404074	3.4512025	3.8596109	3.8687593	1.8228175	1.2447403	4.7740476	2.1502925
TCGA-A7-A3RF	1.11780821917808	0	1.188845701	0.876227715	3.816784804	3.232374628	4.600049845	0.063346856	0.568577945	5.872313074	2.35222499
TCGA-D8-A1JC	1.31506849315068	0	1.7387668	0.7350717	3.1935717	4.2551164	4.8571061	1.7933079	1.6127782	5.8103771	2.8581147
TCGA-E2-A15G	1.51780821917808	0	3.3682864	3.1755163	3.8644224	3.7938031	4.748314	1.7208844	1.0782539	4.4014176	1.9703081
TCGA-LL-A442	2.43561643835616	0	6.1340021	0.7143875	4.2615916	4.29123	4.1420761	0.9056508	1.5953431	4.7152391	2.0815666
TCGA-E2-A158	1.23287671232877	0	0	0.2183637	6.1978781	2.621604	3.7309903	1.4396973	1.7810658	7.5202529	2.3654579
TCGA-E9-A1NE	2.98082191780822	0	1.0641858	0.8353605	3.9775281	5.5849583	4.1275061	3.1235551	2.9743353	5.0807556	2.6452956
TCGA-BH-A0BJ	1.80821917808219	0	0.3990803	1.1179592	4.3230424	4.7875514	4.1343157	1.7526871	1.4212401	4.6154504	2.4730249
TCGA-S3-AA0Z	1.72328767123288	0	0	0.4667303	4.6087959	4.1079017	3.5694092	2.1400525	2.2768956	7.1530062	2.398629
TCGA-AO-A0JE	6.3972602739726	0	2.9604809	0.6624361	2.072095	4.5364414	4.8796781	1.7033177	2.1618989	5.3374503	2.062732
TCGA-A2-A25C	1.43287671232877	0	0.4123726	1.540261	3.8457568	4.7723251	3.9952422	1.670706	1.3539509	3.9214365	2.461221
TCGA-AR-A5QQ	0.882191780821918	1	3.5549886	0.633845	5.5941867	4.6501223	4.1372502	0.7061295	2.2990296	8.1429306	1.1910125
TCGA-D8-A1X6	1.48219178082192	0	0	2.3170905	3.7942574	3.1675669	4.4259678	0.4190656	1.4126875	4.3308967	1.760269
TCGA-E9-A1R7	4.01917808219178	0	0.0660239	0.96302464	4.56452867	3.70120474	3.22901824	2.91782349	0.09440366	5.42572706	2.96291905
TCGA-AC-A23H	0.00273972602739726	0	0.2206686	1.6960737	4.1003805	3.7577014	5.9510333	0.1762002	0.7432177	4.7283448	2.5372612
TCGA-E9-A244	0.0575342465753425	0	1.0916526	0.4912717	4.4082828	3.0434259	3.4012809	0.8229708	0.8854276	5.8745109	2.7386584
TCGA-B6-A0X4	2.35616438356164	1	0	0.53926052	5.1116401	2.51022797	4.28123528	0.85517103	0.30838033	6.7550789	2.33524573
TCGA-A2-A0YD	2.10684931506849	0	1.068408	1.944211	4.398864	5.312724	4.131526	1.822322	1.950311	5.17468	3.230539
TCGA-B6-A0I2	11.9479452054795	0	0.38430045	0	2.75236964	3.26156348	4.30557915	1.33989687	2.35778062	6.96235304	1.15264501
TCGA-D8-A142	1.16438356164384	0	2.1313037	0.9530001	5.3311042	4.261814	4.7027569	0.7432928	1.3911326	6.3161569	2.740042
TCGA-D8-A27R	0.841095890410959	0	1.4169485	0.7254347	3.4628697	3.8838286	5.3671172	1.4317305	1.8994131	5.247189	2.0699984
TCGA-C8-A26X	1.03013698630137	0	5.8666258	0.8071306	2.7442225	3.9643656	4.4336593	2.1234907	1.6755139	5.603446	1.5114482
TCGA-AC-A23E	1.91232876712329	0	3.4105124	2.7073476	4.5143645	4.611592	4.0288391	0.6883129	0.9691606	6.5315671	3.0341252
TCGA-BH-A18I	2.99452054794521	0	1.150896	1.7186034	4.2384451	4.9580302	3.9052199	1.6960723	1.9852019	5.5380977	2.6786858
TCGA-LL-A5YL	1.42191780821918	0	3.6830403	0.2880838	2.5713127	2.8983372	3.7956539	0.5361918	1.9221245	3.4496412	2.4446245
TCGA-BH-A0BS	7.15616438356164	0	0.01130374	0.74616531	5.19002155	4.28873067	4.28322996	2.2487108	0.59415838	4.84761631	2.35380714
TCGA-BH-A8FZ	1.57260273972603	0	4.7593846	1.2792236	5.0283496	4.824374	3.9391653	1.8038126	2.653313	6.3998812	1.7860652
TCGA-A2-A0D3	5.13150684931507	0	5.45234276	0.38369446	4.80194129	4.18068769	3.90661698	2.40651372	1.59445012	3.08324575	1.77574321
TCGA-EW-A423	1.46027397260274	0	5.3355641	0.2136373	3.0454064	2.8771719	4.1092214	0.6348422	1.7233557	4.6912152	1.2375412
TCGA-BH-A1FG	1.58082191780822	1	0.095044747	1.726998894	3.253206414	2.820008024	3.939605374	0.791933392	0.499339075	6.361336554	1.340640307
TCGA-AC-A8OR	0.10958904109589	0	0	0.5145789	3.2609382	2.8058045	4.5718692	0.4181177	1.055218	5.9279274	2.2148249
TCGA-D8-A1XO	4.60821917808219	0	4.3275503	2.1775911	3.9572612	4.2999271	3.7705967	2.9962785	1.4962745	5.1011233	3.335491
TCGA-BH-A1F5	7.43013698630137	1	4.4205667	1.4866055	3.9496048	3.2916336	3.2521952	1.2383242	0.5185456	5.2617676	2.7357155
TCGA-A2-A0ET	2.92054794520548	0	0	0.27533521	4.33415749	3.68243339	3.80370414	1.33338815	1.27180176	5.25130519	1.85834938
TCGA-OL-A66P	1.17260273972603	0	8.49969151	0.28877211	1.715036	3.13193195	6.15298947	1.48735869	2.65018079	3.90159698	1.80825932
TCGA-A8-A0AD	3.16986301369863	0	0.9550611	1.579457	4.0967489	3.9710841	4.3360815	0.7132867	1.281438	4.5989974	3.007512
TCGA-E2-A105	3.58356164383562	0	1.3172384	0.6798578	6.084297	3.2709076	5.2197864	1.7395491	1.2065195	4.5359828	2.1004115
TCGA-E9-A1R4	0.50958904109589	0	4.7954594	3.8461118	3.2500757	4.1878147	6.0850722	1.3815557	2.2873771	4.5721625	1.8972465
TCGA-5L-AAT0	4.04657534246575	0	2.7659988	0.619371	3.9338806	4.2855088	3.825353	1.6399486	2.1712916	5.0637296	2.2960106
TCGA-EW-A6SD	2.76712328767123	0	3.0384672	0.5470011	4.9921994	3.8655906	4.9405471	0.7702129	1.8748608	6.0684827	1.5458802
TCGA-E9-A1RG	1.77260273972603	0	1.8193457	2.3075499	2.8618621	2.9326892	5.6435031	1.1730811	1.1916005	4.6749841	1.2398387
TCGA-C8-A1HF	0.90958904109589	0	0.9071061	0.5323852	2.9977221	4.2539072	5.0117764	0.3885371	2.1404457	4.7279424	1.6880508
TCGA-A8-A0A6	1.75342465753425	0	1.5031437	0.719609	3.5356052	4.7122593	3.32538	2.351488	2.0906438	4.1352791	2.7856179
TCGA-D8-A3Z6	1.54246575342466	0	1.6646872	0.95318059	3.16378453	4.14468925	4.67318238	1.58125584	1.08364861	4.19736243	2.02114297
TCGA-A2-A3XW	4.69041095890411	0	2.7349942	0.1590704	3.6075055	3.2270978	4.946881	1.0811382	1.8498702	6.381272	1.022884
TCGA-AO-A0J8	1.86301369863014	0	2.3585294	0.6850226	2.997411	3.7542806	4.0831951	2.2134331	1.628239	4.8455712	2.3334665
TCGA-A2-A25D	0.00273972602739726	0	5.4423043	1.7395241	2.9613961	4.5198079	3.7540551	1.5489973	2.32818	4.794668	1.8834308
TCGA-A7-A13D	2.64383561643836	0	0.5295761	1.772051	5.6187334	4.3870068	2.8830423	2.3188683	0.4027906	7.546179	2.8517606
TCGA-AO-A03R	5.72876712328767	0	1.3331719	0.1756387	3.9825669	3.8644029	3.1241471	0.8210746	1.6808181	4.8994527	1.0616961
TCGA-AN-A03Y	0.0273972602739726	0	1.0527271	0.4907062	2.5555138	3.4657788	3.8579341	1.4021918	1.6070695	4.0855579	1.3701797
TCGA-A7-A26I	1.81095890410959	0	0.8385445	0.5871803	2.5094821	3.6717004	2.3224565	0.9759452	1.0647232	5.3160103	2.0443532
TCGA-BH-A18Q	4.63561643835616	1	1.2019913	0.3483934	4.5735614	4.365659	4.4896232	4.2702712	1.7825665	7.0429548	2.8717543
TCGA-AO-A0J5	2.16986301369863	1	1.2390473	2.2543802	4.6653295	4.7039337	4.2802932	1.3162685	1.0697936	6.2562473	3.1169996
TCGA-PE-A5DC	3.91780821917808	1	3.3363143	0.3595033	3.1061652	3.8585146	3.9365038	0.4769458	1.2324004	5.3746307	1.3670456
TCGA-AR-A251	8.3013698630137	0	0.7995886	0.9477151	5.9718598	4.3365615	3.5643464	1.1596813	2.6715153	7.3802081	3.6093048
TCGA-A8-A08X	3.58356164383562	0	1.8467164	0.2288466	3.5394644	3.7355669	4.0566428	2.2950437	1.6399486	6.3564779	1.7156768
TCGA-WT-AB44	2.41917808219178	0	3.79645603	0.22424145	2.78586156	2.56759116	3.38295675	0.22433694	0.70023714	3.86399082	0.96267681
TCGA-LL-A73Z	0.621917808219178	1	4.6587647	0.8055902	3.9352106	4.2984977	5.4387565	1.5178559	1.6309957	5.671575	1.9317726
TCGA-GM-A4E0	6.0027397260274	0	2.05680665	1.37596148	4.4070281	5.08145036	3.33752536	1.32255581	2.12092431	5.13401998	1.95616175
TCGA-C8-A273	1.40547945205479	0	0.5316469	0.4024739	4.4300565	3.9513969	5.1141602	1.6787406	0.9987498	4.2170308	1.6613009
TCGA-AO-A124	9.60547945205479	0	1.3565333	0.3145273	4.3203817	2.8591645	4.3209191	3.5766331	1.0983706	6.6238278	2.4707485
TCGA-D8-A1J8	1.18082191780822	0	1.5399763	0.9364395	4.4832535	4.7416361	3.6756608	1.9204015	1.5682067	6.8818439	2.7066516
TCGA-AO-A129	9.0027397260274	0	1.1530817	0.1822989	4.1473028	3.9333335	4.2159394	1.4564928	2.2543613	5.5205397	1.6097474
TCGA-E9-A245	0.0712328767123288	0	0.5486497	1.380215	5.5240776	3.3011181	4.4113148	0.6886959	0.9292337	5.0108571	2.2073374
TCGA-A1-A0SB	0.70958904109589	0	1.6122809	0.4126524	6.6286391	3.2625287	3.5875331	2.3860178	0.3974868	4.8151974	3.1752265
TCGA-AC-A7VB	0.684931506849315	0	0.001109698	0.335585438	4.359380171	3.295387319	5.948504156	0.287554409	0.842700435	6.198543466	1.310329565
TCGA-LQ-A4E4	2.32602739726027	0	0.4951021	1.0222863	2.7169091	3.0207929	3.417111	1.8752047	0.8130801	4.9365254	1.3709726
TCGA-LL-A5YO	1.20547945205479	0	2.336854	0.1656057	2.0557482	4.5627431	4.8886069	2.0724234	3.4932066	4.7517437	1.7517164
TCGA-GI-A2C8	0.616438356164384	0	0.5375368	1.1912983	4.118063	4.6932741	4.666054	0.5695149	1.3532249	5.1945768	3.0657988
TCGA-AO-A12E	5.86849315068493	0	3.791766	0.966202	4.74503	4.1657181	4.579475	1.2809595	1.2945573	5.1474341	1.7049848
TCGA-AC-A2QJ	1.22191780821918	1	1.1815383	2.694575	3.2910672	3.2176604	4.5424336	0.611382	1.5996964	6.3921223	1.1657157
TCGA-BH-A1FC	9.51232876712329	1	0	0.0498291	2.5732641	4.5649523	4.1003622	0.7645739	2.170935	5.5325945	1.6801878
TCGA-A2-A3XZ	4.1972602739726	0	1.160995	0.1638204	3.1102195	4.3504769	5.7038982	1.4910926	3.076433	4.4909996	1.9749435
TCGA-A8-A09N	0.0849315068493151	0	0.6924247	1.0024845	3.4756573	3.8668061	4.4993379	1.1363112	1.2146559	7.3237358	1.8690441
TCGA-A8-A07U	2.08219178082192	0	1.40881194	0.60114013	3.42726456	4.93778681	4.60385897	0.97982136	2.61357132	6.40982035	2.00476915
TCGA-B6-A0WX	1.75068493150685	1	0.4457854	0.66983	3.4518705	4.2557575	3.6961384	1.7486272	1.8811115	5.2990545	2.3985293
TCGA-BH-A1FE	6.22739726027397	1	2.7729714	1.2827947	4.6360116	5.346115	4.2386115	2.2571474	2.3372596	5.3910663	2.8682779
TCGA-AO-A125	9.46849315068493	0	2.9127951	0.4116146	4.4967623	2.7374965	4.1613994	0.9406649	0.4598813	4.9571158	1.0631939
TCGA-GM-A2DI	7.0958904109589	0	2.5089577	0.9971022	4.3642424	6.505252	4.8261439	1.8946069	3.4437101	5.123698	2.7172796
TCGA-AC-A3QP	1.84931506849315	0	4.2243574	1.5820086	4.0379948	3.5569945	4.1291415	1.155713	1.8113184	3.9257371	2.1016558
TCGA-C8-A134	1.04931506849315	0	1.4570688	0.7505255	4.1521249	4.7951913	4.6761301	2.2950617	2.0179843	6.619232	2.0916769
TCGA-LD-A7W5	0.591780821917808	0	1.0201653	0.4553788	5.2810784	4.7095924	4.7054612	1.7970144	3.4217425	5.8509838	1.8330649
TCGA-AR-A24U	8.56986301369863	0	0.8457227	0.7335537	5.2087157	4.9003494	5.4236831	1.2215816	2.1748631	6.5614715	2.482983
TCGA-D8-A13Z	1.73972602739726	0	5.1043942	0.5631009	4.6883582	4.3962521	5.2445295	1.907582	1.6432418	6.6651419	2.525532
TCGA-EW-A3U0	1.45753424657534	0	1.2044614	0.3476788	4.080698	4.8601228	4.1093449	1.5580639	3.2993376	4.8745513	2.2183719
TCGA-A8-A0A2	1.58630136986301	0	1.1302821	1.7304331	5.9638123	3.9255553	3.7066187	2.0336097	1.425763	5.5198164	2.8142853
TCGA-E9-A227	2.67123287671233	0	4.1777555	1.0879009	4.3776	4.7128663	3.8431674	1.7209692	1.7514133	4.4385147	2.1118402
TCGA-V7-A7HQ	5.56986301369863	0	0.84590813	0.07494715	1.80851556	1.82129926	4.73412167	0.63437588	1.10245793	4.71695376	1.48543398
TCGA-A2-A0T6	1.57534246575342	0	3.06495627	2.61202448	3.87225159	5.05287138	4.11914188	1.97679107	2.22236994	5.27562163	3.14586399
TCGA-AR-A24T	8.77260273972603	0	4.912482	1.2295129	3.3102354	5.1701596	3.6982186	2.3447996	1.2122239	5.0000568	3.1279499
TCGA-LL-A6FP	0.00273972602739726	0	7.2473152	0	2.19613479	1.83457227	4.31274312	0.57217684	0.78197696	4.80593272	1.54976027
TCGA-A8-A0A7	0.0821917808219178	0	2.6565259	0.5879985	2.3801732	4.7870024	5.1483188	0.9454176	2.8111404	4.7991953	2.3958883
TCGA-A7-A3IZ	0.882191780821918	0	1.2009582	0.9682674	6.0784952	3.899355	3.8224916	1.491262	0.7866595	5.3275501	2.6429853
TCGA-AR-A24O	9.88219178082192	0	1.0164327	2.056544	4.4279169	5.4499677	3.9161335	2.2068982	1.794587	5.2367749	2.894386
TCGA-D8-A1XY	1.37808219178082	0	1.4712674	1.5865467	3.390951	4.2460984	4.194753	0.5924476	0.6867237	4.9283058	2.4632666
TCGA-D8-A27I	1.2027397260274	0	3.2381982	1.6888359	4.0294255	5.0355483	4.768818	2.2048925	2.1265741	5.3006938	2.9908861
TCGA-B6-A0RV	14.1260273972603	0	3.7628033	0.7835674	4.3147883	4.5210178	4.2556184	2.3245551	1.6390506	5.9192452	2.32868
TCGA-A2-A0T1	1.42739726027397	0	0.5686686	1.111324	2.8095741	4.4994768	4.3996868	0.8226263	2.3792555	4.3648588	1.5915044
TCGA-AN-A0AR	0.0273972602739726	0	0	0.03391259	2.97827199	2.58909366	4.90321559	1.93242276	0.71009374	4.68752223	0.98146337
TCGA-AN-A0XL	0.446575342465753	0	1.7224649	2.7118211	4.9215884	4.9349024	3.8987357	1.7751258	0.9702094	6.1494554	2.7408932
TCGA-EW-A1P4	2.48493150684931	0	1.0535936	0.1138385	4.6828249	4.2591797	5.3356973	2.6281653	1.8641367	6.3435308	1.9982475
TCGA-E2-A2P6	2.87945205479452	0	4.75680078	0.77274249	2.85691981	3.32273656	3.48338861	0.86481817	1.14116707	4.16458161	1.31855059
TCGA-A8-A0AB	1.41917808219178	0	3.3065187	0.4940943	4.1486294	3.511969	4.4971221	2.4317932	0.7619233	3.8517784	2.7626797
TCGA-AR-A1AV	5.10684931506849	0	0.5242538	1.0974848	4.3960316	4.3547217	4.7007609	2.0097469	0.9113522	3.9190267	2.6639164
TCGA-B6-A402	6.24931506849315	0	1.1197904	1.1904385	4.2734268	3.8660969	3.1131949	1.3315443	1.3968125	6.5271366	1.9352645
TCGA-BH-A8FY	0.808219178082192	1	0	0.3083344	4.3326349	2.9775463	3.8360717	0.8411557	0.9796054	4.6138125	1.6222254
TCGA-AO-A0JI	4.18630136986301	0	1.61019023	0.90616918	5.45369443	4.12814712	2.85602536	0.7995596	1.58402862	6.19590852	1.98182455
TCGA-B6-A0IE	5.46027397260274	1	0.05349523	0.14958311	3.34214871	3.00512057	4.49115098	0.58290796	0.61780599	5.29707777	0.90289309
TCGA-S3-AA17	1.16164383561644	0	3.4791896	0.6070678	3.0447395	4.9919658	4.1211194	1.12704	3.1033187	4.9405433	1.739362
TCGA-A2-A0YL	4.03835616438356	0	2.1577132	1.072938	5.7228148	5.0962511	4.0627974	2.7274984	1.7954567	5.1946221	3.1046082
TCGA-AO-A0J7	1.69315068493151	0	0.9121575	0.2653876	3.5530644	3.1383961	4.3006701	1.7709198	0.4852535	5.0687752	1.9622114
TCGA-A2-A0ES	6	0	4.4109435	1.2082606	6.1265588	4.8445058	3.8110957	3.2074672	1.3233404	5.6985248	3.382938
TCGA-AO-A12F	5.04657534246575	0	0.8998761	0.5591392	4.9883638	4.5987696	4.2325338	1.2620159	0.5329984	5.4018488	2.0715012
TCGA-AC-A3W5	1.38082191780822	0	5.0108025	1.7219629	3.7668263	4.5433707	4.6565312	0.9092497	2.3048447	5.3829736	2.5796207
TCGA-BH-A0HL	0.197260273972603	0	0.3265282	0.9447713	5.8854157	3.5136982	4.2262771	1.0787473	0.4209383	5.1438176	2.8542827
TCGA-BH-A18N	1.28219178082192	1	0.4688033	1.0227251	3.3932087	4.282054	4.6081208	0.5919654	0.7561289	5.2927496	2.253285
TCGA-AN-A04D	0.142465753424658	0	0.3555226	0	4.0514567	2.6479296	4.5646475	3.2791575	0.4559529	6.3775594	2.0638842
TCGA-BH-A0GZ	0.898630136986301	0	2.683808	1.0639974	2.0578885	3.7072998	4.050553	1.4530746	0.6981582	4.2630584	2.1471304
TCGA-GM-A2DO	7.11232876712329	0	1.6348064	0	5.3757821	5.494638	3.7876225	1.4670725	4.284531	4.5344106	1.6163778
TCGA-D8-A27M	1.12328767123288	0	1.7027385	1.3394517	5.0058112	5.9473498	4.0547574	1.6514694	2.8302853	7.9481058	3.0623138
TCGA-BH-A0EA	2.71506849315068	1	2.8043927	1.9792053	4.6458401	4.5501298	4.3568662	1.7606037	1.0724181	5.0961455	2.756219
TCGA-E2-A107	2.86849315068493	0	6.1120354	0.32938586	3.16650628	3.46612789	4.01719074	1.87795542	1.06658477	3.88486791	1.33883702
TCGA-B6-A0IB	10.7972602739726	1	3.62289295	2.43422041	3.35716229	2.6081037	4.79854785	0.89966591	0.53156639	3.78332833	1.70290957
TCGA-AR-A1AN	8	0	0.8575682	1.0527196	5.8486808	4.3161901	3.8775204	1.7542028	0.9293062	4.4878703	2.3515463
TCGA-EW-A6SC	2.60821917808219	0	1.857067	0.8799941	4.6847756	4.2537635	3.884237	2.0978152	1.4266796	5.3279025	2.1369051
TCGA-OL-A66K	3.49315068493151	1	2.0465872	2.1048576	3.6048345	3.9817481	4.2195386	1.3656026	1.123169	4.3765099	2.919121
TCGA-BH-A18K	7.56986301369863	1	4.3345244	1.9103122	3.4137435	4.0963976	4.4845535	1.3818883	0.748442	3.9798033	2.0899645
TCGA-AR-A24R	9.3972602739726	0	1.2494182	0.4481537	3.5460395	4.0315638	5.3657318	2.3552133	1.6851228	4.3449763	2.0731688
TCGA-AN-A0FK	0.583561643835616	0	3.1429199	0.8057985	3.1573841	3.6523622	3.9468428	0.5474447	0.4969683	6.2196306	1.1916101
TCGA-BH-A0HW	4.27671232876712	0	0	1.39914125	4.38628017	3.60798203	4.12269423	1.93581613	0.67585158	6.22183832	2.15982882
TCGA-EW-A1J1	1.57534246575342	0	0	0.9988649	4.5834975	3.9496204	3.465881	1.8178245	1.5529641	5.4943291	2.3009983
TCGA-A1-A0SH	3.93698630136986	0	3.2288126	2.1125691	3.2501123	4.3957017	4.9321642	2.5114867	0.9396154	4.9761821	3.7750226
TCGA-EW-A2FV	2.15890410958904	0	4.1386502	1.7775252	3.7286172	4.6673452	4.488564	1.0549214	1.6410798	5.2957845	2.1585329
TCGA-BH-A1FJ	5.27945205479452	1	0.7566205	1.0038257	2.1587578	4.0195888	4.1671381	1.9860916	0.4742254	5.3420058	2.1458542
TCGA-AO-A1KP	8.09041095890411	0	2.0704661	0.4130794	4.7769267	2.702518	2.8499536	1.2094918	0.8338824	4.8591251	1.6835899
TCGA-BH-A0E9	6.81917808219178	0	5.1189035	1.3617601	4.8913949	5.0444239	3.6917156	2.7944895	1.6951915	5.5631886	2.7286462
TCGA-A2-A1G4	1.63013698630137	0	0.3438518	1.256915	4.4399734	3.8536137	4.5567426	1.2075433	1.2250891	5.8349937	2.448265
TCGA-A8-A08R	0.0821917808219178	0	1.6035508	0.4603423	4.4991573	4.7214544	4.3194762	1.0390917	1.9477603	6.820318	3.0703023
TCGA-D8-A1JT	1.10958904109589	0	1.01672021	0.70968834	4.14608216	2.74765061	3.77789004	0.08665354	0.29601031	6.95057755	2.0159472
TCGA-B6-A0RG	5.7041095890411	0	0.97990691	0.4240596	3.59945096	3.84152342	5.13970343	2.08536316	0.3681914	5.01320778	1.25343699
TCGA-D8-A1JE	1.57534246575342	0	0.6382366	1.0430057	3.9466362	4.2373892	3.6914491	1.0616455	1.0331675	4.2091903	2.9638344
TCGA-BH-A0C7	7.58082191780822	0	1.3945011	0.6930006	4.041285	4.5385041	4.3974767	2.4342759	1.3238287	5.805927	2.6419875
TCGA-A2-A4RX	2.03287671232877	0	1.5356396	1.1377932	4.6319484	5.6828821	3.7486334	1.0598845	2.5544641	8.9725447	2.7591789
TCGA-A2-A1G1	1.6	0	0.917779	0.9223645	6.2959668	5.6879451	3.9829798	0.6539458	1.6641246	6.5178802	2.5284792
TCGA-A2-A0CZ	4.42739726027397	0	1.78470852	0.80450645	4.46611066	4.67951682	4.05883851	1.82028426	1.62440813	5.00425031	2.59440887
TCGA-B6-A401	7.11232876712329	0	6.557688	0.5315701	4.4363088	3.5969565	4.7879014	0.8657067	2.2780836	5.9245471	1.5290886
TCGA-C8-A1HO	1.02739726027397	0	3.5080401	1.2727855	5.4123395	3.1847855	4.6800565	0.9234909	0.8158809	5.1188722	2.051064
TCGA-AN-A041	0.0191780821917808	0	1.3192759	1.1041471	3.6842961	4.7160858	3.7366922	2.1035358	0.559973	5.5067365	2.7718814
TCGA-EW-A1P0	3.42739726027397	0	0.49595834	0.70133215	2.95542318	3.73038463	4.16859154	1.23285102	1.36585161	6.3622038	2.47561996
TCGA-AC-A4ZE	2.43835616438356	0	4.964982258	1.607336222	2.466166301	4.128526267	3.539410626	1.333119429	1.464893154	5.683714178	1.479012218
TCGA-BH-A0HK	0.487671232876712	0	0	0.8633494	2.9984922	4.5082911	3.6621335	1.1590208	0.6449716	6.1020496	1.9302442
TCGA-E2-A570	2.55068493150685	0	3.5121112	1.7586587	3.8598071	3.7272171	5.2228456	1.3481568	1.0593967	4.2178213	2.6000512
TCGA-BH-A0DP	1.3041095890411	0	2.9552698	1.7405331	4.3428315	4.5721862	3.8295629	2.0584405	1.5124349	5.0362757	2.7978557
TCGA-A8-A0A4	1.08493150684932	0	6.8981475	2.0391722	3.3152994	4.1984783	4.6685603	2.8306375	1.0918507	5.6268176	2.3479673
TCGA-B6-A0IC	0.00273972602739726	1	0	0.34995084	4.16900203	2.35864248	4.35791135	2.38192895	0.99143218	3.78556167	2.14216351
TCGA-AC-A3QQ	2.01095890410959	0	0.090749	0.39076136	2.52536606	3.74850349	1.07029639	1.59909162	0.59493353	3.92185966	1.61779013
TCGA-AN-A0XO	1.02739726027397	0	1.2622509	1.2752441	3.4658482	3.7720862	4.5436814	1.2167511	0.3707252	6.6099147	2.2718438
TCGA-A7-A5ZX	0.920547945205479	0	2.7935364	0.84390556	5.84669491	4.29321757	3.91199546	2.37588884	1.20141561	5.11686865	3.00133175
TCGA-BH-A0E6	0.802739726027397	0	2.39513206	0.08757297	3.78581831	3.87668943	4.42921549	0.93316018	1.21358194	5.68494634	2.11875754
TCGA-A8-A08L	0.0821917808219178	1	1.35113115	0.97121587	3.55650791	4.1535404	5.5144857	2.18027835	2.08588713	7.04558279	2.69388387
TCGA-MS-A51U	1.86575342465753	0	2.4053691	0.8501086	4.2901581	4.573128	4.4234227	2.0047392	2.1706645	5.0013234	2.7248647
TCGA-D8-A143	1.18082191780822	0	0.7544131	0.2768678	5.2208035	4.1909367	5.9172576	1.9723238	1.5863618	7.5537129	2.7829857
TCGA-C8-A138	1.04109589041096	0	1.2264292	0.5063113	2.2388066	4.1601007	4.6467442	0.7031037	1.8137032	4.6229356	1.5934622
TCGA-E2-A154	1.61917808219178	0	2.338003	2.336165	3.9904547	3.4393001	4.1651188	1.3340789	0.7156448	4.7296813	2.158156
TCGA-AO-A03V	3.7013698630137	0	4.3816212	0.8266215	5.3007377	4.2958706	4.3206678	0.9742793	1.1591842	4.7841549	1.9233556
TCGA-BH-A1FM	3.8027397260274	1	1.5215437	1.4924386	4.2190242	4.027566	3.3554033	1.3642921	0.1165693	4.7012951	3.4152688
TCGA-A8-A092	2.58082191780822	0	4.721164	0.9257067	2.5996289	3.2873033	4.8271359	1.6314511	0.852884	5.1170139	2.081803
TCGA-BH-A0BM	5.13972602739726	0	1.1048914	0.7529838	3.0446204	3.8955689	3.5980218	2.5537803	0.8300994	4.796179	2.2517074
TCGA-D8-A1XU	1.08219178082192	0	0.7729034	1.6951257	3.0198929	3.8886906	4.4103526	2.1810259	1.134553	3.9920615	3.1295391
TCGA-BH-A18S	5.5041095890411	1	1.85408845	0.39287823	3.29474044	3.18754658	4.07795967	1.32842679	0.53845436	3.69684964	2.42804193
TCGA-A8-A06N	0.00273972602739726	0	0.29773858	0.33854016	5.06391197	2.66168377	4.21831874	1.0512822	0.43365781	6.8526763	2.11334885
TCGA-C8-A135	1.07671232876712	0	6.0829754	0.4977522	3.8884517	4.4115447	6.0545319	1.9989625	1.3995819	4.9095625	1.9700097
TCGA-D8-A27P	0.134246575342466	0	3.6540558	1.2202236	4.083139	4.2502511	4.197758	2.3964483	1.0372952	4.9237373	2.9106769
TCGA-C8-A1HK	1.0027397260274	0	5.4331251	0.5858864	3.5406023	3.6172523	5.8532198	1.7152452	0.900711	4.4063633	2.2546151
TCGA-E2-A156	1.98904109589041	0	4.59151429	1.38231135	4.88480015	3.50188279	4.58033543	1.31689086	0.88505141	5.20218956	2.06172295
TCGA-BH-A203	3.21643835616438	1	1.2980107	0.5230547	5.0173266	4.0415394	6.4936845	1.6075917	1.6650414	4.4599623	2.7030457
TCGA-EW-A2FS	4.39452054794521	0	0.2847945	0.503913	4.0122569	3.5895292	3.6799523	0.983469	1.6671016	4.126945	1.5503873
TCGA-A2-A0SY	3.69041095890411	0	5.2106125	1.5813615	3.7715048	4.6573549	4.0498258	1.7459411	1.9961333	5.1019672	2.3472861
TCGA-C8-A8HP	1.08493150684932	0	1.9116354	0.345532	4.2647413	3.1509342	5.1484272	0.3957962	2.4970981	5.0759689	0.8709946
TCGA-A7-A5ZV	1.00821917808219	0	2.8594454	0	4.6814318	4.7962668	4.480432	1.677366	0.5910525	8.6031899	1.9336068
TCGA-BH-A0DI	2.4986301369863	0	1.9770395	0.8426605	3.5908718	4.9844914	4.5665484	1.9454211	1.7200479	5.0240334	4.4563979
TCGA-4H-AAAK	0.953424657534247	0	3.676685	1.2712226	5.1242616	4.2373657	4.1026635	1.9270753	1.8051825	5.4772673	2.5280156
TCGA-A2-A25F	0.882191780821918	0	2.739195	1.877498	3.66244	6.28339	4.070647	1.669705	3.653285	5.735903	2.924264
TCGA-E2-A153	1.93698630136986	0	3.2494448	2.8686856	3.8631083	4.4592774	4.2668623	1.213844	1.048546	6.2558471	2.7127721
TCGA-AC-A8OQ	0.0931506849315069	0	0.6774847	0.4721003	4.4333489	4.3296567	3.4884159	0.8519202	2.7307206	5.0648986	1.8895261
TCGA-E9-A22H	3.37534246575342	0	3.3933269	0.8340645	3.1907647	4.3851372	4.0218159	2.9309745	1.4937066	4.5217999	2.0082178
TCGA-GM-A2DH	6.00821917808219	0	4.4154387	0.4948269	3.4120255	5.0044502	5.53983	1.5225266	2.7221959	5.2604264	2.7146732
TCGA-AR-A256	7.81917808219178	1	0	0.7040944	5.1873197	4.035012	3.0229953	1.764407	1.4574612	6.4353609	2.2876544
TCGA-D8-A1X8	2.14520547945205	0	1.9068888	1.0719091	3.0818972	4.8738872	3.7140291	2.4488162	1.6259697	4.9966406	2.6057051
TCGA-E2-A574	3.23013698630137	0	0.05992409	0.6149688	3.93464631	3.62144522	3.54754174	0.49201895	1.25985905	5.20584893	2.13790904
TCGA-AR-A2LE	13.8684931506849	0	0.3642548	1.0339338	3.5625262	4.1078964	2.8729687	0.99028	0.8596746	4.7797086	2.2255602
TCGA-EW-A1OZ	3.36712328767123	0	5.4304622	0.1950394	3.161624	3.7467166	5.3395306	0.1143687	1.3966679	5.7084915	1.0029072
TCGA-D8-A1X5	1.54794520547945	0	1.1413949	1.4060714	3.158276	3.6249425	4.2075498	0.6291682	1.5498658	5.0580097	2.6845656
TCGA-A2-A3KC	3.01917808219178	0	3.4709102	1.3451668	4.4791809	5.0693003	3.8076862	1.9984402	1.7812039	5.5064884	2.6144388
TCGA-C8-A131	1.12602739726027	0	1.4925042	0.8050485	5.3621076	3.7797008	5.03109	0.8107397	0.9628479	6.742762	2.242611
TCGA-BH-A1FL	4.58356164383562	1	0.1486523	1.7928465	4.2817316	4.05328	4.2964016	2.0431181	1.5944907	4.3356476	2.1960283
TCGA-A8-A09B	1	0	2.0754564	1.125102	3.2224704	3.7396747	4.5854254	1.0838051	0.978912	4.2832247	1.7461579
TCGA-EW-A1PH	1.66301369863014	0	0.8292465	1.1874811	5.658666	4.0112778	3.9418359	1.4817371	2.4437521	7.4885439	2.4402553
TCGA-B6-A1KC	3.63287671232877	0	3.75039462	1.27228243	3.93073298	3.8000104	3.44576405	1.58519564	0.38045462	5.12331031	2.58050071
TCGA-E2-A1L9	1.63835616438356	0	2.3774297	1.1057982	4.3264048	4.5415125	4.2513991	1.7191018	1.1238418	3.8392167	2.5989248
TCGA-A2-A0SV	2.26027397260274	1	0.579438	3.9597064	3.5119287	3.8550988	4.7880735	1.5164281	1.4097351	5.9777244	1.417364
TCGA-GM-A2DF	5.9041095890411	0	0.9014671	0.4185538	3.8063467	4.2420083	3.2582927	0.4698347	1.8405166	4.6521713	1.391196
TCGA-A2-A25A	8.97534246575342	0	0.5922845	2.1264469	4.4647853	5.4168402	3.6106106	2.264387	1.8443456	5.4344618	2.9599477
TCGA-C8-A3M8	1.07945205479452	0	0	1.2407143	3.0724235	4.260531	4.1507225	1.2473119	0.631164	4.5069325	2.6553408
TCGA-BH-A0DD	6.81095890410959	0	1.5088944	1.0985512	3.7886148	3.5153858	4.6669306	1.2863489	1.4495434	5.3063832	2.2322472
TCGA-EW-A1PD	1.16164383561644	0	3.8390835	1.0750247	4.8906571	5.0115632	5.319378	1.6602495	0.7793398	5.3002153	2.7540262
TCGA-A2-A1FW	1.44657534246575	0	2.305885	1.027371	5.9452022	3.9490857	4.0326532	0.6472362	1.1172193	6.6714423	2.2225914
TCGA-A7-A13F	2.0958904109589	0	4.39042508	0.4753204	3.36904952	4.17775598	4.99598148	1.9665602	0.88708159	3.52049392	2.04589955
TCGA-GM-A2DM	8.83835616438356	0	0.5142885	0.364758	6.9409027	3.2684216	4.2784023	1.5815399	1.0438032	5.5270856	2.6697536
TCGA-B6-A1KN	11.5972602739726	0	1.2410975	0.8980131	3.7645153	4.5293903	4.6906324	1.9305549	1.1497477	6.3166791	2.1912825
TCGA-A8-A082	1.5041095890411	0	0.38862177	1.11509438	4.11910776	3.61800525	4.94550879	0.47452952	0.91307946	6.21810154	2.27888879
TCGA-GM-A5PV	1.12876712328767	0	1.7005607	0.2565507	5.3594617	3.4651122	3.7980156	1.6833798	1.320484	4.4529077	1.8862597
TCGA-BH-A202	2.17808219178082	0	4.065001	1.3003895	3.4836953	4.3382	4.4709961	2.4998864	1.4234567	7.1162557	2.5043307
TCGA-BH-A1EU	3.52328767123288	1	1.5502658	1.4589458	4.0730794	5.4492207	4.0096537	2.6189684	2.697201	4.8099662	3.2860298
TCGA-A7-A6VW	0.780821917808219	0	0.308997678	0.072488199	3.421101341	3.339050632	4.877456886	1.477701542	0.924807526	6.629026185	1.020329657
TCGA-AR-A0TW	8.24383561643836	0	2.95111433	0.25106919	3.3000644	4.15891274	4.66010057	1.9280602	1.79202541	5.54444146	1.53218135
TCGA-BH-A0AY	2.12876712328767	0	0.8137509	2.8173724	2.4638715	4.3566026	4.6048999	1.025511	1.2546597	4.9099929	1.9402638
TCGA-D8-A27V	1.04383561643836	0	4.4622372	2.2936755	4.2586444	4.4411858	4.1357208	1.3798547	1.0740475	5.3391498	2.3383101
TCGA-D8-A1Y2	1.18630136986301	0	2.5307861	1.8149091	3.2843253	4.1185532	4.2490083	1.1960029	2.2276958	5.7098704	2.2213092
TCGA-A8-A091	2.75068493150685	0	1.2526464	1.6406287	5.2967959	4.4444064	3.9428546	1.0165729	1.1607544	6.2941344	2.5691904
TCGA-EW-A1P8	0.654794520547945	1	0.6096935	0.1564916	3.3925431	3.9687524	4.0512314	1.7333487	1.863221	5.1470119	1.9363728
TCGA-C8-A12O	1.05479452054795	0	4.9331621	0.6913727	4.6486857	4.4760668	6.4068264	1.6684684	1.5554241	6.1928345	2.5305996
TCGA-AC-A5EH	1.4	0	2.6906392	2.1190136	3.7323065	3.8216437	5.3972769	0.9737186	1.4099496	5.7458956	2.7139354
TCGA-AN-A0FZ	0.0273972602739726	0	3.24240749	0.59051706	4.1598456	3.96443079	4.07989582	0.29541355	0.22401823	5.23965652	2.07890424
TCGA-BH-A1FH	2.83287671232877	1	1.925166	1.5250837	3.9606192	5.1827638	3.6713695	3.2457226	1.369709	5.1167387	3.8399208
TCGA-A7-A26E	2.61369863013699	0	0.3470487	2.1920196	4.4124634	3.6015406	3.6528277	2.4720619	0.7095299	4.1222759	3.2346504
TCGA-E2-A108	2.29315068493151	0	2.330453	1.924242	3.533106	5.38506	4.891536	1.543318	3.06157	5.55311	2.770926
TCGA-B6-A0RN	21.9397260273973	0	1.1977716	1.9659363	3.1093307	3.5235759	3.7882393	1.7416092	0.6910083	4.5220851	2.7206075
TCGA-A2-A0EW	5.16164383561644	1	2.3457836	1.9938575	5.6370534	5.2469944	4.1216548	2.6820806	1.7956442	5.5907951	3.198165
TCGA-A1-A0SI	1.73972602739726	0	4.4277224	0.8559571	3.7272197	4.5796551	4.6346451	1.5561978	2.0962734	4.6976876	2.9240714
TCGA-A8-A08P	2.58356164383562	0	1.6841652	0.2451995	3.277437	4.3243623	4.6973854	1.8436223	1.983032	5.3324605	2.2400673
TCGA-AR-A24X	8.23013698630137	0	4.3524231	1.4509174	5.7197869	4.4764676	4.0748135	2.3735424	1.3762321	4.3026678	2.9388526
TCGA-A2-A1G6	1.37260273972603	0	3.64307721	0.81314487	5.20327017	4.69591784	3.50231274	2.68170961	1.39688485	5.45501092	3.29085083
TCGA-AR-A0TZ	8.93698630136986	1	1.3839102	0.5398539	4.3189372	3.9373916	3.2490081	1.6783313	0.9921866	5.0349446	2.55778
TCGA-A8-A09Z	0.00273972602739726	0	0.03940342	1.01411867	4.18356395	4.09747578	4.84844224	0	1.47992857	5.65613371	2.34433009
TCGA-C8-A1HG	0.945205479452055	0	0.5197752	0.1923981	4.0908482	3.6933871	5.7147692	1.204275	2.0034822	3.8517931	1.6890691
TCGA-AR-A0U2	6.98904109589041	1	2.5345	1.0426748	3.2688297	4.8561488	4.9154394	0.6075768	1.7168948	6.0245635	2.5185914
TCGA-BH-A28O	3.06849315068493	0	2.20430857	1.32513678	5.95113722	4.93536954	3.63549344	2.72525995	1.86063089	5.43790124	2.49443262
TCGA-AC-A2FB	3.38082191780822	0	2.4489328	1.0462759	5.2973463	5.6156492	3.9429073	2.8169688	2.9474677	5.2454791	2.8100143
TCGA-E2-A14N	3.92876712328767	0	0.3086419	0.107868	4.5282676	4.5323343	4.5728768	2.0090038	1.2047828	5.2530159	1.9698929
TCGA-AC-A6IX	1.02191780821918	0	0.4703262	2.1157025	3.2041418	4.6568851	4.3124119	2.0445365	2.4805778	4.5188797	2.879445
TCGA-AC-A62Y	1.45205479452055	0	2.1770874	0.821096	3.8924951	3.7172897	4.0549211	1.209915	1.3221833	4.4248337	2.053063
TCGA-EW-A1PE	0.876712328767123	0	1.9211424	1.3012395	2.9568502	4.4927255	4.6513313	1.5997451	1.8262343	4.6923939	1.9530069
TCGA-OL-A66J	5.46849315068493	0	1.48961214	1.02022512	4.25382177	4.09451439	3.95865021	0.90710236	1.15672092	5.41566305	2.39060698
TCGA-D8-A1XT	1.38630136986301	0	1.13987542	1.73211201	6.03378182	4.90592764	5.6061543	1.88214505	1.13975082	6.54317153	2.50306057
TCGA-AR-A5QN	2.77534246575342	0	3.2561681	1.5213686	4.6027158	4.8637291	4.01142	1.3692646	1.4867268	5.7647017	2.1704093
TCGA-LL-A50Y	2.08767123287671	0	2.2188098	0.3232153	2.8584961	2.7801514	4.4386586	1.0793102	1.8711482	4.6110635	1.8900257
TCGA-E2-A14Q	3.18630136986301	0	2.6997457	0.4708901	4.9193336	4.4576339	4.2472354	2.4135401	1.3233147	4.6249112	2.1866045
TCGA-B6-A0X7	4.87945205479452	1	0.9412904	1.4971326	3.71922	4.1890988	3.8226168	2.2644975	0.7826765	5.0718061	2.5872931
TCGA-AO-A12C	6.4986301369863	0	1.680754	1.0390279	5.9412079	4.6815397	3.4095471	1.1133701	0.8130801	4.7641622	2.57725
TCGA-A2-A0SU	4.55342465753425	0	0.8984246	3.5675471	5.0339617	4.5853442	4.3399135	1.6768099	1.2590711	4.9692877	2.3583067
TCGA-AN-A0XN	0.0273972602739726	0	3.91088	2.868843	5.0344	4.855834	4.241154	1.1082	1.015231	7.209523	3.529968
TCGA-AR-A24K	4.24109589041096	0	0.9960895	3.7791895	5.2250084	3.1209712	4.1540228	1.4722433	0.5801645	5.6969823	2.5051187
TCGA-AC-A3HN	1.35890410958904	0	1.6974978	0.9611278	3.2473378	4.8548809	4.2565534	2.0568363	2.3356732	5.2704175	2.9793451
TCGA-AO-A12G	4.49041095890411	0	3.68110342	1.00468456	3.11375974	3.99871591	3.87270404	1.18435637	0.85778809	4.50245123	2.02771426
TCGA-C8-A12L	0.994520547945206	0	2.7750845	0.8249056	4.1038786	3.6203885	5.4894692	2.0730232	1.0404881	8.6060604	2.6707358
TCGA-E2-A1B1	7.26849315068493	0	2.9835074	1.5437053	4.0660501	5.2662161	3.6291701	2.2701931	1.9810176	5.0719172	2.8087159
TCGA-A1-A0SM	0.663013698630137	0	2.1222904	1.285857	3.7133401	4.306399	4.4721592	1.6577259	1.1286011	4.2354955	2.9907535
TCGA-BH-A1EV	1	1	5.4905899	4.6899825	2.9879982	3.7123973	4.5031511	1.7350275	0.7247652	6.3452716	2.5099266
TCGA-E2-A15C	1.9013698630137	0	4.3731885	2.0680664	4.148652	4.1982839	3.9820348	1.7594523	1.6744349	5.6486198	2.4928168
TCGA-A8-A06T	4.42191780821918	0	6.8764581	0.9117463	4.1141228	3.7414472	4.028242	2.1970904	1.5646285	4.6275479	1.7331919
TCGA-D8-A27W	1.02191780821918	0	1.6638888	1.03403394	2.93977798	4.01240569	4.4538374	1.12296807	1.44307697	6.31201111	2.28973157
TCGA-A2-A0CL	8.26027397260274	0	0.4560496	0.9085469	3.7690921	5.8971587	4.4335571	1.4720369	3.507436	5.2438171	2.4338034
TCGA-E9-A1RI	3.96986301369863	0	4.1865593	1.8763794	4.4145332	4.5282881	3.9044454	2.3538927	1.1866614	4.6623054	2.4644168
TCGA-XX-A89A	1.33698630136986	0	2.011518	1.381502	4.334458	4.884261	4.078091	1.433434	2.432897	5.255505	2.839432
TCGA-A7-A4SE	1.76438356164384	0	1.885013	0.8947325	4.6639609	4.7891542	4.1344697	0.9154032	2.1095408	6.8995101	2.2208885
TCGA-BH-A28Q	3.06575342465753	0	6.7311544	0.6972673	6.0331208	4.4184473	4.5368293	1.9599745	1.4180966	4.1609941	2.4812078
TCGA-EW-A1J5	1.30684931506849	0	3.6664937	0.6907674	3.766529	4.6169418	3.8892151	2.205182	2.466064	4.3818757	2.79984
TCGA-OL-A6VR	3.34246575342466	0	5.90339729	0.42194546	5.3989604	3.04001731	4.6010199	1.3130351	0.75995312	6.56689967	2.10899034
TCGA-AQ-A04J	2.24383561643836	0	1.509123	1.0332994	5.0281027	5.5441244	3.8203639	1.9164093	2.6413209	7.0597698	2.2226229
TCGA-D8-A27E	1.45205479452055	0	0.4748196	0.4275535	4.8760526	3.5967578	3.921663	0.2679576	1.1810321	4.5839761	2.5354436
TCGA-AO-A0JD	6	0	1.4003201	1.1294005	3.2352123	3.619096	5.4474309	2.119244	1.0604309	4.614131	2.0652989
TCGA-A7-A6VY	0.728767123287671	0	1.2973358	0.09797753	4.70372777	3.78454596	5.1965355	1.60406207	1.85350608	7.16543936	1.11273858
TCGA-B6-A0IN	7.04931506849315	1	1.1270083	0.5951781	2.3082725	3.9837042	3.8392076	0.4459418	1.3612603	4.1777227	1.5851282
TCGA-A8-A07W	0.832876712328767	0	2.4458106	2.2467287	4.5665188	3.7262223	5.2194045	1.5988737	1.3127283	7.3890805	2.8018727
TCGA-A8-A09W	0.0821917808219178	0	7.6374596	3.6555198	1.7733377	4.4002346	4.1812979	1.453354	0.6480278	5.286294	2.1774658
TCGA-AC-A23C	1.6027397260274	0	1.1595577	2.6850065	4.0216052	4.2280109	4.2145098	1.8611329	1.5528378	5.1396478	2.9005122
TCGA-E9-A1RH	3.88219178082192	0	7.1327375	0.974262	5.1383409	4.0994521	5.064232	2.0523164	1.1480726	8.6160863	3.1770612
TCGA-AO-A12A	8.52602739726027	0	2.0297275	1.176031	4.1635659	4.6008431	4.3778996	2.3068703	1.779736	4.4098979	2.8513013
TCGA-BH-A0B0	6.78630136986301	0	1.1799327	1.2451555	3.1755311	4.572036	4.2218996	2.473024	2.0577409	4.9310986	2.4053002
TCGA-A7-A3J0	0.857534246575342	0	0.2385225	3.1641001	3.3192035	3.5949112	4.3730458	0.4863407	1.4830196	6.4670403	2.233372
TCGA-E2-A576	2.85753424657534	0	0.41971498	0.22402163	2.40521525	2.45370249	4.15251063	0.82095964	1.23429037	6.4214089	0.93114828
TCGA-E2-A1IG	5.86301369863014	0	2.2181501	1.7442742	4.328705	4.2586973	4.2280484	0.7706917	0.5810472	4.5189564	2.6213726
TCGA-AO-A0J6	3.12328767123288	0	0	0.03073492	5.09043209	4.85089329	4.59383911	1.2197776	1.59306875	7.80003472	2.61022423
TCGA-E9-A1RF	0.547945205479452	0	1.8129415	0.5046944	4.126551	4.0442799	4.6672367	1.0143038	2.1698525	4.401979	1.9847377
TCGA-A8-A09K	2.4986301369863	0	0.3795727	0.3959214	4.6685037	3.6589808	4.5246404	1.9257289	2.0707872	6.2789282	2.0947319
TCGA-AR-A24N	8.31506849315068	0	4.6940945	0.8993833	3.7944245	4.1057161	4.0585442	1.8164879	1.0366358	3.8763317	2.3673948
TCGA-E2-A1B5	2.6958904109589	0	0.3366414	2.5601541	3.345921	5.3697374	3.963319	1.0600274	2.9067942	4.763138	1.7590001
TCGA-B6-A0WT	15.7232876712329	0	4.5160823	1.3767514	4.3735351	4.1517543	4.2893904	2.2241427	0.9631995	4.3136311	2.9416869
TCGA-OL-A5DA	4.88493150684932	0	3.0381994	0.4568996	4.7524724	3.7270211	4.3768955	2.0047392	1.682963	4.6195623	2.2104611
TCGA-AN-A0FL	0.632876712328767	0	0.07267451	0.51325167	5.161872984	2.657441778	4.210066003	1.657993364	0	6.370407737	1.414702615
TCGA-A8-A08T	9.33972602739726	1	1.8868819	1.5314657	3.1739471	3.6302043	3.4459359	1.8553992	1.0140207	5.5074016	2.8897376
TCGA-A2-A0SW	3.73972602739726	1	0.9942665	0.2515687	2.1589166	3.769649	5.3129668	1.5104003	1.9952168	4.4388341	1.5929108
TCGA-PE-A5DE	7.24657534246575	0	4.6750758	1.0326313	3.8169703	5.1062506	4.7063473	1.3528149	3.2901172	4.4434751	1.7349152
TCGA-D8-A27K	4.0027397260274	0	3.9160445	1.3976418	4.6108695	4.5158851	3.8579934	2.1551768	1.9610903	4.1147821	3.1045429
TCGA-B6-A0IH	8.12328767123288	1	1.4401345	1.50481	3.3658844	5.0537597	3.5287121	1.6582013	1.8572275	5.2815159	3.1559147
TCGA-D8-A1XS	1.35890410958904	0	6.6682509	1.5258707	4.3794083	4.4704308	4.2902678	1.8101002	1.3164576	5.8152123	2.6561741
TCGA-BH-A1ET	6.9041095890411	1	1.11061534	1.24194231	3.33837315	4.84570657	3.87676613	1.66885142	1.44716887	5.25049676	2.56770416
TCGA-B6-A0IP	10.7561643835616	1	1.4890836	0.4774425	4.3380355	3.9526376	4.1443871	1.694803	1.6726344	4.3685373	2.6182766
TCGA-AC-A8OS	0.191780821917808	0	2.2997039	1.7927826	3.7798097	4.473282	3.929492	1.8980537	2.1902731	5.5146444	2.1575462
TCGA-A7-A0CJ	2.55068493150685	0	4.1332227	0.4624954	3.1861258	3.1172135	4.7479134	2.1745585	1.1486113	6.3909261	1.856667
TCGA-BH-A0HI	1.6986301369863	0	1.0703298	1.2046472	4.1249316	4.5848915	4.3796798	1.8450844	0.9263695	4.9162339	2.3664174
TCGA-B6-A0X5	5.74520547945205	1	0.5631745	1.152593021	3.453799109	2.497704501	4.691504089	0.005925903	0.091405682	6.013533767	2.432006479
TCGA-B6-A1KF	8.46027397260274	0	0.01667307	0.64427627	3.75194166	4.42775073	3.97088649	3.49704391	0.0453936	6.98864391	1.94110163
TCGA-PL-A8LX	0.0136986301369863	0	0	0.5487133	3.8712148	3.6529963	3.7091134	1.2766315	0.8251944	3.4700993	1.7126869
TCGA-AR-A0TV	6.26849315068493	0	2.0662589	0.4061645	5.2357718	3.8359756	3.482608	0.2656425	2.812232	5.478446	1.7996705
TCGA-B6-A0RS	8.39178082191781	1	4.2151508	0.5103702	3.912257	3.8777754	4.0486587	1.0820278	1.4100211	5.6056286	2.0326499
TCGA-AN-A0FT	0.586301369863014	0	4.892033	0.6606153	1.99835838	3.53889692	4.31409034	0.56684729	0.7549496	4.16687129	1.25624667
TCGA-EW-A1P7	2.50684931506849	0	1.3834929	0.7584499	3.5534625	5.4274683	3.8521845	1.6305405	3.7895642	6.8891018	2.6430961
TCGA-A7-A0CE	2.94246575342466	0	1.6066273	0.2615794	6.6338253	3.9201727	4.3669175	2.5690338	0.6241503	7.0524785	2.1231948
TCGA-AR-A1AJ	6.52876712328767	0	1.4302933	0.9136987	3.4067785	5.3007673	4.2582448	1.8803263	3.1769686	6.2500574	2.3145936
TCGA-AO-A03M	5.11232876712329	0	0.9765369	0.5526088	4.2655592	4.3725865	6.506681	0.9486456	2.1883975	5.1713502	1.950965
TCGA-E9-A1NG	2.15342465753425	1	3.182854	4.1807092	4.6983837	5.0875378	4.1762132	1.4653095	1.5265204	6.2342943	3.8395789
TCGA-B6-A40B	8.63561643835616	0	0.7729429	0.6691168	3.9713444	3.4141594	4.2212083	0.8610907	1.0130448	4.3558921	1.3289588
TCGA-JL-A3YW	0.986301369863014	0	5.1280089	0.6572527	4.7081194	4.1815705	6.4228145	1.1970291	1.8680159	6.9923435	1.9004143
TCGA-AC-A2QH	2.75342465753425	0	0	4.4713781	3.23539778	2.67115701	1.61554238	1.62616057	0.0137967	3.376639	2.01630927
TCGA-BH-A42T	0.876712328767123	1	2.1611747	0.645737	3.0737338	3.2323083	4.4562703	1.3129961	1.6936468	4.3898209	2.1015628
TCGA-B6-A0IO	13.813698630137	0	0.5179987	0.3211502	3.5159511	2.7231829	4.4321222	1.6884373	1.063657	4.1807022	2.0939835
TCGA-A8-A0A9	2.25205479452055	0	1.7198059	1.0943735	3.7510952	3.5982493	4.6654664	1.7007923	1.3130914	4.2756745	2.2586475
TCGA-AR-A2LQ	3.37808219178082	0	6.2163885	2.0465158	4.9172288	5.0851201	4.2277478	2.409687	1.3268818	5.7389958	3.5177092
TCGA-A8-A085	3.07945205479452	0	0.29624095	1.67997955	2.58476321	4.27360602	4.98605989	1.74338815	0.05123712	5.29604105	2.51561968
TCGA-E9-A1ND	3.46849315068493	0	1.1566777	0.3564149	5.4391651	4.0608685	5.2635925	0.8455063	2.3380361	6.2134618	1.6342478
TCGA-E2-A15O	0.791780821917808	0	2.3104448	0.5245883	3.4345368	3.4078083	4.1284825	0.7764228	1.4095682	5.3880149	1.1757474
TCGA-A2-A1FV	1.95616438356164	0	0.8720869	1.6894366	6.3727037	4.3719075	3.4400158	1.887561	0.217177	4.8123989	2.608887
TCGA-C8-A27A	2.04657534246575	0	0.1808592	3.4870484	3.407115	4.2595026	4.2811384	1.3732509	0.5905665	8.7698732	2.5932002
TCGA-A1-A0SF	4.00821917808219	0	3.7624434	0.9409792	4.0720541	4.7145539	4.4579028	1.673703	1.8358688	4.6479478	2.2182665
TCGA-E9-A2JT	0.789041095890411	0	4.4859476	1.8359883	2.2535197	6.3646643	4.3157916	2.0541871	4.5236132	5.2602795	2.7319564
TCGA-AO-A03O	6.8027397260274	1	1.303445	0.5450177	3.1016785	3.7652198	5.314421	2.5725624	1.7353079	5.4682095	2.0320217
TCGA-A7-A0DA	2.97260273972603	0	1.8030666	1.5485971	4.8121841	4.2427783	3.5674162	1.0638315	1.3300801	7.9292583	2.7451739
TCGA-GM-A2DA	18.0630136986301	1	4.7852386	0.7821193	2.7040958	3.9687524	3.5468187	0.8700293	2.1319164	4.7734939	1.4596565
TCGA-BH-A1FN	6.00547945205479	1	2.3832931	0.1054865	4.9403767	3.9513729	4.3956465	1.7057809	0.5445426	8.5900444	2.6334312
TCGA-C8-A133	0.00273972602739726	0	0	0.05614471	4.7952794	2.35444596	4.3383342	1.51745761	0.22715689	3.03094652	2.13958788
TCGA-BH-A0HO	0.208219178082192	0	2.9909748	1.1488682	4.0999789	4.2301911	4.2527725	0.6806916	1.3401795	4.2336223	2.3650943
TCGA-A2-A04V	5.26027397260274	1	0.9480269	1.3884094	3.8464435	3.652513	3.4539697	1.4823857	0.6677431	4.9042976	1.3332118
TCGA-AO-A0J4	4.34794520547945	0	1.0443067	0.3913221	5.6394418	5.3673237	4.060392	1.1035148	2.9809735	6.5166595	2.4278827
TCGA-BH-A0H6	2.04657534246575	0	4.2974923	1.9026443	3.4041707	4.2046746	4.1085212	0.5515055	0.7715994	5.6759196	2.6780116
TCGA-E2-A15L	1.71506849315068	0	2.3361479	0.9852382	5.9425267	4.4154254	4.1924578	1.2107187	0.8591744	6.3889164	2.8213189
TCGA-GM-A3XN	5.53150684931507	0	1.5940208	1.281037	4.7140647	4.7996621	4.1336391	1.3846192	1.9555277	4.8802719	2.0591845
TCGA-BH-A201	2.34520547945205	0	3.7518399	1.1860136	4.7449057	4.8370512	3.8265828	1.5453655	0.9903683	4.9504499	3.0665609
TCGA-A8-A095	3.4986301369863	0	4.5654603	0.8831288	3.5757479	4.4604793	3.9609694	2.520998	1.2117708	3.9204301	3.0413673
TCGA-A8-A099	0.832876712328767	0	3.6851447	0.6258897	3.1408934	4.1843451	3.801232	2.2349134	0.5895451	5.6821841	2.1756865
TCGA-B6-A0RU	23.5753424657534	0	0.705119	0.9672352	4.7824196	5.2237388	4.1883371	2.3799636	0.7392519	6.8169551	2.7915502
TCGA-BH-A42V	1.73972602739726	0	5.5144728	1.1496739	5.348152	4.6015656	4.0843315	1.6492574	2.033415	6.1344376	2.152745
TCGA-AN-A0AL	0.621917808219178	0	0.417021	0.8554015	4.2800334	4.841034	5.2772287	1.024336	1.9170446	5.4144981	2.275678
TCGA-B6-A0WZ	17.2383561643836	0	1.118183521	0.48133111	3.947089867	3.371883929	4.529189338	0.996704309	0.538962946	4.139349312	1.676311455
TCGA-EW-A1IW	1.01643835616438	0	1.0453354	1.0243434	3.7493784	4.6387067	4.1002896	1.7971742	1.674965	4.9596386	2.8276784
TCGA-D8-A73U	1.34794520547945	0	2.9453685	1.0753134	2.7205777	4.5169731	4.0247858	1.0794509	3.3560485	4.8247259	2.4868286
TCGA-A8-A084	1.25479452054795	0	1.8202486	0.5445884	3.2795431	3.256346	4.8401794	2.0879269	0.2696432	4.509703	1.9481269
TCGA-E2-A1IO	5.08219178082192	0	1.2876189	0.8828969	5.0211042	5.0450327	4.8026884	1.366463	2.1191506	5.0386585	2.9707055
TCGA-AQ-A1H3	2.70958904109589	0	2.6236747	1.7619561	4.4427111	4.8637608	3.9679767	1.7995946	1.84258	4.7469768	2.4417077
TCGA-C8-A12Y	4.04383561643836	0	0.2577152	0.4762959	3.5635223	3.007668	4.5783991	1.3723207	1.1311557	4.385869	2.1256693
TCGA-BH-A0HB	2.20821917808219	0	1.5207212	0.151	3.4304953	3.6012992	4.9333995	0.75897	1.4209568	5.9930165	1.4404067
TCGA-OL-A5RV	2.90958904109589	0	6.6893398	0.3815586	6.2850856	4.1545977	4.8843863	2.0990327	1.6845597	5.2121207	2.3814461
TCGA-A8-A083	0.00273972602739726	0	0.4058547	0.6825373	4.2778349	3.3260502	4.5874633	1.2121556	0.5923153	3.9312615	2.405201
TCGA-AQ-A0Y5	0.471232876712329	1	5.8461333	1.2695247	4.0661202	4.5183803	5.0646466	0.9075321	0.5659486	6.6155376	3.1653042
TCGA-E9-A22A	3.25753424657534	0	2.5797597	0.6132629	2.9847508	4.530171	3.9773078	1.0842724	1.7903316	5.2680471	2.5022546
TCGA-EW-A1PF	1.2027397260274	0	0.9634589	1.5571877	3.6608605	4.9461356	5.8981741	1.5740062	1.766912	4.7310339	2.7305428
TCGA-BH-A0BA	3.1013698630137	0	8.3786954	1.1717772	3.572903	4.921261	5.7366123	1.9043323	1.7488068	4.9883608	2.1666948
TCGA-C8-A12T	0.00273972602739726	0	7.1916548	0.6947187	3.6833082	3.94926	5.0501034	0.7638522	0.8227341	5.6161905	1.9502264
TCGA-B6-A0IK	1.56438356164384	1	0.2901103	0.4922887	4.030115	3.9836605	7.3773003	1.4045165	1.1785569	5.0699657	2.6207029
TCGA-AO-A0JA	1.79452054794521	0	2.0111157	1.1306471	4.0098407	4.7985445	4.6330048	2.5645511	1.4844503	4.4006285	3.0062589
TCGA-A7-A0CG	2.85753424657534	0	5.1615291	2.2569283	3.29034	5.1369158	3.9354977	3.1130205	1.9482678	5.3664461	2.9771296
TCGA-BH-A0BR	6.38356164383562	0	1.4896544	1.3081167	4.3046492	4.9091972	5.6190105	1.1002434	1.4031841	4.7365343	2.3378047
TCGA-BH-A0DT	6.58356164383562	0	1.9651726	0.9244453	5.3464997	4.715094	4.1331012	1.6734975	1.4964071	4.6654375	2.6899195
TCGA-AR-A255	5.92054794520548	0	4.762681	3.815411	3.373488	4.870098	4.131124	2.155999	1.634981	4.72148	3.01682
TCGA-AR-A1AQ	8.27671232876712	0	0.9717955	0.2987701	3.3442563	4.1534142	4.324831	3.2221368	2.1775314	5.5246023	1.1335381
TCGA-A8-A09E	4.08767123287671	0	4.70808485	0.29200124	2.47811573	3.13036462	4.41551975	2.10816874	0.94780383	4.06139549	1.60389127
TCGA-AC-A3EH	0.53972602739726	1	1.5112613	0.5429768	3.055558	3.4706019	4.490557	0.9971548	0.9651315	4.3967356	2.142377
TCGA-E2-A3DX	3.63013698630137	0	3.2392577	2.2617929	5.1682532	5.8906938	4.1196806	1.6147445	2.8454228	5.5382284	2.7725909
TCGA-B6-A0I9	0.991780821917808	1	1.8377381	0.3254755	2.9460122	3.3792861	5.4074868	0.7441485	0.9608768	6.4584884	2.393724
TCGA-B6-A0WW	1.52876712328767	1	1.8475979	1.0901788	3.2818409	3.7366366	4.0807694	1.819212	0.5738187	7.3765327	2.9573269
TCGA-A7-A26H	1.98356164383562	0	1.526077	1.159057	4.258648	4.204549	4.070454	1.563966	1.546759	4.467235	2.699274
TCGA-E2-A1B4	2.75068493150685	1	1.127211385	0.635418915	4.632116639	2.933844975	4.495200328	0.670177496	0.894345804	3.578946489	2.020185254
TCGA-A8-A06R	1.4986301369863	0	1.8470258	0.7418309	3.9983833	4.2577067	4.4875251	1.5588031	1.4015525	6.3276293	2.0661971
TCGA-A1-A0SD	1.1972602739726	0	3.3661915	2.0329279	3.8891089	4.9347284	3.5817095	1.5125016	1.044262	5.5245516	2.8205804
TCGA-AO-A0JF	5.42465753424658	0	0.6285021	3.1733569	3.3025382	5.3074915	4.2130215	2.0964494	1.650477	5.5245027	3.3653533
TCGA-A2-A04Q	6.53424657534247	0	1.5991415	0.3607874	4.3918727	4.6160669	3.7456039	1.3757407	2.9516529	5.5116189	1.6762451
TCGA-A2-A04R	10.1616438356164	0	0.8078233	0.7736024	4.1953561	3.7254339	3.6718531	1.8392774	0.1622015	5.5470882	1.7461892
TCGA-A8-A09C	0.0849315068493151	0	2.7372851	1.164658	3.2699946	3.1708409	3.7099545	1.9868025	1.6471269	4.3245392	2.2975702
TCGA-S3-A6ZG	1.53972602739726	0	3.5750725	0.8686925	4.1795781	3.6171646	4.2485347	2.4402531	1.7718639	4.9767438	1.7428825
TCGA-E9-A1RC	3.35342465753425	0	1.9993413	1.9737118	3.6756086	3.4586392	4.6087752	1.3882635	0.2152245	6.3350402	2.4376349
TCGA-BH-A0DE	6.4986301369863	0	1.2103033	1.7745538	4.0610664	4.7582981	3.7230387	1.36665	1.4230561	5.1373683	2.568931
TCGA-BH-A0DK	1.15890410958904	0	0.2987558	0.9942617	3.3638298	5.2614752	3.9143369	1.0814192	2.2069461	5.0491111	1.9158841
TCGA-D8-A73W	1.05479452054795	1	2.910323	1.5985384	3.2302024	4.2126043	3.5929894	1.0081171	1.1859085	5.9824032	2.5439581
TCGA-LD-A74U	1.1013698630137	0	1.4136105	1.3763445	3.7290166	4.3707813	4.2318318	1.9773917	1.6570135	5.5408943	2.7280134
TCGA-A2-A4S3	1.82465753424658	0	1.5240897	2.4244992	2.6124569	3.6250296	4.8916937	1.8845081	2.2910603	4.5670965	2.0524939
TCGA-AO-A1KT	1.48219178082192	0	6.1671245	1.6380699	4.1840491	3.7825777	3.904141	0.3109872	1.1462152	5.4234787	2.3498762
TCGA-AR-A0U4	8.93424657534247	0	1.8193933	0.4497441	5.1888697	5.5822573	4.4631541	1.7567341	1.6546076	6.9504986	2.6845799
TCGA-B6-A3ZX	3.15616438356164	1	1.4636389	1.595718	4.5630014	5.6554853	4.1530207	1.782069	3.8708744	6.2926246	2.4194854
TCGA-A8-A06Q	0.0849315068493151	0	6.0245603	1.1136126	3.1210005	2.1907056	5.2064114	2.375737	0.4282958	3.4857132	2.0118945
TCGA-BH-A0AU	5.24383561643836	0	2.6404502	0.6709227	3.8506825	4.1859916	4.9301227	2.4859544	1.8227939	5.3479683	2.8404849
TCGA-D8-A1JA	1.37534246575342	0	3.1462314	0.9130983	5.0733945	4.1018894	6.3380813	0.2924503	0.4807694	6.7567366	2.9140617
TCGA-E2-A1IN	1.84931506849315	0	5.0633715	2.1984663	3.6941138	4.0447314	4.0043292	0.8375282	0.6879304	4.4520408	3.0862995
TCGA-A2-A0CU	0.432876712328767	1	0	1.7656368	4.1774508	3.8392296	4.4639389	1.0469109	0.8750741	5.5191891	2.5194765
TCGA-C8-A1HJ	0.0136986301369863	0	0.2241852	0.319415	5.7105808	3.8039503	3.4847567	0.8049873	1.0558344	2.9656957	1.4610879
TCGA-OL-A97C	0.742465753424657	0	2.53053068	1.79856548	4.76074858	4.32791266	4.48429354	1.4997737	2.03438464	6.55187092	2.86405479
TCGA-GM-A2DL	9.64109589041096	0	1.2467297	1.1621561	3.5466773	4.2237811	4.0638532	1.3688168	0.9996357	4.9223436	1.863425
TCGA-BH-A1EN	5.82739726027397	1	1.0335595	0.6158708	3.1058059	3.9459961	4.9027919	1.2938952	0.5023351	4.8797343	2.9456046
TCGA-A7-A4SB	1.14520547945205	0	0.54836118	1.50123294	3.45198236	3.88847239	3.33045288	0.81288286	0.8338824	4.178148	1.65694121
TCGA-E9-A1RA	3.75068493150685	0	3.2534953	0.8007461	4.6924078	4.1225412	4.6200548	1.5675448	1.6904203	4.1124434	2.6277277
TCGA-E9-A1R0	2.35616438356164	0	3.9524602	0.9369164	4.0397046	4.3020313	4.3407121	1.4044077	1.7143551	5.6682263	2.0645677
TCGA-A8-A07G	1.58082191780822	0	3.602303	2.0995815	3.2474971	4.4581151	4.5747334	2.5694682	1.3531999	5.5211627	3.7918362
TCGA-LL-A440	2.07945205479452	0	2.8951855	1.3624397	4.6880439	4.717169	4.3131608	1.7129711	2.0796074	5.5407854	2.564663
TCGA-A8-A07R	0.747945205479452	0	1.6113881	0.0257723	3.6844807	4.2759512	3.7311936	2.0728304	2.660492	6.488257	2.4371171
TCGA-A8-A076	4.4986301369863	0	0.6060865	1.1230225	2.7549495	4.0965884	4.8554821	1.7795339	1.0414409	4.6497167	1.8889291
TCGA-BH-A209	10.8465753424658	1	1.6686709	1.1133036	2.7161387	4.8743247	3.2113282	1.7120034	2.89496	6.315501	1.7873359
TCGA-A8-A07B	3.58356164383562	0	1.67463848	1.46192386	3.3952069	3.68013893	4.54498136	1.71419393	0.52499723	5.51177086	2.89536738
TCGA-D8-A1XA	2.2986301369863	0	0.9265229	1.1648932	3.8096941	3.3188793	4.8947577	1.6258863	1.3159145	4.9233209	2.3007031
TCGA-C8-A137	1.03835616438356	0	1.236809	0.6314303	4.0346245	3.6577262	6.5710684	1.8447254	0.4925826	5.9797218	1.8186589
TCGA-BH-A1F2	2.62739726027397	1	0.7189593	2.8585869	3.7947936	4.3322938	3.9944552	0.8404197	0.3737231	4.4745239	3.3423285
TCGA-D8-A1XW	3.58630136986301	0	0	1.342053	4.496075	5.701664	3.671896	1.697254	1.958164	5.871372	2.760713
TCGA-A8-A09Q	2.08493150684932	0	1.964028	0.6694021	2.5853173	4.1857656	4.1605266	1.0349696	1.8683519	6.344351	2.0550466
TCGA-AN-A0FD	0.536986301369863	0	1.7212915	0.5351517	4.5858107	3.7080341	3.956072	1.1754747	0.9249893	5.521101	2.3116821
TCGA-E2-A1B0	4.46849315068493	0	1.0327722	0.8165306	5.544176	4.8615771	5.1287906	1.2200295	1.2511347	5.9306452	2.2803309
TCGA-A1-A0SO	2.33424657534247	0	0.1882609	0.1093434	4.7289121	3.0374282	5.3476171	3.1267489	1.0967441	4.2482676	2.2084115
TCGA-E9-A1N4	2.73972602739726	0	0.462807	1.2743723	5.0983553	4.8826848	3.6064013	1.3266143	1.5836393	4.3438325	2.5930923
TCGA-E2-A1B6	2.37534246575342	0	0.8284936	0.103017	3.8228752	5.2435502	3.4696656	1.6315421	3.7472138	4.2517392	1.6323041
TCGA-B6-A0I1	6.46849315068493	1	0	0.05121666	3.15848578	2.83226279	5.05613866	2.78721981	1.33342247	7.75872682	1.42625408
TCGA-AR-A0TX	5.4027397260274	0	6.3214878	0.9247423	3.4684334	4.8312756	6.3231444	1.9951878	2.4422187	4.6973001	2.643207
TCGA-E9-A22G	3.39452054794521	0	0.55531386	0.03214843	4.89758271	3.92877244	3.8217945	1.44290526	1.35242331	5.87300423	1.79147166
TCGA-AQ-A04L	10.841095890411	0	7.13451169	0.48007462	3.48681095	3.44453766	5.13035117	2.80203098	2.43689416	4.94252056	2.24620019
TCGA-AN-A0FX	0.0273972602739726	0	1.5577982	0.4114924	5.90522	5.430568	3.5131411	1.9878108	1.5796977	7.7689196	3.1464313
TCGA-BH-A0H9	3.41643835616438	0	3.7215349	2.53189266	3.38886929	3.68227127	5.43848653	0.94432244	0.77305208	3.52510598	2.55183031
TCGA-E2-A15P	1.63013698630137	0	2.0818623	1.7154911	3.8963591	4.3270636	4.1203466	1.9113831	1.3869575	4.5626089	2.3569182
TCGA-AC-A23G	6.15890410958904	0	2.3759298	2.4816105	4.3413652	5.1595153	4.044851	1.4562141	1.516418	5.4189078	3.3239182
TCGA-AC-A3YI	1.93698630136986	0	1.5728143	0.7699429	5.0597086	4.8974612	3.5044906	0.821707	1.4111884	5.8575207	1.965329
TCGA-E2-A14V	2.85479452054795	0	2.9169034	0.7721402	3.1375011	3.5516758	5.0512884	1.4005547	0.7169521	6.2825285	2.430657
TCGA-BH-A0EB	2.04109589041096	0	1.1404204	2.1981215	3.0082812	4.5270378	4.3052762	1.6645134	1.8782759	4.3960693	2.6291786
TCGA-BH-A0W4	2.07945205479452	0	2.4919214	0.7636268	5.8284889	4.4906716	4.3569066	1.7324524	0.8490078	4.6721396	3.0405836
TCGA-OL-A5RU	3.33972602739726	0	0.913277	1.1670072	3.828465	4.5644222	4.1634072	1.5802453	2.8602623	6.0449832	1.8731743
TCGA-D8-A73X	2.1013698630137	0	2.8042251	1.6045206	3.4007401	3.5539575	4.0091061	1.5703499	1.0415723	4.4240007	2.5551906
TCGA-D8-A1XK	1.20821917808219	0	1.66101722	0.09258028	5.62870099	4.87763689	4.07569319	1.77208805	1.52901613	8.40269712	2.6660127
TCGA-A2-A0CP	7.70684931506849	0	2.8963304	1.4316349	4.2834888	4.0148599	4.2493663	1.8369833	1.3578484	4.8697532	2.1192959
TCGA-AQ-A54N	0.213698630136986	0	0.4833016	0	3.5885513	3.0195341	4.2823456	1.305406	2.8499547	5.3611383	1.2615646
TCGA-BH-A1FB	10.0520547945205	1	2.3221588	1.4440145	4.3556825	5.3055532	4.3189139	2.4275905	2.6279554	5.2770394	3.5210054
TCGA-A2-A3XY	2.99452054794521	1	0.5595129	0.5685694	5.9368916	5.3201841	4.0484942	1.2204492	2.5332713	6.4489956	3.3942472
TCGA-AN-A0AJ	0.83013698630137	0	3.8511173	0.4561395	2.5473827	3.8926188	4.5932532	1.5905028	2.1944972	7.8419267	1.828662
TCGA-A2-A04U	7.27123287671233	0	0.34270119	0.07875117	5.6304505	3.11109135	3.72291037	0.91545659	0.45971786	3.5991663	1.29119916
TCGA-AO-A03T	5.81917808219178	0	2.58952144	0.14334141	3.81822801	2.83735982	4.45536464	0.88115586	0.81923293	3.72752086	1.09629811
TCGA-A2-A25E	8.77808219178082	0	2.1143206	0.8515838	5.4954817	4.235811	4.0632161	2.5753609	1.1514801	5.3855966	2.1354824
TCGA-E2-A1L6	4.51506849315069	0	1.75091	0.874047	5.4982843	4.4914008	4.2128576	2.453679	1.5080878	4.3520293	2.8504756
TCGA-E2-A573	2.90958904109589	0	0	0.4613903	4.8157452	4.4459563	3.6147986	1.7272866	2.2947317	6.5688531	1.5783036
TCGA-E2-A1LK	0.728767123287671	1	1.002706	0.1703256	4.771562	4.7367864	4.0371092	0.729028	2.1812299	8.6181195	1.5266274
TCGA-AN-A0FY	0.0273972602739726	0	1.4836573	1.1384569	4.0526731	3.7105987	4.5251145	1.2018075	1.0231002	6.4527632	1.687229
TCGA-AC-A2FM	2.16986301369863	1	1.6679295	0.5055311	3.0708316	4.2239404	4.2260326	0.4056502	1.2089353	6.483515	1.7410921
TCGA-BH-A0BZ	6.17808219178082	0	2.0169045	0.9208756	3.3669067	4.6329671	5.3160265	0.7915803	2.3464265	4.8895649	2.2124861
TCGA-A7-A13H	2.46301369863014	0	3.5735979	1.5488806	4.0980911	4.1809319	4.463477	1.5884642	2.1089569	5.6757122	2.251369
TCGA-AR-A0U0	5.44657534246575	0	0.8568704	0.4564319	3.7855362	4.193643	4.531247	1.6801137	2.3670244	8.1791768	2.1916168
TCGA-LL-A6FQ	0.219178082191781	0	0.24762755	0.08035311	2.24773453	1.94236582	5.20823683	0.82732699	0.83065182	4.81996786	1.01696339
TCGA-B6-A409	1.56986301369863	1	0	0.05086994	4.48905206	3.83670644	3.91549104	0.60859717	0.95939633	5.92607164	1.2835019
TCGA-AC-A3TN	1.24931506849315	0	1.84880325	0.63536977	2.83598619	2.88514435	4.27054323	1.1108105	0.96800588	4.4190866	1.88264927
TCGA-BH-A0B6	6.8027397260274	0	0.7233432	0.8155408	2.6862728	5.0000956	4.5446818	0.7651149	3.0797398	4.7835116	2.2503432
TCGA-E9-A1R5	0.252054794520548	0	1.5352537	3.3217216	2.7620742	3.8182096	3.5085366	1.6214903	1.1176497	4.76408	2.502479
TCGA-AO-A1KO	1.7041095890411	0	2.88653392	0.42055381	5.95519903	3.97953991	2.65817006	4.28981881	0.67490327	4.8083703	2.83010671
TCGA-A2-A1FX	5.06027397260274	0	0.5409304	1.2527942	4.0112859	4.5992326	4.4890381	1.570318	1.6902335	5.8675072	2.6040117
TCGA-AO-A128	8.8986301369863	0	0.9895326	0.3393922	3.6439737	5.3815751	4.441785	4.4787191	3.6385189	5.5600414	2.344036
TCGA-BH-A18U	4.28219178082192	1	2.2907001	1.7636174	3.5572633	3.6926959	4.1201476	0.1765827	1.0172788	7.4018347	2.4869969
TCGA-W8-A86G	0.950684931506849	0	2.0087544	1.1160502	4.2569807	3.9029883	3.9695141	1.7854861	1.2227351	4.6809025	2.567413
TCGA-B6-A0RP	8.56438356164383	1	5.4523169	1.6362303	3.1995702	4.257836	3.7970335	1.7297318	1.4979096	5.4400138	2.6195883
TCGA-3C-AAAU	11.0876712328767	0	0.3994638	1.829796	6.1908604	3.4579091	4.9195862	1.9667232	1.2867037	3.9688322	1.8618634
TCGA-E2-A10F	2.40547945205479	0	3.1255083	2.2975385	3.6020394	4.3308859	4.3627354	2.204796	1.8244073	4.7425953	2.9078095
TCGA-B6-A0IQ	11.7397260273973	0	0.6315027	0.1171767	4.8908422	3.2319764	4.4295892	2.2588317	1.591299	5.840631	0.7669026
TCGA-AR-A5QM	6.11232876712329	0	1.4684504	1.7224762	3.9077029	4.108151	3.9992882	1.055017	1.9113721	4.9293468	1.8610392
TCGA-A8-A06P	1.08493150684932	0	2.037704	2.3084605	3.0547072	4.3520108	4.1401253	0.9108579	1.2055518	5.3922624	2.3331601
TCGA-E2-A15M	0.920547945205479	1	0.8506086	2.9044825	4.0388925	5.6517369	3.9772992	1.9009271	2.5369529	5.5759761	2.9904663
TCGA-AN-A0AM	0.0136986301369863	0	2.7511037	0.2939202	3.7887204	3.3487474	6.2937437	1.6820977	1.3489599	4.7765647	2.0662809
TCGA-A8-A06X	2.58356164383562	1	1.7059974	0.6806106	3.3932416	3.6208256	4.1310406	2.6538733	1.1543119	4.6226851	1.8496266
TCGA-EW-A1J3	1.38082191780822	0	3.3861596	0.6671648	3.941383	3.8192066	3.4300391	1.2540724	0.853503	3.9703182	1.8232308
TCGA-B6-A0I8	2.05205479452055	1	3.3273715	0.6452016	3.0996511	3.709085	4.7497597	1.7224668	0.3526313	5.9894626	2.3240866
TCGA-E2-A1LL	3.58630136986301	0	0.4944469	3.0194311	4.4500012	4.4075333	6.3021356	1.879578	0.5964339	7.2836038	1.8301217
TCGA-AC-A2FO	6.17808219178082	0	3.7942673	1.7654564	5.3501609	5.1894326	4.0203063	1.3367233	2.4324757	5.7922189	2.5920519
TCGA-A2-A25B	3.53698630136986	0	0.6056291	1.7156805	4.0321389	4.0956924	4.4614733	2.4452127	1.0949899	5.7544803	3.007414
TCGA-C8-A12Q	1.05479452054795	1	1.2579117	1.0151729	3.8845418	4.5485654	7.8526092	0.8051037	1.430479	4.5375323	2.5037913
TCGA-AR-A1AL	8.13972602739726	0	0.9894345	1.4218566	5.3716001	5.2609335	3.5585905	2.5724035	1.8042863	5.380351	2.5963156
TCGA-E2-A1IK	4.93150684931507	0	0.1360356	0.3276645	4.3740365	3.7712056	4.3613574	0.7255605	1.5026912	4.9137203	1.9487083
TCGA-A7-A426	0.997260273972603	0	1.1824232	1.4039763	5.0943911	4.3769902	4.1258508	1.7944824	2.0936593	5.371154	2.1309432
TCGA-A2-A0T5	1.45479452054795	0	2.5922757	0.9024595	4.6698593	4.2289583	4.0363064	1.6176618	0.8779931	4.0020246	2.4129738
TCGA-BH-A0HQ	3.07123287671233	0	6.2743132	0.7773773	3.2371895	4.0786046	4.4121153	1.7713818	0.9729317	4.5838965	2.2094314
TCGA-C8-A12Z	1.04657534246575	0	0.9856001	0.3723998	3.2917031	3.677628	4.5088008	1.23418	0.1723882	5.9008029	1.9180003
TCGA-BH-A5IZ	1.55342465753425	0	0.2411673	0.4948269	4.3003705	3.6165028	3.8355568	1.3448136	0.6203669	4.8470798	2.0500207
TCGA-3C-AALI	10.972602739726	0	1.0108911	0.9014731	2.8425475	3.8230326	4.7392246	0.263591	2.3716393	5.4365103	1.5512903
TCGA-AR-A1AT	3.48493150684931	1	2.1186602	1.059449	3.3996164	4.8095281	4.7415302	1.1593731	2.3430967	4.9385922	2.361724
TCGA-C8-A26W	1.04383561643836	0	3.5938015	1.6193166	3.5393466	4.1690537	5.527077	0.6615334	2.1097483	4.9712986	2.1081121
TCGA-BH-A0DX	5.90684931506849	0	2.5981257	1.1837939	3.898547	4.597613	5.2844221	2.3901936	1.2504229	4.9248003	2.497983
TCGA-A8-A07J	1	0	1.6939847	1.9179094	3.7204921	4.7713379	4.6338853	2.523207	1.4827959	5.0378502	3.1166467
TCGA-B6-A0RI	19.5232876712329	0	2.2743637	0.2460606	4.2776837	3.8489378	4.6925097	1.2280633	0.9015644	5.1617254	2.2417844
TCGA-A2-A0CV	8.24931506849315	0	1.11499222	0.77686337	4.74495149	4.50880801	3.79381652	1.40131895	1.56629417	4.88499398	2.66226002
TCGA-A2-A1G0	1.68767123287671	0	0.8621845	1.1582587	6.8989722	5.0272641	4.0549023	2.1608446	1.9346364	6.0477382	2.5219318
TCGA-AR-A0U3	11.1780821917808	0	1.8058441	0.8368974	3.5354575	3.8550207	5.8621259	2.2735981	1.240881	4.340824	2.0262667
TCGA-AR-A2LH	1.68767123287671	1	1.8781391	0.8248238	4.6635726	5.0716838	4.8552131	1.7259074	2.8410583	5.4447583	2.1425679
TCGA-D8-A1Y3	1.17808219178082	0	1.6788028	0.2924127	1.7574256	2.3145259	4.1707625	1.2121978	1.3272404	4.419594	0.7895609
TCGA-BH-A2L8	1.67671232876712	0	1.6129074	0.3890772	4.4955608	4.518569	4.67215	1.571591	2.8145736	4.8826151	2.4041729
TCGA-C8-A8HR	1.11780821917808	0	1.0806784	1.2725207	3.8233446	4.7391256	5.0564618	1.4459998	2.2828457	5.4378467	2.3097405
TCGA-LL-A5YM	1.07945205479452	0	0.22220445	0.09091388	0.66653932	2.32225679	4.74982088	0.90387448	1.0722263	4.72347266	1.50188634
TCGA-PE-A5DD	5.35068493150685	0	0.8869965	1.958904	3.557373	4.4994204	4.0379932	0.9354215	2.0661765	4.5434298	1.6761787
TCGA-AN-A0FV	0.0273972602739726	0	5.96697131	1.11487842	3.07318837	3.79176102	6.09127034	1.093304	0.53906464	5.46090773	2.19334027
TCGA-AN-A0XT	0.0273972602739726	0	0.09447291	1.88894096	3.53821743	4.69408535	2.94981099	1.96951498	1.009876	6.27642652	1.90642372
TCGA-OL-A66H	2.22465753424658	0	1.0098631	0.6831944	5.3433672	4.0928036	4.0120609	0.9528504	1.9703068	4.3979323	1.8957561
TCGA-A7-A425	1.22465753424658	0	2.5376182	2.8960229	4.3131178	3.5159376	4.7046281	1.0506107	1.8603248	4.8535275	1.3626958
TCGA-E2-A1IH	2.81095890410959	0	1.5254016	1.8732666	3.1703229	4.7867212	3.7906903	1.9186368	2.1700248	4.4889833	3.0514876
TCGA-E9-A1RE	3.88767123287671	0	0.5552182	5.6894142	3.6165728	3.6881913	4.5550369	0.2049458	0.860905	8.1414175	2.012909
TCGA-EW-A1IZ	1.51780821917808	0	0.5841092	0.9223273	3.9904106	4.5209108	3.7435984	0.6127382	3.0744623	4.5426798	1.8857863
TCGA-A2-A0CX	4.73424657534247	0	1.3121655	1.0872672	3.1755484	4.0036937	4.7010346	3.4344708	0.8762502	6.0287208	2.0593652
TCGA-A8-A07C	2.83287671232877	0	1.2954341	0.7027142	6.1061932	4.3354766	3.9676811	2.5024836	1.797194	4.853769	3.0810011
TCGA-AR-A1AO	7.17260273972603	0	3.5955794	0.9652748	3.9814639	4.9462822	5.4134278	2.166348	2.3297446	5.9194559	2.6819726
TCGA-E2-A152	5.83013698630137	0	2.604369	1.2585534	4.0300294	4.2300515	5.2225669	0.4211958	1.0224659	6.2048879	3.1267381
TCGA-E2-A1BC	1.37260273972603	0	1.1713965	1.624164	4.7568861	4.7726768	4.4145404	2.1096469	0.6587985	4.996959	2.5779679
TCGA-E2-A1LE	2.40821917808219	1	0.419069	0.7450613	3.8291502	4.7726515	5.3446522	1.5672895	2.0404336	4.2116355	1.9434391
TCGA-E2-A14X	2.66301369863014	0	0.255978	0.3442287	3.7238943	4.6528567	4.2160911	0.8257811	2.1362967	6.602032	2.4426691
TCGA-LL-A5YN	1.22465753424658	0	5.0336865	0.1568046	2.0174385	3.8143982	4.4935339	1.4372241	3.4699906	4.5434175	1.2783273
TCGA-AC-A6IW	1.13150684931507	0	0.519578	0.1427072	3.2443527	4.3388362	4.0666752	1.302892	2.6229705	6.1566937	1.9679577
TCGA-AN-A0XS	0.0273972602739726	0	1.5155258	0.9101667	4.4890028	4.3195263	4.5875682	1.1298826	2.055024	4.6416166	1.8925344
TCGA-A7-A56D	1.22739726027397	0	1.9877045	0.6145677	1.6560856	1.7746975	4.648094	0.3199842	0.8371039	5.9375055	1.6518036
TCGA-A8-A079	0.750684931506849	0	0.6258982	0.3096838	3.1792916	2.7713734	4.3283922	1.4930569	1.3659259	5.3238948	1.0037232
TCGA-EW-A6SB	2.08219178082192	0	0	0	3.110523235	3.728403206	3.330523331	0.679213299	2.257501794	3.887668853	0.949214052
TCGA-E9-A54Y	1.98630136986301	0	5.26010867	0	2.23717917	1.11500637	3.58928005	0.76349118	0.99163799	5.277505	0
TCGA-A8-A08J	3.08767123287671	1	2.456306	0.9061314	3.0703832	3.6253304	6.7434579	0.5238935	0.8302178	5.7951496	2.0524939
TCGA-A8-A08A	0.0821917808219178	0	1.00687028	0.46313462	4.10275764	3.6677021	4.46378624	2.69813836	1.44080511	4.30463706	1.91619633
TCGA-AO-A0JC	4.23835616438356	0	0.8753086	0.7470918	2.7970324	6.5475948	4.0681635	1.9169423	4.6577033	4.8739081	2.8100529
TCGA-A7-A2KD	1.86027397260274	0	2.9518217	1.2133205	4.9043839	4.3211908	4.7854039	1.3754436	2.0782353	4.7171212	2.290218
TCGA-E9-A1RD	0.0931506849315069	0	0.7375779	1.1346502	3.5656629	4.2934327	4.2648993	1.8028588	0.9818214	5.2558541	2.3296504
TCGA-LD-A66U	1.76986301369863	0	3.8619992	0.4297762	3.0971811	3.4531344	4.4292999	1.6307834	2.4696635	4.5095419	1.7575283
TCGA-A8-A08B	3.16712328767123	0	3.68858976	0.16839385	3.72071727	3.13371976	4.76413631	1.97269472	1.30784127	5.97678275	1.45439369
TCGA-AR-A24V	8.77534246575343	0	2.8272214	2.0448286	4.3068362	4.5442182	4.1798952	0.4670247	1.0424258	7.1674242	2.7901859
TCGA-E2-A1L7	5.03013698630137	0	2.2752579	0.6311836	4.9740703	4.689478	4.9427627	1.6500649	2.2895862	5.1755735	1.8516342
TCGA-OL-A5D8	2.66575342465753	0	0.29215747	0.80738012	5.76228381	3.44027815	5.24991557	1.22166548	1.78933813	5.81042128	1.33254826
TCGA-AR-A1AS	3.15068493150685	0	2.1501176	0.2509264	4.408396	3.0496905	4.937116	1.1364458	0.4680225	6.1050658	1.7491589
TCGA-PL-A8LZ	0.827397260273973	0	0	2.0215535	4.5827931	5.152552	4.3176746	1.5507124	2.4512344	4.9565185	2.4965057
TCGA-BH-A0BD	1.51780821917808	0	1.1686581	0.7892973	3.6642745	4.5289228	4.2591962	2.0271421	2.2445884	4.1068437	2.4680231
TCGA-A8-A09V	1.25205479452055	0	3.4227981	2.3488494	4.4591762	4.0665177	3.6573885	2.1044763	0.9623203	5.5452016	3.2297845
TCGA-A8-A097	1	0	2.0080155	4.764555	3.9925451	4.113711	4.4590914	2.2651602	1.2858543	6.113073	3.1178737
TCGA-A8-A07O	0.832876712328767	0	1.58374894	0.03020435	4.99008426	5.33438658	4.28068992	0.8374714	0.82757039	8.81572764	2.65875074
TCGA-AO-A0JL	4.61095890410959	0	0.08304802	1.16401103	3.71916582	3.74748377	3.38686991	1.23857247	0.23652179	5.54503429	1.07902664
TCGA-AQ-A1H2	1.3013698630137	0	3.58182212	1.96255487	3.32528448	2.66526536	4.15704695	2.09554499	1.27748621	4.53136405	1.54512125
TCGA-BH-A0EE	2.58356164383562	0	5.3441157	0.71775045	4.10220536	2.78807346	4.92091883	3.23350453	1.0974325	6.05730996	0.79644184
TCGA-E2-A1LI	8.55068493150685	0	0.7228065	0.3257411	5.2330133	4.9493645	3.1090165	0.6855642	1.8605665	6.1920161	1.5036706
TCGA-D8-A1XM	1.47397260273973	0	1.8022305	0.9955444	4.0912892	4.7330561	4.4561384	1.9803444	2.0176893	4.7739865	2.963179
TCGA-B6-A0X0	10.8082191780822	1	2.423022035	0.368267541	6.494269735	3.200301175	4.153145079	1.53329278	0.857017181	3.234348636	1.781470057
TCGA-BH-A18F	2.74246575342466	0	1.3028977	1.0245792	4.1679008	4.7238088	4.5810273	1.6685568	1.9055321	4.9470824	2.4678777
TCGA-A2-A0YE	1.51780821917808	0	0.0801558	0.44467	5.5208949	4.2734077	4.4198123	0.7793975	0.9213491	5.8338471	1.4901163
TCGA-E9-A1N8	2.84657534246575	0	0.8197619	0.1301014	5.584901	4.5470531	4.6068495	2.1229967	1.3861791	6.3381421	2.1632336
TCGA-HN-A2OB	5.20547945205479	1	6.31243915	1.04604497	5.00459685	4.6237585	4.11523915	1.94373836	1.18355995	4.96426013	2.79882878
TCGA-GI-A2C9	9.15616438356164	0	1.2415964	2.7644941	4.8315467	5.3464835	3.9700816	1.6157279	0.9910891	5.7794211	2.913461
TCGA-A8-A09T	1.58630136986301	0	2.4079875	1.8526428	3.5732761	3.6708894	3.8755183	1.6903793	0.6830513	4.7619379	2.7230144
TCGA-AR-A2LK	4.51780821917808	1	2.2549889	1.5745519	4.1143574	3.8625221	4.5714695	2.5741499	1.2585002	5.7544848	2.8941525
TCGA-BH-A1EO	7.66575342465753	1	1.7079728	2.2807661	3.6987128	5.0077132	3.9595085	1.7671634	1.4068945	5.7408068	3.6840835
TCGA-OL-A5D7	4.87671232876712	0	0.6755927	0	2.8520306	3.8522671	4.8098175	1.6347237	2.8116899	4.3133164	0.783306
TCGA-AC-A62V	0.953424657534247	1	1.5670804	0.45373851	2.66478157	2.40941502	5.38027432	0.14325889	0.69922028	5.09267161	1.5675751
TCGA-BH-A0W5	3.52876712328767	0	3.279991	1.6188816	3.7884388	5.5638366	4.1772635	2.0394949	3.3521955	5.1700691	2.8622482
TCGA-OL-A5RX	2.40547945205479	0	1.9745514	0.5333624	4.7651166	4.4612605	4.125894	2.0781954	1.9059657	4.7283448	2.0102521
TCGA-A7-A5ZW	0.893150684931507	0	2.4360137	1.8105531	4.855581	4.575085	3.9536396	1.68061	1.3559013	4.9136297	2.8628015
TCGA-E2-A109	3.88219178082192	0	6.4052682	0.6471471	3.8935453	4.1967714	4.9188086	3.0722934	1.545065	6.4025347	1.9294256
TCGA-C8-A1HM	1.02739726027397	0	0.3156179	0.2428278	3.4594012	4.4416185	4.5864207	1.2132533	3.0275595	6.0650237	1.7980083
TCGA-C8-A12N	0.980821917808219	0	2.0835494	2.0439026	3.3260118	3.8965118	4.2194039	1.0143531	1.2090204	5.6116932	2.372307
TCGA-BH-A0HP	1.13424657534247	0	3.0865115	1.4116145	3.7628766	4.6734987	3.9500332	1.5919436	1.2915492	4.9954085	2.9984381
TCGA-AR-A0TU	1.94246575342466	0	0.7990478	0.1526506	4.0190903	4.1699801	4.6682546	1.2375793	1.7145197	4.8930155	1.0730211
TCGA-A7-A3IY	0.945205479452055	0	1.2332185	1.2688075	3.9927004	4.0953317	4.3393923	0.9863997	1.2871812	4.8250643	2.6002733
TCGA-E9-A5FL	0.0657534246575342	0	0.105501696	0.129539292	2.714333124	2.874602306	6.234267754	0.451649612	0.817119123	5.120168783	1.087286176
TCGA-A7-A6VX	0.868493150684931	0	0.9536779	0.8717054	3.1691184	3.7037695	5.210573	0.963019	1.1884546	5.8055379	2.7052077
TCGA-A7-A4SF	1.49315068493151	0	1.0132968	0.2590327	2.9941323	3.0764487	5.2814594	1.4247137	1.4350358	5.3485434	0.7983462
TCGA-D8-A1XR	1.32054794520548	0	4.074595	1.1260791	3.7489322	4.023391	3.6527286	1.3396677	0.8150014	3.6904176	1.9446194
TCGA-S3-AA11	1.15342465753425	0	0.9315239	0.474229	4.8174355	3.1001006	4.3283248	1.9963487	0.8877951	4.7176162	2.0435103
TCGA-A2-A0T2	0.698630136986301	1	0	0.41222518	4.77274126	3.51687558	4.19119038	0.28316707	0.81683965	6.89638289	1.86603259
TCGA-E2-A106	6.96164383561644	0	1.0216931	0.28532573	4.18031798	3.86168737	5.01672314	1.71734512	0.36334404	5.05311188	1.42547653
TCGA-AQ-A54O	2.74246575342466	0	3.79778245	0	3.13549705	2.12495753	4.37951902	1.7051512	1.3289809	2.90263129	0.7820441
TCGA-AQ-A04H	2.06575342465753	0	0.57253657	1.2867191	5.31020329	4.75702117	4.3871066	1.23782766	0.80769948	6.08685902	2.21812944
TCGA-B6-A408	5.67671232876712	0	1.4725554	1.6607282	3.9443802	3.486469	4.331222	0.9773329	2.2677992	5.0589944	1.6738532
TCGA-C8-A12K	0.00273972602739726	0	1.8316244	0.1826803	3.7930223	4.869618	4.0071919	1.3158794	2.3594934	5.5980664	1.8723578
TCGA-AC-A2FK	7.26027397260274	0	7.3055009	1.3078865	5.2344727	5.0859285	4.2341634	4.1547153	1.6015945	5.5540753	3.3556474
TCGA-C8-A275	0.00273972602739726	0	1.9410917	0.4663828	4.0196446	4.2082631	4.8712088	0.6711487	2.2700913	7.4187128	1.6570761
TCGA-C8-A1HN	1.07945205479452	0	0	1.1788185	4.8935659	3.4816213	5.0687067	1.4024099	0.9422678	5.0810419	1.9865052
TCGA-LL-A9Q3	1.45753424657534	0	0.84642724	0.02239115	2.2941286	2.84140153	4.04956444	0.28026309	1.55226927	4.38383637	1.36362309
TCGA-AR-A0TR	0.438356164383562	1	1.34809764	1.82185929	4.65639936	3.3060317	3.65872307	2.43662514	1.59739018	5.10491252	1.16988049
TCGA-BH-A0HA	4.41369863013699	0	1.018125	1.5608162	4.3258219	4.714366	4.0394497	1.3028527	1.5572499	4.4882371	2.372937
TCGA-BH-A0H0	1.26301369863014	0	0.13934036	0.85853265	3.72617272	3.86892772	3.4079556	1.19749925	0.8001078	5.94978859	1.90045554
TCGA-BH-A1ES	9.48493150684932	1	1.37190935	1.03945956	6.10290197	3.13290143	5.4233345	0.06083533	0.24219648	7.15191344	1.97511152
TCGA-AR-A2LM	5.3013698630137	0	2.365543	1.1388187	4.3994033	4.7770009	3.579468	2.5434493	1.6909431	4.9151905	3.2308285
TCGA-E2-A15R	4.74520547945205	0	6.37303167	0.75975744	3.72747209	3.64256668	4.25565516	1.32700017	0.95706596	4.6600994	1.99339647
TCGA-D8-A27L	1.36712328767123	0	2.089059	1.825998	4.410083	4.792111	4.270066	1.689452	2.011999	5.299387	3.180661
TCGA-E9-A24A	2.04657534246575	0	1.4582425	1.6264948	4.1738665	4.5515032	3.4710441	1.1203824	1.6139964	4.3216355	3.1852923
TCGA-E2-A15J	4.49315068493151	0	1.0198467	0.7100998	6.6244053	3.1103491	4.1525778	0.8385495	0.6260846	3.2716029	1.6903325
TCGA-A2-A0CT	6.27123287671233	0	0.9664003	2.4130771	4.1516586	3.9484877	4.0722556	0.7912271	0.7496279	5.8610291	2.2568423
TCGA-GM-A2DC	6.94520547945205	0	0.86481409	0.40345935	3.76442427	3.42390174	4.29263503	1.25574673	1.19427783	5.31781267	1.70949585
TCGA-A2-A04P	1.5013698630137	1	0	1.2309197	3.960137	3.3967873	3.9435714	0.6341093	1.4477226	4.8192389	4.9368629
TCGA-AN-A04A	0.246575342465753	0	2.2439966	2.8333693	4.3693775	4.341328	5.2328691	1.0066279	0.6873942	5.5320368	2.1950613
TCGA-A2-A0ST	8.26575342465753	0	1.9974168	0.4676561	3.767162	4.9526689	3.6240705	1.7768314	3.2315399	5.0821205	1.913179
TCGA-E9-A3X8	2.53698630136986	0	3.313857	0.2843587	1.9967637	2.8356633	3.8515597	0.563681	2.0896148	4.8467795	1.6923151
TCGA-BH-A0H5	4.43835616438356	0	2.7835868	0.5440515	4.4480497	6.1435116	4.1522866	2.6967774	3.7087915	4.5786601	2.43071
TCGA-A8-A08I	1	0	5.75872654	0.12268954	2.79396321	4.25402072	5.42138536	1.57533895	2.85332164	5.85083645	2.43269386
TCGA-BH-A1EW	4.64109589041096	1	1.9453298	2.4998791	4.4345887	4.8327491	4.9741583	2.0627444	1.5929061	5.5902486	3.2883093
TCGA-C8-A26Z	1.28767123287671	0	1.016879935	0.764711065	3.850659229	3.695208408	4.668339795	0.93809837	0.885239536	5.803935788	2.584045351
TCGA-EW-A1IX	3.30958904109589	0	1.3184908	2.2788346	4.4481612	4.5158573	4.4568724	1.8763557	1.7387333	4.9031675	3.0175062
TCGA-EW-A1PG	2.87945205479452	0	3.81415806	0.88076899	5.50727979	4.71650639	3.89220978	1.68498062	0.64534246	5.14642043	3.14715342
TCGA-E9-A6HE	2.32054794520548	0	3.9669879	0.4957279	3.6490309	3.1923515	4.6899047	1.6516785	1.14906	4.8673249	1.7668704
TCGA-A2-A0CK	11.3945205479452	0	1.4549357	1.3703189	4.6575969	3.828179	3.7501556	1.4147813	1.546611	4.7448594	1.8615508
TCGA-B6-A0RL	6.76438356164384	1	0.259573547	0.004500974	3.741100307	0.737698271	4.550318148	0.445555239	0.954907918	6.259947847	0.989892635
TCGA-D8-A1JK	0.00273972602739726	0	2.5958118	0.5522359	4.3372901	4.2385169	5.6673285	1.4640636	1.5835368	7.2673355	2.0961573
TCGA-B6-A0RE	21.3068493150685	0	0.1500834	0.2216006	5.1028191	4.924166	4.7397528	1.2677692	0.6239142	5.7346293	2.0898237
TCGA-EW-A1P3	4.41369863013699	0	4.7542636	0.743558	4.3549171	3.667912	4.6226984	1.3159961	1.6502836	4.015123	1.6071834
TCGA-A8-A07P	0.915068493150685	0	1.3212609	0.9651678	4.206218	3.9779638	4.17873	1.8819957	0.9220416	5.4067212	2.161853
TCGA-AR-A250	7.41643835616438	0	1.7492601	1.7353603	3.0397942	4.5785182	4.1763867	0.9034974	1.251463	4.0893792	2.6520238
TCGA-E9-A1QZ	2.06849315068493	0	1.0321735	0.823842	4.4166846	5.1774746	3.7134563	2.0428111	2.8765579	5.341151	2.127536
TCGA-BH-A18M	6.04657534246575	1	1.492989	0.8533751	4.0340406	4.4485671	4.6358483	2.4718519	1.3775813	5.1898117	2.7633078
TCGA-AR-A2LJ	7.21095890410959	0	2.3161884	0.3296504	2.728345	3.4793109	4.4099345	1.3304675	2.0070753	4.4225199	1.680072
TCGA-AO-A12H	3.38082191780822	0	0.59237707	0.7025761	4.80057097	3.44278208	3.38424593	1.03360877	0.65889014	4.47808888	2.06996261
TCGA-E2-A155	1.75342465753425	0	0.3333963	2.4526765	5.1837003	3.2754266	4.2955574	0.104894	0.5707068	5.7320255	2.4670905
TCGA-E9-A1RB	2.67397260273973	1	1.7307818	0.368777	4.6094938	3.1800015	4.5103646	2.3297778	0.8833568	5.6836888	1.5341453
TCGA-A2-A0EY	5.27397260273973	0	6.3645318	1.0766591	2.6957177	3.8839525	5.2975366	1.6757849	1.7231561	4.2166246	2.1343068
