# Supplementary material for: Leveraging senescence-oxidative stress co-relation to predict prognosis and drug sensitivity in breast invasive carcinoma
Source: Front Endocrinol (Lausanne). 2023 Aug 4;14:1179050. doi: 10.3389/fendo.2023.1179050 (PMC10437062; doi:10.3389/fendo.2023.1179050)
Supplement: Supplementary file 3 [file DataSheet_3.zip › 5.model/multiCox.txt]

id	coef
ALOX15B	-0.149339862157757
ERRFI1	-0.375833283254689
ETS1	-0.438889248943848
G6PD	0.38456806417525
MAP2K6	-0.379916441092656
NDRG1	0.265800790871541
ZMAT3	0.966425859008963
