# Supplementary material for: Leveraging senescence-oxidative stress co-relation to predict prognosis and drug sensitivity in breast invasive carcinoma
Source: Front Endocrinol (Lausanne). 2023 Aug 4;14:1179050. doi: 10.3389/fendo.2023.1179050 (PMC10437062; doi:10.3389/fendo.2023.1179050)
Supplement: Supplementary file 3 [file DataSheet_3.zip › 5.model/NMF22.model.R]

#ÒýÓÃ°ü
library(survival)
library(caret)
library(glmnet)
library(survminer)
library(timeROC)

coxPfilter=0.05        #cox·½·¨ÏÔÖøÐÔ¹ýÂË±ê×¼
setwd("C:\\biowolf\\NMF\\22.model")      #ÉèÖÃ¹¤×÷Ä¿Â¼
rt=read.table("TCGA.expTime.txt", header=T, sep="\t", check.names=F, row.names=1)     #¶ÁÈ¡ÊäÈëÎÄ¼þ
rt$futime[rt$futime<=0]=1
rt$futime=rt$futime/365

#¶ÔÊý¾Ý½øÐÐ·Ö×é£¬¹¹½¨Ä£ÐÍ
n=10    #·Ö×éµÄ´ÎÊý
for(i in 1:n){
  #############¶ÔÊý¾Ý½øÐÐ·Ö×é#############
  inTrain=createDataPartition(y=rt[,3], p=0.7, list=F)
  train=rt[inTrain,]
  test=rt[-inTrain,]
  trainOut=cbind(id=row.names(train),train)
  testOut=cbind(id=row.names(test),test)
  
  #µ¥ÒòËØcox·ÖÎö
  outUniTab=data.frame()
  sigGenes=c("futime","fustat")
  for(i in colnames(train[,3:ncol(train)])){
    #cox·ÖÎö
    cox <- coxph(Surv(futime, fustat) ~ train[,i], data = train)
    coxSummary = summary(cox)
    coxP=coxSummary$coefficients[,"Pr(>|z|)"]
    
    #±£ÁôÏÔÖøÐÔ»ùÒò
    if(coxP<coxPfilter){
      sigGenes=c(sigGenes,i)
      outUniTab=rbind(outUniTab,
                      cbind(id=i,
                            HR=coxSummary$conf.int[,"exp(coef)"],
                            HR.95L=coxSummary$conf.int[,"lower .95"],
                            HR.95H=coxSummary$conf.int[,"upper .95"],
                            pvalue=coxSummary$coefficients[,"Pr(>|z|)"])
      )
    }
  }
  uniSigExp=train[,sigGenes]
  uniSigExpOut=cbind(id=row.names(uniSigExp),uniSigExp)
  if(length(sigGenes)<5){next}
  
  #lasso»Ø¹é
  x=as.matrix(uniSigExp[,c(3:ncol(uniSigExp))])
  y=data.matrix(Surv(uniSigExp$futime,uniSigExp$fustat))
  fit <- glmnet(x, y, family = "cox", maxit = 1000)
  cvfit <- cv.glmnet(x, y, family="cox", maxit = 1000)
  coef <- coef(fit, s = cvfit$lambda.min)
  index <- which(coef != 0)
  actCoef <- coef[index]
  lassoGene=row.names(coef)[index]
  lassoSigExp=uniSigExp[,c("futime", "fustat", lassoGene)]
  lassoSigExpOut=cbind(id=row.names(lassoSigExp), lassoSigExp)
  geneCoef=cbind(Gene=lassoGene, Coef=actCoef)
  if(nrow(geneCoef)<2){next}
  
  #############¹¹½¨COXÄ£ÐÍ#############
  multiCox <- coxph(Surv(futime, fustat) ~ ., data = lassoSigExp)
  multiCox=step(multiCox,direction = "both")
  multiCoxSum=summary(multiCox)
  
  #Êä³öÄ£ÐÍ¹«Ê½
  outMultiTab=data.frame()
  outMultiTab=cbind(
    coef=multiCoxSum$coefficients[,"coef"],
    HR=multiCoxSum$conf.int[,"exp(coef)"],
    HR.95L=multiCoxSum$conf.int[,"lower .95"],
    HR.95H=multiCoxSum$conf.int[,"upper .95"],
    pvalue=multiCoxSum$coefficients[,"Pr(>|z|)"])
  outMultiTab=cbind(id=row.names(outMultiTab),outMultiTab)
  
  #Êä³ötrain×é·çÏÕÎÄ¼þ
  riskScore=predict(multiCox,type="risk",newdata=train)          #ÀûÓÃtrainµÃµ½Ä£ÐÍÔ¤²âtrainÑùÆ··çÏÕ
  coxGene=rownames(multiCoxSum$coefficients)
  coxGene=gsub("`","",coxGene)
  outCol=c("futime","fustat",coxGene)
  medianTrainRisk=median(riskScore)
  risk=as.vector(ifelse(riskScore>medianTrainRisk,"high","low"))
  trainRiskOut=cbind(id=rownames(cbind(train[,outCol],riskScore,risk)),cbind(train[,outCol],riskScore,Risk=risk))
  
  #Êä³ötest×é·çÏÕÎÄ¼þ
  riskScoreTest=predict(multiCox,type="risk",newdata=test)        #ÀûÓÃtrainµÃµ½Ä£ÐÍÔ¤²âtestÑùÆ··çÏÕ
  riskTest=as.vector(ifelse(riskScoreTest>medianTrainRisk,"high","low"))
  testRiskOut=cbind(id=rownames(cbind(test[,outCol],riskScoreTest,riskTest)),cbind(test[,outCol],riskScore=riskScoreTest,Risk=riskTest))
  
  #Êä³öGEOµÄ·çÏÕÖµ
  GEO=read.table("geo.expTime.txt", header=T, sep="\t", check.names=F, row.names=1)
  geoScore=predict(multiCox, type="risk", newdata=GEO)
  geoRisk=as.vector(ifelse(geoScore>medianTrainRisk, "high", "low"))
  GEO=cbind(GEO[,outCol], riskScore=as.vector(geoScore), Risk=geoRisk)
  geoRiskOut=cbind(id=rownames(GEO), GEO)
  
  #Éú´æ²îÒìpvalue	
  diff=survdiff(Surv(futime, fustat) ~Risk,data = trainRiskOut)
  pValue=1-pchisq(diff$chisq, df=1)
  diffTest=survdiff(Surv(futime, fustat) ~Risk,data = testRiskOut)
  pValueTest=1-pchisq(diffTest$chisq, df=1)
  diffGEO=survdiff(Surv(futime, fustat) ~Risk, data=GEO)
  pValueGEO=1-pchisq(diffGEO$chisq, df=1)
  
  #ROCÇúÏßÏÂÃæ»ý
  predictTime=1    #Ô¤²âÊ±¼ä
  roc=timeROC(T=train$futime, delta=train$fustat,
              marker=riskScore, cause=1,
              times=c(predictTime), ROC=TRUE)
  rocTest=timeROC(T=test$futime, delta=test$fustat,
                  marker=riskScoreTest, cause=1,
                  times=c(predictTime), ROC=TRUE)	
  
  if((pValue<0.01) & (roc$AUC[2]>0.65) & (pValueTest<0.049) & (rocTest$AUC[2]>0.63) & (pValueGEO<0.049)){
    #Êä³ö·Ö×é½á¹û
    write.table(trainOut,file="data.train.txt",sep="\t",quote=F,row.names=F)
    write.table(testOut,file="data.test.txt",sep="\t",quote=F,row.names=F)
    #Êä³öµ¥ÒòËØ½á¹û
    write.table(outUniTab,file="uni.trainCox.txt",sep="\t",row.names=F,quote=F)
    write.table(uniSigExpOut,file="uni.SigExp.txt",sep="\t",row.names=F,quote=F)
    #lasso½á¹û
    write.table(lassoSigExpOut,file="lasso.SigExp.txt",sep="\t",row.names=F,quote=F)
    pdf("lasso.lambda.pdf")
    plot(fit, xvar = "lambda", label = TRUE)
    dev.off()
    pdf("lasso.cvfit.pdf")
    plot(cvfit)
    abline(v=log(c(cvfit$lambda.min,cvfit$lambda.1se)), lty="dashed")
    dev.off()
    #Êä³ö¶àÒòËØ½á¹û
    outMultiTab=outMultiTab[,1:2]
    write.table(outMultiTab,file="multiCox.txt",sep="\t",row.names=F,quote=F)
    write.table(trainRiskOut,file="risk.TCGAtrain.txt",sep="\t",quote=F,row.names=F)
    write.table(testRiskOut,file="risk.TCGAtest.txt",sep="\t",quote=F,row.names=F)
    write.table(geoRiskOut,file="risk.GEO.txt",sep="\t",quote=F,row.names=F)
    #ËùÓÐÑùÆ·µÄ·çÏÕÖµ
    allRiskOut=rbind(trainRiskOut, testRiskOut)
    write.table(allRiskOut,file="risk.TCGAall.txt",sep="\t",quote=F,row.names=F)
    break
  }
}
