# Supplementary material for: Leveraging senescence-oxidative stress co-relation to predict prognosis and drug sensitivity in breast invasive carcinoma
Source: Front Endocrinol (Lausanne). 2023 Aug 4;14:1179050. doi: 10.3389/fendo.2023.1179050 (PMC10437062; doi:10.3389/fendo.2023.1179050)
Supplement: Supplementary file 3 [file DataSheet_3.zip › 5.model/risk.GEO.txt]

id	futime	fustat	ALOX15B	ERRFI1	ETS1	G6PD	MAP2K6	NDRG1	ZMAT3	riskScore	Risk
GSM2528079	6.48493150684931	0	0.3536706	4.1783117	4.4361177	3.6449062	3.7658202	5.9866302	1.3305014	0.171402852965425	low
GSM2528080	6.48493150684931	0	1.1751052	3.3710404	3.2216884	4.6852358	0.9711075	3.8576006	1.892721	1.47590074850641	high
GSM2528081	5.93972602739726	1	2.2104544	2.6504022	2.8895794	5.0407281	1.4450463	5.8463083	1.1843276	1.57128331989472	high
GSM2528082	6.61917808219178	0	5.5612262	3.9478855	4.6721445	5.482785	1.2112901	5.3489987	1.5179375	0.419175983230683	low
GSM2528083	6.54520547945206	0	1.0767243	3.7667344	4.4169485	3.1744107	1.4500558	5.4117489	2.5396916	1.00604463064293	high
GSM2528084	6.5013698630137	0	0.7037727	4.7008735	5.0042454	4.1064039	1.2451616	6.1702734	1.8719079	0.574298827615538	low
GSM2528085	6.6027397260274	0	9.244974	5.529065	4.98051	5.828605	2.798603	6.269224	3.05613	0.411435780480003	low
GSM2528086	6.54246575342466	0	2.1356572	3.7292028	4.4819482	3.9020404	1.6481755	5.9683757	2.5309443	1.19424709087683	high
GSM2528087	6.52054794520548	0	0.4856519	4.2582843	4.0127454	4.3978636	1.31663	3.8361302	2.3626011	1.01836940069761	high
GSM2528088	6.36712328767123	0	0.6801911	3.8115823	4.7335703	5.1819352	0.9367336	5.0685417	2.4014251	1.91866129171385	high
GSM2528089	6.48493150684931	0	7.6690668	5.2106228	3.9248658	4.914755	1.7506578	5.3000473	2.2168164	0.33560758067806	low
GSM2528090	5.37534246575343	1	0.4012544	2.6788455	2.9052035	4.3165629	1.2365921	3.874757	1.7490138	1.69371272286287	high
GSM2528091	6.51232876712329	0	1.9009194	3.5839659	4.5515444	3.9597131	0.6846806	5.31075	3.5020304	4.00892611732873	high
GSM2528092	6.47397260273973	0	2.639267	3.865981	4.029675	4.947644	2.239887	4.538069	3.239885	2.07854007937336	high
GSM2528093	6.54246575342466	0	5.1144576	4.8827195	4.6894682	3.9873885	1.2060823	5.2424392	2.7543677	0.566545612650996	low
GSM2528094	6.58904109589041	0	1.400037	4.937562	4.335306	4.62445	2.331798	6.30022	2.424347	0.905628374710971	low
GSM2528095	6.46849315068493	0	2.1387607	3.6727951	4.1145422	3.6201397	0.6191266	5.3048598	2.2168402	1.17600618550248	high
GSM2528096	3.9013698630137	1	3.2998096	3.0602989	4.2533361	4.2047259	1.7795566	5.3903522	2.6855806	1.51844695539333	high
GSM2528097	6.29041095890411	0	6.5029022	2.9912381	3.9509058	4.3742578	1.9525489	4.3245837	1.7670025	0.341803802247335	low
GSM2528098	6.58630136986301	0	3.9811993	3.1775953	4.0834468	4.0460908	1.3041338	4.8921985	2.1183469	0.806883572262674	low
GSM2528099	6.35068493150685	0	0.7560565	3.5780121	3.002419	4.4328245	1.586805	8.118617	1.1908758	1.81052079314896	high
GSM2528100	5.06575342465753	1	1.3393584	2.7522323	4.0279767	3.7048366	1.2920651	4.437618	2.8728653	2.33001552988547	high
GSM2528101	6.16438356164384	0	0.9067479	3.3742534	3.4043012	4.8783209	1.0686693	5.4182118	1.5029771	1.52704228088112	high
GSM2528102	6.09315068493151	0	0.8819149	3.1117426	3.9703433	3.4363922	1.5989938	3.7233726	2.0399708	0.663483063032931	low
GSM2528103	4.12328767123288	1	0.7776282	2.5234703	2.8845632	3.8554967	1.1584691	3.8249399	2.2474149	2.36071496735024	high
GSM2528104	6.41643835616438	0	4.0096502	2.8461987	4.3574907	3.8142869	1.208993	5.0708913	2.2964422	0.953194762705567	high
GSM2528105	6.52054794520548	0	1.1844585	4.0441387	3.8924625	5.9220399	0.4249213	7.9609675	1.9165539	5.1415508138305	high
GSM2528106	6.18082191780822	0	5.737756	5.369393	4.841063	5.596153	2.463368	7.448332	3.009937	1.06567709000518	high
GSM2528107	2.66849315068493	1	1.198892	4.2517016	3.7312344	6.559363	1.5006027	6.5827864	1.9108441	2.981828855612	high
GSM2528108	6.1041095890411	0	1.2936226	3.7580704	4.3800142	4.4044041	1.4671354	4.2985852	3.7821786	3.91384510689439	high
GSM2528109	6.33150684931507	0	3.023231	4.202716	3.956658	4.399441	2.492949	4.809953	2.944924	1.06190031249334	high
GSM2528110	6.33698630136986	0	3.9344896	3.0585523	3.2259561	3.5902362	2.0613403	4.4036016	2.2261539	0.759434811084287	low
GSM2528111	6.12054794520548	0	0.7575981	3.1337558	4.0207084	4.1101682	0.8270037	4.7583493	2.0363702	1.49474837733039	high
GSM2528112	6.39178082191781	0	1.6797	4.183765	3.821705	5.179567	2.515686	7.008092	2.737851	2.72528876325569	high
GSM2528113	6.3972602739726	0	0.8541632	3.9146773	2.8827228	4.2198433	0.6679178	4.6925866	1.6285633	1.32911352439694	high
GSM2528114	6.45205479452055	0	0.7286086	3.0347369	2.9620385	4.3392933	0.4616334	4.8268243	1.5547628	1.98938958571991	high
GSM2528115	5.68767123287671	0	0.8094031	2.7670601	4.2682668	4.0864272	1.7623962	5.1212805	1.6294699	0.788292920462384	low
GSM2528116	6.25753424657534	0	1.733839	3.776626	4.192055	4.577001	2.538451	6.086912	2.928426	1.98161631269504	high
GSM2528117	1.98630136986301	1	0.8702662	4.4003258	3.7850391	4.5030194	1.7126957	4.8412575	1.9109524	0.761827397178958	low
GSM2528118	6.10958904109589	0	3.483833	4.175025	4.139998	4.765153	2.656209	6.066645	3.068977	1.57420252126761	high
GSM2528119	6.46575342465753	0	0.6588903	3.3179328	4.0258584	3.8726372	1.1488791	4.851865	2.9964039	2.95720366227599	high
GSM2528120	6.43287671232877	0	0.6481307	4.1673704	3.9772744	3.8209937	1.465724	4.5957545	2.6627445	1.29325274198842	high
GSM2528121	6.41369863013699	0	6.0806486	4.8173036	4.3338974	6.7989129	0.9872754	5.5642697	2.0050304	0.993886613382913	high
GSM2528122	6.29041095890411	0	0.9538594	3.3946234	3.5248222	4.0122313	1.5627006	4.8159645	2.7015337	2.30072263695194	high
GSM2528123	6.45205479452055	0	1.662009	3.697032	4.096014	5.124743	2.144653	5.591913	3.066683	3.09257408032248	high
GSM2528124	1.13424657534247	1	4.5540766	3.1819782	3.1894158	5.4963101	0.680038	3.6336423	1.6531619	1.10663544501732	high
GSM2528125	6.16712328767123	0	1.7078179	3.8994335	3.4258011	4.2370591	0.6424334	5.5993011	2.0575247	1.81534009816276	high
GSM2528126	6.16438356164384	0	0.4947836	6.1798414	4.2887151	3.9362735	1.0557058	8.355344	1.8662639	0.832508227638593	low
GSM2528127	3.32054794520548	1	6.2755158	3.7160514	3.731034	5.7063129	2.5700777	6.8740015	1.9066188	0.882278470789842	low
GSM2528128	6.29315068493151	0	1.4698734	4.1036427	4.0704788	3.6996726	0.9360775	3.9636515	1.4324447	0.337916777096237	low
GSM2528129	2.52876712328767	1	1.2965822	3.9701226	4.6107442	4.0437943	1.0258507	5.8194476	1.9821274	0.884015942848419	low
GSM2528130	6.28219178082192	0	3.84812	4.382707	4.351611	5.204628	2.168891	5.088976	2.948077	1.22858100616173	high
GSM2528131	6.33150684931507	0	4.3626371	3.4340916	3.7235714	4.3203454	1.1895257	4.6120304	2.7181611	1.5592796449761	high
GSM2528132	6.06849315068493	0	8.2931985	2.6001321	4.0982947	5.9152385	2.7253737	5.0430206	1.8973152	0.52588329577765	low
GSM2528133	5.78356164383562	0	1.0546807	3.6508631	4.2938883	3.9706574	1.2577923	5.5293309	3.4946672	4.22195433352301	high
GSM2528134	6.27123287671233	0	0.6564441	3.2645206	3.6384643	4.0766066	1.5164785	5.1461	2.3155139	1.88451005710109	high
GSM2528135	6.07397260273973	0	1.614637	4.231432	4.654038	4.627865	1.723408	5.568532	2.807942	1.49631897606168	high
GSM2528136	5.54520547945206	0	2.4285815	2.5271595	5.5260911	4.1537135	1.5302853	4.2773054	1.9410169	0.472007876648793	low
GSM2528137	5.55342465753425	0	5.2563575	2.0173058	5.6799253	4.4920647	1.384226	5.2017528	2.1142221	0.637476898311376	low
GSM2528138	5.50958904109589	0	6.0442222	4.0684603	3.9947851	3.9723296	1.1982043	4.3773001	2.1395815	0.397312530099104	low
GSM2528139	6.09315068493151	0	0.6729516	3.7439538	4.0681896	3.4962197	1.2387007	5.3456078	1.9852078	0.885645019404066	low
GSM2528140	6.21643835616438	0	2.9643963	3.2903806	3.585538	3.9956184	1.6115414	5.9789324	2.1561503	1.35337478665673	high
GSM2528141	6.1972602739726	0	0.7613514	2.7644989	3.6193189	4.0805945	0.8473828	5.0328797	2.0581716	2.20618838456041	high
GSM2528142	6.2	0	1.9418435	3.255504	3.4024877	3.8845638	1.3174458	4.4658423	2.4050265	1.57793867040121	high
GSM2528143	6.21369863013699	0	0.4903601	2.8022511	3.6666365	4.0660245	1.25494	4.9259781	1.762609	1.38027905257163	high
GSM2528144	6.10684931506849	0	1.163061	4.0629439	3.9642522	4.7131127	0.5350524	4.7055183	2.2721117	1.77453563130285	high
GSM2528145	6.12602739726027	0	2.1726732	4.7126589	3.8583869	5.1212812	1.9082261	5.3949665	2.2790134	1.05152890922364	high
GSM2528146	6.16986301369863	0	0.6046374	5.8953709	3.66986	5.0161991	1.2586997	4.9050458	1.8972523	0.69062712645706	low
GSM2528147	5.97534246575342	0	1.574461	3.08264	4.0357124	4.3134163	1.1588906	4.8884187	1.738887	0.991778131691646	high
GSM2528148	5.74794520547945	0	4.6947115	2.7358765	3.9625391	4.062628	1.6367854	5.2064681	1.8915787	0.699285857871684	low
GSM2528149	6.04657534246575	0	1.3735576	3.6091535	3.9199013	4.306272	1.2632815	6.4021201	2.217207	2.00750074593015	high
GSM2528150	6.03287671232877	0	4.1356382	2.4670434	2.9102584	4.188088	1.2505424	3.5581325	1.7618727	0.923278100932464	low
GSM2528151	4.10958904109589	1	1.1846754	5.0910359	4.5243539	3.4366826	1.9476956	5.9847478	2.3584927	0.513778772417816	low
GSM2528152	6.11232876712329	0	3.7321084	3.1382943	2.9631504	4.8336569	1.5446939	3.2377509	1.9662029	0.954822932883234	high
GSM2528153	6.08767123287671	0	4.0052983	2.5776826	3.0750009	4.7258809	1.1171043	5.6891407	1.2125501	1.12615812427688	high
GSM2528154	5.62465753424657	0	0.7057626	4.0592427	2.8411662	3.590403	1.1871351	5.5100431	1.4884672	0.916811712347185	low
GSM2528155	6.08767123287671	0	1.0996798	3.6858646	4.2671865	3.7206725	1.0515282	5.8389028	2.7472066	2.16904828953511	high
GSM2528156	6.07397260273973	0	5.0946802	4.1792755	3.8279818	4.2745678	3.0936928	4.4122037	1.8474881	0.196602222115772	low
GSM2528157	6.01369863013699	0	2.976301	4.209393	4.184358	4.855366	2.529914	5.039162	2.863019	1.11369515665104	high
GSM2528158	5.99452054794521	0	1.2217278	2.9776682	4.8204542	5.0453542	1.7659646	6.5706409	1.3158022	0.842448183306476	low
GSM2528159	4.78356164383562	1	0.4355376	3.5402025	3.794441	3.7988337	1.4506132	3.4576094	1.777664	0.573611822900038	low
GSM2528160	6.01095890410959	0	2.9342151	4.1191566	6.0968589	4.4700666	1.1520803	5.1550481	2.2632005	0.421016462458014	low
GSM2528161	2.46849315068493	1	0.9222541	3.1541	4.1671979	4.0603008	0.9412944	4.781652	2.1018697	1.36659937483646	high
GSM2528162	3.26301369863014	1	0.8107936	5.1132511	3.5800243	4.6521502	0.4682936	4.8327104	2.0107291	1.20100513738276	high
GSM2528163	5.83287671232877	0	2.872512	3.730989	4.976585	4.734812	2.19096	5.980851	3.08983	1.6606252696776	high
GSM2528164	5.85479452054795	0	1.0175424	3.6023209	4.3146502	4.0766659	0.4919148	4.5781462	2.3713304	1.56559433971553	high
GSM2528165	5.61095890410959	0	0.658015	3.1645033	4.1859728	4.2255923	0.9292393	5.9349853	1.8541299	1.6078813579122	high
GSM2528166	6.03287671232877	0	2.593332	3.387864	5.214218	4.726517	2.187413	5.288749	3.656779	2.54889674356102	high
GSM2528167	5.70684931506849	0	0.8572475	2.8349109	4.2575597	4.0412052	1.3121688	5.1950877	2.5180194	2.15149105291079	high
GSM2528168	5.80547945205479	0	4.9184594	3.1979108	3.6623876	4.0870319	1.3697778	4.6406034	1.961202	0.666762919430383	low
GSM2528169	5.16712328767123	1	0.5479922	3.9049111	3.5121633	3.5530098	1.3014718	5.497767	1.6313997	0.800330777356017	low
GSM2528170	5.96986301369863	0	0.83984	3.2615871	4.0071711	4.184883	0.7626569	4.561736	1.9413079	1.29255735947222	high
GSM2528171	5.54520547945206	0	4.5270807	2.9621244	3.2758701	4.527987	1.6670428	3.4237875	2.4195765	1.09152760060066	high
GSM2528172	5.8958904109589	0	0.5951581	3.2073009	3.2139959	3.6348318	1.3383078	5.8564028	1.5436685	1.21080471120084	high
GSM2528173	5.53150684931507	0	0.4027171	3.8927369	2.3198032	4.0343496	0.2822812	3.5262001	1.9720941	2.02259575600625	high
GSM2528174	5.95342465753425	0	1.776363	3.6553411	3.9570799	3.6948429	1.1435842	7.5058917	2.0820709	1.77923361793213	high
GSM2528175	5.95342465753425	0	0.7564876	3.799401	4.8532292	3.778781	1.2597769	5.9065966	2.9291907	1.94013769360922	high
GSM2528176	5.2027397260274	0	1.0689764	1.8778797	6.6243456	4.0947583	1.7668559	5.1229813	2.5357727	0.906025216299331	low
GSM2528177	5.52328767123288	0	0.9767765	3.7659643	4.2045657	4.2662303	1.1785385	3.9705175	2.6092098	1.37932073797535	high
GSM2528178	5.37260273972603	0	1.2573214	4.2898462	4.0071684	3.9051293	1.6043878	5.4514179	2.127553	0.816214385217008	low
GSM2528179	5.67123287671233	0	0.9117293	2.6937009	4.8892936	4.6532527	1.516909	4.9449825	1.6268147	0.78951482929881	low
GSM2528180	5.72328767123288	0	0.3528386	2.921984	3.2705778	3.9536213	1.8396095	7.0313361	1.5743346	1.79310681301271	high
GSM2528181	5.87123287671233	0	0.3343006	4.3381215	3.1375662	4.0600386	0.87451	3.748838	1.6430005	0.751499868538931	low
GSM2528182	5.85753424657534	0	3.0966566	3.625576	3.5619212	4.9055621	1.7151602	5.1393407	1.9367315	1.04350977321086	high
GSM2528183	5.64931506849315	0	5.32442	3.364151	4.225602	4.54977	2.35507	4.908015	3.222286	1.37414786905951	high
GSM2528184	4.61369863013699	1	3.1969112	3.0838829	3.9963148	3.9111701	1.058557	4.8623672	2.5623434	1.55051030779267	high
GSM2528185	4.28219178082192	1	0.8503936	4.0242955	4.990913	4.6793614	1.1659906	6.3373496	2.0377869	1.14885808899472	high
GSM2528186	5.40547945205479	0	5.4388882	3.5175037	3.6481508	4.1759639	1.7524182	4.8933585	2.1754164	0.647994606487774	low
GSM2528187	5.72876712328767	0	1.2593759	3.6412792	3.6289166	4.1291093	1.1312936	5.0384598	2.574321	2.21278973173898	high
GSM2528188	5.73972602739726	0	3.7589032	3.1676755	4.0409826	3.9557282	1.0324493	4.6767233	3.0654445	2.15433053488748	high
GSM2528189	5.55342465753425	0	4.4418964	3.454917	4.4976729	3.9829983	0.986509	4.9342437	2.7284448	1.13632016475035	high
GSM2528190	5.8027397260274	0	0.7637517	4.1413504	3.1652988	4.4972661	0.6175467	4.3704599	1.5938583	1.10017228611419	high
GSM2528191	5.67123287671233	0	2.361681	4.115451	4.102385	4.443298	2.414095	5.048994	3.421	2.01002727401125	high
GSM2528192	5.68493150684932	0	2.089155	3.824041	4.672264	4.563349	2.301685	5.943349	3.053827	1.76827424722208	high
GSM2528193	5.35890410958904	0	4.3773762	4.0675484	3.8254331	4.6119952	1.1224629	5.6321108	1.9099744	0.808128474547769	low
GSM2528194	5.78082191780822	0	1.675262	4.170669	4.246594	4.320477	2.356594	5.401112	2.936111	1.3719183057897	high
GSM2528195	1.72328767123288	1	3.015556	3.513696	4.336469	4.724236	2.063944	6.01775	3.016064	2.29594538024327	high
GSM2528196	5.55342465753425	0	1.377245	4.260599	3.484559	4.698319	2.079125	5.003676	3.012645	2.41189493365713	high
GSM2528197	5.41095890410959	0	0.3508142	2.9491879	3.8831979	4.1311688	0.687654	4.1875176	1.4941719	0.977967345753279	high
GSM2528198	5.3972602739726	0	0.4650329	3.8546447	3.8378209	4.0570507	0.9554272	5.2781422	2.1981101	1.61645638661759	high
GSM2528199	5.56438356164384	0	2.8924986	3.4440624	3.1688086	3.8189799	1.132722	4.3284602	1.7622196	0.765717505289785	low
GSM2528200	5.56712328767123	0	1.808652	3.273288	3.5694287	3.86109	1.0097802	4.0907808	2.4285238	1.53255216636057	high
GSM2528201	5.56712328767123	0	2.8194987	3.8463341	4.560275	3.7737057	1.0583517	4.9986484	3.0725341	1.54863662451047	high
GSM2528202	5.76164383561644	0	1.5565542	4.0008511	3.3556451	4.2665659	0.826683	6.7564097	2.2116084	2.74383317169113	high
GSM2528203	5.72602739726027	0	1.7815265	3.4896609	4.0978217	3.8051317	1.2076982	4.1172161	2.4464898	1.04648450440095	high
GSM2528204	5.6027397260274	0	3.2654378	3.7880461	3.9955614	4.2331356	1.9122352	5.1341271	2.2791586	0.788266691472259	low
GSM2528205	5.45479452054794	0	0.8938858	2.4881263	4.1367928	4.3870124	1.2122169	5.0284769	1.7511038	1.39031935229168	high
GSM2528206	2.55068493150685	1	0.6220566	3.1590451	4.4750357	3.5913799	1.0062751	5.1454606	2.8338435	2.26884626313496	high
GSM2528207	5.61095890410959	0	2.152372	4.180909	5.518542	4.192414	2.386479	5.758634	3.116529	0.897316276805171	low
GSM2528208	5.64657534246575	0	2.040774	3.615842	4.281631	4.494833	2.504305	4.346361	2.506596	0.794736569422996	low
GSM2528209	5.18630136986301	0	7.0179391	2.8433893	2.908983	4.3965196	1.6318343	3.4770793	1.7555577	0.475446616025002	low
GSM2528210	5.66575342465753	0	4.017399	5.084253	4.99813	4.262335	2.479941	6.054358	3.224879	0.723774266589347	low
GSM2528211	5.64383561643836	0	0.83857	3.2869642	3.3827923	3.5658372	1.1391967	4.0944353	2.5205863	1.77857018475661	high
GSM2528212	4.55616438356164	0	0.4499842	3.7919536	3.8856599	4.2296056	1.2325515	3.8240192	2.0486968	0.918714557078768	low
GSM2528213	5.62191780821918	0	1.926945	3.0267083	2.6625365	3.7036241	1.1798536	4.3339184	1.895122	1.38254983275855	high
GSM2528214	5.64383561643836	0	2.619066	3.794652	4.781991	4.514821	2.373934	6.023768	3.006075	1.46648790467383	high
GSM2528215	5.72328767123288	0	0.9937838	2.9422854	4.0704964	5.3300203	1.6255111	6.0514023	1.1895465	1.11387812658295	high
GSM2528216	5.35342465753425	0	0.3867623	3.8900263	2.7893255	4.4414833	1.2316549	3.62713	1.8219164	1.19637293075057	high
GSM2528217	4.63013698630137	0	0.9707629	5.8964313	3.0462741	4.5053878	0.7591029	4.7580333	2.6589592	1.71407709467446	high
GSM2528218	5.44109589041096	0	0.3196876	5.0313988	3.2705921	3.924601	0.6473495	4.4764742	1.5854842	0.650246217502141	low
GSM2528219	5.41917808219178	0	0.622359	2.8007824	3.80595	3.669612	1.3952385	3.9541846	2.1389234	1.15212604923642	high
GSM2528220	5.18630136986301	0	0.9360584	5.2374425	5.5517303	4.8019694	3.0896616	6.1719725	1.88556	0.234368905536588	low
GSM2528221	5.37260273972603	0	7.990825	3.779712	5.098508	5.008959	2.178366	5.671099	3.131955	0.770739245622299	low
GSM2528222	5.31780821917808	0	1.9211393	3.3959089	3.4484082	4.7481163	1.3306114	5.835301	1.4589008	1.17706519650946	high
GSM2528223	5.35068493150685	0	1.0984874	5.1080241	4.2676925	5.968517	1.9277367	4.7324221	1.7464422	0.612653821267568	low
GSM2528224	5.3972602739726	0	2.70831	4.751235	4.818406	4.252322	1.970962	5.88352	3.060955	1.06391039382462	high
GSM2528225	5.33698630136986	0	0.4861583	3.3227717	3.628579	4.1960766	1.3568726	4.2776242	1.3307314	0.64763021733442	low
GSM2528226	5.18356164383562	0	0.9077584	3.7117775	3.3727673	3.7168735	1.8409001	4.7309661	1.3751688	0.478998627742889	low
GSM2528227	5.31506849315068	0	0.981656	3.52409	4.769219	3.7570565	1.1450627	5.5633605	2.3852716	1.20660652029192	high
GSM2528228	5.47123287671233	0	2.088927	3.925409	5.391886	4.323699	2.306958	5.583023	3.394821	1.42719608419596	high
GSM2528229	5.41369863013699	0	1.0872808	4.8858399	3.9112256	3.6148276	1.1842346	4.1647134	2.1502338	0.531700023726784	low
GSM2528230	5.33150684931507	0	1.0635606	3.749445	3.3490318	4.8686349	1.4849093	3.7947401	2.2240861	1.47208381690791	high
GSM2528231	5.4958904109589	0	0.4213747	2.8013432	3.504333	4.2475438	0.6689636	4.5175902	2.2464718	2.87386763538303	high
GSM2528232	5.57260273972603	0	1.909288	5.012563	5.091796	4.849438	2.170449	9.273253	3.041319	2.71538471066923	high
GSM2528233	5.58630136986301	0	1.8131979	4.1061814	4.3131725	3.8289264	1.4114961	5.5489807	2.7471783	1.37350297480528	high
GSM2528234	5.49041095890411	0	0.7493721	3.7845426	3.9160964	4.7732232	0.8713109	4.0999693	1.4454868	0.738322850834334	low
GSM2528235	5.56438356164384	0	2.4945362	2.7878616	4.4348095	4.1158343	0.9215214	4.7217484	2.3252003	1.38609760599657	high
GSM2528236	4.76438356164384	1	1.5993584	4.3788985	3.7768773	4.3273407	1.5788125	8.4083367	1.7500086	1.50172382041341	high
GSM2528237	3.91506849315068	1	2.971903	4.539901	4.251351	4.195746	2.1367	8.140136	3.146262	2.58161769816758	high
GSM2528238	4.80821917808219	0	0.8226956	3.7338301	3.7901151	3.9378209	1.3045746	3.6968787	2.1298931	0.842349874770553	low
GSM2528239	5.5041095890411	0	0.4215268	4.1127378	4.744972	3.4656748	0.7659925	5.2059864	2.2865201	0.907013816332476	low
GSM2528240	5.4958904109589	0	0.2529924	3.2292018	2.8481568	3.9392619	1.6898457	5.6708664	1.3139977	1.11288915107789	high
GSM2528241	5.51506849315069	0	6.599632	2.97635	3.689709	4.218335	2.756488	3.878833	2.402602	0.432857893579759	low
GSM2528242	5.60821917808219	0	4.4505105	3.226334	4.3931791	4.1169292	1.3720025	5.2035609	2.5224486	1.03648366253099	high
GSM2528243	5.19178082191781	0	1.4442785	4.025313	4.5066177	4.1673315	1.2057209	5.2468649	2.1996254	0.920163468149526	low
GSM2528244	5.6027397260274	0	2.755098	4.505345	4.950218	5.449913	3.33113	7.283381	2.593115	0.954357621606174	high
GSM2528245	5.12876712328767	0	0.4768511	3.4009926	4.7000195	3.5404626	1.1041317	5.5282641	2.5141383	1.47299998163964	high
GSM2528246	5.18630136986301	0	3.2782867	4.1398075	4.2875273	3.7872133	1.4034966	5.7382285	2.1131135	0.619841821147186	low
GSM2528247	4.97534246575342	0	0.4845213	5.0160563	4.5843927	3.9119125	1.3568503	5.5121804	2.1011843	0.590597618682354	low
GSM2528248	5.2986301369863	0	0.4814684	3.2770601	2.4863972	3.4307337	0.322812	6.4814884	1.3863638	2.27691138103852	high
GSM2528249	5.2986301369863	0	5.1544951	3.2442649	4.6529678	4.4030338	1.2638681	4.9207657	2.3218112	0.734903412602498	low
GSM2528250	5.2986301369863	0	5.446203	4.596376	4.495408	4.66003	2.133165	5.972143	2.682392	0.67429134739964	low
GSM2528251	5.2986301369863	0	0.5992758	5.0007857	5.3105555	3.9082509	1.5278334	7.6422482	1.7285199	0.488180608899062	low
GSM2528252	5.20547945205479	0	1.064522	3.7501886	3.5496786	4.1583149	1.0370985	5.1608295	1.9485145	1.33903152743347	high
GSM2528253	5.16438356164384	0	2.1800629	3.8387197	3.3458651	4.2024792	1.2853723	3.7691597	1.0444698	0.320008500093084	low
GSM2528254	5.27945205479452	0	0.7613817	2.7170513	4.04572	3.7196749	1.2513031	4.74366	2.2596048	1.56438477390731	high
GSM2528255	4.57260273972603	0	1.8599924	3.9186804	4.132023	6.3394648	1.0447553	4.5665261	2.3676373	2.55286969782228	high
GSM2528256	5.26301369863014	0	2.0706146	4.1750982	4.5690056	3.7501043	1.1375536	5.4346263	3.2007846	1.86354830081145	high
GSM2528257	5.26301369863014	0	0.5564816	3.3516001	3.7200885	3.659338	1.6006521	4.7456336	1.8076805	0.810884355686936	low
GSM2528258	4.63287671232877	0	3.816497	3.491259	4.411811	5.018435	2.419583	5.386644	2.750201	1.27155318400123	high
GSM2528259	5.26027397260274	0	2.699154	3.692069	4.12898	5.660494	1.677901	6.090069	2.660182	2.95775398194212	high
GSM2528260	4.97808219178082	0	1.847874	3.725224	4.505147	4.684393	2.661674	4.393234	2.684192	0.866805048147241	low
GSM2528261	5.04931506849315	0	2.0831013	2.9422242	4.110351	3.942335	1.2474867	5.1438959	1.9189721	1.00137948315277	high
GSM2528262	5.35342465753425	0	2.5524025	4.2825191	4.4331733	4.2102018	1.0449928	6.5557833	1.9847601	0.909087687967406	low
GSM2528263	5.34246575342466	0	0.9279494	4.3367625	4.1654909	4.2415119	0.9352788	4.2435773	2.095449	0.810979729310042	low
GSM2528264	4.97534246575342	0	0.8028421	3.6557246	4.0936861	4.7666937	0.6464118	6.7315066	1.73568	2.05846247599245	high
GSM2528265	4.96164383561644	0	0.572655	3.644946	4.149538	3.6575828	1.0780997	4.5523845	2.3091787	1.12791549560057	high
GSM2528266	5.08767123287671	0	0.6507504	2.9352551	3.7167936	3.3110751	1.2168459	4.3114402	2.3248001	1.39158973237705	high
GSM2528267	4.78904109589041	0	0.3134603	4.3027952	2.8473752	3.9777091	0.6532807	4.4550707	1.8592817	1.35960043493891	high
GSM2528268	4.92328767123288	0	1.6909297	2.7178019	4.5446679	4.3007019	1.1370808	5.6150138	2.7048491	2.76807071246918	high
GSM2528269	5.20547945205479	0	2.023245	3.574763	3.61052	4.490899	1.995338	5.022083	2.942197	2.39957349538997	high
GSM2528270	4.93424657534247	0	2.057677	4.417747	4.399454	4.081535	1.931658	5.272673	3.722567	2.44639220952142	high
GSM2528271	5.21917808219178	0	2.1650798	4.00954	3.6992839	4.3509542	0.9652324	5.1374894	2.5666608	1.9290568474965	high
GSM2528272	5.24383561643836	0	3.5209098	2.3832275	4.1898745	4.0274828	2.1726686	4.4772546	1.7406749	0.493413588667703	low
GSM2528273	4.9972602739726	0	3.10388	4.0864842	5.2397872	3.9868218	1.3487297	5.1935547	2.3950864	0.535347091082384	low
GSM2528274	5.21917808219178	0	1.1031248	3.2308324	4.3480638	3.8628989	1.1576939	4.9543589	3.0804593	2.74726887719984	high
GSM2528275	4.83835616438356	0	2.63167	3.800865	5.723996	4.621405	2.503648	5.654669	3.623299	1.57667770125204	high
GSM2528276	5.01095890410959	0	3.469746	4.574578	4.191704	4.995348	3.008619	5.596358	2.818985	0.879002038925221	low
GSM2528277	5.24383561643836	0	1.0658847	2.6701219	3.4969924	4.9012659	1.3447796	5.4696517	1.9113343	2.54916772838331	high
GSM2528278	5.25753424657534	0	1.778602	2.9464623	3.687875	4.5036797	0.9436525	6.0739078	2.7869537	5.19670299882516	high
GSM2528279	5.24383561643836	0	1.7522654	3.7097977	4.3977762	3.7965803	1.1226892	5.7920151	2.6926405	1.72889380457639	high
GSM2528280	5.24109589041096	0	1.0315122	3.4354275	4.6197659	3.7093602	1.1724074	5.6105485	2.0107285	0.905856246199537	low
GSM2528281	5.22191780821918	0	2.263905	3.76795	5.344007	5.229611	2.197141	5.841933	3.121854	1.83105935762669	high
GSM2528282	4.87945205479452	0	1.3395036	2.9277551	3.4512125	3.9035406	0.9086063	5.2115822	2.5453104	3.14018536314543	high
GSM2528283	4.96164383561644	0	0.5876423	3.4498859	4.5472128	3.8229454	1.30582	4.9574312	1.7134563	0.622461566757602	low
GSM2528284	4.65479452054795	0	6.348999	4.06893	4.747302	4.081535	2.359458	5.674671	3.170602	0.699820860841628	low
GSM2528285	4.73972602739726	0	2.8528737	3.2789993	3.8546373	4.1679563	1.1112195	4.1367655	2.2375243	1.05208872861647	high
GSM2528286	4.56986301369863	0	5.1056292	3.449749	3.8050748	4.2493197	1.0274679	4.6166832	3.1503952	2.10606906735802	high
GSM2528287	4.68493150684932	0	0.6245938	4.2305767	2.6818772	4.7478316	1.168313	4.0806441	1.3442253	0.872591467975245	low
GSM2528288	4.95616438356164	0	0.9916837	3.1213593	4.1911105	4.3822329	1.0851171	6.3670639	2.2011967	2.43592610560231	high
GSM2528289	4.67123287671233	0	2.090286	4.090218	3.639341	4.028171	2.569124	4.771997	2.737187	0.998364915544316	high
GSM2528290	4.88493150684932	0	1.6495615	3.8456373	3.7125509	3.4025229	1.963834	4.9126699	2.7228215	1.14663889648641	high
GSM2528291	4.97260273972603	0	3.5838884	2.9755431	3.5126274	5.0200587	1.5952881	5.0648124	2.0411477	1.50146177983398	high
GSM2528292	5.08767123287671	0	0.5322641	2.6242804	3.3699972	4.0530776	1.0722324	5.1622819	2.0144562	2.41994038519304	high
GSM2528293	4.82191780821918	0	0.5378248	3.1005445	3.3655561	3.6015419	1.5296078	4.8497041	1.770833	1.04073572514734	high
GSM2528294	5.03287671232877	0	1.7364492	3.2371844	2.7096899	3.6759299	0.767368	4.5372113	1.8383502	1.48855895241506	high
GSM2528295	5.1041095890411	0	3.0630253	3.5470823	4.5051177	4.3627196	1.5231236	5.0311572	2.3945323	0.942732498125891	low
GSM2528296	4.51232876712329	0	8.3836485	2.3805182	4.7305033	5.105554	1.3998005	5.2205677	2.8961949	1.42425445370583	high
GSM2528297	5.15342465753425	0	2.762247	3.3471	4.447548	4.522882	2.006061	5.152026	3.305636	2.4039924915024	high
GSM2528298	5.10958904109589	0	4.3683916	3.7216597	4.5053399	4.0372419	2.7148967	4.8243183	1.7548587	0.207890657006126	low
GSM2528299	4.53150684931507	0	1.6240608	3.7242523	3.6298012	4.0388822	0.9987104	4.7593761	2.1422052	1.26124998365617	high
GSM2528300	4.81917808219178	0	0.913358	4.3690974	2.6494535	4.0376161	0.4816842	4.7581041	1.8960264	1.62228808015741	high
GSM2528301	5.03013698630137	0	0.6398789	3.2888701	4.0467873	4.1411331	0.9475512	5.2363912	1.950463	1.43325244227928	high
GSM2528302	5.04931506849315	0	3.9546715	3.0824259	4.4624661	4.2473524	1.2179579	5.1028567	2.0857873	0.813402834016866	low
GSM2528303	4.55068493150685	0	0.8636255	3.12102	3.9121402	3.6222111	1.7643136	4.2827994	1.6906746	0.567972006232847	low
GSM2528304	5.09041095890411	0	1.742305	4.199851	5.404637	4.440231	2.246498	6.03597	3.168283	1.30732260050965	high
GSM2528305	5.07397260273973	0	2.064667	4.365709	4.387186	5.082488	2.386699	5.06653	3.06966	1.56016285694992	high
GSM2528306	4.27123287671233	0	0.7025789	3.8976569	3.4739689	3.8771092	0.8101724	4.7224263	1.8313387	1.07476755122065	high
GSM2528307	5.16438356164384	0	0.941154	3.8094557	2.5319107	4.1384472	0.7421996	7.5551091	1.0234143	1.78879163193717	high
GSM2528308	5.14794520547945	0	3.9383227	3.236436	5.1039179	4.2145104	1.5859029	5.0728337	2.1323299	0.51741283731973	low
GSM2528309	4.86027397260274	0	2.031867	3.3033556	3.9726637	3.7170602	0.8740376	4.9533212	1.7507677	0.799129797314689	low
GSM2528310	3.62191780821918	1	6.0058738	2.0800012	4.2221326	3.9548877	0.8661939	7.0000498	2.4715681	2.38128818710873	high
GSM2528311	4.58630136986301	0	0.7666233	4.1328443	3.3660822	4.2975942	1.2568087	4.2451288	1.8284186	0.890325280512936	low
GSM2528312	4.05753424657534	0	0.3478052	3.6681482	4.6045605	4.9988684	0.9883622	5.645047	1.9479789	1.54773367977127	high
GSM2528313	3.97534246575342	0	2.840577	3.571424	3.52834	4.366408	2.419805	7.448332	2.97907	3.53230367686554	high
GSM2528314	3.80821917808219	0	0.6888128	3.3515823	4.0747856	4.2361268	0.9665203	5.7218969	1.6657681	1.22142374955628	high
GSM2528315	3.72602739726027	0	0.8993924	3.627034	3.4962259	4.5246627	1.5727593	5.3329844	1.6262537	1.05976746801651	high
GSM2528316	3.6958904109589	0	1.9928096	4.6160919	4.3075299	5.2255867	1.3885801	6.3056129	2.189212	1.36216294129082	high
GSM2528317	3.90684931506849	0	1.6203412	3.5800895	3.977368	3.9561584	1.064034	5.6996311	2.2418089	1.52782672372616	high
GSM2528318	4.78630136986301	0	1.0186063	3.046425	3.9869619	3.5331683	1.0754804	5.8331868	2.7500127	2.91447837138248	high
GSM2528319	4.78356164383562	0	1.905975	2.0601258	5.6979882	4.4750703	1.2208514	4.9920866	2.3267928	1.26026901107521	high
GSM2528320	4.47123287671233	0	2.050696	3.577143	3.356483	5.264709	3.074487	4.982661	2.987649	2.46658564230365	high
GSM2528321	4.70958904109589	0	8.0964252	2.5782059	4.3253472	4.6540511	2.4552645	5.7152875	2.7076918	0.882288953009624	low
GSM2528322	4.4027397260274	0	2.09459	4.080426	4.684079	4.739447	2.040022	6.258476	3.060498	2.06470774770057	high
GSM2528323	4.32054794520548	0	1.716725	4.654329	4.528236	5.225727	2.604407	6.054358	2.493264	1.00427837767515	high
GSM2528324	4.36438356164384	0	1.776884	4.708497	3.936108	3.991751	2.380952	4.599107	2.348783	0.505966415774649	low
GSM2528325	4.26301369863014	0	0.4277452	3.3328951	3.3511226	3.5875047	1.6012489	5.4108246	1.6296771	0.95646646833494	high
GSM2528326	3.75342465753425	0	7.031529	5.512675	4.927575	6.426124	3.421951	5.923626	2.993009	0.502555263030261	low
GSM2528327	4.22191780821918	0	2.681855	4.078361	4.550234	5.06015	2.175716	6.307524	2.8797	1.83472522293775	high
GSM2528328	4.57260273972603	0	2.007057	3.633775	4.114984	4.368973	2.033424	4.987008	3.120228	2.08652182522381	high
GSM2528329	4.50958904109589	0	1.2469145	3.6738724	3.9762758	4.2475636	1.5472092	5.1039556	2.0439334	1.02406736164691	high
GSM2528330	4.60821917808219	0	0.5655757	2.8438283	3.4495502	3.7429926	1.9915156	4.6076499	1.6063618	0.779599927913921	low
GSM2528331	4.57534246575342	0	1.738286	4.168487	4.598441	4.532962	2.075178	5.659322	2.765469	1.27831816696184	high
GSM2528332	3.46849315068493	1	2.309005	3.409144	5.718223	4.364613	2.10668	6.094884	4.306874	4.40595429722058	high
GSM2528333	4.50958904109589	0	1.876956	3.943102	4.294005	5.62797	1.487761	5.237223	2.921822	3.08435022861662	high
GSM2528334	4.56986301369863	0	0.2624764	4.0587398	4.4847839	4.7480953	1.0786783	4.8559159	2.0661992	1.13775114726782	high
GSM2528335	4.63287671232877	0	1.5307243	3.811642	5.1378502	3.6011973	1.8567101	5.2151782	2.1382526	0.437961849294632	low
GSM2528336	4.58904109589041	0	2.334294	2.9875918	4.7540046	4.3723091	0.7850115	7.9165407	1.7342894	1.75745621860744	high
GSM2528337	2.35342465753425	1	0.440105	3.6602722	3.8785907	3.6998837	0.5656046	4.8986928	1.6508153	0.923194343801106	low
GSM2528338	4.63287671232877	0	6.9172808	2.7043429	4.0151215	5.1003702	1.1545242	5.0840331	2.7094661	1.89523974827858	high
GSM2528339	4.50958904109589	0	2.6835852	3.0386363	4.3266334	4.0756172	0.903216	4.8139823	2.0478959	0.999497754791103	high
GSM2528340	4.51232876712329	0	4.2406879	2.8323918	3.8469588	3.803891	1.157902	5.0070927	2.9495569	2.1737602121779	high
GSM2528341	4.7041095890411	0	0.9732021	3.9996282	4.7642586	3.4087608	1.4356421	4.867088	2.2352089	0.570121848791296	low
GSM2528342	4.53150684931507	0	2.2972622	2.1095744	2.8688606	3.9797731	1.348413	4.0755649	1.9500565	1.73211213447109	high
GSM2528343	4.65205479452055	0	0.5675198	3.0293851	2.9823624	3.7710283	0.9097734	3.6425287	1.4935701	0.943894416250126	low
GSM2528344	4.67397260273973	0	3.860865	3.752932	3.507414	7.000211	2.584923	6.102877	2.492599	3.23145454179535	high
GSM2528345	4.39452054794521	0	1.9871029	2.8911198	5.6927384	5.2564394	1.9741884	6.6983924	2.3594384	1.50466445576216	high
GSM2528346	4.76712328767123	0	0.4662332	3.838749	4.4141796	3.7905172	1.0897851	4.7807546	1.9646237	0.757050907903674	low
GSM2528347	4.78082191780822	0	3.1059658	3.6277177	3.9968963	3.8225409	1.3114422	5.1447971	2.2268384	0.87650718826508	low
GSM2528348	4.53150684931507	0	0.7988057	2.7982893	3.3273922	3.9057074	1.4284278	4.2935759	2.3149046	1.94390368504931	high
GSM2528349	4.52876712328767	0	0.6896789	4.1735385	3.1875296	3.7175599	1.7432386	4.1667216	1.8058741	0.61134084998513	low
GSM2528350	4.78630136986301	0	2.4308843	4.9599065	5.0568504	5.1823124	2.0096123	5.2471259	2.0336842	0.407111209535206	low
GSM2528351	1.54794520547945	1	2.974455	4.705906	4.872028	4.562105	2.138675	6.287431	3.584405	1.98249934214939	high
GSM2528352	4.55616438356164	0	0.3564865	4.0629446	4.2925006	3.6571488	1.3173315	5.3058509	2.0978736	0.850286038930747	low
GSM2528353	4.81917808219178	0	1.2435573	2.676282	5.2521566	4.1200774	1.1588235	5.4073882	1.685038	0.720056787904859	low
GSM2528354	4.76438356164384	0	1.5540122	3.5670742	3.6136669	3.5505037	0.8077065	5.5701066	2.1345262	1.49412482141159	high
GSM2528355	4.76438356164384	0	0.2416917	2.8352929	3.3845253	3.7017921	0.458696	5.483079	1.463202	1.6355455038682	high
GSM2528356	4.55616438356164	0	2.656694	3.196235	4.736054	4.443298	2.223772	5.085056	3.831246	3.31950951008785	high
GSM2528357	4.84109589041096	0	1.2256586	3.5683478	3.9734849	3.5465136	1.4434124	4.2116576	2.5800794	1.12597094690784	high
GSM2528358	4.41643835616438	0	0.6036904	2.5088438	3.3433192	4.5229319	0.5887901	4.2398661	1.4666696	1.67859035651691	high
GSM2528359	4.41917808219178	0	2.144854	4.727782	4.534263	4.780288	2.058067	5.660494	2.841439	1.19499159655529	high
GSM2528360	4.41369863013699	0	0.3995523	4.2558963	3.5381834	3.7554144	0.6217089	5.4374235	1.2027288	0.6452479748507	low
GSM2528361	4.41917808219178	0	2.2437803	3.4980753	3.5525295	4.1440507	0.7145408	7.0465925	2.2684041	3.11672875496706	high
GSM2528362	4.03561643835616	0	1.5676612	4.0250824	3.7879324	4.3018951	1.0130848	5.8233506	2.1618357	1.57699938458592	high
GSM2528363	4.41917808219178	0	0.4396591	3.770167	2.7812368	3.8386821	2.0894042	6.027523	1.4307946	0.92527615795711	low
GSM2528364	4.3972602739726	0	0.7035976	4.1632612	3.771582	4.3908568	1.5401138	5.6257906	1.6417387	0.834139129859744	low
GSM2528365	4.35616438356164	0	0.4089643	3.1774366	3.4246505	3.7768409	0.7528548	4.3144503	1.9698894	1.51733483009839	high
GSM2528366	4.4	0	0.6790146	5.3305924	4.6059027	4.080215	0.7183293	8.4173028	2.0484337	1.41226259115	high
GSM2528367	4.38356164383562	0	3.6110069	3.6820113	3.2984807	4.2942982	1.062801	5.0566464	1.367309	0.606938580303164	low
GSM2528368	4.37808219178082	0	1.570372	4.82514	4.526961	4.174206	2.479286	5.569642	2.999502	0.966616393852476	high
GSM2528369	4.37808219178082	0	3.157567	3.886803	4.484886	4.512857	2.317093	5.45443	3.239885	1.63833839120711	high
GSM2528370	4.37534246575343	0	1.537155	3.445063	4.362859	4.429214	2.284119	4.460413	2.964128	1.4991575658493	high
GSM2528371	4.49315068493151	0	0.3882589	3.592633	5.1055568	4.0413932	1.6619655	5.4613495	1.9888559	0.674219132213524	low
GSM2528372	4.48767123287671	0	0.7535222	3.1862383	4.0088958	3.9450381	1.0400918	4.7279308	2.4253058	1.84293434649854	high
GSM2528373	4.49315068493151	0	0.7800726	4.2447255	4.0852771	4.8026375	1.6109668	3.6181215	2.0272512	0.676582062074156	low
GSM2528374	4.4958904109589	0	0.6617855	3.9840234	3.5241509	4.2838784	0.4540329	5.1235644	2.1175683	2.01111430373119	high
GSM2528375	4.49315068493151	0	1.4012634	2.7263999	4.0468253	3.6142652	1.7359307	4.2432582	2.7905049	1.6542493822354	high
GSM2528376	4.4958904109589	0	0.5190091	2.7617564	3.4760503	4.8292377	1.2998152	3.027583	2.2784283	1.98821555611537	high
GSM2528377	4.16986301369863	0	2.0613477	3.7195629	4.8027369	4.0678224	1.0350988	5.3964897	1.9959703	0.725493993140987	low
GSM2528378	4.37808219178082	0	0.3957107	2.3866872	3.3017566	4.0850031	1.2111878	5.4119359	1.4380527	1.63586929083686	high
GSM2528379	4.37808219178082	0	2.042813	4.110589	4.228458	4.715143	2.00869	5.762405	3.239181	2.62409681512854	high
GSM2528380	3.58356164383562	1	1.515199	3.3457101	3.7000075	4.7308229	0.9330879	5.6014546	1.9613326	2.01349333099873	high
GSM2528381	4.36164383561644	0	0.704922	4.2781265	3.8465605	3.7949159	0.9666232	4.2204035	1.6481973	0.529277246267126	low
GSM2528382	4.36164383561644	0	7.685514	4.37994	4.363636	7.40255	2.470761	5.641945	2.411875	0.987964609824696	high
GSM2528383	4.35890410958904	0	0.6057026	3.0958015	4.1276727	3.3782778	0.9069616	4.9530156	2.682324	2.13001891836349	high
GSM2528384	4.35616438356164	0	1.7067154	3.3369779	5.1753546	4.5766587	0.968969	5.1828713	3.2462904	2.95848186353418	high
GSM2528385	4.34246575342466	0	1.2512115	3.7047324	3.9984485	3.8094678	1.3869394	4.0371666	2.0382596	0.67380524119534	low
GSM2528386	4.35890410958904	0	2.435371	3.850056	4.467357	4.475894	2.292689	4.999286	3.027225	1.33856503619657	high
GSM2528387	4.26027397260274	0	0.9384819	3.853106	4.3340593	3.505219	1.0338966	5.6299528	2.8011211	1.87117096777674	high
GSM2528388	4.24109589041096	0	1.4741405	4.2174926	4.1823008	3.7416916	0.994956	5.2917228	3.4374496	3.02533642786931	high
GSM2528389	4.24109589041096	0	1.443148	3.810472	4.956348	4.16078	2.148163	5.891824	3.087519	1.59883097134074	high
GSM2528390	4.11506849315068	0	10.075707	5.078294	4.534689	4.399806	2.882694	5.843277	2.86415	0.217131395201445	low
GSM2528391	4.22739726027397	0	1.052039	4.0829255	4.0930035	3.2688765	1.0951597	5.6962712	1.5882053	0.527449819853582	low
GSM2528392	4.22739726027397	0	0.3999277	3.3923163	1.7999934	4.0184913	0.7914951	3.4230137	1.4115433	1.42233059332858	high
GSM2528393	4.12876712328767	0	0.9106963	3.4723962	4.8685386	3.8775598	1.3618091	5.1823085	2.6408397	1.32836232127181	high
GSM2528394	3.02465753424658	1	0.7214093	3.6071827	4.2937868	3.7791318	1.5440477	5.4049275	2.111406	0.955267623050403	high
GSM2528395	4.07397260273973	0	2.0628898	5.538984	3.7882776	4.2486406	1.2198275	6.1275695	2.1168628	0.779435104543246	low
GSM2528396	4.07945205479452	0	1.82159	4.524615	4.835393	5.06015	2.870769	6.470808	2.781869	1.1357449794914	high
GSM2528397	4.07397260273973	0	4.3816063	4.1322841	3.6883198	3.9136055	1.2484945	5.2756326	2.1477897	0.698235099807162	low
GSM2528398	4.15342465753425	0	4.2570028	2.8614993	2.5902871	4.6966846	1.9314779	2.5014005	1.8458266	0.69168777518364	low
GSM2528399	4.26575342465753	0	2.397056	4.484823	5.320881	4.781712	1.917156	5.837962	3.218795	1.42260400484598	high
GSM2528400	4.28767123287671	0	1.445353	5.371427	4.883695	4.277871	1.822374	4.112984	2.911946	0.571482106059503	low
GSM2528401	4.16712328767123	0	2.022793	3.41534	5.245002	4.653438	2.515035	5.114243	2.991071	1.16732356521056	high
GSM2528402	4.24109589041096	0	0.6045254	3.1878401	3.3823045	4.6079165	1.2156448	4.2918337	1.7676117	1.4115822582634	high
GSM2528403	4.24657534246575	0	0.599559	3.4930161	3.1936917	4.03543	0.7902856	5.0219781	2.4928012	3.15785667673282	high
GSM2528404	4.15068493150685	0	4.3399006	4.6741546	2.9344723	3.9311347	0.8774032	4.9497625	2.648314	1.3758331247705	high
GSM2528405	4.32054794520548	0	5.181798	3.535875	4.670376	5.084261	2.782004	5.887661	2.954408	1.1322900946762	high
GSM2528406	4.34246575342466	0	1.2042281	5.155818	3.3086709	3.8264409	1.6772317	4.5236806	1.9870833	0.519790326740255	low
GSM2528407	3.31780821917808	0	2.6848949	2.8877035	3.1790547	5.4222629	1.7007756	6.181859	1.5918958	2.00862600202289	high
GSM2528408	4.3013698630137	0	0.5652054	3.3888817	2.7879192	4.4113345	0.5493857	5.734189	2.0799814	4.04984837816005	high
GSM2528409	4.3013698630137	0	4.0794482	3.2714681	3.6831481	4.307392	0.9049988	4.9097052	2.394653	1.54491146219473	high
GSM2528410	4.30684931506849	0	4.5426067	3.9649822	3.293963	4.662922	1.4499716	4.5423166	2.0587015	0.805186791756285	low
GSM2528411	4.2986301369863	0	0.9277336	3.5123722	4.0215919	4.1555628	3.3352584	7.8731351	1.3649736	0.593008275562865	low
GSM2528412	4.15342465753425	0	1.7689181	3.2154803	3.5295435	4.3459458	1.6569261	5.016283	1.7162342	0.970758401249306	high
GSM2528413	4.28219178082192	0	2.289097	4.376082	4.989618	4.631265	1.87637	5.436096	3.629425	2.23118569788336	high
GSM2528414	4.28219178082192	0	2.508007	3.934791	4.932508	4.341314	2.530787	6.454277	3.500254	2.1094503511087	high
GSM2528415	4.28493150684931	0	1.1540538	4.6064483	4.722867	4.4950367	1.1356715	5.9386297	1.5776031	0.539123698849926	low
GSM2528416	4.28493150684931	0	2.00221	2.9424151	3.9134355	4.0419981	1.4990748	4.8748385	1.8559005	0.914010035711962	low
GSM2528417	4.24931506849315	0	4.5412124	2.9565877	4.1259637	3.3956206	1.9766883	5.6724874	2.102142	0.578260756447138	low
GSM2528418	4.05753424657534	0	5.9096525	5.7394802	3.7206786	3.9717027	1.0590599	5.7569292	1.9018727	0.294918207622418	low
GSM2528419	4.05205479452055	0	0.9133857	5.5211659	5.4773729	3.6590666	1.8544689	7.3144563	1.8557062	0.296145831893729	low
GSM2528420	3.92328767123288	0	0.6395924	3.9968686	4.091701	4.1125902	1.1410418	4.7670972	1.9229672	0.850772282298198	low
GSM2528421	3.03013698630137	1	0.9348916	4.452061	5.2546344	3.3158914	0.9697365	5.4596762	3.2188356	1.36064577979406	high
GSM2528422	2.21095890410959	1	1.1381976	4.2225662	4.0177678	4.1309485	1.1272686	6.1829431	1.8633586	1.04348884625643	high
GSM2528423	4.11506849315068	0	0.6739696	3.8921931	4.1026914	3.6851176	0.9898971	5.3972699	1.7283684	0.771234688637443	low
GSM2528424	4.03561643835616	0	0.9421235	4.3128196	3.7229148	4.0638056	0.8085572	3.8927723	1.3022954	0.411332457966872	low
GSM2528425	4.10958904109589	0	4.2202967	2.8744049	3.626997	3.793909	1.5150745	4.3499707	2.700979	1.35774132708668	high
GSM2528426	4.03287671232877	0	1.3310568	3.5919412	3.0323866	3.4087292	1.4020745	4.110099	2.9131374	2.148296690532	high
GSM2528427	3.47397260273973	0	0.8292443	2.2721038	5.0438665	4.6542929	1.1367376	4.3978649	1.8687852	1.10500197805857	high
GSM2528428	2.9013698630137	0	1.8086561	2.7778745	4.8701301	3.7176841	1.4432445	5.0628726	2.8140353	1.57362888819962	high
GSM2528429	4.01917808219178	0	0.930683	2.8962398	4.2953863	3.5687537	0.9003074	5.5627101	3.2724858	4.55933353988388	high
GSM2528430	4.01643835616438	0	0.3716507	5.1707326	4.2754489	3.7225353	1.3474171	5.1105753	2.2252997	0.613639370558544	low
GSM2528431	3.41643835616438	0	0.3902275	5.1793792	4.4061638	3.8560403	0.7831895	5.087081	2.0801019	0.648814920218465	low
GSM2528432	3.72876712328767	0	0.5912135	2.122487	4.1107914	4.5754701	1.3406892	7.1044233	1.6831683	2.81050816475001	high
GSM2528433	4.16986301369863	0	2.90138	4.464867	4.927037	4.713328	2.139781	6.32811	2.742797	1.01705896831939	high
GSM2528434	4.15068493150685	0	2.605706	3.629904	4.900892	4.304131	2.411001	5.267271	3.686949	2.13065338167373	high
GSM2528435	4.13150684931507	0	1.303827	4.0065947	3.5014171	3.8644669	1.3153608	4.9665924	2.083425	1.04191043540432	high
GSM2528436	4.13150684931507	0	6.289597	3.033458	3.832341	4.652106	3.400954	5.616669	2.868474	0.959840864995246	high
GSM2528437	4.17534246575342	0	3.2565088	4.5932629	4.4364241	3.5480729	1.687585	5.9877617	2.1828152	0.459774348784266	low
GSM2528438	3.9041095890411	0	2.4125099	3.0465189	5.1145574	6.4614987	1.7961794	4.7825435	1.6496152	0.883577022543336	low
GSM2528439	4.05205479452055	0	0.6580311	3.450778	3.544283	3.9673383	0.8795246	5.1441422	1.7818408	1.33436642246096	high
GSM2528440	3.95890410958904	0	1.3935144	3.0660952	3.9757893	3.2723862	1.5867625	5.0303077	3.1141111	2.35172292163721	high
GSM2528441	4.09315068493151	0	0.7109569	4.3365851	3.0201203	2.9040862	1.165513	5.5903941	2.0346621	1.02335750547412	high
GSM2528442	4.17534246575342	0	1.777099	4.086059	4.386795	4.399071	2.389561	5.615532	2.694965	1.11953286682613	high
GSM2528443	4.07397260273973	0	0.3118454	4.2639036	3.0879321	3.8034969	1.780851	5.8144398	1.6602859	0.895922557754384	low
GSM2528444	4.10684931506849	0	1.6250966	3.2666658	3.5710904	3.8171801	1.2021031	6.6344982	1.7769602	1.51072144552604	high
GSM2528445	4.07945205479452	0	0.5555488	3.8801463	4.3210148	3.4369812	0.9895334	5.3280359	2.022775	0.849984406153922	low
GSM2528446	4.09315068493151	0	2.5295775	3.4053543	3.771487	3.6308564	0.9938311	6.6206374	3.4798852	5.97136145890096	high
GSM2528447	3.96164383561644	0	1.785911	3.285232	3.644772	5.204628	2.831573	7.325485	3.013328	5.16695663074919	high
GSM2528448	3.95616438356164	0	2.295117	3.803457	3.943564	4.179823	2.325692	5.183573	2.634283	1.10824839127517	high
GSM2528449	3.96438356164384	0	0.8025699	3.6260836	3.760386	3.6901279	1.7006523	4.2032353	2.1197161	0.789789891317869	low
GSM2528450	3.98082191780822	0	1.527558	4.798203	5.286306	4.509231	2.105793	5.996885	3.161782	1.20976352256305	high
GSM2528451	3.96164383561644	0	0.6735372	3.3924187	3.3650735	4.4925567	0.9968968	4.680301	2.4948786	3.03413630589725	high
GSM2528452	3.97534246575342	0	0.8911421	4.1102032	3.5776017	3.7514435	1.0749008	3.7839013	1.7144537	0.552808322537571	low
GSM2528453	3.92328767123288	0	1.802141	5.476738	4.131049	4.258892	2.060875	5.072733	3.086596	1.00393093836618	high
GSM2528454	3.72876712328767	0	1.8072259	3.0728948	5.3491529	4.8974475	1.1709589	4.7164704	2.0980822	0.909952445590943	low
GSM2528455	3.80547945205479	0	0.8803316	4.567564	3.8874871	3.3992792	1.0449566	5.7779719	1.419089	0.45909244453125	low
GSM2528456	3.80821917808219	0	0.7026273	3.0800521	4.388796	3.4346246	1.0707034	5.2389685	1.9836436	0.993238720020416	high
GSM2528457	3.83013698630137	0	0.438608245	3.873889336	4.67091492	4.547529448	0.766281669	6.396777855	2.042954673	1.68065532734201	high
GSM2528458	3.72876712328767	0	2.082129	3.941975	3.584963	4.644296	2.417169	7.140059	3.178954	4.17954471945906	high
GSM2528459	3.95890410958904	0	1.878058	5.104558	3.554653	3.684219	2.817054	4.71578	2.647353	0.526121836915638	low
GSM2528460	3.86301369863014	0	8.175391	2.9731002	4.2390125	5.6265456	2.8532811	5.433314	2.6459816	0.852688233795735	low
GSM2528461	3.55068493150685	0	0.339398	4.3448999	4.8423916	4.2526247	0.9137029	5.7958425	2.6983081	1.79664642148401	high
GSM2528462	3.82465753424658	0	0.4861877	6.2758871	4.4444255	3.816275	1.4422414	6.6955857	1.5209121	0.285250923134496	low
GSM2528463	2.62191780821918	1	4.0532122	4.3065595	3.9889755	5.9885455	1.450188	7.1879638	2.4626455	2.79072880034741	high
GSM2528464	3.57808219178082	0	0.6161877	3.1462345	4.0844381	4.7260268	1.4767354	5.1675282	2.1730397	1.86125819977507	high
GSM2528465	3.9041095890411	0	4.0135345	4.08357	4.4612977	4.3744346	1.145105	6.6256009	2.0673359	0.880200640544836	low
GSM2528466	3.8986301369863	0	1.497291	4.832976	3.028302	4.516426	1.91975	4.96109	2.457772	1.3372950650049	high
GSM2528467	3.76712328767123	0	1.0970944	3.1748261	4.4271504	3.6374689	1.2742094	5.1854423	2.8792222	2.0830407293751	high
GSM2528468	3.74520547945205	0	1.72784	4.494858	5.840362	5.836729	2.853705	4.751569	2.70233	0.596121808119851	low
GSM2528469	3.86027397260274	0	1.986482	3.779198	4.442625	4.202048	2.539104	5.164407	2.97907	1.21475464235625	high
GSM2528470	3.78630136986301	0	2.255863	3.888957	3.803004	4.704643	1.742922	5.400155	3.16875	3.11280039444624	high
GSM2528471	3.55342465753425	0	0.9323358	2.4964449	3.2946541	4.5957311	0.8594138	4.3263181	2.0670177	2.78221065155633	high
GSM2528472	3.59178082191781	0	0.3384541	4.0250906	3.8785943	3.4327136	1.1066024	4.2428188	2.0568268	0.746710052931715	low
GSM2528473	3.71506849315068	0	1.5735164	3.3120784	4.488551	4.0114811	1.2011519	4.5008465	1.694488	0.56485449886853	low
GSM2528474	3.75342465753425	0	0.5386213	2.7085852	3.3004654	3.0130821	1.1443431	5.318683	1.8257986	1.3682445778759	high
GSM2528475	3.75342465753425	0	0.1483864	2.8764498	2.5937106	2.6208837	0.234697	5.368873	2.04744	2.83263463661974	high
GSM2528476	3.74520547945205	0	1.7985042	3.3908427	4.2558439	3.8421163	1.4521398	4.6114751	1.9904613	0.685709194245777	low
GSM2528477	3.45205479452055	0	2.338596	3.350521	4.140693	4.475115	2.610092	4.874208	2.729788	1.21601473050238	high
GSM2528478	3.47671232876712	0	2.9014717	3.0897116	3.7421207	4.3839398	1.4281387	4.5870041	2.5098609	1.66457066152369	high
GSM2528479	3.59178082191781	0	2.22271	3.815689	4.742862	4.305557	2.367144	5.015398	3.305636	1.48425110582983	high
GSM2528480	3.6958904109589	0	1.808406	3.43081	6.418385	5.440138	2.445452	5.622405	2.982451	1.12935364127854	high
GSM2528481	3.56986301369863	0	1.9136951	3.0003624	4.2170676	3.7161395	1.249866	5.0652672	2.0048834	0.934472035205282	low
GSM2528482	3.34520547945205	0	0.9541762	4.4962806	3.615065	3.689862	1.5569637	5.0819195	1.9233456	0.654663750477635	low
GSM2528483	3.61369863013699	0	0.9874138	3.1999754	3.3118496	4.716445	0.7906793	4.3190129	2.1802556	2.51706554242577	high
GSM2528484	3.20821917808219	0	0.2676098	2.6009147	3.2158158	3.8031902	1.3003978	4.3918928	1.6848061	1.34122261250156	high
GSM2528485	3.48219178082192	0	0.6082633	3.3030097	3.6055115	4.8033848	0.9386598	5.2166817	1.7035403	1.76334469148832	high
GSM2528486	3.45205479452055	0	1.177406	2.7587274	4.0028349	4.3286255	0.973708	4.5157929	1.9913094	1.50427821421389	high
GSM2528487	3.52876712328767	0	1.1894737	3.7972501	2.5782995	3.9872055	0.987808	5.1520306	1.6051087	1.35071619777996	high
GSM2528488	3.63561643835616	0	2.6723738	3.8642934	4.5157495	3.8850897	1.0788538	6.1626816	2.8325001	1.79429133498835	high
GSM2528489	3.64931506849315	0	1.0028832	3.5869962	4.6664723	4.6127367	0.9436832	5.6547194	2.3322629	1.79449375677667	high
GSM2528490	3.47945205479452	0	0.6892618	3.1538338	3.4696051	3.7850785	0.7718417	3.8025018	1.6582799	0.925859410187414	low
GSM2528491	3.4958904109589	0	3.463161	2.6446328	2.5665904	4.2956034	1.1611359	5.0741357	1.0230881	0.877199654001212	low
GSM2528492	3.4958904109589	0	1.0859943	3.8308908	3.1892964	4.604355	1.2176938	6.3130809	1.3591737	1.29202924503014	high
GSM2528493	3.6958904109589	0	1.1818527	5.1237724	5.2709687	3.7860051	1.3864348	6.3293034	1.8015042	0.331323480341041	low
GSM2528494	3.67123287671233	0	0.471555	6.0291455	3.2019268	4.1886644	0.6739501	4.4637697	1.7415088	0.571734636639556	low
GSM2528495	1.42191780821918	1	3.7549164	4.3358386	4.1407621	3.9263926	0.809381	5.8212492	1.9966161	0.690725315416566	low
GSM2528496	3.60821917808219	0	0.6965326	3.52172	4.8483888	3.7420505	0.70363	4.9376962	2.2632588	1.07708083613768	high
GSM2528497	3.65205479452055	0	1.6130248	3.3604877	4.0073922	4.156732	1.4645416	4.2850145	2.1902064	0.993415630881233	high
GSM2528498	1.84931506849315	1	0.7037989	4.3090911	4.2663899	3.8786613	0.9276104	5.337618	2.1110674	0.960157677170319	high
GSM2528499	3.56986301369863	0	1.701884	3.935344	4.496249	4.532962	2.524831	4.691381	2.934523	1.12605855070815	high
GSM2528500	3.65479452054795	0	0.7096864	3.334329	3.6853644	3.6223368	1.4590066	5.1671039	2.5792921	1.98682560504036	high
GSM2528501	3.63287671232877	0	2.465371	6.001091	5.024924	4.486589	2.171115	5.979388	3.468995	0.972123935308908	high
GSM2528502	3.68767123287671	0	0.7089165	3.1819767	4.4791024	3.8231055	1.3197891	4.6715208	2.3154191	1.1490199202807	high
GSM2528503	3.38630136986301	0	3.691656	3.539451	5.005107	6.49596	2.147508	5.94767	3.612557	5.12678349942428	high
GSM2528504	3.71232876712329	0	0.6537099	3.4268426	3.2681774	4.418851	0.4679782	4.6216431	2.3652447	3.2355662973015	high
GSM2528505	3.60821917808219	0	7.164926	3.581912	3.478958	5.228309	2.614046	5.085056	2.801169	1.09577245910147	high
GSM2528506	3.61095890410959	0	0.3961685	5.6085438	3.1231378	3.7959541	0.3691045	6.6712372	1.5723201	1.03340992740798	high
GSM2528507	3.53150684931507	0	0.8652886	3.339873	3.2750086	4.3175813	0.4315518	5.7378945	1.7140149	2.25810020811536	high
GSM2528508	3.43561643835616	0	2.0188314	3.3810714	3.1169872	4.4529653	0.9930179	5.2959428	2.0726505	2.14685042926625	high
GSM2528509	3.44383561643836	0	2.111846	4.854027	4.823518	4.815252	1.865395	9.66011	2.835836	3.16768833826009	high
GSM2528510	3.30684931506849	0	0.83731394	4.39960247	4.64217109	4.44441151	1.49983378	7.68513832	2.18017351	1.53939686584864	high
GSM2528511	3.26301369863014	0	0.6382941	2.1779231	3.8244818	4.3264103	1.245997	4.6456326	1.5477912	1.33238691642367	high
GSM2528512	3.26575342465753	0	1.949545	4.15054	3.88647	4.908996	2.125012	5.94767	3.366608	3.73032254006045	high
GSM2528513	2.42191780821918	0	0.4001197	4.9676435	3.266732	4.3133492	0.579815	5.9826023	1.7652665	1.39441297908691	high
GSM2528514	2.41917808219178	0	0.8879313	4.3545601	3.7917137	4.0470382	1.6142109	6.1401188	1.9322855	0.968034942501262	high
GSM2528515	3.11506849315069	0	0.5234579	3.28086	2.6366402	3.643341	1.0294551	4.1828948	1.6552315	1.23534507247251	high
GSM2528516	3.11506849315069	0	5.104935	3.6621983	4.0332297	4.6100735	1.1223072	5.4745906	1.9367356	0.757880509379762	low
GSM2528517	2.98356164383562	0	1.9458321	2.7602048	3.1767075	4.0959322	1.8289666	5.475665	1.9836952	1.63059129961121	high
GSM2528518	2.9041095890411	0	1.2592216	3.3744912	3.8103143	5.298506	1.718549	5.2468912	1.5579377	1.12151243763446	high
GSM2528519	2.88493150684931	0	0.4084159	3.4861698	4.8853382	3.9874595	1.8648932	5.6332417	1.6607327	0.532697923317249	low
GSM2528520	2.70958904109589	0	5.0727664	2.800338	4.033555	5.5705927	0.5573579	5.7343951	1.9321179	2.01367143093002	high
GSM2528521	2.67671232876712	0	2.9189442	3.1982976	4.0452058	3.5079311	1.5939748	4.8806218	2.193005	0.744579324154737	low
GSM2528522	2.63287671232877	0	0.8038767	2.8944084	4.3576161	4.3628309	1.2772422	3.9456772	2.1413933	1.1603681724661	high
GSM2528523	2.5972602739726	0	4.607329	3.696528	4.423936	6.502564	1.924316	6.739598	2.780075	3.27744409206593	high
GSM2528524	1.42739726027397	1	1.690461	4.7490258	4.1500986	3.9434532	2.4116583	4.1901731	1.9710748	0.27762322897086	low
GSM2528525	3.53424657534247	0	0.6797522	4.3770382	5.4073119	3.8625488	0.8049651	6.4133811	2.334412	0.979063752240408	high
GSM2528526	3.28219178082192	0	0.3315828	3.8814275	3.194044	4.1420968	2.4814524	3.3225296	1.3781599	0.337350155366001	low
GSM2528527	3.24383561643836	0	3.3807865	3.1431697	3.6139388	3.143931	1.9733011	4.2964774	1.5319404	0.291667425134524	low
GSM2528528	1.41095890410959	1	1.02563284	2.94073807	3.89692401	4.14017841	1.49023989	7.38933237	1.27522156	1.23625917456197	high
GSM2528529	3.2	1	3.630205	5.707784	5.291937	4.612442	1.834307	8.185155	3.56626	1.91069917851845	high
GSM2528530	3.28493150684932	0	1.626756	3.449446	5.919955	4.362417	2.460963	5.751029	2.977709	0.970232255331041	high
GSM2528531	3.26575342465753	0	0.231292	4.3554305	2.8258348	4.2409558	0.8404394	4.5668949	1.3799236	0.910031665822647	low
GSM2528532	3.32876712328767	0	3.27368	3.475173	4.551572	3.967197	2.327883	4.404986	2.852925	0.767148284934934	low
GSM2528533	2.80547945205479	0	1.3211307	3.290944	4.6694149	5.8124761	2.1785928	5.2958405	1.291415	0.630083509596339	low
GSM2528534	3.27123287671233	0	1.0810585	3.9738164	2.9893288	3.8803384	0.6347559	6.3747699	1.4042303	1.3417482971347	high
GSM2528535	3.24931506849315	0	0.6800851	4.2348026	4.9411551	4.2755449	1.1049412	7.9439655	1.8729563	1.27451654644092	high
GSM2528536	3.26301369863014	0	0.6606249	4.2654254	4.7513862	4.0132773	1.5416851	7.7703164	1.5729093	0.75151537894868	low
GSM2528537	3.5013698630137	0	4.255251	3.94115	4.121468	4.423138	2.521782	5.622405	3.226755	1.4747970015685	high
GSM2528538	3.41369863013699	0	1.64099304	3.2858111	4.46849477	4.26271969	1.75105621	5.3368508	1.75251496	0.672603376686638	low
GSM2528539	3.38630136986301	0	2.565027	3.182268	3.423966	5.271881	2.343026	4.282428	3.171059	3.37567806017466	high
GSM2528540	2.72876712328767	0	2.738802	4.477794	4.672264	4.688409	2.258436	6.364358	3.359915	2.01279582097512	high
GSM2528541	3.28493150684932	0	1.873679	4.413803	5.100992	4.23566	1.818504	6.311236	2.91667	1.24004688868871	high
GSM2528542	3.42191780821918	0	6.7870235	3.7171305	3.746918	4.3830466	1.7613811	4.2854307	2.0742989	0.39193646923917	low
GSM2528543	3.61643835616438	0	1.467156	4.27012	5.338173	4.700569	2.533415	6.287431	3.44253	1.88668999733695	high
GSM2528544	0.794520547945205	1	0.7907102	4.6790747	4.2372344	4.7215451	1.5064773	5.9272356	2.6425526	1.81247589069191	high
GSM2528545	2.71780821917808	1	0.6030924	4.3417878	4.4964066	3.6081267	1.0961688	5.0817178	2.7301925	1.25030100365766	high
GSM2528546	3.41643835616438	0	1.2598555	3.0345142	3.8240644	4.4002553	1.2869768	4.108231	2.2311807	1.49605090142974	high
GSM2528547	3.36164383561644	0	0.3763068	4.953388	2.9220879	3.8069594	0.5921073	2.7825371	1.4023215	0.403288671742424	low
GSM2528548	3.33698630136986	0	0.8735585	4.0958852	4.1797905	4.343436	1.0006633	4.7595086	2.0891043	1.02862570896101	high
GSM2528549	3.02191780821918	0	0.7212822	6.2695428	2.9758204	3.416042	1.1626172	3.7566117	2.308809	0.491655839691056	low
GSM2528550	3.2027397260274	0	2.4913999	2.4637511	3.0894489	5.3500091	1.3628959	6.3540734	1.5898976	2.91372703365956	high
GSM2528551	3.20821917808219	0	2.357316	4.415607	4.464043	4.448295	2.039154	4.711521	2.58859	0.72431314023635	low
GSM2528552	3.23287671232877	0	0.4569741	4.7198589	4.9287018	3.8055225	1.6106011	6.7006775	2.2528277	0.788863566503648	low
GSM2528553	3.3013698630137	0	0.3661935	3.4277345	2.5264264	3.5598737	0.6637569	6.206057	1.6012385	2.27145658749946	high
GSM2528554	3.3041095890411	0	2.7654531	3.1311627	4.2530536	3.8099166	1.1598299	5.1066739	1.5621699	0.54525486966915	low
GSM2528555	3.22739726027397	0	2.532593	3.86436	4.00896	5.061282	1.845441	4.174764	2.658592	1.33978879031456	high
GSM2528556	3.0027397260274	0	3.270555	3.73551	3.946998	4.569958	3.038243	4.201903	2.940152	0.900444485674859	low
GSM2528557	3.38356164383562	0	1.5824924	2.860973	4.6005814	4.2064268	1.5682973	5.023109	2.0853398	0.999876302221787	high
GSM2528558	3.11780821917808	0	0.8371046	5.1180769	4.5089764	5.978228	0.7879766	6.7736029	2.133613	2.20973376245981	high
GSM2528559	3.24383561643836	0	1.1057732	3.7062765	3.9272372	3.7366248	1.1825329	4.9324002	2.3956571	1.33719668881765	high
GSM2528560	3.1972602739726	0	5.4322568	4.9334252	4.5195724	4.1088653	0.9513872	8.0012917	1.7015584	0.496174685632656	low
GSM2528561	3.26849315068493	0	2.425692	3.810472	4.426362	6.339529	2.996471	8.053211	3.219482	5.88711962364236	high
GSM2528562	3.26849315068493	0	0.7639399	3.0667883	3.1511228	4.2572777	0.9342657	5.2879569	2.4185727	3.79541858019068	high
GSM2528563	3.28219178082192	0	1.6325042	3.1691144	3.3632916	4.368082	0.8094747	4.1212551	1.9105822	1.43545776968134	high
GSM2528564	3.09315068493151	0	1.1121218	3.1009914	2.419796	3.384158	1.2085248	4.2286339	1.8385035	1.3604041328639	high
GSM2528565	3.21369863013699	0	2.111162	3.9359	5.087561	4.040706	2.253579	5.715287	3.002898	1.05111774225361	high
GSM2528566	3.24657534246575	0	0.4880445	2.8969042	2.8981912	4.0317099	1.2111345	3.6589975	1.4251604	0.965492185469741	high
GSM2528567	2.53698630136986	0	0.9948282	3.4000294	4.6369917	3.7302507	1.0519891	4.9062442	2.726991	1.60181917548753	high
GSM2528568	3.13698630136986	0	0.8703524	4.2637287	4.3363254	4.2497577	1.2084795	4.8535327	1.8193792	0.63525021611355	low
GSM2528569	3.12054794520548	0	2.7517316	2.9366713	4.6147819	4.2436161	1.2009227	4.967117	3.032698	2.32826207391361	high
GSM2528570	3.07945205479452	0	2.362602	5.954437	4.96812	5.002447	2.269834	5.367168	3.500013	1.0593610045006	high
GSM2528571	2.53972602739726	0	1.270671	4.1314896	3.8582079	3.9073615	1.4051618	5.4157637	1.9551909	0.835534653469706	low
GSM2528572	3.18904109589041	0	0.9908729	4.9565904	4.859167	3.7983334	1.1127396	8.0980852	2.182281	1.1210740747769	high
GSM2528573	3.18904109589041	0	0.9347123	2.3131639	4.0239253	4.2900311	1.2274719	4.3291224	1.4405513	0.913586689360704	low
GSM2528574	2.84931506849315	0	0.8834705	5.8907939	4.3943271	4.1805146	1.4269047	5.9571218	2.0304602	0.494138237575211	low
GSM2528575	3.06027397260274	0	1.534707	3.913419	4.678871	4.826384	1.828958	5.033154	3.126908	2.06630652560153	high
GSM2528576	3.05479452054795	0	0.620965	3.3072787	3.3353052	4.5581271	1.7048547	4.79595	1.3881977	0.887193078875376	low
GSM2528577	3.05479452054795	0	1.2013587	4.2809321	4.4876537	3.6216275	1.5431609	5.2194903	2.4517126	0.789476399500841	low
GSM2528578	2.81095890410959	0	0.6133772	4.0537474	3.8330081	4.8372644	1.3820826	4.0380114	2.2448134	1.26975616454234	high
GSM2528579	2.95890410958904	0	1.939585	3.179143	3.678399	4.716058	2.771533	4.86093	2.893901	2.03169659482476	high
GSM2528580	2.75342465753425	0	0.8692183	3.1410547	4.4155031	3.7957301	1.3049538	4.9679928	2.2997238	1.24235081549545	high
GSM2528581	2.78630136986301	0	1.3550023	4.2031037	3.5531721	5.8230245	0.4017884	4.6996833	2.1356739	2.76398659222545	high
GSM2528582	2.80821917808219	0	1.198218	3.5443561	3.0514022	3.8116654	0.7491813	4.4427137	2.0074005	1.50702074500507	high
GSM2528583	2.51780821917808	0	5.6449659	5.7954164	3.3881264	4.1798936	1.6239817	4.4455889	1.7225472	0.180320823645726	low
GSM2528584	2.73424657534247	0	0.4733089	5.4001464	4.7395457	4.4096335	1.1624422	6.0435842	1.7427215	0.507982416805194	low
GSM2528585	2.93972602739726	0	0.4400391	6.730735	2.5729569	3.5845384	0.7010169	7.1277411	1.4904798	0.726779465650085	low
GSM2528586	1.21095890410959	1	4.632384	3.629412	5.202219	4.336979	2.009351	5.556385	3.677784	1.74179426366527	high
GSM2528587	3.03835616438356	0	2.0880675	3.2106212	4.1215949	4.3697652	1.0471417	5.2127543	2.8712155	2.92675750118361	high
GSM2528588	2.84931506849315	0	7.242201	3.800602	4.991326	5.014005	2.541753	5.824736	2.444919	0.419511400947834	low
GSM2528589	2.67123287671233	0	4.4341099	3.3267072	4.8334928	5.0740644	1.6613038	6.5431703	2.4836096	1.46817208923664	high
GSM2528590	3.04383561643836	0	0.7621857	3.0151358	3.4368437	3.7605061	1.706764	4.1893009	1.764864	0.83506780732289	low
GSM2528591	2.71780821917808	0	2.9051447	3.022836	4.4091445	4.525563	1.0160248	7.2627257	1.5176134	1.22717046775226	high
GSM2528592	2.98082191780822	0	1.79588	3.564306	4.377735	4.508423	2.099839	4.806097	3.732663	3.4903722721992	high
GSM2528593	2.9041095890411	0	3.1738946	3.8788226	4.7491711	3.5149771	1.3982402	5.7310949	2.5629054	0.788891331910162	low
GSM2528594	2.98356164383562	0	0.5773028	2.3887646	2.8448716	4.5640098	1.1080202	3.2967425	1.6884859	1.7647470176087	high
GSM2528595	2.71232876712329	0	1.827888	3.775102	4.719005	4.252322	2.00475	5.749789	3.504166	2.67478959399126	high
GSM2528596	2.69315068493151	0	2.1332903	2.6637231	4.4950698	4.006006	0.712074	5.5372211	2.6564064	2.65070064289722	high
GSM2528597	2.68767123287671	0	0.4702021	3.7326541	3.3640068	3.9824067	0.9137297	4.140927	1.7729282	1.00724692982798	high
GSM2528598	2.5972602739726	0	0.3944116	4.1454489	4.6883739	3.9453222	1.2301655	5.5329782	2.5212136	1.2723134099275	high
GSM2528599	2.4986301369863	0	0.8248479	4.6103737	3.9225793	3.4102041	1.4984716	4.7871073	1.7380141	0.396547191811089	low
GSM2528600	2.54246575342466	0	0.3783211	3.5174195	4.7154004	3.8309605	1.371713	5.6232073	2.1993847	1.0861242277269	high
GSM2528601	2.6986301369863	0	1.436178	2.4093549	2.8871014	3.5736617	1.1595148	3.0320196	2.0785423	1.37664235243941	high
GSM2528602	2.5041095890411	0	0.9191815	5.4671514	4.7678005	3.8071386	0.8021352	8.1287954	2.1927859	1.11953394921661	high
GSM2528603	2.6958904109589	0	0.8297171	3.6034337	4.6736692	3.5124359	1.8550093	5.7801423	1.7360092	0.491143637585023	low
GSM2528604	2.63561643835616	0	0.6423262	3.3700333	3.6274439	4.3146163	1.0191101	6.7770966	1.9740288	2.67767077660523	high
GSM2528605	2.35068493150685	1	2.801729	4.384445	4.463622	4.402797	2.220038	5.394327	3.074461	1.20662503725293	high
GSM2528606	2.48219178082192	0	1.4041345	3.4693094	5.9180516	3.6628248	2.2191372	5.1712553	2.1265433	0.314282332142905	low
GSM2528607	2.47945205479452	0	6.6768704	4.5886009	3.9587616	6.7169281	3.3606135	6.0293252	1.6196845	0.358233705047545	low
GSM2528608	2.47945205479452	0	2.163765	3.899775	4.926484	4.192414	2.157885	5.43711	2.807942	0.959462468455376	high
GSM2528609	2.53698630136986	0	0.6634764	4.6619593	4.4063755	3.6670176	1.2153831	4.9672662	1.7526274	0.421363133311791	low
GSM2528610	2.65753424657534	0	2.948727	5.340391	4.759143	4.134529	2.448058	5.107875	2.711076	0.390540962049799	low
GSM2528611	2.67671232876712	0	1.86691	4.398225	4.54501	4.694232	1.945751	3.919205	3.413009	1.54946445600177	high
GSM2528612	2.67671232876712	0	1.4283777	3.6456521	4.6745225	3.5727572	1.2393682	5.0276849	2.5324726	1.01019637852938	high
GSM2528613	2.63561643835616	0	1.6155492	3.5723393	4.1621928	3.8714391	1.1395773	4.6944645	2.3981186	1.18407782592473	high
GSM2528614	2.67945205479452	0	2.182291	4.685987	4.36209	5.022311	2.051689	5.462661	2.750647	1.24481965836475	high
GSM2528615	2.48219178082192	0	0.70176	3.8578747	3.2349733	3.1245476	1.4841275	4.0921166	1.7983021	0.575307127152202	low
GSM2528616	2.40547945205479	0	2.757657	3.812289	4.425167	4.808495	1.903084	5.504654	3.740979	3.95991065152883	high
GSM2528617	2.34794520547945	0	0.6588873	2.7152197	3.1077856	3.9068872	0.7990103	4.4500965	1.5706154	1.45510722296305	high
GSM2528618	2.4027397260274	0	1.0973305	3.3941038	3.6631862	4.3459711	1.1161398	4.3101221	1.8001849	1.04469761573584	high
GSM2528619	2.38356164383562	0	0.6666943	5.5066199	4.3956419	3.9395902	0.9727559	4.0577327	2.2997258	0.499820904234101	low
GSM2528620	2.29041095890411	0	3.0409112	3.5224424	5.5282871	4.3735398	1.5796158	5.0899595	2.9406898	1.03115699781746	high
GSM2528621	2.38356164383562	0	1.0366813	3.0412287	3.6958715	3.6285589	1.3756821	4.0849601	2.3780237	1.34333283659244	high
GSM2528622	2.40547945205479	0	1.3609193	3.3623991	3.217844	3.4859645	1.6426563	4.8904294	2.5781319	1.79866664846845	high
GSM2528623	2.35068493150685	0	0.6675892	5.9298666	4.8350335	4.0295868	1.666712	8.3769106	1.651658	0.471018636022085	low
GSM2528624	2.38356164383562	0	0.7163994	4.1437575	3.9998309	2.8553758	1.4454779	5.3990739	2.4114815	0.863278361627025	low
GSM2528625	2.32602739726027	0	0.9953797	4.3575396	4.0599543	4.1962267	1.0105124	6.5680949	2.7637659	2.81980442360624	high
GSM2528626	2.32876712328767	0	0.388297	3.3616321	3.6059861	3.4583727	1.3327773	4.8519101	1.9140891	1.01751603464246	high
GSM2528627	2.34520547945205	0	1.3206679	3.1604828	3.991322	4.036633	1.6665873	4.6668707	2.4969409	1.48329066670164	high
GSM2528628	2.38630136986301	0	2.585069	4.054854	5.069982	4.565809	2.28085	4.931613	3.302801	1.24010897451316	high
GSM2528629	2.52328767123288	0	1.405183	3.689115	4.848907	4.059185	2.344335	6.341362	3.041552	1.69752584320108	high
GSM2528630	2.38082191780822	0	6.6131956	3.0658286	4.8756851	5.6987665	0.9074389	4.0430023	2.3909021	0.914504853663334	low
GSM2528631	2.44383561643836	0	1.0720293	4.4407753	3.5015651	4.2091139	0.9861049	5.5525918	1.8837177	1.14203859888047	high
GSM2528632	2.41917808219178	0	0.9044989	3.539772	5.3725874	4.2461795	1.7953169	5.4657129	1.7633301	0.468917921258041	low
GSM2528633	2.32602739726027	0	4.597946	4.545345	5.042003	4.803161	2.375671	6.519521	3.109595	1.03369027861069	high
GSM2528634	2.38904109589041	0	1.8806168	2.7790912	4.0321902	3.8715541	0.8468879	4.3356585	1.4334433	0.649305826906478	low
GSM2528635	6.64931506849315	0	1.942001	4.991872	4.399058	4.898206	2.323943	7.245911	2.707483	1.49900684391784	high
GSM2528636	3.5041095890411	1	0.4216718	2.931532	3.1608745	4.3626969	1.6768374	4.6360199	1.2600883	0.902139499606488	low
GSM2528637	6.63013698630137	0	2.088698	4.620819	6.124282	4.003961	3.035002	6.096481	3.248104	0.531568353102425	low
GSM2528638	4.58356164383562	1	0.8124736	3.9940313	3.5138053	4.6636142	1.1541063	5.0473725	2.0919467	1.6686519783001	high
GSM2528639	5.38082191780822	1	1.1474566	3.3822909	4.2376489	4.1177886	1.4477892	4.9432759	2.2192763	1.15965044452406	high
GSM2528640	6.61917808219178	0	3.3035465	3.1187865	3.0847622	4.9752098	0.9198205	4.3304429	1.8778982	1.59785872006746	high
GSM2528641	6.60547945205479	0	0.7176675	4.0831326	3.3990537	4.2551126	1.4599813	4.3466623	2.0673673	1.06156404750675	high
GSM2528642	6.56986301369863	0	3.8139128	4.0940723	4.1463054	4.0599823	1.5850362	5.0619645	3.1096822	1.40519336387899	high
GSM2528643	6.58082191780822	0	1.975812	3.194011	4.272732	5.597844	2.564279	4.903304	3.119301	2.95638779921802	high
GSM2528644	6.58082191780822	0	2.860133	4.162875	4.418658	4.614589	2.268518	5.648898	3.594268	2.49718220580558	high
GSM2528645	6.58082191780822	0	0.4871564	4.6410469	4.421992	3.8783947	1.6447459	4.9088105	2.3047431	0.669841080807098	low
GSM2528646	6.56986301369863	0	4.4829567	3.8672903	3.3927622	4.1357952	1.1593385	5.089393	2.1863443	0.962762904076487	high
GSM2528647	6.56712328767123	0	0.666474	2.4445687	5.1806755	4.7513677	1.1822127	5.1223615	2.8252788	3.11522137897503	high
GSM2528648	6.54520547945206	0	0.5476877	4.6658595	3.192993	3.9902337	0.7723368	3.5348992	1.4439125	0.495420258060752	low
GSM2528649	6.54520547945206	0	6.6018904	3.0721204	3.4024176	5.045245	0.7343174	5.4172081	1.7628977	1.13808373602915	high
GSM2528650	6.55068493150685	0	0.4230795	4.949906	4.904974	3.7961886	1.0275478	6.3287858	2.0538907	0.68295212807864	low
GSM2528651	6.52876712328767	0	1.563402	5.568028	4.66009	4.116905	2.816607	7.556322	2.378202	0.552604466974865	low
GSM2528652	6.52328767123288	0	2.5179817	5.2304497	5.6632694	3.4539173	1.5761845	5.9846796	2.298567	0.265141087970302	low
GSM2528653	6.52602739726027	0	0.3696528	4.4077546	5.049801	3.5415534	0.852272	4.5346449	1.4380141	0.262744343051712	low
GSM2528654	6.50958904109589	0	1.764569	6.647267	6.019862	4.33267	3.662778	7.492191	2.684192	0.204868769819266	low
GSM2528655	2.22191780821918	1	4.201115	4.7852204	4.6344994	4.7690274	0.7725886	7.0306446	2.823501	1.88961434094048	high
GSM2528656	2.37260273972603	1	4.0394063	3.6009585	4.3178259	6.0515474	1.3071427	5.9556338	2.0982384	1.72991285406172	high
GSM2528657	6.49041095890411	0	2.532824	5.978606	5.547802	4.04656	2.013945	9.296646	3.657555	2.00384754702469	high
GSM2528658	6.47397260273973	0	2.283554	5.802944	5.584614	5.370778	3.025345	5.783856	3.126445	0.582854295829098	low
GSM2528659	6.41369863013699	0	5.149985	4.51745	4.968673	5.187664	2.214545	5.79537	2.835606	0.775050889167518	low
GSM2528660	6.43287671232877	0	0.6510516	2.9091126	3.9483058	4.1437704	1.874631	4.3655815	2.1953697	1.21926640568723	high
GSM2528661	6.41095890410959	0	3.721993	3.974636	4.065551	5.858132	2.552049	5.191014	2.914433	1.82936160257389	high
GSM2528662	6.44657534246575	0	9.0970431	1.9908871	3.5123476	6.6891386	3.8466349	5.5984031	2.1780602	1.01408878624568	high
GSM2528663	6.3972602739726	0	1.1790511	2.8082844	4.7842474	5.3846439	1.1527989	4.48806	1.902592	1.33836665354137	high
GSM2528664	6.40821917808219	0	1.879824	4.10848	4.717564	5.195787	2.096745	5.814525	2.560007	1.32853362961925	high
GSM2528665	2.46575342465753	1	3.3306499	4.1363277	4.084306	5.5258422	1.5954819	5.5598827	1.967541	1.0120539604684	high
GSM2528666	6.38904109589041	0	1.926501	7.067724	4.714615	6.326608	2.837171	8.177347	2.944697	1.37658929029652	high
GSM2528667	6.36986301369863	0	1.1847758	3.9434845	5.7800376	5.5413028	1.2929663	5.3362896	2.012653	0.791146152280568	low
GSM2528668	2.11232876712329	1	0.7480305	4.4896524	3.2638628	4.5049787	0.544516	7.3549268	1.5434374	2.01155813439323	high
GSM2528669	6.35890410958904	0	1.495072	4.446184	4.144872	4.64385	1.583205	4.270202	2.962989	1.53384470956454	high
GSM2528670	6.35068493150685	0	2.7011532	4.2256757	2.2751083	4.679922	1.692109	3.6008347	1.2128668	0.474435795709829	low
GSM2528671	6.35342465753425	0	0.6687139	4.9490082	3.1771319	3.5961671	0.9129876	4.7627907	1.4557641	0.503067409909408	low
GSM2528672	6.35068493150685	0	0.7824395	3.2636047	2.9243734	4.6654769	1.1840262	4.8526087	1.5443792	1.58108741986373	high
GSM2528673	1.26027397260274	1	1.0896318	5.9334369	3.0237804	4.2514196	3.1984526	4.453084	1.3052636	0.150073204571475	low
GSM2528674	6.32054794520548	0	1.6828259	3.5102845	3.3033757	4.0545637	1.9575412	4.5541684	2.2768005	1.17856217474618	high
GSM2528675	6.32876712328767	0	0.5947089	3.92052	4.7346248	3.9630832	1.076289	5.1682111	1.8334198	0.65625531048328	low
GSM2528676	6.31780821917808	0	2.156142	3.5689172	4.7343392	3.8725132	1.5388693	6.6208756	2.8952345	1.9730728903725	high
GSM2528677	6.33424657534247	0	1.30707091	3.3462335	1.50180961	4.04090481	0.13278734	5.08825065	1.60329771	3.49671656396831	high
GSM2528678	6.31506849315068	0	3.912737	3.811245	4.506428	4.704191	2.290945	5.320819	2.859646	1.08369502031859	high
GSM2528679	6.31506849315068	0	3.3714219	4.5470302	3.6205914	3.4954437	0.8732501	3.5841638	2.0143748	0.39405363574909	low
GSM2528680	6.32054794520548	0	0.3527735	4.558262	4.5761058	3.8034083	0.4108206	5.3283665	1.5539687	0.553623748707503	low
GSM2528681	6.29315068493151	0	1.2934245	3.7220456	4.358709	3.5678064	1.3877799	5.8881897	2.0856276	0.885845163472856	low
GSM2528682	4.03287671232877	1	3.9693363	3.3067479	4.899539	3.8847106	1.0448027	5.5595509	1.8055105	0.492625451734154	low
GSM2528683	6.23835616438356	0	0.9127451	3.5090742	4.4326027	4.3139888	1.5913667	5.3982799	1.7895955	0.799753723900625	low
GSM2528684	6.23835616438356	0	1.5764604	4.0971544	4.3489476	4.3642842	0.9755454	5.8191708	2.0899545	1.16017991974153	high
GSM2528685	6.23561643835616	0	5.9589648	3.3977525	4.3767941	5.026184	2.3678738	5.2534648	2.2266042	0.578106744638428	low
GSM2528686	6.23835616438356	0	1.4014455	2.8679107	4.8493496	3.9023886	1.4345346	4.6338339	2.4422919	1.0947413047413	high
GSM2528687	6.24109589041096	0	2.449055	4.335526	5.667584	4.659591	2.168891	6.399484	3.348182	1.46281676751232	high
GSM2528688	2.74246575342466	1	0.9520369	3.2640537	3.2059047	3.838038	0.9761997	3.8728928	1.8984627	1.16368501414475	high
GSM2528689	6.22191780821918	0	0.6741546	3.6990094	4.6477041	5.2460427	0.9739142	5.3886502	1.9899865	1.5380447234792	high
GSM2528690	6.22191780821918	0	0.8697779	3.3212311	4.2671327	3.6637723	1.0726008	5.0430873	3.0550586	2.72314359980813	high
GSM2528691	6.20547945205479	0	4.63537	3.822726	5.034336	4.289696	2.173961	5.576286	3.381244	1.21346784455	high
GSM2528692	2.94794520547945	1	2.0251802	4.3436206	4.362626	4.1040383	1.0969514	7.4107682	2.8858987	2.79824475341814	high
GSM2528693	6.20821917808219	0	0.6018401	5.2357839	3.1814998	5.2646069	1.5437955	5.3227466	1.8259239	1.12953047796752	high
GSM2528694	6.23561643835616	0	2.187345	4.515943	4.507707	6.226136	1.834086	4.268833	3.131955	2.25927384507657	high
GSM2528695	6.2027397260274	0	2.098697	5.162654	4.17873	4.667017	1.683713	5.999917	2.659043	1.20954226427046	high
GSM2528696	4.91232876712329	1	0.7579028	3.0731106	5.4903516	4.3113249	1.7249027	4.7435965	2.2293913	0.739741402713966	low
GSM2528697	6.18356164383562	0	3.4466723	4.1894132	4.315765	3.8583656	0.5636997	5.3726353	2.4371599	1.0283268577749	high
GSM2528698	6.18630136986301	0	9.9032069	3.2651586	2.7712376	8.3554395	3.747972	6.5429671	2.1958971	1.98683577327961	high
GSM2528699	6.17808219178082	0	0.9632314	3.9973064	4.4255576	4.2274513	1.7174342	4.4525035	1.6045904	0.397424835610653	low
GSM2528700	6.18356164383562	0	3.3774798	4.1161988	4.8836502	3.888836	1.3423628	5.6404334	2.5209235	0.72947312952202	low
GSM2528701	6.16712328767123	0	2.069644	3.569764	5.479593	4.173236	2.186077	5.555286	3.138654	1.20548685390917	high
GSM2528702	4.87671232876712	1	1.686862	4.437871	4.737504	4.844024	2.244723	5.992457	2.967984	1.53790801892089	high
GSM2528703	6.16438356164384	0	0.8121624	5.1756646	4.2587376	4.201162	1.3329513	5.8495542	2.1562024	0.794971569282847	low
GSM2528704	3.19178082191781	1	0.8471711	4.638503	4.7916577	4.110671	1.2167832	6.1515411	2.3992642	1.0595210561098	high
GSM2528705	6.14520547945205	0	1.2581532	3.4405566	3.7221212	5.4392557	1.1239807	6.7260244	1.9093409	3.13142813295288	high
GSM2528706	6.14520547945205	0	6.455725	3.110914	6.071019	4.732974	2.281512	4.269743	2.978392	0.417766638707618	low
GSM2528707	6.12328767123288	0	2.156896	4.4857493	4.957013	4.6302407	0.8589372	6.013506	1.9416681	0.743712344270806	low
GSM2528708	6.12328767123288	0	1.885742	5.6287	4.311332	5.433426	2.279766	4.504805	2.519445	0.621676446414718	low
GSM2528709	6.09315068493151	0	3.7945476	4.3309936	4.245071	5.0076865	0.8442538	5.6343989	3.2027803	3.00024800995921	high
GSM2528710	6.12328767123288	0	2.940637	3.509463	5.37919	4.855366	2.764029	5.092102	2.908542	0.83592995513333	low
GSM2528711	5.64109589041096	1	2.6576281	3.1892412	3.2443822	4.4275611	1.9548044	4.1875434	2.4002918	1.39326143919035	high
GSM2528712	6.1041095890411	0	3.604791	4.351257	5.443163	6.018004	2.229491	5.828673	2.841885	1.17199677415412	high
GSM2528713	6.08493150684932	0	1.0421341	4.0800216	4.8550107	3.8146207	1.1299432	6.0868581	2.4109231	1.13202412918552	high
GSM2528714	6.08493150684932	0	1.892136	3.207751	3.442929	5.036915	2.240318	3.741995	2.538369	1.6368115721616	high
GSM2528715	6.07123287671233	0	2.8631991	3.8295037	4.0753228	3.7096985	1.140768	4.7065703	2.1898272	0.714182083630071	low
GSM2528716	1.32876712328767	0	1.99967	3.388774	4.310583	5.318419	2.437091	5.618947	3.507854	4.46908389767666	high
GSM2528717	6.07123287671233	0	1.3296021	4.6885024	4.0524973	4.5525827	1.2193027	4.5515835	1.9145024	0.648314410035651	low
GSM2528718	6.05479452054795	0	1.9841293	3.2225426	4.2285361	3.9548255	1.6790256	5.3490438	2.5704783	1.46807420950458	high
GSM2528719	6.06849315068493	0	2.759965	4.726918	5.038447	4.45253	2.319319	6.141932	2.960277	0.889440978048469	low
GSM2528720	6.06575342465753	0	0.7531667	4.7697782	3.3567667	3.8491195	1.9017626	4.6272014	1.5575235	0.395662483080648	low
GSM2528721	6.03287671232877	0	1.1713113	4.9745129	4.2437161	4.6569838	0.9557479	7.1045451	1.6603341	0.97245255735066	high
GSM2528722	6.01369863013699	0	1.7330607	3.2544624	3.2672079	3.9999695	0.962707	4.1927505	2.4081535	1.92832107482286	high
GSM2528723	6.01369863013699	0	1.3771695	2.9546651	4.931853	4.8620657	1.3690621	5.6438771	2.5222161	2.14894011539698	high
GSM2528724	4.17808219178082	1	7.8505125	2.9400124	4.1560225	5.8163596	1.2888577	5.2583855	1.8428919	0.804719684506431	low
GSM2528725	5.98904109589041	0	4.0793703	2.2016397	3.3652034	4.2777776	0.7285437	5.2104348	0.9110488	0.724979435156598	low
GSM2528726	3.71232876712329	1	3.0834282	2.9978805	5.2080079	4.5701291	0.6603313	5.124982	3.0435244	2.44878306600398	high
GSM2528727	4.55068493150685	1	3.023913	3.962858	4.545901	6.486241	2.433806	5.374021	3.912449	6.05842179925671	high
GSM2528728	1.64383561643836	1	2.323323	4.645315	4.679808	4.571192	2.632724	8.467346	2.570142	1.35492226531214	high
GSM2528729	5.9972602739726	0	3.30493	3.797739	4.936911	4.491291	2.266305	5.055043	3.122549	1.10319152039236	high
GSM2528730	5.9972602739726	0	1.3828008	3.3148263	3.6370502	3.3901378	1.4907705	4.769844	1.9954018	0.85496657757564	low
GSM2528731	4.82739726027397	1	1.4129992	3.1254539	4.2535049	3.8331369	1.4304444	5.2867759	2.5284273	1.62454390476494	high
GSM2528732	5.96986301369863	0	0.9248867	3.7330263	3.9730304	3.7986663	0.9702932	8.2134093	1.6139038	1.66282522122062	high
GSM2528733	3.92876712328767	1	1.4135263	3.8416251	4.4259306	5.4477833	0.6344627	7.7424412	1.3734857	1.82250504285996	high
GSM2528734	5.95890410958904	0	0.860616	2.7496628	3.6116854	4.3294561	1.2037668	6.0282799	2.0958628	2.84818032171353	high
GSM2528735	5.95068493150685	0	1.1881737	3.5381426	4.531059	4.1585274	1.2750063	5.2816393	2.105051	1.01566748769086	high
GSM2528736	5.93150684931507	0	2.9918246	3.7898212	3.0198251	3.8957193	1.703086	4.8207336	1.4410285	0.49013443260958	low
GSM2528737	5.92054794520548	0	1.8832172	3.2680438	4.2862692	3.8305093	1.214554	5.4550078	2.8467701	2.18237905023061	high
GSM2528738	5.91232876712329	0	3.7615205	2.8258156	3.4470349	3.8173746	0.8884939	6.0676139	1.4286859	0.947079133127871	low
GSM2528739	5.93972602739726	0	5.4165378	4.7561172	3.7683645	3.3818503	0.6659849	6.0894439	1.4473351	0.293123637845116	low
GSM2528740	5.85479452054795	0	1.5934114	3.0219748	3.575001	4.8007113	1.2143439	4.7977333	2.1523796	2.1292111132977	high
GSM2528741	5.84383561643836	0	1.4131232	4.4424441	4.5370591	3.4955804	1.5901098	6.5308169	2.4404289	0.923985532967457	low
GSM2528742	5.84383561643836	0	0.7694557	2.5305873	3.8623442	3.7588972	1.8252023	4.914703	1.3961844	0.673632459377317	low
GSM2528743	1.55890410958904	1	1.0721084	4.733164	4.3658532	4.0925926	1.0330984	10.633153	2.2594925	3.64916594012133	high
GSM2528744	5.83561643835616	0	1.1357081	3.7347598	4.2935345	3.5532954	0.9109335	6.4181514	1.981924	1.15302615910087	high
GSM2528745	4.0027397260274	1	2.5255136	2.7543527	2.5722492	3.3643499	1.5509026	3.9201907	1.2722927	0.545090546684735	low
GSM2528746	5.83287671232877	0	0.7935564	6.0574401	4.3886203	3.7027725	1.0208562	5.2231516	2.4507139	0.565500322029152	low
GSM2528747	5.83561643835616	0	2.951495	5.066402	4.8468	4.721499	2.124126	5.050521	2.612686	0.528523668394366	low
GSM2528748	5.79452054794521	0	1.0279097	4.3259737	4.884876	3.3627987	1.2321766	5.3202164	2.3514397	0.635546699225706	low
GSM2528749	5.80547945205479	0	0.593511	3.6235132	4.2922686	3.5167968	1.3463572	5.0791065	2.1293819	0.880605490891163	low
GSM2528750	5.72876712328767	0	0.4010231	4.0496025	4.9328624	3.8292178	1.4407025	8.3900659	2.3543094	1.90036786742482	high
GSM2528751	5.8027397260274	0	4.9144146	4.9111224	4.4783346	4.8071556	1.1007415	6.5376714	2.1278792	0.696116829515534	low
GSM2528752	5.78630136986301	0	1.0341415	3.1211815	3.5184094	3.7620824	1.0979096	4.8699089	3.0810844	4.00821322277438	high
GSM2528753	5.78082191780822	0	0.6011947	4.4523025	4.659428	4.5889058	1.7100071	6.1513258	2.0021187	0.848085898783951	low
GSM2528754	5.78356164383562	0	2.250334	3.916161	5.888209	4.362793	2.035392	6.351038	3.658833	2.00319985180452	high
GSM2528755	5.76164383561644	0	7.3131311	5.3275929	3.559338	4.3666936	2.3452279	5.422423	2.8741696	0.501056934746536	low
GSM2528756	5.75890410958904	0	0.3830619	3.9676513	4.0513012	4.0936782	0.7128612	4.3980116	2.6856834	2.0133834985024	high
GSM2528757	5.74794520547945	0	0.3435671	3.5668286	3.9262005	4.274373	2.4804931	4.1698117	2.2295758	0.825100391689431	low
GSM2528758	5.76712328767123	0	6.875774	4.963539	4.73654	4.983407	2.777879	6.010297	3.983539	1.34395833314211	high
GSM2528759	5.76164383561644	0	2.00237	3.98254	4.274953	6.99533	1.581994	6.464581	2.91667	6.76963608302671	high
GSM2528760	5.74520547945205	0	8.9056429	3.8531939	4.7236438	6.5828641	0.8696963	6.6116162	1.9079387	0.913393004358575	low
GSM2528761	5.74246575342466	0	1.9356971	6.1148292	5.0346787	4.1153034	1.4862701	5.1709738	2.3753522	0.316446544449044	low
GSM2528762	5.72602739726027	0	0.9295117	4.8410213	4.8542289	3.7936108	1.1748398	6.1171944	1.8389123	0.489329646603907	low
GSM2528763	5.72602739726027	0	0.7843315	2.8951824	2.6988926	4.6321612	0.5620184	6.1461082	1.5454928	3.53829509194481	high
GSM2528764	5.72876712328767	0	1.183872	4.1546242	4.4582345	4.087039	1.2736835	4.7231474	1.7995854	0.519862448544774	low
GSM2528765	5.72876712328767	0	0.5658962	4.7103259	3.9208586	4.1344659	1.0437565	4.663089	2.8970061	1.85020935626891	high
GSM2528766	5.72328767123288	0	4.0392748	5.2295778	4.3185729	3.5509621	1.2731935	4.8902022	2.3008716	0.332725816074849	low
GSM2528767	5.72054794520548	0	5.555122	4.477758	4.0914204	3.9185837	1.0425703	5.7035525	2.0440459	0.473511067155116	low
GSM2528768	5.72876712328767	0	0.4784489	3.3234715	3.8908092	4.2034538	1.0271774	4.3614771	2.0650453	1.36534162299025	high
GSM2528769	5.69041095890411	0	0.4421318	5.1052562	2.9530097	3.6731323	1.032332	4.5620024	1.6616855	0.616525125485949	low
GSM2528770	5.68493150684932	0	0.6207722	5.532591	3.4836343	3.6048271	1.3604263	4.5867614	1.7543323	0.383419495664229	low
GSM2528771	5.69041095890411	0	2.130564	3.302573	5.932051	4.66177	2.406405	5.678277	3.234939	1.36279510101707	high
GSM2528772	5.72328767123288	0	7.1792622	2.749069	3.8802939	7.7615504	2.0473307	5.3256938	1.8972857	1.83330513403056	high
GSM2528773	5.67123287671233	0	0.5940547	5.9880919	2.6068831	4.5327393	0.3326522	3.9579858	1.813119	0.901194905465942	low
GSM2528774	5.65205479452055	1	0.5871093	4.3485839	3.1335113	5.2760365	0.4791224	6.8818451	1.8601075	3.79935252853896	high
GSM2528775	5.66575342465753	0	1.8330441	4.6058311	4.4290673	3.4045119	0.6148253	5.187005	1.8179123	0.458829107726425	low
GSM2528776	5.64931506849315	0	2.902077	4.746028	4.466119	4.328358	2.340144	5.636103	2.845026	0.822115549126021	low
GSM2528777	5.66575342465753	0	2.6110817	3.4040352	4.1982783	3.7124344	1.1353026	5.6476226	1.6544117	0.633051703605625	low
GSM2528778	5.66849315068493	0	1.7232119	3.0064378	4.1341554	4.4459876	1.1719957	4.6864976	1.947344	1.16038836670838	high
GSM2528779	1.83013698630137	1	1.953532	5.397001	5.611489	4.208395	2.198898	7.42678	3.226049	1.05143399222805	high
GSM2528780	5.66575342465753	0	0.3806042	3.7436736	2.7994704	4.1029423	0.8252317	5.1426618	1.3236472	1.19275995311987	high
GSM2528781	1.24931506849315	1	2.248013	4.338916	4.382042	4.659591	2.398973	5.15859	3.140525	1.42674597117629	high
GSM2528782	5.63013698630137	0	1.479274	2.4694192	3.8383715	6.6270293	1.2649534	3.6883372	1.6369468	2.12758037360268	high
GSM2528783	5.63013698630137	0	0.6737524	4.8367895	4.8169896	3.8540772	0.839587	6.0401855	2.3689252	0.983912005034697	high
GSM2528784	5.62739726027397	0	5.593557	3.865981	4.182254	4.598836	2.351994	5.097619	2.316833	0.498298003165406	low
GSM2528785	5.61095890410959	0	1.0448607	3.9414372	3.9548882	4.0686748	1.3918668	3.9502199	1.9761178	0.65757505169821	low
GSM2528786	5.62191780821918	0	2.0358198	4.2045322	4.0536037	4.7605736	1.0843336	5.4735417	2.1742652	1.30986347253814	high
GSM2528787	4.12054794520548	1	4.0177427	3.1613991	3.7796074	4.6429498	1.6053621	4.9090953	2.11351	1.03490914623453	high
GSM2528788	5.6	0	1.714165	6.223706	4.163255	5.153066	1.932316	9.159818	3.032227	3.15412308506737	high
GSM2528789	5.58630136986301	0	1.901563	5.001639	5.592261	4.15163	2.19802	6.487539	3.576328	1.32619824544085	high
GSM2528790	5.60821917808219	0	0.3075257	2.7297788	3.7128305	2.9500268	1.1495333	4.758811	1.9763711	1.13834373764448	high
GSM2528791	5.23287671232877	1	1.0837795	3.5671052	4.9529131	4.3665827	2.4692387	7.9480471	1.8392872	0.916951306511942	low
GSM2528792	5.60547945205479	0	2.154651	4.112716	4.201946	4.468502	2.383617	3.956041	2.887378	0.906155503342711	low
GSM2528793	5.60547945205479	0	1.6209035	3.4129942	3.5870116	3.6966426	1.1405507	4.4992377	2.0320223	1.00723138194314	high
GSM2528794	5.57260273972603	0	1.0652013	4.3472477	4.9062468	3.8388941	1.2421264	5.3059688	2.6323854	0.971244965330368	high
GSM2528795	5.56438356164384	0	1.7022376	4.1540327	4.6070433	3.5421242	0.9203123	4.8559156	2.1556334	0.611027469205867	low
GSM2528796	5.55342465753425	0	0.9220135	4.68877	3.9385804	4.1966542	1.5515429	3.8316814	2.1920061	0.601168517200985	low
GSM2528797	5.56712328767123	0	0.7587059	3.669703	3.6523686	5.5362421	2.663517	4.3355263	2.0821941	1.15560685677436	high
GSM2528798	3.77808219178082	1	2.8186279	2.9775741	3.3788652	4.2335606	0.4063169	5.031405	1.6042833	1.34559650628334	high
GSM2528799	5.55068493150685	0	3.112025	3.8491572	4.0585085	5.6054379	1.1834775	5.599745	1.9806354	1.45392847646693	high
GSM2528800	2.74246575342466	1	1.4799451	2.8005742	3.6017252	4.5618466	0.5877947	4.7241545	2.7571677	4.73641015026221	high
GSM2528801	5.55068493150685	0	1.1668653	3.5938314	3.8852424	4.2311471	1.141436	4.0564524	2.6638026	1.77579745006232	high
GSM2528802	5.56438356164384	0	4.482669	3.4570638	3.5253035	5.7727375	1.8786555	6.1074864	2.2548442	2.11942783951263	high
GSM2528803	5.53424657534247	0	4.871159	4.072193	4.230268	5.053896	1.814228	4.768859	2.560234	0.85206174509227	low
GSM2528804	5.52602739726027	0	0.5465609	2.3861722	3.3821481	4.0090119	1.383529	4.6351572	1.8163445	1.64704129108686	high
GSM2528805	5.4958904109589	0	1.1793979	3.9899451	2.8671467	3.7422556	1.5097303	5.2740834	1.960315	1.20464157530199	high
GSM2528806	5.49041095890411	0	2.4255708	2.7996839	4.4096275	3.6383947	1.8240135	5.8577046	2.2949076	1.09371843398256	high
GSM2528807	5.48767123287671	0	6.9279608	3.3509732	4.4457813	4.3048301	1.285653	4.9748686	2.4715259	0.664306510583309	low
GSM2528808	5.46849315068493	0	1.4653141	5.4440563	4.7496962	3.8043296	1.2393487	7.0082504	1.7790096	0.441785014678865	low
GSM2528809	5.47671232876712	0	4.5145333	3.572221	3.192811	3.9305622	1.5170259	4.4104689	1.5800431	0.438133528878314	low
GSM2528810	2.15068493150685	1	0.7299701	4.674349	4.2039192	3.4358729	1.3554754	7.364231	1.6324233	0.6628818931237	low
GSM2528811	5.43013698630137	0	1.5721569	3.2036024	4.0705454	4.286716	0.7428329	4.7720519	1.7906102	1.10317682814091	high
GSM2528812	5.41917808219178	0	0.9897528	3.1846358	3.5513378	3.871721	1.0582913	4.3224671	2.0836589	1.35586726020089	high
GSM2528813	2.12602739726027	1	1.892136	3.419977	4.320431	6.063299	2.919166	4.434755	2.684859	1.63293542566733	high
GSM2528814	5.41369863013699	0	4.3871416	4.3483937	5.5794069	3.8826984	1.019505	5.7578666	1.6584756	0.214205025239858	low
GSM2528815	5.40821917808219	0	2.496914	3.994671	5.159836	4.075879	2.823754	6.043575	2.945597	0.79233320928468	low
GSM2528816	5.41369863013699	0	2.4915077	3.3568106	4.2498772	4.6475197	1.2909963	4.7936094	1.805398	0.798619542840652	low
GSM2528817	5.37534246575343	0	0.443905	4.8570258	3.2666751	3.4514878	1.6300706	5.9880402	1.2994292	0.444114824623583	low
GSM2528818	0.476712328767123	1	0.7389839	2.4179755	3.7702475	5.6866302	1.7023495	5.3794326	1.810667	2.73008865686174	high
GSM2528819	5.39178082191781	0	10.8240512	3.3033578	3.7648569	6.1579825	1.4011272	4.7580837	2.6784497	1.14687427593162	high
GSM2528820	5.36986301369863	0	1.1186251	3.0136882	3.1975808	3.8098727	1.4922564	3.6381396	2.1824326	1.25811022554927	high
GSM2528821	5.35890410958904	0	2.293049	5.099589	4.841063	4.769407	3.819646	6.356703	2.636304	0.447082065242045	low
GSM2528822	5.35890410958904	0	3.459918	4.919434	4.837921	4.369714	2.173303	7.253104	2.642147	0.823236793806224	low
GSM2528823	5.35616438356164	0	1.534911	4.767643	3.174614	5.255457	1.827676	4.979756	2.641261	2.11033869075041	high
GSM2528824	5.33150684931507	0	2.300656	5.230962	6.197393	5.095876	2.578806	7.679286	2.870711	0.758997741276142	low
GSM2528825	5.32328767123288	0	3.1617193	4.5108508	3.8803472	4.9392753	0.9908724	7.4439758	2.0237169	1.72491282249116	high
GSM2528826	5.32328767123288	0	8.6901297	2.9189484	4.5105686	4.7154481	2.3983694	5.6303971	2.6206019	0.615847060376498	low
GSM2528827	5.33424657534247	0	0.6062323	3.8610975	4.1888376	3.6535834	1.4492641	4.510915	2.026674	0.663835921060806	low
GSM2528828	5.31780821917808	0	1.694871	4.470009	4.985071	5.122415	2.04552	6.101294	2.966855	1.68046850169624	high
GSM2528829	5.33972602739726	0	0.4509955	4.526655	3.9321405	4.6466838	1.3212776	4.5802694	2.109269	1.00479243172656	high
GSM2528830	5.2986301369863	0	4.420014	4.1273	4.15421	6.185405	2.193827	6.368164	2.856954	2.51614603879628	high
GSM2528831	5.29315068493151	0	2.714732	4.508752	4.803642	4.498429	2.196917	4.973241	2.871172	0.772627565547618	low
GSM2528832	5.2986301369863	0	5.1927884	5.0071844	2.5406605	3.3026443	0.5008695	4.9547723	1.7726347	0.494490117919118	low
GSM2528833	5.3013698630137	0	1.9036434	4.4096291	3.874492	5.4649492	1.2606345	5.4002993	1.9751758	1.32739422893498	high
GSM2528834	5.2958904109589	0	3.22918	3.818285	4.944122	5.523825	2.655331	5.859153	2.859424	1.35982722685243	high
GSM2528835	5.27671232876712	0	0.4813371	4.3723915	4.131157	4.4625974	0.6803431	4.3156668	1.8635628	0.848572568510147	low
GSM2528836	5.2986301369863	0	1.8863337	3.5141664	3.9070657	5.3385649	0.5605948	4.6291425	2.1333393	2.16686992855179	high
GSM2528837	5.26575342465753	0	0.348613	3.8357097	2.1365124	4.0457153	1.1599575	3.4239453	1.0493559	0.648125103069367	low
GSM2528838	5.28493150684931	0	3.5572574	4.5636176	3.1127846	3.7863037	1.8663466	4.3075249	1.2714408	0.215769850786803	low
GSM2528839	5.24657534246575	0	0.7912142	5.0539181	3.9641596	3.7425632	1.3246263	4.7448571	1.6111927	0.351756008886259	low
GSM2528840	5.24109589041096	0	0.9007271	4.4353605	3.0061973	3.8745488	0.6303414	4.0458981	1.6133558	0.757733197230352	low
GSM2528841	5.23561643835616	0	2.205681	5.578084	5.005107	4.292174	3.05416	7.080603	2.756452	0.533670000657017	low
GSM2528842	5.23835616438356	0	0.3316047	3.2169103	4.2990829	4.4290743	0.937345	4.4765215	2.4766652	2.1032229868628	high
GSM2528843	4.6958904109589	1	0.935046	4.5316641	2.4600522	3.9217198	1.3060946	3.5698273	1.2025525	0.431198722976944	low
GSM2528844	5.21917808219178	0	1.1146723	6.0954989	4.3093948	3.7658093	0.6814121	6.6196365	1.9446958	0.569969622567529	low
GSM2528845	5.21643835616438	0	0.5720929	5.0001524	3.7788172	4.971458	0.6424547	3.4772126	2.0037925	0.872578515225482	low
GSM2528846	5.23835616438356	0	9.4826853	5.2378749	4.2054035	6.5359998	3.2532996	5.1144265	2.3127143	0.246576059486109	low
GSM2528847	3.55068493150685	1	6.1165559	4.3728812	5.7084402	5.7450954	1.6537622	5.6331631	2.6179304	0.609219049735787	low
GSM2528848	5.20547945205479	0	0.5756264	5.7444212	4.1485335	4.2404148	0.9061902	4.5909613	1.7315374	0.395648838378169	low
GSM2528849	5.20547945205479	0	3.273927	5.959727	5.413815	4.094031	1.771854	6.068204	3.111683	0.535184690806504	low
GSM2528850	5.19178082191781	0	0.376872	4.8723655	3.8066885	3.5382946	0.9238107	5.7650963	2.6183833	1.6042925370549	high
GSM2528851	5.15342465753425	0	0.9505716	5.3155511	4.1715072	3.8716984	1.1269355	5.0493797	1.8646493	0.446064233989302	low
GSM2528852	3.23835616438356	1	0.4657029	3.9092884	2.8228804	4.6457383	0.5115049	4.4118354	2.0992286	2.64921400068229	high
GSM2528853	5.15068493150685	0	0.9365025	3.1572614	3.8713684	3.7970127	1.0385783	4.4882587	2.263679	1.46086159045869	high
GSM2528854	3.86301369863014	1	0.6976616	2.7445132	3.3846549	4.2778573	1.7354597	4.3167401	1.951813	1.42847625752982	high
GSM2528855	5.14520547945205	0	7.1850004	3.4494072	4.6126121	5.2420121	1.8813405	5.0046333	1.6516231	0.298800875845298	low
GSM2528856	5.16438356164384	0	0.4856959	3.3955825	3.4387091	3.6464259	1.3353553	4.3922905	1.7569966	0.870079726769428	low
GSM2528857	4.71780821917808	1	3.1466331	2.5779779	3.028789	4.290818	1.5600298	3.5362411	1.4534359	0.665102368905977	low
GSM2528858	5.13150684931507	0	0.623587	3.8913476	2.7172407	4.2908963	0.4207102	4.0326599	1.8885368	1.81742711494173	high
GSM2528859	5.12876712328767	0	3.034906	3.706506	4.65588	4.90129	2.845652	5.743574	3.265717	1.74212390436864	high
GSM2528860	5.15342465753425	0	4.1327726	3.668883	4.5048609	3.9679815	1.9712953	5.0797801	1.6675012	0.279106517581714	low
GSM2528861	5.10958904109589	0	0.9810534	3.4631816	3.3911399	4.0037433	1.1854391	4.4095896	2.4148645	1.85349254455509	high
GSM2528862	5.0958904109589	0	1.9142199	4.2721347	5.3134168	3.9854285	1.1261626	6.2497885	1.9521306	0.541950693113701	low
GSM2528863	5.1041095890411	0	0.72305499	4.37360354	4.04979858	4.75202544	2.0739202	7.45957006	0.83425856	0.476028139277827	low
GSM2528864	5.08767123287671	0	0.7882229	3.8789724	4.3214099	4.8331304	0.7880059	5.168178	2.0929904	1.55554912742314	high
GSM2528865	5.08493150684932	0	4.5599855	2.7129503	3.3943975	5.7081569	1.7003397	5.4551956	0.9318344	0.717239660618725	low
GSM2528866	5.07397260273973	0	1.2419497	3.1200329	3.3767373	4.0727427	0.5646507	4.0958772	2.0943633	1.79078556437592	high
GSM2528867	5.05753424657534	0	7.657776	3.811503	3.269222	4.994265	2.427482	4.88022	2.226771	0.546038699972477	low
GSM2528868	5.05479452054795	0	0.9560076	3.1455818	3.4614668	4.7906524	0.5436229	4.7154884	1.4973725	1.56892033388823	high
GSM2528869	5.05479452054795	0	4.954484	4.489639	4.865197	4.846454	2.201993	5.887661	2.78909	0.728595409357322	low
GSM2528870	5.04931506849315	0	1.598899	5.236418	4.045349	4.569958	1.639691	4.826047	3.161782	1.56665310630604	high
GSM2528871	5.04931506849315	0	3.1984812	3.7842264	3.1247679	3.5875047	0.8029492	4.0478394	1.2887639	0.399702701283068	low
GSM2528872	5.01643835616438	0	5.6250278	4.8578566	2.8281314	4.8582475	1.1130981	6.4680533	1.4679597	0.693919634134429	low
GSM2528873	5.02739726027397	0	1.0549946	3.6142389	4.1139838	4.4835411	1.0443318	5.502709	1.5770729	0.952201129461449	low
GSM2528874	2.50958904109589	1	2.163765	3.527868	4.376546	4.186082	2.276215	5.477314	3.297335	2.17279103549108	high
GSM2528875	3.43287671232877	1	5.6037328	5.3469787	3.2794309	6.8968355	2.0000652	7.8285557	2.4404578	2.73014462847779	high
GSM2528876	4.97534246575342	0	0.4111689	4.855507	3.9796533	3.6175413	0.6447428	5.3263504	1.6169307	0.576969490142901	low
GSM2528877	4.97534246575342	0	0.7513294	4.5843295	4.5508048	3.8697075	1.0584272	5.8483553	2.0270208	0.759845937071475	low
GSM2528878	5	0	0.23254315	6.28551463	3.22323964	3.99449393	0.78108255	5.07976141	1.88618697	0.64344824588611	low
GSM2528879	4.96164383561644	0	2.464677	6.845013	4.658704	3.965136	2.029925	8.404964	3.19126	1.04582251767437	high
GSM2528880	4.95342465753425	0	0.4394067	3.7996453	3.2369049	3.8176294	1.0898512	3.1910417	1.5774172	0.589028459435355	low
GSM2528881	4.95068493150685	0	1.6218979	4.4483981	4.5003931	3.74054	1.0340825	5.3813515	1.8377817	0.507185864608247	low
GSM2528882	4.92328767123288	0	0.8038224	3.1618538	3.8565048	3.8307965	1.535034	4.4340333	1.9307424	0.897490369925789	low
GSM2528883	4.92328767123288	0	1.8716532	4.228437	4.5315135	4.3223559	1.1795186	4.6910973	2.2298312	0.753327692708309	low
GSM2528884	4.91780821917808	0	1.1545741	2.1120153	2.5868601	4.1564703	1.8507771	4.9600152	1.102614	1.14571971625759	high
GSM2528885	4.91780821917808	0	1.6842623	3.823739	3.9564109	3.4428831	1.1581887	7.313085	3.131003	4.00267888099363	high
GSM2528886	4.92328767123288	0	0.732412	2.7982266	3.6012792	3.6218649	1.6239901	3.9865797	1.4626937	0.586125301887061	low
GSM2528887	4.92054794520548	0	2.379493	3.800471	5.738593	4.230647	2.475351	6.574506	2.68352	0.728670036322778	low
GSM2528888	4.91780821917808	0	0.5224397	3.2705798	4.2486678	4.5142446	1.4619584	4.2849084	2.2739491	1.3546336369639	high
GSM2528889	4.94246575342466	0	1.0997457	4.153791	3.5392129	3.7077062	2.1337473	3.9240957	1.4311489	0.278300847912941	low
GSM2528890	4.88219178082192	0	0.6429008	4.6114753	4.6184859	4.237304	0.9813228	4.115238	1.9940676	0.537833987033102	low
GSM2528891	1.02465753424658	1	1.9323119	4.0468542	3.8886716	3.9181723	1.6111613	6.271438	1.4154828	0.533493563274096	low
GSM2528892	4.86301369863014	0	5.1807835	4.1354291	1.9914225	4.4502834	0.3327295	5.9892693	1.4777043	1.43536656267232	high
GSM2528893	4.87671232876712	0	8.9993149	4.2818367	4.1205121	4.7624111	1.0497107	5.9670199	1.9859384	0.420883162169585	low
GSM2528894	4.86027397260274	0	1.3793006	7.1266318	1.9764784	4.0545419	0.5050249	5.743099	1.6926324	0.768074060095494	low
GSM2528895	4.82739726027397	0	0.478384	3.6483636	3.7880763	3.4186727	1.3785774	3.9963865	1.9503808	0.664471673155215	low
GSM2528896	4.80821917808219	0	1.7791444	5.7045276	4.450111	3.4039041	1.9715976	5.9201028	2.0484932	0.274944183759644	low
GSM2528897	4.80821917808219	0	0.5388045	3.5846543	3.6965617	4.9043737	0.9814984	4.5522343	2.5770527	3.07071164802063	high
GSM2528898	4.78630136986301	0	1.3462558	3.5789649	4.4081922	4.4589062	1.3492631	6.4870104	1.3430383	0.742141856483731	low
GSM2528899	4.78082191780822	0	0.9107965	3.4305769	3.4470491	4.1276975	1.4121768	5.1734826	1.3225216	0.758951234308591	low
GSM2528900	3.48493150684931	0	0.9631914	4.2135207	3.9482728	4.2715585	1.0696468	4.2105901	1.7698173	0.646564210837896	low
GSM2528901	4.76164383561644	0	2.839374	4.9536402	3.1324369	3.5831218	1.256995	3.2778913	1.6938875	0.274283898408359	low
GSM2528902	4.74794520547945	0	3.2152473	3.1577452	2.3269433	3.7731937	1.6704359	4.2068201	1.7350669	0.888238118171544	low
GSM2528903	4.72876712328767	0	2.053621	5.44336	3.273077	4.418579	2.135804	6.56123	2.372089	1.09805001595336	high
GSM2528904	4.76164383561644	0	4.4305654	4.4465224	3.8355514	3.7965161	1.2317826	5.2147127	2.1636882	0.555027236465009	low
GSM2528905	4.72328767123288	0	2.94087	4.6866505	4.3470651	4.04959	1.1423219	5.9415576	2.452522	0.925548218145718	low
GSM2528906	4.72876712328767	0	0.8018021	4.4318791	4.1188786	3.6971754	1.2207093	4.5153076	1.8809582	0.517471283086557	low
GSM2528907	4.71232876712329	0	0.8545849	4.6255616	4.489973	3.9230574	1.11928	4.6274413	1.7670225	0.424327798015958	low
GSM2528908	4.72328767123288	0	3.717109	5.101229	4.867807	5.665755	1.751133	7.700346	3.100829	2.47589810738631	high
GSM2528909	4.70684931506849	0	5.6784065	5.5541505	2.8508975	4.3395524	1.5032974	3.7655241	1.4063382	0.170221181050777	low
GSM2528910	4.72602739726027	0	0.4976035	3.0413057	3.034133	4.4594749	0.7282693	5.7108418	1.6365277	2.57829094091299	high
GSM2528911	4.69041095890411	0	0.9900515	3.5281631	2.8323256	3.8362504	1.1802705	4.1902707	2.3484806	1.91873148981175	high
GSM2528912	4.7041095890411	0	0.6596453	5.1899924	3.8930437	3.6255738	1.7910339	4.2642552	1.7127679	0.273387785036113	low
GSM2528913	4.69041095890411	0	0.3540824	3.3548199	1.5600378	5.2038275	1.6448007	6.1113648	0.8978989	2.28959257577531	high
GSM2528914	4.68493150684932	0	1.0151552	3.7034861	4.8884488	5.2775494	2.0365829	4.4368368	1.8231603	0.586500044835604	low
GSM2528915	4.66575342465753	0	0.5150264	3.0084189	3.9780847	4.3988216	1.7781223	4.0881837	2.4223324	1.56600996302332	high
GSM2528916	4.66849315068493	0	0.7890783	4.8133859	3.9692282	4.0081243	1.2109261	4.3329222	2.3603993	0.8216504894799	low
GSM2528917	4.66849315068493	0	2.0180065	4.1023438	4.1944718	3.6978578	1.2043843	5.1088768	1.414997	0.354929188467083	low
GSM2528918	4.65479452054795	0	0.3691712	3.9574693	4.103631	3.9661659	1.6546915	5.0397295	1.633142	0.565108657128987	low
GSM2528919	3.2986301369863	1	3.160181	3.606718	4.233182	4.855366	2.489643	7.275659	2.822804	2.35419138701636	high
GSM2528920	4.64931506849315	0	0.3378705	4.0840184	1.403752	3.37264	0.6483625	2.6510968	0.9135221	0.546092871855792	low
GSM2528921	4.62739726027397	0	1.1631054	3.7363998	3.4681524	4.4968745	1.551261	4.8044963	2.178875	1.46368988189288	high
GSM2528922	4.59452054794521	0	0.9203628	3.3242695	4.2551899	4.1804672	0.8590808	5.8482537	2.2496193	2.04167970803302	high
GSM2528923	4.63013698630137	0	4.8812199	4.1150524	5.3159934	5.0148245	1.1206723	5.0637989	1.85927	0.366122652042655	low
GSM2528924	4.58904109589041	0	0.3638011	2.4578263	3.1501088	3.5419418	2.1266521	3.3944537	1.4831481	0.598965599070041	low
GSM2528925	4.58904109589041	0	2.573517	4.010022	4.025416	5.796393	2.836946	6.71183	2.777607	2.50883347688292	high
GSM2528926	4.61369863013699	0	1.1475393	5.7056067	4.4150115	4.5922097	1.0492361	6.6135599	1.8424935	0.677584216819593	low
GSM2528927	4.57260273972603	0	3.8617144	5.8331712	4.1443625	4.3695718	1.4217706	4.7923526	3.3666255	1.03874870085707	high
GSM2528928	4.56986301369863	0	2.189183	4.475209	4.847331	4.551435	1.565532	6.47499	2.933624	1.70529559429761	high
GSM2528929	4.58630136986301	0	0.2027022	3.5887773	3.6897555	4.5588733	0.3658101	7.2372554	1.3651567	2.26382352109634	high
GSM2528930	4.56712328767123	0	3.426121	4.216693	5.183854	5.886354	2.159428	6.048247	3.121157	1.92325945478847	high
GSM2528931	4.55068493150685	0	0.5020855	3.2908967	3.8749005	3.3022136	1.3257044	4.9913584	2.4516098	1.50396506561754	high
GSM2528932	4.53424657534247	0	4.1521784	2.4585028	3.2325855	3.9761842	1.8519217	4.3869391	2.0048085	0.927335938717243	low
GSM2528933	4.53698630136986	0	3.1220247	3.5691617	4.3154437	3.7485117	0.8333113	4.9549419	2.0122109	0.699973328037587	low
GSM2528934	4.53424657534247	0	4.9439909	3.8757035	4.5694404	4.8538173	1.1409949	5.1731558	1.7592931	0.480108115900811	low
GSM2528935	4.55616438356164	0	0.4983168	4.8789809	3.0098622	3.9951809	1.4120069	4.5344037	1.5702199	0.578057096758569	low
GSM2528936	0.53972602739726	1	0.1738087	3.6848906	2.0871421	3.4095345	1.0778282	7.6758177	1.0888202	1.86940922742426	high
GSM2528937	4.50958904109589	0	4.8551991	2.8679168	4.2957901	4.2008348	1.8610857	4.5440965	1.934743	0.4752294523619	low
GSM2528938	4.51232876712329	0	0.5031144	4.1988881	5.020224	4.2211377	1.2034146	5.5800706	2.098094	0.801484142113068	low
GSM2528939	4.56986301369863	0	1.020379	3.3603989	3.5395258	5.1852742	1.5059176	3.8087777	1.3494565	0.761848855741098	low
GSM2528940	4.47671232876712	0	0.7491649	3.1306017	4.2927708	3.6703187	1.3038738	5.4566128	1.9739166	1.06174820965717	high
GSM2528941	4.47945205479452	0	1.98178	4.62488	3.763684	4.828811	2.707926	6.691785	2.88715	1.95311975888888	high
GSM2528942	4.49041095890411	0	1.1747294	4.2013375	4.7908535	3.977007	1.1746263	5.2929643	2.1318402	0.705753743916437	low
GSM2528943	4.49041095890411	0	1.9895354	4.9166526	4.3959763	4.174772	1.2935855	5.7156637	1.942369	0.545746731455567	low
GSM2528944	4.47123287671233	0	4.379802	5.437742	4.591744	6.00765	2.054977	8.162355	2.882385	2.07521344218991	high
GSM2528945	4.41095890410959	0	2.026155	6.494901	4.996976	4.385659	2.003213	5.512084	3.11398	0.56083145758899	low
GSM2528946	4.4027397260274	0	0.4721685	5.0773264	3.8625166	4.609354	0.4649355	5.1490934	2.340149	1.6661580681213	high
GSM2528947	1.4027397260274	1	1.2834883	3.2558234	3.7519633	4.3396412	1.015033	5.0202369	2.1181783	1.75238504140536	high
GSM2528948	3.47671232876712	0	2.726365	6.192967	4.4912	5.431175	2.038487	5.643131	2.875208	0.85667233967891	low
GSM2528949	3.41917808219178	0	0.8388258	2.8158232	4.6210189	3.9076991	1.4940802	5.4353464	1.8754501	0.94080415741716	low
GSM2528950	3.36438356164384	0	2.276134	3.658633	5.071766	6.888507	2.070793	5.001489	2.818759	2.54285534559574	high
GSM2528951	0.983561643835616	1	0.4897306	3.613314	3.2768641	3.3662413	1.0851479	8.5813005	1.7373018	2.53741228312366	high
GSM2528952	3.27123287671233	0	1.678224	3.330564	4.661968	5.02512	2.051249	5.203791	2.720532	1.77784767007368	high
GSM2528953	2.86575342465753	0	1.4675786	2.5012441	5.390362	4.3138087	1.0939712	5.4814088	2.1181882	1.19802133759633	high
GSM2528954	3.7041095890411	0	1.2588442	3.5618455	4.8454935	4.2574264	0.9913541	4.6715169	2.8494472	1.75262048615709	high
GSM2528955	2.70958904109589	0	1.396313	3.449214	4.916654	5.712199	2.419805	4.894442	2.951027	2.06653174945953	high
GSM2528956	2.35068493150685	0	3.90358	4.075737	5.094863	5.498448	2.131409	6.391653	3.068748	1.78041709587509	high
GSM2528957	2.61095890410959	0	0.9850009	3.5252375	4.2743975	4.0211388	1.9417485	5.1971591	1.7617502	0.608360704169349	low
GSM2528958	4.4027397260274	0	2.434978	2.1007692	4.2050941	4.0518821	0.6749431	5.3140395	2.0663846	1.95585801688477	high
GSM2528959	4.39452054794521	0	0.4062265	2.7826352	4.1859182	3.7270098	0.8907426	6.6749632	2.7855334	4.83445262575579	high
GSM2528960	4.39452054794521	0	1.2106483	4.3789104	4.2986845	3.5732907	1.3615911	6.2694232	1.5757383	0.49225507104683	low
GSM2528961	4.37534246575343	0	3.5194755	4.6536896	4.7042492	3.9912259	0.9669482	5.3964155	2.6070295	0.771397752003639	low
GSM2528962	4.37534246575343	0	0.51126998	6.47468812	3.27742094	4.96701519	1.94785873	8.91356297	1.25321045	0.787107679364554	low
GSM2528963	1.14794520547945	1	5.8353565	4.1295322	3.1907642	4.5041505	1.3767453	4.002459	1.5197973	0.325031007516208	low
GSM2528964	4.35890410958904	0	7.0703649	3.9750645	4.0455962	3.3565376	1.2738977	4.9469448	2.068917	0.287674290063821	low
GSM2528965	2.56164383561644	1	1.1255877	2.8013519	2.701421	5.9084171	1.3695878	5.6351045	2.1804122	6.74372531470264	high
GSM2528966	4.33972602739726	0	4.5639574	3.3592222	4.407373	5.2031067	1.5553855	5.2836331	1.2764032	0.418043454981378	low
GSM2528967	4.33972602739726	0	5.3211238	2.5676549	3.8219859	3.5969027	1.1852936	4.434436	1.4122572	0.367018587890723	low
GSM2528968	4.32054794520548	0	1.4473195	3.6947467	4.9321742	4.5089254	0.8915576	5.052414	2.6689146	1.659269563703	high
GSM2528969	4.31780821917808	0	2.5540499	3.5126869	4.4356259	3.7879608	1.6602378	5.3712578	1.6706563	0.439623963337282	low
GSM2528970	4.26301369863014	0	1.2733243	3.8134802	4.174451	3.7820144	1.0154018	5.3498732	1.9080198	0.849942774367048	low
GSM2528971	4.25753424657534	1	8.611186	3.646165	4.774024	7.361694	3.042613	6.662702	3.01173	1.75659902524708	high
GSM2528972	4.28219178082192	0	0.5711495	5.4653394	5.0613806	3.6979199	1.4960281	5.3591146	2.272269	0.395235781944966	low
GSM2528973	4.27945205479452	0	2.0344992	3.8415486	5.0716963	4.1008696	0.8555281	8.0666408	3.0917965	3.93106821573023	high
GSM2528974	3.03287671232877	1	1.7922011	3.5875945	3.5762605	4.300153	0.673099	6.4449842	2.3777389	3.25989691021645	high
GSM2528975	4.27945205479452	0	2.7463812	5.4296288	3.9939583	3.4072157	1.565433	5.764815	2.0558817	0.363974822156367	low
GSM2528976	2.98904109589041	1	0.3160909	3.7637845	2.9539244	3.8031629	0.9979764	4.7777465	1.2046458	0.754004329475849	low
GSM2528977	4.24383561643836	0	1.7780791	3.8357472	4.5246771	3.7922593	1.4067351	4.5146666	2.065062	0.540636330674099	low
GSM2528978	4.24931506849315	0	1.4957244	5.454099	5.0683069	3.2922763	0.878145	5.8047819	2.1087353	0.358437085716071	low
GSM2528979	3.60821917808219	1	1.6705572	4.0501106	3.2942184	3.9600224	0.8380109	4.6140523	1.8671906	0.976570652518469	high
GSM2528980	4.24383561643836	0	2.2162306	3.3456443	4.4567507	4.535871	0.8356254	6.546509	1.7060885	1.25816529091765	high
GSM2528981	4.22739726027397	0	1.0616835	4.5730714	5.1844623	4.1932786	1.0897631	5.42737	2.287914	0.710279789010058	low
GSM2528982	4.24657534246575	0	1.1455126	4.7319426	5.0076855	3.7564965	1.8047815	6.936024	3.1089265	1.5190580714019	high
GSM2528983	4.23013698630137	0	1.965365	3.821951	5.811264	4.67639	2.505189	6.068204	2.804794	0.859034287544245	low
GSM2528984	4.24383561643836	0	3.0536109	2.5902553	2.8821429	2.9476909	1.1472097	5.4448289	1.6953078	1.04832485239349	high
GSM2528985	4.24109589041096	0	3.3322224	4.465565	3.0139058	3.2107188	1.1034651	4.3391615	1.4815153	0.319890074267669	low
GSM2528986	4.22739726027397	0	1.993215	4.228855	4.586393	4.348581	2.598947	4.165397	3.416864	1.16487837387886	high
GSM2528987	4.20821917808219	0	6.485123	5.224943	4.971468	4.190424	2.388236	5.474124	2.892997	0.300965378325705	low
GSM2528988	4.22739726027397	0	0.7453256	4.7532361	4.5460529	3.8392021	0.8837396	5.6562562	1.6594908	0.503207112990151	low
GSM2528989	4.22739726027397	0	3.466704	3.633775	4.342665	3.915243	2.130078	4.545569	3.364679	1.38442747291437	high
GSM2528990	4.22191780821918	0	0.999515	4.9024037	5.8377846	4.1770755	2.0161349	4.7278894	2.2455613	0.264913858309794	low
GSM2528991	4.22465753424658	0	1.0530752	4.3934694	2.8463579	3.9666627	1.4580062	3.8714798	1.778053	0.683525026444935	low
GSM2528992	4.20821917808219	0	1.5244702	5.9730234	2.6528777	3.381516	0.3369448	5.2603165	1.4646859	0.500356762096629	low
GSM2528993	4.23561643835616	0	0.346339	3.8675585	3.7212608	3.9675693	0.6013639	4.5887297	2.3661056	1.86540314819177	high
GSM2528994	4.18904109589041	0	1.45188182	5.01773812	4.36458075	4.32317786	0.91957084	4.61537451	1.89099178	0.500342291055569	low
GSM2528995	4.2027397260274	0	0.5131488	3.7010388	4.4725108	3.832142	1.5314889	5.4930386	2.1918077	0.997905365283616	high
GSM2528996	4.18630136986301	0	1.0274191	3.1693373	3.0469145	5.4718071	0.9034754	6.2980249	1.2886709	2.60366182222076	high
GSM2528997	4.18904109589041	0	0.9090683	4.8832539	3.6180854	3.3533148	1.4779519	5.8480737	1.8204239	0.571843791895248	low
GSM2528998	4.15068493150685	0	2.2501	4.591955	4.62324	4.981266	2.142219	4.532687	3.115364	1.20285054213266	high
GSM2528999	4.17260273972603	0	0.80195332	3.99780716	4.56857586	3.77599564	1.41394811	7.10391816	1.82608014	0.903809982962257	low
GSM2529000	4.16712328767123	0	0.4662433	3.4891239	3.6104179	3.7926185	0.4539153	4.119384	2.1876403	1.62898723984024	high
GSM2529001	4.16438356164384	0	2.1636159	5.1643711	4.1509644	3.5378071	1.22227	4.6679127	2.6840532	0.672510280347921	low
GSM2529002	4.18904109589041	0	0.7130124	3.1060863	4.7502832	3.9639228	1.0183211	4.8302159	2.0393533	0.991905038596684	high
GSM2529003	1.4958904109589	1	0.9615956	5.0855401	4.8490573	4.2261269	1.4903321	7.3816892	2.9719933	1.95125903355359	high
GSM2529004	4.14520547945205	0	3.4470706	4.9258089	4.9054505	3.5353436	1.6509782	5.5197358	2.3360063	0.331657655765252	low
GSM2529005	4.14794520547945	0	1.0328536	4.1120575	6.2880413	3.6696331	1.4908763	5.5318644	1.9658657	0.276345495304502	low
GSM2529006	3.56712328767123	1	2.46192	4.008025	3.254727	4.540333	1.864531	4.282428	3.085219	2.25561921719378	high
GSM2529007	4.13424657534247	0	3.5128091	3.591344	4.6257587	3.645542	1.1427896	4.7064161	3.0173399	1.20749268758505	high
GSM2529008	4.13424657534247	0	2.9320904	2.6118325	4.42754	4.6293335	1.3350977	4.9147421	1.6829169	0.819898838490646	low
GSM2529009	4.11780821917808	0	1.2144489	2.92439	3.6782574	3.9621351	1.1666168	4.078257	1.7011697	0.879895296838499	low
GSM2529010	4.10958904109589	0	0.7446898	3.7524578	4.6444978	7.1427906	1.2926886	5.8050919	1.3241158	1.61090262426856	high
GSM2529011	4.10958904109589	0	1.4111482	4.298623	3.1292212	3.7947392	1.3467732	5.0333144	2.1342664	1.11265332562541	high
GSM2529012	4.11780821917808	0	5.8407414	4.8092652	3.21023	3.8625795	1.6062301	3.9839323	1.8116892	0.235653261215894	low
GSM2529013	4.11780821917808	0	2.331205	3.507577	4.981652	4.662642	2.209701	5.446242	3.060498	1.59114476765564	high
GSM2529014	4.0986301369863	0	3.279961	6.501052	4.94247	3.824907	2.638215	6.56123	3.164556	0.417646065119759	low
GSM2529015	4.07945205479452	0	2.1836476	3.9819927	3.9002975	3.8063526	1.3212203	5.4212009	2.4489772	1.21334984664379	high
GSM2529016	4.07671232876712	0	4.2053809	4.6315014	4.8960824	4.0351394	1.1310433	5.1227746	2.417112	0.477319845237212	low
GSM2529017	4.07123287671233	0	1.1073281	4.5724745	3.9686247	3.7494508	1.1806895	4.9867889	2.3509154	0.926336661848414	low
GSM2529018	4.05753424657534	0	0.3607355	3.5379813	3.1390629	4.8163237	0.3162085	5.8175294	1.4730249	2.45707695706473	high
GSM2529019	4.05479452054795	0	1.614903	2.6497288	4.5965456	3.6392679	1.0393582	4.863797	2.4593627	1.45959876217151	high
GSM2529020	4.06027397260274	0	1.0319368	3.7322245	4.0246339	6.1053893	0.6945964	4.7310358	1.4681748	1.48522193482931	high
GSM2529021	4.0027397260274	0	6.0041537	3.1445575	3.7192045	4.1390911	1.3199783	3.9603186	1.3530814	0.272007316631395	low
GSM2529022	3.99452054794521	0	1.1256663	3.4264409	4.5360961	5.914743	1.267841	4.9660952	1.4119374	0.989103031880588	high
GSM2529023	3.9972602739726	0	2.830807	4.1301523	3.9495864	3.7043823	1.1339884	5.5504321	2.1485444	0.814927859619413	low
GSM2529024	3.9972602739726	0	2.071012	4.085173	4.08221	4.454848	1.882374	4.752192	2.918907	1.49797811608891	high
GSM2529025	4.0027397260274	0	0.7549725	2.6265936	2.9612834	4.6147428	2.0443123	2.9257328	1.1872744	0.595590064649825	low
GSM2529026	3.99452054794521	0	1.330318	3.567217	4.3304682	4.2739185	1.1742112	4.4574947	2.2774265	1.10697108106006	high
GSM2529027	3.9972602739726	0	2.6308757	3.0219056	4.1309075	3.8703019	1.3095469	5.2308696	1.6700251	0.678313688869463	low
GSM2529028	3.9972602739726	0	3.3148133	4.9839781	4.5231744	3.4844502	1.7812299	4.9575921	2.467537	0.357240493624041	low
GSM2529029	3.99452054794521	0	2.0970024	3.8749142	3.832491	3.6214431	1.2966935	5.2440147	2.4587693	1.19351501305194	high
GSM2529030	3.98356164383562	0	4.8268426	3.0824968	3.627242	3.774913	1.322175	6.2751939	1.1061329	0.437504377643799	low
GSM2529031	0.756164383561644	1	0.4551987	4.9132053	4.4074625	3.3173538	1.3225689	7.9641753	1.4408143	0.544430819056966	low
GSM2529032	3.96164383561644	0	1.0991974	2.9627207	4.045216	4.2547895	1.3384584	4.8610171	1.8149788	1.08231854864068	high
GSM2529033	3.95616438356164	0	1.0059702	3.191979	4.3831576	3.6316628	1.3605205	5.3124772	2.6437591	1.70145374310687	high
GSM2529034	3.95890410958904	0	1.605736	3.703275	4.899257	5.147614	1.889895	6.842181	2.726883	2.44010107572175	high
GSM2529035	3.95616438356164	0	0.6555153	3.4587681	2.9292376	3.6318955	1.2114173	3.8730688	1.8817674	1.06119265334038	high
GSM2529036	3.94246575342466	0	0.5409513	4.0130185	3.4084987	5.6270106	0.6746248	4.7455536	1.6695828	1.92686516207298	high
GSM2529037	3.94246575342466	0	0.7412842	5.5362378	4.3504792	3.7918585	1.7135274	3.9482412	1.5097681	0.160937805047518	low
GSM2529038	3.94246575342466	0	1.9774261	3.8902202	4.7978234	3.8925982	1.5342085	5.2818625	1.8064355	0.431280407998515	low
GSM2529039	3.8986301369863	0	0.4758263	3.678053	4.4389293	4.7229394	1.7528042	4.5492147	2.4709783	1.35564011432248	high
GSM2529040	2.8986301369863	1	0.7958238	4.4265948	5.1396447	3.9989077	1.9029979	7.4183288	2.205495	0.850580974755231	low
GSM2529041	3.88219178082192	0	1.9114075	2.095128	5.3772868	5.2544146	1.7177977	5.4932525	2.3063193	1.79041662986092	high
GSM2529042	3.88219178082192	0	1.1408472	3.3981165	3.9137556	4.0555478	1.0263205	4.3239428	2.394459	1.53139654522565	high
GSM2529043	3.86027397260274	0	2.120459	6.223706	5.08816	4.077126	1.946866	7.377294	3.162472	0.918401759093759	low
GSM2529044	3.86027397260274	0	0.8519159	3.691386	5.164775	3.6773758	1.237593	5.6329597	2.4243904	0.961957590778613	high
GSM2529045	3.84657534246575	0	0.8065527	2.9895188	4.1274093	4.4854155	1.8762665	4.9149371	1.5234821	0.736132591386022	low
GSM2529046	3.82465753424658	0	2.097784	5.274558	4.749795	4.423138	1.815521	5.827369	3.173382	1.22756166847211	high
GSM2529047	3.83013698630137	0	2.304827	5.280213	3.934576	5.32738	1.49876	7.556322	2.781645	2.9412456384694	high
GSM2529048	3.8027397260274	0	2.152832	3.31679	4.087257	5.294044	2.295308	4.413858	2.448283	1.34926640035988	high
GSM2529049	3.80821917808219	0	2.0037872	6.403954	4.9034777	3.5570601	1.4912824	6.0552555	1.920093	0.195270829099383	low
GSM2529050	3.82191780821918	0	1.0465994	4.8926185	4.2510642	3.806601	1.1655705	6.5854592	2.0400353	0.852551723593863	low
GSM2529051	3.79178082191781	0	2.081448	4.812722	4.54458	4.497632	1.708755	5.207196	3.222995	1.52718231952466	high
GSM2529052	3.80821917808219	0	1.2257809	3.9832306	5.0526483	3.7450751	1.3903965	5.92249	3.158916	1.82159551046535	high
GSM2529053	2.11232876712329	1	1.3311093	3.8137214	3.4172708	4.017048	0.8394168	5.2940264	1.7756114	1.19178326145062	high
GSM2529054	3.76986301369863	0	2.157615	4.451623	4.765585	4.41407	2.461623	5.77754	2.919361	0.990804420885994	high
GSM2529055	3.92054794520548	0	0.5163427	4.21063	4.0857246	2.8355678	1.2517945	8.240369	1.3239358	0.663769584958314	low
GSM2529056	3.76986301369863	0	1.3059489	3.8595764	5.3045762	4.3857663	1.6953298	4.9352028	1.6635602	0.348754646908898	low
GSM2529057	3.75068493150685	0	1.482162	4.034491	4.704039	4.230979	1.900057	4.754653	3.037687	1.29799951241776	high
GSM2529058	3.75068493150685	0	1.3180016	4.037383	4.3539263	3.2873598	1.296994	4.905768	2.9764767	1.329965143039	high
GSM2529059	3.75068493150685	0	0.3350759	5.3577467	4.2326205	3.0986371	0.9661539	6.1018412	1.5544226	0.362644641404413	low
GSM2529060	3.74520547945205	0	0.7856332	3.638808	2.866983	6.178344	1.0127907	6.3433301	1.7942395	5.08539131514431	high
GSM2529061	3.71506849315068	0	8.8450997	3.7570594	3.0327646	7.0056706	3.333939	6.2581954	2.2559438	1.17994152610471	high
GSM2529062	3.75068493150685	0	0.3853519	4.3499985	4.0610638	3.9538574	1.4890209	4.7567183	1.8708001	0.613033885448741	low
GSM2529063	3.73424657534247	0	1.4949677	5.0204499	4.6780111	4.2484908	1.2754102	6.3100235	1.711876	0.484783819099531	low
GSM2529064	3.71232876712329	0	0.5289079	3.8918274	3.8133753	3.7765846	1.8484295	5.4944932	1.5425121	0.573639869015308	low
GSM2529065	3.78630136986301	0	2.9499379	6.8428138	3.495575	4.2726378	1.4988753	3.3905502	1.3268647	0.0972005532982566	low
GSM2529066	3.68767123287671	0	4.296329	5.032398	5.217551	4.104204	2.387137	5.847245	2.740333	0.371343888297364	low
GSM2529067	1.01095890410959	1	3.0377324	4.0322265	4.4651246	3.9287143	1.059793	5.6159151	2.2301721	0.80713304058273	low
GSM2529068	3.65753424657534	0	0.4474722	3.3481596	3.6217093	4.2131883	1.2710316	5.276784	1.0092041	0.643298512567256	low
GSM2529069	3.61643835616438	0	3.6431533	3.7450124	4.0152439	4.188605	1.264809	4.7312989	2.3740834	0.929337614900709	low
GSM2529070	3.62739726027397	0	8.1546086	4.9482098	3.7594102	4.2359945	1.4163889	6.0769879	1.367863	0.175334852254783	low
GSM2529071	3.63013698630137	0	8.2580666	4.1673864	4.5066562	4.8894344	1.9245517	5.3144299	2.0752318	0.285977193772977	low
GSM2529072	3.7041095890411	0	0.5086757	3.4249065	2.8311843	3.6559953	0.9099174	3.7007877	1.5061793	0.862539407752476	low
GSM2529073	3.58904109589041	0	1.711393	6.169939	3.745122	4.501218	2.249576	4.077897	2.679278	0.49152430712157	low
GSM2529074	3.57534246575342	0	2.1738002	5.4287413	3.6480217	3.9041116	2.7646801	6.0147656	2.9741036	0.919713611117143	low
GSM2529075	3.57534246575342	0	0.8404121	4.4410996	4.5321854	3.631799	1.2507541	5.1600633	2.0010749	0.549622131764565	low
GSM2529076	3.65205479452055	0	2.219717	4.08371	5.194313	6.301149	2.446978	4.847738	3.061181	1.73809210434943	high
GSM2529077	3.56986301369863	0	2.0119523	4.6431263	4.0871402	4.385327	2.513573	7.6998521	1.9518692	0.805297605530406	low
GSM2529078	3.57534246575342	0	0.9693817	3.6557376	3.4948274	5.0255909	1.1413624	8.062151	1.6053125	3.00157042543194	high
GSM2529079	3.57260273972603	0	1.729136	4.796387	4.755717	4.636901	2.337501	5.035392	3.264321	1.21953844352963	high
GSM2529080	3.58904109589041	0	1.4635402	3.2332825	4.170092	4.2113844	1.1629466	5.1034472	1.7329402	0.907867594835443	low
GSM2529081	3.57808219178082	0	1.0137481	5.5895253	3.922472	3.8067875	0.9859777	4.7985444	2.2015756	0.592819541016385	low
GSM2529082	3.55890410958904	0	1.0059906	2.340129	2.6421679	3.6629531	0.878411	4.2376252	2.2053828	3.00890160803094	high
GSM2529083	1.31232876712329	1	3.054571	3.704529	5.536006	4.298816	2.335071	5.761154	3.820982	1.95465656409861	high
GSM2529084	3.61369863013699	0	3.682702	5.6525066	3.6255276	4.2003622	1.3390298	4.7561017	1.9503746	0.349373511510705	low
GSM2529085	3.55068493150685	0	1.670415	4.297891	4.491611	4.754363	2.520473	5.276206	3.215306	1.65335039513127	high
GSM2529086	3.57808219178082	0	3.0929763	5.0322565	4.0047955	3.4350026	1.2392056	4.9990596	2.1893778	0.424119152508569	low
GSM2529087	3.53424657534247	0	2.252413	3.924585	4.837921	5.874669	1.93643	7.023497	2.922736	3.45078906095839	high
GSM2529088	3.48219178082192	0	0.5639924	2.9672251	3.0241886	4.7850087	0.7641761	3.8942569	2.1184424	2.8975111201271	high
GSM2529089	3.47945205479452	0	2.813664	3.55057	3.965819	4.745956	2.380301	4.228639	2.529555	0.95366066484968	high
GSM2529090	3.47671232876712	0	1.3901981	5.0572181	3.9033351	3.9427569	1.4013478	8.6340058	1.5436957	0.911679837815383	low
GSM2529091	3.5013698630137	0	3.2845773	4.376587	4.5929749	4.3658622	1.2020892	5.5719394	2.1731969	0.677488002028103	low
GSM2529092	3.42191780821918	0	1.7846223	3.0385856	4.2126843	4.4651408	2.4077129	5.3109673	2.2473188	1.09070076819761	high
GSM2529093	3.20547945205479	1	1.1294918	3.5744614	5.4546273	4.4521374	1.2747025	7.3147709	2.3105045	1.57981470612317	high
GSM2529094	3.4027397260274	0	2.6625032	3.3850821	2.9292254	4.0269691	0.4563157	6.0121566	1.1172187	1.05745906992901	high
GSM2529095	3.41917808219178	0	2.9703399	3.7296339	5.2568133	4.3871462	1.0971877	5.0383177	2.3441763	0.726730552225841	low
GSM2529096	3.38630136986301	0	0.6502726	4.6158873	5.0715973	3.6754471	1.3178851	5.5241392	1.6873397	0.336987097598457	low
GSM2529097	3.38356164383562	0	4.3714355	5.2808286	3.9555859	3.8150096	1.2741641	4.1133584	2.0921278	0.267927832965015	low
GSM2529098	3.38356164383562	0	1.125111	4.015745	4.633768	4.79409	2.510002	4.933746	2.933396	1.32799815561022	high
GSM2529099	3.3972602739726	0	2.310848	9.023014	4.026387	4.488931	1.922145	6.669945	2.819652	0.349521417911675	low
GSM2529100	3.36712328767123	0	0.6454767	3.3860813	4.4632435	5.2745607	0.8729307	5.5836013	1.3461312	1.11881872835082	high
GSM2529101	3.36164383561644	0	1.3841081	4.4871598	5.0077997	4.4430518	2.8670387	5.982977	2.2423771	0.469582117813514	low
GSM2529102	3.4	0	2.830645	3.923233	4.548058	4.42504	2.463368	5.396292	3.053827	1.24169780467358	high
GSM2529103	3.34794520547945	0	1.686652	4.109691	3.617492	4.384539	2.726234	5.261032	3.099691	1.85631088331701	high
GSM2529104	3.32328767123288	0	3.80882	5.787995	4.951877	4.636901	2.180342	5.419022	3.183603	0.614337650724084	low
GSM2529105	3.32602739726027	0	0.6490753	3.1413233	3.8869323	3.6522782	0.9827699	5.1421656	2.5284427	2.26219524736327	high
GSM2529106	3.39452054794521	0	0.5700008	3.8519682	3.9385433	3.7058636	1.3023128	4.0753413	2.0850697	0.760002849234116	low
GSM2529107	3.33972602739726	0	1.2077526	3.753374	2.9289907	4.834109	0.5808425	5.7553016	1.9621049	3.14604432446766	high
GSM2529108	2.11506849315069	1	4.7079937	3.6667877	3.7287631	4.0154303	1.0266038	6.2108623	2.5866091	1.72527515606075	high
GSM2529109	3.32054794520548	0	2.0278655	3.3253665	4.0922399	4.0578624	1.2582391	5.0926832	2.1478535	1.12919641241793	high
GSM2529110	3.32328767123288	0	2.382963	3.564546	4.341542	4.603066	2.599831	5.432031	3.366122	2.30875534725472	high
GSM2529111	3.32054794520548	0	4.0799649	4.1318585	5.1643042	3.6845339	1.8076837	5.4361162	2.0340573	0.26458780525228	low
GSM2529112	3.27123287671233	0	0.4273288	5.832055	3.0163441	4.0539646	1.4969197	4.2488819	1.7021688	0.424624672218453	low
GSM2529113	2.1013698630137	1	3.0939042	2.6612618	3.1766656	4.715372	1.0168551	5.879005	1.8942282	2.51479273003309	high
GSM2529114	3.30958904109589	0	0.4802985	3.3658568	4.4390684	4.6789705	1.6425943	4.2424258	2.1862811	1.09325184334195	high
GSM2529115	3.32054794520548	0	1.4472598	5.5234686	4.1213754	3.7730484	1.0075706	4.4950988	1.5851598	0.259855179748382	low
GSM2529116	3.29041095890411	0	0.6346187	5.1397823	4.8324377	3.9062543	2.0676349	5.3889373	2.0649547	0.351907629616489	low
GSM2529117	3.30958904109589	0	7.3182246	5.3768521	4.7789763	4.6830346	3.2338918	6.0997158	3.5806123	0.549465377602391	low
GSM2529118	3.29041095890411	0	0.6100935	4.2563324	3.9051453	3.9447163	0.6514421	5.0729462	2.5298368	1.85223711836499	high
GSM2529119	3.29041095890411	0	1.8854518	4.4362865	4.5136508	3.8947815	1.0369739	5.048103	1.774531	0.444417638826949	low
GSM2529120	3.26575342465753	0	3.882032	4.007737	4.882619	4.763255	1.98447	5.603126	3.273951	1.58500741761085	high
GSM2529121	3.26575342465753	0	6.3178906	4.1429072	3.9604572	4.6360812	1.1072115	4.1518399	1.9399821	0.39070075335888	low
GSM2529122	3.26575342465753	0	0.3387461	3.1534317	3.3945638	4.1906566	0.846046	3.7010542	1.8078983	1.28892716538757	high
GSM2529123	3.26849315068493	0	0.923006	2.6055793	3.5211982	4.1406323	0.4392625	4.6917215	2.5219494	4.07790430264551	high
GSM2529124	3.34246575342466	0	7.2266324	6.293233	4.7391763	4.0797736	2.5408504	5.8724181	2.23289	0.106069951724286	low
GSM2529125	3.25205479452055	0	0.3540296	3.448822	3.4048323	3.7223293	1.2332749	3.3290623	2.0261407	0.923877816073002	low
GSM2529126	3.27123287671233	0	1.74274	4.742555	5.066988	5.15793	2.399196	8.880045	3.000638	2.78451333186102	high
GSM2529127	3.22739726027397	0	2.359149	3.824557	6.062642	4.887063	2.538451	5.783856	3.144176	0.998729139367471	high
GSM2529128	3.24657534246575	0	2.775759	5.366735	5.062791	4.818155	2.123683	5.863152	3.644106	1.53884705428823	high
GSM2529129	3.21369863013699	0	0.4885997	3.9970538	4.4841728	3.8442731	0.9995284	4.5838447	2.4870521	1.14526018927371	high
GSM2529130	3.24657534246575	0	2.206603	4.458175	4.828125	4.342029	2.339481	5.762405	2.835163	0.893008207409927	low
GSM2529131	3.22465753424658	0	4.9483037	5.1400357	4.5050456	4.2505712	1.7407248	5.289854	2.6372312	0.466890816541363	low
GSM2529132	3.26027397260274	0	4.284968	5.983889	4.227017	4.338424	2.525055	6.127182	3.155768	0.671509901959081	low
GSM2529133	3.21095890410959	0	0.6240445	3.9407462	4.6087037	5.0073605	1.484631	5.1050143	1.4956095	0.622053536751881	low
GSM2529134	0.758904109589041	1	0.7884449	2.5312434	2.499852	3.6383006	0.9989635	6.4662226	1.2157375	2.02457704098725	high
GSM2529135	3.1972602739726	0	1.1612153	2.8849177	5.1845043	4.5822763	1.3808344	5.081887	1.7631197	0.753892431284698	low
GSM2529136	3.18630136986301	0	2.237464	3.964545	4.458659	4.767503	1.751552	5.546602	3.222755	2.54495987421775	high
GSM2529137	3.18904109589041	0	1.0314551	5.7213933	4.383661	4.0722637	1.5765543	4.5426445	2.1824641	0.372974504158571	low
GSM2529138	3.19452054794521	0	0.6656197	2.604617	3.4901199	3.6242761	1.2678186	4.9870538	1.7092496	1.26839472308244	high
GSM2529139	3.17808219178082	0	0.81011702	3.25023693	3.40603022	3.16740276	2.34445915	7.65256301	1.52388871	0.956052977873805	high
GSM2529140	3.16986301369863	0	5.028727	3.900857	5.011465	4.57159	2.325035	6.173444	3.009258	0.966235279250932	high
GSM2529141	3.13424657534247	0	2.58172006	3.13900012	5.57400736	4.56941916	1.06526203	6.19609821	2.07184852	0.949693019751215	low
GSM2529142	3.17808219178082	0	0.9416259	4.9319998	4.3637695	3.5934913	1.3795169	5.8690464	2.3794523	0.79156025001063	low
GSM2529143	3.15616438356164	0	1.8709902	2.8133983	4.7370419	4.1385681	0.6155231	4.896077	2.6401811	2.12358829631278	high
GSM2529144	3.19178082191781	0	0.7586261	4.3422789	4.400564	3.696081	1.4018892	4.8999065	2.1705337	0.650846499533961	low
GSM2529145	3.16986301369863	0	1.0887519	3.9585873	3.1493794	3.837743	0.8045602	3.842743	1.876977	0.933579882940321	low
GSM2529146	3.17260273972603	0	1.4561907	4.3867643	4.0964871	4.6150308	1.1782148	8.092776	2.2254289	2.51727517678711	high
GSM2529147	3.0986301369863	0	0.3708674	4.0484845	3.5921159	4.5047996	0.7528972	4.828237	1.6434251	1.13062678266392	high
GSM2529148	3.11506849315069	0	3.892322	3.50899	5.149706	4.809956	2.61759	4.568843	3.135882	0.903351823087059	low
GSM2529149	3.08219178082192	0	0.392022	5.0396915	5.0325488	3.5354542	1.4757347	5.4770319	2.2827263	0.476057853304807	low
GSM2529150	3.0958904109589	0	7.394289	2.9045857	4.7057144	5.6713815	3.138833	4.0903028	2.4148015	0.409250714796835	low
GSM2529151	3.11780821917808	0	1.7086253	4.170616	4.1635555	3.9974793	0.9438336	6.5185003	2.1357148	1.32801792521474	high
GSM2529152	3.11780821917808	0	1.2452696	3.1842702	2.9730891	3.7928814	0.8773839	5.3363566	2.7868009	4.51608170362221	high
GSM2529153	3.05479452054795	0	0.9583891	3.7880583	3.9352797	3.9547543	1.2966327	4.6957022	1.8318442	0.749056397791791	low
GSM2529154	2.07397260273973	1	6.7154882	2.8016634	3.4250123	5.3217958	1.3480639	4.0127065	1.6010512	0.636075092442449	low
GSM2529155	3.0958904109589	0	0.7244558	3.9714294	4.7888089	4.7397815	0.5501189	5.2834618	2.0236134	1.2580208737384	high
GSM2529156	3.0986301369863	0	0.7359565	3.2790436	5.1095211	4.4563026	1.6228421	4.7609818	1.4001153	0.402236254015118	low
GSM2529157	3.1013698630137	0	0.7428745	2.8293833	2.9427293	3.4614338	1.4665711	4.8188296	1.6422356	1.14381892325377	high
GSM2529158	3.06301369863014	0	2.91869	5.904477	4.872569	4.485397	2.027737	5.493081	3.407724	0.880509769712729	low
GSM2529159	1.83561643835616	1	3.261139	4.10034	5.809197	4.612442	2.170003	5.080443	3.116529	0.735131123263039	low
GSM2529160	3.04383561643836	0	0.5707664	4.7998057	3.9245841	4.0488038	0.9044995	4.2823699	2.2480876	0.878923842186591	low
GSM2529161	0.161643835616438	0	2.53051	5.724314	5.893573	4.500811	2.034958	6.581264	3.086141	0.626227344192624	low
GSM2529162	3.04383561643836	0	2.140117	4.500113	4.824554	5.592794	2.05696	5.529101	2.877231	1.56761748769923	high
GSM2529163	3.04383561643836	0	2.06648	4.080426	6.458927	4.349306	2.563612	6.112581	3.381244	0.880264306198963	low
GSM2529164	3.05205479452055	0	1.5088296	4.2135484	5.3745244	4.0748331	1.4836877	6.245038	2.0460866	0.566233468252306	low
GSM2529165	3.05753424657534	0	2.08009	4.632215	3.560975	4.488159	2.541974	4.308269	2.620603	0.804014555598701	low
GSM2529166	3.03835616438356	0	1.9709458	6.2915883	4.587038	4.752442	4.3578041	5.3377698	1.3710001	0.0609287946256325	low
GSM2529167	3.00547945205479	0	0.3468962	3.0746274	3.4910922	4.3161041	1.2106381	4.2833354	2.1258261	1.84337495185195	high
GSM2529168	3.02465753424658	0	0.5119454	3.710992	2.8007438	4.0476966	0.438489	3.8663901	1.5241169	1.16017242686238	high
GSM2529169	2.9972602739726	0	0.6522423	3.5577359	3.1544138	3.9059268	0.9323838	6.233522	1.5517109	1.55844369956583	high
GSM2529170	3.04109589041096	0	3.6411996	3.214281	5.3926349	4.1704895	1.4060041	5.7766975	1.6473727	0.381707671664335	low
GSM2529171	3.04109589041096	0	2.672681	4.503101	4.39512	4.588748	2.427258	5.233722	3.013103	1.08694042754253	high
GSM2529172	2.02739726027397	1	1.1504596	5.280117	4.9412452	3.6304673	0.8132078	7.8003508	2.3692624	1.08724393797952	high
GSM2529173	2.96438356164384	0	6.60291	3.156379	4.544152	4.701474	2.287648	6.441947	2.579582	0.937755113652382	low
GSM2529174	3	0	4.4141026	3.5100021	3.7306729	6.9960319	1.5617693	4.197745	2.074062	1.7504315094875	high
GSM2529175	3.01643835616438	0	2.4500189	4.5389281	5.3669845	6.1509853	1.2082011	5.4760515	1.973475	0.818917080856718	low
GSM2529176	2.96164383561644	0	1.75619	5.70864	3.983942	4.073706	1.478943	3.639694	2.573093	0.477541684518772	low
GSM2529177	2.88493150684931	0	6.169426	3.923233	4.421892	4.318706	2.824881	5.087424	2.849526	0.504323640122973	low
GSM2529178	2.84657534246575	0	0.555726	3.0436911	3.0429214	4.2092435	0.4451446	6.9576635	1.5037601	3.15226731253179	high
GSM2529179	2.87123287671233	0	0.7670657	3.7829485	4.2867882	3.3264762	1.3663985	7.3830084	1.5517351	0.788786894151079	low
GSM2529180	2.81095890410959	0	0.3405278	3.4332843	3.5907797	4.2696553	0.4287165	4.4411297	1.9674307	1.82589225383141	high
GSM2529181	2.79452054794521	0	2.101885	4.27306	4.726267	4.454848	1.83302	5.603126	3.375524	2.0801450528938	high
GSM2529182	2.81095890410959	0	4.825607	5.081009	5.194313	4.134529	2.437524	6.32621	3.041552	0.513345861745388	low
GSM2529183	2.80547945205479	0	0.4243012	3.9662798	4.022324	3.380659	1.1141904	4.7829844	2.1855783	0.904138071733042	low
GSM2529184	2.73150684931507	0	1.675051	4.908761	4.66757	3.921519	2.402897	6.110968	2.6561	0.671079782937921	low
GSM2529185	2.75342465753425	0	1.0702575	4.7593017	4.308653	3.4941338	0.917522	6.6777285	2.5408333	1.41108297453856	high
GSM2529186	2.72876712328767	0	2.219035	4.521582	6.619238	5.098794	2.988233	6.387772	2.8637	0.50328998563586	low
GSM2529187	2.73424657534247	0	0.8369593	7.1412187	4.8151025	3.2493996	1.609453	6.2429698	2.6906599	0.344370710241552	low
GSM2529188	2.73424657534247	0	0.7366463	4.6237242	4.031804	4.2541582	3.001772	5.4927538	1.4112779	0.261971652827453	low
GSM2529189	2.71780821917808	0	0.2699976	3.956696	3.6133119	3.5543407	1.6275589	3.9615683	1.7498864	0.515685467041444	low
GSM2529190	2.6986301369863	0	1.2884511	3.6755009	3.3803748	4.3507099	1.4705589	3.8056103	1.2360508	0.459061713394947	low
GSM2529191	2.71232876712329	0	3.5802911	4.9068931	4.8201229	3.9241192	1.4135066	5.2741564	2.6616465	0.554423401930768	low
GSM2529192	2.67671232876712	0	1.6383264	4.3922527	4.4656244	4.5738052	0.5850398	6.2105743	1.994413	1.24340831122705	high
GSM2529193	2.67671232876712	0	2.6452712	4.2529584	4.5234454	3.9503987	1.0507342	4.3856533	2.0628272	0.476559967079411	low
GSM2529194	2.65479452054795	0	1.4743222	5.9793735	4.5624161	3.3654426	1.5064816	5.5963862	2.3465151	0.355452124575142	low
GSM2529195	2.67671232876712	0	4.806283	6.583681	5.123881	4.006345	3.260554	6.226803	3.383865	0.284978268563875	low
GSM2529196	2.65753424657534	0	0.6847024	3.2085577	4.8037272	4.5475306	1.172066	6.2992708	1.4129469	0.891597096446727	low
GSM2529197	2.63835616438356	0	0.5154986	4.3341895	3.3961247	3.7871689	0.9711996	5.7166987	1.4723053	0.811946064225115	low
GSM2529198	2.61643835616438	0	3.052928	3.642283	4.275322	4.128125	2.26257	4.985571	2.838519	1.05488149781547	high
GSM2529199	2.65479452054795	0	3.6186383	5.1173835	5.0314827	3.5523783	1.6986063	6.2223442	2.0612003	0.260030164484919	low
GSM2529200	2.61369863013699	0	0.70383301	3.95357188	5.10548535	3.38755452	1.49658011	6.29501937	1.5473873	0.37884853954185	low
GSM2529201	2.61095890410959	0	3.9876023	4.7186892	3.8891022	4.0521044	1.5969908	4.9433165	2.2938094	0.529818602835059	low
GSM2529202	2.61643835616438	0	0.9490259	3.892153	4.2244586	6.1656632	3.0156151	3.7692098	1.9829686	0.700039113207441	low
GSM2529203	2.61369863013699	0	0.9169416	4.7479468	4.1543444	3.9067047	1.7509247	4.7912651	1.7824956	0.3855760476219	low
GSM2529204	2.61095890410959	0	0.6659308	6.2303958	4.578783	3.6184683	1.7044595	5.7640602	2.1574184	0.32262811838142	low
GSM2529205	2.61095890410959	0	3.7196844	3.7158076	3.2646471	3.7163474	1.0161569	4.9707627	3.0057087	2.32242799859354	high
GSM2529206	2.6958904109589	0	0.7151908	2.7837115	3.6670624	3.9400176	2.0101397	3.7398861	1.7047805	0.662965861824754	low
GSM2529207	2.63561643835616	0	4.9367469	5.3591698	5.0895369	3.7818329	1.9259937	5.1315363	2.8684414	0.310956973041309	low
GSM2529208	2.61643835616438	0	0.7041361	5.4015206	4.7283698	3.3919137	0.9375949	5.7998976	2.0591652	0.461947653552095	low
GSM2529209	2.59452054794521	0	2.0325465	2.8855542	3.5220334	3.4734825	0.7780977	4.9023556	1.8055955	1.11927856617243	high
GSM2529210	2.58904109589041	0	1.9758221	3.9152454	3.1990079	4.7000309	0.6833511	7.8270492	1.8288102	3.26560172841105	high
GSM2529211	2.53424657534247	0	0.2951663	3.6747509	4.2032948	3.5993736	1.5346565	4.7334741	2.2732138	0.946063033802615	low
GSM2529212	1.55890410958904	1	0.9158344	4.2536988	4.4161135	4.0643492	1.2458218	4.6385567	2.7372883	1.28747636585556	high
GSM2529213	2.5013698630137	0	1.7635927	4.859836	5.0186379	4.2118264	0.9456854	5.2057328	2.7169309	0.937681993240496	low
GSM2529214	2.55342465753425	0	1.7941747	5.0091516	3.9030507	3.927497	0.9350829	4.7979538	2.374096	0.834904020973663	low
GSM2529215	2.57808219178082	0	4.1337948	4.3121381	5.7150292	4.8538889	1.4850207	5.1293643	2.5992087	0.543264035299083	low
GSM2529216	2.51506849315069	0	1.5127967	3.7109318	2.356365	3.7247599	0.4732762	4.7552624	1.9140114	1.95387984964982	high
GSM2529217	2.53972602739726	0	2.5027409	5.1208574	4.6100366	4.0455477	1.100737	5.2163393	1.8967869	0.365627654922169	low
GSM2529218	2.48493150684931	0	3.44385	4.6112428	3.4822913	3.9019835	1.557664	5.3263519	1.4913608	0.349386470556205	low
GSM2529219	2.52328767123288	0	1.158101	4.127608	3.871653	3.953998	1.900917	4.441734	2.952834	1.44415624861662	high
GSM2529220	2.51780821917808	0	0.5793964	5.5322947	5.0786176	5.0147081	0.9973775	6.8783012	2.7493185	1.81927976985988	high
GSM2529221	2.48493150684931	0	6.624265	5.263997	5.059199	5.822523	4.189723	5.898717	3.598566	0.584647854865127	low
GSM2529222	2.55616438356164	0	1.449141	3.476104	4.647079	4.087482	2.310279	5.832703	2.614728	1.18219009069104	high
GSM2529223	2.48219178082192	0	0.540253	5.6319161	4.4063102	3.0725078	0.9591849	6.3369943	1.7160758	0.363158222474268	low
GSM2529224	2.5013698630137	0	3.0308599	4.4897565	3.5824677	3.9056118	1.0901983	4.2613141	1.6620896	0.395617913549083	low
GSM2529225	2.47671232876712	0	1.1063739	5.0622106	5.4894823	3.9706224	1.4144143	4.9086135	2.306295	0.369514989474641	low
GSM2529226	2.44383561643836	0	0.7092296	3.3176968	3.9834551	3.90146	0.9429757	4.9865707	2.2496365	1.646818869376	high
GSM2529227	2.47397260273973	0	5.047557	5.721642	5.358562	4.142596	2.90946	6.12069	3.315845	0.375856732677966	low
GSM2529228	2.4958904109589	0	0.3620495	3.3654798	4.5592596	3.2046065	1.7801396	5.7227615	1.2540853	0.342163766619465	low
GSM2529229	2.46575342465753	0	0.352872	2.9520878	4.3325801	4.3383095	1.1361593	4.3160975	2.0525155	1.29970106487374	high
GSM2529230	2.41917808219178	0	0.4338288	3.422417	4.8155823	3.5554009	0.5871605	5.1135376	2.418804	1.3975731712806	high
GSM2529231	2.4027397260274	0	0.8605716	4.6812514	3.8591963	4.3770556	1.0190684	4.969135	1.396387	0.518437360558474	low
GSM2529232	2.4027397260274	0	6.868054	3.596133	5.410719	4.636469	2.261285	5.495202	3.01766	0.610960538539227	low
GSM2529233	2.4	0	0.4660842	3.1924798	4.3389993	4.1100648	1.6684656	5.1242859	2.0845038	1.11380987678924	high
GSM2529234	2.38904109589041	0	2.7907942	4.6145486	4.2938433	4.1765682	1.3859756	5.021238	2.3119638	0.65135724584636	low
GSM2529235	2.38904109589041	0	0.6040143	3.5540362	4.5218264	3.3493794	1.3588495	4.7116356	2.0174044	0.619790218088477	low
GSM2529236	2.36986301369863	0	2.8601936	2.8530402	2.4811236	3.6114685	1.0007324	4.0699321	1.771211	1.18784546406345	high
GSM2529237	2.36164383561644	0	1.4687734	5.1974818	6.770995	3.5494817	2.0147738	4.8116366	1.9597999	0.0894882184983198	low
GSM2529238	2.32876712328767	0	0.8438158	4.2514045	5.0278832	4.1552399	1.0536486	5.4278344	2.4409625	1.02755224677966	high
GSM2529239	2.32328767123288	0	2.5188809	2.1860015	6.1928599	4.0156847	1.9886112	4.5650261	1.6585529	0.25862525169664	low
GSM2529240	2.28493150684932	0	0.3058646	3.4975379	3.9991169	3.4476279	0.4199097	5.0279435	1.7714993	1.05942328105341	high
GSM2529241	2.33150684931507	0	1.7508151	2.9268976	4.6978877	4.2827397	1.3843479	6.010883	2.7742122	2.54666274579145	high
GSM2529242	2.29315068493151	0	3.419708	4.616761	3.411386	4.484206	2.471407	3.287182	2.766587	0.636501314593807	low
GSM2529243	2	1	1.5122244	3.5050493	3.9226585	4.7078616	1.2966135	5.1533802	1.6242664	0.95210853246682	low
GSM2529244	6.6958904109589	0	1.4911911	4.0356451	3.5604752	4.0008766	1.4671769	3.6469255	2.498409	1.02152961723019	high
GSM2529245	6.64931506849315	0	7.4789344	3.1732512	4.836844	4.636782	1.1496451	5.8681011	2.789475	1.13643089440751	high
GSM2529246	6.64931506849315	0	0.4911823	4.4202919	2.252024	3.9922161	0.3006053	4.4411135	1.4400776	1.25672677692881	high
GSM2529247	6.64657534246575	0	3.5048036	3.0898747	3.559619	4.3709375	1.2827302	4.3770314	3.4167358	3.9367744365778	high
GSM2529248	6.64383561643836	0	6.330082	4.456346	4.283124	5.300154	2.028393	4.601356	3.006298	0.864465791515566	low
GSM2529249	6.6	0	4.727701	4.677594	4.950218	4.631691	2.807244	5.332045	3.090287	0.571290238132397	low
GSM2529250	6.57808219178082	0	0.9612662	2.9371682	4.9440924	3.847373	1.1570745	5.4525345	2.5027413	1.56663353390047	high
GSM2529251	6.52876712328767	0	2.049367	3.493334	3.410642	5.202121	1.837719	4.965392	3.789388	8.38791587434114	high
GSM2529252	6.52876712328767	0	1.788644	4.3615026	4.68058	5.4754616	1.3989498	4.4702699	1.7326211	0.568119647553812	low
GSM2529253	5.77534246575342	1	2.267596	4.665494	4.047015	4.44983	2.712131	5.135073	3.279625	1.35704615904185	high
GSM2529254	6.43013698630137	0	2.258632	4.779216	5.397834	4.284816	2.577033	6.130467	3.351018	0.992516164300365	high
GSM2529255	6.41369863013699	0	3.729384	5.292255	4.088262	5.183902	2.564499	4.865605	2.99471	0.839256505961591	low
GSM2529256	6.3972602739726	0	3.0824598	4.6808658	3.6763956	4.0435008	0.7602377	5.1444954	2.7947397	1.58359296704687	high
GSM2529257	6.33150684931507	0	9.215645	3.723977	4.614166	6.611583	2.186974	4.480322	3.432633	1.45837261077061	high
GSM2529258	6.31506849315068	0	2.1231642	6.4450278	3.1544218	3.3480528	1.1873829	4.4209351	1.872746	0.260781400487394	low
GSM2529259	6.31506849315068	0	3.0552152	4.503096	4.4771884	4.3432801	1.5098576	5.1412977	2.3508425	0.656893347312371	low
GSM2529260	6.32054794520548	0	1.729567	6.227347	4.748818	4.124624	1.840293	7.26061	2.707483	0.747401899873074	low
GSM2529261	6.2986301369863	0	0.74477379	4.81931338	4.59202772	3.3864701	1.56297726	4.8782178	1.96041358	0.33965447930495	low
GSM2529262	6.28219178082192	0	2.0865018	4.776415	3.8150316	3.4693374	1.0039173	4.3676708	1.8974019	0.416696252114831	low
GSM2529263	6.26027397260274	0	2.430534	3.660823	3.990034	4.910019	2.062637	5.537817	3.555234	4.39605341068578	high
GSM2529264	6.26027397260274	0	2.858984	4.684298	5.242975	5.308946	4.715693	5.28604	2.653199	0.269541404336166	low
GSM2529265	6.22465753424658	0	1.3829935	4.4854306	4.0269199	3.9715819	1.4001561	5.0266179	1.8784304	0.574332889362452	low
GSM2529266	6.25753424657534	0	5.8924841	4.6978497	3.8450284	4.4522288	1.8771397	5.8550076	2.2339059	0.516519692809305	low
GSM2529267	6.21643835616438	0	1.7026866	5.3103906	4.4084111	5.411012	2.2990996	4.6765731	2.1675526	0.505928248260056	low
GSM2529268	6.20547945205479	0	2.613776	3.955623	4.647079	4.535008	2.660359	6.411458	3.000409	1.46066496133724	high
GSM2529269	6.10684931506849	0	6.203367	4.776097	4.425564	4.906919	2.207711	5.617816	3.347222	1.07346718035807	high
GSM2529270	6.20821917808219	0	2.1235003	4.0245127	4.8957903	4.2974353	1.1872514	5.6013055	2.4520934	1.04092642104364	high
GSM2529271	6.20547945205479	0	2.4005705	4.6094556	3.7701583	3.7012265	1.0985722	3.7285721	1.6085608	0.290643554482592	low
GSM2529272	6.18904109589041	0	4.2959784	5.0787267	3.8448122	4.0356588	0.6373193	6.0092215	1.3902379	0.357437396202444	low
GSM2529273	6.13150684931507	1	0.6278174	3.4301779	4.4950535	5.227999	1.3231908	6.0779239	1.8386401	1.65330107291617	high
GSM2529274	6.16438356164384	0	2.267122	5.297323	5.230896	4.527717	2.354203	6.104506	2.547171	0.479062279171816	low
GSM2529275	6.17808219178082	0	10.5308428	2.0864636	3.4944836	6.71622	1.4082503	5.0640832	2.2234357	1.84119155323562	high
GSM2529276	6.12328767123288	0	2.0712001	4.4269333	3.3072279	4.0506179	1.5786132	5.3704457	1.8088967	0.716995296311329	low
GSM2529277	6.12876712328767	0	1.2165031	3.4773988	3.9036215	4.3684714	1.3530339	3.5210286	1.4029306	0.455707186005214	low
GSM2529278	6.12054794520548	0	2.737427	5.115719	5.24027	4.599264	2.446978	6.155137	3.778766	1.57451877221465	high
GSM2529279	6.10958904109589	0	2.202459	4.659236	4.776498	4.754853	2.500819	5.413042	2.986972	0.985967019069376	high
GSM2529280	6.1041095890411	0	2.4551316	4.773509	5.1878853	3.8796878	1.4966391	5.9201887	2.5723434	0.608759824891976	low
GSM2529281	6.10958904109589	0	1.511055	6.316625	5.985076	4.236675	1.800276	7.03595	3.085907	0.62478020005813	low
GSM2529282	6.09041095890411	0	2.032457	4.722588	3.85462	4.35368	2.924378	3.909996	2.52279	0.462432165710816	low
GSM2529283	4.46301369863014	1	0.4512195	4.9701169	4.8960735	4.1234531	1.0770759	5.6589349	2.2542715	0.765996783865783	low
GSM2529284	6.09041095890411	0	2.191248	5.170768	5.977182	4.375615	1.810226	6.058917	3.954789	1.63533241838672	high
GSM2529285	6.09315068493151	0	1.6878686	4.1908842	4.0275069	4.2913123	1.0462981	4.3993587	2.2629948	0.973057760949471	high
GSM2529286	6.07123287671233	0	1.2533771	5.9206953	4.5554379	3.8774271	1.3842581	7.1729493	1.6994379	0.390930401542407	low
GSM2529287	6.03287671232877	0	9.5539438	3.5648812	4.622269	8.3630354	3.1440456	5.6639073	1.8840647	0.613241612579764	low
GSM2529288	6.08219178082192	0	2.8231181	3.4975617	5.4683745	5.7528446	1.6673407	4.6088783	1.4263007	0.369555091658811	low
GSM2529289	5.99452054794521	0	3.9632799	4.3884574	3.1581727	4.1286686	0.7759841	4.714424	2.3394145	1.14787584733825	high
GSM2529290	6.00547945205479	0	0.2940088	5.1016435	3.028755	4.0100247	0.598597	3.5802297	1.7915732	0.715688994883157	low
GSM2529291	6.05205479452055	0	2.6085644	2.8906901	4.7518186	6.2555903	1.1602985	4.4064517	1.643345	1.1287184536063	high
GSM2529292	5.7972602739726	0	1.9228839	4.4265443	2.1493512	4.3413402	1.4154908	5.4444407	1.1455661	0.778935398742957	low
GSM2529293	5.89315068493151	0	1.8998664	4.697573	3.6247315	4.1814875	1.7687988	4.197745	1.7399312	0.387343046034541	low
GSM2529294	5.91232876712329	0	4.153921	5.00785	4.750778	4.817162	2.108012	5.99102	2.838737	0.785267235544079	low
GSM2529295	5.86301369863014	0	1.9148677	4.2122948	4.0326603	4.1289536	1.1280271	5.3985173	2.6468375	1.60243453685562	high
GSM2529296	5.82465753424658	0	3.428849	3.377641	4.39433	4.714242	2.266524	6.110968	3.773053	4.35231249890325	high
GSM2529297	5.72054794520548	0	1.657772	4.7874535	4.5561832	3.8429911	1.0865365	5.5774526	3.1924237	1.72393076519332	high
GSM2529298	5.75890410958904	0	2.0297315	4.6030707	5.0561802	4.3652533	1.8703844	6.7698706	1.9355665	0.519051341861427	low
GSM2529299	5.78356164383562	0	1.2593176	5.4118051	5.4345985	4.2185707	1.1001864	7.5899407	1.918309	0.563699837402271	low
GSM2529300	5.67123287671233	0	1.070323	5.262447	4.0933848	3.892877	0.6194588	4.777823	2.263336	0.773471777113343	low
GSM2529301	5.74520547945205	0	5.452781	3.452469	4.264934	5.745996	2.428584	5.166067	3.005168	1.714415615262	high
GSM2529302	5.73698630136986	0	0.5006116	3.2508411	3.7467531	3.7771308	0.9994355	5.1665997	1.7345682	1.15007423551859	high
GSM2529303	4.26575342465753	1	1.0028127	3.1861356	4.2754432	4.9021829	0.5736139	5.1377398	2.3792668	2.90643742481134	high
GSM2529304	5.64657534246575	0	0.8728552	5.2700518	3.2432709	3.9314291	1.1725681	4.1373058	2.4963057	1.00246301332502	high
GSM2529305	2.95068493150685	1	1.5352308	4.9728902	3.5422311	3.6819154	1.2577356	3.5423687	1.5246235	0.261455447148145	low
GSM2529306	5.64383561643836	0	0.6076771	2.6572359	4.1993575	5.1802285	1.3796035	5.2742994	2.0549308	2.41495001964094	high
GSM2529307	5.60821917808219	0	7.085251	5.13993	5.763007	6.981126	2.231488	5.703162	3.331968	1.01211995586386	high
GSM2529308	5.62739726027397	0	0.5590004	4.3694674	4.5970597	4.0250211	1.041871	5.0069658	2.6474779	1.29244628853275	high
GSM2529309	5.60821917808219	0	1.9747259	4.3009208	6.0867572	4.1330097	1.1611021	6.7026414	2.0463742	0.488255357535428	low
GSM2529310	5.6027397260274	0	1.5726396	4.3354938	4.4055371	6.1961902	2.1786616	5.4711951	1.723874	0.848623488889741	low
GSM2529311	5.56712328767123	0	5.1316365	4.2441716	4.8207034	4.0180674	1.561249	5.4449346	2.7494638	0.629754822432088	low
GSM2529312	5.72328767123288	0	2.744547	3.88842	4.159088	4.360204	2.202646	4.615301	2.860987	1.09779241778432	high
GSM2529313	5.74794520547945	0	5.7344586	3.2238422	3.5503136	4.9136375	0.6072023	5.6063015	1.5268621	0.957707698715828	high
GSM2529314	4.27671232876712	1	3.2736923	3.559271	4.8820052	5.0886874	1.3354088	4.2123084	2.6221345	1.09678534090711	high
GSM2529315	5.54794520547945	0	0.6661541	3.542792	2.769506	4.4988282	1.4487008	4.2101873	1.4472991	1.00934521470595	high
GSM2529316	5.56986301369863	0	1.698063	4.378192	6.056636	4.681688	2.093643	5.62581	2.847948	0.70732458776062	low
GSM2529317	5.6027397260274	0	10.293622	3.204209	3.358965	8.826577	2.423736	8.387838	2.410517	5.90184051272259	high
GSM2529318	5.13698630136986	1	2.909912	3.826628	5.071766	4.722413	2.754048	5.502556	3.247404	1.25903858600432	high
GSM2529319	2.71780821917808	1	0.836037283	4.06561479	3.951376636	4.520586955	0.501054609	8.750381461	2.392649098	5.79803425687047	high
GSM2529320	5.47671232876712	0	0.9203422	3.2238429	3.7425246	4.0934398	1.1091987	4.5315643	2.0714271	1.38519979292696	high
GSM2529321	5.48493150684931	0	2.4041665	3.3815766	3.7714615	4.2824234	0.5017021	5.7006636	2.1780602	2.1160351094877	high
GSM2529322	5.49041095890411	0	0.3790205	4.7537466	3.0742529	3.1213216	0.3916657	5.8441321	1.5640495	0.888953386727801	low
GSM2529323	5.43561643835616	0	0.7075885	3.9409087	5.4748743	3.6128402	1.4784968	5.1740977	3.5276173	1.78741459022193	high
GSM2529324	5.43287671232877	0	1.0449051	3.6268876	4.1427761	4.1948687	1.419069	4.5875761	1.8692688	0.75646194637764	low
GSM2529325	5.38082191780822	0	1.1382989	4.9292372	3.9329249	4.0498844	1.5142744	4.7231901	2.6691034	1.02704460619329	high
GSM2529326	5.33972602739726	0	5.540542	4.83483	5.319466	6.081242	2.559697	6.53464	2.978392	0.961375425426889	high
GSM2529327	5.33972602739726	0	0.5422806	6.1439992	4.5686396	3.3492449	2.396057	5.8194182	2.4543168	0.319657235713323	low
GSM2529328	5.31506849315068	0	4.5673241	3.0351957	2.3758837	4.5576047	1.2802479	3.0074742	1.4456505	0.64118070939596	low
GSM2529329	2.2958904109589	1	0.3337119	4.2385865	2.2295529	4.4362476	2.4740611	5.6218308	1.7836656	1.378639407207	high
GSM2529330	5.2958904109589	0	0.5189237	3.444578	2.8279945	4.2164852	0.4144267	3.2381616	2.2431153	2.31086310057819	high
GSM2529331	5.26575342465753	0	2.1454768	4.509731	4.7183584	4.3313207	1.3461964	5.1328928	2.6917763	0.992148600054267	high
GSM2529332	5.3041095890411	0	0.8831872	4.1956734	3.0031884	4.0117724	1.5721682	3.9458433	2.4565551	1.34965597020345	high
GSM2529333	5.26301369863014	0	0.6803701	4.7297673	3.7259656	3.5812539	0.443771	6.2509909	1.9350442	1.20205237965387	high
GSM2529334	5.24657534246575	0	1.8603468	4.5610279	3.3414485	3.9613358	1.0263175	4.7183627	1.7575865	0.66097849618156	low
GSM2529335	4.36164383561644	1	1.732977	5.990329	4.868878	4.50241	2.093199	5.930628	2.958012	0.727991039560567	low
GSM2529336	4.96164383561644	1	2.8234301	3.2755987	3.7755162	4.4135648	0.9268601	5.2137963	2.7783143	2.89962508262016	high
GSM2529337	4.98082191780822	0	3.8072273	4.9253645	4.0297319	3.5913081	1.6774864	5.3234314	2.5062403	0.5224973750127	low
GSM2529338	4.84383561643836	0	1.5072663	3.6419945	3.6791747	5.1562967	1.4811644	7.2886738	2.6445596	5.27510408544062	high
GSM2529339	5.03835616438356	0	0.8391779	5.0430084	4.3499201	3.8396841	0.559021	4.9736804	2.033066	0.65675779424931	low
GSM2529340	5.05479452054795	0	0.4756796	4.866033	3.5473138	4.1492005	1.1234582	4.1092995	1.7170612	0.561050779613704	low
GSM2529341	5.03561643835616	0	1.5960954	4.431205	4.1116179	4.6989118	1.0894794	4.8929485	1.6973324	0.659698640571519	low
GSM2529342	4.97534246575342	0	7.2826624	4.6699514	3.8322711	3.9985606	0.5410829	5.8381206	1.6103094	0.324265885336352	low
GSM2529343	4.87945205479452	0	4.6595233	3.5374159	5.1233973	4.1272628	1.0931177	4.8749856	1.559732	0.261693109431136	low
GSM2529344	4.84383561643836	0	1.7355959	4.2870854	4.3886227	4.2745963	1.3631947	5.0317375	2.4667068	1.00909287453051	high
GSM2529345	4.8	0	1.845273	4.046103	5.315911	4.316569	2.481688	6.109348	2.988797	1.06020630923989	high
GSM2529346	4.74794520547945	0	2.556978	6.34758	5.446289	4.394967	2.365391	9.366119	2.839855	0.840320300961429	low
GSM2529347	4.7972602739726	0	4.7720402	4.4576581	3.7454772	4.0293744	1.8195325	5.5336027	2.136793	0.506939583513041	low
GSM2529348	4.66849315068493	0	4.7857222	5.6812784	2.99786	4.1123349	2.1529307	4.5343348	1.5179073	0.170054613159931	low
GSM2529349	4.66575342465753	0	1.6380192	1.6979142	2.8688344	3.7701961	0.5081263	4.6463796	1.4701476	2.07319034891113	high
GSM2529350	4.66575342465753	0	2.0625861	3.1481132	2.989046	4.3649867	0.6274968	5.6286476	1.4137178	1.58064075641341	high
GSM2529351	4.66849315068493	0	1.480006	3.4390322	3.9749377	3.8833588	1.2921718	4.8365052	1.6939004	0.687483391089072	low
GSM2529352	4.66849315068493	0	0.5625424	5.0467086	5.3616127	4.0226545	1.1037396	5.225985	2.0073484	0.398952343266245	low
GSM2529353	4.67123287671233	0	1.8959932	4.8716832	5.4296608	3.9953951	1.1407997	5.4370257	2.8626885	0.799330211811271	low
GSM2529354	4.72328767123288	0	2.7353568	3.4377188	5.4691728	5.3143305	2.4559282	4.5930064	2.432039	0.630847111600266	low
GSM2529355	4.63561643835616	0	0.9091705	4.1279462	3.1092541	3.6030625	1.2396772	4.4514635	1.8413143	0.805593564507213	low
GSM2529356	4.61369863013699	0	2.9249125	3.2834109	5.1424266	4.206069	2.0139839	4.9039461	1.4093434	0.234192452771261	low
GSM2529357	4.58904109589041	0	2.692721	4.824679	4.542	4.769899	2.175716	5.447269	3.484246	1.77245542973174	high
GSM2529358	4.57260273972603	0	0.2605027	5.2748574	3.1487605	3.7542138	0.676553	4.191565	1.5178122	0.507964244219894	low
GSM2529359	4.55616438356164	0	1.1413115	2.3086391	3.5285212	3.6763901	0.3830689	6.7354103	1.887709	3.50591464395421	high
GSM2529360	4.53424657534247	0	4.158943	4.822334	5.14274	4.572422	2.525278	5.492043	3.575051	0.981702480149137	high
GSM2529361	4.23835616438356	1	1.1786343	3.2888913	4.1197046	4.8140384	1.5658122	5.0097354	1.8840853	1.1583238533074	high
GSM2529362	4.47945205479452	0	2.0097829	2.5747644	4.3267166	3.8968302	1.0901417	4.6442789	1.8982318	0.946396829210414	low
GSM2529363	4.41643835616438	0	0.7497823	2.9597981	3.7638078	4.2143709	0.8571707	4.090859	2.6477956	2.7824867930898	high
GSM2529364	4.3972602739726	0	1.3862792	3.5048235	4.753121	4.4433254	1.2371027	6.1851495	1.8116549	0.981724399839057	high
GSM2529365	4.38356164383562	0	2.723859	5.095742	4.725791	4.650368	1.879795	5.949123	2.9802	1.10285784021437	high
GSM2529366	4.37260273972603	0	0.7467856	5.0247819	3.7036688	4.5123776	1.8999218	4.3566522	2.304639	0.764567860755984	low
GSM2529367	4.51506849315069	0	3.2461695	4.4000156	5.0376648	3.8851342	1.6984161	6.1424659	2.4927248	0.606172033480916	low
GSM2529368	4.51506849315069	0	1.2282745	4.0273672	4.6808937	3.773877	1.382013	5.1655378	2.9860117	1.47975289576436	high
GSM2529369	0.632876712328767	1	0.7281217	4.83965	4.801072	3.4589674	1.0859364	6.3722365	1.9756506	0.573626124442458	low
GSM2529370	4.31780821917808	0	0.9787122	4.9973292	3.5298695	7.4993476	1.2496019	6.9343586	1.4803272	2.90896269796786	high
GSM2529371	4.33698630136986	0	0.4287449	3.4293094	3.9332399	3.3154904	0.9866351	5.2950198	1.7480086	0.883461043963231	low
GSM2529372	4.3013698630137	0	1.272991	3.0516145	5.5446134	5.2504142	1.1735533	6.1424374	1.8809442	1.23560583490585	high
GSM2529373	4.2958904109589	0	2.5319	3.918343	5.421464	5.726365	2.075394	5.087424	2.719398	1.12992475736287	high
GSM2529374	4.23835616438356	0	2.683227	5.897413	4.832784	4.19773	2.515472	6.828599	3.048164	0.69739272501568	low
GSM2529375	4.49315068493151	0	2.4499378	3.4453317	4.5627747	3.8442393	0.7912998	5.7492925	2.8414184	2.11050248091314	high
GSM2529376	1.83561643835616	1	0.4945176	4.5039712	5.3727747	3.9828491	1.0704264	6.9641238	2.1553561	0.898265933150279	low
GSM2529377	4.32602739726027	0	1.1416754	1.6310894	6.6857157	4.0279139	1.1168292	3.3620078	3.01367	1.18685399045093	high
GSM2529378	4.22739726027397	0	1.500745	3.44185	5.894636	5.10172	2.274667	6.249588	3.037234	1.72926912273652	high
GSM2529379	1.75616438356164	1	2.568259	4.025816	4.33072	4.624011	2.254679	5.314353	2.991747	1.47185666543899	high
GSM2529380	4.05753424657534	0	2.374161	4.101832	4.078582	5.41115	1.799639	7.133171	3.029265	4.44993661274554	high
GSM2529381	4.05753424657534	0	0.9798507	4.1838611	3.9639985	4.5957801	1.3022637	4.6361826	1.5940128	0.634578460713977	low
GSM2529382	3.80821917808219	0	0.8140121	2.923248	5.9506468	3.7888701	1.7339838	5.5470392	2.2256234	0.637638093874556	low
GSM2529383	3.78356164383562	0	4.7386052	2.7274512	2.3282921	5.3781524	0.5472447	3.1647605	1.2333797	1.10210751335794	high
GSM2529384	3.70684931506849	0	3.552531	4.682183	5.657415	4.656948	2.29553	5.954799	3.093719	0.723614014994775	low
GSM2529385	4.15342465753425	0	2.007057	4.027551	4.258268	4.835677	2.178146	5.201294	2.622176	1.25200064779599	high
GSM2529386	4.15342465753425	0	0.9544803	6.0184906	3.1645684	3.7695848	1.096614	5.2232421	1.6377889	0.435652455970381	low
GSM2529387	4.26849315068493	0	1.0348109	2.6106855	4.9080908	3.9207717	1.286623	4.9782199	2.8930135	2.24017690316262	high
GSM2529388	4.09315068493151	0	0.4757943	3.8301499	2.8771302	3.6760382	0.2938316	7.0992493	1.3627204	1.99572485032291	high
GSM2529389	4.06027397260274	0	1.1184919	2.9822854	3.7812835	3.7415102	1.3871571	4.8230072	2.296045	1.52749275369402	high
GSM2529390	4.0986301369863	0	0.7914999	6.3031347	4.4807408	3.6785164	1.2360605	5.1911711	1.8510384	0.251166722475429	low
GSM2529391	3.9041095890411	0	0.4978271	3.6222835	3.2776887	3.8609962	1.6917518	3.5482182	1.877893	0.729121098615435	low
GSM2529392	3.94520547945205	0	3.622048	5.050389	5.137668	4.289006	2.605941	6.343285	3.467273	0.961454180257597	high
GSM2529393	3.93972602739726	0	0.6016266	6.0432404	3.7400453	3.5472802	1.194136	6.6910204	2.2690177	0.850052841000184	low
GSM2529394	3.88219178082192	0	1.1197487	3.9139189	3.0896703	4.1664138	1.8473066	2.6303674	1.5634549	0.39638444557928	low
GSM2529395	3.8958904109589	0	3.363269	4.805426	5.982794	4.650368	2.210145	6.060468	3.563478	1.02801102722137	high
GSM2529396	3.88219178082192	0	2.01313	4.407747	3.61349	4.893162	2.679932	7.026616	2.579351	1.89493901875712	high
GSM2529397	3.82739726027397	0	0.5801011	4.7648499	3.6784008	4.0829166	0.6488096	5.5243633	1.2370422	0.57927126012808	low
GSM2529398	3.78904109589041	0	2.149865	4.833436	4.719479	4.22797	2.68059	6.362457	2.737409	0.736038878219327	low
GSM2529399	3.78630136986301	0	8.461726	4.937072	4.488664	7.390045	2.552939	5.027997	2.696312	0.728607298287431	low
GSM2529400	3.76986301369863	0	0.9911691	3.4069463	3.3259506	4.0997346	1.5581865	4.266587	1.9847164	1.11281506105242	high
GSM2529401	3.73424657534247	0	0.3924155	4.0436402	4.2463207	3.8569722	1.3395659	4.9017018	2.4889384	1.22004222022812	high
GSM2529402	3.71232876712329	0	2.7145	5.059984	4.540722	4.079651	2.165814	5.609941	3.104282	0.900851111728004	low
GSM2529403	3.71232876712329	0	5.0948459	3.7689088	4.6023386	3.9934357	1.8203589	4.5300643	1.5663446	0.186942204628953	low
GSM2529404	3.73424657534247	0	0.5778088	2.8797792	5.0695415	3.7481576	1.0948532	4.9735138	3.2707945	2.92452242759127	high
GSM2529405	3.78904109589041	0	1.3720726	6.8640573	4.3847657	3.9922218	1.1374259	5.9360161	2.5510677	0.546396090935355	low
GSM2529406	3.72876712328767	0	1.2056879	3.8691739	3.9339594	3.8537668	1.0001549	4.8676053	2.2642702	1.19915941681593	high
GSM2529407	3.11232876712329	1	1.770182	3.928418	4.173096	4.465768	2.401576	4.859628	3.22557	1.82200360820145	high
GSM2529408	3.59178082191781	0	0.3619754	4.116044	4.0821204	3.3913964	1.4415497	4.4336511	2.2074673	0.693548068577774	low
GSM2529409	3.58904109589041	0	0.6701134	4.8118065	4.3895375	4.1506437	0.9100673	4.7500492	1.811944	0.54193528048216	low
GSM2529410	3.55616438356164	0	0.98858	3.7407176	4.8881171	3.6678648	1.0614772	4.9851764	3.2110628	2.00374575567492	high
GSM2529411	3.56712328767123	0	1.1335809	3.5469741	4.1243036	3.9175778	1.1575016	5.0315053	2.0475787	1.02927247278899	high
GSM2529412	3.55342465753425	0	0.6570416	3.7653386	3.7306482	5.1309089	1.3574366	4.5681959	1.8331249	1.28527036972675	high
GSM2529413	3.51780821917808	0	1.7977479	5.2000388	3.9045863	4.7264862	0.556146	7.5907246	1.5508514	1.15552878036879	high
GSM2529414	3.4958904109589	0	4.1906482	3.573772	4.7651526	4.2566367	1.0041784	5.020844	1.9918574	0.555955996665851	low
GSM2529415	3.58904109589041	0	1.9426771	4.7144138	3.3613512	4.1023684	1.1879178	3.9677233	2.1701126	0.74028916356805	low
GSM2529416	3.56986301369863	0	3.383928	3.39836	4.309066	4.711485	2.122804	5.44112	3.198937	2.28806168181746	high
GSM2529417	3.53150684931507	0	0.7156281	2.0860782	5.2213091	3.9983553	1.8489085	4.5940384	1.4698523	0.473614030488223	low
GSM2529418	3.56986301369863	0	1.1286325	3.1600079	4.2659756	4.6479464	2.0082186	3.9478157	1.5030779	0.475331666298078	low
GSM2529419	3.35890410958904	0	1.1950374	3.5466894	3.9614392	4.3004488	1.664778	5.541224	2.200679	1.38988607249156	high
GSM2529420	3.22465753424658	0	4.82219	7.170968	4.164301	4.741325	1.929516	6.137027	2.730917	0.396989333964015	low
GSM2529421	3.44383561643836	0	2.890729	5.100685	5.114275	4.342029	2.821075	5.446242	2.93295	0.470062525678317	low
GSM2529422	3.37808219178082	0	4.2863817	4.6463515	5.3156531	3.7788164	1.1803689	5.3314965	3.0273525	0.661348756950735	low
GSM2529423	3.57534246575342	0	1.3595598	3.9237401	5.4768687	4.3094324	1.6275509	5.3448267	2.5057145	0.785077956763665	low
GSM2529424	3.3972602739726	0	0.6981636	3.0479021	3.0866945	3.6460365	1.2460266	3.4920596	1.7048901	0.867980090190034	low
GSM2529425	3.43561643835616	0	1.0178545	3.9394823	4.2964497	4.3104125	1.2253475	4.7368494	2.6331841	1.54648466920762	high
GSM2529426	3.38356164383562	0	3.8738908	3.8389955	4.2472426	4.062974	1.9313161	4.992751	1.952144	0.412840130024118	low
GSM2529427	3.32054794520548	0	1.197918	3.5916775	3.9172564	3.5547512	1.3020443	5.1560998	1.6322523	0.625379482699844	low
GSM2529428	3.32054794520548	0	0.5712909	6.4619652	3.6404224	3.8952557	1.5101997	6.6305755	1.879917	0.522079948382373	low
GSM2529429	3.30684931506849	0	1.7333458	5.8287959	4.4847088	3.6950847	0.8516224	5.2920153	2.6466221	0.671890736888168	low
GSM2529430	3.3041095890411	0	0.5819393	3.598724	3.1051164	4.4660929	0.8924797	6.3031112	2.0575424	3.31462953901483	high
GSM2529431	3.26027397260274	0	4.314983	6.109656	5.145883	3.976938	3.054846	5.926398	2.903784	0.225273182602471	low
GSM2529432	3.38356164383562	0	1.3217592	5.4381246	5.1309472	3.3255361	1.0758511	6.1339635	2.1768966	0.394371389797572	low
GSM2529433	3.22465753424658	0	1.4060348	3.6586695	3.4262325	4.4806072	0.7640493	8.241558	2.1047495	4.60456889898087	high
GSM2529434	2.36438356164384	0	4.3538663	4.0825123	4.1525283	4.6241394	1.839086	5.4597854	2.042016	0.580138622188771	low
GSM2529435	3.26027397260274	0	2.3026854	3.8624481	3.6339192	3.8910635	1.4896613	4.0234912	1.4298319	0.349794378040599	low
GSM2529436	3.18904109589041	0	1.2785845	2.6567663	4.1670956	3.8370534	1.0964665	5.9342001	1.1935599	0.763225638605484	low
GSM2529437	3.23013698630137	0	3.277303	3.767447	4.018587	5.017875	2.124571	5.477314	3.386513	3.12819610304067	high
GSM2529438	3.17260273972603	0	0.9535945	3.4986994	2.4160466	4.1776724	1.406874	3.9743406	2.784026	3.52408255306325	high
GSM2529439	3.16986301369863	0	3.7858764	3.2082002	3.3154803	4.2144448	0.6420943	5.9386519	2.0136419	1.88393992036466	high
GSM2529440	3.11506849315069	0	0.86195	4.5129011	4.2725343	5.0716334	1.0157567	4.933889	2.2476161	1.35848775024643	high
GSM2529441	3.13150684931507	0	2.5199189	3.1179465	4.7324059	3.7440828	1.4212057	4.8561058	2.3457341	0.811222899651488	low
GSM2529442	3.12876712328767	0	3.340515	4.123068	4.694051	4.924536	2.107794	5.813231	3.065986	1.56973753309651	high
GSM2529443	2.99452054794521	0	1.361228	4.769857	3.536915	4.89466	1.931447	5.650051	3.275135	3.40595711576529	high
GSM2529444	1.54794520547945	1	0.5517112	2.7759754	3.5828014	4.0278803	1.2452084	5.8279176	1.8501645	1.96044878308544	high
GSM2529445	2.95890410958904	0	0.5989683	4.742923	4.9528097	4.1166232	0.9818591	5.8377069	2.9301091	1.65873716082743	high
GSM2529446	2.81369863013699	0	2.853418	4.521582	5.220909	4.272299	2.344335	5.714102	3.539683	1.26287822196752	high
GSM2529447	2.82739726027397	0	0.9868072	4.0743814	4.3455864	3.8000179	1.0401997	4.9724989	2.2590686	0.945062721564597	low
GSM2529448	2.75616438356164	0	2.6392114	5.3287535	4.3545746	3.5089185	1.6307982	4.5698019	2.1003338	0.252733017121504	low
GSM2529449	2.75068493150685	0	1.458161	4.372636	5.113964	4.265421	2.183419	5.73244	2.865519	0.957443171146544	high
GSM2529450	2.68767123287671	0	1.0270264	2.9974309	3.6632629	3.9551824	1.8947829	3.7846242	1.991736	0.820873641380174	low
GSM2529451	2.65479452054795	0	2.7391606	4.1349414	6.0153832	3.7186528	1.1708553	5.0131221	3.119763	0.731871629485914	low
GSM2529452	2.65479452054795	0	0.6559539	3.2890525	2.9233707	3.8160374	1.6269711	8.2062847	1.2243594	1.74205091460999	high
GSM2529453	2.90958904109589	0	0.8159785	4.9273627	4.4939278	3.9380888	1.8602497	5.4339455	1.4754532	0.269878670645295	low
GSM2529454	2.67945205479452	0	2.568259	5.434954	4.597113	4.900781	1.793028	5.799173	4.041766	3.20740891083483	high
GSM2529455	2.61369863013699	0	1.2394544	3.4971169	4.5707594	3.9087335	1.6701646	6.4449439	1.7411715	0.753698652928024	low
GSM2529456	2.61095890410959	0	1.277753	4.4824664	4.385963	3.3700309	1.9409176	4.583298	1.9358502	0.302879602936867	low
GSM2529457	2.56164383561644	0	1.541655	5.30685	4.862037	4.606916	2.401141	5.026552	2.25821	0.359719267776899	low
GSM2529458	2.42191780821918	0	0.8193962	3.9787639	3.8330896	3.6926426	1.2766946	4.0940922	1.757255	0.537823134895449	low
GSM2529459	2.47671232876712	0	3.542013	4.372636	3.792477	5.225097	2.344335	4.074667	3.034026	1.29102130026185	high
GSM2529460	2.38082191780822	0	0.8356281	5.4797788	4.0073105	4.7128782	1.5927528	7.6446896	1.9582148	1.15834706081604	high
GSM2529461	2.35068493150685	0	2.0635278	5.1855763	3.6371592	3.8885543	0.9946629	6.16324	1.8368234	0.694735183764819	low
GSM2529462	2.36164383561644	0	1.617558	5.155786	5.764944	4.409158	2.428364	5.937697	2.806822	0.502939198171317	low
GSM2529463	2.29315068493151	0	1.0274559	3.5011835	4.5213344	4.4753097	0.9124165	6.364271	2.6139183	2.99466130379205	high
GSM2529464	6.6986301369863	0	0.7727513	4.5041345	4.529387	4.3239537	0.6744855	5.3171774	2.4000566	1.35199266413363	high
GSM2529465	6.72054794520548	0	2.623889	4.866238	5.213582	5.004607	2.260199	6.01775	2.731599	0.782467663561269	low
GSM2529466	5.39178082191781	1	1.4919649	3.6539266	4.8106004	5.1924414	1.6401181	4.6802339	1.8167799	0.686895122346529	low
GSM2529467	0.473972602739726	1	0.8327033	3.0009561	2.4157991	4.1065173	0.6155023	5.5127371	1.4341377	2.3221240831726	high
GSM2529468	6.66575342465753	0	1.511478	2.8903401	3.5377867	5.0141515	1.5695387	4.8987935	2.1340511	2.2035722798496	high
GSM2529469	6.66849315068493	0	1.3804236	3.5302656	3.2725171	4.0861684	1.2959392	4.2369202	2.5275814	1.89086391494781	high
GSM2529470	6.64657534246575	0	1.996988	4.37994	4.493722	4.221205	2.353546	5.021326	3.078603	1.08414571412262	high
GSM2529471	5.96986301369863	1	4.3389037	3.1510125	3.3740454	4.1131058	1.5414248	3.3075712	2.3066283	0.778590403040197	low
GSM2529472	6.60547945205479	0	1.461814	3.1917584	5.2554103	4.208882	1.1377747	5.196143	2.1349123	0.873356354267769	low
GSM2529473	6.6027397260274	0	3.4211009	3.4673771	4.650081	4.3147265	2.0741884	5.3849729	1.9148156	0.475448857730094	low
GSM2529474	6.5972602739726	1	1.4476864	6.4719515	3.0958737	3.6020821	1.2719608	5.8902102	1.7667552	0.417296431434709	low
GSM2529475	6.62191780821918	0	2.44303	4.272399	5.352757	4.760458	2.322607	6.468776	3.021792	1.25425300384156	high
GSM2529476	6.62739726027397	0	1.899383	4.332812	4.312848	4.22154	1.86882	5.280657	3.02202	1.47845241697582	high
GSM2529477	6.60547945205479	0	0.8916722	4.1313019	3.6738423	5.6193	0.8707593	5.2113565	1.5565258	1.46181104734003	high
GSM2529478	3.41917808219178	1	5.0435898	4.7468891	3.853571	4.2699326	1.9355691	5.3533412	2.6613053	0.691670854691487	low
GSM2529479	6.58082191780822	0	2.274282	4.294575	4.39393	4.745956	2.344555	5.386644	2.735183	1.08947078807096	high
GSM2529480	6.53972602739726	0	4.0234276	3.2364151	4.1106074	3.6834105	0.8900009	4.3897315	2.1601289	0.718761648837374	low
GSM2529481	6.55068493150685	0	4.0070882	3.7739556	4.334795	4.2586092	1.0881817	5.0252435	1.8389764	0.535934098143767	low
GSM2529482	6.54520547945206	0	4.1572248	3.4778704	3.8687192	4.2890066	1.8063228	4.4500585	2.2072386	0.678099408384072	low
GSM2529483	6.56164383561644	0	1.0111872	5.1211342	3.0787056	3.8510964	2.4729561	7.211545	1.3663344	0.50165893087467	low
GSM2529484	4.45753424657534	1	1.6987139	3.0037968	3.9051637	4.499911	1.2440505	4.9333047	1.6455956	1.02148180892066	high
GSM2529485	6.56712328767123	0	1.087704	3.9813057	3.1791879	4.6265107	1.5392467	4.7149574	1.8360036	1.13457677648019	high
GSM2529486	5.42465753424658	1	1.2877193	3.6776541	4.8766678	5.4027859	2.3184561	4.7378064	1.9340367	0.649740214005363	low
GSM2529487	3.89041095890411	1	4.315341	3.431961	4.318534	5.546395	1.789852	6.109348	2.900626	2.74208311695481	high
GSM2529488	6.5041095890411	0	0.9940256	5.3079753	3.1501737	3.8088264	0.7225248	5.8902814	1.888363	1.01329903746409	high
GSM2529489	6.5041095890411	0	0.7779349	4.2448508	5.1784121	3.9880751	1.0966178	5.1202799	1.8528371	0.468920032476648	low
GSM2529490	6.5013698630137	0	1.3746738	2.8019499	3.9356577	4.1934456	1.7357742	4.8182374	1.3253284	0.598908479251688	low
GSM2529491	6.5013698630137	0	4.4240932	4.0433764	3.7823826	3.6770982	1.4184713	4.2512393	2.4069548	0.576509240535109	low
GSM2529492	3.93150684931507	1	0.3206369	3.267604	3.9457349	4.4346362	0.7248962	4.9641461	2.7961367	4.06472201830444	high
GSM2529493	6.48767123287671	0	2.7174732	7.3040124	3.3215659	3.5722475	1.0398069	4.6350516	2.3801438	0.319991712004993	low
GSM2529494	2.96164383561644	1	1.349537	2.9700513	3.6459853	3.8226224	1.4961602	3.9665376	2.2595294	1.19714973051123	high
GSM2529495	6.48219178082192	0	0.213495	3.1588589	2.2217562	4.2788149	0.3026314	3.1687647	2.231203	3.64433085539675	high
GSM2529496	6.43287671232877	0	1.2285385	5.4187218	3.8826627	4.2923592	0.7916909	3.7957051	1.8474997	0.439783832333028	low
GSM2529497	6.53150684931507	0	7.901483	4.046398	4.294748	6.10671	1.655155	5.137498	3.115828	1.59837681665147	high
GSM2529498	6.41643835616438	0	2.609634	3.6065124	3.8400788	3.8767545	1.5418191	5.4724282	1.6398393	0.589916229917206	low
GSM2529499	6.38904109589041	0	0.447149	4.583437	5.2536693	3.8349075	1.1513567	5.5559744	2.3881175	0.729943706314117	low
GSM2529500	6.38904109589041	0	4.3561528	3.6453874	4.4242269	4.4685039	1.0284802	4.3661913	1.8585195	0.486901670188273	low
GSM2529501	6.36712328767123	0	0.988808	2.6490705	3.8837463	3.7291838	1.2771106	5.2152255	2.0923379	1.59633492942742	high
GSM2529502	6.35342465753425	0	1.5977568	3.0930972	4.5281535	4.1671287	1.0789253	5.3003684	1.9850607	1.09388509272316	high
GSM2529503	6.33424657534247	0	8.1681525	3.705279	4.1883129	6.4405426	1.2041006	5.9383144	1.4665646	0.620513763488143	low
GSM2529504	6.2986301369863	0	5.722329	4.703337	4.3607154	4.0204205	1.6060538	5.6612018	1.3856824	0.165637888840815	low
GSM2529505	6.25753424657534	0	2.224105	5.239426	5.166985	4.537481	2.132507	5.808073	3.451569	1.22572354481856	high
GSM2529506	6.27671232876712	0	2.2875828	3.9520171	3.3275482	4.2404487	0.7727643	5.4787387	2.8635419	3.42721939402595	high
GSM2529507	6.24383561643836	0	1.459648	3.9606525	3.7897257	3.7364998	1.3746649	4.3034218	1.5629679	0.430641048049678	low
GSM2529508	6.25479452054795	0	0.5570718	4.2746865	3.1064683	4.3674661	1.4362996	4.3802724	1.2802458	0.571546511959742	low
GSM2529509	6.25479452054795	0	1.2422674	3.8341459	3.4642171	4.0079357	0.6605399	4.2438474	1.9169997	1.08588443729801	high
GSM2529510	6.25205479452055	0	0.205825	3.8169497	3.7067613	3.370741	1.9884942	5.0432859	1.3906117	0.403092118533986	low
GSM2529511	6.23835616438356	0	0.7461838	4.3745771	4.2901853	3.660871	1.1399954	6.4597428	1.4288062	0.544667460867366	low
GSM2529512	1.0958904109589	1	0.50829313	4.50430588	1.50726822	3.13173047	0.93621747	5.80968516	1.6237634	1.63253921099467	high
GSM2529513	2.52054794520548	1	2.0777873	5.5869903	5.1190729	3.7869326	1.4741948	8.4291585	2.2165867	0.657321988693709	low
GSM2529514	6.20821917808219	0	0.9873354	4.3716012	3.9286945	5.7697244	0.6995441	4.9760902	1.6692225	1.39445037610464	high
GSM2529515	6.2027397260274	0	1.1549432	3.0740389	4.6320218	4.6327234	1.2083112	3.8094651	1.5403459	0.560610625090449	low
GSM2529516	6.18630136986301	0	6.038012	3.201081	4.114984	4.989388	2.416506	10.401266	3.612809	10.0176320331499	high
GSM2529517	6.16438356164384	0	2.336033	3.34687	3.928711	3.975446	2.068125	5.216606	2.731149	1.48652449567979	high
GSM2529518	6.16438356164384	0	1.5305177	4.2040921	4.3754525	4.0412598	1.0301115	5.3102907	2.8396845	1.72971215415193	high
GSM2529519	5.61369863013699	1	3.0055719	3.1037763	3.577167	4.6887175	1.1609849	5.1016409	1.6582113	1.09808736360827	high
GSM2529520	6.16986301369863	0	0.7598438	4.5059742	3.2910715	4.2765083	0.8413455	5.0354661	2.2051773	1.65110501688835	high
GSM2529521	6.16164383561644	0	6.8418971	4.55461	3.3366543	5.8540943	0.4386522	5.0605449	1.6701427	0.822127906265677	low
GSM2529522	6.16712328767123	0	1.34972943	3.24978971	4.30769702	3.79534901	1.92602537	6.29193906	1.49306337	0.599248589122934	low
GSM2529523	6.09041095890411	0	3.715496	3.972928	3.494052	5.172728	2.030137	3.686509	2.526386	1.01631688185427	high
GSM2529524	2.95342465753425	1	0.296555	4.6431966	4.0508173	3.6405552	0.7605707	5.4507436	2.5155527	1.46531695452602	high
GSM2529525	5.76164383561644	1	4.1929881	3.362836	4.4453291	4.1287496	1.5281547	4.9152986	2.2277653	0.659623034338231	low
GSM2529526	6.10958904109589	0	0.6054046	3.5534062	4.2675931	3.8758704	0.9277225	3.988764	1.960313	0.78050401542256	low
GSM2529527	6.18082191780822	0	0.3166459	5.7951168	2.9079167	3.7585364	0.3365023	2.7788549	1.6465274	0.40827747111998	low
GSM2529528	2.98082191780822	1	1.3884003	5.6376889	4.9666022	3.6332395	1.3481926	6.9066783	1.3533407	0.218943920916602	low
GSM2529529	6.10958904109589	0	2.9642175	4.6532358	2.3808005	3.2332039	0.2168338	5.7807945	1.3659113	0.770641089776336	low
GSM2529530	6.1013698630137	0	3.6269026	4.2286151	3.6162591	4.3989065	1.2623049	4.5084214	2.2686844	0.854896467486362	low
GSM2529531	6.18082191780822	0	5.0969352	5.6487233	4.4332161	3.7077721	1.6019379	5.0270587	1.6637564	0.121217214467314	low
GSM2529532	6.09315068493151	0	2.7858341	4.1443911	5.7008113	3.6746213	1.2415891	5.2641428	2.8948351	0.684497469223027	low
GSM2529533	6.09041095890411	0	3.04706	3.495204	5.00684	6.012244	1.908069	6.674667	2.537233	2.23797577746069	high
GSM2529534	6.06575342465753	0	0.3170665	3.2293078	2.9924555	3.6611108	1.1379753	4.4532006	2.0845491	1.74672139675445	high
GSM2529535	6.07397260273973	0	2.0805748	4.0624322	3.386589	3.8133674	0.8875077	6.6138577	2.0209923	1.6078097328515	high
GSM2529536	6.04931506849315	0	0.7573851	3.8869074	4.1968616	3.7502765	1.732182	4.7669989	1.4649935	0.371364725406166	low
GSM2529537	2.05479452054795	1	2.8893193	3.9761794	4.3029662	3.5126934	1.4796305	5.7619438	2.7038686	1.08030859850482	high
GSM2529538	6.10958904109589	0	1.2903555	4.6218615	4.384943	4.0684352	1.2031191	4.3817101	2.1557104	0.582479387905004	low
GSM2529539	6.15068493150685	0	0.8337504	2.6667794	4.0177895	4.2203035	1.4697649	4.7727006	1.8229227	1.17711205958318	high
GSM2529540	5.93150684931507	0	1.990721	3.558155	3.041374	4.786467	3.077724	8.345226	2.639005	4.17416052300154	high
GSM2529541	6.03561643835616	0	1.799134	5.137098	4.147999	6.555988	2.181423	7.008092	2.625774	2.80454801736065	high
GSM2529542	5.25479452054795	1	11.5935259	1.9050386	3.3202099	6.6085168	0.4513605	6.1726523	2.2854308	3.57182107883644	high
GSM2529543	6.00821917808219	0	2.090745	4.148116	5.112089	5.088897	2.118386	5.174386	2.604793	0.894341327860536	low
GSM2529544	5.9972602739726	0	0.8320162	2.6942633	3.4825556	5.2762932	0.7502287	5.3552138	1.1107221	1.70558642590903	high
GSM2529545	1.57808219178082	1	2.55791	3.899503	4.699289	6.326608	1.729319	4.940757	2.765693	2.248745731566	high
GSM2529546	5.96986301369863	0	1.071123	2.9220935	3.3605143	3.7762702	1.0824539	3.3806785	1.7560298	0.870983286888087	low
GSM2529547	5.51780821917808	1	0.3506658	3.4471298	3.6783609	3.898476	2.3461769	4.8440327	2.188719	1.00666708162205	high
GSM2529548	5.97534246575342	0	1.1412879	3.4088143	4.5279927	3.8079802	1.1588365	5.2967932	2.1521525	1.03187049453196	high
GSM2529549	2.24657534246575	1	0.7119971	5.0742174	4.0184771	4.1356869	2.1264367	5.8682247	1.379722	0.318860633982893	low
GSM2529550	5.97534246575342	0	0.8742205	3.6717163	5.0250411	4.3286807	0.9901966	5.4229196	2.5465288	1.54229915767471	high
GSM2529551	2.23835616438356	1	1.0306063	4.2684916	3.3830328	3.9143947	1.0718231	6.5447904	1.3472706	0.865159836827155	low
GSM2529552	5.93150684931507	0	1.8507099	2.576367	2.4819103	3.9163313	0.6049335	4.1098818	1.5360912	1.61210185050996	high
GSM2529553	5.8958904109589	0	2.4358773	3.3703575	4.9966598	4.2229082	1.0902125	5.3847638	2.423702	1.12553031777959	high
GSM2529554	5.91506849315068	0	0.8632606	4.5178917	3.9423522	3.8703064	1.5424172	4.2546294	1.9185719	0.490951764178365	low
GSM2529555	5.8986301369863	0	3.76077	3.955069	3.802123	4.54977	2.23393	4.835828	2.628457	0.968571305283453	high
GSM2529556	5.8986301369863	0	2.1168061	7.0423709	4.1603697	4.7792719	0.6835166	4.7501912	1.7250016	0.266451347137315	low
GSM2529557	1.1972602739726	1	2.025038	3.379441	4.532532	7.058895	2.853024	4.240159	2.756452	2.26629434019063	high
GSM2529558	5.89315068493151	0	2.241344	4.141102	4.01312	6.000811	2.179687	4.819641	2.434066	1.52031996550476	high
GSM2529559	5.88219178082192	0	2.0754041	3.2626694	4.3151923	4.0724563	1.2616422	5.2687907	2.853861	2.16745127486339	high
GSM2529560	4.17534246575342	1	6.7569905	2.7523893	3.1017199	4.2743744	1.3039809	6.5655931	1.0694298	0.594818745257195	low
GSM2529561	5.83835616438356	0	1.2039918	3.0457634	5.3867374	4.5611665	1.4330668	5.2796911	2.3468345	1.16256472929373	high
GSM2529562	2.72602739726027	1	7.7578904	2.7901948	4.0153686	5.5653645	2.804339	4.1358212	2.0654907	0.431311208680225	low
GSM2529563	5.8027397260274	0	7.1275514	4.5782064	4.6076272	5.5323691	0.9475675	3.7824556	2.3630007	0.452758999065797	low
GSM2529564	5.8	0	3.037196	3.3732313	4.2249541	5.8937921	1.7814231	4.1268601	1.7961507	0.822998784679092	low
GSM2529565	5.78082191780822	0	1.824248	4.1446479	3.9189998	4.3808968	1.4566867	5.4926079	2.7296752	1.8916651903647	high
GSM2529566	5.78356164383562	0	0.8375485	4.1367146	5.2463711	4.1127192	0.7077946	7.0194813	3.4515171	4.43735457893257	high
GSM2529567	5.8	0	0.8112104	5.0341435	4.3532923	4.7666253	0.8665019	9.7162672	2.6262828	5.2547198593574	high
GSM2529568	5.77534246575342	0	3.6989143	3.1917247	4.0418532	3.5016326	1.3218792	4.4673179	2.7442989	1.12345054078659	high
GSM2529569	5.7041095890411	0	1.598899	4.458175	4.978814	4.135502	2.111541	5.742336	3.656779	2.02856815077524	high
GSM2529570	5.77808219178082	0	3.4002662	5.5439636	4.5311877	3.8237676	1.1934151	5.5619403	2.4307491	0.459695418362188	low
GSM2529571	2.02465753424658	1	1.134355	2.9092682	3.775917	5.0767778	0.9759692	4.4608744	1.6262449	1.45820651494463	high
GSM2529572	5.74520547945205	0	1.3899062	4.2033482	4.6201399	3.986598	1.7324717	5.3331961	2.6429233	0.989967283394562	high
GSM2529573	5.75890410958904	0	2.5592873	3.9377725	4.6103105	4.181315	2.0773687	5.2814206	2.4723744	0.729550033351275	low
GSM2529574	5.72602739726027	0	1.0440277	3.5804367	4.5859575	4.2501589	1.1772506	7.1090379	2.1939423	1.89855156617949	high
GSM2529575	4.56986301369863	1	0.5832212	3.1108053	3.4983195	3.6960569	0.6248514	6.5208526	2.0966285	3.03482174880793	high
GSM2529576	5.73698630136986	0	0.7986732	3.5350266	3.7552503	4.4616528	1.487168	4.6707372	2.2453902	1.52897406650527	high
GSM2529577	5.70958904109589	0	1.9449826	2.7190792	4.0767475	4.1238416	0.9531408	5.8009265	2.3463172	2.43484668148826	high
GSM2529578	5.7041095890411	0	5.9515878	2.8568695	4.1217686	4.4559468	3.0514728	4.8802406	2.9387275	0.885431913707805	low
GSM2529579	5.70958904109589	0	6.7019413	3.0772744	4.89418	5.7862919	0.8616188	4.3447682	2.2414692	0.879691834783646	low
GSM2529580	5.70684931506849	0	0.8853333	4.3110368	3.8740409	3.4631801	1.5705099	4.8885901	1.9729164	0.575109314137653	low
GSM2529581	4.10684931506849	1	3.9183049	3.4866871	3.3836449	4.1590931	1.321114	3.8723232	2.1586922	0.811150547937257	low
GSM2529582	5.66575342465753	0	1.1593567	5.1621941	5.7036852	4.0355669	2.095742	6.0033968	2.7965153	0.54652180850729	low
GSM2529583	5.66849315068493	0	0.4474259	2.8317187	4.6184884	4.1448692	1.3884067	4.553284	2.6915304	1.97023188370156	high
GSM2529584	5.67123287671233	0	1.8410246	3.062587	4.262308	3.7402796	1.8732621	5.1490159	1.74745	0.574504518820893	low
GSM2529585	5.73698630136986	0	0.8059213	3.0842292	2.4335957	4.1972096	0.5290098	4.1860173	1.7925155	2.38408186329773	high
GSM2529586	5.67123287671233	0	3.6810764	4.5613117	3.3608351	4.1549825	1.8673855	3.589182	1.3780778	0.200583215102726	low
GSM2529587	5.67123287671233	0	3.191603	4.018924	5.224209	4.740406	3.011147	6.099716	2.994031	0.880035223151197	low
GSM2529588	5.64931506849315	0	0.9189061	5.0573088	4.2967217	4.4042634	3.386725	7.8635288	1.9065027	0.534868119109911	low
GSM2529589	5.64657534246575	0	7.3869457	4.6750314	3.0683668	4.742469	2.000796	5.9126583	1.3497237	0.27011293214739	low
GSM2529590	5.66301369863014	0	0.5086064	3.9236336	4.856053	3.7880695	0.7652896	4.8747624	1.8115074	0.599813164602195	low
GSM2529591	5.64657534246575	0	1.8571831	3.7426014	3.183071	3.7024657	1.9631107	4.2262893	2.7365943	1.38185837060818	high
GSM2529592	5.64931506849315	0	1.43516	3.496816	4.386795	4.976451	2.525503	5.485719	2.787508	1.84183181464774	high
GSM2529593	5.64931506849315	0	3.4683123	3.7880496	4.6931555	4.1205205	1.1262862	5.1428285	3.0661857	1.55864839899921	high
GSM2529594	5.62739726027397	0	1.679277	4.242067	4.074916	4.87195	1.964707	4.664999	3.270406	2.3455018820469	high
GSM2529595	5.61095890410959	0	0.9314269	5.2853464	3.8804754	4.8882942	1.1792919	4.3265964	2.7203683	1.40576442588112	high
GSM2529596	5.66575342465753	0	1.7078428	3.8730864	3.7965615	4.7607946	3.1608429	8.1058417	1.3437235	0.714966054236378	low
GSM2529597	1.65753424657534	1	1.4708149	7.0233735	5.0981447	3.8599634	0.7331729	7.0470578	2.4541998	0.502727066642049	low
GSM2529598	5.61095890410959	0	0.6495007	4.9646137	3.4243188	4.0468889	0.7177235	6.9791254	1.4857075	1.06934284850691	high
GSM2529599	5.60547945205479	0	0.77850733	4.04024147	5.37379105	4.16632269	1.48773121	7.56518803	1.70907605	0.715068305759335	low
GSM2529600	5.58630136986301	0	0.7550572	2.2375277	3.4527372	4.0076857	1.2774556	4.8633692	1.9491584	2.0575813642566	high
GSM2529601	5.58630136986301	0	0.740561	3.9852851	4.1490711	4.1380496	1.158147	4.8411741	2.2175787	1.11648697842281	high
GSM2529602	5.72054794520548	0	7.6876175	4.5253239	4.6891856	4.0383997	1.4719583	5.4393227	2.2339059	0.259220254431708	low
GSM2529603	5.58082191780822	0	1.927381	4.028419	4.452529	5.482151	2.348268	5.528005	3.547486	3.72892865664321	high
GSM2529604	5.55342465753425	0	0.5218635	5.4364343	2.4569142	3.6590798	1.5470618	3.9650937	1.487156	0.394322105323303	low
GSM2529605	5.59178082191781	0	4.3186506	5.0103524	2.3829952	3.9622248	0.4676357	6.4857658	1.1697736	0.660288024417409	low
GSM2529606	5.53150684931507	0	1.4987151	4.5963206	5.5331856	4.0036001	1.4070293	5.656217	2.6043061	0.672984483468869	low
GSM2529607	5.58630136986301	0	3.9758832	2.4353934	4.5940048	3.7569825	1.466265	4.5917916	2.0128394	0.598392776530633	low
GSM2529608	5.54520547945206	0	0.3855849	3.3693486	3.6792392	4.4038877	1.2934585	4.9583894	2.2848319	2.1124950752766	high
GSM2529609	5.54520547945206	0	2.117279	4.921386	4.753241	4.446362	2.518289	5.438118	3.839851	1.85133603825764	high
GSM2529610	1.65753424657534	1	0.28668745	3.76066088	3.0772627	4.19075796	1.53834747	3.25387198	1.43463988	0.565560528688946	low
GSM2529611	5.45205479452055	0	1.5231117	4.732201	6.3982461	3.5401487	1.474823	5.8094003	2.4192112	0.309573627105909	low
GSM2529612	5.54794520547945	0	0.5301956	4.8118192	3.856915	4.1176101	1.2391319	5.7646611	1.503901	0.592329229799511	low
GSM2529613	5.48493150684931	0	1.9309898	3.6656825	4.7581698	3.9218049	1.5060849	5.328599	2.3219998	0.818996163766445	low
GSM2529614	5.47123287671233	0	6.8875199	2.7706169	3.3705778	4.6139262	1.6158396	3.9438177	1.6618354	0.460199804688416	low
GSM2529615	5.48767123287671	0	3.465442	3.537298	3.884949	5.688311	2.47119	5.577405	2.557563	1.83884446437568	high
GSM2529616	5.47671232876712	0	1.4750085	3.4173739	6.2537156	4.6810819	1.7802074	5.2975566	2.3562024	0.617557679238856	low
GSM2529617	5.47123287671233	0	0.5175362	3.2477226	4.5690271	3.5783346	1.2190999	5.2827397	2.7522816	1.88154576998504	high
GSM2529618	5.54520547945206	0	1.328158	5.1785685	3.6180298	3.9627111	1.0647417	4.8787423	1.7629082	0.519787670897537	low
GSM2529619	5.43561643835616	0	4.2231022	6.3882482	3.6799297	4.158722	1.127722	5.0062799	1.2623877	0.139898990106953	low
GSM2529620	5.41643835616438	0	1.4048104	4.1838758	3.5397314	4.214994	1.0311208	4.7074033	1.9625939	0.999653336099611	high
GSM2529621	5.41369863013699	0	1.6216232	3.747849	4.6638712	6.0819966	0.8448329	4.3204227	1.9835563	1.4104901402822	high
GSM2529622	5.41369863013699	0	2.4417478	5.2908442	4.0140639	3.7173506	1.953811	4.893439	1.7904625	0.237344038501466	low
GSM2529623	5.41369863013699	0	2.4058522	5.3583255	5.9645832	3.6740294	1.6552348	5.6876158	2.7324366	0.334174298992356	low
GSM2529624	4.89315068493151	1	1.3200936	4.7923217	5.6048328	3.1900967	0.5895732	6.7528683	2.0476898	0.485203622277516	low
GSM2529625	5.41095890410959	0	2.7958304	2.8869415	4.0441328	4.2068302	1.2680937	4.4597881	2.7106225	1.86246651804657	high
GSM2529626	5.39452054794521	0	0.7604941	4.0959164	3.3705171	3.5927255	0.7714709	4.4709552	2.183284	1.23735123184289	high
GSM2529627	5.37808219178082	0	2.3620712	3.6245063	3.7683765	4.7327504	0.8939022	4.6978277	2.8106822	2.81479467695448	high
GSM2529628	5.37808219178082	0	5.852464	2.1423021	3.7944997	3.5551185	1.5648869	4.910011	2.8862628	1.61748878783714	high
GSM2529629	5.00821917808219	1	5.631078	4.129704	3.8578108	5.5320684	2.6831509	4.7992828	1.8008504	0.366499138125626	low
GSM2529630	5.38904109589041	0	3.2488637	2.9294359	3.1047742	4.9954126	1.163047	5.3925679	1.4900583	1.43630051746213	high
GSM2529631	5.37260273972603	0	2.7425043	4.050142	5.5258564	3.7357669	1.7919068	5.8581777	2.5908589	0.558876196895018	low
GSM2529632	5.35068493150685	0	0.8742401	6.2582413	2.7623932	4.0722836	1.6755251	2.2538888	1.6725061	0.203567477832545	low
GSM2529633	5.35890410958904	0	1.5606834	4.4096967	3.3862562	3.8190072	1.3066936	4.588601	2.4927355	1.20039314020262	high
GSM2529634	5.31780821917808	0	1.74167	3.89304	4.572623	5.490698	2.416289	5.831382	2.716694	1.8170432170899	high
GSM2529635	5.34246575342466	0	1.5253434	3.488005	3.8301318	4.4995789	0.7682349	4.7879275	1.2894464	0.73778994163598	low
GSM2529636	5.29315068493151	0	8.2276604	5.8113649	4.6453152	5.1312665	2.2095016	5.54109	2.5509398	0.241401576358693	low
GSM2529637	5.27945205479452	0	0.6291679	4.116067	3.8221809	3.9041181	0.7210051	3.8550221	1.5324038	0.534172238000872	low
GSM2529638	5.2958904109589	0	5.5853129	4.5964248	4.004833	6.6942602	2.0161279	5.0088055	1.9137743	0.689573838410326	low
GSM2529639	5.23835616438356	0	2.6660036	4.86598494	4.14543132	4.06187853	1.53944401	4.85784352	1.71739415	0.313526448394886	low
GSM2529640	1.14520547945205	1	1.3668643	3.4510424	4.2396368	3.9604862	1.2796824	4.1944006	2.3635668	1.03293907977586	high
GSM2529641	5.26575342465753	0	1.4416492	4.5254748	4.0896785	4.2575363	0.6615867	7.3102182	1.9312805	1.55693991331764	high
GSM2529642	0.6	1	1.1931779	4.1169436	4.2018784	6.4513398	1.4731799	6.5006699	1.3342696	1.38723017270557	high
GSM2529643	5.20547945205479	0	1.9146313	3.7503321	4.589753	4.4462783	0.9327468	4.7057208	2.8846961	1.90147197568394	high
GSM2529644	5.18904109589041	0	4.7586153	3.4328139	4.0477006	4.1317197	1.6895862	4.9078905	2.3445655	0.739618159914842	low
GSM2529645	5.19178082191781	0	5.5085856	3.9037591	3.9747891	4.4388717	0.7937451	5.8352629	1.7024767	0.622390366158129	low
GSM2529646	2.6027397260274	1	1.5643559	3.362268	3.6462468	6.0285922	0.9318381	6.3678204	1.8664526	3.74890457908148	high
GSM2529647	5.21095890410959	0	2.452035	5.114621	4.842622	4.85391	2.007812	5.293308	3.012645	0.967352143320995	high
GSM2529648	5.20547945205479	0	5.876497	5.532862	3.630161	4.365681	2.344997	5.465735	2.682842	0.468409444563009	low
GSM2529649	5.2027397260274	0	3.8760525	3.5951567	3.2901848	3.7985094	1.0943474	3.8132021	1.8908031	0.588684142719033	low
GSM2529650	5.18356164383562	0	1.2587479	3.7900728	3.6606329	4.395762	2.2235491	6.0355444	1.6185869	0.781505035039993	low
GSM2529651	5.15068493150685	0	5.060447	4.555401	4.037182	5.549727	2.092321	5.188547	2.902427	1.27386988877169	high
GSM2529652	5.15068493150685	0	0.4435297	5.70849	3.521361	3.9981416	0.9503697	6.773723	1.7118171	0.845716571604155	low
GSM2529653	5.2	0	5.959243	3.8142022	4.1465966	4.3889885	1.9404752	5.0043041	2.2134145	0.465256688348979	low
GSM2529654	5.18630136986301	0	1.7669164	3.7631099	5.1657091	3.2964961	1.1087287	5.0052081	1.7042361	0.312501418706693	low
GSM2529655	5.16712328767123	0	0.8268399	4.4202289	4.0165497	4.2422377	1.0891874	4.3868283	2.1821893	0.907826234079773	low
GSM2529656	5.14794520547945	0	1.45071935	3.11161222	3.58594771	3.92389755	1.67659449	4.50803985	1.04861295	0.399335839604247	low
GSM2529657	5.13424657534247	0	1.1941526	4.1934379	3.8051819	4.314725	0.7703751	4.2212478	2.1823188	1.14060406268922	high
GSM2529658	5.13150684931507	0	4.1969889	2.9534947	2.8995446	4.8857681	1.4850907	6.4381077	1.2064373	1.15119435262895	high
GSM2529659	5.15068493150685	0	1.9798686	2.9205976	3.9806659	3.9763285	0.7685003	5.893876	2.3926386	2.54466029754858	high
GSM2529660	5.13150684931507	0	0.6307509	4.2147922	3.7002042	3.8117403	1.2088746	4.672609	2.1187875	0.953413202947613	high
GSM2529661	5.15068493150685	0	0.4096116	3.7659554	3.8417476	3.4888278	1.2691644	4.9770738	1.9829443	0.899821956201453	low
GSM2529662	5.15068493150685	0	0.6441424	5.3446641	3.6217875	4.2044984	0.5178197	6.1945318	1.7072864	0.98068333292138	high
GSM2529663	5.12602739726027	0	5.521275	3.645923	3.87043	5.479034	2.874145	6.944657	2.681285	1.67712532948063	high
GSM2529664	5.1041095890411	0	2.060375	4.283974	4.507293	4.224917	1.997511	5.296089	3.409402	1.87921316282604	high
GSM2529665	5.09315068493151	0	2.0377793	5.2202529	3.8997284	3.3768212	1.100715	4.9713979	2.1351892	0.470395254435187	low
GSM2529666	5.10958904109589	0	7.592939	3.058109	4.2669909	4.7523068	1.7778308	5.29151	1.9256475	0.459291251553211	low
GSM2529667	4.3013698630137	1	1.293699	3.650544	3.399663	4.409536	2.062856	4.563419	2.722129	1.92855243756387	high
GSM2529668	5.0958904109589	0	2.651867	4.241743	4.134865	4.593784	2.556887	5.368146	2.499151	0.811109121313353	low
GSM2529669	5.08493150684932	0	0.6593246	2.1144121	3.7751825	5.3022723	2.6368879	7.1315472	1.412093	2.02550014034475	high
GSM2529670	5.10684931506849	0	6.9955312	4.643083	4.1920176	4.6643087	2.2758875	5.07614	2.3009998	0.310617980955852	low
GSM2529671	5.09315068493151	0	0.9795673	3.6486366	4.2523266	4.3175195	1.8412575	4.5489244	2.5297842	1.20832692093568	high
GSM2529672	5.07123287671233	0	0.6427483	3.0737538	3.4022249	3.6655809	0.7064561	3.9164763	2.1147889	1.55262233760982	high
GSM2529673	5.05753424657534	0	0.9360876	2.6171016	6.4311098	3.8483039	1.7565287	5.5907868	2.3951531	0.687792566571243	low
GSM2529674	5.05205479452055	0	1.3873637	4.3204811	4.7226124	3.9245353	1.3614837	5.5981057	2.7056422	1.1611411231469	high
GSM2529675	5.05205479452055	0	0.3737478	3.3753209	2.3905499	4.5098148	1.7169176	4.7648946	1.1403045	1.03594074761179	high
GSM2529676	5.05479452054795	0	11.470774	5.615393	4.037182	8.006545	4.259377	6.08372	3.028804	0.531499528100162	low
GSM2529677	5.4958904109589	0	4.382035	5.653691	5.030197	4.324779	2.380517	6.941733	2.756902	0.467464745707792	low
GSM2529678	5.03013698630137	0	4.7787166	3.7207602	4.3813297	6.8719255	1.5892749	6.1588294	1.5520053	1.1042719499502	high
GSM2529679	5.05205479452055	0	0.5306194	3.9406604	5.1530561	4.5941214	1.1861672	4.1782677	1.535753	0.385691784307408	low
GSM2529680	5.07671232876712	0	0.7253853	2.9895487	4.6186736	3.7555236	1.2435236	5.6562042	1.8859353	0.99716850462199	high
GSM2529681	4.77808219178082	1	0.6069325	3.2501139	2.9863093	3.6437866	1.2865689	4.5610118	0.9440573	0.534015678436579	low
GSM2529682	5.09041095890411	0	1.0411307	3.6054881	5.3803591	4.1494228	1.3451436	7.0798832	1.5694648	0.650293605858879	low
GSM2529683	4.99452054794521	0	0.8134915	2.6418004	3.1221387	4.8268678	0.7430698	4.0145551	1.7153798	2.1651068231497	high
GSM2529684	4.93424657534247	0	1.619219	3.9415105	3.448656	5.3920913	0.580927	7.5733528	1.1883072	2.08732949718888	high
GSM2529685	5.01643835616438	0	1.0522869	2.6503087	4.4108961	4.1900201	0.8818333	4.9981091	2.8927892	3.55966720592096	high
GSM2529686	5.0958904109589	0	1.405987	4.999094	3.292038	5.056185	1.940975	5.533405	2.835386	2.32255711939389	high
GSM2529687	4.97534246575342	0	1.34381	3.611922	4.5036316	3.6385769	1.3067863	5.5211519	2.5243808	1.26300758877437	high
GSM2529688	4.97260273972603	0	1.0662526	3.0933415	4.4146683	4.0934075	1.0565828	4.7582224	2.0827389	1.16097412214074	high
GSM2529689	4.97260273972603	0	1.207462	3.892499	3.819069	4.448295	2.369332	6.799102	2.44985	1.86678897626201	high
GSM2529690	4.95068493150685	0	1.3796298	4.5600537	5.1265978	5.4324925	0.9532056	5.2456408	2.3217348	1.16594775320523	high
GSM2529691	4.99178082191781	0	1.1966579	5.3387013	5.1591408	4.1291437	0.8584095	6.3260945	2.2615465	0.696102061197366	low
GSM2529692	4.98904109589041	0	0.5693722	2.1050687	3.0508666	3.3807641	1.2218609	6.9140713	1.4225053	2.20682523374022	high
GSM2529693	4.96164383561644	0	0.2682966	3.5683306	3.3400966	2.4886291	1.4617334	7.0584835	1.5687083	0.909460387856878	low
GSM2529694	4.98082191780822	0	0.8122437	3.1133103	3.187677	4.8807334	0.739497	4.575031	2.1374284	3.1443552200371	high
GSM2529695	4.97260273972603	0	0.7076311	4.0340877	4.1089074	4.2903051	1.006843	3.5675643	1.6386763	0.512955280377148	low
GSM2529696	4.95890410958904	0	3.1779867	3.046607	3.8067583	5.1956877	2.0137817	4.1618105	1.195593	0.432843757917345	low
GSM2529697	4.91232876712329	0	1.029614	4.8335494	3.9049368	3.6312897	0.3844847	4.2708987	1.9021595	0.605316623674023	low
GSM2529698	4.9041095890411	0	0.4650545	5.4105285	4.2254586	3.5457806	1.1204949	4.9994933	1.7059438	0.338345658767094	low
GSM2529699	4.95616438356164	0	1.963343	5.205823	4.697852	4.886061	2.083502	5.340451	2.880365	0.93927212633957	low
GSM2529700	0.276712328767123	1	2.517918	4.847414	5.429162	4.762325	2.107129	5.499436	2.974554	0.7749099634236	low
GSM2529701	4.9041095890411	0	0.5626635	3.1294417	4.1214899	3.8055721	1.0225847	5.2320877	1.7925013	1.09117523782238	high
GSM2529702	1.96164383561644	1	2.6028016	3.9009991	4.9516784	4.0238169	0.9993029	7.9678163	1.2644455	0.569982727476116	low
GSM2529703	4.8958904109589	0	1.7664201	3.5822806	4.4165984	4.1297339	3.189294	4.7888954	1.963074	0.352154029977996	low
GSM2529704	4.86301369863014	0	2.708908	4.3218068	3.8728339	3.5485425	1.1709755	5.2344989	2.5684509	1.02332240060428	high
GSM2529705	4.85479452054795	0	0.2598874	4.1284884	5.0342354	4.0282578	1.3305842	5.5374004	2.3597386	0.955396878381938	high
GSM2529706	4.94246575342466	0	2.2471691	3.4288815	3.0589026	5.0478518	2.0803091	3.1049291	1.7148471	0.687259674134861	low
GSM2529707	4.87945205479452	0	1.8418603	3.186965	3.5193534	5.2526612	1.159723	6.3182134	1.1720851	1.39428575004672	high
GSM2529708	4.82739726027397	0	1.2978372	3.6381185	4.1701994	4.8729637	1.5960325	4.8683941	2.3230803	1.45299438740859	high
GSM2529709	4.85479452054795	0	0.8742101	4.7544631	4.035233	4.131743	0.9990602	5.3518146	1.6407404	0.598923854105142	low
GSM2529710	4.81643835616438	0	2.364219	4.663795	3.662775	4.932433	2.366926	6.906543	2.856277	2.31318301587168	high
GSM2529711	4.80547945205479	0	1.2754239	4.5853156	4.1792451	4.0676602	1.5544212	6.2079676	1.9020701	0.720589843675592	low
GSM2529712	4.84109589041096	0	2.572823	4.098246	4.111216	4.587062	2.349127	4.72115	2.957783	1.23908118801714	high
GSM2529713	4.82739726027397	0	3.3117238	2.9887798	4.7057812	6.166672	1.6125462	5.0921244	1.9891236	1.36318428173318	high
GSM2529714	4.82739726027397	0	0.4915915	3.7832421	2.734882	5.1061404	1.6915134	4.1982864	1.2617335	0.922197047335149	low
GSM2529715	4.86575342465753	0	0.401438	3.0919481	2.5749659	3.4223289	2.2789315	3.6232537	1.6040773	0.650352817370492	low
GSM2529716	4.8027397260274	0	4.1220587	3.4036371	2.9253177	3.5553043	1.078059	4.1557184	1.9342985	0.749197350648612	low
GSM2529717	4.80821917808219	0	2.0181608	4.5970886	4.2999217	3.8622064	1.5440413	6.5713243	1.5048308	0.423846864398255	low
GSM2529718	4.8027397260274	0	3.415271	4.173451	4.337639	4.388643	2.807682	5.759888	3.173152	1.21487021874858	high
GSM2529719	4.73150684931507	0	0.59628884	5.65237558	4.45691218	5.812689	1.07956641	4.69009425	1.64564799	0.577560317535133	low
GSM2529720	5.0958904109589	0	0.3545728	3.4818959	1.7554525	3.8641381	0.9904853	4.5949296	1.7338294	2.30010424259832	high
GSM2529721	4.82191780821918	0	1.5491734	4.6331749	4.6510691	3.6906091	1.4592632	4.3228371	2.1908153	0.396729512490922	low
GSM2529722	4.82191780821918	0	0.89869072	3.69480767	3.68982115	4.0664407	1.65541853	5.16316582	2.24292286	1.33765996159738	high
GSM2529723	0.838356164383562	1	2.230552	4.822812	4.060588	4.085277	2.7505	7.67419	2.853156	1.42437958365676	high
GSM2529724	4.7013698630137	0	2.346928	4.532616	5.400856	4.096586	2.609865	6.038979	3.00539	0.68897795019526	low
GSM2529725	4.74246575342466	0	1.0898734	4.1645817	3.0065391	4.6291965	1.3816558	3.7511191	2.1915693	1.32468057129782	high
GSM2529726	4.8	0	0.7466483	5.397999	3.5442387	3.8156185	0.6826656	5.5688657	1.4822499	0.539676345229848	low
GSM2529727	2.74520547945205	1	0.7085744	3.2138921	2.8606619	3.7413124	0.8362075	2.8785601	2.2639618	1.58922621379103	high
GSM2529728	4.7041095890411	0	5.6216246	5.7835549	4.2797911	4.0110623	1.5523713	5.5684333	1.9819704	0.204953753507869	low
GSM2529729	4.69315068493151	0	2.246407	5.476738	5.353479	4.433009	2.532088	5.989565	3.955092	1.45068398621849	high
GSM2529730	4.69041095890411	0	2.327951	5.147247	4.431645	4.104524	1.920616	6.536788	2.716474	0.944289367371213	low
GSM2529731	4.69315068493151	0	0.72395045	3.49309512	3.68504717	4.15409476	1.16231856	6.40909902	1.1049354	0.858437223836569	low
GSM2529732	4.68493150684932	0	0.6196497	4.1330969	3.0896613	4.9104891	0.3596308	7.0000132	1.4831174	2.7239927507942	high
GSM2529733	2.9972602739726	1	1.1270667	3.5820124	2.7180438	5.0637651	0.8790569	3.8768315	1.8694239	2.01644271976187	high
GSM2529734	4.67397260273973	0	5.7468123	3.1707643	3.4837503	4.5048806	1.0031115	4.004219	1.5894959	0.512319748026668	low
GSM2529735	4.67397260273973	0	1.3134273	4.219259	4.0204772	3.7777983	1.6424674	4.7304039	2.5569723	0.969623112442089	high
GSM2529736	4.64931506849315	0	0.284043	2.9869331	3.3427356	3.5890893	0.8790136	3.7441248	1.3930929	0.751264986583014	low
GSM2529737	4.64657534246575	0	4.4645999	3.15055	3.5898927	4.3813014	1.3810102	4.2444962	1.8162636	0.654173303043122	low
GSM2529738	4.63287671232877	0	1.891487	4.248879	4.034556	5.403793	2.064616	5.036131	3.005168	2.32762506227585	high
GSM2529739	4.63013698630137	0	5.7378109	3.5703324	3.7506616	3.9843297	1.4480061	4.3877433	2.0271044	0.458804834598956	low
GSM2529740	4.60821917808219	0	1.3112991	3.726952	3.5977077	4.3373683	0.764485	4.7864118	2.0583411	1.52469425508591	high
GSM2529741	4.63287671232877	0	4.0542596	5.5118559	4.7563522	3.5552256	1.6078251	5.3549031	2.1332941	0.209124341643319	low
GSM2529742	4.59452054794521	0	1.1318078	5.4097342	4.6343923	3.7945219	0.7834051	5.3121627	2.2831402	0.607873209889097	low
GSM2529743	4.64931506849315	0	1.878279	4.61835	5.269646	4.412548	2.59829	6.778196	2.370277	0.566322371331511	low
GSM2529744	4.58904109589041	0	0.8673296	2.2149576	4.0861226	5.5332242	1.2050899	3.9550669	1.7549098	1.85943554772387	high
GSM2529745	4.59178082191781	0	3.547379	3.77359	4.203024	4.668777	2.883145	4.541291	3.53191	1.62602816255928	high
GSM2529746	4.58904109589041	0	4.1517336	3.3210609	3.354868	4.2659159	1.6169283	5.3592498	2.2044494	1.22000995671693	high
GSM2529747	4.48219178082192	0	2.5620873	3.6207226	3.8479154	5.0195522	2.0980906	4.5927105	2.2075715	1.01362604577508	high
GSM2529748	4.63013698630137	0	4.1011738	2.9107618	4.4005093	4.1893478	1.1519236	5.0880329	1.9476716	0.76236019268275	low
GSM2529749	4.59178082191781	0	0.7217555	3.8199099	3.5687244	4.9187066	1.5375658	4.026873	1.7594768	0.929379503838755	low
GSM2529750	4.58904109589041	0	2.6118559	4.3827343	4.1663144	4.2357133	0.7842647	5.5160266	1.9321375	0.784198277502972	low
GSM2529751	4.60821917808219	0	4.0777184	5.2011931	4.5264827	3.8629935	0.5794177	5.6603435	1.3774324	0.225166232741842	low
GSM2529752	4.56986301369863	0	5.5817325	3.2607928	4.4915085	4.1033853	0.7381202	4.9200866	2.1165498	0.656249543368353	low
GSM2529753	4.53424657534247	0	1.700188	4.198601	4.378125	4.724681	2.498207	6.517348	2.829319	1.71496886386856	high
GSM2529754	4.53698630136986	0	2.5265159	4.873602	4.7450514	4.0849438	1.7533037	5.8018245	2.7381364	0.786575879141062	low
GSM2529755	4.53150684931507	0	3.677726	5.466031	6.080802	4.154259	2.600268	6.151802	3.479041	0.493143858582453	low
GSM2529756	4.53150684931507	0	0.7904111	3.8488459	2.8812224	3.7664811	1.417217	6.6988259	1.4491594	1.24644161396682	high
GSM2529757	4.4986301369863	0	0.6733731	4.0529102	3.6856262	4.5129703	1.4862702	7.836603	1.5132175	1.54219049344429	high
GSM2529758	4.4986301369863	0	2.21257	5.142738	5.168282	4.132594	2.917142	6.125576	2.767027	0.453869482605031	low
GSM2529759	4.49315068493151	0	1.3266776	3.0540382	4.2011853	4.0854409	1.2555946	5.0034355	2.8380366	2.547926703745	high
GSM2529760	4.4958904109589	0	1.3133756	6.3594399	4.9180053	5.4415736	1.300868	5.7528892	1.5668564	0.318354770605046	low
GSM2529761	4.51780821917808	0	3.508036	3.733502	4.301112	4.510447	2.690086	5.368146	2.838737	1.02671919697961	high
GSM2529762	4.49041095890411	0	7.430581	3.1851932	4.2551284	3.7143265	1.3071959	7.4668808	1.4524116	0.408246290828216	low
GSM2529763	4.49315068493151	0	0.7872861	3.5851512	3.579189	3.9119851	1.3672784	6.1294975	2.0722272	1.71477908624598	high
GSM2529764	3.40821917808219	1	1.3344649	2.9792476	4.4794508	3.9534062	1.4096422	5.7838958	3.2220638	3.70386664787356	high
GSM2529765	4.49315068493151	0	0.9389499	6.6180691	3.9345406	4.0270431	1.4016801	4.6651731	1.9543777	0.286181169944053	low
GSM2529766	4.47397260273973	0	2.262075	4.538374	6.346166	4.006799	2.492302	5.739805	3.324136	0.583759658277481	low
GSM2529767	4.51506849315069	0	0.2609724	3.8646057	3.770462	4.1757724	0.4640724	4.1065802	1.8774667	1.15902633719176	high
GSM2529768	4.43287671232877	0	1.3749348	3.9092987	4.375852	4.0546398	2.4277459	5.8062356	1.7542501	0.4671053216907	low
GSM2529769	4.41917808219178	0	1.507602	4.177505	3.533807	4.052431	2.43359	4.51475	2.51764	0.886178187379261	low
GSM2529770	4.41917808219178	0	0.9671471	3.3614012	3.6278599	6.579343	1.6795406	4.6221033	3.1071921	8.0193133213687	high
GSM2529771	4.43287671232877	0	2.4708117	4.6046704	4.1623361	3.4890454	1.0260043	5.0649288	1.8169478	0.400955536873137	low
GSM2529772	4.42191780821918	0	0.4151138	4.3379568	4.554161	3.918098	0.6975243	3.6696939	1.6313986	0.391013110055465	low
GSM2529773	4.41643835616438	0	3.2076288	3.4159086	3.903867	3.7929725	1.6639008	4.8274092	2.4741395	0.98294914073163	high
GSM2529774	4.43561643835616	0	1.2595251	2.7883096	4.3453428	3.8659287	0.704313	4.9704358	3.0595046	3.71431253152519	high
GSM2529775	4.41643835616438	0	3.77602	4.657184	3.759108	5.118828	2.975896	6.106116	2.955987	1.36605018079574	high
GSM2529776	4.36164383561644	0	1.1155189	4.0625079	4.7074133	3.7549671	1.3625553	5.3832453	2.5428806	1.01369435380171	high
GSM2529777	4.38082191780822	0	1.967598	3.74485	6.209409	4.63993	2.570656	6.67709	3.22205	1.2562758518546	high
GSM2529778	4.36438356164384	0	2.7517289	6.3812814	4.7707993	3.5947398	2.419071	5.748149	2.4959979	0.214088760174148	low
GSM2529779	4.35616438356164	0	2.396828	5.477456	4.978814	4.500412	2.198236	5.064989	2.943342	0.572902582760362	low
GSM2529780	4.35616438356164	0	3.659841	4.320004	4.215928	4.281371	2.35747	5.474124	2.976132	1.02007830588442	high
GSM2529781	4.26301369863014	0	0.4914498	4.9944034	4.3207308	4.0279882	0.6790309	5.2182417	1.7443445	0.591772270121679	low
GSM2529782	4.32054794520548	0	3.5242257	2.9162997	4.2601929	4.0794836	1.4828817	4.8607329	2.413455	1.10083519215093	high
GSM2529783	4.31780821917808	0	0.4411737	4.7848763	2.904415	4.3481216	0.8160793	3.4905015	1.3307875	0.546274935838538	low
GSM2529784	4.11232876712329	1	2.152832	4.932643	4.772029	4.450597	2.241865	5.12623	2.742797	0.645097836855185	low
GSM2529785	4.21095890410959	0	0.9156637	3.3087168	3.5877187	3.4000835	1.0689337	4.4624608	2.2560778	1.31170179084433	high
GSM2529786	4.3041095890411	0	0.9263571	3.230652	3.9403028	4.44034	0.7636805	5.318682	1.788725	1.54691864022672	high
GSM2529787	4.3013698630137	0	7.3026287	4.7774649	4.1981864	4.7402959	1.883524	5.4774084	2.4169637	0.418428009890247	low
GSM2529788	1.11506849315068	1	0.5368693	4.6980017	3.5797579	4.0357426	1.5601876	5.1227953	1.7161061	0.619242980182086	low
GSM2529789	4.3041095890411	0	0.5254738	3.8945567	4.0248159	3.4031748	0.5101494	3.716696	1.0990833	0.305650423412855	low
GSM2529790	4.20547945205479	0	1.9480776	2.2139968	4.8480858	4.100974	1.3268974	4.4822857	2.087838	0.989682688746541	high
GSM2529791	4.28219178082192	0	2.072155	5.02713	5.902266	4.814775	2.70969	7.776196	3.073088	1.02841256806615	high
GSM2529792	4.76164383561644	0	0.8635182	3.4995879	5.0039376	3.6212214	1.1043544	6.0551117	2.4707075	1.33395877028109	high
GSM2529793	2.6	1	2.118651	4.313351	4.755219	4.14871	2.289405	5.194437	3.639962	1.74699151572132	high
GSM2529794	0.49041095890411	1	7.3292864	3.6735156	4.1339333	3.7411917	1.0178475	4.8812961	1.9155675	0.322878624195043	low
GSM2529795	4.76438356164384	0	0.7122802	4.6763391	3.0825248	4.3669519	0.2950522	5.1694004	1.5992188	1.25653938525879	high
GSM2529796	4.42191780821918	0	1.1059313	3.3914729	4.4606023	4.8898692	1.6721756	4.8395381	2.0272299	1.05286446610107	high
GSM2529797	4.63287671232877	0	0.9571142	2.2973365	2.8619953	3.8369081	1.1304978	4.1233828	1.7321551	1.66845436340932	high
GSM2529798	4.07671232876712	0	1.2923063	3.0437346	3.0876433	4.3760065	2.0231557	5.693566	1.845708	1.61214470282979	high
GSM2529799	4.11506849315068	0	0.6387224	7.0286155	3.0022234	3.87067	3.997738	4.2622342	2.3268574	0.174652687048881	low
GSM2529800	4.22739726027397	0	0.3726953	3.2098433	2.973204	4.1180362	1.0896109	4.8459375	1.8726543	1.93266550541506	high
GSM2529801	3.43561643835616	0	1.5787854	3.6747254	4.5786334	4.2507812	1.4575904	6.4080975	1.8981252	0.951749001965586	low
GSM2529802	2.81095890410959	0	2.1454084	3.9270572	3.9085707	5.2649398	0.9985388	4.8773801	2.1377802	1.5751215543378	high
GSM2529803	2.66849315068493	0	0.7743865	3.0659338	4.1056476	3.8278234	0.925307	6.7691898	1.5468192	1.35405255121304	high
GSM2529804	2.47671232876712	0	2.074177	4.087241	5.306082	4.131297	2.394821	5.518439	2.960739	0.811155335357629	low
GSM2529805	4.28219178082192	0	1.0126277	3.147048	4.4574497	4.2570412	1.2552818	5.0046127	2.2607621	1.40956761384818	high
GSM2529806	4.28219178082192	0	0.6258554	3.1171886	4.8799654	3.9968868	3.2425565	4.6048819	2.2120177	0.457685076932615	low
GSM2529807	4.26301369863014	0	1.3617899	4.2823638	5.0984147	4.367596	0.899717	4.70674	1.3171455	0.292183727722483	low
GSM2529808	4.26027397260274	0	1.882231	5.049329	6.205404	4.459164	2.273345	6.572338	3.171059	0.754806249427887	low
GSM2529809	4.33698630136986	0	2.16514	4.4028	4.598441	5.375027	2.11132	6.237236	2.525938	1.38535684053714	high
GSM2529810	4.24383561643836	0	4.9332147	2.9732345	4.2546817	4.4579037	0.4844667	5.2236773	2.1280075	1.2362979253037	high
GSM2529811	4.2986301369863	0	0.8975894	3.7694444	4.7184623	4.3023514	0.9181773	7.7939775	2.7250626	3.84823143467743	high
GSM2529812	4.24383561643836	0	1.7385541	5.6835215	4.4630325	4.1665061	1.0789744	4.9404633	1.8945998	0.346586571119309	low
GSM2529813	2.92054794520548	1	2.037177	4.047848	4.622779	5.018435	2.530132	5.456488	3.043145	1.59020055352677	high
GSM2529814	4.21095890410959	0	2.1167779	4.002371	5.0818941	3.869293	2.271299	4.6764234	2.0228	0.280984902462308	low
GSM2529815	4.18904109589041	0	4.1532786	5.8179491	5.1058477	3.8571647	1.4906294	5.7009287	2.4314496	0.270553935232405	low
GSM2529816	4.16986301369863	0	1.592898	5.749897	4.469024	3.795963	2.951782	4.969688	2.444459	0.251505742921268	low
GSM2529817	4.20547945205479	0	0.4701846	3.2807735	4.0801865	3.8078004	1.1849613	5.3727558	1.7545744	1.00222421060835	high
GSM2529818	4.16712328767123	0	2.484487	4.723025	4.276066	4.406561	2.035392	6.608713	2.839855	1.43035664040503	high
GSM2529819	3.76438356164384	1	0.9994507	4.3464992	4.274879	4.1225348	0.7917443	5.2669351	1.9316478	0.861246146841385	low
GSM2529820	4.17260273972603	0	1.873244	3.521986	4.011503	4.620986	1.930377	6.020736	2.422312	1.78471702390921	high
GSM2529821	4.22191780821918	0	1.0733388	5.2221352	3.6583905	4.1005166	2.0291157	3.3088984	2.4766168	0.500937892863638	low
GSM2529822	4.16712328767123	0	0.69614665	4.33593942	3.5634576	4.13543451	1.03216259	7.76764011	2.41126978	3.50417384087398	high
GSM2529823	4.15342465753425	0	1.3163222	2.8967839	3.6916823	4.8585288	1.6842976	6.3263526	1.8183149	2.05468761587307	high
GSM2529824	4.19178082191781	0	2.5822578	3.4779818	2.48596	4.3999423	0.8406911	5.1757269	2.0391279	2.44371310050787	high
GSM2529825	0.854794520547945	1	0.6288727	3.2331728	4.2187265	3.9177623	1.2682262	5.382098	1.6431431	0.85304472303018	low
GSM2529826	4.17260273972603	0	0.4360905	3.1818592	2.2376723	3.4750512	1.4297637	4.7461234	0.9760051	0.750654522854796	low
GSM2529827	4.13424657534247	0	1.1570406	4.9875429	3.7282513	4.603829	0.984406	4.8819809	2.7513723	1.87357979986931	high
GSM2529828	4.15616438356164	0	3.4845971	2.8878782	6.3989851	7.1920729	1.326235	4.677414	2.0112098	0.993049027761086	high
GSM2529829	4.13698630136986	0	0.4363771	3.5870391	3.7972376	5.7369504	1.0162209	4.4237227	2.3661527	3.19356242371271	high
GSM2529830	4.14520547945205	0	1.8110971	4.8012008	3.9166398	3.6034919	0.8518543	5.9316209	2.5743065	1.33784638151497	high
GSM2529831	4.0986301369863	0	0.4243607	6.5946976	5.1522621	3.9597836	1.238698	5.8069505	1.5533861	0.174133643926462	low
GSM2529832	3.97260273972603	1	1.0376102	2.9245383	3.4209983	3.7167378	0.7476206	4.6082527	1.9858875	1.63583393436153	high
GSM2529833	4.10958904109589	0	2.568721	5.202915	5.248408	4.411034	2.016767	8.231459	2.8502	1.20726346128081	high
GSM2529834	4.13424657534247	0	2.0758018	3.6852687	4.2790734	3.7754201	1.6399736	4.7081759	3.0893179	1.57002681010433	high
GSM2529835	4.10684931506849	0	0.6895341	3.5961363	3.3427572	4.1373891	1.5844905	6.9440595	1.6980289	1.66955709889266	high
GSM2529836	4.09315068493151	0	2.947809	5.904477	5.016133	4.077756	2.998774	5.707982	3.065986	0.37030296097169	low
GSM2529837	4.0958904109589	0	1.0910507	4.4624785	3.94569	3.534363	0.8185984	5.2702371	1.9500731	0.755877559594257	low
GSM2529838	4.05753424657534	0	1.887068	4.339259	5.10406	4.364613	2.505849	5.519486	3.103351	0.998243937672206	high
GSM2529839	4.05205479452055	0	1.1236952	2.8284965	3.6269272	3.7815528	1.1080278	5.2973302	1.5695104	1.09831087880236	high
GSM2529840	4.05205479452055	0	1.586454	3.6658597	3.1428458	4.8028624	1.7832165	6.1530898	1.7849108	1.63933738020418	high
GSM2529841	4.07945205479452	0	2.8134583	4.6277846	4.7054658	3.5747437	1.1358538	4.8719329	2.0031891	0.33546982650355	low
GSM2529842	4.07671232876712	0	2.8826477	3.9178094	4.8588689	3.921906	1.1856844	5.0378194	1.885163	0.423820483402542	low
GSM2529843	4.07671232876712	0	0.7357226	5.3590196	4.456698	3.6628433	0.8777287	5.3485734	2.6032596	0.896717769030242	low
GSM2529844	3.60821917808219	1	1.8740432	5.5220904	4.0749557	3.5994796	1.4409384	5.7168689	2.2378374	0.513576594992439	low
GSM2529845	1.44109589041096	1	6.8597829	2.2250573	3.7070169	6.1005789	0.8688851	3.4601577	1.7861384	1.1416784852224	high
GSM2529846	3.9972602739726	0	5.626228	4.95453	4.943025	4.34492	2.249798	6.013285	3.241983	0.693647318234483	low
GSM2529847	3.98082191780822	0	0.6929907	3.6541899	4.8896735	3.9445455	1.1957663	6.6703073	1.4564699	0.656132567411797	low
GSM2529848	1.55890410958904	1	3.4425547	5.0191736	4.2918009	5.6665049	0.9355492	9.0497388	3.4496886	9.36712138124437	high
GSM2529849	3.98082191780822	0	5.0777968	3.641991	3.9421652	4.0526928	1.2802934	4.8465835	2.6290836	1.00219333282538	high
GSM2529850	3.95890410958904	0	1.0420611	4.3081703	4.9101099	4.3766493	1.5850592	6.5662349	2.2134691	0.993934625216349	high
GSM2529851	1.96164383561644	1	0.6916847	6.9917658	5.752755	4.3139677	1.6250908	6.4878485	2.0547447	0.213159279921742	low
GSM2529852	3.97808219178082	0	0.5890979	3.8373383	4.8261561	4.5006149	0.9170522	6.4703411	2.0908003	1.54154240856684	high
GSM2529853	3.93972602739726	0	0.3311907	5.1373741	3.2790156	3.2594361	1.0105726	5.851664	1.443274	0.526579598162049	low
GSM2529854	3.92328767123288	0	0.6324389	3.8404274	4.4662823	4.1857333	1.3251403	4.364359	1.8718613	0.628513287597836	low
GSM2529855	3.93424657534247	0	0.2954912	4.8082772	2.9034903	3.9446369	0.7681652	3.6732827	1.5770787	0.64299130343972	low
GSM2529856	3.62465753424658	1	2.4055574	3.2073477	3.2003188	4.5878116	1.5533016	5.0822316	1.6049206	1.06729964682865	high
GSM2529857	3.9041095890411	0	2.465595	4.724313	5.076051	5.299474	2.222452	7.72167	3.152288	2.40907555621669	high
GSM2529858	3.88767123287671	0	2.262308	3.877409	3.814081	4.944461	2.68037	5.02432	2.533622	1.16930773412836	high
GSM2529859	3.9013698630137	0	0.6925287	4.0313988	3.3693492	3.6229629	0.5227041	8.0506346	1.2551103	1.50454851198063	high
GSM2529860	3.97808219178082	0	4.6414279	5.1087583	3.8499401	3.8768079	1.6189942	4.5259309	2.0921341	0.288259409335617	low
GSM2529861	3.91780821917808	1	2.219035	8.156946	5.050914	4.02999	2.233481	4.764537	2.635853	0.117596197376806	low
GSM2529862	1.93698630136986	1	0.5614778	5.6497639	3.3451963	4.6101074	1.3322179	6.3010629	1.9990028	1.16927630873292	high
GSM2529863	3.84383561643836	0	1.503119692	5.506263294	2.934955759	3.567680633	2.277055399	3.510274882	2.385009918	0.415261460747065	low
GSM2529864	3.87945205479452	0	0.7001561	4.0714873	4.8903915	4.0082815	0.5438863	5.1630676	2.1554311	0.96795232237718	high
GSM2529865	3.84109589041096	0	1.0698484	4.6429317	4.33022	3.6908364	1.0884076	5.3939955	2.1176396	0.69712501252959	low
GSM2529866	3.78630136986301	0	8.7224938	2.4569767	4.1616906	4.5676477	3.5662609	5.4273763	2.107285	0.297175310835867	low
GSM2529867	3.80821917808219	0	0.4594022	3.0987205	4.3882725	3.2940883	0.9896996	5.478929	2.1022899	1.1947368596698	high
GSM2529868	3.8027397260274	0	7.6225096	5.4502881	3.2901661	3.7965338	1.9787155	3.1041101	1.6002531	0.0748259308039091	low
GSM2529869	3.76986301369863	0	2.540453	4.826506	6.580759	4.429981	2.404647	5.738554	2.818535	0.338238727795533	low
GSM2529870	3.78630136986301	0	3.3985024	3.4652632	4.303104	4.615505	1.6451852	4.8646099	1.4803551	0.420389449712589	low
GSM2529871	3.8027397260274	0	0.7674329	4.5506863	5.4456596	3.834589	0.979617	6.0651921	2.5295401	0.907171723363468	low
GSM2529872	3.74520547945205	0	0.6576184	5.1868181	3.7992054	2.6523756	1.0668736	5.2375885	1.9436337	0.418324926629518	low
GSM2529873	3.76164383561644	0	0.4817114	4.0940802	3.7420169	3.7157905	1.6013358	5.8844895	1.3997091	0.5727810407442	low
GSM2529874	3.75068493150685	0	3.2319113	6.2470788	3.7695457	3.6771363	1.2623584	5.6576246	2.2176746	0.388641946028266	low
GSM2529875	3.23013698630137	1	0.2735925	3.0793841	3.2394112	4.5954983	0.5457623	5.1861348	2.435834	5.10808923525943	high
GSM2529876	3.80547945205479	0	5.3900626	3.1486418	3.6572795	4.1014584	1.4132217	4.1652284	1.5870513	0.385238706722614	low
GSM2529877	3.76712328767123	0	2.1710011	4.8972963	5.9024027	4.0288158	1.0249711	5.8682932	2.443242	0.488686866166234	low
GSM2529878	3.67397260273973	0	1.2772909	4.6005986	4.5374611	4.0863399	1.4187065	4.6851426	2.2519896	0.60727230663935	low
GSM2529879	3.66849315068493	0	0.6068029	4.2393596	4.4139073	4.0038372	1.3498297	4.4145049	2.0745354	0.632770276022565	low
GSM2529880	3.7041095890411	0	2.952899	3.5028193	4.0721792	4.3493615	1.3356309	4.5277146	2.095645	0.824933670092274	low
GSM2529881	3.67123287671233	0	9.0950457	2.8269319	3.8326289	5.4150784	3.5059259	6.3647036	1.7838491	0.375946976984402	low
GSM2529882	3.75068493150685	0	3.085289	5.671945	4.899257	4.328358	2.466609	6.820504	3.217858	0.874378317084686	low
GSM2529883	3.61369863013699	0	0.5365377	3.198812	3.6374576	3.4469387	1.4595446	4.1964369	1.8889548	0.811827821332605	low
GSM2529884	3.64931506849315	0	0.5846209	4.3244746	4.6244033	4.5845	0.680664	5.6343835	1.8272272	0.984188748238697	high
GSM2529885	3.63835616438356	0	1.0068393	5.0388361	4.8980704	3.5008407	0.4959478	6.6798689	2.4718779	1.09062608160967	high
GSM2529886	3.60821917808219	0	1.3925981	3.049997	5.6674837	4.1315923	1.456412	5.484636	1.7912994	0.517459366960012	low
GSM2529887	3.57260273972603	0	4.3253689	3.427955	4.4687592	3.6597961	1.3740889	4.2047379	2.5422762	0.620430217247748	low
GSM2529888	3.56986301369863	0	2.773928	3.119452	4.134865	4.731116	2.373714	5.822219	2.704789	1.88899290958504	high
GSM2529889	3.57534246575342	0	1.15283	3.3974869	3.2868114	3.4144306	1.7213678	3.3967031	1.5126486	0.402728662327649	low
GSM2529890	3.57534246575342	0	3.3471281	3.7730826	4.084294	4.2374482	1.1395133	4.8981609	2.5776625	1.26814055977075	high
GSM2529891	3.57534246575342	0	1.2720967	4.5758822	4.8463413	4.2225103	1.0338662	4.8481096	1.6941966	0.397940768584697	low
GSM2529892	3.57534246575342	0	0.7420722	3.3610046	4.8454196	3.9236677	0.8746565	5.1519856	2.477646	1.48910451504948	high
GSM2529893	3.56986301369863	0	1.698269	4.182179	5.074812	4.761392	2.60748	6.61103	3.650814	2.80527910904966	high
GSM2529894	3.4958904109589	0	1.2192349	2.9251571	2.6167662	5.2073875	1.7462056	6.3652259	1.7273224	3.41700163747944	high
GSM2529895	3.51232876712329	0	1.551298	3.353695	2.830369	5.878901	3.192017	7.895182	2.231042	4.60338880975034	high
GSM2529896	3.58356164383562	0	2.0944286	3.1546676	4.7738433	3.8000476	1.0922809	5.2575622	2.0936235	0.845261057349406	low
GSM2529897	3.53972602739726	0	0.1829538	3.2238588	3.8820481	4.8461723	2.0562075	4.278043	2.42627	1.78596767999881	high
GSM2529898	3.49315068493151	0	9.3843555	4.1387892	2.3962043	7.0269324	3.0392057	4.7022039	2.0020706	0.727648223666005	low
GSM2529899	3.51232876712329	0	2.16787	5.424587	5.003953	4.93033	2.707501	6.146846	2.68217	0.602299359852792	low
GSM2529900	3.51506849315069	0	6.5630547	3.6402515	3.4819076	5.3818576	1.8204792	6.9124778	2.5866204	2.2189769736894	high
GSM2529901	3.51506849315069	0	3.7464619	4.8068158	4.0136305	4.5590702	1.2945266	3.6551051	2.0296624	0.377269354384006	low
GSM2529902	1.4	1	5.6452542	3.233948	4.4161384	4.4424015	1.920049	5.0085275	1.7741307	0.362907761277584	low
GSM2529903	3.51780821917808	0	1.685173	2.160338	6.2421936	4.800568	1.23788	4.8842419	2.0647225	0.839088255935994	low
GSM2529904	3.47945205479452	0	2.279384	4.167251	4.706936	4.788345	2.392197	5.524798	3.227226	1.65840078838238	high
GSM2529905	3.47671232876712	0	0.7466443	4.1683693	4.0582386	4.0761071	0.5752012	4.3219161	1.7669997	0.744169925361895	low
GSM2529906	3.43561643835616	0	2.232629	4.419167	4.241151	5.231507	2.751154	6.23031	2.994256	1.85709874591321	high
GSM2529907	3.47671232876712	0	5.5405049	3.8817916	3.3591245	4.484415	2.1042903	5.5893758	2.4125699	0.941785590253478	low
GSM2529908	3.47123287671233	0	2.5750724	3.5014716	3.5268202	4.7785054	1.1035924	4.1548799	1.3388681	0.622851435598297	low
GSM2529909	3.43561643835616	0	0.8515933	5.5962259	3.9165962	4.0437017	1.6813533	5.1910261	2.320197	0.63590709558589	low
GSM2529910	3.47397260273973	0	1.811578	5.0359065	2.9994353	4.3118762	0.447902	6.3092019	1.4543301	1.0504383770217	high
GSM2529911	1.43835616438356	1	0.7513115	3.3834946	3.4215017	4.9348038	3.7659995	3.5863906	1.5224757	0.355023660379958	low
GSM2529912	3.4027397260274	0	4.546419	4.312333	4.765585	4.671448	2.761588	5.609941	3.416142	1.11286728054024	high
GSM2529913	3.38082191780822	0	0.6001782	2.7720522	4.4348662	4.1552581	1.0463483	4.8548161	1.8859324	1.21397400840203	high
GSM2529914	3.47397260273973	0	0.7913973	2.5189556	4.370518	4.2581676	1.3311249	4.9852376	1.9873622	1.42302006866993	high
GSM2529915	3.38356164383562	0	1.9263511	3.2657685	4.0932858	3.7015505	0.4168941	5.268841	3.4835192	5.3594729449372	high
GSM2529916	3.4	0	3.2560361	4.9557295	5.4609945	4.446911	1.4782314	5.1669634	2.3433443	0.367630518913437	low
GSM2529917	3.35890410958904	0	0.98369	4.8449055	4.3267008	3.8659677	1.8426638	7.7723848	2.0385646	0.917838000406926	low
GSM2529918	3.38356164383562	0	1.2572762	4.5273475	3.6176631	3.938405	0.6170151	5.4047131	2.6791759	2.19728315967416	high
GSM2529919	3.47945205479452	0	0.8565446	2.5098869	3.8658389	4.7261226	1.1865043	4.4698744	2.2988465	2.62979451487435	high
GSM2529920	3.35890410958904	0	3.802063	3.7189562	4.0632183	7.2861939	2.409036	5.7902225	2.3689283	2.52117842988169	high
GSM2529921	3.34520547945205	0	2.866783	4.936597	3.970885	6.712808	1.673953	4.479812	2.876111	2.3347520646911	high
GSM2529922	3.34520547945205	0	1.3588294	4.5638197	4.6777548	3.848638	0.9532681	4.8259631	1.9055772	0.462715840758187	low
GSM2529923	3.32602739726027	0	1.9549185	3.3141254	3.1628428	3.803999	1.2226796	4.834233	2.186204	1.53537682522153	high
GSM2529924	3.28219178082192	0	1.3168679	5.1756474	4.9754439	3.7015774	1.0148924	4.5043847	3.1273817	0.896163319012566	low
GSM2529925	3.28493150684932	0	0.8957666	3.0592774	4.023001	5.6845523	1.6881522	5.4430814	1.7934207	1.88478189621658	high
GSM2529926	3.34520547945205	0	2.0376121	3.88035	3.7523997	3.589467	1.315877	4.3926173	1.7557547	0.493408245219247	low
GSM2529927	3.32054794520548	0	1.5667264	3.3393718	3.9589996	5.0369371	0.8184703	6.7020605	1.2467961	1.41079251524088	high
GSM2529928	3.30684931506849	0	1.4010162	4.6494009	5.071052	3.781872	2.0167478	6.9593735	2.1644846	0.552029931017145	low
GSM2529929	3.34794520547945	0	6.501429	2.969215	5.78393	7.405745	2.642148	5.864487	2.810656	1.57181090342724	high
GSM2529930	3.32876712328767	0	3.789436	3.367808	4.877344	4.829293	2.069682	5.060374	3.371426	1.93517978592194	high
GSM2529931	3.28493150684932	0	2.170601	3.190027	3.537963	4.252322	2.498426	4.506868	2.416198	1.10689841162933	high
GSM2529932	3.28493150684932	0	3.877941	4.38618	4.911174	4.321905	2.042879	5.639601	3.024971	0.890110913416921	low
GSM2529933	3.30958904109589	0	0.8785466	4.1675747	4.3089831	3.9682276	0.9075863	4.9159889	2.3822604	1.17328642384503	high
GSM2529934	3.26849315068493	0	0.6799904	3.1186806	2.9119822	4.016183	0.9167122	5.3612057	2.1076122	2.89992813601845	high
GSM2529935	3.32876712328767	0	2.002145	4.005746	4.169195	5.030741	2.729758	5.763649	2.810885	1.60009203976879	high
GSM2529936	3.2986301369863	0	1.0535835	5.2473272	5.4835877	4.6094451	2.1269894	7.0111205	2.7649105	0.925289655508809	low
GSM2529937	3.25205479452055	0	1.1549474	3.9670668	4.7009204	3.6923101	1.4313369	4.8173841	2.6844398	0.98275617414167	high
GSM2529938	3.24657534246575	0	1.360833	3.849795	4.272004	4.570782	2.657077	4.500606	2.905373	1.20400005500926	high
GSM2529939	3.3041095890411	0	3.006256	5.88535	3.722544	4.585787	2.224203	4.357321	2.830885	0.592265013701274	low
GSM2529940	3.26301369863014	0	5.0438935	2.4637445	4.0734631	5.5866857	1.6408104	4.0800915	1.4350846	0.599155397907286	low
GSM2529941	3.30684931506849	0	1.5867173	4.6792084	4.5221961	4.1294369	1.6847778	5.6817999	2.082027	0.575977147630275	low
GSM2529942	3.32602739726027	0	2.8404938	4.3922267	3.8757604	4.4278675	1.3354529	4.8771399	1.7506358	0.530455987693687	low
GSM2529943	3.11780821917808	1	2.0413377	2.9007813	3.4136507	4.2667518	0.7963064	4.6413071	1.563108	1.15908602023499	high
GSM2529944	3.25205479452055	0	4.1460734	3.3459208	3.8198134	3.9464894	1.4015493	5.2261405	1.6655309	0.542851791086136	low
GSM2529945	2.48219178082192	1	2.611696	4.720445	4.268301	5.944176	2.133614	6.077539	2.76614	1.98353177847469	high
GSM2529946	3.20547945205479	0	2.451805	4.512164	6.337447	4.709656	2.580113	5.466772	2.580942	0.330614681754856	low
GSM2529947	3.23287671232877	0	0.9625287	4.2167144	3.8920834	3.9444781	1.7544871	4.7561737	2.5364973	1.09140514680531	high
GSM2529948	3.20821917808219	0	3.4468017	2.9296	5.0402065	3.820029	1.4866501	5.3094591	2.8278951	1.19587860126231	high
GSM2529949	1.15890410958904	1	6.2587797	4.2395809	3.0806855	4.4835013	3.2098344	7.4686651	1.413085	0.344284414974138	low
GSM2529950	3.15068493150685	0	0.5375244	3.025645	2.7695448	4.1929613	1.0167792	6.203215	1.6884011	2.80689364614786	high
GSM2529951	3.19452054794521	0	3.515125	3.808371	5.727871	4.648175	2.466609	8.494468	3.151826	1.90105101179491	high
GSM2529952	3.19178082191781	0	1.3579876	4.1126233	4.2827128	4.5307168	1.4589893	6.1411374	2.0753248	1.16910049060127	high
GSM2529953	3.0986301369863	0	1.7051608	3.0143687	3.6643651	4.0124784	0.9654657	4.1402699	3.0365283	3.23437004952616	high
GSM2529954	3.05479452054795	0	1.0631137	3.1282026	3.7921015	3.1525878	0.5718407	4.2157689	1.4913502	0.61662049254881	low
GSM2529955	3.0958904109589	0	3.0962954	2.2111004	3.0148406	3.6963109	1.8028971	4.9889206	2.8008437	3.0377134173715	high
GSM2529956	3.0958904109589	0	2.113428	4.061296	4.127616	4.355139	2.438402	4.697261	3.292839	1.62257633743879	high
GSM2529957	3.03287671232877	0	1.3018004	2.713125	3.1810562	3.6688561	0.8679992	5.7922145	2.1431922	2.8293202578607	high
GSM2529958	3.08219178082192	0	0.3176617	3.2205718	3.4971791	4.0646585	1.2016036	4.3003762	1.6524034	1.01225211842935	high
GSM2529959	3.07671232876712	0	0.9724678	3.5898226	3.8639647	3.9886311	1.3849287	4.9231746	2.0938263	1.11392621161929	high
GSM2529960	3.04109589041096	0	2.6622041	2.4720462	5.4953754	4.0318116	1.532451	4.396865	1.8752942	0.435659626834641	low
GSM2529961	2.16986301369863	1	1.8866279	6.0367277	3.5557049	3.9484405	1.7035402	4.770738	3.0689774	0.953539522813626	high
GSM2529962	3.02465753424658	0	1.6383466	2.1482621	3.6054173	4.4375126	1.2883418	4.2669939	2.3207168	2.5039980684698	high
GSM2529963	3.15068493150685	0	1.4326216	3.6160294	3.7130173	4.244237	1.1324999	5.594684	2.2859794	1.92314251006183	high
GSM2529964	3.19178082191781	0	1.5303627	3.5169248	4.3815813	4.5655198	0.8157244	4.6829097	2.0575086	1.17814137513701	high
GSM2529965	3.13424657534247	0	1.949765	5.705211	3.976281	4.772733	2.132729	6.409494	3.134048	1.70815635127103	high
GSM2529966	0.698630136986301	1	3.5248763	3.1356819	4.0937162	4.1464175	0.9706786	6.9819831	2.9980318	4.20258929530427	high
GSM2529967	3.19178082191781	0	2.45614	4.760568	4.559452	4.600537	2.389776	5.235496	2.963439	0.921332255116318	low
GSM2529968	3.12054794520548	0	0.3983761	4.860308	4.6978718	5.4394578	1.8360596	4.3483524	1.8787913	0.535844167117482	low
GSM2529969	3.09315068493151	0	1.496535	5.4866017	5.0431969	3.3280118	1.5961738	5.3244479	2.9014979	0.523146696190441	low
GSM2529970	3.16986301369863	0	2.365146	4.447643	4.044685	5.312994	2.459217	7.639264	2.177013	1.49435586600282	high
GSM2529971	3.13150684931507	0	0.3888929	3.5855704	4.0100827	3.2902293	1.2277172	4.967218	1.497479	0.526784317108839	low
GSM2529972	0.723287671232877	1	7.5798165	3.5407557	3.8028194	5.7397186	2.469598	6.4204801	1.9707826	0.7458940964533	low
GSM2529973	3.12876712328767	0	2.3483592	3.5150942	4.3090104	3.8568132	1.54437	5.2305525	2.3956912	0.997342662178627	high
GSM2529974	3.07397260273973	0	4.798569	4.104252	4.163949	5.127128	1.887318	5.365204	2.788192	1.28019220632546	high
GSM2529975	2.98356164383562	0	1.298736	2.4438666	3.5696355	3.9084965	1.1407499	4.8879513	3.1314586	5.33567297399992	high
GSM2529976	3	0	0.4815956	5.0277207	2.8609897	4.9147125	2.0030153	5.6403471	1.6543581	0.968714178653941	high
GSM2529977	3.02191780821918	0	1.762627	4.847414	5.029021	4.386395	2.501918	5.131818	2.977031	0.700141642255588	low
GSM2529978	2.98082191780822	0	2.8475493	4.4412302	2.605923	4.0085014	0.5936538	4.1042667	1.5120449	0.662566083389631	low
GSM2529979	3.05479452054795	0	0.367582	2.9943376	3.2912212	3.9492838	1.0819029	4.0870828	1.9819752	1.55746830668447	high
GSM2529980	3.0027397260274	0	1.4917014	4.1101398	4.6349112	4.0796208	1.4809743	4.9708195	2.6986886	1.09653699335677	high
GSM2529981	2.97808219178082	0	3.6896459	3.4602439	4.0661548	4.1891593	0.942284	4.7576757	2.1514381	0.922231835802713	low
GSM2529982	2.96164383561644	0	4.1370916	3.366669	3.5809119	4.7480291	1.8077166	4.0442911	1.7969605	0.579432113471614	low
GSM2529983	2.95890410958904	0	1.896555	3.822208	4.799618	4.596716	1.861318	7.846136	2.491472	1.98572472720456	high
GSM2529984	2.96712328767123	0	1.1085351	3.344394	2.9918849	3.8271067	1.4413209	4.6067822	2.0887377	1.4769819172996	high
GSM2529985	2.93972602739726	0	1.9578166	4.8412475	4.5954522	3.8159549	1.6729824	5.3038807	2.8586803	0.846956873443007	low
GSM2529986	2.94246575342466	0	3.2553503	4.3648134	5.5217448	4.0530122	0.9040999	5.0937025	2.2005044	0.408188153980705	low
GSM2529987	2.34520547945205	1	2.660133	4.380633	4.482379	4.237006	2.137803	8.005368	2.956885	2.11709819607855	high
GSM2529988	2.92876712328767	0	8.4735324	5.8353396	4.0183085	5.3000008	2.916457	5.234302	2.6372179	0.248157120252002	low
GSM2529989	2.95890410958904	0	1.91919	4.2218	4.729167	4.652106	2.193606	6.079082	3.19801	1.95724064729891	high
GSM2529990	2.96438356164384	0	0.7931073	4.4576971	3.7302164	4.9152761	1.5602215	6.0900634	1.6316546	1.02067878688062	high
GSM2529991	2.87945205479452	0	0.8590238	4.0735704	2.3825182	3.385472	0.9445297	6.2851502	1.4358078	1.29002580479186	high
GSM2529992	2.89041095890411	0	1.750834	5.163236	5.462041	4.230979	2.382734	5.376945	2.963897	0.535003574387264	low
GSM2529993	2.83013698630137	0	2.270812	3.941975	5.590551	4.793133	2.9791	5.45752	3.260347	0.996989193566589	high
GSM2529994	2.79178082191781	0	0.7716052	5.2723215	4.1160365	4.1896177	1.5088345	8.8007065	2.3710952	2.06214574396027	high
GSM2529995	2.80821917808219	0	0.9636665	5.3791467	5.8566843	3.6255803	1.0304869	5.0908344	2.5202815	0.373019900322107	low
GSM2529996	2.78904109589041	0	4.1702806	2.9540858	4.3440007	4.9212146	1.5549015	4.1395507	2.1507795	0.818237985754352	low
GSM2529997	2.78356164383562	0	0.3954954	3.2037772	4.4510883	3.7828853	0.7682412	5.091475	1.9756946	1.18198787514903	high
GSM2529998	2.80547945205479	0	2.8023392	5.093723	2.6706149	4.1801961	2.2206013	2.1778933	2.0560767	0.296162977228662	low
GSM2529999	2.75342465753425	0	0.7649742	3.7835083	4.2866246	4.3578433	2.4118646	4.5933125	2.0402753	0.602293903762196	low
GSM2530000	2.81095890410959	0	0.7639171	2.4523558	3.0737068	3.6602964	1.356459	4.911737	2.3364867	2.79936230360775	high
GSM2530001	2.74794520547945	0	1.4082487	3.4478695	3.3728399	4.1703234	1.2772173	5.1800909	1.8278382	1.26331182123919	high
GSM2530002	2.72876712328767	0	1.4065048	4.3351866	3.9316719	3.9305657	1.2751216	4.8023565	2.1370582	0.788421541092798	low
GSM2530003	2.6958904109589	0	3.3298663	5.441303	4.0437806	3.413391	1.4631695	4.3585581	1.6051861	0.150742248658278	low
GSM2530004	2.6958904109589	0	1.1336395	2.8003067	3.7332495	3.9092379	1.1933583	4.4455257	2.3974119	1.90903822018629	high
GSM2530005	2.73424657534247	0	6.1906615	3.2518651	4.525519	5.4302281	1.4293148	4.7053743	1.8977731	0.580096949749218	low
GSM2530006	2.65479452054795	0	2.389673	3.894663	4.905209	4.59841	2.181205	4.739923	2.667339	0.788374295381567	low
GSM2530007	2.67397260273973	0	0.621301	4.3854902	3.535175	3.9368199	0.8009219	4.4267917	1.9226574	0.914101041481011	low
GSM2530008	2.67397260273973	0	1.8857591	3.4789611	4.7781584	5.1267709	1.331312	4.1936509	1.627218	0.562787897651502	low
GSM2530009	2.65753424657534	0	7.9476878	3.2315619	4.4176798	5.9674285	1.3785665	5.2803458	1.7849531	0.617344495796483	low
GSM2530010	2.63561643835616	0	2.5368638	4.9080611	4.0138804	3.7343824	1.4198974	5.5848872	1.9525844	0.468299476756983	low
GSM2530011	2.65205479452055	0	3.4152085	3.9343597	4.4095228	3.6825328	0.9851685	5.3281155	2.9023684	1.34629139192942	high
GSM2530012	2.65753424657534	0	0.7632823	3.3636546	3.6128906	4.3899287	1.3272748	6.1543731	1.8353021	1.80032065294152	high
GSM2530013	2.6	0	2.011332	4.0374612	4.1441743	3.5289921	1.5166284	4.3560377	1.2167209	0.209365963227537	low
GSM2530014	2.56164383561644	0	6.0707497	4.0361896	3.7006105	4.1856626	1.2568683	5.7261084	1.8777361	0.537653256446084	low
GSM2530015	2.57808219178082	0	1.7010854	2.8413942	4.7292246	3.6939022	0.9945079	5.251862	3.1816231	2.92775105799673	high
GSM2530016	2.59178082191781	0	2.643651	4.898631	5.531836	4.528124	2.201097	5.567383	2.939928	0.619237585594197	low
GSM2530017	2.53972602739726	0	2.402597	6.841087	4.808221	3.76968	2.836501	5.279776	3.229796	0.305714364071536	low
GSM2530018	2.52328767123288	0	2.735133	4.123959	5.171525	5.206556	2.527692	5.756087	3.654459	2.30223262022539	high
GSM2530019	2.5041095890411	0	1.6382406	5.8923258	4.0035089	4.1426955	1.7726673	4.207025	1.6994537	0.206453033651359	low
GSM2530020	2.5013698630137	0	1.0474515	4.162632	5.6258978	3.6307582	2.1476083	5.8039245	2.2287945	0.384919246917185	low
GSM2530021	2.42191780821918	0	2.9127846	4.3707748	5.3627109	4.1026999	1.8500342	6.1550685	2.077927	0.385224770565834	low
GSM2530022	2.48493150684931	0	0.6627617	2.840775	3.6103375	3.4819582	1.3949596	4.3892889	1.6825328	0.826066998241164	low
GSM2530023	2.52328767123288	0	1.61916228	4.00558183	1.82349178	3.68511883	0.3687616	4.95894462	1.99324033	2.54018112510149	high
GSM2530024	2.51232876712329	0	1.405183	4.262888	4.738949	4.3775	2.178806	4.654538	2.952603	1.01284925440364	high
GSM2530025	2.46301369863014	0	2.0265466	3.6706649	4.1024809	3.9474	1.333463	4.64234	2.8545817	1.61554704973527	high
GSM2530026	2.46575342465753	0	1.5512402	5.0912089	3.5955336	4.1959784	1.406192	3.6769681	1.729007	0.354461723051964	low
GSM2530027	2.51780821917808	0	2.7822204	3.0585812	2.9853414	4.5943403	1.4126726	4.9278227	2.1718649	2.05844173741651	high
GSM2530028	2.48493150684931	0	0.3078206	3.2194557	3.8823339	4.2889514	1.8714528	5.0673553	1.4435954	0.72532305279503	low
GSM2530029	2.44383561643836	0	0.4201718	3.7659086	4.1460572	3.6853823	1.748844	5.6292575	2.6779899	1.6449917320267	high
GSM2530030	0.602739726027397	1	1.809272	3.710216	4.879425	5.299474	2.742534	6.175131	3.282918	2.61763682164779	high
GSM2530031	2.47397260273973	0	5.6602095	4.8771461	3.3797713	4.9495696	1.1483051	6.5750702	1.9684583	0.917476967677004	low
GSM2530032	2.4027397260274	0	0.4482278	2.5889279	4.2783886	4.4197355	1.8013815	3.603143	2.2643907	1.22385816711808	high
GSM2530033	2.46575342465753	0	2.247782	4.757884	4.842622	4.217134	2.206173	5.916716	3.082947	1.04580168607669	high
GSM2530034	2.41643835616438	0	2.38827	3.953674	4.436515	4.780758	2.211243	4.984137	3.735086	3.00860810783285	high
GSM2530035	2.38904109589041	0	2.10708	3.571424	5.304673	4.465768	2.149703	5.163572	3.193334	1.39442657181413	high
GSM2530036	2.3972602739726	0	0.7720323	3.4136131	3.3129831	4.5281605	1.0910641	5.2959105	1.2248669	1.02458498692475	high
GSM2530037	2.38904109589041	0	0.8792353	4.1513126	3.4214121	3.9666077	1.7545771	6.5932599	1.9873278	1.34595159306855	high
GSM2530038	2.38630136986301	0	3.048941	3.514881	4.544152	4.238705	1.933617	5.597477	4.399964	6.19092978621896	high
GSM2530039	2.36986301369863	0	5.5091836	5.3958363	5.2854836	3.6183305	1.3366195	6.1262183	2.6094821	0.307829170757074	low
GSM2530040	2.35068493150685	0	1.0088077	3.3127049	4.4684508	3.4881963	1.1901726	4.4379027	2.8261494	1.49421597708091	high
GSM2530041	2.4	0	1.731896	4.453079	5.199597	4.160136	2.657949	5.502556	3.004945	0.741326245969798	low
GSM2530042	2.38082191780822	0	0.7066794	4.7600194	4.2710133	4.2855699	1.3312708	9.013267	1.8906449	1.74107768168854	high
GSM2530043	2.38904109589041	0	0.9132879	4.6352748	3.3274096	3.8152534	0.9344987	4.9687744	1.8823173	0.879382153958874	low
GSM2530044	2.33150684931507	0	2.294658	4.536432	4.759633	4.061951	1.970094	5.552044	3.219254	1.24888066594675	high
GSM2530045	2.32602739726027	0	1.139406	3.886255	3.518493	4.58245	1.75344	5.753539	2.839077	3.16602346312509	high
GSM2530046	2.32602739726027	0	3.193511	3.360038	4.587751	5.168375	2.508252	5.477314	3.436731	2.76469590345487	high
GSM2530047	2.31232876712329	0	2.796456	5.008372	5.509466	4.26749	2.252692	5.629227	4.097702	1.61930186885078	high
GSM2530048	6.68493150684932	0	0.9540846	3.6839247	4.1163563	4.2412878	1.7817481	4.6532924	1.7807687	0.629154268249831	low
GSM2530049	6.70684931506849	0	2.120459	3.821693	4.745814	4.487376	2.207711	5.351849	3.034715	1.4401183042106	high
GSM2530050	6.6958904109589	0	0.6571141	3.1193234	3.3430794	5.2037189	1.3354732	3.836215	1.4695598	1.16681394221594	high
GSM2530051	6.67945205479452	0	0.9736907	3.2675163	3.9697387	4.2013775	0.8860034	5.242181	2.0581523	1.65549475648047	high
GSM2530052	5.23835616438356	1	4.6037905	4.0950205	4.7234793	4.5338539	1.1240164	5.6630295	2.3114801	0.751479157422333	low
GSM2530053	6.62739726027397	0	0.5818116	2.1513447	3.5355378	4.7812395	1.7160256	7.5691535	1.7822761	4.18806238608106	high
GSM2530054	6.62191780821918	0	5.9361862	4.2212819	3.4958253	3.993461	1.598679	7.4370455	2.0489029	0.848982074226258	low
GSM2530055	6.62191780821918	0	0.8620438	3.1591309	3.8485114	4.3166275	0.7090503	4.9541859	2.4194217	2.71516593391133	high
GSM2530056	2.42465753424658	1	2.556746	4.610334	4.047349	5.051029	2.809013	5.317111	3.101527	1.42386549423333	high
GSM2530057	6.56712328767123	0	3.804617	4.246937	5.526821	4.433009	2.076276	5.604247	3.125292	0.814050371475074	low
GSM2530058	6.56712328767123	0	0.8625306	3.9740882	3.8939099	4.5524918	1.1246538	3.8123903	2.2033766	1.09756809410398	high
GSM2530059	6.54794520547945	0	0.5892015	3.3520499	3.6522665	4.3876472	1.3056881	4.3532124	2.3333108	1.84209601688718	high
GSM2530060	6.55890410958904	0	3.4350206	3.9336636	4.5614504	3.8995534	1.0030535	4.9687498	1.8075847	0.427883039741972	low
GSM2530061	6.54794520547945	0	0.9000166	2.4562035	3.3148442	3.9330439	0.4411998	4.1333974	1.6056759	1.55463705846835	high
GSM2530062	1.62465753424658	1	2.248242	3.09498	4.14035	4.753415	2.058067	4.618626	3.032227	2.33115380810306	high
GSM2530063	6.54246575342466	0	1.61735	4.526122	4.32426	4.178492	1.779647	6.373959	2.672293	1.3845738909994	high
GSM2530064	6.64109589041096	0	3.6778545	2.760761	4.0931087	7.2796326	3.6808139	5.1874587	2.3423584	1.85650046100205	high
GSM2530065	6.64109589041096	0	2.059926	3.97265	4.107154	4.690641	2.130078	5.414034	2.867784	1.75101788309573	high
GSM2530066	6.64109589041096	0	5.842022	3.694812	5.30538	4.510038	2.388679	6.272853	3.299694	1.05326480057702	high
GSM2530067	6.52876712328767	0	2.4282569	3.2252653	3.7342506	3.9560114	1.1088839	4.8443741	2.1267896	1.20643202373593	high
GSM2530068	6.52328767123288	0	3.8135612	3.7452486	3.1116842	5.6441602	1.3013156	3.4487539	2.4648993	1.8048869030027	high
GSM2530069	6.54520547945206	0	0.7971009	5.481155	4.7387066	3.7051684	1.05194	8.214143	2.1301965	0.967275400497773	high
GSM2530070	6.49041095890411	0	0.5071389	4.4233616	3.451595	3.8554011	0.9225897	4.4376643	1.2474227	0.459541889074203	low
GSM2530071	6.49041095890411	0	0.3170151	3.5080435	4.3474333	3.6226997	1.2641892	5.3519564	2.2217611	1.18184607502178	high
GSM2530072	3.53150684931507	1	4.509283	3.823776	5.765945	4.211065	2.201545	6.267447	3.132416	0.813296817944692	low
GSM2530073	6.48219178082192	0	4.557158	4.229821	5.469971	4.810443	2.256453	7.770767	3.425585	1.92713938920737	high
GSM2530074	6.5041095890411	0	2.3197161	3.2773675	3.8375441	4.1025818	0.8569886	6.2841768	1.7861201	1.41127694098587	high
GSM2530075	6.45205479452055	0	2.4021412	3.8757079	4.1043682	4.0713851	1.3338143	5.7350667	2.2329489	1.08646025363139	high
GSM2530076	6.41643835616438	0	3.783575	4.781477	4.810234	4.262678	3.088165	6.515181	3.024751	0.674379822214835	low
GSM2530077	6.41369863013699	0	0.8269135	3.5371013	2.7110143	4.669814	0.385239	4.488583	1.7943641	2.44072921398768	high
[truncated: 1,410 more rows]
