# Supplementary material for: Leveraging senescence-oxidative stress co-relation to predict prognosis and drug sensitivity in breast invasive carcinoma
Source: Front Endocrinol (Lausanne). 2023 Aug 4;14:1179050. doi: 10.3389/fendo.2023.1179050 (PMC10437062; doi:10.3389/fendo.2023.1179050)
Supplement: Supplementary file 3 [file DataSheet_3.zip › 5.model/R脚本.txt]

#install.packages("Rtsne")
#install.packages("ggplot2")

library(Rtsne)
library(ggplot2)
setwd("D:\\BaiduNetdiskDownload\\159macrophage\\macrophage\\10.RISK_PCA")   

bioPCA=function(inputFile=null, pcaFile=null, tsneFile=null){
   #读取输入文件
	rt=read.table(inputFile,sep="\t",header=T,row.names=1,check.names=F)
	data=rt[c(3:(ncol(rt)-2))]
	risk=rt[,"risk"]

           #PCA分析
	data.pca=prcomp(data, scale. = TRUE)
	pcaPredict=predict(data.pca)
	PCA = data.frame(PC1 = pcaPredict[,1], PC2 = pcaPredict[,2],risk=risk)	
	#绘制PCA图
	pdf(file=pcaFile, height=4.5, width=5.5)          #保存输入文件
	p=ggplot(data = PCA, aes(PC1, PC2)) + geom_point(aes(color = risk)) +
		scale_colour_manual(name="Risk",  values =c("#E64B35B2", "#4DBBD5B2"))+
	    theme_bw()+
	    theme(plot.margin=unit(rep(1.5,4),'lines'))+
	    theme(panel.grid.major = element_blank(), panel.grid.minor = element_blank())
	print(p)
	dev.off()
	

       #t-sne分析
	tsneOut=Rtsne(data, dims=2, perplexity=10, verbose=F, max_iter=500,check_duplicates=F)
	tsne=data.frame(tSNE1 = tsneOut$Y[,1], tSNE2 = tsneOut$Y[,2],risk=risk)	
	#绘制tSNE图
	pdf(file=tsneFile, height=4.5, width=5.5)     
	p=ggplot(data = tsne, aes(tSNE1, tSNE2)) + geom_point(aes(color = risk)) +
		scale_colour_manual(name="Risk",  values =c("#E64B35B2", "#4DBBD5B2"))+
	    theme_bw()+
	    theme(plot.margin=unit(rep(1.5,4),'lines'))+
	    theme(panel.grid.major = element_blank(), panel.grid.minor = element_blank())
	print(p)
	dev.off()
}
bioPCA(inputFile="risk.all.txt", pcaFile="all.tcga.PCA.pdf", tsneFile="all.tcga.t-SNE.pdf")
bioPCA(inputFile="risk.test.txt", pcaFile="test.tcga.PCA.pdf", tsneFile="test.tcga.t-SNE.pdf")
bioPCA(inputFile="risk.train.txt", pcaFile="train.tcga.PCA.pdf", tsneFile="train.tcga.t-SNE.pdf")
#bioPCA(inputFile="icgcRisk.txt", pcaFile="icgc.PCA.pdf", tsneFile="icgc.t-SNE.pdf")
