# Supplementary material for: Leveraging senescence-oxidative stress co-relation to predict prognosis and drug sensitivity in breast invasive carcinoma
Source: Front Endocrinol (Lausanne). 2023 Aug 4;14:1179050. doi: 10.3389/fendo.2023.1179050 (PMC10437062; doi:10.3389/fendo.2023.1179050)
Supplement: Supplementary file 3 [file DataSheet_3.zip › 5.model/TCGA.expTime.txt]

id	futime	fustat	AAK1	ABI3	ACLY	ADCK5	AGT	AKR1B1	AKT1	ALOX15B	AR	ARPC1B	ASF1A	ASPH	ATF7IP	ATM	AURKA	AXL	BAG3	BCL6	BHLHE40	BLVRA	BRAF	BRCA1	BRD7	BTG3	CAV1	CBX7	CBX8	CCND1	CDK1	CDK18	CDK2AP1	CDK4	CDK6	CDKN1A	CDKN1B	CDKN1C	CDKN2A	CDKN2AIP	CDKN2B	CEBPB	CENPA	CHEK1	CKB	CSNK1A1	CSNK2A1	CTNNAL1	DDB2
TCGA-LL-A73Y	477	0	2.7834563	2.6517554	4.6584073	3.1190275	2.2135904	4.6009193	5.09867	1.0700249	1.847923	5.726819	3.1165453	5.0079754	3.377696	2.5339591	2.3872966	4.5457797	4.8056969	4.9828724	5.5941311	4.4010789	1.8615333	1.2376066	3.8989636	3.6918091	4.5158109	3.4631778	2.1003839	6.5985267	2.7179184	2.7879341	6.4136487	4.9122525	2.7093723	4.7371013	4.8609615	5.2504604	2.858341	3.0666973	2.2220358	6.4961115	1.7134285	1.9735088	6.1380966	5.3389653	3.8386608	2.5364178	3.362586
TCGA-E2-A1IU	337	0	3.0416139	2.6501519	5.4385662	2.2022247	3.7879347	4.0285025	5.6749299	4.9639908	5.2703059	4.3216446	3.2440563	5.7425901	3.3417825	2.0931978	1.3604767	3.6764729	4.802973	4.1931641	7.4025619	6.697246	2.3926492	1.9104922	3.4889081	2.3343382	4.3383381	3.697248	2.0598968	8.2600578	2.7545453	3.043461	6.0442691	5.0602513	1.0720408	4.5417326	5.9053057	3.4727739	2.723605	3.4263408	2.4674926	4.0624654	0.8773976	1.1141391	2.1277696	6.1601748	4.0995746	3.215031	3.9798224
TCGA-E9-A1NH	576	0	2.6720868	3.1576825	5.4161613	1.817015	3.3702318	4.7940581	5.4450472	3.2729125	4.917437	5.6813811	3.0554763	5.2804556	3.6231431	2.3107626	1.3983521	4.4389532	4.0541735	4.097397	6.6353373	5.7845016	1.4611539	0.8694775	3.5868225	2.5927277	5.2714352	2.8337154	2.8021508	6.5003272	2.6566036	1.8681671	6.1022254	4.9861696	2.2006381	5.4798118	5.2542023	3.6094509	3.3566281	3.0807675	3.687015	5.1211609	0.5537632	0.8837098	4.1811648	5.6146905	4.0646179	2.8464089	2.8339371
TCGA-BH-A1EY	538	1	2.8283578	2.9654347	4.918467	2.1420678	0.5380398	4.8262518	5.4753146	0.9848449	4.9260801	6.1136434	3.0043686	5.3081894	3.816595	2.3516109	1.8231465	4.3782793	3.8447931	3.6795196	6.232331	5.7207126	1.8850878	1.1628108	3.3615347	4.0984046	4.878367	2.550973	2.238406	5.8027156	3.3702127	1.7863343	5.8816252	4.9742805	2.5958804	4.8644949	5.4015822	4.0677156	2.4496617	2.750123	2.644255	4.8475072	0.6854477	0.9873089	5.2209661	6.0795064	4.5811037	2.4906526	2.5045968
TCGA-AO-A1KS	350	0	2.6498644	1.7381321	5.5771396	1.5125931	2.1531683	4.0744124	4.727965	3.5800533	5.7878539	4.9260164	4.2120239	6.4018258	4.5768858	2.7429323	3.3666698	3.6900105	5.1221649	3.3887827	6.876488	4.4648022	2.8453094	2.6089157	3.8024247	3.8410093	4.9371826	1.561817	1.4918712	7.7375667	4.9170822	1.3865924	6.461789	5.1079435	1.6157132	4.0706143	6.3073729	3.1449649	2.2433979	3.7023888	2.7478686	6.2975866	2.1459162	2.5342267	2.8407433	6.1608736	5.0126069	3.5417241	2.1002322
TCGA-B6-A0I6	991	1	2.5095749	2.0839322	5.0617092	3.5484216	1.6963795	4.6834543	5.7857394	1.4914917	0.9838055	4.6760749	2.5465752	5.4722	3.6741726	1.8871937	3.2723878	4.0871687	4.3179606	5.3489855	5.8071102	4.2954614	1.5488149	0	3.6929196	4.2169679	6.1850231	2.8338112	1.7929263	3.802143	4.6602832	3.3732321	6.6519654	5.4087325	3.7579589	5.8237471	5.4988162	3.1284756	5.6908505	2.6106444	3.0309813	5.8786884	2.4067457	3.0421739	6.5454373	5.5034593	3.8730573	3.6308773	3.584519
TCGA-D8-A27H	397	0	2.9689861	2.0463714	4.3946373	2.5999153	3.6598562	4.4297234	5.9231966	2.0616516	1.5888367	4.9847001	3.0226133	4.8086548	3.3612033	2.4852235	3.3109024	4.3607762	5.1281014	4.3639075	5.7080893	3.8616064	1.9073549	0.1196767	3.9116678	4.0245393	6.5080342	3.6882796	2.6624177	7.1607217	3.8886443	2.8072303	7.1481505	5.211433	3.2856096	5.1804479	4.7643093	2.6171784	4.6796031	2.7622743	3.0720661	5.5836019	2.7665531	2.1237352	5.5429322	5.3188284	3.5195191	3.2828813	2.9712258
TCGA-A2-A0EM	3094	0	2.9340724	2.5165417	5.8122429	1.3156057	2.8440666	4.1286277	5.4247085	1.8232532	4.6989704	4.2457301	3.2587507	5.7898067	3.3094466	2.1380509	1.8250821	4.1926032	4.8315679	3.5135581	7.2817612	5.3057907	1.9570394	1.4841465	2.9940394	2.6943774	4.8937245	3.2402395	1.9553779	6.6898374	3.0967954	1.2361119	6.2489976	5.0366869	1.257747	4.2635599	5.0061862	2.234654	2.7042139	2.5547485	2.7146523	4.1001628	1.1169425	1.8216502	4.5991335	5.6127668	4.0283004	3.7218339	2.9501153
TCGA-E2-A1II	1025	0	2.0642327	3.6451646	5.2191428	2.2868444	0.2197169	4.8192827	4.7402981	0.4344725	0.9261468	5.0247952	3.6127596	4.2514896	4.1097036	2.4170225	3.6724513	4.0107404	3.3901243	2.7730889	4.2653777	5.3877585	2.5342679	2.0365177	4.057286	3.7320146	3.1568033	1.9973922	1.2553229	3.4890937	4.2560361	3.4129279	6.803438	6.0857497	4.111106	4.4525017	5.4877988	3.148231	6.4707628	3.1362351	3.3758309	5.5679424	3.1802098	3.2231436	1.1016086	5.1416654	4.573299	2.6588929	2.7927189
TCGA-BH-A0H3	1928	0	2.7243814	2.6643552	5.2626603	1.4679924	3.6112975	4.5508359	5.2490567	2.9097485	4.2970017	4.6549362	3.3386806	5.2639132	3.8538318	2.9836889	1.2285921	4.4079501	4.2154251	3.4146564	6.6205844	4.6783658	2.2978438	1.6453835	3.6507579	2.8008606	6.0767269	3.1511544	2.5178872	6.7318918	2.0889392	2.0005913	5.9203025	5.1694977	1.8870065	4.3067104	5.5968612	3.8257084	2.4706495	3.3949523	2.5870468	3.9836197	0.3069743	1.6251205	2.6432095	5.8493672	4.1847531	2.8603073	2.6756773
TCGA-E2-A1IL	118	0	3.1704167	1.9043988	5.9821788	1.6145452	2.6320414	3.9172154	5.9927582	2.4382124	5.7905867	4.7357055	2.3768708	5.0137885	3.7258743	2.7713543	1.4888861	4.1998426	4.14941	4.2965003	6.833551	5.8219439	2.2353273	1.5637987	3.3884724	2.3201725	5.5100039	3.0765169	2.4887025	6.8354669	1.7945111	1.2417014	5.6939655	5.0922947	2.4033222	4.1935313	5.2009931	3.5978886	2.6780099	3.4633068	3.5598276	4.2178651	0.7767737	1.3495073	2.6454693	6.1213896	4.2244816	3.1911309	3.0763178
TCGA-BH-A0GY	923	0	2.3508452	1.8842589	5.0708057	3.3929408	3.4716008	4.0538856	5.4492619	1.4871789	4.1597934	4.284599	3.2830617	4.1160784	3.8930774	1.9532742	3.0602286	3.6865243	5.0168359	3.1993032	6.0007325	5.4967242	1.8569096	1.4144922	3.3929535	3.4963137	4.4427651	1.8445359	2.0862725	6.1227501	3.3862737	1.0758547	5.5093191	5.177183	2.7834117	5.051621	4.4496321	3.3412325	3.969043	3.1925143	2.7756988	5.995398	2.1199524	2.0690867	4.3679519	5.7006625	5.189456	2.6207901	2.5293626
TCGA-BH-A0DG	2041	0	2.776792	2.9241543	4.879	1.8234697	0.5601793	4.7559527	5.6740409	1.4010967	4.3282901	5.2119132	2.6767177	4.2233222	3.4309523	2.1525469	2.7409894	4.7965954	5.0466629	3.8729012	6.0452992	5.8739424	1.5269493	0.974457	3.6350457	2.7787114	5.3600075	2.5029324	1.1677949	6.2190906	2.7752069	1.785986	5.8272048	5.0837906	1.7741761	4.4376857	4.2578659	3.4104969	2.4410897	2.7079201	2.8720051	3.881598	1.6883774	1.5704509	4.7740294	5.4977026	4.333853	2.4155515	2.9691468
TCGA-AO-A0J9	1613	0	1.3333852	2.7004199	3.6398423	1.1580061	1.5544088	4.6842982	4.2828942	1.2373887	3.3559599	4.2626168	2.7192754	3.8580939	2.9484312	1.212497	1.4609578	3.3081328	3.6719713	3.1275569	5.4971744	5.3372158	0.9114589	0.7507166	2.4726154	2.7479976	5.7989659	2.4932947	1.0686114	3.5463944	2.7964154	2.2144182	5.5148177	3.5636623	0.8960222	3.8315307	2.7706349	3.9534986	2.4779268	1.9548307	2.9443027	5.1037371	1.2078647	0.9839959	3.3277156	4.0294056	3.2177951	2.0045631	2.0804806
TCGA-A2-A0CY	1673	0	1.2987353	0.8615153	3.8306894	2.7759332	2.8127787	1.9334389	4.2344175	0.7430685	2.8463131	4.335832	3.1611863	3.8743821	2.3351304	1.089253	2.0790183	1.895706	3.3630735	3.7970391	6.1927126	5.8187937	1.1227644	0.4365708	3.7708387	3.2454526	2.6992385	1.9825793	2.4174341	5.3733126	2.4345663	2.5229112	6.6054467	4.6808804	0	3.1166181	4.0708062	2.6931806	1.6603642	1.2331753	1.0962815	5.5510834	1.7098804	1.818214	5.9232293	4.6131349	3.8758491	2.3828843	2.2951859
TCGA-AC-A3TM	762	0	1.5589199	3.1071835	3.9187011	3.5804533	4.6841555	4.4933262	4.6590302	2.4285455	3.7679943	5.2291734	1.9973038	4.0701129	2.2179604	1.1308343	2.0066866	3.4964578	3.9706898	2.6388395	6.0295148	5.9480202	0.9423602	1.253931	2.9139823	2.6559501	3.5826699	2.915408	2.0145955	5.8831068	3.2870808	2.6995644	5.4105971	4.8161837	0.8214928	5.0189698	4.8577843	4.6713463	3.8749447	2.1586269	1.6786767	5.780789	2.1924355	1.8269954	4.8439699	4.0448086	3.5659387	2.2427002	3.5723041
TCGA-OL-A66I	714	0	2.3196062	4.342485	4.771984	3.1782346	0.8296832	5.2653761	4.7226134	1.9597045	1.2876807	5.4690842	3.2878427	4.3151496	2.9978224	2.1199483	3.4975115	4.6518422	4.5712746	3.9473348	5.1295295	5.6244227	1.6332216	1.722265	3.8378063	3.8644413	4.0161286	2.6702263	2.1881784	5.5527311	3.910841	3.4195935	7.3252565	5.381057	2.6303723	4.6588916	4.9347088	4.2170616	7.1909673	3.2961605	4.8666868	6.9756124	3.7147506	3.0960535	2.9593482	4.8689781	3.7816043	3.8090567	2.862992
TCGA-E9-A2JS	904	1	2.4309085	2.2105591	5.5492641	3.103927	0.642646	3.971343	5.2909355	1.5359441	4.1596315	5.1805946	2.365775	5.7964192	3.4299427	1.2164507	3.4837772	3.5615312	4.0186879	2.6440008	6.4779329	5.3673454	1.8952537	2.5047582	4.0692752	2.8609532	3.687291	2.2127178	3.5732398	8.0982349	3.7617738	2.7417518	5.688876	5.0776294	0.817048	4.4638089	5.4877627	2.5170837	3.3982505	2.0300435	2.4631411	4.1601348	3.0258259	1.9925027	2.9742517	5.7896826	4.0008078	2.7114939	2.2849625
TCGA-A1-A0SE	1321	0	2.68323872	2.23795254	5.46524254	2.04782467	4.30278331	4.23620444	5.33796788	2.22764069	4.79176112	4.29349923	2.75692723	6.10818929	3.74777571	2.02004925	2.69791148	4.04907085	4.50471774	3.46044478	6.88874857	6.06591041	2.19179477	1.97111824	3.4424063	3.14851477	5.18690876	3.45958851	1.73184892	7.1885346	3.52296282	1.43047505	5.274645	5.31385188	1.72323472	5.05145997	5.3792989	3.8294813	2.88099913	3.11811218	2.70188179	4.32597211	1.70499615	1.65419289	3.88447881	5.64659748	4.27339687	2.77329204	3.10874793
TCGA-B6-A1KI	2236	0	2.3061201	2.9029844	5.3525736	1.525252	4.4034083	3.6340662	4.83267	0.2818239	4.4832147	4.3587367	2.8966438	6.1859285	2.9212917	2.0082933	1.2398899	3.2695518	4.2263183	3.414265	6.6616657	5.1185267	1.7673831	1.4644572	3.4762847	1.9845767	5.3238014	3.3730927	1.7227274	6.4303301	1.375976	1.1433349	5.4559292	4.7227214	2.1129909	4.3502184	4.7936515	2.9761732	2.8835137	2.6788099	3.0840003	4.2535734	0.2468774	1.0597073	3.1638956	5.7522715	4.0903975	3.5864837	3.2007552
TCGA-AO-A0JJ	1887	0	2.7440189	3.1713951	4.8528418	1.7711921	3.0686377	4.7265677	5.1424263	0.8377197	4.7739953	4.594836	2.9461782	5.2870424	3.465501	2.4323657	2.1658268	4.4345401	4.1545678	3.8326384	6.565822	5.9790971	1.7168873	1.8729925	3.2391004	3.3013457	5.9597969	3.4652369	1.3988752	6.4081112	3.3959452	2.6735716	5.315638	5.0478854	1.6135327	4.56712	4.1539419	3.8957454	3.1567539	3.1079488	3.3042769	4.6127346	1.4239013	1.8604412	3.5395669	5.5470194	3.8630078	3.4108916	3.7127177
TCGA-AR-A252	2838	0	2.9975416	2.6641596	5.3549252	1.0657944	0.6944057	4.7010916	5.0393919	0.9266266	2.9714179	4.8599043	3.3130991	4.7192314	3.8503899	3.2162486	3.2605563	3.9136506	3.876351	3.1768527	5.9087877	5.1821705	2.3024824	1.4252072	3.7912485	2.5366298	6.0630064	2.8181619	1.1262247	6.3056732	2.7288914	1.66786	5.3092218	4.6351005	2.2530479	5.0024044	4.5297472	3.607221	2.618656	3.2610562	2.8800086	3.8541814	1.2459001	2.4886957	1.8733451	5.7271876	4.1318252	2.6228786	3.1623737
TCGA-BH-A0E2	435	0	2.0355713	2.0898385	5.0315638	2.4804196	2.2918582	4.2702555	5.5429531	1.6200022	4.1567171	5.1783407	3.6524888	4.2893016	4.0552332	1.6572204	3.2116703	4.2123966	5.3269391	3.2217758	7.3938427	4.8946227	2.6329484	1.3355132	3.5984151	2.6227049	5.5279096	3.0955421	2.6082883	7.3505395	4.8850634	2.3252842	6.1157273	6.204446	1.4163524	5.3143268	5.3415544	4.1976147	4.461448	3.3137504	3.2983833	4.5686253	2.2326146	1.6769361	3.903287	5.8293926	4.6187182	2.7349713	3.1042133
TCGA-A8-A07E	608	0	2.8099532	2.7751867	5.246852	2.7060769	1.9185004	4.5207881	6.1464696	0.1614012	5.7715733	4.4295454	3.267163	5.3731692	3.7691502	2.1507768	2.641479	4.5885756	4.78923	3.5644504	6.3212267	6.1037753	1.7966798	1.6627671	3.5776842	2.7848919	6.3575162	2.6726949	2.3661646	8.638325	4.5054095	1.1911888	6.5410197	5.3354191	2.1071953	5.9515313	5.6540478	3.2547548	2.1191524	2.7240124	2.9533492	4.704897	2.143314	1.9983969	4.0639364	6.0717596	4.2772029	3.3364922	3.0030581
TCGA-E9-A22E	1269	0	2.9289054	2.4327688	4.714203	1.5599153	3.6117226	4.887942	4.7607619	2.5418582	3.2267905	4.6473685	3.0618925	4.8819993	3.1443675	1.6292419	2.935979	5.0073123	4.3651315	3.1697159	6.2729322	5.591012	1.5385777	0.5508734	3.804837	3.213471	6.310237	2.4263703	1.229575	5.5330263	2.4107964	1.6160648	6.1252792	4.5432443	1.8711937	5.1470815	4.1634152	3.6093554	3.4725881	2.7268079	3.4571713	5.38851	1.3387696	0.9832897	5.5986132	4.9875564	3.9947151	2.7064821	2.9026131
TCGA-BH-A0W3	728	0	3.3156118	2.974721	5.7983345	2.4299276	1.6203745	4.1154766	6.0022968	0.7126435	5.7608566	4.5459822	3.3580348	5.5182755	3.4789329	1.9858564	2.5350636	3.7725373	4.86639	4.5925846	7.6213887	6.4856473	2.1290127	2.7847614	3.6389567	3.1697882	3.3199382	2.5178937	2.7094744	8.6313969	4.8014564	2.4414994	6.3243032	5.3635744	0.5923924	3.563139	6.3251753	3.1640504	3.3488625	3.3647124	2.254489	4.4929574	2.1188506	1.9910404	3.7345135	6.4459207	4.3024157	3.4420848	3.5629918
TCGA-A1-A0SK	967	1	2.0320688	1.0998795	5.507747	2.9400933	0	6.7013694	5.3344581	0.2631579	0.4981919	3.9711455	3.6706928	5.3673959	4.0729772	2.6209088	4.0727032	2.3628313	3.0213286	2.1758869	4.1079181	3.9935898	2.3387527	2.9063083	4.2336817	4.6679242	2.3284374	1.7833815	2.3652606	2.901661	5.4975137	1.9976333	8.1319416	6.266256	2.4536021	6.5257397	6.8355131	6.8679252	5.4226044	3.5508275	2.3481586	5.2997735	3.7194133	4.2383755	6.5821134	5.2014842	4.4145013	4.7776862	2.8728735
TCGA-AC-A2BM	3022	0	2.8779527	2.2320436	5.4166579	2.65286	4.2418968	3.7632843	5.1560209	0.5185912	4.6909133	5.1554474	2.2528818	3.1262784	3.7701883	2.439744	2.7221671	4.2096299	4.4644085	5.4993067	7.1493268	5.378372	3.1267367	2.4347817	3.8458967	3.2020734	3.8755721	4.3247242	3.3804714	8.697926	4.4506622	3.0341208	6.3881174	5.4323646	1.3914008	5.2163256	6.5073975	3.725698	3.2781739	3.4594867	2.8356359	4.0616235	1.9064581	2.0042961	3.8197026	5.8316256	5.1328366	2.2579724	3.3582374
TCGA-AR-A0TP	4275	0	2.0937605	0.9020109	4.2884637	3.3253372	0.3467087	4.797601	5.7128686	0.2732325	0.7872458	4.1324685	3.4745358	6.2192298	3.3554599	2.1527742	2.7471328	2.8266485	5.2428294	4.8129994	5.3675694	5.2932452	2.6909733	0	3.9622234	3.6175862	5.9812495	3.331105	1.7116011	3.5022144	4.119176	3.1837475	7.1886426	5.8547443	3.7803511	5.1662433	4.7124655	3.3448638	5.8471305	3.5795784	3.2656031	5.4791247	2.2628129	3.4517973	4.1302908	5.2204054	4.3882645	4.3223729	2.6898809
TCGA-A2-A0CW	3283	0	2.42519937	2.43527248	5.31389085	3.59949507	0.3880502	3.77071427	5.48224267	3.47420451	4.16366754	5.26329859	3.32515467	4.78424574	2.50980267	1.58862834	4.32314085	3.33125854	4.28275611	2.87006469	4.11189384	6.12422842	1.72882972	2.00480652	4.19669632	1.20471431	2.8590702	1.58898516	1.96504806	5.70041397	4.62413672	1.37995301	5.97828519	5.40637837	1.37522005	4.11351788	4.55919536	4.22442186	2.87871049	2.89819784	1.6772195	6.13881882	2.98147582	2.53914686	6.21977071	5.72829476	4.56212015	2.40161302	3.19400421
TCGA-PL-A8LY	8	0	1.918368168	2.892637952	4.561806262	2.394018258	1.547686268	4.763989823	5.384882479	2.212734698	3.457074493	4.309197821	2.983722053	4.88757556	2.787495371	1.676277958	1.331905415	3.550012393	4.356146337	3.320137862	6.239643179	4.974011375	1.642685119	1.269069994	3.906421192	3.528936328	5.276728813	3.419942791	2.080616955	6.273008273	2.40690177	2.302050332	6.497397388	5.296149544	1.922478086	4.024332679	4.887864916	4.667581384	2.117208581	3.009120669	0.573562672	5.6172783	1.072636494	1.954832686	3.240718777	5.157095471	3.803726135	3.544877304	3.486651668
TCGA-A2-A0T7	631	0	2.978243	2.803265	5.599012	3.513433	2.927685	4.785033	5.831545	2.454351	4.373381	5.308215	2.773187	5.697202	3.683976	2.23614	3.305868	4.49117	4.819452	4.273597	6.344033	5.354456	1.860594	2.022928	3.848671	3.906348	5.109549	3.236181	2.780433	6.139667	3.415261	2.632378	6.22084	5.202423	2.679536	5.527059	4.773976	4.531193	3.242542	3.531085	3.24737	5.759278	1.587832	1.583396	4.437899	6.107697	4.516653	3.410009	3.181545
TCGA-A8-A086	396	0	2.4502746	2.1770542	5.0872513	2.9910631	3.8892798	4.4579077	5.2460578	1.9342607	4.189603	4.2909839	3.0594207	6.5854413	3.5105917	1.9144071	2.6660952	4.5231842	4.427428	3.7774021	6.7962702	5.4941943	2.1347038	2.5150357	3.1751793	3.86221	4.6688418	3.0560869	2.2435705	8.7228515	3.6293269	2.3545315	5.6697636	5.1187494	1.4005832	5.8716267	5.7126516	2.8156473	2.845078	2.9385788	3.0941661	4.5225579	1.8436668	1.8945909	3.2941209	5.6129917	4.3685018	2.8035356	3.0291419
TCGA-GM-A3NY	1162	0	1.6533291	2.2802486	4.1486808	2.7502761	2.035482	3.3949806	4.9851118	2.6423282	3.7989114	5.0232245	3.2296096	3.7520984	3.1127828	1.9791914	1.4341191	2.6905544	4.2556186	3.9051633	6.4801255	6.1611307	1.0579282	0.7055481	2.5851897	2.653184	3.9389764	2.5039172	2.8339202	4.8932543	3.0283328	1.8197137	6.1519972	3.1423668	1.1538697	3.7584809	4.9955747	3.6892877	3.1420016	2.7814176	2.9922692	5.5754094	0.9091829	1.1650393	4.5375499	3.8637727	3.4685091	1.7874848	2.6050242
TCGA-B6-A0RO	4929	0	1.88455099	2.01654132	5.91413963	2.61023634	1.76905827	3.63053798	6.32087721	6.15417838	4.94314146	4.37382303	3.36704385	5.2181546	2.92962305	1.85782015	1.78475116	3.17635779	4.30962525	3.1960982	6.52722386	6.48866672	1.46832021	0.98776759	3.99185428	2.61115195	4.45961008	2.57852352	2.24681617	6.11580937	3.5400344	1.51510106	6.1681253	5.4006877	0.79121146	5.32704103	5.4440245	3.77165394	2.05712635	3.2966415	2.12041963	4.89277436	1.05098778	1.16955241	3.96041626	6.19385017	4.46411207	2.8383249	3.19228085
TCGA-A8-A090	0	0	2.8969282	2.8463638	6.0101598	2.3761077	1.7579845	4.6543903	5.0456746	1.6409712	5.3730726	4.5737971	2.794597	5.2231389	3.337623	3.0167986	2.8818665	4.5182648	4.7826747	4.3510453	7.7196968	6.1997455	2.0545721	3.0211288	3.6852359	3.84017	4.5482504	3.1758451	2.5990327	7.9167932	3.9512716	2.2441599	5.7120331	5.1925558	1.4823364	5.9685585	4.943586	3.4030965	3.0000467	3.4641648	2.8577713	5.2893091	1.6256243	2.7449958	4.2268095	5.8111488	4.159326	2.7627165	2.9820407
TCGA-AR-A24L	2866	1	3.3092185	2.2838933	5.7489101	1.6646252	1.3877533	4.4385328	4.7217322	1.9801971	4.7755731	4.5564348	3.0875729	6.3340064	3.8324651	2.3731423	3.2317796	4.4753831	6.1849852	4.4628756	6.7839173	5.6285453	2.8898685	2.4418612	3.8704118	3.7857913	5.2655067	2.3048811	1.546046	8.3572147	3.1741398	1.7727701	6.0187974	4.9834915	1.8540392	6.0898234	5.7311428	3.2004216	3.2222879	3.6362342	3.7651363	4.6308689	2.2846628	1.7769731	3.0119172	5.5840201	4.6007557	2.5372783	3.1410359
TCGA-A2-A0EQ	2426	0	1.8711025	2.7626873	5.1688245	2.2790979	0	4.3537793	4.8447188	1.8846987	3.0356987	4.7949899	3.0976493	5.4296623	3.4958303	1.5654358	2.7784678	2.866967	4.8624148	2.8306995	5.9348073	4.2407757	1.5129842	1.4482871	3.5008313	3.4086434	3.9702319	2.1717185	1.7508269	6.5144026	4.340391	1.810579	6.3409018	5.0857844	1.4130582	4.1122023	4.0833854	3.1591417	2.6493373	2.6396302	0.8100911	4.404317	2.7169679	1.6861781	3.2018875	4.7860463	4.4792678	2.5086075	2.0550897
TCGA-EW-A1IY	258	0	2.9251819	2.3458029	4.8727312	0.7238594	3.9657394	4.568916	4.6284989	2.2995581	5.119187	4.4356867	3.9643692	5.7579444	4.1210414	3.0919513	2.8047014	4.5512838	3.9575331	3.1542025	6.6493927	5.9627854	2.2656824	2.1565815	3.4777139	4.0582366	5.4633029	1.7774218	0.7142153	6.6259146	4.6252386	2.2911218	6.5624427	4.5677819	2.6366234	5.1692156	5.6362266	3.0306914	3.483696	3.4379055	3.9163451	5.4484188	2.1501305	2.5223656	2.8786564	6.0376256	4.551414	3.281912	2.7136595
TCGA-AR-A1AM	2991	0	2.1719277	2.7412637	5.7165625	3.2428296	1.2220965	4.4131169	5.7576307	4.2286347	4.4216724	5.3509936	3.0711631	5.138413	3.4138962	2.0442405	1.110651	3.8869753	4.0879788	3.6447362	6.9459125	5.4942884	2.0784698	0.9497493	3.4493346	3.1794969	5.3837849	3.7407091	2.8787299	6.7502033	1.5858243	2.2320999	6.1823066	5.1423011	1.8738278	5.3084328	5.6711745	4.5925225	4.0502062	3.7285852	3.1901143	4.2792619	0.3097602	0.7695621	3.615043	5.8915713	4.1326422	2.624208	3.363487
TCGA-A2-A0YM	965	0	2.802391	2.543861	5.8099655	2.9170349	2.4195322	3.9092143	5.6571496	2.7229667	0.5238056	5.0457129	3.0883372	5.7954308	4.2166625	2.1681782	3.8012554	3.9594973	3.8133104	3.4079289	5.1320686	3.6598637	1.3516164	1.7045198	4.0998907	6.689902	3.2855916	1.9138227	1.9394911	5.1311169	4.4556583	2.7941358	7.1441233	5.7429314	1.6677631	4.8843203	5.818747	4.7175661	6.619707	3.3470129	3.1316614	5.7780481	3.2933309	3.1160331	6.087811	5.5526658	4.5950184	2.3183173	2.7618786
TCGA-AR-A24S	2976	0	3.0183838	2.9095363	5.382449	2.3938321	3.0438692	4.6591442	5.4173602	3.0180721	5.6905201	4.8458156	3.2471769	5.7690464	3.6984449	2.9739661	2.3166826	4.6350148	4.8873186	3.8910708	6.3899775	5.0279759	2.096621	1.9181139	3.7573792	3.0659439	4.8650611	2.0354163	1.0808703	6.1058162	3.9129043	2.6722608	5.3332142	5.0614222	2.3529116	4.3483114	4.8854763	2.4020766	1.7798021	2.8906995	2.7950072	4.9912206	2.8699978	2.830069	2.1157578	5.398867	5.0242775	3.221471	2.8101536
TCGA-BH-A0DS	78	0	1.8337348	2.7177013	4.658546	2.6078647	5.2901664	4.4385595	5.1057335	4.8110536	3.8495323	5.5450839	2.7363579	5.9616785	2.6663032	1.6452813	1.0838584	3.7941098	4.5594698	4.0133511	6.137733	4.8290921	1.8579887	0.6156056	2.7685719	3.3026562	4.6338972	2.5695616	1.7000204	5.3092243	2.5032377	2.2854161	5.6565451	4.6734493	1.3807557	5.1240341	4.7321834	3.3771367	2.8407904	2.6485707	2.0733138	5.2600724	0.3344416	1.2337656	2.1757448	5.12938	3.626459	3.2750181	2.4745789
TCGA-D8-A1X7	509	0	3.5826346	2.1472393	5.8402812	1.7687352	3.264063	4.0259428	5.3250742	0.9466352	5.5724508	5.0018499	3.5019582	5.919054	3.7388839	3.1152001	2.196988	3.78355	4.7970876	4.2885129	6.9657765	5.3480924	1.9643861	2.2645841	4.7975399	4.3440267	4.5245806	3.062308	1.834413	7.0613685	2.9689801	3.0616526	5.5433782	4.8013252	1.3451162	5.0181507	5.4394177	2.0765939	2.7233896	3.2198533	3.2990476	4.6402992	1.2846017	2.5507716	4.204874	5.9252594	4.3093756	2.5098636	3.1195995
TCGA-A8-A08O	943	0	2.7952558	1.9000169	5.6142213	2.0481555	0.7936919	4.1027281	5.1860252	1.1043589	4.4448294	4.8054079	2.9273335	6.5753239	3.9701028	2.5139998	2.5342284	4.2967847	4.2834334	3.6242003	7.248899	6.522515	2.949467	2.3343388	3.7237549	2.9736206	5.0779897	3.2332548	1.2178831	8.0317758	3.8482097	1.9161664	5.8991965	5.2348581	2.529989	4.4610845	6.0143931	4.534989	2.4942349	3.64313	3.2764454	4.3438025	1.6939741	1.9380439	2.0034626	6.1615251	3.8953269	2.5558544	3.2107631
TCGA-E9-A248	59	0	2.9612578	2.4343879	5.4008241	1.7779855	2.0679223	7.3428276	4.9895535	4.894596	2.2969794	4.5112891	4.0837134	6.0517307	3.2952041	2.8165476	5.3755865	3.2555793	3.9208077	3.1809501	4.7476952	4.9074449	1.7317431	2.4371717	3.9212398	3.2632157	4.3787031	2.4791808	1.4902315	3.1540782	4.0766091	1.4056204	6.2702765	4.8186334	1.8960989	3.8634499	5.0828324	2.1353451	3.3272977	3.2860575	2.6191694	4.1948744	3.0782535	2.8593236	5.3294092	5.7149387	4.2959698	2.125972	2.0366381
TCGA-EW-A1OY	908	0	1.8468842	2.0642989	5.3811518	3.1007205	2.5544918	3.4331597	5.2364708	2.0845052	4.5192518	4.6667361	2.3356539	6.2872954	2.7380488	1.383829	3.7593034	3.3006995	4.1578217	3.9875237	7.2488446	4.9458565	1.7454783	1.9271817	3.9545456	2.7485994	3.6815277	2.0285085	2.0991087	4.7887138	3.9627637	2.9788966	4.8740798	5.0515531	0.5275137	4.2029952	4.8084182	4.3765332	4.7391786	3.0971841	1.9995817	5.5454603	2.1815203	1.9448528	3.6036206	5.1548523	4.4569754	3.0064308	2.6047639
TCGA-AR-A2LO	1198	0	2.6145724	3.2211017	4.9910523	2.8448753	1.3396774	4.7548936	5.7826238	1.1151681	4.3827741	5.1123148	2.7607532	4.4042092	3.6499273	2.5340937	3.3905504	4.3403709	4.5257852	4.058678	7.3702299	5.3526413	2.5860188	2.2101111	3.5847647	3.4002891	5.4515831	3.8508019	2.7027237	6.7346373	2.750363	3.2936358	5.5978517	5.3767722	2.0338643	4.702569	6.2198408	4.3465888	2.714431	3.2508646	2.6708071	5.3887021	1.6227457	1.7987127	3.0132039	5.8081948	4.2344259	2.4764563	3.1463521
TCGA-A2-A0CS	2348	1	1.9127683	2.9674232	5.1926892	1.9515708	2.4421648	4.1186338	4.9588218	5.4078298	5.0465373	4.4639697	2.923285	5.119461	3.1494022	1.7539346	2.0585557	4.1883783	5.2663868	3.7643437	7.2669588	5.0916197	1.5845433	1.5271387	3.4833617	2.9371869	4.5116485	2.0528723	1.3262443	6.270439	2.5321135	0.8490119	6.1014149	5.0510398	0.9409987	5.0344378	4.7303246	3.5716883	2.7477385	2.2871522	2.4450305	4.9524795	0.8603116	1.43953	4.5075244	5.4858377	4.2660626	3.1590661	3.3640335
TCGA-A2-A0CM	754	1	2.2890154	2.8639544	5.2723969	2.3485659	1.7535042	4.3086141	5.3246142	0.3077521	0.6176406	4.7321281	3.9529771	4.5779361	3.5114608	2.1180605	4.2615217	4.2124764	5.4822995	3.9065143	5.6385364	4.677762	1.3715564	1.9276039	3.6710672	4.0422215	3.5496522	2.0121002	2.0907311	6.0747241	4.8369504	2.4371479	7.1926875	5.1369709	3.2865591	4.8813561	4.8318845	3.4423259	6.2298905	3.0598616	4.1253037	5.9292427	3.1347395	2.8347674	4.3853726	5.2026502	3.8266918	2.5109688	2.7889392
TCGA-A2-A0YT	723	1	2.43269	2.1185475	5.7064595	3.1885692	0.7430538	3.7735324	5.7034529	0.8078617	2.452279	4.7411979	3.235635	3.2729913	3.4593863	2.0623711	3.8219358	3.3781017	4.938354	2.5766217	6.3482803	5.3288399	1.8497834	2.1307976	4.3928263	1.8546288	4.5792536	2.5299938	2.8659123	7.1123085	4.127995	1.5913371	5.2747299	5.9034724	1.09668	5.0600326	5.6502307	2.8101708	3.6533212	3.5684333	2.9943787	5.2146399	2.5047162	2.0068435	4.9654043	6.1680685	4.4086446	2.8549087	2.8003289
TCGA-A7-A0DB	1007	0	3.094414	1.629412	4.7646947	1.0601158	1.6104167	4.0584217	5.1375402	3.836879	4.8442027	4.6652623	3.0101754	5.8011232	3.8392755	3.082857	1.7191528	3.7874053	3.1440542	3.4967416	5.6905273	4.0579259	2.6676661	1.5477102	2.5909816	2.5596291	4.8848047	2.1491205	1.6020429	5.8844207	2.6842418	0.4833337	5.3460506	4.1134001	2.9354775	4.0975917	4.8329183	2.9153298	2.3672391	2.4735231	3.0026075	3.5924745	0.7678344	1.3401581	3.1689141	6.078663	4.1838941	2.4122069	2.2999234
TCGA-D8-A1X9	727	0	2.5728278	2.4058518	5.7375973	1.6755624	0.9210817	5.000412	5.2598015	1.0795298	4.1112596	4.5833848	2.7399473	5.6176764	3.7455675	2.388115	3.1074845	4.6822852	5.3903383	3.142713	6.4739524	6.5983538	2.602416	2.5725966	4.173888	3.1458179	4.8229784	2.5533851	2.1241284	7.776631	3.3683227	1.1124679	5.7054289	5.2483274	1.6420355	5.8681041	5.2192399	2.2698193	2.8639076	3.349434	2.8355574	4.1103452	1.9268535	2.2338576	4.0060491	6.5158993	4.0394915	3.0037205	3.433853
TCGA-A8-A08H	0	0	3.0089712	4.2271733	5.2332621	2.1569031	1.8623637	5.7780373	5.2516866	2.3714773	3.1968992	5.458368	2.9636641	5.5740278	3.2000854	2.8033789	2.6005495	4.6571179	4.3763576	4.0109187	5.7547311	5.4578481	1.6773161	1.9781953	3.6333845	3.3724469	7.1657945	2.5936169	1.2101717	5.4084081	2.9908423	1.8809075	6.2037858	5.1247926	2.3936472	5.3160126	4.2890157	4.1266293	3.3381716	2.9767057	2.1705474	5.2207177	1.8596713	2.0645754	3.040096	5.5267424	3.8939431	3.4742427	3.1685558
TCGA-A1-A0SP	584	0	1.8721013	2.619707	5.2140261	2.3168308	0.3335906	5.5742616	5.3968215	1.0501237	0.6021231	4.2622769	3.7946706	5.1368462	3.620274	1.7441401	3.2882953	3.3992296	3.2276149	3.2141716	4.626469	4.4676528	1.746101	2.234242	3.6026714	4.3960195	4.7335766	1.6056206	2.5338363	7.7203905	3.6485381	3.0221314	6.8102147	5.8529576	3.6836726	5.1271357	6.036912	5.2354379	6.5819575	3.0693412	5.062193	6.292642	2.8805703	2.8806556	6.3732983	5.1547301	4.6924825	3.4130616	2.0819318
TCGA-E2-A1LG	1523	0	2.3195114	1.2458336	4.5480422	1.4052916	2.2405722	3.7400901	4.470736	1.4511823	0.6614078	4.2072179	3.5799357	3.9150989	3.4415279	1.7258274	2.833367	1.547063	5.0184831	4.0283122	7.0663008	5.5735103	1.6836988	1.8532093	3.7696664	3.7012371	2.2554737	2.6853521	1.5452263	6.7050887	4.2862788	1.2633877	6.2527026	4.432768	3.3314179	5.4725899	5.1075624	4.3631185	5.6728174	2.782273	6.0003607	6.2130784	2.7829986	3.0196547	5.8834008	6.3186397	4.5093496	0	4.1883356
TCGA-B6-A0WV	2417	1	2.712408274	1.103973047	5.803739188	2.301165401	1.706571327	3.004196878	5.439126709	0.900477402	5.077002468	4.799269817	3.0492414	4.355690506	3.88124028	2.121521162	3.604324237	3.033492981	4.781470955	3.596462335	7.422777734	6.253799538	2.637837621	2.73005321	4.463256118	3.512153287	4.108453393	3.264466695	3.132572904	7.607582396	4.64150824	1.846919612	5.60809396	5.328128351	1.627728871	5.756548337	5.687934873	2.604510891	1.819501049	3.287900944	3.405281254	5.107477611	2.736410131	2.093268851	3.81022917	6.388070421	5.049718015	2.82412849	3.844064546
TCGA-AN-A049	19	0	2.8765899	2.6873436	5.557394	3.0030278	4.2800898	4.1860856	5.4876804	0.7807821	4.174914	4.6726835	3.0572364	5.676179	3.277113	1.1958557	2.7231889	4.1969844	4.9397597	4.1663293	7.2949477	6.6897598	1.4161989	1.9987698	3.4493892	3.3814509	4.5143074	2.1694009	1.8997266	6.8993426	3.6644178	2.3586705	5.9957883	5.1482833	1.041331	5.2973147	4.8761334	3.1264836	2.8779326	2.4021497	2.5687453	4.9307434	1.5987191	1.6370211	3.6902666	6.1714475	4.2467086	2.7495049	3.7168013
TCGA-OL-A6VO	858	0	1.7873211	2.3419289	5.7964457	3.3632595	1.2879943	5.3033891	5.4476702	0.3562054	1.4151764	4.6593507	3.3495669	4.978972	3.1159647	1.5661625	3.6527638	2.8557057	3.3723068	1.6852303	4.4755763	3.9472693	1.7244467	2.6049348	4.0918708	4.2351624	3.6243772	1.6348529	2.3637767	2.3818738	4.2630015	2.443133	6.6549117	5.4175858	1.444268	4.6129207	5.1431632	2.9752491	7.2429328	2.5120921	3.1899008	5.7757353	3.3983329	3.0127939	7.4247868	4.5315606	3.9416357	2.5309582	2.717812
TCGA-BH-A0BV	1519	0	2.6533308	3.1155667	6.0316399	2.3237282	4.4501695	4.5660202	5.5487387	1.2391526	5.1351611	4.8472546	3.285229	3.5042484	3.6316003	2.1801356	2.5806395	4.4357087	4.35527	3.7895385	6.7282464	6.2806597	2.1428645	2.1697814	4.0437598	1.72949	4.0663588	2.4334452	1.8957942	7.5991958	2.4412933	2.6651826	5.3682526	5.010893	1.4676446	5.4303033	5.422956	2.7802437	3.1762871	3.0812909	2.8464506	4.9423936	1.0601058	1.4665408	3.4617101	6.0019911	4.290822	2.9270512	2.9660185
TCGA-A7-A4SC	446	0	2.7325255	2.644633	5.1676437	2.9168169	2.5203341	4.4918247	5.5578991	1.9376242	5.067266	4.5039803	2.8978452	6.2074718	3.2878735	2.5003845	1.7948439	4.1192689	3.8937881	4.7852529	7.7719059	5.3085135	1.8745282	1.3207734	3.2282049	3.4877711	5.400539	3.4465703	1.8949245	7.7436959	2.4892294	2.9236936	6.0476737	4.6584317	1.7025135	5.1140563	5.5001262	3.8718851	3.9476429	2.9080197	3.2502985	5.1768819	1.1677472	1.826551	2.9984686	6.0528267	4.1414329	2.3627435	3.1907774
TCGA-E2-A15T	1563	0	2.5704464	1.7033248	6.2395919	2.0815384	0.9712858	3.1759864	5.6026263	0.3737614	4.6191496	4.3437115	3.027822	5.3851012	3.7479062	2.110661	2.7842589	3.4317338	5.4031279	2.2653349	8.3135858	5.6912954	2.849817	2.8294764	4.2336523	2.5649773	3.8649368	2.7755021	1.9882097	9.0176947	3.9132213	3.5110549	5.6534275	5.034345	0.518245	5.686654	6.43216	3.9317817	1.5880388	3.6071724	2.0301613	4.1089455	1.879783	1.7484827	3.8232527	6.3262065	4.4752025	2.7630395	2.359289
TCGA-D8-A1XJ	664	0	2.3647993	1.9249413	5.8617642	1.9413877	5.9008552	3.7703637	5.760622	6.0733409	4.7556524	4.4638144	3.8353865	6.5794392	3.5448905	2.1477358	3.2027768	3.691464	4.4400706	3.5426777	5.7193059	5.4567502	1.5324456	2.1354772	4.1327449	3.5749927	3.6331026	1.9759277	1.5206678	5.9607236	4.3301384	0.9314188	6.0997981	5.4422933	1.1296957	4.8977267	5.8252017	4.0778796	4.381901	3.1665013	2.4887475	5.6646394	2.1595798	3.159881	3.4341253	5.9754096	2.9896431	3.9803373	2.2430904
TCGA-BH-A18V	1556	1	2.5562621	3.4192373	5.511597	2.4501876	0.9476153	4.82244	5.8196756	1.114373	1.8288673	5.5125976	3.0576088	5.4002921	3.7814741	2.4180157	3.5761101	3.8675653	4.0277689	4.8327418	6.4587686	5.3141127	2.3052179	2.7465322	4.3968423	3.7261833	4.191429	3.2312407	1.1574963	7.2050707	4.8647659	3.4303075	6.1412566	5.0391028	3.7977513	4.5180349	4.7956786	2.1557189	1.2663332	2.5798078	0.6544626	6.3942669	3.3962726	2.7438302	2.7702659	5.3638934	3.7458224	2.7234202	3.2202671
TCGA-AR-A24H	4894	0	2.5634835	2.3395094	6.0776664	2.6452322	0	4.0022225	5.9343084	5.836981	3.3803016	5.1270159	3.4110649	4.0670706	4.0300189	2.6218797	4.460347	3.5020337	4.568511	5.1094258	7.3055591	5.7720584	1.8393353	3.3270828	4.2068541	3.4660078	4.2120223	2.3629006	1.8672814	3.3607942	4.7808995	2.9312477	6.2504988	4.9131373	2.0323231	5.0040328	6.3134149	1.6487275	5.2534471	2.6775349	4.2370388	5.8994231	3.0783651	2.9450591	1.812311	5.9165545	4.8017036	3.707179	4.3260575
TCGA-EW-A1OW	694	0	2.198915	2.2981579	5.8249036	2.3827459	1.0708536	5.9210955	5.1009239	0.4777903	2.2606281	5.5760574	3.7300252	5.3407788	3.9502802	2.5256981	3.905575	3.9466668	4.049578	4.0223714	5.4956166	4.240405	2.3071719	2.6145157	4.4925832	4.2643203	5.396909	1.4461555	2.1865933	6.3124017	4.5488148	3.2703558	8.0092599	6.0600367	2.8252179	4.5310875	4.8434998	5.1077687	6.0419118	2.7435751	3.4065512	6.2922526	2.9687504	3.7251359	2.5974278	5.1126608	4.4233484	3.1750984	2.6459229
TCGA-BH-A0DV	2064	0	2.4626082	3.3390547	5.4545751	1.5379054	1.7420436	5.0270143	5.245038	2.4512437	4.5841732	4.518877	2.8121731	5.3033905	3.1474794	2.2002522	0.7707334	4.9869971	4.9939503	3.977653	7.3117448	4.8740049	1.6801041	1.106591	3.2951509	2.9873875	6.980512	3.3191531	1.0243873	5.7551207	1.7877218	1.5691475	5.7326276	4.8668777	1.8234722	6.0857928	5.0342261	4.3745144	3.1352524	2.6536819	3.1284226	5.1441977	0	0.7754507	3.7013449	5.7080283	3.8711777	3.2280346	3.0700779
TCGA-BH-A18G	149	0	1.3162289	2.0229923	3.9461462	1.7863576	2.0820588	3.6099225	4.6984903	0.8806818	0.8001741	4.994761	2.7387601	4.1606372	2.6349778	1.1311815	2.3922416	2.8613986	4.3003911	3.0965002	5.8253644	4.447457	0.9231113	0.4819162	3.2758726	3.7866406	2.9699829	1.6117266	2.4271613	5.6757493	3.3681086	3.1498674	7.365507	4.4576836	1.3845844	5.2817063	3.8449514	3.0193303	2.82234	2.4261748	0.7660865	6.0840881	1.9685772	1.8669376	2.4106652	4.2738146	3.6742914	1.5228706	2.9317725
TCGA-AR-A1AU	2868	0	2.5336361	1.9206835	5.5938061	2.9486009	2.0510903	4.3047703	5.3214096	1.6447244	4.3746014	4.5164517	1.3455672	5.1626687	3.6018377	2.1842691	2.5512775	4.2277604	4.6450524	3.939103	7.1863017	5.2174934	2.183333	1.7848509	3.9924118	2.6630237	5.6369744	3.4375461	1.9087284	6.9883115	3.0962808	3.0171108	5.8808185	5.1140582	1.5723514	5.8266372	5.881778	4.436223	2.6090066	3.1924164	2.4757433	5.2563739	1.7431591	1.3326646	3.2355761	5.9750505	4.3192181	2.5686546	3.2903473
TCGA-GM-A3XG	1330	0	1.8423271	2.3940121	4.6557913	2.9364972	1.8463932	4.6600694	5.2574903	5.1743981	3.9146669	4.7718435	2.7553532	5.266619	2.8498205	1.6192823	0.7461909	3.2423819	4.0089844	4.3002815	6.6656755	6.0150643	1.7941632	0.6532759	3.8203292	3.5087259	5.9281343	3.912922	2.1124677	5.0707144	1.0553617	2.2060933	6.0873705	5.0047464	1.4696344	4.968497	4.9283859	4.7229306	2.8800968	3.0908044	1.7272309	5.3144324	0.0932188	0.9807672	4.0357915	5.2197977	3.7694044	2.8083618	3.8181263
TCGA-OL-A66O	528	0	1.1719212	2.2015247	4.5321032	3.7022168	3.9028755	3.6761756	5.2282349	0.1346558	3.7322437	4.977433	1.7252212	3.0489796	1.9873358	0.7787111	2.2903825	2.6622396	4.5105234	2.833264	7.3494679	6.6905462	1.972977	1.7695601	3.8389888	2.8487454	3.3678354	2.9605394	3.4858662	7.8333833	3.9328435	2.7311444	5.717962	5.6142275	0.4912954	5.4569457	6.4419712	4.9054802	4.2177611	2.5687158	2.3873195	4.3226582	2.3246002	1.8186728	5.6208408	4.9140799	3.526229	2.3330947	3.902413
TCGA-A7-A26F	738	0	2.7050809	1.3135508	4.5384791	1.2355603	1.4834441	2.6199093	4.3543721	0.2794034	2.9995852	6.7480516	1.9725523	5.4607773	3.0924396	2.8524041	1.7267204	3.4645631	2.674757	2.6761115	5.4373987	3.7371779	1.9626143	1.3769177	2.7176806	2.3168836	3.1017174	1.4729935	0.5402705	4.5479895	2.1573748	1.0849007	4.7153331	3.7346442	3.7247132	3.9413241	3.0191344	2.21225	3.3231477	1.6594414	3.1126118	4.5950287	1.2579144	1.8504759	1.062545	5.4645719	3.4782019	1.3031688	1.6518459
TCGA-BH-A0C0	1270	0	2.3951078	3.3977829	5.574664	3.7844817	1.3417955	4.7355865	5.2754292	4.0323861	4.392544	5.517068	3.3278346	5.8861656	3.1703974	2.273089	3.8958298	4.0265592	4.649809	3.423271	6.4212616	4.7401836	1.5288438	0.4902204	3.1646598	2.2514707	3.8526253	2.409543	2.7870287	6.054613	4.1806699	1.6749838	4.9210156	5.3161674	1.381365	4.6124387	4.5877612	2.0260849	2.9537554	2.7217483	2.4551971	6.1577063	2.7265532	2.215363	5.6624695	5.2089529	3.8084947	2.7354724	2.5806894
TCGA-GM-A2DB	2406	0	1.31366443	1.77316425	3.84660813	3.09511827	1.88490003	3.3941006	5.59536984	6.48288886	4.11674583	4.09303407	4.18923832	3.91897581	2.4576863	1.28578918	2.08306088	2.01007315	4.56204404	3.21209078	5.28903286	5.95015664	1.06158956	0.71490276	3.22476686	3.33854088	2.83970772	1.30940919	1.71878677	4.83535294	3.35741041	0.73475492	6.63857841	3.49951748	1.10943496	4.16036061	3.93650161	3.17732563	4.15737952	2.55518631	2.70826073	5.52845358	2.56443222	1.93057153	3.75676536	4.11687241	3.14120066	1.82342808	1.84244309
TCGA-A1-A0SN	1196	0	3.0491147	2.7980442	5.3822277	2.5720687	0.8685291	4.8039858	5.9897253	1.254854	3.964955	5.6060486	2.4636424	5.3041099	3.6800791	2.1776184	3.9372638	4.3533918	4.0400495	3.4443132	6.5262372	6.7143053	1.6424984	1.9692017	3.6667023	2.7452616	4.3549697	2.6472626	2.5454114	7.8460462	3.8633356	1.8765239	5.5590281	5.506692	2.1228664	5.9350086	5.5595326	3.9850937	3.3801113	2.7372831	3.3003717	5.8442629	2.0842258	2.0905847	3.9417597	6.2964191	4.499954	2.6916866	3.4610308
TCGA-BH-A0B4	1191	0	1.8836134	2.6933636	5.2740215	3.0739762	1.6479864	4.21516	4.922635	0.852085	3.3907938	4.5607509	2.6133718	3.4841778	2.7384627	1.4488302	3.1257392	4.0120515	5.7161371	2.9721459	5.9692766	5.8256878	1.2284799	1.9435754	3.024283	3.1368478	4.5270559	2.1639645	1.8485157	6.7444741	3.3138982	1.0256736	5.2810396	5.5381391	1.153601	5.6751284	4.6096809	3.0819732	3.100557	2.1164642	2.5445726	4.3932973	1.6334614	1.6576177	3.4821505	4.766288	3.4136151	2.8105371	2.5631351
TCGA-E2-A159	762	0	2.9614002	2.6665682	5.2603795	2.3127131	3.2009197	4.8164324	5.6593867	5.349206	1.7554706	4.9281616	3.3625403	5.2165605	3.1924625	2.0756193	3.5296522	3.5587922	4.5662982	3.1484261	5.0167982	5.3216454	1.7286338	2.0709091	3.9653809	4.3027356	4.461441	2.2712687	1.7216828	4.1108098	3.7547289	1.8656502	6.2079671	4.9453304	1.9124701	5.9172863	4.2857247	2.9300685	5.4380985	2.7088945	2.9103406	5.2052363	3.1012165	2.9596226	3.9314067	5.7297868	4.3446424	2.284801	2.366605
TCGA-BH-A0HU	392	0	2.0626789	1.8879215	5.4720606	3.0646959	3.8027965	3.3780916	5.5131863	0.0388031	4.3137094	4.7500943	3.2510385	4.7472558	3.2255163	0.9125716	3.6584159	2.8550153	4.6099334	3.102515	6.1559861	5.6301617	1.4326753	2.2909269	3.494565	3.4038012	3.7658531	2.2278011	2.4492856	3.8297881	3.6288217	1.9850571	5.9905728	5.1160356	0.5465334	5.3217829	4.8048909	1.7284257	5.2236061	3.4399956	2.7223562	4.8994088	2.8725895	2.4371627	2.6108023	4.9132495	3.9445298	3.1862004	3.5929636
TCGA-C8-A1HE	375	0	3.0529941	2.4112655	5.806188	1.9941593	2.5632981	3.9534175	5.3013699	2.8182571	5.1128817	4.8210767	3.3216266	6.1393948	3.6721449	2.2742451	1.6793677	3.7975997	4.7790622	4.0146037	7.3594656	4.4358269	2.3004122	2.0104186	4.2601979	2.2224916	3.8884635	3.1768596	1.5675129	6.4073803	2.8951106	3.3319408	5.8570557	4.8077732	0.9659863	4.0873342	4.8764915	2.5194204	2.673578	2.8876551	2.8523236	4.5900634	1.3000766	1.3341492	2.334682	6.1021045	4.015938	2.6997718	3.1416822
TCGA-D8-A1XG	448	0	3.4498158	2.4940711	5.4842026	2.2583851	3.741778	3.9986599	5.9545435	1.1335753	5.1297872	4.7961944	3.6388906	5.9922051	3.7014103	2.9171849	1.9099573	4.322924	4.9649657	4.0028255	6.5225512	4.7890502	2.2359201	2.0338666	4.265642	3.2738748	5.1913476	4.1579365	2.431465	7.7589863	3.0726132	2.882983	5.266845	4.9243677	3.0790414	5.4152531	5.740579	2.8341024	3.0160064	2.8609174	2.9461775	4.4460571	0.5213701	1.8849853	5.1801617	5.9676869	4.2301003	2.3627435	2.8620354
TCGA-A7-A3RF	408	0	1.863138915	2.192166671	6.223375839	2.435565674	1.000290436	4.728087801	5.980877173	1.188845701	4.954146389	4.606374376	2.573678218	4.682197842	2.953686495	1.628817737	1.56716393	2.726567825	5.125284047	4.373298663	6.847795203	5.226087301	1.698531865	1.083284698	3.521384135	1.716203521	3.816482535	3.739123136	2.046485224	6.17264866	2.148137061	1.674341089	5.247442998	5.036376899	2.755920873	6.927443034	2.672355712	3.575665309	4.355529596	2.43296791	2.817286025	3.529039612	0.928564436	1.31155969	7.767737009	5.537148656	3.850467918	1.81309935	3.73882889
TCGA-D8-A1JC	480	0	3.0980656	2.355592	5.6538771	2.6430584	3.1472834	4.3840854	5.6967799	1.7387668	3.837276	5.2872662	3.2830368	5.2926501	3.80721	1.7803464	3.1956663	4.2303858	4.7024348	3.8066077	7.5351975	5.3985062	2.4680369	2.6462426	4.6428757	3.1220219	4.3059455	2.6170605	1.7709773	8.2808645	4.4756359	3.6992441	6.166025	5.3105643	1.9927394	5.9998486	5.4124483	4.0374967	3.1443103	3.3601836	2.9579568	5.3162035	2.6189634	2.1346597	4.3816195	6.1726633	4.6907751	3.1147806	2.9174202
TCGA-E2-A15G	554	0	2.5778922	2.7161348	5.4300954	2.5054297	2.7903193	3.5913367	6.0905143	3.3682864	5.4836355	4.9602182	3.467211	5.6410737	3.8062621	2.487958	1.388221	3.6306144	4.8104145	4.786119	7.1189981	6.6040211	2.3541936	1.7133268	3.751917	1.6475699	4.4802219	3.4607975	2.6621398	7.09074	2.5649034	2.7565995	5.8269164	5.206627	0.7253257	3.9152123	5.5458475	2.9470679	2.725995	3.5332229	2.2993698	4.2387266	0.7489235	1.5915009	2.6735722	6.0427806	4.2327831	2.5524918	3.33561
TCGA-LL-A442	889	0	2.4338065	3.5042615	5.8456675	2.4603926	3.701984	4.5995296	6.268888	6.1340021	0.7531054	4.7295103	2.8882013	4.9327334	3.2093156	2.7721448	1.7696781	4.0777499	4.4713694	3.6726611	7.1051866	5.7388079	2.769971	2.4127951	3.902002	2.5414516	4.6409396	3.0962193	2.3222909	7.923914	3.3726692	2.4212086	5.8201402	4.7518938	0.8947529	5.8799191	5.6494621	3.1448167	3.2762906	3.4768561	1.8605303	4.3991694	0.7963263	2.5047462	2.12406	6.1667993	4.1251782	2.1993512	3.6857035
TCGA-D8-A27N	519	0	2.3907777	3.0074232	4.9536674	1.7840493	1.0781294	5.0343404	5.9135614	5.4928594	4.4457155	4.833612	3.3525678	3.9610122	2.8498153	1.6319849	2.6003996	4.8313894	4.7505858	3.7632461	6.3080749	6.5462468	1.6019559	0.9766241	3.9660551	3.1343293	4.8678318	2.0344453	1.9273616	6.3535163	3.2188982	1.476403	5.3995151	5.0618201	1.977846	4.7563766	4.2445945	2.8010788	3.1257152	3.066969	3.2540455	4.7447154	1.9722099	1.7745306	5.6344023	5.6180077	4.0217272	3.3222514	3.1087811
TCGA-BH-A0BP	2296	1	3.035579	2.4594713	4.4966661	2.1813808	2.2344398	4.0520125	5.8005024	0.9166987	3.9035639	4.9233637	2.9555884	5.9250093	3.1596008	1.6557029	2.0333937	4.0850669	4.6516954	4.0344154	6.6472391	5.5687787	1.8283766	0.775083	3.52033	2.7702275	6.3808554	2.9411064	2.4019448	5.7422217	2.5945152	2.4037673	5.5707177	5.1390133	2.3767149	5.0264767	3.5765314	4.238507	3.1745484	2.6413161	3.6468159	5.6536861	1.0277623	0.7270072	4.3365401	5.6191703	3.9025234	2.9029649	2.5333878
TCGA-E2-A158	450	0	2.8165377	0.9059118	4.7825655	2.5376702	0	5.3250158	5.385883	0	0.5369951	4.6269655	3.4890706	4.7943029	3.9194976	1.4648331	2.5060305	1.8085057	3.7808258	3.4121339	2.7102686	3.4757054	2.3081131	0.549176	5.0155159	3.3722767	2.2518177	2.6525797	2.8349261	2.5158887	3.5110766	1.4285796	7.3846501	5.0987737	0.3398923	2.3388692	5.2018572	0.4254374	6.1777983	2.5170365	3.3129472	6.0521459	3.0439759	2.4573904	3.0087547	5.1910928	4.5644834	2.445161	1.4956541
TCGA-LD-A7W6	404	0	2.7973708	2.9631199	5.2953684	2.9753054	3.3544504	4.2608506	5.4926664	1.8660172	4.6885769	5.1927268	2.5234527	5.311437	3.3297245	2.1745879	2.4919078	4.0620572	4.6480703	4.9898935	7.9021886	5.8549896	2.3069945	1.8208832	3.5623339	2.7871476	5.3152643	3.7405116	1.8522724	7.9762306	3.3623278	2.9949221	5.4375446	4.9652433	1.0510848	4.6354124	6.5262676	4.4126608	2.6365674	3.5816882	3.1476109	4.9478545	1.7376553	1.5952763	4.2555715	5.6398327	3.9457308	2.9063888	3.6197186
TCGA-AC-A2B8	677	0	2.8453178	2.8188953	4.9570278	1.6766893	4.1576064	4.6883167	5.5359758	4.6174577	4.8168069	5.4641294	2.9570059	5.7768554	3.6464508	2.8105327	1.5885328	4.4221252	4.8465991	4.3790704	7.0887732	5.6088683	2.1596107	1.1877434	3.3640327	2.7547661	5.7142073	3.1992534	1.9864593	6.5918154	2.3088016	2.0866532	5.9578433	5.1681497	1.7297608	5.0508124	5.6273358	3.7977414	3.0284409	3.3786325	3.0938206	4.9055043	0.9774069	1.2535402	3.6872041	5.9744378	4.1065154	2.9813733	3.0827857
TCGA-E9-A1NE	1088	0	3.1422949	3.1733765	5.1164114	2.2083212	0.6675554	4.5893873	4.9144002	1.0641858	3.7479244	5.3364398	3.0927417	4.595984	3.8722274	3.0762024	3.3857177	4.4583969	4.0011282	3.8220526	6.9812882	5.1809666	2.2361079	1.6590651	4.2505885	2.8397817	5.1337992	3.1848234	2.3393484	6.9614029	3.7943016	2.3003373	5.7844103	4.8087695	2.1171703	5.2044935	5.508849	3.882753	2.538605	3.1005176	2.9581852	5.2918751	1.9002881	1.7502171	4.7459997	5.6713666	4.4274005	2.6021706	2.905648
TCGA-BH-A0BJ	660	0	2.6848369	2.9166452	5.4808284	1.8385005	1.7992417	4.5841372	5.2033202	0.3990803	4.9201554	5.1156803	3.0204974	5.330247	3.436776	2.3059393	1.8475581	4.3288905	4.1302997	3.9805588	5.7678092	6.367974	2.1870976	1.7336465	3.6973551	2.8869053	5.2665405	2.9184465	1.8410508	6.8226808	2.6261665	1.2831276	5.4807041	5.2314354	1.9186771	4.6739551	4.8339061	4.261727	2.9642308	3.0755061	3.4244256	4.5516734	0.9195892	1.9123494	5.554819	5.8991963	4.1090064	2.7404248	3.2164703
TCGA-S3-AA0Z	629	0	2.4384202	2.9861651	5.0499663	2.6634824	5.3489104	4.3290644	5.3960344	0	1.1539	5.6079098	3.7234656	4.5590409	4.19655	2.050709	3.7439037	2.9950311	4.2356312	4.2147243	7.7638829	4.3675563	1.5314504	2.4910523	3.1382562	5.157201	3.3936354	2.9755248	1.9609289	6.4543869	5.3519435	4.7388737	7.0423834	5.4194517	0.7118776	4.5197607	5.4150971	3.2785264	6.8002665	3.0633749	4.980323	6.9446748	3.4499526	2.4153789	4.6747362	5.5815141	3.5280092	3.5686963	3.4985822
TCGA-AO-A0JE	2335	0	2.1462279	3.0046622	5.4994152	2.2310133	0.2333243	4.3509164	5.362782	2.9604809	5.1637887	5.1521414	3.2741465	6.1514417	3.4978753	1.9172966	2.7993087	4.3015437	4.5711718	3.1478674	6.2363338	5.0932642	1.1174624	1.9244472	4.8817849	2.9601349	4.1107815	1.971604	1.8896009	6.0424113	3.0305462	1.2086129	5.8263024	5.2712039	1.3132352	4.930837	4.1758442	3.4390284	4.2138676	2.7953949	3.3539411	5.2618186	1.491332	1.6730099	2.6084553	5.6191666	4.4094701	2.6248539	2.7410971
TCGA-A2-A25C	523	0	2.638151	2.2578969	5.4692692	2.028885	1.0753499	4.1342316	6.2476612	0.4123726	5.279654	4.7101258	3.3449064	4.757371	3.937856	2.6190974	3.2367995	4.3621444	4.8266012	3.3168837	5.7977792	6.7453935	2.2978713	2.7277621	4.3792406	2.2612943	4.7105036	2.3656944	1.5939632	6.563323	4.5437569	1.0293622	6.3313808	5.1947244	2.1831428	5.7744599	4.8393014	2.6395968	1.9019229	3.246494	2.5861367	3.7654161	2.2967148	2.0833574	3.3980669	6.2627458	4.4229778	2.9401184	4.5245422
TCGA-AR-A5QQ	322	1	1.7409293	3.4928178	4.9194686	3.4088249	0.1542971	4.2274882	5.1741222	3.5549886	0.905362	5.6394975	2.300638	5.3376815	2.5327624	1.6160788	3.5706845	3.6662501	4.6927751	2.8367621	6.8895459	5.3619186	1.1827858	2.1543749	3.6562598	4.0264354	7.5233444	2.2470528	1.4281489	5.5397056	3.8268164	2.5449959	5.9011571	5.6399506	3.0448768	6.6019861	4.1875722	3.1826662	1.9052449	2.6347707	0.5078995	6.429326	2.9603389	3.0452285	3.1783428	5.3804131	3.6128922	3.9030797	3.4848253
TCGA-D8-A1X6	541	0	1.9026563	2.9098567	4.9331313	2.7635153	2.6676181	4.1832548	5.507238	0	4.0873129	5.2463012	3.2182775	6.2021288	2.9907969	1.9471555	2.5540389	4.1281312	4.0719433	3.5752866	6.4684067	5.7772294	2.1776191	2.3143486	3.7095622	1.9635712	3.2330467	3.5380577	2.1593669	7.4873897	3.8076548	3.0618116	5.5187341	5.2164554	0.6637963	6.4994465	5.491977	2.2913539	2.9809419	3.2686773	1.706646	4.6695495	1.5724835	1.951513	3.0493535	6.0159971	4.1395998	3.1705245	3.564146
TCGA-E9-A1R7	1467	0	2.94982849	1.07907747	6.13490861	1.68243601	2.09121917	2.79144465	6.10680775	0.0660239	3.38638774	4.91627428	3.00068982	3.74997634	3.69740812	2.08691801	3.06839245	2.6185954	3.52356017	1.03511985	5.64375526	5.49529885	2.55314024	2.51026796	3.23847806	1.56635961	4.14398906	2.73629554	2.94566605	7.54610689	4.70576085	3.45181167	6.41436789	4.61642425	0.95415469	3.97931396	5.49335702	2.55148578	2.19103253	3.10672778	2.88445819	4.66012999	1.98803775	1.30288936	4.71918505	5.96875794	3.93448235	1.76112741	2.2599468
TCGA-AR-A1AW	2632	0	2.6623498	2.8616064	5.0613915	2.2233061	1.5935203	4.6225008	4.4849907	4.7324954	3.7874563	4.6873425	2.9603477	6.1915258	3.491111	2.9667307	2.2882093	3.7830599	3.5284212	3.6914807	6.0251615	4.5628588	1.8959386	1.7124125	3.4166929	2.1664953	4.1082555	2.9361303	1.4967593	4.3763033	2.9901314	1.6805109	4.3583738	4.3294332	2.032219	3.9614551	4.3769277	1.9620083	1.9578154	2.8533373	1.4548622	4.2532127	1.6252333	1.6395736	2.4180834	5.0753078	4.7575493	2.0770777	2.5842826
TCGA-AC-A23H	0	0	2.5920423	1.9700158	5.2889791	2.3657637	0	3.6639948	5.9497528	0.2206686	5.0562448	4.67551	3.3187937	8.0978708	3.0672457	2.1430186	3.5749447	4.0951455	4.4345027	3.4426863	7.0511748	5.0323145	1.5196772	1.7480497	3.6010211	2.3054608	3.3748809	1.8988104	1.8216877	7.2297268	3.6909926	1.9522983	6.0605868	5.4986819	1.7515375	6.7787246	3.5325042	2.3191106	3.2031122	3.2653955	3.506714	4.4893213	2.2985228	2.2733922	3.8658936	6.3605996	4.781765	2.963643	4.0195334
TCGA-C8-A274	508	0	3.0680405	1.70324834	5.09880613	1.79988281	4.29138669	3.49099608	5.51140159	0.79610761	5.21319137	4.79686335	3.29060577	5.88897272	3.68147694	2.55583186	2.77505116	3.13268012	4.80289334	3.30312491	5.37092725	5.40952206	1.41148301	1.88127099	3.58707267	2.62792236	3.15122285	1.98439224	1.77900215	5.88938031	4.21757841	2.93942864	5.77107493	4.91425273	1.4616518	3.9970071	4.67783336	2.08550244	1.50286548	2.9935489	1.68637909	5.01486127	2.00697753	2.19855229	4.8400304	5.69016563	4.08991993	2.57392643	2.16807058
TCGA-E9-A244	21	0	2.1035152	1.3052617	5.2902964	1.9682018	1.3111757	4.4085606	5.1057773	1.0916526	2.5778139	4.6348902	4.3891948	4.5906948	3.0573108	1.9683067	3.2547138	3.2861147	3.8992245	3.8927107	4.1612835	3.6624633	1.7719114	0.4432477	3.8782589	4.9741577	5.5849548	1.6621138	1.5127431	7.1858651	4.5418354	2.6337563	6.9746796	4.7780782	3.2738077	3.9177034	5.0103988	2.8018125	3.1671716	1.9832988	3.084106	5.6384161	2.5951282	3.6615376	5.6059194	5.2337437	3.704044	2.0397499	2.4421536
TCGA-A2-A0D4	767	0	2.1934601	1.7512451	5.1033308	3.4907537	0.2756332	3.134685	5.0475365	1.8249261	2.6982793	4.3974632	2.4237996	3.2983518	3.0112953	1.0286589	3.6134976	2.4730332	5.2121024	1.8084606	6.5741688	6.5441514	2.3422994	2.4773793	3.2506546	1.3900465	5.0024975	3.0905822	2.1427694	7.9068668	3.7197814	3.2633081	5.8896335	5.0167832	0.7235861	5.9090146	4.8814237	3.0562745	3.5799522	2.8045293	2.2570368	4.8972939	2.5431098	1.6856722	5.4849723	5.7661963	4.4493069	2.3504082	3.7321706
TCGA-B6-A0X4	860	1	2.0211776	1.51930656	5.99474804	1.54826268	3.69947069	3.81176249	5.64335299	0	3.77895062	4.47079134	3.31616361	5.08809876	3.02651752	2.5445713	1.49505704	2.64294214	4.4240098	4.49042521	7.00422729	5.03869496	2.25742816	1.48803347	3.97260836	2.30824273	3.56497677	4.31533283	2.55073029	7.34750254	2.08665698	3.45910962	5.26396318	4.84774843	2.81065761	5.46337917	5.44147159	4.02297216	3.19292308	3.04000978	1.96462411	3.66684682	0.72467316	1.6112528	6.26695492	5.60480248	4.11079934	2.19924538	3.70930021
TCGA-A2-A0YD	769	0	2.973781	3.060917	5.166313	2.068517	3.958508	4.793291	5.405005	1.068408	4.332993	5.472546	3.16433	5.690599	3.498814	2.766679	1.90531	4.908891	5.139207	3.717386	7.409754	5.633658	2.073799	1.453029	3.483208	2.811397	5.842808	2.936412	1.685824	7.226495	2.782012	3.345844	5.626756	5.15228	2.47679	5.920602	5.584911	4.083742	3.344355	3.418328	3.269252	5.69872	1.009377	1.711961	3.817689	5.981624	4.512355	2.840573	3.224556
TCGA-B6-A0I2	4361	0	1.38119828	2.78598546	4.27204105	2.91586398	0.98155352	3.58826519	4.57162172	0.38430045	0.38423459	5.05954999	2.65597415	3.77248511	3.31633679	1.38762206	3.14833343	2.21975594	3.21591553	3.74781052	6.42979044	4.58468996	1.45005361	1.01722305	3.2900908	3.93191124	5.49871044	2.23268672	2.15789429	7.14476569	3.03420532	4.51390684	6.35060179	4.66434261	3.10436434	3.08840455	5.03134384	1.42151824	6.30685867	2.13356263	4.50504389	6.84611764	2.89848536	1.86850349	1.19546676	4.2101647	3.87401748	1.81959867	2.93896478
TCGA-D8-A142	425	0	3.1010805	2.8363104	5.6832788	2.5139543	0.8292611	5.3127194	5.2908907	2.1313037	1.5278263	5.3525585	3.0747799	4.6285334	3.2077017	2.0279737	2.7312302	4.2006868	3.9017289	2.9481372	5.6738738	3.6482522	1.54574	1.735799	4.0072978	3.5083982	5.3072205	2.4608106	2.2075772	4.756185	2.8082039	1.2478597	6.9021083	4.8721195	3.2876873	5.2231171	3.9109291	2.2235262	3.0860106	2.6341431	3.7015291	5.2576103	2.1108564	2.7381448	6.2849171	4.8297237	4.074673	2.4008657	2.7157682
TCGA-D8-A27R	307	0	2.3388424	2.6631948	6.0490235	3.2421949	1.2025894	4.5905858	5.2606639	1.4169485	2.7230774	5.981979	2.8570027	4.317671	2.9721626	1.4023697	4.0534334	3.8489948	4.7535723	3.0187194	6.7422911	5.5600833	1.7349313	2.1127546	4.3162726	2.2765052	4.2366683	2.7684207	2.0217965	7.1277387	3.7897976	2.2682624	6.0748483	5.3163776	0.8927882	6.2020099	5.1672042	3.8094396	3.2555763	3.3891075	2.5487804	5.6107844	2.6699065	1.8520751	3.5264868	5.4579456	3.9832452	2.1156827	3.5033088
TCGA-C8-A26X	376	0	1.5863468	2.4430377	4.8444733	1.2345032	3.9548728	4.4159234	4.5939142	5.8666258	4.6714002	4.7967296	2.6877559	5.4229124	2.133678	1.25453	2.2586631	3.2696328	3.7681789	4.2336204	5.9816275	5.0016466	0.7197706	0.6774375	2.6553183	2.6689333	4.0640323	1.7111751	0.8419054	4.35182	3.0074028	1.3930637	5.696455	4.7184796	0.8938866	4.120364	3.6688968	1.911267	3.7344719	2.38024	2.9459067	4.8831244	1.5648366	1.3923672	3.4719695	4.1374177	3.3350186	1.7315894	1.9321539
TCGA-AR-A2LL	2012	0	2.5708409	2.4810216	6.0316486	3.5572942	1.0823052	4.2839157	5.3202016	2.6382824	5.1627956	5.0669106	2.7248813	6.854789	3.055298	1.9363356	2.6353291	3.3857685	4.7140692	4.0667487	7.4699606	5.4450293	2.1245453	2.5250907	3.2728538	3.3424802	4.0231691	2.8193648	2.3774806	7.2993022	2.4006851	3.1701434	5.345115	5.0363786	0.8557709	4.5612581	5.0554913	2.8187262	2.925634	3.2447447	2.2446827	5.7829747	1.7535829	1.4934273	1.3463067	5.6920924	4.2763099	2.1045776	2.8803373
TCGA-BH-A0E1	477	0	2.6017655	2.4383677	5.3253523	2.0098253	5.4405958	3.3732069	5.592148	1.0525104	4.7839675	4.9257639	3.2187146	5.4662674	2.9167857	2.1628836	3.2833042	3.1882609	4.9040717	3.2974054	6.3941328	5.5056261	1.7010054	2.2974732	3.464014	3.8754355	4.6827048	3.2303491	1.4536767	7.7769786	4.4892493	2.1354893	6.1064484	5.0644105	1.2824792	5.3292246	5.2777442	3.0619942	1.6524299	2.9358504	1.3919931	4.8170924	2.5646065	2.279621	5.6271369	5.6236722	3.6096225	3.8818487	3.3955444
TCGA-AC-A23E	698	0	2.7655301	2.2629176	5.4891574	1.2931285	3.1686668	4.8505647	5.4242796	3.4105124	5.0837342	4.2304393	3.2817145	6.228316	3.2580427	2.3949779	1.3495295	5.0980137	4.3918181	3.3859954	7.3393589	5.4842415	1.9998853	1.6282147	4.3421963	2.6963162	5.6351804	3.0278151	1.1495805	5.7920698	2.6600219	1.4828175	5.642419	5.2983366	1.9755675	4.9658075	4.3149982	2.4934385	2.9300315	3.1197177	3.0076278	4.2897131	0.9593316	1.5688442	2.7270593	5.9326529	4.1167109	3.4120451	3.0321229
TCGA-BH-A18I	1093	0	2.6338776	2.8393799	5.0786381	2.6127659	2.4913756	4.8261696	5.3870154	1.150896	4.5854625	5.011834	2.8748285	4.5608032	3.3105345	2.3403937	2.3421422	4.8394727	4.9251861	4.3516575	7.1382088	5.7809469	2.4291556	1.7693083	3.5040226	3.0724403	5.3959643	2.978805	1.5769194	9.0602034	3.2263465	2.314096	6.0223837	5.1550982	2.2132843	4.6106769	6.0887077	3.4721908	3.5648344	3.7239896	3.6493743	4.8666838	1.7711321	1.6612843	2.4234707	5.9437129	4.0712347	3.1138747	2.9443976
TCGA-LL-A5YL	519	0	1.8186014	3.141572	4.4017435	3.1193572	1.0938348	4.6027155	4.7453632	3.6830403	2.9081822	5.0618083	2.820018	4.8122265	2.4437578	1.1574103	2.1930443	3.4188447	4.5448997	2.5740579	4.3434808	6.2988663	0.4989513	1.3714262	3.2182335	3.8180947	3.565762	2.8058406	2.2053076	4.4516201	3.2183657	2.0933932	5.3562024	4.5175091	1.9384761	5.1567433	4.8596416	3.4595454	3.7212572	2.6480148	2.7378351	6.037045	1.731331	2.0330885	3.0659974	4.3835422	3.5014507	2.5405851	3.3631957
TCGA-BH-A0BS	2612	0	2.90758398	2.06509626	5.69774917	1.67177152	2.44526147	3.28711917	5.58909892	0.01130374	5.30301155	4.16359313	3.73111175	5.48993965	3.38282972	2.3897811	1.8535354	3.17473583	4.31419255	3.12527964	6.93961216	6.85560878	1.98441637	1.87106105	2.98999145	2.90928926	4.71425879	2.52272358	1.35394047	6.85502361	3.55825794	2.58573886	5.84496766	4.99534128	0.65718642	4.80276954	4.95495811	2.57227774	2.17275258	3.0294688	2.69203415	3.84715746	1.4044949	1.81844343	2.38378622	5.95358145	4.12147604	3.2259627	3.39405548
TCGA-BH-A8FZ	574	0	2.1820658	3.1048189	5.2455844	2.4140042	3.1745375	4.738308	5.6736146	4.7593846	4.6879126	5.8772936	2.2630294	5.5879274	2.7576848	2.2688741	1.6317416	4.3356943	5.6531101	4.2403128	7.677133	5.3497167	2.4064797	1.3586077	3.2609524	3.9006584	5.202982	3.8122187	1.2384845	6.0139374	2.2761745	2.0184364	5.2621207	5.0952578	2.3408577	7.1236004	5.2555718	3.9456165	3.1548864	3.4153939	2.3719948	6.0836981	0.6622922	1.3630585	3.1370699	6.4149531	3.7790469	3.1017003	2.8565796
TCGA-A2-A0D3	1873	0	2.15531835	2.03368076	5.40590841	2.43365496	2.45323998	3.59158774	5.61096812	5.45234276	5.16010401	4.48067664	3.44916828	5.3450385	3.74070077	2.47606299	1.31085372	3.28976474	4.36433471	3.28635138	6.73446178	4.74447368	1.84215924	1.24506077	3.38412221	2.56232078	3.51377836	2.53541453	3.86126327	5.46706925	1.80125317	1.72173388	5.24970093	5.48071384	1.03355096	4.00911691	5.25235995	2.65807869	1.99672603	3.52912229	2.55504332	4.3688593	0.31999117	1.21706773	3.74462821	5.83908505	4.35549753	2.30391181	2.57347075
TCGA-EW-A423	533	0	1.6675256	3.0522728	4.570494	3.4815645	2.0762439	4.3791184	5.1100611	5.3355641	4.0700517	5.3700108	2.9281758	3.0200151	2.7957268	1.3512248	1.8748321	3.1317751	4.5198193	2.5031861	5.9755956	6.3982057	1.4425337	1.4256978	3.3063037	2.5764759	3.8346559	2.7613582	2.5991677	7.0500431	2.7815476	3.1981351	5.3185764	4.0170855	0.3183822	4.1781295	4.9338985	2.3973392	2.6402152	2.3616759	1.3267502	4.8990723	0.6701119	1.2209163	3.0800157	4.5798801	3.6391489	1.2791637	3.1658408
TCGA-BH-A1FG	577	1	1.834004924	1.404748585	4.668188385	2.119632883	1.19355663	3.173929312	4.402628672	0.095044747	4.340535973	4.120548159	2.954454865	6.375589081	2.473459056	1.799978061	1.54163473	3.091025314	4.288203961	3.19733554	6.860241586	4.953360899	1.804137699	1.327309442	4.888043288	2.022222925	3.905944179	2.238230152	1.754416984	6.385287484	2.471404566	1.812098478	4.70678261	4.468105475	0.232039416	3.775724211	4.983804467	2.594086079	1.749260788	2.925387271	1.478247563	4.583370582	0.943755337	1.137008386	0.950719047	5.107700587	3.773886198	1.659147787	2.645240875
TCGA-AC-A8OR	40	0	2.6150308	2.765348	5.0808123	2.8802902	1.6409399	5.1084691	6.0599702	0	4.2988493	5.2278504	1.8667305	5.71438	2.8400451	2.1802218	1.6229874	3.7056829	4.9281238	3.7417116	6.1713634	6.5614893	1.9680521	1.269588	3.9183813	4.2833606	3.1334311	3.7694341	2.0629421	6.786641	2.0001272	2.541198	5.4716159	5.2900439	0.5309833	5.9481039	5.6239954	2.4841339	2.537292	3.1704317	1.5526395	4.7926202	1.0287989	1.5260443	4.6873596	5.6638791	3.9577501	3.2874038	4.1226584
TCGA-D8-A1XO	1682	0	3.1996097	2.7138954	5.4918252	1.9667615	1.6864985	4.8153646	4.9603312	4.3275503	5.285586	4.8218705	3.2636879	6.5434667	4.0061122	2.9340169	2.0429999	4.7334907	4.2870801	4.1698312	6.4469501	5.5834044	2.1248299	2.0640867	3.6412101	2.1397481	4.9980479	2.8724098	2.2447164	6.7612489	2.8638296	1.5796827	5.5369628	5.1809678	3.0525866	5.2376437	5.6544952	3.3230665	3.2762454	3.0315018	3.5225301	4.4418975	0.9382894	1.7826324	3.6459426	5.8955853	4.479298	2.6132977	3.1351982
TCGA-AC-A8OP	614	0	2.0175436	2.3925132	4.9691287	2.674454	1.8469034	3.879814	5.4627705	0.6492549	4.2312619	6.3661657	2.4781731	3.844352	2.9851546	1.9123564	1.9570885	3.5083667	4.2087539	3.6758438	7.867494	5.3225145	2.3720759	1.2988476	2.9814187	2.9795371	5.0829273	3.1265588	4.4020089	7.797326	3.611617	3.3572611	5.1858229	4.9994244	2.0399967	4.5150309	5.6837891	3.3485867	4.074339	3.1191452	3.3571968	5.6100996	1.0451542	0.8716693	4.043179	5.724457	3.9017392	2.6303242	3.0138861
TCGA-BH-A1F5	2712	1	2.4447842	1.1794736	4.6871823	1.2057384	1.3933334	3.1365227	4.3764927	4.4205667	4.8142466	4.4263894	3.2265579	5.1793216	3.8465459	2.5938832	1.7232597	3.3423408	4.9036133	4.5365207	7.4145249	4.0263539	2.8613681	1.3302421	3.1276595	1.6810223	4.2638417	2.047008	0.7989699	7.9248458	3.0857121	1.1439291	5.9184774	4.1184921	2.0638708	5.2677586	5.9540507	4.0935822	2.4728344	3.644227	2.8067142	4.4374828	1.0804738	1.7443627	3.6253775	5.5359409	4.4133858	2.6184098	1.9745431
TCGA-A2-A0ET	1066	0	2.40657647	2.6778157	5.80499088	1.74178487	1.56353266	3.3665509	5.32328952	0	4.6794663	4.53848591	2.47210782	3.36311323	3.8714404	2.49875536	2.43458565	3.24933969	6.00109958	6.43298973	6.63999059	6.19574191	2.38740357	2.34607191	4.55622207	2.69704155	3.79382971	3.91474026	2.20085902	6.86088857	3.50452379	1.21305723	5.86956109	5.01473839	0.56132974	4.85905055	2.53875685	0.91126842	3.59122459	3.75779216	1.8416676	4.3354477	0.87961748	1.45993813	3.48003408	6.26512937	4.76448489	2.73717282	2.97897641
TCGA-E9-A1N5	1120	0	2.555528	3.2640776	5.0081708	2.7562321	2.9048748	4.6948089	5.9269802	4.860471	4.9671732	5.0349179	2.4788599	5.2788446	3.4259036	2.1548186	2.7011078	4.6909018	4.9442564	3.4123235	7.002342	5.1760777	2.0933656	1.6691048	3.4117456	3.3132671	5.2456298	3.1757299	2.7957051	7.6807936	3.9037782	2.339482	5.9589831	5.2391349	2.0210285	4.3780941	5.803782	3.652702	2.9609585	3.0854742	3.1490965	4.5057808	2.0552624	1.8068137	4.3230529	5.8059416	3.6971887	2.8149019	2.8812996
TCGA-OL-A66P	428	0	1.05357698	3.08060531	3.45444666	2.2800629	0	4.95769028	4.14964341	8.49969151	3.50052449	4.8124592	1.45313463	4.70330876	1.14907956	0.6660452	2.05681261	2.69280864	2.9087639	2.29280966	5.36902818	5.67911378	0.20733932	0.08549117	2.71280621	2.60385783	3.69971668	2.16383039	1.57283091	3.88067373	1.77960275	0.47873662	4.27599546	4.7855258	0.73418235	5.75305342	3.61238073	3.23765555	2.28303761	1.65329649	0.65949565	4.69452037	1.47589297	1.22648477	3.55421169	3.7895894	2.54037037	1.29478531	2.66788275
TCGA-E2-A10E	865	0	2.9701775	2.2745499	5.5872505	1.8220732	2.6045531	3.6246123	5.5107041	1.1075799	5.1902137	4.6644663	3.2349608	5.9558129	3.7166247	2.0173715	1.898632	4.0318774	5.1961841	3.2774697	8.0213558	5.7088958	2.2468856	2.0331308	4.3982719	3.3022933	4.6174978	2.8315675	1.6025902	7.4954851	3.4526351	2.9984301	6.097526	5.0316501	1.3643674	4.8888013	5.8960034	2.9635043	2.8740778	3.1991538	3.1085653	4.8175372	1.498078	1.4618959	1.7791962	6.1715895	4.2862548	3.635354	3.1428769
TCGA-A8-A0AD	1157	0	2.3874445	3.0366895	5.6131403	1.751879	3.8824823	4.7593903	5.5693848	0.9550611	4.9881902	4.8944859	3.0251223	6.0480042	3.0445485	2.7886965	2.1609338	4.320933	4.3676549	3.4249854	7.3982265	3.3835938	2.1483994	1.8772485	3.185784	3.5180495	4.2680158	2.76527	1.9005668	7.6513831	2.6645964	2.1758644	5.9296452	5.1421759	1.3662418	5.0715137	5.7453052	3.0010868	2.9678649	3.4332884	2.5367519	4.2945163	1.5660521	2.2052007	3.4277113	6.0637716	3.9873707	3.5966578	3.1676128
TCGA-E2-A105	1308	0	2.2058319	1.9306972	5.6448327	2.6108951	1.9414011	3.2892702	5.7971311	1.3172384	1.9398218	4.8626335	3.5385962	4.7575011	3.6812013	1.9571492	2.7519119	2.8482341	3.5763167	3.0565839	7.3941602	5.1026016	2.7012508	2.4549456	4.2905313	1.9677016	3.9282811	2.4101982	2.8673948	8.4905063	3.458765	2.3272145	6.0425736	5.0811305	0.6457915	5.2849227	4.9796628	5.6560106	2.9901878	3.3817514	2.0902307	5.5859025	2.4315255	1.5553485	6.7952742	5.5934078	4.5465699	2.3631954	3.0523226
TCGA-E9-A1R4	186	0	2.6686235	3.28033	5.1942901	2.7029346	1.1849481	4.6749321	5.501828	4.7954594	2.7714354	5.6965407	2.416095	3.4415781	3.0180187	2.544269	2.8702826	4.436933	4.7274366	3.5225096	6.6600075	6.4385103	1.363075	2.2371702	4.7830619	2.1790717	3.5884018	2.758097	2.0812529	5.9846046	3.490633	2.7872109	5.3914556	5.3128297	2.4340317	4.9064945	4.2401977	2.0185336	4.507169	3.0245452	4.3868254	5.0060814	1.9310276	1.7659782	5.0245804	5.8955881	4.2863565	2.4419814	3.1426133
TCGA-5L-AAT0	1477	0	2.461737	3.3937711	4.5741236	2.6226553	2.7752641	4.9928807	5.469092	2.7659988	4.5669672	5.0737745	2.859933	4.8411197	2.9408788	2.1939035	1.3044856	4.4251133	4.8181852	3.9861655	6.4334671	5.3747378	1.4788859	1.1176128	3.3908736	2.6566962	4.5985152	3.7538862	2.3806465	6.3029588	2.0047565	1.4719911	5.9512211	5.1439874	1.3188692	4.7203268	4.7804696	4.2671596	3.468306	3.1593968	2.7176104	4.7298382	0.7254639	1.3360915	5.0552876	5.3445755	3.7777566	2.2909139	2.7343185
TCGA-EW-A6SD	1010	0	1.9364112	2.7118939	5.0258071	2.8047257	0	4.5127893	5.6723368	3.0384672	4.2853855	5.1850957	2.3606701	5.5020817	3.2297357	1.6900928	3.0358853	3.6898863	4.139267	3.6437505	6.2338944	4.7575274	1.4656041	1.1937047	3.5681321	2.3768584	3.2080471	1.3833931	2.4484737	5.5079238	3.1676396	0.5645961	5.4912381	7.0814112	1.393598	4.6766965	3.8502822	3.7590329	4.6773221	3.9062553	2.9858007	6.4231001	2.5803636	1.7262396	5.1266314	5.5463024	4.2573609	2.1543314	2.3778767
TCGA-E9-A1RG	647	0	1.3206756	2.5506179	4.5237766	3.3347217	3.2844942	4.0425233	5.8813876	1.8193457	3.9575181	6.2970882	2.0483323	4.0291623	2.1303937	0.7307342	3.4649389	3.3999673	4.6914393	3.6168508	6.17525	6.7132443	1.0693991	1.5774866	3.561119	2.6180794	3.5122745	2.4676984	3.5337913	6.2701617	2.9667614	2.7205518	5.3167965	5.20201	1.0410309	5.1981015	4.7489446	3.0306101	3.353706	2.2996354	1.7790949	6.2461409	1.8539838	1.9202659	6.0342255	4.6949608	4.5423379	2.7576884	2.3175307
TCGA-BH-A6R8	293	0	1.4582694	3.0026802	5.0269386	3.3233214	4.0432718	3.8958152	5.7653475	6.6710401	4.119039	6.0995824	2.7231766	2.2560314	2.7964506	1.352623	2.6247963	3.7136758	4.9592509	3.6129322	6.6885797	6.7899521	1.8171782	1.2424048	3.6971606	1.5962817	3.2905952	2.3805877	2.8523804	6.0421579	2.3930119	2.2849351	4.894755	5.2557595	0.4648911	6.256793	4.8126761	3.2308978	3.5702842	2.8054558	2.1192556	5.6634831	0.7041767	1.373881	2.5910031	5.5100027	4.0365565	1.325272	3.1016613
TCGA-A8-A06Y	791	0	2.5013988	1.7139514	5.4124182	2.2379048	3.7523653	2.7750002	5.0636188	1.6972157	3.5518019	4.4084739	3.5170652	4.283998	3.5013111	2.0241673	1.7972607	2.9201651	4.2658762	3.2452232	6.7788713	5.4805084	2.3222274	1.22068	4.2289226	3.1149572	3.784489	2.4960164	2.7520583	6.4308899	2.4063711	2.1302789	5.6444326	4.5627733	1.7429278	5.8679027	4.9101652	2.3393317	1.7706098	3.1156618	1.6755357	4.554757	0.6660282	1.6557544	3.8945048	5.5713035	4.4039909	3.1070972	2.5563351
TCGA-C8-A1HF	332	0	2.0946543	2.976196	4.9758632	2.0589064	0.5668416	4.580284	5.3483073	0.9071061	4.0175432	5.0491802	3.3599678	5.0689099	3.5315241	1.9395207	3.439902	3.9777346	4.5624925	2.5102796	5.8821772	5.0466059	1.0777121	1.5934292	3.831635	3.9476215	4.0713477	1.8256016	2.6461273	4.5004251	4.8108292	1.5971871	7.066915	5.319977	1.3601511	5.9239956	5.2946168	2.5605371	5.2010765	3.6347458	2.5898583	5.766723	3.1107852	2.6107122	5.3396606	4.8110478	4.1329578	3.3265843	2.7001535
TCGA-A8-A0A6	640	0	2.4476185	2.9685089	4.9504011	1.9684417	2.2923354	4.8210561	4.9946076	1.5031437	4.1693508	5.1868936	3.2396559	5.3938724	3.5878621	2.5101646	1.6189262	3.9812802	4.3097028	3.5282881	6.2318969	5.519472	1.9319291	1.2279048	3.5807704	3.1472194	4.8141641	3.3199511	2.1705783	7.5430618	2.260607	2.1128104	6.2268095	4.6417399	2.0931445	4.3255829	5.5045578	3.5838737	3.2474642	3.4807166	2.9547683	4.8300955	0.8376899	1.079306	2.2509145	5.5740706	4.0557219	2.5156653	2.8474979
TCGA-A2-A0EP	3603	0	2.4508087	3.8600659	4.5585708	2.5235255	1.2549018	5.1427405	5.4658068	2.3519702	3.756637	5.6865954	2.7390911	5.0704774	2.8984289	2.5170475	1.5745395	4.0760837	4.8825546	4.1665459	6.5689081	5.264389	1.4112299	1.0457865	3.3392789	3.0782752	6.6168417	3.6678074	1.7205464	5.1187852	2.4847538	1.7101186	5.4766896	4.7932432	1.9157852	5.7850131	5.5263643	4.6957745	2.5043051	2.6807229	2.4140423	5.7704483	1.2195112	1.485919	4.814839	5.1664475	3.5874018	3.3105314	3.1727401
TCGA-D8-A3Z6	563	0	2.07077136	2.96066903	5.26218746	3.31708072	4.42955774	3.97259697	6.23949644	1.6646872	4.50024132	5.48565223	2.64787807	4.80881472	2.6856502	1.80728408	0.97366094	3.73256351	5.31955991	3.46814113	7.21964802	6.55437288	1.83392807	1.16158086	2.7869767	2.49699143	4.21014622	2.83787557	1.61042973	6.30887288	1.3951761	2.21388572	5.68767384	4.94079711	1.11151425	6.07422496	4.76360602	3.14349094	3.0966917	2.80154482	3.20061431	4.81436817	0.41451996	1.19465585	3.27638506	5.44796518	3.688384	2.82495485	3.21224197
TCGA-A2-A3XW	1712	0	1.3447432	3.5018697	4.2145801	3.1938037	1.080054	4.6740376	4.8613007	2.7349942	3.526573	5.3747657	1.617023	3.2202457	2.2047225	0.8958637	1.6299163	3.8149694	4.6536207	3.9011878	6.6461861	5.9404327	0.7982966	0.6911492	3.4129686	2.9181524	5.3922264	4.1569412	2.0044703	6.2033956	1.5480467	2.2006646	5.1709734	5.0760648	1.4181855	5.5988697	4.06725	4.0841455	3.0763386	2.3751112	2.3200676	5.8058994	1.0315254	0.9789483	5.9266074	4.9189181	3.5354413	2.0878356	4.3026648
TCGA-AO-A0J8	680	0	2.6013025	2.6745909	5.3971205	2.0998766	4.7308831	4.238257	5.3392799	2.3585294	5.3174713	4.4826793	2.6406198	5.0891671	3.5632265	2.2367144	2.0177349	4.1355408	4.4584934	3.5893978	6.9813035	5.3955307	1.7020513	1.4804336	3.4378642	2.7413748	4.0188092	2.1769541	2.0723198	6.6080455	2.4859356	3.2712224	6.1416852	5.2126967	1.0964905	5.3741308	5.2129352	2.2174052	3.3457221	3.1248988	2.9934605	4.9112211	1.2679122	1.3429808	4.1081417	5.8223541	4.1588032	3.0860264	3.366101
TCGA-E9-A1N9	1101	0	2.296843	2.3104604	5.868295	2.4848242	1.2518097	3.9923234	5.4970868	0.8428257	5.6120883	4.1418157	3.5743017	3.6535794	4.1282787	2.2197748	3.4063955	3.5646768	4.3744397	2.8651895	6.6532457	4.4438155	3.7725046	2.3686299	4.5459747	2.8786611	4.8976131	2.1326426	2.4061612	6.1310702	4.2250423	0.881554	5.5914168	5.3989331	1.5905485	4.1361956	4.6275047	3.3716951	2.2702841	3.4015024	2.7284993	3.9404672	2.6764519	2.914401	5.3396816	5.7698699	6.2200435	3.7447746	2.1350677
TCGA-A2-A25D	0	0	1.5737966	3.204796	4.8987273	2.7262401	1.1229785	4.2597101	5.1654718	5.4423043	4.1758413	4.5850033	2.2985105	4.256281	2.4151038	1.4482603	2.2006842	3.5067117	3.9025361	3.1080156	6.700833	4.9283792	1.5301478	1.0465866	3.6560332	2.9149528	4.9743179	2.2809929	1.8424676	4.7646382	2.5207167	2.1291722	4.9394723	4.8620434	1.662691	5.2005405	4.7388051	2.5070408	2.1784244	2.7218021	1.800905	4.2050639	1.4640411	1.9484546	1.8935957	5.324732	3.6931203	2.2726674	2.3772786
TCGA-A7-A13D	965	0	3.62704	0.4720708	5.8373119	1.9753576	0.210165	3.4797048	4.9241008	0.5295761	1.2880432	6.3680864	2.5042677	5.2341527	4.0200778	2.9877658	3.1003922	3.8573463	3.2359302	3.1767852	5.213735	3.5990939	3.3095588	2.0002664	3.1116069	3.7846688	4.5061874	1.6019378	1.6670392	5.023262	4.1175391	2.295838	6.1850749	4.2925188	4.4057861	3.8677886	3.7160622	2.7792758	4.7880134	2.706114	4.2309788	5.0498004	2.7958591	2.1771002	0.8210876	5.5880427	4.6302156	2.547253	2.0139303
TCGA-AO-A03R	2091	0	1.3380095	2.0996638	3.9773562	2.7008284	0.5716322	3.2805019	4.5805308	1.3331719	3.7742683	4.3723675	2.0408368	4.4806568	2.6728793	1.2533427	2.7340505	2.4218904	5.4407703	3.9111998	6.6490845	5.0111412	1.3619339	1.0867506	2.725544	2.5203106	4.6057819	2.6530478	0.4844029	5.9094936	4.0602598	2.7252614	5.0983927	3.9858141	0.3851718	4.1856006	4.1775393	3.4117298	3.2312766	2.0733657	1.7143325	4.2579893	2.0820227	1.8605042	5.5984599	4.2903683	2.9303333	2.6616494	2.0995816
TCGA-A7-A3J1	343	0	2.7807918	3.4703806	5.1115081	2.7232714	2.267907	4.9248456	5.2986509	4.7634371	4.979769	5.6084678	2.676605	5.386435	3.6849999	2.5905523	1.5655391	4.6719023	4.9917014	4.9639341	6.9072278	5.5717257	2.1283034	1.8517656	3.4863322	1.8630983	5.5856201	4.1575213	1.9286838	5.6714105	2.207191	3.3338013	5.5813654	4.9484099	1.5608636	4.8226709	3.9723833	4.7641311	3.1553702	3.5452893	3.1297877	5.1871774	0.9987155	0.6519873	3.5540001	5.9477635	4.1120163	2.7074707	3.515136
TCGA-E2-A15D	526	0	2.3188288	2.5204055	5.3110914	2.5078265	3.9660131	3.9078348	5.6913685	2.6645139	3.8413356	5.2966961	3.0362327	5.7070656	3.6175748	2.5930237	1.1283151	3.8564783	4.4908138	3.6483164	6.5904219	4.6574524	2.4123476	1.4478672	3.5611023	3.3794369	5.6844144	3.254627	2.9565347	6.3159681	2.247058	2.0055361	5.4053119	5.0020791	1.6634113	5.6148438	5.443294	4.133796	3.1317189	3.7555423	3.2484269	4.4873804	0.3619679	1.1931814	4.8488499	5.6167026	4.1129945	2.430804	3.1396398
TCGA-AN-A03Y	10	0	1.9084767	2.077028	4.8494489	2.967805	3.9526649	3.8656965	4.7927477	1.0527271	4.3412135	4.4521376	3.0461801	6.5211145	3.2962796	1.6883322	3.0126402	3.1745388	5.635868	3.8091719	7.1407944	3.0258469	1.3908658	1.7767287	3.3755696	3.264426	3.4828965	2.732663	2.4039452	8.223422	3.6555824	3.0769822	5.1067361	4.9453173	0.5096074	5.0991446	5.3761102	2.7959182	2.2480694	2.6374257	1.942402	5.2921877	1.3642437	1.6305224	1.7133356	5.6497747	4.120637	2.4003904	2.1412231
TCGA-E9-A1R3	78	0	2.7000138	2.7718626	5.0669279	2.4581009	2.9294741	4.6611215	5.2720518	2.8136653	4.6294633	4.6675867	3.1076036	6.2386172	3.558696	2.5077046	1.2235762	4.3733747	4.7493776	3.532894	6.8025026	6.0745081	1.7381329	1.2258937	3.9635504	3.4730733	4.7445935	2.8429248	2.7209648	6.549309	0	3.1710251	6.0137709	4.9045262	1.6256726	8.2112149	5.079363	3.0951509	3.076392	3.2593039	3.7265011	5.7750823	0	0.5855173	4.4212273	5.9767519	4.4120768	2.3117128	4.7192298
TCGA-A7-A26I	661	0	3.3158014	1.4685016	2.9748891	1.7387424	0.2082469	4.0867216	4.3895562	0.8385445	2.0734167	6.278618	2.3382529	4.7059502	3.0297502	2.4735401	2.0464394	3.822221	3.039923	2.1798942	3.6873489	3.3633023	2.4709607	1.694261	2.7702439	3.2123992	4.194135	1.7407895	0.790991	3.8857713	3.0959727	0.5103226	4.7867436	4.0550792	1.6389475	3.931623	3.1560951	1.9162519	4.2467746	1.7262204	3.1056199	4.3140944	2.4003792	2.0407654	0.2851323	5.1600451	3.3919544	1.3368176	2.0926179
TCGA-BH-A18Q	1692	1	2.5409777	2.8446275	4.8289216	2.5972912	1.4150573	4.7769556	5.2166778	1.2019913	2.5528529	4.5176647	4.0538277	5.4082831	4.1660533	2.5387417	2.9509411	3.6316136	4.2779095	4.9058158	5.0563181	3.8242356	1.4953167	1.9807098	4.6210547	4.5452372	5.0740072	3.204592	2.5204691	4.6348835	4.411395	3.2245088	7.2724869	5.5655841	4.0359248	4.6293365	5.3676794	3.4883499	6.1584666	2.8660594	2.891267	5.8178653	2.0434321	3.3429126	4.9952668	5.5116851	4.7530211	3.4525434	3.4251601
TCGA-AN-A0FN	218	0	2.6166495	3.3274966	5.0725069	1.2564503	1.5474107	5.1524054	5.0443025	1.4709237	4.0160609	4.8779071	3.0823601	4.9900999	3.3500366	2.3533006	1.5570456	4.8873441	4.4819512	3.5574171	7.2028675	5.3451646	1.7296784	1.1252311	3.5545134	3.2097573	6.3057095	3.0446478	1.2190617	5.9371432	2.6902631	1.042507	6.3068376	4.8548472	2.0445416	5.117383	5.0766793	3.3363767	3.2641062	3.0957165	3.5358803	5.0373486	1.1725579	1.3194011	3.6987295	5.2747261	3.8275754	2.4775054	2.8938063
TCGA-AO-A0J5	792	1	2.5753781	2.7077597	5.5056849	1.7795967	0.5378647	4.6822662	5.655905	1.2390473	2.5719043	4.5786699	2.234392	5.1578052	3.6419535	2.1449664	1.912137	4.8040545	4.1186394	3.2685285	6.5518276	4.0806608	2.5724565	1.0167886	3.6303028	2.4267356	5.5682675	3.2475362	2.4376497	5.999692	2.599551	2.5355806	5.2479398	5.2118795	2.0526995	4.69244	4.8069659	3.1023925	3.2807454	2.8307964	3.2402834	3.5341821	1.573425	1.4756369	5.1984533	5.924987	4.1742099	2.8229469	3.1033688
TCGA-PE-A5DC	1430	1	1.5795657	2.7124785	4.7778644	3.0368122	1.5639848	3.5691366	5.4819906	3.3363143	3.7365068	5.0675032	2.3886711	2.9114914	3.1172589	1.3599734	3.2845918	2.9742307	5.6788975	3.0427559	6.0856432	5.4687005	1.4984405	1.7336578	3.2673683	3.4727006	4.9730808	2.6852003	2.2487039	7.7254248	3.7842389	1.9410475	5.7863559	4.8015318	0.6329627	5.3759071	5.3972069	4.7689538	2.6596277	3.0925398	1.9210503	4.9269352	2.5769653	1.5084063	5.9658391	5.1713011	4.0517896	2.2465864	3.6081088
TCGA-AR-A251	3030	0	3.981132	1.6399908	5.262968	1.7354576	2.6325076	4.4301914	4.0110704	0.7995886	1.8289793	5.5105675	3.8593015	5.139796	3.5273598	2.990279	4.7407746	3.7463959	6.1767295	2.3023111	5.3537386	5.0656167	2.4950871	2.7945308	3.1546335	5.2487125	5.3795315	2.2056306	2.9434832	4.9199212	4.5929784	2.702451	6.3572333	4.9127587	3.6397145	4.8083286	4.3912521	3.8515559	4.1670839	3.656063	3.2782996	6.0017418	3.2427674	3.4591915	5.025139	5.7166365	4.3817413	3.3057067	2.8894416
TCGA-A8-A08X	1308	0	1.9957991	2.2098206	4.5195199	1.7570525	3.6695158	3.8549436	5.016165	1.8467164	3.273456	4.7944543	2.3780292	3.9541887	2.5038494	1.5982414	2.7915343	3.4113857	3.4968813	3.1668861	5.002936	4.7886054	0.6793457	1.2293362	3.0662893	3.2589501	3.917168	2.1346717	1.3563377	4.4886143	2.7360358	0.4031376	4.8086	4.5780554	1.5462777	3.5896921	3.4293836	2.0130884	2.1277229	1.8991498	2.5932068	4.1635466	2.0252424	1.4179424	4.4466191	4.5413655	3.6045294	1.3060408	1.9183248
TCGA-WT-AB44	883	0	1.0601971	1.63712158	4.40502343	2.09420435	0.74497445	3.53637743	4.5552069	3.79645603	3.3681502	4.6211844	2.01103999	2.55438611	2.2658332	0.99999571	0	3.364758	4.3603783	3.51210936	5.24286862	5.21661351	0.96660237	0	2.39421125	3.33118169	3.95633358	2.10865393	1.53337735	3.97039137	0.28345245	0.2856711	5.75016377	3.1238506	1.36287273	5.69167757	3.92367978	2.41893242	3.63264229	2.02179283	1.36729701	5.72064943	0	0.08378882	2.88109743	3.68324337	2.87152202	2.40882686	2.46008568
TCGA-LL-A73Z	227	1	1.6110122	3.2629284	4.5600425	3.4164542	1.4811942	4.697988	5.2721671	4.6587647	3.5249879	4.964069	2.9307448	4.2124322	2.5234213	1.5660557	3.127351	3.7882619	4.4932427	3.7461076	5.2571781	5.1538324	1.4212877	1.1068843	3.5844378	3.8405365	5.3433096	3.5113507	1.5229608	4.3692831	3.434525	1.7709275	6.0494355	4.67927	1.4916074	4.3392858	4.6642642	4.6144304	2.3728752	2.720384	2.3895934	5.3044562	2.013883	1.5448487	3.8905622	4.8697078	4.1250539	2.7793851	2.5971388
TCGA-BH-A204	2534	1	2.617153	1.6600638	5.500304	1.3317045	1.0974191	3.8559558	4.1704155	1.0003103	4.2875279	4.2249158	2.9404682	6.3813352	4.0415389	2.3496221	2.6171673	3.4526236	4.3091508	1.7731802	7.4066184	4.4495969	3.5413897	3.0740988	3.4248751	1.3894851	4.464105	1.8964018	1.5427117	7.3061047	4.5809346	2.7649382	5.5981549	5.1352466	1.363912	6.1776955	4.1020306	1.3453748	3.1708163	3.3039167	2.3731296	3.7321757	2.4375678	2.5283351	0.5720733	6.1657358	4.8189059	2.8550577	2.8732502
TCGA-GM-A4E0	2191	0	1.88267509	3.69192067	3.88871734	2.33237864	1.75743893	4.91107594	4.63163299	2.05680665	3.0398511	4.97952936	2.28859849	4.92808809	2.58859754	1.82064899	0.23549812	3.92738202	4.14573966	4.15613324	6.64872059	5.28187652	1.3401998	0.54010002	3.09442313	2.38319141	7.27223596	3.60539912	0.95776249	5.37520778	1.19697396	2.69298827	5.41879096	4.03135147	1.30676083	5.68947548	4.56669324	5.09971794	3.43203112	2.54638237	2.87322454	5.65194762	0.55887473	0.56329249	4.33081805	4.3986606	3.22196842	2.55731938	3.35417112
TCGA-C8-A273	513	0	2.1255731	2.2336327	4.6779466	2.9281704	2.8253378	3.9270357	5.9850542	0.5316469	2.3781154	5.5026833	2.1085072	3.1883252	3.1720692	1.6235326	2.756361	4.0228905	4.0829566	4.4971113	6.8841729	6.374622	3.6472475	1.3934946	3.6727256	1.7422103	4.6174006	2.9644021	2.250331	7.28065	3.5657733	2.9105019	5.7377723	5.2513401	2.5461493	6.0867126	4.8045537	3.6169772	2.8116297	3.0639945	2.8767045	5.6454796	1.7590982	2.3338383	3.6448087	5.4768966	3.9782224	2.1468702	3.6058562
TCGA-AO-A124	3506	0	2.5901142	1.0721922	5.609892	2.505777	4.1355692	3.8102375	5.558062	1.3565333	0.6264447	5.8569194	4.0212629	4.1724262	3.7123137	1.6882748	2.9956481	2.0734691	3.6593314	3.3605377	5.2492379	4.7960152	1.8117138	2.9706444	4.0664367	3.0180882	2.7494696	1.640734	1.7067825	2.8804756	3.6630385	3.1839953	6.651188	5.7469012	2.637685	4.4602914	5.216143	5.4157776	4.4916284	3.5922841	1.9852839	6.1571675	2.8061435	2.5978969	6.5931731	5.7926413	4.3354113	3.8322989	4.1479313
TCGA-D8-A1J8	431	0	3.5077782	2.4096843	5.0950142	0.8009662	1.2490767	4.1424067	4.9899292	1.5399763	5.1691824	4.7878831	4.3156368	5.5826747	4.4001537	2.4907231	3.7306438	4.3299116	4.1009018	3.0949503	6.3533911	5.9721548	2.7044037	2.2944117	3.86224	3.3935115	4.3888691	1.4071349	1.1019755	6.3037014	4.8576277	0.7842609	6.290845	4.7860765	3.9958145	5.6847152	5.5071342	2.0378136	2.6476306	3.4516613	3.1726736	5.1908118	2.923597	3.2442622	4.3294868	6.2511672	4.6942122	4.2706878	2.9216786
TCGA-BH-A0BC	974	0	2.5616101	3.7427111	4.5782384	2.3897479	3.7042559	5.0538353	5.6910785	0.7426221	4.5906872	4.3868802	3.2849676	4.0101451	2.9621582	1.4762871	1.996814	4.475679	4.937734	3.5230457	6.1816478	6.6292237	0.9726296	1.0878607	3.9234161	3.4955869	5.3644418	2.6220445	0.9450444	7.8295301	3.6286055	2.3734347	5.7228928	5.1824046	1.3166003	4.8164966	5.1432334	3.39967	3.6338397	2.7069145	3.1664093	4.5676947	1.9177893	1.9839435	3.7832254	5.7949058	3.9648285	3.2799093	3.3177322
TCGA-A2-A0EU	1043	0	2.2625958	1.8473593	5.2940671	2.6429071	2.147135	4.0700904	5.2423396	5.0400097	5.1955352	4.3739847	3.5370734	5.2669333	4.3696153	1.9827716	2.8565945	3.454958	6.4417904	3.4987884	6.9708963	5.2855982	2.4288588	2.2431738	3.8931556	3.5771918	4.6229865	2.3372561	3.0381643	7.4839821	3.8460782	1.3600828	6.1369442	5.1734322	1.2008205	6.0715954	5.4309879	3.4868186	3.1721	3.328933	2.6377404	4.4025791	1.7682016	2.5938787	3.7855722	6.2034809	4.7508271	2.5406523	3.0216957
TCGA-AO-A129	3286	0	1.9568403	2.6789693	4.2998785	2.6842339	1.5703581	4.6735214	4.5830376	1.1530817	1.6542127	4.960964	3.3131386	4.0982236	3.3017422	1.4666802	3.3807209	3.1001105	3.6629151	3.5178578	5.6852861	4.3375648	1.9760117	0.4751383	4.2185038	4.0562634	3.8012454	2.2446417	1.5415225	5.1896221	4.0839592	2.6458739	6.6766617	4.6885225	2.6127688	3.7941073	4.3245763	3.1698843	5.4718947	2.1695492	2.1864891	6.6668907	2.9541809	2.8366274	4.4380802	4.2956221	3.9106452	2.0214754	2.8504756
TCGA-C8-A3M7	1034	1	2.231863	2.9872075	4.6203878	2.2857492	1.6604086	4.2200247	5.5605557	4.9656278	3.6647958	4.3717203	3.1600492	4.7398443	3.3853919	2.3552934	1.7685241	3.6463556	4.380264	3.8578902	6.0344926	5.1853252	1.9761365	1.1188761	3.5214242	3.0853053	6.7856543	3.7463263	1.8539762	5.0447531	3.2512611	1.7550283	5.55974	4.6293698	2.5524026	4.7474838	4.8557535	3.8561796	2.9050881	3.5912711	2.6319192	4.6997826	1.3923174	1.811155	3.4011802	5.4250886	3.9057809	2.9070357	2.3772279
TCGA-E9-A245	26	0	2.0113152	2.3974996	5.9039522	2.0741149	3.5429316	4.3478087	5.9582296	0.5486497	3.8740595	4.8084706	2.8386392	5.2546749	3.1598091	2.0714155	1.9715138	3.0234489	4.2858007	3.8263052	6.1519781	5.9584273	1.6783142	1.5995769	3.9649448	2.9567821	4.2293097	3.9553135	1.9907515	5.5316349	2.8015674	4.080476	5.8183909	4.912583	1.3303836	5.6049422	3.0961211	3.1988261	3.7323826	3.0558903	2.1587032	3.4761698	1.5410703	1.9201465	5.8683746	5.458881	3.8810942	1.8099261	3.1460732
TCGA-BH-A8G0	662	0	2.38271	3.1310601	5.1401053	2.5376623	1.4213228	4.9954726	5.6247589	2.8361617	4.3283628	5.7914036	2.7256097	5.424598	3.1116729	2.5342014	0.5822774	3.9636537	4.3060241	3.8106255	6.8537771	5.3425893	1.7263239	1.0599388	3.4820688	2.8146193	5.5943798	4.1308273	2.2404864	5.9998274	1.3473425	2.0738071	5.6746934	5.0363461	1.6473215	5.1371335	5.4218547	4.4982167	4.0723865	3.3139994	2.8741394	5.0080843	0.270131	0.8402466	4.0545658	5.5472745	3.7672661	2.7525451	3.6280402
TCGA-A1-A0SB	259	0	2.7729984	1.2354005	4.9559623	1.9896651	0.2376485	5.0242277	5.3736515	1.6122809	1.5886975	3.8401637	3.2045813	5.7667418	4.2176107	2.689588	1.2687673	4.943574	3.9863588	3.4489675	4.2502094	4.5371208	2.1944132	1.7816531	3.9542442	3.7424602	5.7549605	2.5516159	2.7694796	7.1058006	2.112388	2.6634352	6.7942484	5.4405251	4.4693551	5.0702908	4.4086059	4.3296503	2.7461196	3.3434019	1.1631287	5.8070823	0.7616389	2.1044939	5.5277413	5.6810852	4.2003905	4.6164205	3.2990659
TCGA-E9-A3QA	918	0	2.0145158	3.2569073	4.6030843	2.9227412	0.9022563	5.5154365	4.9529613	1.5084994	0.7991577	6.0108205	3.2956906	4.3319674	2.3007495	1.7958636	3.5383485	3.9466694	4.3275937	3.8781506	5.9375402	4.3649205	1.6292413	1.3625452	3.8723162	3.6541962	4.0422154	3.1382552	2.0761219	5.9826593	3.3750394	4.1479456	5.9024402	5.9109169	2.1788978	5.324385	4.3793295	2.2901899	6.1658002	2.5273943	2.2818078	6.7759817	2.9410439	2.2225878	2.8259744	4.7337142	3.8985123	2.7241143	2.6583355
TCGA-BH-A0HF	727	0	2.2794653	2.9698279	4.8381191	2.0741958	2.4295228	5.3555907	5.4259595	1.790151	4.4830168	4.6900102	3.3829567	5.7395864	3.1019082	1.5814007	1.8846102	4.0229439	4.6693093	3.8612637	6.5110618	6.2719785	1.75389	1.1954537	3.6811165	3.462787	5.5895849	2.9211478	1.6679124	6.9167329	3.1052189	1.7640448	5.5769735	5.3278445	1.5343212	4.8438577	4.909935	3.632125	3.8276304	2.9624324	2.8212748	4.5206238	1.922812	1.4215361	4.370684	5.60698	3.8814808	3.063886	3.2311388
TCGA-AC-A7VB	250	0	1.777418833	2.039937874	5.952474098	3.212835609	0.262211326	2.555533942	6.43637842	0.001109698	0.786519483	5.04128129	3.505942737	4.549121839	2.810191451	1.769019528	3.523159989	2.450094582	4.007718885	1.461874094	6.912453386	5.657440113	2.994500781	2.707047939	3.326378266	0.81356543	3.942912444	2.584012618	3.868683058	7.015995037	4.288641641	3.254510147	5.397325799	4.972849361	1.017912883	4.025888674	4.106145959	2.779571714	4.749543324	3.049561804	3.157220601	3.495332465	2.676045604	2.81426502	4.70773861	5.87865538	3.731288644	1.748883645	3.415485994
TCGA-LQ-A4E4	849	0	2.5230234	1.4441097	5.2409911	2.7542501	1.0719795	3.3400778	6.281614	0.4951021	5.0164	4.7102648	3.1841873	4.2242201	3.4300861	1.9042264	2.5035059	3.1462266	4.1266901	2.0533023	5.4945011	5.5185397	2.2788624	1.7343947	3.1445274	3.4029342	4.8878276	2.6460977	2.1633704	4.6205078	3.5947605	2.0452856	6.2482391	4.9092779	0.4474528	3.6528622	2.2795011	2.8354713	4.8364881	2.7136034	3.4058081	4.3529346	2.3213034	1.975704	4.7009576	5.7493172	4.0777405	3.2690813	2.7296091
TCGA-LL-A5YO	440	0	1.5728163	3.8755541	4.5887032	3.5923439	3.1878505	5.1372703	5.7785269	2.336854	3.6556577	5.7760141	2.8038205	4.9035261	2.3677676	2.1316589	3.325479	3.2340092	3.3657715	3.5611208	4.5046116	5.3040554	1.130234	0.6361922	3.2801936	3.8143055	3.7998336	2.8738744	1.5720116	3.3897718	4.1072711	1.0929068	5.5052317	4.8149354	1.5468262	4.152956	4.4768111	2.9222294	3.5143152	2.7299466	1.8938756	5.5125507	2.2266818	2.0341281	3.7004499	5.2454541	3.4946992	2.4388358	2.6625462
TCGA-D8-A1Y1	302	1	2.0067979	2.5782844	5.1425116	2.7517054	1.6188818	4.9376419	5.3249822	2.7573714	4.6210001	5.1491732	2.745982	5.9107785	3.3681646	1.9022993	3.1342889	4.6267324	5.3827661	2.4777547	6.065481	6.6729765	2.0885884	2.1740135	3.9053676	2.6133321	5.1058049	2.6631216	1.4590156	7.0243257	4.1070729	2.3854827	5.8450449	5.3182238	1.8342614	5.2350998	5.5960976	3.0667701	2.8041824	3.2142005	2.5628866	4.3628593	1.9147099	2.6236125	3.6435067	5.3485186	4.3376591	3.2246605	3.0649996
TCGA-E2-A15A	710	0	2.5958769	2.8238236	5.6362853	3.0730565	1.5475207	4.3801821	5.4579165	1.3030433	3.7591601	4.7624889	3.5364136	4.631689	3.4559409	2.5270259	3.8568615	4.1782634	4.3962183	3.3105603	6.2955049	6.3901133	2.1626349	2.5651938	4.2933476	3.06472	3.6626246	2.6438326	1.8980125	7.4968121	3.987636	2.6018278	5.5059322	5.2901804	1.5304115	6.0092839	5.3722063	2.3272825	2.9901167	3.1704001	3.0850322	5.0384149	2.464543	2.360984	3.4948044	5.6468686	3.9944584	2.7634936	2.9931463
TCGA-S3-AA12	574	0	1.83332939	1.43264876	5.83754137	2.97210368	0.05045138	3.36600207	5.41568101	0.88874837	3.19667012	4.43001839	2.16467896	5.39860871	3.2469514	1.64406637	2.01764626	2.74638041	4.73669208	3.74662939	8.26457962	5.73880509	2.83790822	1.70094288	3.0323704	1.63683559	3.07873667	3.71212418	3.30263056	7.11576495	3.71016062	1.89860123	5.53826755	4.99261372	0.2353507	6.13348525	5.49099522	2.35581399	3.43217674	2.8479757	2.59913196	4.80980645	1.6969501	1.34861577	4.87835187	5.79796663	4.08988428	1.50076901	3.43873835
TCGA-GI-A2C8	225	0	2.2517044	3.052782	4.5592958	1.6036518	2.2334366	4.5632951	4.9976336	0.5375368	4.2771162	4.8424106	2.6714773	5.540464	3.3007364	2.3009182	0.6265461	4.3719864	4.0689901	2.8555235	7.3527137	4.4524382	2.6562673	0.3903025	3.119514	2.6659598	4.7461307	3.1835153	2.7283752	5.9118943	0.2422954	3.483205	4.9885205	5.0281819	2.9284834	4.8721362	5.4317861	2.9726322	3.5008921	2.5623549	2.9696422	4.759899	0	0.2755564	4.3204728	6.1170134	3.9790414	3.4501817	2.2086314
TCGA-AO-A12E	2142	0	2.3930613	2.3087811	5.7081354	1.9042401	1.146291	4.1167195	4.8368386	3.791766	4.3111873	5.0970486	2.6983682	4.7117919	3.4425088	1.9024257	2.9672593	4.0578996	4.942874	4.0719361	7.0321707	6.5307274	2.2175577	2.4093584	3.091575	2.3240968	6.1533132	2.9187856	1.3794026	8.3587185	3.5010513	3.3313274	5.3260104	4.9415506	1.744008	5.7122994	5.9030875	3.8185956	3.1728728	2.7630524	2.7612969	5.1420203	1.7921371	1.4333679	3.2913425	6.0462966	4.1653473	2.7789757	2.9249946
TCGA-A2-A0T4	624	0	2.37923	2.7514464	5.0359847	2.0856569	2.291871	4.7047866	5.4089572	1.707606	4.5825137	4.4780551	2.9171933	5.3607793	3.4732887	1.6963283	2.999707	4.5956213	5.210497	3.3971084	7.1196763	5.7129526	1.8828408	1.9546525	3.5170817	3.4195037	6.400525	3.0555378	1.8293245	7.5284724	4.0602912	2.0436761	5.7817718	5.2551946	1.4452276	5.2491987	5.5089148	4.309411	3.7159428	3.0567397	3.4395201	4.4781811	2.202803	1.5614672	3.9014411	5.6088812	4.2120599	3.3105628	3.534126
TCGA-AC-A2QJ	446	1	1.6278198	4.354188	3.466572	3.8900384	3.6488623	5.6299227	4.440915	1.1815383	0.6251713	5.6785891	0.9415805	4.1449302	1.5488716	0.6513939	1.710923	2.894613	3.1626604	2.6485775	3.7894741	5.5632681	0.4511523	0.5880059	2.55351	2.6780623	4.9595288	1.6199694	1.8342608	3.640361	1.9413503	2.9537373	5.1642987	5.0138861	1.3360925	4.9302739	2.4866138	4.3215391	1.7321879	1.1851057	0	6.3927706	1.8872999	1.1051455	8.8980417	4.056964	3.1008002	1.2562554	2.4512006
TCGA-BH-A1FC	3472	1	1.7882152	2.3623402	5.0430062	2.0718232	2.1799597	4.7804841	4.4900721	0	1.8486164	4.4653667	2.8050983	5.0908485	3.0775345	1.2607568	3.3186873	3.0954268	3.3628246	3.1578653	4.7873358	4.2661939	1.327594	1.9330955	3.2415653	4.2182774	3.5825838	1.667406	1.3717682	4.797146	4.2030903	1.3664285	6.212013	5.5292636	2.2159434	3.4286194	4.3403349	2.2088674	5.7474855	3.0564124	2.9977302	4.8338972	3.6548213	2.7100265	5.6104658	4.7425056	3.4955242	2.8973914	1.8691922
TCGA-A7-A13E	614	1	3.80624563	0.76052547	4.62883288	1.39356768	1.77188919	2.83995787	3.76913711	0.08223492	0.96610355	5.91168039	3.58297458	5.33307531	4.3846266	3.63115046	2.09849183	3.32595749	2.66594589	3.84784731	4.1638582	3.18431191	3.59583925	1.91601585	3.52350648	4.59610765	4.52701139	1.53855464	1.69982367	7.22718163	4.4016031	1.18682612	6.30283269	3.49452493	4.37646753	3.53588802	5.12169309	2.4891533	2.3778949	2.84525808	2.88534142	5.39058574	2.69240214	2.52825914	2.91685481	5.67699512	4.52997615	0.63804083	2.28960387
TCGA-A2-A3XZ	1532	0	2.5505082	2.9600377	5.4976964	3.1335574	4.1180218	4.702899	6.147443	1.160995	2.7757181	6.6475589	2.46438	4.7403887	2.6571876	2.0960056	2.8096617	3.2625227	3.9800642	3.1699554	5.0204268	5.6456934	1.6837665	1.4716929	3.8663281	3.3106195	3.87002	2.9093168	2.7181532	5.3953764	3.0156889	2.0901017	5.9302798	5.1747359	1.3950484	5.732279	4.6115617	3.4134015	2.9162405	3.3846872	2.0015271	5.4136187	2.052798	1.7070108	2.5659975	5.1874147	3.9474407	2.9495982	2.8115132
TCGA-A2-A0EO	2442	0	1.8990544	2.5524181	5.1786615	1.7086672	1.2588538	4.603828	5.3231155	1.0880563	4.7605691	4.1500518	2.4765268	5.7562521	3.1050092	2.0216131	1.4038355	4.3352544	4.5235501	3.9209204	7.2675411	5.3461361	1.7081089	1.0307363	3.2487965	3.4855383	5.2973742	3.5002156	1.1941655	7.4524559	2.3546523	1.2000097	5.5434496	4.976979	1.5831968	4.9560682	5.5947991	3.2747699	2.5638299	3.2048991	2.9394769	4.7858139	0.7164678	1.3736344	2.9578824	5.4774043	3.9189244	2.9010365	2.8083242
TCGA-A8-A09N	31	0	2.043454	2.0986228	5.6326282	3.7085879	0.5133347	3.7881921	6.0047293	0.6924247	5.5533048	4.3028649	3.0068254	4.5877568	3.8990215	2.0597794	2.8056629	3.730482	5.7291584	3.5774714	7.1669047	5.7122832	2.3243018	1.9608912	3.6018922	2.8541345	3.7403704	2.4659932	2.6629592	7.0786053	4.5463367	2.1936098	5.9836767	5.7378047	1.9161776	5.0975435	5.5272459	3.1336568	3.0108418	3.3996437	2.7362417	4.2876058	1.9074697	2.8183225	1.9689431	6.5523062	4.3282894	4.0313309	2.6779323
TCGA-D8-A1JI	577	0	2.93330951	2.38459607	5.35601924	2.18536143	6.43473142	3.77181196	5.37743891	4.28415779	3.80942299	4.91234008	2.73859947	4.55660094	3.56170003	2.26803144	2.17491192	3.34194351	3.50362607	4.75458923	7.21125366	6.09920124	2.66348327	1.89990664	3.3588366	1.10721836	4.04884241	3.83514585	2.6477003	8.32707859	3.2289906	2.59531266	5.50838664	5.26891197	0.56560356	4.89760617	5.59006467	4.96549651	2.97974496	3.37382137	2.16734202	5.88205877	1.06053161	1.04068734	5.30933746	5.93084103	4.5695758	2.11839556	3.57893131
TCGA-BH-A0BL	2278	0	3.0954531	2.9835121	5.1794534	2.4275685	2.664398	5.5426737	4.9221723	1.9188493	2.8412866	5.2188998	3.2949223	5.5182121	4.0109083	2.3682175	2.5191187	4.6169872	4.6216501	3.9975612	5.9770624	4.9164904	2.5443148	1.8700692	4.6350454	4.4439821	5.7085736	2.3899521	1.4993863	5.1717895	4.3119542	1.8328073	6.5508537	5.3564822	2.2136487	5.1423126	4.903113	5.2794162	5.2719644	3.2670211	3.9207064	6.2488087	2.8004891	2.8108634	2.7429887	5.4117997	4.6170857	2.7400059	2.4298972
TCGA-A8-A07U	760	0	2.35963608	2.77885841	4.86485217	1.82523443	0.05796359	4.15106192	4.88242065	1.40881194	1.3637663	4.6634725	2.50812593	5.49879887	3.38896736	1.85326983	3.52093464	4.73741719	3.39526141	3.8941048	5.36670156	4.67791255	1.61063114	1.58843461	3.31596668	3.69022599	4.61846627	2.54044368	0.9440563	4.7988409	3.51776204	2.13032647	5.79093142	4.53101288	2.14785057	4.62979012	4.41020274	2.35502489	5.36297194	1.69463237	3.46225999	5.54156028	2.99686034	2.06101567	2.66642543	5.01327513	3.92976194	1.75049688	2.34195693
TCGA-AQ-A7U7	584	1	2.8529301	3.8485957	4.9458441	2.5331948	2.1968287	5.0521216	5.5727886	1.5276528	2.9175311	6.357007	2.8910148	4.9027423	3.3549789	3.0797795	2.3508179	4.7564366	4.0096973	4.3660495	6.9804671	5.6758616	2.0257591	1.3761839	3.697395	2.7769308	4.9115145	3.9332929	2.1626686	5.8145422	1.8811804	2.5164916	5.3362907	4.841613	2.0323325	5.7546929	5.2783954	3.9327772	3.9789349	3.1336017	3.4068933	5.3445057	1.2662643	1.4610009	3.1410571	5.7123396	4.1266695	2.2901743	3.784152
TCGA-E9-A1N6	678	1	2.469031	2.7120686	5.4747901	3.1965625	3.0264118	4.5292978	6.6453144	1.6239938	5.3442543	4.7381787	2.9497954	5.5692236	3.4754349	1.9279311	3.1746808	4.4941394	5.3898032	4.1211953	6.1750668	5.7145328	1.4689648	1.6339073	4.1248164	3.875401	4.6897824	1.7288376	2.057793	5.6015066	4.6612572	1.0262693	6.1790286	5.6166615	1.8882715	5.229429	3.7174182	3.5213546	3.6840658	3.0823804	3.2571807	5.1180917	2.1982188	2.7237182	6.7883867	5.5949648	4.5397748	3.9087601	2.39074
TCGA-AO-A0JB	1542	0	0.413094622	1.362126066	2.805381971	2.108245287	1.441815139	3.108126887	4.12826648	3.242512635	2.378297028	4.156119924	1.721989953	2.421958002	1.541765229	0.556298094	0.471774467	2.211957197	2.440988757	3.603118806	4.75839398	3.301443934	0.223810689	0	2.096860093	1.308439707	3.350636305	1.703637554	1.781574271	3.620923986	1.651192998	1.444669829	4.216989743	2.742782825	0.135885364	3.054190734	2.554894048	3.601897779	1.937414022	1.339726044	0.360446298	4.331631812	0.671691262	0.415581146	2.623859813	3.192845042	2.448178846	0.786022928	1.677216114
TCGA-B6-A0WX	639	1	3.0523946	2.237824	5.1016988	2.986274	5.8420695	4.7843903	4.3972103	0.4457854	2.4105322	4.9089079	3.0734781	3.8827983	3.4308896	2.1810103	2.4894381	4.1987056	4.0752221	3.177096	5.2983989	4.8808115	1.7884302	1.6002491	4.0672755	3.6857546	4.7378482	2.5216796	2.2423238	5.5975518	3.5890928	2.9942552	6.0173132	5.1830466	2.5813681	4.4398982	4.354314	4.1931825	4.9420316	2.8810956	4.7192921	5.2607764	1.9925168	2.3991403	4.1860494	4.4868388	3.8055477	2.567341	2.1629593
TCGA-BH-A1FE	2273	1	3.2801395	2.4944243	5.7203002	1.8443515	1.8764233	4.3156537	4.5771387	2.7729714	5.2488036	4.6437899	3.0164444	6.3130029	3.982955	3.2160294	2.6384366	4.4103166	4.3943156	3.7601762	6.7713737	4.6480279	2.3025509	2.6951268	4.2865453	3.462439	5.2955451	2.4582567	1.1425424	6.1687303	3.8895602	1.2313755	5.7603369	5.3597454	2.518815	4.6891266	5.0365622	3.3014909	2.0784752	3.4879238	2.6313761	4.3188853	2.1032178	2.5840811	3.3809916	6.0689959	4.6130367	2.9947451	2.628903
TCGA-AO-A125	3456	0	1.9178346	1.3100321	4.6234552	2.6476462	3.4411456	2.1725314	4.9519893	2.9127951	4.0698978	4.8565207	2.8292014	4.5799253	2.9887033	2.3116612	1.0426295	2.2254147	4.3847393	3.7205825	7.4444137	5.8552127	2.0106293	1.1496609	3.1903029	1.8404991	3.9458892	2.7888445	1.7280576	6.4878577	2.771898	3.8890684	5.7435741	3.9783808	0.1733355	4.4385333	4.5116762	2.8486191	2.6642875	2.5993704	1.2269576	4.8639592	0.9705535	1.2403476	2.7108855	4.7484497	3.4805937	2.1749379	3.5172525
TCGA-GM-A2DI	2590	0	2.9796018	3.4917466	5.1859611	2.0644326	1.9209404	4.9708916	5.8659483	2.5089577	4.9017429	4.9724927	3.2590463	4.6139946	3.4040839	3.3781556	1.9678236	4.5264224	4.7767659	3.4938948	6.7002024	5.8184464	1.8449767	1.5564201	3.4706887	3.0252664	5.3771566	3.5342703	1.8073757	5.8161875	2.8287288	1.1179161	5.0643683	5.2141837	2.366858	4.8590009	5.1041681	3.3532697	2.9092952	3.1088183	2.1855873	5.3730866	1.1795175	1.4681551	4.284715	6.1267754	3.7959186	2.9689995	2.9519879
TCGA-AC-A3QP	675	0	1.5068286	3.594374	4.4344693	3.4145894	3.1514744	5.1026439	4.9722991	4.2243574	3.6449276	4.980392	2.5933683	5.2411907	2.2247747	1.3432163	1.0146982	3.7854449	3.6020769	3.242274	5.6769641	4.6998213	1.3308701	0.9053252	3.2372396	2.7147736	4.4060492	3.1085039	1.7925543	5.3981079	1.4794384	1.4342569	5.7379126	5.0435363	1.5245451	4.818243	5.0766058	4.1188011	3.4595274	2.9077719	2.7117686	5.2921173	0.3365549	0.9525051	4.2280444	4.6630491	3.3765252	2.2767428	2.983263
TCGA-BH-A6R9	160	0	2.6730537	3.7725629	5.0484603	2.222407	0.6942553	5.8253178	5.4101602	0.9256584	2.2730267	5.696183	2.2991736	5.27977	3.1588518	2.2079484	1.8160021	5.4067543	4.4530205	3.8535332	6.4986126	5.1582702	1.6552456	0.9519693	3.6284038	3.6941236	7.1587034	2.5274103	1.9574609	5.5991313	2.3039258	2.1937791	6.1067661	5.4438591	2.8354824	6.2216523	4.2424542	3.8136564	2.5997299	2.6557973	2.1773849	6.288765	1.1603585	1.7639818	3.712628	5.3766001	3.7583269	2.7009562	3.177182
TCGA-C8-A134	383	0	2.8882058	3.1740086	5.4174342	2.9745181	1.6987727	5.9298822	5.1265544	1.4570688	0.9938617	6.2464449	2.9668584	5.4777421	3.2218514	2.0678774	4.6873065	3.9670937	4.0604835	3.6505523	5.2844304	4.7710297	2.1497947	0.2688554	4.0210456	4.6544639	6.9516101	3.04337	1.7976094	4.0046543	4.9599894	3.1307879	7.6431395	5.2943126	1.130177	4.6474668	4.3982977	3.395137	6.0314609	2.8709373	3.3983294	6.3604662	4.6253898	2.8661462	4.9874606	5.4555483	3.8204049	4.9621606	2.9834348
TCGA-LD-A7W5	216	0	2.0724522	3.1946101	4.6798184	3.1423421	1.5301514	4.3559945	5.3560791	1.0201653	4.5180734	5.5945684	3.1474506	3.9025137	3.2976555	2.1136215	1.6797496	3.7642808	3.6457247	3.5192993	5.9646734	5.5667482	1.7253202	0.9488452	3.7979503	2.3960142	4.96058	3.7233469	2.3361869	5.6386966	4.2312489	1.7189243	5.2329158	5.3897143	1.356101	4.5913432	4.7666795	4.1986945	3.9453601	3.2449127	2.3463329	4.8928754	1.521807	1.8761232	5.613795	5.439619	4.2112414	2.6718198	2.9729112
TCGA-AR-A24U	3128	0	2.6144807	2.1922488	5.9768566	1.8488919	2.1840669	4.1100918	4.5517451	0.8457227	4.2291271	4.8345329	3.3754467	5.8701819	3.3835731	2.8016927	2.7793136	3.8256977	3.7573966	3.5728241	6.9543968	5.2272211	1.5770121	1.5049683	3.2334237	2.9493898	5.2154495	2.3998495	0.9600509	3.8215353	3.1350649	1.7023859	5.4637824	4.5537288	2.2225767	4.579884	4.1706092	2.6055428	3.0054092	2.770649	3.3380215	5.0479704	1.9693902	1.7724016	1.7035322	5.2846195	4.1802702	2.8285811	1.9133471
TCGA-E9-A295	375	0	1.9007279	2.3863501	4.8982476	2.5628237	1.5824168	4.0235431	5.9170646	1.2106809	4.2806389	4.5833848	3.0865263	3.6636559	3.2377838	1.3006085	2.3258465	3.9360099	5.0162488	2.9696395	6.3329629	6.0460283	1.6901835	1.4940443	3.5930245	2.8825541	5.8250982	2.6834854	2.2052973	7.3269063	2.8240034	1.7513832	5.8228936	5.1126196	1.6073507	4.7407163	5.3738192	3.400537	1.9627489	2.895629	2.7957298	4.9990629	1.409544	1.4176424	4.0849007	5.512141	4.0757277	2.9562565	2.8381051
TCGA-D8-A13Z	635	0	2.9130285	2.9390361	6.0422534	2.0979737	1.6367008	4.2600089	5.902533	5.1043942	4.0365124	4.6577852	4.1505065	5.4000412	4.3328895	1.9398724	3.4138171	4.2452573	5.1237708	2.8916963	5.6461067	5.0604537	1.7572133	2.1297822	4.1281387	4.3896203	3.8907525	1.8917804	2.0156131	4.6918566	4.6026376	2.0275911	7.0288064	5.7997225	2.4111519	6.888479	5.2122564	3.9897836	5.416496	2.1455576	4.0256649	4.9683108	3.2331587	3.1309096	5.8143976	5.7022311	4.543912	2.9338141	3.342177
TCGA-EW-A3U0	532	0	2.2581029	3.6370345	4.7315539	2.1261062	0.4343614	4.9738222	5.5231612	1.2044614	1.8233343	5.6962724	4.3795773	4.0277047	3.2268534	2.3775603	2.9440174	3.7103174	3.3842576	3.6232076	5.879893	4.4767848	1.7232665	1.4364483	3.3392524	4.2313565	4.6340144	3.1931178	2.0717822	4.1755939	3.4863543	3.3576771	6.691665	4.7863386	2.5000729	4.8156976	4.8982801	4.731803	5.1483696	2.6602751	2.1275739	5.6987578	2.4162239	1.9226009	6.1428292	4.5511108	3.8446598	2.5894901	2.9877301
TCGA-A8-A0A2	579	0	2.6509514	2.656884	5.0393188	2.2477933	1.5202805	4.4665028	5.2256791	1.1302821	4.8038063	4.6476546	3.1278383	4.3500943	3.6463047	2.4576285	1.7731065	4.2781647	4.8486892	4.0610407	7.4524137	4.5202332	1.9264111	1.3999446	3.2904686	2.4404651	4.1102875	3.3825779	1.8931305	6.3324095	2.4727123	2.6807061	5.1788176	4.7449689	1.3134459	4.3288803	4.7631138	2.2115295	3.1233533	3.2686517	2.9808868	3.4802007	0.8535416	1.3920438	3.346895	6.1428926	3.8258435	2.664545	2.7625716
TCGA-E9-A227	975	0	2.144872	2.5493601	5.3472005	1.4217136	3.1883963	4.1865809	5.4318964	4.1777555	4.216851	4.5913188	3.1197917	4.9661067	3.1890114	2.1392278	1.7239393	3.532781	4.4942909	4.318365	6.7935002	6.2975859	1.4266612	1.3761678	3.2597568	3.0154744	5.0117832	3.0427909	1.5245226	6.3268699	3.1592599	2.8673575	6.2335152	4.5657732	1.3571288	5.7293632	4.41675	2.851347	2.3042451	2.8167008	2.8367296	4.0915533	1.3937279	1.6301978	2.6463701	5.252168	3.7532044	2.7278082	3.3917946
TCGA-A8-A07S	243	0	2.7793694	2.4485317	5.3473875	1.9096082	4.4264551	4.209122	5.8646727	0.5558396	4.648257	4.7830429	3.0439302	5.9864015	3.4845983	2.7472702	2.434189	3.8364902	4.3263297	3.4472552	7.3087556	5.8410279	1.7503867	2.2726603	3.3045388	3.3105331	3.8517389	3.2639118	2.2523125	6.7543922	3.9570587	4.3444333	5.5893761	5.1757627	2.5917551	4.2916654	4.9983883	1.888743	1.663906	2.9528543	1.653137	4.5951548	2.0058682	2.0218767	5.7727813	5.9667763	4.1308565	2.4729404	3.1939475
TCGA-D8-A1XB	552	0	2.7629128	2.0530473	5.7248282	2.3378698	2.4320248	4.2603658	5.4758106	1.7296855	5.3596913	4.4908252	2.6995601	6.230326	3.4607398	2.8005978	2.1036632	4.7159268	4.6045203	3.5182115	6.713126	5.3527775	2.0862093	2.2630855	3.8774846	2.6894994	4.8759495	3.2243781	2.708053	6.6069804	2.6614236	1.4666754	5.6772472	5.3002923	1.8351917	5.1738844	5.1917128	3.5830156	3.2301959	3.4146895	3.473912	4.2825471	1.4472579	2.0925136	3.6728844	6.2223118	4.3230164	3.1099002	2.89376
TCGA-V7-A7HQ	2033	0	1.07027996	2.52031125	3.98941621	4.55811712	1.60879232	4.21387014	4.74453519	0.84590813	3.72999154	4.85456628	1.98619156	4.06029659	1.79300792	0.67001218	1.24628626	3.41160802	4.2890241	3.1466353	5.57256285	6.0752195	1.09009624	0.80632798	3.9888888	2.23114066	3.30213666	2.15423462	1.71819461	6.05492133	1.80147929	1.02104699	4.92419469	4.36493922	0.91648623	5.89388433	4.71036288	4.8631002	3.4198694	1.98469396	1.61713128	5.25734746	0.84691773	1.21141247	4.34153037	3.96153795	3.3891056	2.30387043	2.805141
TCGA-A2-A0T6	575	0	3.08350984	2.85396684	5.54273145	1.88013598	1.06836803	4.86460457	5.45618778	3.06495627	5.25455905	4.30886496	2.71452281	6.32848798	3.81280893	2.91001258	1.27077908	4.79271375	4.51602138	4.08925538	7.26177198	4.95556469	2.16497953	1.26690561	3.53228691	3.14539085	5.65687319	3.185966	1.93090147	5.91045188	1.83456528	0.9290644	5.36973944	5.11046197	3.00079642	5.2286248	5.4940111	3.80551264	3.15298256	3.38534844	3.83807605	4.73145342	0.06298719	1.0140968	3.51405746	6.11629174	4.18544726	3.2989698	2.70754261
TCGA-AR-A24T	3202	0	3.3849789	2.8204714	5.1883774	1.3462995	2.5021486	5.2243094	4.9226276	4.912482	5.5878996	4.4333267	2.9938283	6.2299029	3.6723897	2.6237612	1.3209307	4.927436	5.6861417	3.5241602	7.5769373	5.8120262	2.5416075	1.7193825	3.6579788	3.3209649	5.5874214	3.2703878	1.2158859	6.1804457	2.0664393	2.0038592	6.0246618	5.4389948	2.0603325	4.6775717	4.5662421	4.263139	3.5283592	3.5288478	3.3393215	4.2283593	0.3719396	1.5241988	3.8730916	6.0669847	4.3014187	2.6390698	2.7345976
TCGA-LL-A6FP	0	0	1.9452821	2.05479391	4.31974594	3.2681413	1.13433802	3.31321095	5.52270338	7.2473152	3.78879871	4.71914666	2.46022868	3.02091812	2.49000371	0.31035707	1.77219139	1.74527234	3.95467394	3.0920893	5.16180025	6.46076395	1.66800019	0.26857006	3.35190583	0.92804789	2.35865904	2.66423688	3.22411597	6.07839485	1.06909876	0.13679188	5.53922583	5.15157845	0	4.58538964	5.33445128	3.00833992	2.46362499	2.83797152	1.26274626	4.66552868	0.43523422	0.30495335	4.49016391	5.12909439	3.78601886	1.90379904	3.05852198
TCGA-A8-A0A7	30	0	2.2985764	3.2941093	4.461589	2.1829134	0.352178	5.0956021	4.6042068	2.6565259	3.2931009	5.142423	3.0113309	4.3112554	2.9188182	2.1971613	2.6648342	4.2641268	3.3870396	3.0475318	4.7765586	5.471507	1.2847893	0.8531265	3.3320077	3.0925588	3.8721694	2.6585168	1.317879	5.3786291	3.729583	0.6681795	4.9967061	4.6497792	2.2360176	5.1086528	4.2527042	3.1287479	3.0634219	2.7972345	3.1243437	4.2692321	1.8905841	1.5938939	1.8450399	5.0679053	3.9800329	2.2864058	2.468652
TCGA-A2-A4S0	706	0	2.5433142	2.3857891	5.6984272	2.8087124	1.8511225	5.311639	5.9123167	0.3182082	4.1540363	4.9865439	2.8842843	5.9756412	3.2532677	2.6733334	0.9809231	2.9907588	4.4138372	3.3960295	7.5595507	4.7704229	2.2003181	1.5415011	4.0616132	3.3408978	4.1585428	4.3584357	2.0902015	7.3445968	1.6002668	3.7802985	4.9114334	4.6475722	3.3914393	4.7554392	6.0036132	2.934063	3.3971878	3.1593081	2.0082261	3.6062039	0.2969322	1.0555289	4.7910197	5.7164687	3.9842564	1.5715278	3.12912
TCGA-A7-A3IZ	322	0	2.88659	2.6439014	5.5617992	2.3911434	2.1050184	4.2211396	5.6472626	1.2009582	4.980851	4.3252825	3.3476705	6.4428195	3.7006379	2.4133285	2.6069025	3.2742055	5.6694751	4.8707802	7.9864104	4.7611547	2.1919895	2.2015087	3.4025163	2.5278421	4.1429015	4.1539376	2.4808472	10.1694515	3.9696267	0.6512182	5.8830044	4.839734	0.8249605	4.980432	6.5775766	2.2165815	3.4314087	3.3500453	3.5303735	4.0684661	1.3967989	1.5646172	3.5827453	5.9177517	4.1036879	2.8496813	3.4530688
TCGA-D8-A1XL	606	0	2.09487761	3.06253932	5.1448236	2.95088995	2.64669868	4.37795169	4.77975894	2.83434792	4.12257725	4.34338377	2.78208922	4.42049517	2.87441413	1.37148167	3.16935958	3.71580164	5.01564321	4.11817074	6.39541429	5.74653893	1.78801522	1.95127597	4.40627974	3.27454496	3.04715538	2.42742006	2.46139179	4.6934042	3.77451556	0.86389439	5.95203194	5.82605925	1.28342619	4.54903436	5.00314059	3.61922742	4.12628869	1.97180395	1.61085062	4.92819651	2.58325172	2.64445511	3.93985889	4.88448313	4.36929084	3.04108385	2.5941685
TCGA-AR-A24O	3607	0	3.0482796	2.7455222	5.2595373	1.4705162	2.3839607	4.8009359	5.3161522	1.0164327	4.7767349	4.6746624	3.2255096	5.9209293	3.7442519	2.9993942	1.9792798	4.7753414	4.4038028	4.4099526	7.5570517	5.6503902	2.2280755	2.0886663	3.5735301	3.3523016	6.440631	3.2246477	1.1185131	6.8951464	3.5756517	2.1626911	5.8135015	5.1195603	2.4373323	4.6630349	5.6808528	4.1546981	2.6582894	3.0954176	3.2954732	4.6365866	1.4535012	2.1099045	3.3356888	6.0292217	4.2201808	3.2790108	3.1751621
TCGA-S3-AA15	525	0	1.61088501	2.79525889	3.97691318	2.16499274	0.59624964	4.54519038	4.42211359	0.55808315	1.32850422	5.22409773	1.85490983	3.5447749	2.33336137	1.91617294	2.1631211	2.65870482	3.16640008	3.26013709	5.24529633	3.72603222	0.97731051	0.66670144	2.65196245	3.34392758	4.58993216	2.5459027	1.02764015	4.61711564	2.61982523	1.37055108	6.09548767	4.5330569	2.45237424	4.54682038	4.09357528	3.18903928	5.47527957	1.75258988	3.22944542	5.43984397	1.88763421	1.86948363	1.60538474	4.38924996	2.96554361	1.80610441	2.32245347
TCGA-D8-A1XY	503	0	2.457407	1.974008	5.5964035	2.3562906	2.5212663	4.1978575	5.1383443	1.4712674	3.3105495	5.3782737	3.5140201	6.3979488	3.0703492	2.7785355	1.57255	4.4363955	4.9473356	3.9674657	6.8616982	6.8552072	2.1386658	1.9033705	3.5122053	2.6719245	5.2300111	2.6237811	1.5362096	6.3861866	1.5169521	2.1733422	5.4980652	4.8320724	2.892176	5.9305979	4.5337555	3.3100334	2.9989447	3.1669258	3.3653047	4.6914044	0.1773363	1.7556235	2.2853214	6.0679639	4.4387023	3.1300173	3.5395721
TCGA-D8-A27I	439	0	2.8578919	2.9697734	5.0404652	2.3351367	2.2183385	5.1375219	5.0434718	3.2381982	4.075108	5.2798443	3.080544	5.1851176	3.5908999	2.4946256	1.9940374	4.4224186	4.5284322	4.1153297	7.1591873	5.4164966	2.208399	1.7779131	3.5911665	3.2741392	6.2244502	3.7774204	1.85963	6.2888362	1.9506255	2.1275996	5.5769333	5.2378442	2.285703	5.6870783	5.199528	4.5273698	3.348678	3.2542561	2.9414579	5.1496656	0.9893334	1.4170263	2.9722969	5.9616128	4.3278917	2.912603	3.0526704
TCGA-B6-A0RV	5156	0	2.0258357	2.8418735	4.8586306	2.1078406	1.2619768	4.0175323	5.853946	3.7628033	4.7668568	4.696036	3.1161666	6.0591358	3.2785383	1.694806	2.1853555	3.5254005	4.7681674	3.283347	7.1472874	6.6085442	2.063808	1.2782311	3.4956641	3.1213243	5.0802772	3.7653329	1.3932328	7.1906682	3.5326138	2.4043641	5.2962635	5.2553649	1.4626448	4.9726993	5.6108459	4.2928063	2.7159006	3.4560763	2.1281517	4.7334978	2.2483373	1.9540809	3.1356866	5.9590487	4.1780122	3.0233378	3.4415979
TCGA-AC-A2QI	588	0	2.5386372	3.6047244	5.6794026	3.1710892	3.3132204	5.3747244	5.892674	2.9931425	4.3007864	5.5111504	3.195899	5.3953467	3.0080267	2.0065091	1.4026643	4.3255756	4.721779	3.7166494	7.0238037	4.8530741	1.692741	1.3785625	3.5076922	2.3820992	5.1498436	3.9164201	2.9163183	6.1375072	1.1747988	2.2404102	6.1148854	5.372692	1.6073507	5.7273714	4.1370027	3.7555252	4.0595071	3.4738753	3.2600632	4.9235523	0.5318137	1.2505977	4.5540722	5.9522418	4.1160076	2.2769405	3.3063933
TCGA-A2-A0T1	521	0	2.0581674	3.2845442	5.3084504	2.5838723	1.8767378	4.5179672	5.7403431	0.5686686	2.80939	5.5800168	2.2838948	5.2927606	2.6361371	1.5915356	2.5398906	3.7833305	3.8235875	2.5554582	5.3552863	5.042984	0.9314271	1.4574672	3.403698	3.0324675	4.8776553	2.2002754	1.9171737	4.0949366	3.1618096	1.15626	6.006292	4.9135021	2.345191	4.0061881	3.7393167	3.0357817	2.6462022	2.0409978	2.4881426	4.7246084	1.9729701	1.6317812	6.2543878	5.146363	3.5101025	1.9501944	2.3130369
TCGA-AN-A0AR	10	0	1.51097245	1.61906004	4.49191275	2.76517632	1.79822397	4.21060708	5.61268882	0	3.47145861	4.51569324	3.33547813	3.42293294	3.35855615	1.74175098	2.20787871	2.1886176	4.52235791	1.46069521	3.537768	4.64457403	1.75780883	1.02221765	4.37442105	2.43176782	3.71710706	1.44217842	2.46257172	6.10535921	4.77717931	2.6282963	7.17135335	5.5749726	2.7243226	2.62111456	4.70096535	3.60372804	2.46377362	2.18675581	1.91513312	5.38461921	2.98451891	3.47994526	3.55767311	4.29871105	4.02878243	2.64422692	2.44624034
TCGA-AN-A0XL	163	0	2.7401473	2.6837243	5.3778299	3.0324264	2.0603301	4.3230057	5.3985969	1.7224649	4.4178541	5.4349717	2.8676969	6.0120802	3.5790514	1.5150495	2.8957504	4.2695928	4.5806523	4.6008192	7.5513305	6.0350622	2.3438504	2.0969179	3.471231	2.4206907	6.9850471	3.7645585	2.6945271	7.0883109	3.1097151	1.6786771	5.573412	4.8318572	1.4988491	5.5576604	5.4490651	4.35676	2.7714872	3.1432681	3.717998	5.2728287	1.6680887	1.4448876	4.4518774	5.6345741	4.1763899	3.1285674	3.4605347
TCGA-D8-A1XF	463	0	2.1491932	1.5838397	6.3897793	3.4692347	2.3972349	3.4123993	5.6671059	0.2827341	2.7763008	4.7982006	2.4261098	6.4292358	3.7791676	2.0707087	3.1745991	3.0432433	5.1582811	1.7363359	6.70078	5.9017481	2.5807342	3.0527189	4.4922311	1.0525105	3.4734158	2.562865	4.0940105	9.5712985	3.6403643	3.5123904	5.6761289	5.2517973	0.8938577	5.3129663	5.8478249	2.0861348	2.9628994	3.3324015	1.8710837	3.2693888	2.8420332	2.7667833	3.9253554	5.3640266	4.5216715	1.3114958	3.3251464
TCGA-EW-A1P4	907	0	2.4961764	3.0167968	5.0343595	1.8569387	0.7653908	3.866635	5.3470187	1.0535936	1.0555918	5.5443184	3.0785446	4.8844991	3.3134646	1.8338725	3.7641094	4.6937992	4.3068768	2.992816	6.4380819	4.4974943	1.6776565	0.7339021	4.1911812	4.2393673	3.7727809	1.8048022	2.58641	6.4074343	4.9708345	2.5675097	6.2445835	5.3507517	3.6848304	5.7282033	4.5974948	4.0123496	5.5900134	2.4363373	3.1150287	6.1684235	3.5703192	3.1312036	5.3246511	5.6606049	3.8981738	2.4164455	3.2613083
TCGA-E2-A2P6	1051	0	2.13655695	2.47719432	4.34178808	3.17187857	2.43269096	4.25201983	5.53161824	4.75680078	3.81288487	4.59732396	2.20731821	3.27803225	2.90752472	1.51348244	2.26452143	3.14798614	5.26815165	3.27389765	6.88666588	6.30033917	2.079241	1.58178517	2.91888685	1.87552749	4.26148583	3.65328933	2.07461616	7.68291925	3.53943066	3.6114571	5.97692923	4.1146445	0.54433802	4.77635563	2.18789219	4.36918965	3.99686747	2.96715944	2.91002873	4.73487977	1.7367734	1.02028229	3.73158663	4.88170345	3.53466866	1.95211033	3.71562692
TCGA-A8-A0AB	518	0	3.2338476	1.3608938	6.1077155	1.9454095	1.3626776	3.689022	5.4132999	3.3065187	5.7848827	4.3691296	3.3091699	7.3784634	4.1066716	2.4392458	2.1732587	3.6341145	4.9034512	4.0768998	6.9293024	2.6630859	2.3072674	2.8551956	3.8074824	3.3115843	3.6401738	2.4312614	2.5618029	7.0224155	3.4463318	0.8396247	5.8494723	5.5628968	1.2148573	3.7939037	5.6289443	1.322436	1.5647745	3.3828397	2.0958189	3.8664091	1.6111544	2.2677636	1.0183621	6.0954104	4.3954176	2.9648656	2.0203146
TCGA-C8-A26Y	0	0	3.1572614	1.868443	5.9031353	1.8474548	0.9620516	3.1333521	5.9032519	5.034348	1.5272943	6.2717374	2.5973319	6.2506589	2.5340184	1.6103016	3.9339079	2.203101	4.5780523	4.2330324	6.6754476	4.5906191	1.691059	2.1992245	3.6930147	4.863173	3.2962774	3.0558482	2.0422519	3.1781547	4.0181817	2.3245152	5.9023222	4.3627233	2.1616726	5.6548497	4.4466542	1.4445022	5.1996045	2.7397865	4.0053215	6.3124394	2.8140375	1.860809	6.9413226	4.9395887	4.0834919	2.6787256	3.3567243
TCGA-AR-A1AV	1864	0	2.4084608	2.2169142	6.2267265	2.0098497	2.8070101	4.1373399	5.581487	0.5242538	5.3645021	5.0591932	3.3760303	4.4787143	3.5700279	2.473375	2.2173151	3.8453779	5.7454645	3.4386593	7.3085204	6.715988	2.2206346	2.5321705	4.4706679	2.2464972	4.5074374	2.047507	1.5688659	8.0789336	2.9721487	2.5411389	6.159219	5.3729292	1.4077305	5.1374775	5.9925404	2.522611	3.3482521	3.2648421	2.6329456	3.9480641	0.9385926	1.8174599	2.1641536	6.2984145	4.4034577	1.9806622	3.1946331
TCGA-LL-A5YP	450	0	2.2289297	2.9771061	5.3449813	3.2855934	1.655245	5.751571	5.0567723	1.0301546	1.3392701	4.9769395	2.7572629	4.8708962	2.6914706	1.4515094	3.0138512	4.0747206	4.6861623	3.3154641	6.4473452	4.4588615	1.7721426	1.5627804	4.168142	4.5653482	4.900489	2.8906631	2.9943324	4.2004844	3.4139592	2.2497518	7.4805227	5.4262428	2.1911427	5.4106445	4.174822	5.0089654	6.6372766	2.9395474	2.755329	6.6764312	2.54137	3.3119375	2.5142921	4.9102327	3.7203016	3.3013197	2.3346892
TCGA-B6-A402	2281	0	1.5742211	1.6044136	5.2528106	3.5079626	3.5626707	2.9385771	4.9530405	1.1197904	0.3502551	5.4930092	3.4998201	4.3338978	3.3508678	1.8653303	3.1093261	2.5311847	3.1866777	3.7768064	4.4724238	3.3196772	1.6240879	1.9445077	3.334823	4.8688162	3.2621241	2.6377199	2.180149	6.3204966	4.5534212	3.6493951	7.106577	4.4187607	3.1663635	3.170882	4.6379385	2.1752918	2.2671007	2.5061164	1.71823	5.6267677	2.7073056	2.6834761	6.3625198	4.9393435	4.2255937	1.7493432	1.9395196
TCGA-BH-A8FY	295	1	2.1472386	3.3069701	4.500652	3.039691	4.8438159	3.6832918	5.1588023	0	4.2019498	4.7915063	2.9482096	4.3726559	3.0902779	1.5649439	1.7552684	3.0131818	4.1568558	4.3014537	6.475255	6.5054726	1.3062847	1.4567239	2.9410063	2.2480562	4.0835057	4.2158588	2.5828147	6.7618119	3.4818227	2.6660973	5.621166	4.1284523	0.3622726	5.3036892	3.1526222	3.3534576	3.5839353	2.5538166	1.7377794	4.7563167	1.2450024	1.101075	4.3458465	5.2522039	3.3182224	2.1979143	3.5449898
TCGA-AO-A0JI	1528	0	3.04019167	1.48092843	5.45943622	2.06312634	2.80925214	2.83796122	5.3690366	1.61019023	4.83628684	3.95560131	2.99266645	5.63530382	3.55374741	2.27339518	2.59517628	2.7962107	4.15731522	4.2390177	7.84166327	5.74760531	3.32581342	2.11323187	3.22809675	1.31516016	4.60693319	3.76187067	2.19502722	7.68567947	3.95477562	1.53678199	5.20931935	5.16003186	1.18901351	5.43599569	4.80973415	4.41647991	3.63492414	3.11015074	3.67035433	4.61048533	1.42183605	2.30640533	4.01920845	6.26710383	4.77248634	3.09622612	3.12283601
TCGA-B6-A0IE	1993	1	1.06451388	1.96305673	4.21516198	2.84578264	1.49127923	3.70604973	4.1249015	0.05349523	4.04826207	4.00801596	3.50814011	3.71572437	2.80422949	1.79372227	4.04693852	2.88770675	3.89797583	2.9926856	5.23822668	5.34670322	1.0353107	0.42533127	4.03553691	2.60584697	4.35147128	2.71329522	2.26617338	6.08330153	3.53523433	0.52812212	5.45537074	4.65026545	0.48940737	3.30333642	4.49225203	3.05608536	2.49744697	2.56156067	2.07855944	4.74517368	1.86298455	2.78379544	1.79033094	3.50274076	4.41441594	1.7592292	1.58448956
TCGA-BH-A1EX	1508	1	2.6801679	2.2729457	5.6906031	1.8783956	1.8201521	4.678479	5.4557394	3.3204826	4.6958691	6.044349	2.8024121	6.0694422	3.6747607	2.5968139	1.8750485	4.33969	4.596493	3.7252635	5.6590679	5.9349051	2.101754	1.9419302	4.9240564	3.2224857	4.9437807	2.2227679	1.8138631	5.2249364	2.4883383	1.1769815	6.1734934	4.8393918	2.5444382	5.7710034	3.9495235	2.2756123	2.1200241	3.6043332	3.0687148	5.0509644	0.9145535	1.6335435	2.8414334	5.5851121	4.2674323	2.3316013	2.7518821
TCGA-S3-AA17	424	0	2.4028891	3.004122	5.0060763	2.3079055	2.6553741	4.1610678	5.8432027	3.4791896	3.7533548	5.6353667	2.322595	3.3056256	2.8686724	2.1395857	2.7653604	3.7867644	4.2606362	4.1659964	6.7758668	3.9811508	1.7169093	1.7312621	3.4624853	1.894357	3.4437908	2.7535983	2.0749585	5.6745219	3.6621733	3.9845311	5.3862665	4.8065404	1.1875848	4.58724	4.423253	1.8002279	2.8346137	3.0693324	1.486145	5.4106497	1.4820005	1.4064194	3.2708406	5.5027745	4.0726403	2.2342358	3.5928005
TCGA-A2-A0YL	1474	0	3.2903058	2.805933	4.8037516	1.9742854	2.8187248	4.7410494	5.3401092	2.1577132	5.0104447	4.9823624	3.2104832	5.6761463	3.8883054	2.8700346	2.3046953	4.3470818	4.502216	4.265163	6.7861137	5.5771915	2.3691977	1.6311527	3.7188815	3.538178	5.5928704	3.443472	1.5187626	6.6089386	3.2736443	2.4608032	5.8824498	5.2919246	2.1273247	5.0946688	5.421391	4.5115902	2.6128967	3.637731	2.5286486	5.2801284	1.8460441	2.2416347	4.249732	6.0740752	4.2876957	3.2443909	3.2832809
TCGA-AO-A0J7	618	0	2.7649824	1.5194664	5.4594058	2.0955681	3.6893622	3.337152	5.4418558	0.9121575	5.4121796	3.9767537	2.6377149	4.9786562	3.7544541	1.5508	3.3750697	3.1237704	6.1260197	4.1814621	7.2500803	5.1206098	1.4157506	2.4793548	3.5847157	1.5644288	3.3220792	2.425616	2.6701475	5.3038559	4.4885179	1.9564285	5.5531258	5.4204595	0.6712983	5.1491659	3.057409	2.162365	1.9901662	2.5931967	1.5053827	4.6579578	2.2232523	2.1226953	6.7999	5.849031	4.4269152	3.312658	2.6572825
TCGA-A8-A075	518	0	2.4702712	2.4119695	5.0198556	3.414449	1.4460968	3.9858263	6.0953904	3.185298	4.6627249	5.2519814	2.8729546	5.8245301	3.0397443	2.292592	3.3311804	3.7739175	5.639582	3.3032907	6.6508448	5.6436602	1.193329	1.4521931	3.1427543	3.2624256	4.0319639	1.7854075	2.4580887	6.0139626	4.2004481	1.8268065	5.4627913	5.1859378	1.8407331	4.0024487	4.2609902	2.9427008	3.1474207	2.8455981	2.0594403	4.7324586	1.9816283	2.5688885	5.6736146	5.8832249	4.1592858	2.5999747	2.5390858
TCGA-A2-A0ES	2190	0	2.683791	2.4615668	5.2590134	1.5569683	2.7763891	4.5631535	5.3868802	4.4109435	4.5841057	4.5064192	3.0598249	5.7116169	3.5795885	2.5922914	1.1101946	4.1573008	4.6077816	4.3736362	7.1490154	5.5097257	2.2951184	1.2797706	3.8262943	3.6615833	6.6178945	4.145221	1.232111	5.6747882	2.2786507	1.9737983	5.8489134	4.8402129	2.1261688	6.2873214	5.2646354	4.6370341	2.6966526	3.3408307	2.4520896	5.6347117	0.6134225	0.8616029	2.9993459	5.9466327	4.1848383	3.1107684	3.6628997
TCGA-AO-A12F	1842	0	1.9589381	1.836584	5.2985332	2.8875143	0.568441	5.6768065	5.1240581	0.8998761	3.2854732	4.5375847	3.7116887	4.6759605	3.9746649	1.5688304	3.4880361	3.8145222	3.6377453	3.3039207	4.9596825	3.2457788	2.1169629	1.9548169	3.8819122	3.432683	5.912125	1.8610178	2.5447537	6.1741258	4.6568097	3.6759182	7.4301845	4.5791725	1.8427521	4.5089469	4.9594355	3.0726184	1.8396438	2.872019	1.279702	7.0300366	2.8955801	2.4255132	1.6824349	4.5279159	3.7837434	2.1193525	2.1669004
TCGA-AO-A12B	2989	0	2.04690437	2.33314676	4.89447884	2.36630796	3.16253033	2.99398629	5.04350821	1.4547396	3.91200964	4.48867634	3.02288722	5.33980211	2.74303929	1.99932917	2.03682242	2.85089196	3.96541454	2.91438467	7.46544872	5.80223805	1.52489792	1.93270354	3.48825582	3.77200767	3.72308869	4.19011215	1.99992218	6.89797076	3.1065201	3.89931666	4.44629155	4.62427961	2.90567342	5.81055292	5.11282745	3.82681423	2.24214667	2.5277647	1.6876715	5.06428398	1.44106026	1.27012547	4.05229956	5.56729226	3.80362485	2.07216325	3.698772
TCGA-AC-A3W5	504	0	2.3779591	3.4910877	5.4216331	3.2033731	1.8421152	4.9689861	6.133051	5.0108025	3.3962424	5.219564	2.482336	5.0442467	3.1150715	1.9150481	2.9954258	4.3338894	4.5316531	3.0809931	5.6868484	5.6468317	1.3505829	1.2413221	3.1690353	3.216611	4.7771464	2.9851361	1.7247383	5.2027424	3.5140057	1.6032853	5.6275591	4.9496071	2.1868091	4.9916052	4.1870934	3.210418	3.7416385	3.0808194	3.2332878	5.7034465	1.7184968	1.1146192	3.7765079	5.468834	3.4169244	2.0839042	2.7710908
TCGA-BH-A0HL	72	0	3.0311876	1.8021983	5.5271764	2.7687315	3.4980865	2.7885802	6.4583706	0.3265282	4.9788387	4.3443669	3.5258541	5.5116334	3.7576307	2.0518019	3.4570117	2.5683198	5.8220593	4.3483567	7.6396579	5.1112709	2.9357504	2.4206303	4.0951454	3.0958456	3.6578183	4.372827	2.247512	8.8270401	3.5598205	3.3237647	6.1271602	5.2877976	0.5738211	6.3615713	5.9312113	3.117631	3.4494582	3.2568955	1.6520617	4.5150581	2.0099194	1.6526927	0.7841828	5.3127404	4.438201	4.3719084	3.2954353
TCGA-BH-A18N	468	1	2.9992281	2.6632857	5.2765717	2.5823198	1.8728235	3.7638484	5.4390531	0.4688033	5.1000511	4.7548701	2.7319016	5.292971	3.8802335	2.3543871	1.8321813	3.7792587	6.2588744	4.5398331	7.5106033	5.7594923	2.551416	2.1409732	5.0522065	2.6797483	4.5562009	3.8045301	1.6615876	7.3759466	2.5433711	2.5926591	5.7857388	5.2006484	0.8749038	5.5407367	5.1386746	2.7873391	2.8470218	3.5098568	2.2545222	4.6741183	1.2754479	1.5367122	2.4562795	6.0438222	4.2848541	2.3452317	3.2117391
TCGA-AN-A04D	52	0	2.0468581	1.5955979	5.314485	3.5776543	0.8184923	5.6989449	4.5995137	0.3555226	0.7862167	4.2558092	3.8045492	4.5141151	3.5385534	1.6717967	4.2726785	2.0742477	5.0694112	1.8088961	2.4757083	4.5099356	1.3925519	2.0807755	4.6229308	4.4630799	2.9421784	2.1116352	2.7223988	2.1690996	4.6718874	2.5940675	8.0963803	5.3678137	0.7666362	4.553936	5.0664277	4.2016998	5.08962	3.2219967	1.9333574	6.3576701	3.2496417	3.3185824	1.8260451	5.1457585	4.345942	2.5642757	2.8150256
TCGA-BH-A0GZ	328	0	1.7537642	1.879248	4.5197884	1.9736697	3.7763652	3.8398994	4.8108168	2.683808	3.9884908	4.294002	3.2757592	3.9443431	2.984886	1.1646611	1.5402719	3.3021578	3.6792534	3.0141145	6.1022725	5.3240099	1.4197241	1.2679437	3.5560078	3.952566	4.7126333	1.745958	2.0134812	6.3634076	3.4061902	2.0659276	5.4260078	4.4029353	1.0954004	5.0532127	2.9818025	4.1619081	3.8601118	2.2406474	2.7591482	4.6155918	1.242354	1.7386413	5.1487781	4.4713838	3.5763213	2.2958628	2.8332908
TCGA-GM-A2DO	2596	0	2.0586491	3.2901	4.2248792	3.1065811	1.2387806	4.5309634	5.1351418	1.6348064	3.0737476	5.4879109	2.827238	3.2400399	3.1276117	2.6225432	2.4488335	2.8401175	3.8615407	4.2036651	6.4750975	5.4483963	1.6685488	1.494546	3.1885255	2.972611	2.9899739	3.5749976	1.8330701	6.664051	3.5945236	2.8644082	5.2449922	4.0301318	1.4460517	3.7276553	4.8584425	2.9819997	3.0772648	2.9824463	2.3756115	4.396954	2.096062	1.4093991	2.3361545	4.3646646	3.4704207	1.9532546	3.4041534
TCGA-D8-A27M	410	0	2.8830637	3.1545982	5.1509451	2.9439423	0.509885	4.6088766	5.2187675	1.7027385	2.1713391	6.2408474	2.8452953	5.7600679	3.5239913	2.9263148	2.2659755	5.1048758	4.5797489	3.970498	5.8669364	3.998164	2.0578309	0.9617434	4.1244993	4.6108828	6.0348384	3.5309258	1.4469378	7.0890781	3.6743533	2.7749121	6.2883143	5.0941167	3.7745478	5.2405648	4.849388	2.4921203	4.2216967	2.8858564	3.7844514	5.4520186	2.7206687	1.9630687	4.652658	5.6509937	4.2399389	3.1807845	3.0500767
TCGA-A7-A4SD	441	0	2.2481745	2.708589	5.269305	2.9293521	2.2207555	4.1869521	5.1276243	0.9593348	0.745258	6.175592	3.0149002	4.4234982	3.5306197	2.2081888	2.7438433	3.9137095	4.7698897	3.4422204	5.4384634	4.608997	1.6539282	1.7424544	3.5836692	4.1889368	3.4826796	2.0341463	1.4552526	5.7109559	4.006721	2.7979453	5.6271092	5.147444	2.9161939	4.5977376	4.7731515	4.0011621	6.7684794	1.9741758	5.5082811	5.9965659	2.1623468	2.3163249	3.8068399	5.2968389	4.4337685	1.7482444	3.6680154
TCGA-BH-A0EA	991	1	2.6923092	2.9840453	5.2849108	1.8573126	3.2834756	4.4398757	5.4588835	2.8043927	3.5976455	4.8459465	2.8891313	5.3383609	3.5583414	2.3083151	0.4030836	4.08326	4.625741	4.0967231	7.159973	5.0450685	2.3248131	1.0426024	3.5187585	2.8273287	6.5413056	4.0795482	2.4968586	6.1416012	1.2357074	2.7273125	5.8359448	4.9347115	1.9851762	5.5325192	5.1349478	4.761251	3.3420456	3.3024612	2.8972363	5.0246589	0	0.6858806	4.7630655	5.639638	4.0025205	4.0454366	3.2196595
TCGA-AO-A0JM	2184	0	2.3399074	2.053783	5.2129468	1.8504248	1.2677639	4.1900787	6.054072	0.4449961	4.9225937	4.3781839	3.1068008	4.5520045	3.3592721	1.735306	3.2053206	4.4211698	4.7033615	3.2388412	6.4311641	6.4775534	1.3548297	1.5224781	3.9924948	2.647215	4.2316085	1.6207352	1.9909834	6.6452888	3.8114046	1.0086921	5.490136	4.9713505	1.1980799	4.5037575	4.7968335	2.9540493	2.4111543	3.0084142	3.3871212	4.409461	2.2730013	2.9248312	4.0790771	5.673463	4.363287	3.012804	3.3929759
TCGA-E2-A107	1047	0	2.12421848	2.27913968	5.34314817	2.60942903	0.83816723	3.73754038	6.01846343	6.1120354	4.3767655	4.6289854	2.49052415	4.63077157	3.4405964	1.09929943	2.81650804	2.75292235	5.00258106	3.68020213	6.03626066	6.04407188	1.87307598	2.57535245	3.33182152	2.7073092	4.53057206	2.27553754	2.12651759	7.56720379	4.37442482	1.59375484	5.86231748	5.49481027	0.80008661	4.83589787	5.77690937	2.81357827	2.78971351	3.18351382	1.88590893	4.8789341	2.19452787	2.03506825	4.69877555	5.50771822	4.01746037	3.35436394	2.88476149
TCGA-B6-A0IB	3941	1	2.1223373	1.60509297	4.96578627	2.90500175	4.02962185	2.57993539	5.94073402	3.62289295	4.77344885	4.76927182	3.06296797	4.42946112	3.06602369	0.8713591	2.76822805	2.5136867	4.73204917	3.67332376	5.78468199	6.79584168	1.70338517	1.503151	3.45162361	1.87055126	3.7743173	2.80212823	2.41011921	6.84770929	3.61182711	2.74865092	5.69974482	5.32734878	0.13691746	5.40341958	4.73945346	3.42286664	2.47613368	2.24111775	1.74452743	4.91806894	2.2764858	1.54571939	5.09342896	4.78975571	4.05280715	3.56347395	3.19155776
TCGA-AR-A1AN	2920	0	2.2931184	2.6519037	5.3306842	2.0202216	5.2436872	4.4045923	5.9007419	0.8575682	4.4590068	4.4388296	3.1315137	4.533162	3.2361984	2.3230719	1.5762055	4.1829443	4.2474102	4.0959728	6.7344265	5.4607274	1.6177707	1.1594746	3.9881513	2.7608032	5.1756417	2.3353834	2.2146778	6.6978667	2.5958212	1.5586914	5.8919909	5.1815124	2.0961889	3.8291214	5.2217841	3.5363548	1.7526571	2.4873589	2.5598165	3.99789	0.9709529	1.6062322	5.332262	5.2809941	4.1958143	3.1507988	2.5853756
TCGA-EW-A6SC	952	0	2.2325499	2.4347081	4.8628702	2.6263064	3.3082911	4.2713092	5.3929092	1.857067	4.1551871	4.9785431	2.8847206	4.4352895	3.0817343	2.0336097	2.6175122	4.0381877	4.6731506	3.6794445	7.3720096	5.5765566	2.2632812	1.243926	3.3850406	3.0007447	4.9470471	2.7346836	2.5281352	8.1507427	4.1736325	2.8225746	5.8107321	5.0796467	1.6679796	5.8888983	5.7155454	3.2838377	3.3534798	2.9751743	2.8101892	4.9142958	1.6866721	1.7168656	5.4380561	5.7497101	4.1019329	2.7115663	2.7099238
TCGA-OL-A66K	1275	1	2.2320045	2.3989751	5.4287219	2.9916887	4.4355317	4.3125161	4.9825621	2.0465872	3.3086428	5.1463155	2.9602177	5.431226	3.0451938	2.0775802	1.5752553	3.74401	4.420179	3.1671529	8.04851	6.176121	2.1328201	1.725128	3.4307068	3.0157149	4.722145	3.4710894	3.071535	5.411848	2.6220754	1.1406573	5.4364613	4.819302	0.9683523	5.6522419	5.2661049	3.9250773	4.0923039	3.5754159	3.4219309	5.0981245	1.0283006	1.6439685	3.7951557	5.4703449	3.9977927	2.6086961	3.4434362
TCGA-D8-A1XC	377	1	3.2464454	2.06396848	5.97526024	1.61919587	0.8785124	3.32999624	5.7854702	0	5.3479926	4.27988262	3.12373641	6.1062362	3.29315854	2.56187946	1.46461784	2.72580052	4.49003616	3.40860342	6.33974678	1.42098745	2.20715698	1.56056619	3.95567725	3.02463063	3.17104127	3.62387227	2.08894958	7.0758192	2.57998977	3.08073433	4.3796486	4.6538165	2.09730818	5.89273461	5.88510689	2.86508332	3.26810555	3.09218866	1.86869349	4.3209757	0.68347749	1.22006431	4.16855767	5.78679189	3.80308142	2.26679784	3.05568068
TCGA-E2-A15F	658	0	2.9894966	2.19429	5.4119989	2.5660925	3.4083951	4.309493	4.9658037	0.8828026	5.1646952	4.9588502	2.7824932	6.2256123	3.7755402	1.8498449	2.011136	3.8976445	4.770796	5.0380907	7.5448011	4.7433057	2.648947	2.1742199	4.3340417	3.1969113	4.5534904	2.8828822	1.6839058	8.1700431	3.7189313	2.537244	5.9186034	4.9846648	1.6436574	6.2721305	5.2886549	3.2707257	2.6187344	3.4953972	2.5168886	5.0855186	1.9458972	1.7322275	4.2684128	6.0874514	4.0800302	2.2452005	2.7518746
TCGA-BH-A18K	2763	1	2.2989998	2.517046	5.205849	2.2720175	3.0756588	4.1838711	5.5545288	4.3345244	4.4711491	4.9650617	3.3040951	4.82939	3.3622425	1.824029	2.6079325	4.212153	4.6653529	2.9724746	6.1173049	6.1024095	1.6097208	1.4577941	3.5504115	3.0099674	4.9313292	2.2199713	1.5410675	5.2302383	3.7721865	1.2499878	6.1047203	4.5897884	1.9613632	5.6728494	4.8753506	3.3294283	1.9188632	2.975983	2.7920252	4.7541217	1.6674803	1.9493362	3.4988625	5.1824735	4.1066067	2.899371	2.9515783
TCGA-OK-A5Q2	64	0	2.4290723	3.0216841	5.5174758	3.1725931	2.938439	4.612506	5.865372	5.020765	3.9689526	5.6832704	2.8418376	5.9594258	3.3299676	2.2157829	2.3793845	4.24328	4.967466	3.8376941	6.7150962	5.1102732	2.0038141	1.944849	3.3705754	3.1826912	5.7627376	3.984611	2.5684672	6.491291	3.4383045	3.0735768	5.900237	5.1237734	1.4538566	5.1655486	5.2254644	4.2065182	3.1402292	3.213571	3.0095321	5.6119076	1.7379872	1.6205831	4.5767562	5.569563	3.9757222	3.1083189	3.0594906
TCGA-AR-A24R	3430	0	2.6426208	1.9419019	5.1131484	2.2453087	2.0390443	3.7851603	5.724392	1.2494182	4.2634313	5.1381794	2.9617556	3.3476566	3.6305156	2.1345386	4.2313876	4.0332096	4.016197	3.8388892	7.0557914	5.836653	2.778376	2.1824109	4.3283921	1.9718287	4.4412832	2.8987748	2.1573176	7.9814057	3.8384748	2.5946336	5.4952917	5.1493936	1.8942479	4.8172144	5.397689	2.5176683	2.1855328	3.3546393	2.361993	5.6611638	2.0112664	1.8347707	5.0418222	5.8430602	4.4195099	2.1513717	3.4543828
TCGA-AN-A0FK	213	0	1.9792795	2.6188879	5.7755164	2.5391321	3.3841719	3.6965971	5.6148491	3.1429199	5.846666	4.4408701	3.6641091	5.7911889	3.3764488	1.7915768	1.9527534	3.1988465	5.1002127	3.3834444	6.9002568	4.0409334	1.4966302	1.6884545	3.2205795	3.241309	4.1252371	1.6000205	2.6656704	7.2331669	3.2517569	1.0891257	5.0118477	4.9711991	2.8702498	4.846172	5.8353322	2.7923631	2.1088021	2.524555	2.0512795	4.5702845	0.6971134	2.0355783	4.8480687	5.739382	3.8937817	3.2555742	3.1032076
TCGA-BH-A0HW	1561	0	1.65339077	1.86393052	6.03644727	2.54539197	0	4.67483614	5.48064764	0	4.9045198	3.99023287	2.62279698	7.02929759	3.91407257	1.74158665	2.4823894	3.68641937	5.50284982	3.55131426	7.06495827	5.79119109	2.77056254	2.47655736	4.18186442	2.67003897	4.00969047	3.73613863	2.50169927	8.2692502	3.31008215	1.84305973	5.62428	4.94812439	0.33630536	4.78712734	5.9167395	2.15426304	2.73886642	3.1995699	2.98172521	4.93556709	1.66045397	1.30793216	0.9695496	5.75087481	4.40627717	1.96845216	2.9693269
TCGA-EW-A1J1	575	0	2.7955773	2.5351662	5.4338501	2.6273945	1.925567	4.0377947	5.9553518	0	4.8766476	4.7590915	2.797639	5.6487	3.868239	2.4960937	2.0771922	3.6216021	4.3089401	2.9090467	7.4946799	6.2278626	3.2011997	1.1948582	3.3340998	2.0174495	3.7241916	2.600249	2.2043204	7.9778735	2.9682717	0.9285155	6.162015	5.0773595	1.2039589	4.0822102	6.145189	3.8240237	1.8738913	3.0258191	2.3208972	3.4347035	1.3020924	2.6703829	4.5083199	6.0596767	4.6131707	1.2523143	3.0475415
TCGA-A1-A0SH	1437	0	2.7457006	2.3430007	5.7097289	2.0427795	1.5869105	4.8302477	5.4917727	3.2288126	4.3944369	4.5510653	2.6045363	6.0979571	3.3584794	2.2596732	1.4705184	5.2228697	4.6732361	3.2534221	6.4680944	5.5735299	1.7467233	1.1592358	3.7833606	2.8502377	5.4390216	2.6163944	1.4319944	5.9691878	2.0335265	0.9524982	5.9273385	5.1529988	2.1173009	4.9962046	4.6726625	4.0702315	4.0620597	2.9006436	3.6868222	3.7240515	0.8691883	0.9862996	3.2598869	5.4737467	3.9809213	2.9319769	2.8731493
TCGA-A2-A4S2	643	0	2.5714404	3.2876511	5.8581703	2.9460947	3.3397725	4.360805	5.6446787	0.8835206	3.8186483	4.9045783	3.2123275	5.5180544	3.4083168	2.0267158	1.7036324	4.1378408	4.3115016	3.5198605	7.0393168	5.4733517	1.9185922	1.401013	3.7844831	3.4763012	5.2044639	3.1146636	2.212789	6.1879479	2.2351071	1.927806	4.8732168	4.9517946	2.8089223	5.0997307	5.7176323	3.3734988	3.3482237	3.0748755	2.7578959	5.2301669	0.8301311	1.155414	4.1426599	6.1928802	4.1202207	2.9252151	3.300162
TCGA-EW-A2FV	788	0	1.8576801	2.6172626	4.8974913	3.0575608	1.0965038	4.3933957	5.7389791	4.1386502	1.9083312	4.6853748	3.1345446	4.0998847	3.3023459	1.8159954	3.7619495	3.7805584	5.7247108	3.7070841	6.3775614	6.4679528	1.3695506	1.2509889	3.7285903	2.6396795	5.2627234	2.8475078	1.2909238	6.4196311	4.1657509	2.388663	5.8558798	4.8767588	1.7358278	5.8859112	4.8131692	2.9940421	2.3201005	3.4068599	2.6256636	5.3852697	2.4965038	1.8682531	4.5303294	5.4475967	3.997452	2.6829749	3.3867988
TCGA-BH-A1FJ	1927	1	3.1469357	1.7709378	5.8342969	2.3608178	4.0055872	3.5111438	5.4719188	0.7566205	5.6577572	4.335832	2.8947518	6.1927071	3.8070008	3.1087042	3.2811629	3.2370344	5.4995297	4.0409822	7.2506944	6.3664748	1.5033858	3.0042437	4.5308067	4.3011355	3.7621503	3.1846734	1.6759661	6.4623491	4.6630974	3.116091	6.1667825	5.360212	0.7129476	5.1160933	4.790108	3.3269195	2.8124962	3.6540436	2.703979	3.4316899	2.4841222	3.4131757	3.2192666	6.080526	4.1164464	3.4951705	3.9666108
TCGA-A8-A08S	1004	0	2.6727901	1.924188	5.5936518	2.2764721	3.0206818	3.2615279	5.728726	1.1913443	4.1958942	4.4547897	3.6074475	5.3684152	4.0047267	1.9455749	2.9428704	3.7887167	6.256999	3.5914418	7.0235229	5.6744944	1.9773125	2.0072477	3.3706786	2.8192088	3.5066222	2.6677307	2.4208637	8.5858318	3.5447389	2.4611918	5.701808	5.2244972	1.2680083	6.6029294	6.0360135	2.6805839	2.6013208	3.1727403	2.169453	5.1680272	1.615504	1.4698573	2.524637	5.965797	4.3024982	4.1342784	3.6048403
TCGA-AO-A1KP	2953	0	1.8155382	0.6821179	4.3795788	1.6922763	2.3858559	2.6475274	4.4909313	2.0704661	4.2289303	3.9375906	3.6802299	2.5866333	4.0157258	2.2091379	2.4711714	3.6087898	4.4717608	4.9909297	6.8001886	4.8060372	2.4870764	1.6981639	3.3903086	2.1327733	3.4875004	2.3603565	1.5357175	6.8614747	4.110906	3.1103691	5.8102972	4.2113476	3.0318121	4.446053	1.5303546	4.679153	3.0202901	3.5844539	1.9814382	4.4163358	2.0697108	2.1997452	1.9925381	4.8920173	4.3808401	3.481149	3.0194338
TCGA-BH-A0E9	2489	0	3.3842817	2.941525	5.2295061	1.9550355	1.4595796	4.492729	5.4644436	5.1189035	4.6947988	4.767375	3.2959744	5.8615644	3.7168867	2.6771134	2.0646439	4.0699032	4.6759884	4.5022659	7.5660182	4.9161153	2.7361743	1.6493817	3.7543459	3.0625705	5.9295209	3.9355651	1.6398497	6.9339555	3.0016065	1.7516602	5.4818189	4.9792413	1.8307392	5.3840121	5.5718183	4.2860271	2.6184732	3.0412346	2.1798058	4.9417205	0.9371842	1.7319674	4.4057305	5.8606052	4.7206461	3.3041936	3.3340728
TCGA-A2-A1G4	595	0	2.472833	1.9991471	5.4885905	1.8550673	0.4186699	3.585636	5.4910735	0.3438518	4.1161404	4.4208557	2.9087185	7.4364789	3.6850281	2.0829314	2.7202196	3.0911315	4.248016	3.6573767	7.4592132	5.6739431	2.7016082	2.6463076	4.4547382	3.4025435	4.1658415	3.0426702	0.7088734	8.8617675	3.5749851	2.1966303	5.4645257	4.9831344	0.8128027	6.0029248	6.2442462	1.8591679	2.7693476	3.175068	2.2658383	3.4931809	2.0408544	2.3025772	1.4791182	5.9765107	4.3046954	2.3328796	3.3594294
TCGA-A8-A08R	30	0	2.671735	2.833081	5.2853175	2.1349217	2.3397727	4.9760676	5.2933135	1.6035508	1.4820012	5.0301033	3.4282924	5.1159609	3.5524361	2.6977939	3.9661827	4.0803931	3.7664246	4.3053156	4.9026207	3.9201919	1.9214649	2.6462194	3.6813741	3.2250628	4.4563655	3.0407378	2.3129056	6.9133637	3.2718545	2.1200538	6.5498745	5.4038523	3.9370166	4.1024923	4.0731987	1.956913	3.1790868	2.2332887	2.153389	5.3834774	2.9216646	2.8659586	6.3409203	5.4232759	3.6284853	4.8679321	2.5764838
TCGA-D8-A1XQ	499	0	1.9978621	2.7730079	5.3164142	3.1972126	1.1912025	4.4747546	5.5134484	1.7988959	0.7626303	5.1873428	3.4541498	3.8778987	2.7094749	2.1394835	2.9970853	3.5895416	4.734528	3.9100525	5.1965449	4.4510215	1.5117658	1.2523883	4.0926273	3.8247468	3.6422543	2.5860881	1.8109902	6.3513725	3.4606944	2.5636912	6.5640463	5.0415986	3.2691492	5.081109	4.0154887	3.3992326	3.3200367	2.8071405	2.3581725	6.180228	2.7417536	2.8575231	4.7617933	5.3601399	3.7110076	3.0019588	2.5518681
TCGA-D8-A1JT	405	0	2.54373273	1.41992462	4.83071715	1.14435654	3.87874981	3.39826301	3.90023015	1.01672021	3.05415329	4.75432482	3.30151902	6.35143683	3.14712021	2.09277135	3.20550995	3.26518476	4.39222575	3.56333655	7.1472542	5.47200864	2.5258671	2.10932105	2.94382443	4.06858703	4.17296276	2.21808195	0.5437465	7.4765896	4.00253263	2.64103684	5.5802858	4.30001341	0.69702413	5.18535783	5.65759848	2.29862707	3.44308717	3.64623058	2.53957886	5.82579506	2.29805252	2.4229665	2.39915205	5.78166637	4.7387588	3.30018141	2.49198395
TCGA-B6-A0RG	2082	0	1.62458171	1.50049302	5.70020058	2.24026372	1.12452415	3.93099652	5.47337959	0.97990691	4.41491287	4.40879224	2.99108393	4.93747008	3.16127044	1.25884456	2.37944459	3.40266378	5.91360575	2.63088361	8.54427914	5.6624162	2.19753322	1.75701204	3.50120956	2.01112323	3.78890043	1.88931539	1.91299716	7.41186836	3.44857498	2.35935897	5.67112068	4.61640879	0.85843653	5.7987757	5.03616598	3.60483384	2.85617997	2.84206236	2.21133085	4.17604238	2.14433423	1.34184688	2.98194387	5.3741758	4.19849628	2.10621047	3.13257528
TCGA-D8-A1JE	575	0	3.2519765	2.5998519	5.0973481	0.6735352	3.5458612	4.7518726	4.7172576	0.6382366	5.2435679	4.1685614	3.089941	6.1085211	3.6621662	2.679881	2.7433594	4.7912865	4.2708997	4.25834	6.8993581	5.9411287	1.7590628	2.425056	3.7308797	2.7963835	5.6180833	2.9267805	0.6567554	6.043781	3.7791898	2.3817921	6.3756435	5.1059857	1.7428523	4.3879514	5.3093342	3.3346452	3.5514659	3.1575368	2.7836376	4.9596897	2.0294678	2.1867839	3.9890886	6.3262655	4.547404	3.8673296	3.3226507
TCGA-E2-A10B	1141	0	3.0985489	2.5046457	5.3115953	1.9333815	3.3673686	4.1910657	5.3067355	1.8076386	5.1810961	4.7511868	3.3200885	4.1692795	3.9580015	2.5155612	2.9521787	3.9850378	4.3576827	3.8254578	6.9386001	5.2970132	1.9030128	1.9059895	3.9389175	3.0736795	4.4755587	2.8633506	2.1176061	5.1012087	3.5187129	2.4902975	6.1496585	5.3525285	1.3996863	4.9900787	3.9108451	3.6345413	3.107695	3.1467964	3.1014046	4.8641379	1.552668	2.5331913	5.2117295	6.2440745	4.6733785	4.0179059	3.1117432
TCGA-A2-A04N	4354	0	2.0134498	2.1654312	5.2566598	3.3119441	1.2836441	4.1689909	5.3442536	2.7274775	4.7593295	4.9485008	3.118512	6.8446752	3.2858446	2.0275074	1.4106792	4.0794136	5.2375949	3.6368338	7.1284695	5.1208495	1.9467496	1.3366846	4.2935538	3.0164736	4.6416198	2.6689627	1.5817742	6.3515275	2.4680511	1.9502831	5.631562	4.852134	1.7258195	5.3866904	4.7369689	3.9347314	3.3577696	3.1945783	2.9778028	4.7713785	1.0635657	1.5120756	1.9606158	5.3632755	3.9133282	2.4583643	3.0470175
TCGA-BH-A0C7	2767	0	2.9011508	2.4360891	6.0117361	2.3570859	0.566058	3.999683	5.4263575	1.3945011	5.0593736	5.2188998	3.2497036	4.6938933	3.6329527	2.7016929	3.4467249	4.0608364	4.8532865	3.0142852	7.7432668	5.0712919	3.4765429	3.3088578	4.181374	3.9357755	4.4395523	2.7188971	2.9240106	5.9307369	5.7981632	2.4910997	5.5128218	5.2406854	2.2830719	5.1677719	5.9008397	3.9792534	3.3555843	3.5573273	2.8725889	4.4956991	2.9375673	2.608739	3.8789461	6.1833872	3.9051335	3.3709853	3.6835879
TCGA-A2-A4RX	742	0	2.52433	2.5525023	5.2441117	2.8623229	2.8550158	4.6010215	5.8046964	1.5356396	1.8853429	4.7963282	3.3922091	5.4904369	3.0817676	2.9120674	2.5004329	4.291216	4.6167724	4.7543845	7.1403664	4.0900919	1.7550201	2.0342385	3.9745421	4.7524484	5.393308	3.1181963	1.9958681	5.5819672	2.8707218	2.1537309	5.8687118	4.7091313	3.1132896	6.4819963	4.5231404	3.9973576	6.175438	2.9725679	5.1750783	5.9201058	1.279473	3.2346275	5.8442389	6.6239708	4.2232988	3.4367094	4.0186663
TCGA-BH-A0B8	1569	0	2.386145	1.9556597	5.3698045	1.9048925	3.6687286	3.9802894	5.559084	0.7850924	5.2472949	3.812063	2.6825985	3.854978	3.2710978	1.5807892	2.1214545	3.3623366	5.9053405	3.0969369	6.3296144	6.2236296	2.1771645	1.9812795	3.2532528	1.3149598	4.5116485	3.1895152	1.8747523	6.9874301	3.0901567	1.2513716	4.9410915	5.2280781	0.8337626	4.3428848	3.1616043	3.0996182	3.6501146	2.5445318	3.6656728	4.0352932	1.2579385	1.4612588	4.9501467	6.027455	4.1896747	2.8019848	3.8270115
TCGA-A2-A1G1	584	0	2.8585828	2.204862	5.5666462	0.954477	1.0466425	4.2226178	4.3791811	0.917779	1.8047214	4.7939186	3.9867763	5.3631536	5.1887658	2.7360043	3.862044	3.9322227	3.4804764	3.1170953	5.2396262	3.9911937	1.7127264	2.228542	4.202717	4.4341557	4.1131564	1.7649915	0.7435092	6.4482696	4.0038864	1.7992775	6.5630962	5.1673913	4.1063573	4.7180062	4.6147769	2.3063687	5.3138793	2.8458013	4.5264202	5.9723636	2.8582763	3.2411231	2.3785064	5.4569246	5.0181542	1.5368581	2.4150607
TCGA-A2-A0CZ	1616	0	2.1476469	2.54944447	5.14226677	1.75944323	0.75270657	4.53189431	5.07807867	1.78470852	3.18027772	4.33105795	2.18493643	4.08770469	3.03077196	1.91356223	0.88069331	4.4181166	4.07812905	3.77320951	6.53125922	5.02069985	1.32629921	0.50099941	2.90905878	2.72069508	5.6427478	3.2880952	1.06215396	5.72387332	0.95926236	1.58484101	5.21755548	4.67087727	1.73328101	5.01097076	4.40489255	4.09080273	2.90523197	2.47383336	3.12279034	4.39065868	0.36854042	0.50602301	5.03736097	4.7971848	3.7465283	2.30257309	2.64974831
TCGA-E9-A243	612	0	2.632596	2.951668	4.4012755	1.2352699	0	5.2971755	4.8630103	1.7993314	1.5526991	4.4860642	2.8449473	4.5817659	3.2999324	2.801495	2.8731347	3.832306	3.2704448	2.9397461	5.7510859	4.3845143	1.6792208	0.7727623	3.5960899	3.3914894	3.989763	2.030122	0.9356972	4.7796626	3.3100299	1.581561	6.5560777	4.6144181	2.5307207	3.4557528	4.9184999	3.3341762	4.1649685	3.0837363	2.9732905	5.4885122	1.9499903	2.2048256	1.4484016	5.0466549	4.0986058	3.4126619	2.4922974
TCGA-B6-A401	2596	0	1.9261192	2.7238142	5.1077303	3.7847355	2.7691446	4.0955148	5.3869261	6.557688	4.0193387	6.0380671	2.5676449	5.4876368	2.6990207	1.9173278	2.4008534	3.4639748	4.064313	4.2687789	7.2971184	6.094268	1.6020765	1.3780969	3.7634619	3.2938851	5.3535297	3.2665104	2.5350286	5.5855311	2.562048	2.2235998	5.336586	4.7328728	1.5839608	4.4969204	4.9481999	3.7221001	3.2279844	2.54042	1.9936617	6.6430959	1.3830399	1.692243	6.898288	4.9647532	3.8604375	1.8086288	2.7512871
TCGA-AC-A2BK	2222	0	3.3095315	1.295473	5.4197551	2.7073001	0	5.8890667	5.4090376	2.3733151	0.4710235	5.2236558	3.5937026	5.6358172	3.7655753	2.4263921	3.6010653	3.279095	4.1670318	2.9152553	3.4518677	4.8845985	2.0755776	2.1734163	3.4625453	4.3275462	5.0923559	1.747621	1.9088848	4.2887201	4.6783414	2.9208918	7.6843298	6.2217784	3.2526305	5.3206276	5.196949	5.1600025	7.0619656	3.3993157	3.9889894	4.6790133	4.1338167	3.1121349	4.333721	5.1917456	4.910491	2.7456136	3.6558362
TCGA-E2-A1LH	3247	0	1.2772898	2.5241398	3.9781346	2.7758881	0.7340046	3.958446	3.8906757	0.543783	0.634964	4.492972	3.4500493	3.105998	2.717924	1.4938662	2.7563849	2.483996	3.5462138	3.316968	4.2792813	3.9180754	0.8087725	0.7078716	3.2125356	3.9731554	3.4202888	2.7657771	1.3919119	4.7678925	2.7525188	2.636477	6.0276112	3.2112239	1.7736519	3.9046452	3.8530234	3.0919349	2.5880254	1.6519958	1.0619732	6.2114525	1.7819991	1.6694954	5.363728	3.683501	3.4512827	0.9449884	2.0913223
TCGA-C8-A1HO	375	0	2.0524208	1.7985816	5.0252226	1.7986767	0.2337482	3.2785466	5.074365	3.5080401	2.0118738	4.0946835	2.9200373	3.985809	3.9815246	1.972323	2.816546	3.2771522	4.6128007	3.5434698	7.3231327	5.58666	3.7199643	1.4714584	3.9464605	1.3571916	3.9802754	2.6373813	2.0393317	7.3378909	3.4134354	3.0371023	5.0112031	4.9676854	0.7833215	6.7054481	3.2931509	2.7849496	3.434742	3.9610585	3.0655843	4.2010114	1.9342689	2.0529635	4.2501901	5.8715451	4.4614399	2.3295599	3.3878049
TCGA-AN-A041	7	0	2.2464161	2.4131019	5.9350644	1.4982888	0.9499451	4.0715086	5.8979261	1.3192759	4.8883811	4.7388653	2.2952668	5.6388174	3.1873549	1.3049108	2.4847135	4.3033092	6.1914583	2.4607749	6.6319237	6.1855652	3.0580402	2.4261336	3.7075358	2.0846854	4.6119749	2.416867	1.8709149	6.5606224	2.8891464	2.614688	6.1329863	4.9577878	1.9257819	4.9865891	4.012984	2.2287239	3.033918	2.9466896	3.7117575	3.4118539	1.5353621	1.5939879	4.1693243	5.798116	4.5120713	1.9751484	2.9299132
TCGA-EW-A1P0	1251	0	2.56772873	1.93281696	5.70044423	3.36941139	0.12724148	3.58957085	5.61506429	0.49595834	3.14495098	5.48830352	2.45723461	6.31778289	3.37849638	2.7334252	2.86102343	3.59077823	3.48666753	3.19996695	7.39995681	6.73030076	2.45131449	2.04207625	4.22857794	3.05779041	3.83337461	3.78302862	1.48897289	6.867951	2.70112532	2.47161714	5.29529787	4.87208537	1.05656752	6.3019882	5.3358793	2.02969507	2.27269231	3.82038337	3.85565172	4.73198844	1.76178955	2.20682966	4.91370558	5.8252299	4.6486281	2.52662508	3.47856411
TCGA-AR-A0TT	3316	0	2.5067502	3.3647155	4.8523969	1.9067012	0.2028265	5.1395436	5.1761898	1.2667536	3.317488	5.4645262	4.8360166	4.5293144	3.101737	2.612617	2.4743606	4.3886275	2.870759	2.8604259	6.5624707	5.0340058	1.8793953	1.4270153	3.7620127	2.1866633	4.2908001	2.786146	2.4563499	4.8011075	3.5879238	1.3874529	5.6994928	4.8741049	2.79024	5.1598475	4.2273896	2.9660978	2.2349358	2.5388627	2.4315682	4.2497505	1.717821	1.8679609	4.9988659	5.4451912	4.3875817	1.9467773	2.7665376
TCGA-AC-A4ZE	890	0	2.585485197	2.254544857	4.872003149	3.101439293	1.394156351	3.91656402	5.856685368	4.964982258	4.908584301	5.130013673	2.465257339	4.15288533	3.376146961	1.824147663	2.323604984	3.107702431	4.700675488	5.168307736	8.133184792	6.14567673	1.880474241	1.906449262	3.299250053	1.146131947	5.72229491	3.851448828	2.652931853	8.395702915	3.296082749	3.815020604	5.245668818	5.007787323	0.843764589	4.203928344	6.164828405	3.875412265	2.522413085	3.625980107	3.806731117	5.570622805	1.521452651	1.289983738	6.366544208	5.632292256	4.004145917	2.214941564	3.602397795
TCGA-BH-A0BQ	2255	0	2.284414	2.8585801	5.1941295	1.8521365	1.9816652	4.4357521	5.4128758	4.5319042	4.5733717	4.9883862	2.3049722	5.8125344	3.1782108	2.0899153	1.3604512	4.5031498	4.3807596	3.5451558	6.5644861	5.0433129	1.5062549	1.4050567	3.3426847	3.5278587	5.0679724	2.9779391	1.6508301	6.2446964	2.5595586	2.1276235	5.9482032	5.2000992	1.6954811	5.1616494	5.1285634	4.1792919	3.6315334	2.9847323	2.8213345	5.6392231	1.0268244	1.6878792	3.6676103	5.5440567	3.9543913	2.7767758	3.0959093
TCGA-E9-A1NC	1203	0	1.5451813	2.9941327	3.884051	2.9354411	1.0025892	4.547356	4.539046	2.2076097	0.7822722	5.191382	2.561621	3.5187575	2.337854	1.1715608	2.017336	3.467491	3.7432299	2.9178566	4.723569	4.763492	1.1189592	0.1124983	3.6686878	4.1125703	4.9197137	3.0900255	1.826682	5.5041381	3.3133883	2.205356	6.7378442	4.9647513	2.5425579	4.9198849	4.0831596	3.0224744	3.0485238	2.1630978	2.4675063	5.7260339	2.4917659	1.4546239	4.240444	4.4062649	3.4970632	1.4610243	2.8515921
TCGA-A2-A0ER	2263	0	2.7643797	1.5609075	5.5575394	1.1077845	1.2272342	3.3457662	5.6973804	0.1374826	4.6185059	4.2578537	3.4958784	5.4852532	3.3458577	1.9557486	2.7271734	3.9057045	5.0302354	3.8463969	7.4814066	6.631272	2.4491261	2.1626663	4.0035025	3.3146998	4.0686647	3.6045592	1.1802204	9.7616482	4.1323861	3.1608817	6.1711183	4.6840381	0.8920649	5.243535	6.0217383	1.5255542	2.4671572	3.27523	2.1163872	3.5437449	2.0362558	1.7595974	3.1100554	5.9466913	4.2174358	2.7473597	3.9695523
TCGA-BH-A0HK	178	0	1.8063899	2.0242172	4.6210044	1.3791181	0.4551457	4.1599377	4.6549568	0	4.3354786	4.141995	2.6352271	4.5568787	3.4893015	1.2161291	1.2534451	2.9913701	4.5331979	2.6908674	6.344805	4.6030355	1.6527252	0.9688393	2.86595	2.4935194	5.6164381	2.9555571	1.0288545	7.2238763	2.4092907	3.9454766	4.7625254	4.5978568	0.9638845	4.5022305	5.5274086	4.0356442	2.9189058	2.4726439	2.4299039	3.7491047	0.8365725	0.6392019	2.956944	5.0953958	3.7289187	3.3342471	2.4905538
TCGA-B6-A0IM	3873	1	1.6424679	2.196604	5.2710041	1.6629174	0.6212287	3.7816519	6.1801451	0.1225112	5.2647211	5.1644287	2.7218052	7.0826797	3.8316458	1.656452	2.2896527	3.6159236	5.1520063	2.9417669	7.191034	5.8901771	3.1197394	2.4538812	3.5826436	1.9710461	4.4086921	3.6127767	2.3973352	8.1719472	3.6066376	1.8397327	5.7784712	5.2377526	1.3848522	5.1253011	5.950274	1.9915352	2.2110215	3.2302681	2.6001528	3.6998102	1.9452464	1.8860739	1.8756473	5.8821074	4.3881171	2.8074879	2.6242921
TCGA-EW-A1PB	608	0	2.22426398	4.20050519	4.56165031	2.95430428	1.33039939	5.03777811	5.17565935	1.69809694	0.43046482	6.16655704	2.62245971	4.25279648	2.59646258	1.55045334	3.58199758	4.11520101	3.79936233	4.57898699	5.92870819	6.3967567	1.59867184	0.29985905	2.87368696	5.9847837	4.66936854	2.12291393	1.03383151	5.62588228	3.55772739	4.70188034	6.2828591	5.02976404	2.9415468	5.15027748	3.68898326	3.5838867	5.97077573	2.5691756	4.06644691	7.50659878	3.60256331	2.26179322	1.49742854	4.99515227	4.25172355	2.45729145	3.00206117
TCGA-E2-A570	931	0	1.8235102	2.243902	5.0726388	2.9148184	0.506207	4.1698029	5.5250351	3.5121112	3.5136676	5.6348153	2.998862	5.2600323	2.982119	1.8986887	2.26209	4.1432567	4.6490202	2.7018171	7.0199055	5.9359679	1.9923598	1.504869	3.4322558	3.4541959	5.2042234	3.1859731	2.6390167	5.9932339	3.4917922	0.5851796	6.2409261	4.710176	1.2592625	5.879096	4.8567909	3.4756495	4.1388617	3.0070416	2.9852911	5.528862	1.6816056	1.424051	3.9445873	4.8381064	4.0937563	3.343831	2.9536563
TCGA-BH-A0DP	476	0	2.453854	3.0266872	4.8278552	1.7875908	2.9735105	4.8059517	5.2212834	2.9552698	4.7800156	4.5477775	2.6966915	6.1930965	3.3871205	2.4578015	1.4735218	4.5000711	4.6505388	3.9979493	7.2553727	6.0707861	2.2670504	1.6359309	3.4941496	2.9290384	5.2815388	3.7967104	1.6446273	6.6986024	2.8659788	3.2945806	5.5842516	5.0867848	1.7226452	5.0917321	5.5424663	4.1240744	3.9104259	3.0605273	3.2757147	5.5461282	0.8616605	1.7709078	3.4373789	5.7322388	3.8921834	2.7287596	3.283549
TCGA-EW-A3E8	1035	0	1.8158941	3.2342942	4.7260489	3.1339071	2.2931684	4.6722988	5.8254805	3.1524056	4.8851685	5.005386	2.008112	4.8694827	2.7639648	2.3261902	1.7979617	3.7649686	5.2518391	3.4077515	6.8830207	5.731225	1.5309908	1.3461402	3.2696952	2.5018247	5.7152697	3.7491697	2.2085311	6.8876445	2.6679266	1.7196775	5.1862751	5.1331328	1.0658601	5.320502	5.6417681	4.1165004	3.7962664	3.174575	3.0590241	4.8526512	0.9534739	1.6921203	5.0078016	5.5814223	3.6898325	2.2755486	3.4817739
TCGA-A8-A0A4	396	0	2.7800469	2.5786066	5.1270512	2.1023188	2.4267021	4.3075182	5.6418978	6.8981475	5.1055	4.5351796	2.5210347	4.9439193	3.7994258	2.2966518	2.6914427	4.6924606	5.0239774	4.4887598	6.764611	6.010574	1.6267855	2.2331435	3.6913275	2.6301566	5.6936087	4.1876947	2.4983388	7.1655645	3.1891259	1.7352549	4.9674285	5.2808075	1.3763908	4.1640623	5.5908414	3.6254009	1.9593112	3.2812748	2.3500345	4.145469	1.6212689	1.609798	6.1131577	5.9012564	4.2430522	3.4265663	3.1862089
TCGA-B6-A0IC	0	1	2.83154484	1.61992773	5.79076434	2.2855552	3.28701468	2.51823857	5.7675478	0	5.02615444	4.04447472	3.29648311	6.16611862	3.44801678	2.69945887	2.01456216	3.48995509	5.3275861	4.87354017	7.31202405	6.0530853	1.56549229	1.93042356	3.15434303	3.13643406	2.34167447	3.79877815	1.98130378	7.80083306	3.30845021	2.94649863	6.12663997	5.21106013	0.06723478	4.39960937	5.74129326	2.62873363	2.26944536	3.55002828	1.52095178	3.95438194	1.39889804	1.75608637	5.05163456	6.00478924	4.18852634	3.6760506	3.47113952
TCGA-GM-A2DK	2645	0	1.5048379	2.4067572	4.6574725	1.984469	1.1274308	4.0243325	4.3969161	1.6291135	1.7561341	4.4693977	2.5015047	6.1464922	2.4618383	1.2181451	1.5261902	2.7631589	3.9795137	2.6883119	5.9077895	5.2333467	1.4173751	1.0663867	3.3253162	3.2390544	5.960754	2.640943	1.7196062	6.1496468	2.6266652	1.1084976	6.0580556	4.0780932	1.3049476	4.6845321	4.4246866	4.8001239	3.5853455	2.5769499	2.5826063	5.7627721	1.1495548	1.0412679	4.491108	4.4237187	3.7115377	1.8096816	2.2141803
TCGA-AC-A3QQ	734	0	3.29882097	0.88660945	3.64939352	0	0.37741929	2.13771834	3.43334368	0.090749	4.34689926	4.48283323	1.58793412	4.80736302	3.50352951	2.30326053	1.71260068	3.08494969	3.39176028	2.7478717	6.33017815	3.16060046	2.32819869	1.85340099	2.12160478	1.16331967	3.0148692	2.33292566	0.05816683	6.89069585	0.733565	0.49041466	2.62832677	2.92960339	1.42577702	3.05075276	3.24222704	2.35812579	2.87519553	1.6282703	1.61502687	3.02067889	0.2592549	0.83137398	0.48776793	5.06761401	3.82563588	1.05908143	2.02060076
TCGA-AN-A0XO	375	0	2.6268669	1.5557278	5.4584614	2.5647399	3.3932975	3.4145412	6.0133413	1.2622509	4.9160996	4.5392367	2.8853856	5.9263558	3.2758484	1.838536	2.1731679	3.8817468	4.5578603	4.4628704	7.3122228	5.0710657	2.1825938	1.7619328	4.1467549	3.397488	4.794363	2.3602569	2.1957732	7.1550149	2.9855656	2.5915733	5.4588245	5.1092227	1.2959299	5.11012	5.4168545	3.8277804	3.024819	3.4117197	3.2220868	5.6207661	1.5949641	1.8380692	3.880318	6.1638776	4.3133826	3.117443	2.8961311
TCGA-A7-A5ZX	336	0	2.3418856	2.64276408	4.86855334	3.22924999	2.45857352	4.92492128	5.33700558	2.7935364	4.69882081	4.50733312	3.20985456	5.39893443	3.02078149	2.39051624	0.52431572	4.21992602	4.35293684	3.95388818	7.0585595	5.96280964	2.06924382	0.97840666	3.69865581	3.45300106	5.22598229	4.32618682	2.51249846	5.37740769	1.0427366	2.32534487	6.01294308	5.16103549	1.5521735	4.92203954	5.44886938	5.45918826	3.87005142	3.5977535	3.15720227	5.32482004	0.05987829	0.9239116	3.97706758	5.59310309	3.92346727	3.53676581	3.73825079
TCGA-BH-A0W7	1363	0	1.950478	3.0044504	5.0560509	2.7194235	1.3691134	4.7286806	5.6740001	1.5398954	4.5909387	4.7530974	2.5129439	4.4670203	3.2088479	2.0714698	2.6178213	4.3153886	4.6660199	3.0436354	6.1643362	5.8803599	1.1311513	1.1241198	3.3917935	4.1071785	4.5299051	2.7106225	1.8996216	6.8954606	3.4629097	1.3061645	6.1672898	5.0484104	1.8448922	6.4902746	5.0685623	3.7841807	3.5097583	3.0770702	3.031532	5.2363727	1.5596556	2.0319133	5.7115333	5.6523978	4.3376877	2.822693	3.6269527
TCGA-BH-A0E6	293	0	1.63192704	2.11688939	4.2130772	1.34203524	1.81198498	5.68611447	4.10215329	2.39513206	1.71471104	5.187792	3.10298157	3.19865286	2.98685543	1.11583436	2.84138508	2.48739926	3.99563818	3.09464922	4.42008206	4.32114232	1.40945639	1.07510828	2.598378	3.4211818	3.97753179	1.80886928	1.99061718	3.47232739	3.42572111	1.85258145	7.01165228	4.85566013	0.95777016	3.29164847	3.36398106	4.90538865	6.34599951	1.71369171	2.84334647	5.96642014	2.7243863	2.16034844	2.93105537	3.53645823	3.72855445	1.0662973	2.03941785
TCGA-AN-A0AS	10	0	2.483285	2.4241905	4.5614861	2.7913172	3.0837998	4.5748476	6.5802225	1.9307005	4.7821188	5.5044378	2.8006782	6.5765566	3.2197208	1.7728434	2.3185118	4.8057423	4.2824186	4.3949788	6.5511456	4.4997955	1.7042958	0.8253715	3.9241129	3.5377273	4.7579974	2.5921759	2.0607165	6.4804831	3.3183411	2.0189193	5.4863821	5.2551074	2.0561719	4.9791732	5.0576243	3.8156409	2.1824915	2.9048044	2.5488695	6.6616544	1.6307867	1.7050727	4.6167208	5.2489513	4.3554694	3.2542153	2.6382193
TCGA-A8-A08L	30	1	2.5061879	2.74560072	6.24363306	2.68150159	1.48157211	3.84601436	6.32012309	1.35113115	2.07933095	4.63862669	3.58819022	4.7565207	3.39627963	1.77919941	3.5891447	3.3527792	3.73801703	2.7639616	6.10006373	4.65749942	1.64715742	2.03423852	3.66338295	4.33375547	4.39652619	2.02207028	3.1574794	3.02519373	3.58281034	0.81090865	5.96068222	5.77225839	1.12233264	6.10541406	4.76270923	3.72625411	4.83057522	2.80280741	2.31109017	4.74605003	2.30252452	2.51553506	7.30852934	5.98936595	3.82548237	3.48806265	2.46868024
TCGA-MS-A51U	681	0	2.6808379	2.4625308	4.9825901	2.3983971	2.3545184	4.425122	5.491913	2.4053691	4.4536373	4.9137369	2.6303639	5.4281697	3.1481506	2.5613278	1.8408491	4.2303838	4.9688683	3.9229934	7.7217412	5.2135526	1.8425962	1.1529093	3.3050007	2.7791854	5.2602303	3.6704149	1.6940579	6.5511388	2.3531113	2.3461409	5.5115737	4.8253738	2.0110096	4.7477173	5.7755014	4.135757	2.8788366	3.0354665	2.5210923	4.930279	0.5993673	1.2627207	4.9260572	5.6459644	3.6818117	2.9022462	3.5822033
TCGA-A2-A0YG	666	0	2.96598516	2.00281823	5.30103683	2.43187862	0.01914566	3.71537322	6.54799731	0.81294964	5.31356848	5.44429963	3.56126132	4.27792049	3.73531238	2.44726795	3.41915361	3.49263017	4.18594801	2.87667952	6.97812025	5.59062498	2.35045677	2.42471007	4.06253749	3.1394278	3.57643691	2.27536952	1.84846095	6.29350387	3.5854496	1.69352624	5.63192648	5.08694302	1.52077081	4.89809876	4.69840182	2.40716587	2.45479349	2.98406209	2.2302709	4.61011036	2.48176788	2.82087577	4.48241765	6.36828299	4.99425799	3.68856986	2.22818847
TCGA-BH-A0BT	2365	0	1.668928	2.034183	5.6513726	2.7048114	0.7258674	3.5174481	5.5477485	7.2025295	4.9369053	3.9883122	2.9777652	5.9564169	3.290192	1.7106498	1.9332988	3.7714166	4.3900622	3.8070507	7.0021331	6.1552778	1.7564046	1.0787958	3.7378971	2.970589	4.0613971	1.8393137	1.7812567	5.6264954	1.8381682	0.5983406	6.3735526	5.1629398	2.5222217	3.8897432	4.5953149	2.9247557	3.0506738	2.6214517	2.5790892	4.8217194	1.0719856	1.6925987	2.462503	4.4681858	3.9771268	2.2245185	2.9049539
TCGA-D8-A143	431	0	2.9685848	2.18344	6.172463	1.6665415	3.4643769	5.8173484	5.9844446	0.7544131	2.788112	4.0005758	3.8045146	5.7532002	3.6345448	1.7759463	3.998085	2.6739313	4.4162211	2.3205682	5.8538295	5.0350735	1.6086179	2.6728018	5.0451195	4.2475252	3.7135005	1.4412894	1.7361827	3.354922	4.5492425	1.7440268	6.6790574	5.3077164	1.857527	6.2226876	5.7543779	4.4206277	4.2740903	2.9700941	1.3176784	5.7888819	3.8216521	3.2494476	6.2918708	5.5551683	4.581522	3.7909707	2.8356657
TCGA-C8-A138	380	0	1.7022823	2.8281811	4.0915976	2.5780382	1.0350436	4.4073022	5.4627547	1.2264292	3.4151607	4.735293	3.1481052	2.613173	3.0432526	1.5111053	3.2290573	3.7230628	4.4350598	3.3505009	4.7026918	5.5329639	1.1161066	0.7302757	3.0866257	2.0206809	4.8050655	1.9596723	2.1739348	5.2880387	4.1415674	1.5021992	6.0951622	3.8488076	1.271765	4.9208293	4.5443607	3.2583443	2.8990698	2.0968216	2.5475134	5.3075849	1.2533142	1.1581843	5.9038955	4.5367241	3.5788119	1.8720159	2.598904
TCGA-E2-A154	591	0	2.5121632	2.0108539	5.2892619	2.1847604	4.5138517	3.6509915	5.6365927	2.338003	5.766898	4.8010062	2.9808511	6.28016	3.5556437	2.46425	2.5319021	4.0761299	5.1847435	3.7158228	7.2518084	5.9446097	2.2600534	2.4327696	3.8304995	2.5748839	3.9170756	2.6786313	1.854943	7.4770689	3.6947995	2.899143	5.4567967	5.1512736	1.0951396	4.9540741	5.3943005	2.3216902	3.0447792	2.7465966	2.4321554	4.8172423	1.2206306	2.2931239	3.000431	5.8135015	4.5775771	3.1895342	3.235959
TCGA-AO-A03V	1351	0	2.8841815	2.4281865	4.6919372	2.9616403	2.476598	3.8182529	6.1966433	4.3816212	4.693555	4.4485444	3.1483558	6.1963479	3.9808646	1.5486531	2.3053115	3.5949962	4.3048475	3.8211085	7.0274564	5.8889035	2.0312278	1.0132373	4.2081489	3.1023941	4.8246521	2.805311	1.9167593	6.789462	2.2036229	0.8971693	5.9630028	5.1882534	1.0800394	4.2742819	5.8772408	4.5128975	2.1358026	2.8656288	1.9696157	5.0993604	1.3882468	1.1901292	3.9299714	6.2058885	4.8711361	2.2651367	2.6759703
TCGA-A8-A08G	607	0	2.2500702	2.8531044	5.9220423	2.4563183	3.4854255	4.2005317	5.8769221	1.2753493	4.3974699	5.625975	2.8800426	4.98909	3.670511	2.1005681	3.1540006	3.9619617	4.7972816	3.5631817	6.491729	6.1551879	2.6281556	2.2842326	4.1315409	3.3028593	4.0271578	3.260067	2.5593284	8.4229535	3.7136163	3.2875147	5.655231	5.2028861	1.4496433	5.9527565	5.97308	4.209285	3.0230504	3.2624567	2.7546903	5.3936472	1.9429996	1.613616	3.9630627	5.8143599	4.3181255	2.0175388	2.7903733
TCGA-D8-A147	584	0	2.8480404	2.3111781	5.3753621	2.2004668	3.3874056	5.0816096	5.0372229	0.801595	0.9083263	5.6385802	3.6251087	5.2445982	4.1282787	3.2658113	4.052234	5.2313819	4.5165509	3.7964873	4.4071465	4.6713895	2.3434131	2.8688757	4.2171962	4.772314	3.2870575	2.4576797	2.5579034	4.077765	4.9704638	2.7795666	7.0798247	5.7122788	2.863863	4.6218836	5.9079192	5.8825927	5.57921	3.0931091	3.4384524	5.6129284	3.2718941	2.753534	3.3707564	5.7163823	4.6126122	4.152717	3.0248553
TCGA-BH-A1FM	1388	1	2.2181951	1.1584161	4.4720977	0.2808892	0.4017361	3.9232365	3.467663	1.5215437	3.1768157	4.2661824	3.7769082	4.1505549	3.3908917	2.3266227	3.5490527	3.9917499	4.061915	3.1102264	6.4252598	4.0591018	2.2044022	1.5114164	3.5362835	3.6296604	4.5593797	1.0332372	0.6150018	6.5676066	4.071805	2.1432217	6.3803679	4.110555	1.9042959	5.2544194	5.0026719	3.1007709	1.7847388	3.4539359	2.171354	5.3090687	1.7871939	2.9034309	1.637856	5.6189995	3.7518261	2.4657325	2.9833796
TCGA-A8-A092	942	0	2.1629471	2.3100222	6.3626127	3.3998881	2.1883127	4.0351799	5.5867985	4.721164	5.006847	4.7098476	3.3531065	6.8785998	3.8189991	2.5344527	4.1615851	3.8074839	5.3650477	3.8578843	6.0427273	5.4260707	1.6785409	3.3893825	3.6711894	3.6053335	3.4181898	2.0719618	1.7396808	5.8920761	4.6562939	1.4378789	5.4960977	5.5772287	1.4015321	3.8137588	3.9436785	2.799757	2.4868815	2.8490106	2.6385796	4.4474354	2.2130993	2.8961299	1.5754208	6.0202553	4.6945653	3.5605187	2.5001538
TCGA-BH-A0BM	1876	0	1.9021166	2.1269778	4.6282636	1.6671904	1.5277193	3.9151101	4.7485864	1.1048914	4.7655063	4.2508608	2.8353964	5.3587146	3.0835688	1.7888148	0.3767432	3.4330883	4.5375629	4.3630891	6.4060602	4.4205365	1.4316519	0.565846	2.9391422	2.4743403	5.7135889	3.5357366	1.3037335	5.4999777	0.845062	0.9236934	5.7105899	4.0200696	1.5367084	4.4565993	4.9349663	3.974149	3.182092	3.0398482	3.2825715	5.156863	0	0.4337272	3.3897023	4.6548742	3.6245047	2.6360521	3.1589337
TCGA-A2-A4S1	820	0	2.4058291	3.5316236	4.2628664	3.0485845	2.6104433	5.4496506	5.5291693	0.2605016	1.9971396	5.9373237	3.0136844	4.8966901	2.3915251	1.8706616	1.7186341	4.5668591	4.0294864	3.7606025	5.2094223	5.7703171	1.537943	0.5446481	3.5797589	3.5847728	6.2090379	2.5505725	2.1165139	5.0361007	1.4825441	3.2236271	5.7023389	4.5433742	2.1231435	4.6810971	3.2188836	2.7536616	5.0157788	2.3448892	3.1792512	5.9235422	1.2784761	1.2520883	5.6088843	4.8432094	3.4389012	3.4882657	2.6693963
TCGA-D8-A1XU	395	0	3.3981663	2.3456308	4.8458737	1.8228714	2.7326088	4.2191296	5.7677586	0.7729034	4.5801326	4.3876837	3.1349246	4.3481722	3.5876227	1.4657454	2.3003908	4.3301105	4.0723602	3.3423327	6.2242777	5.8365827	1.7619272	1.0180229	3.8346237	2.440983	4.4939626	2.7389324	1.6479736	6.0515284	1.8909263	1.6862192	5.7162191	5.0896565	1.859782	4.8048842	4.6232686	2.2825879	3.9744074	2.4994291	3.6568441	4.5508231	0.8134453	1.577413	4.2857696	5.9741663	4.27599	2.2407923	2.813465
TCGA-BH-A18S	2009	1	2.40438663	2.28011483	6.1927159	1.49441919	2.35126178	4.25510576	5.22338109	1.85408845	5.26928681	4.08532049	2.58624647	5.63510479	2.93656051	2.34335769	1.25232719	2.94332844	4.35292191	3.62745569	7.21437987	6.33073977	1.83718323	1.75862912	4.32816445	3.26049695	3.47735853	2.82355572	1.99364131	7.30286117	1.83551623	1.26792693	4.98431156	4.89413464	0.45813754	4.2656264	5.4588023	2.53219445	2.93139989	3.41999029	2.07528019	4.72133275	0.37394482	1.51261117	2.15618697	5.76420265	3.90865168	1.64265774	3.17587939
TCGA-OL-A5S0	620	0	1.6188097	2.6953138	4.5409231	3.969765	2.8464707	4.9217054	4.6842658	1.5693301	0.6566125	5.2825363	2.9323784	4.5439797	2.5315119	1.1246935	3.2582479	3.334135	3.8723086	3.6795059	5.7540047	5.0215218	1.4511709	1.3465875	3.5928729	4.0062292	4.4603019	2.5685338	1.8287131	3.2810114	4.1026582	2.5161895	7.0576426	5.217802	1.5065152	5.0889788	4.5714801	5.3590156	6.6549517	1.8140027	2.680529	6.839713	2.9334764	2.4531214	5.03683	4.5787566	3.3641836	2.5410895	2.9189557
TCGA-A8-A06N	0	0	2.51530539	1.70130479	5.98256943	2.6323405	0	3.15020198	5.4215994	0.29773858	3.7782314	4.6166937	2.94597286	7.12090261	4.18402533	2.16345919	2.57728111	2.59360974	4.90577786	3.72092831	7.97379346	5.2747131	3.31211002	2.24580173	3.51221109	0.58606525	2.88965169	4.521455	2.59194205	7.19893424	2.24680453	3.17614718	5.63340947	5.07277136	0.3097622	4.85944872	1.46756233	3.34019637	2.43205924	3.79035348	2.30674032	4.3634803	1.25469058	1.56060907	2.88442878	6.54078126	4.43214706	2.28144384	2.93067648
TCGA-C8-A135	393	0	2.2108686	2.5969837	5.5761898	3.6348606	0.256655	4.3723093	6.010073	6.0829754	6.1691408	4.5933712	3.3343311	6.3089324	3.2999256	1.5987811	3.1306468	3.9792339	4.7206913	3.7371006	5.526904	5.7588678	1.019202	1.2950745	3.6392073	3.8324643	4.4986904	2.1822824	2.6683614	4.3224045	3.913125	0.9492962	5.3537043	5.6321986	2.3629172	4.3836534	3.9918682	3.0808809	3.3893524	2.6667225	3.8735859	5.3158538	2.6917924	2.154374	2.860191	5.3105684	4.1696579	3.2300782	2.0433014
TCGA-EW-A6SA	510	0	1.8799087	1.8775511	5.2321976	3.91677	0.1612417	2.7814288	6.2364635	0	4.2534678	4.318498	3.3476912	6.1400786	3.5614098	1.3421198	3.2419022	2.1411022	7.5003116	3.6628971	7.1013168	5.5795879	2.5764815	1.817556	3.5723698	1.6210059	3.5451947	2.554184	3.3725613	8.5037383	4.6746687	3.5680861	5.804978	5.5063492	0.2047008	4.6950464	5.9553828	4.057813	3.2706987	3.4608885	2.233248	3.1324695	2.4484806	2.2523948	5.3894429	5.3702451	4.4831127	2.4072592	3.1038855
TCGA-D8-A27P	49	0	3.2848994	2.441631	6.0682894	1.8981923	2.1184315	3.9815634	5.7471374	3.6540558	5.5486399	4.7865396	3.4129634	6.5748164	3.6043772	2.5235803	1.537321	4.2059674	4.6990191	4.5938937	7.2159336	4.8436698	2.5117417	1.589741	3.4079442	2.8420875	4.777301	3.6108765	2.1208	7.4065364	2.5338091	1.5719508	6.2788919	5.1087917	1.5543227	5.199361	5.742776	4.0738362	2.9609585	3.3774077	3.4929228	4.215562	1.0885943	1.3449749	4.4038258	6.179425	4.1959375	3.9713426	3.4168072
TCGA-C8-A1HK	366	0	2.8439868	1.7618017	5.7378492	2.0367234	0.28441	4.4602305	5.2267872	5.4331251	4.8324315	3.9160621	3.9676646	5.8013874	3.8671111	1.7034743	3.0148455	3.1079502	4.5676062	2.9518884	4.3611704	5.6163598	1.6705582	1.2133848	4.5010639	1.9674193	3.9216129	1.0725617	1.8983077	7.7559489	4.5812704	0.7503612	6.4889315	5.2763507	1.2561078	4.6308491	4.2651981	3.8278604	4.0203969	3.4289208	3.0678048	4.1497707	2.5973385	2.3766973	3.1460032	5.8792899	4.689449	3.5296416	2.3288349
TCGA-E2-A156	726	0	3.11345651	2.10078139	5.66821685	2.15803593	2.31678109	2.92586014	5.56985801	4.59151429	5.6014906	4.32528252	3.30107994	6.5192183	3.67946796	2.70409209	1.84789848	3.1732725	5.40920374	5.01125287	7.88262089	5.03993862	3.03257211	2.09512005	3.52126387	2.19930961	4.2262899	3.33166753	1.49249007	7.18921246	3.23973825	2.72534847	5.83833664	5.32006411	0.5600481	3.80665747	5.75498823	4.49264207	2.10423554	3.73243323	2.33681202	4.49107142	1.13914654	2.08143799	2.38443851	6.18459512	4.47082821	3.24374888	2.84129943
TCGA-BH-A203	1174	1	2.8107217	2.2987322	5.230911	1.2900478	1.0509904	3.8710262	5.6056199	1.2980107	5.1971264	4.3437115	4.7647949	5.5245052	3.4915058	2.3601496	2.8539491	3.6581209	4.5127712	4.541136	6.5130939	5.4028389	1.4307939	1.6437254	4.0566135	3.183278	4.3238408	2.1004789	2.6102367	6.2080843	4.9155283	1.4599664	5.6551934	5.1052602	1.2656433	4.3702311	4.3851124	3.5603821	2.6168004	2.9287967	2.8444325	5.5716895	2.7518532	2.79237	5.6375277	5.2469838	4.3871827	3.5910212	1.8656194
TCGA-AR-A24W	1550	0	2.89332864	1.65846297	5.38546624	1.20115942	1.18817309	4.12834617	5.01134344	1.57538618	4.02906309	4.27532522	2.96975441	5.92216527	3.45474634	2.643738	1.13721214	4.22133202	4.79970694	3.95240341	7.5526517	5.49475368	2.33845996	1.48088393	3.96983097	3.81515345	6.4931441	3.64418854	1.81268097	7.16700687	1.46560138	1.66576182	5.79575668	4.94188864	2.71182017	6.23211717	5.15928428	3.89534631	1.70005346	3.41931433	2.09291773	5.36751163	0.08326659	1.02166976	3.05807414	6.5428421	4.26049352	3.44927114	3.09847343
TCGA-EW-A2FS	1604	0	1.4251442	2.1650429	4.4913307	2.1860886	0.509741	3.4555214	4.0957634	0.2847945	3.2138298	4.3553159	2.8686076	4.1014672	3.1186679	1.372626	2.0523504	2.7547596	5.2884809	2.3807299	6.8867087	5.1230233	2.1496553	1.1173019	3.1453669	2.0973809	4.4713134	2.631168	3.0075898	7.1542371	2.4872288	2.8760534	5.8318775	3.356354	0.7968191	4.9476093	4.6701407	3.5744873	3.7420677	2.7664868	2.452902	4.6987733	1.8126272	1.1019833	3.6845532	3.8982688	3.693476	1.6920434	2.8110885
TCGA-AR-A24Z	3001	0	2.6199115	1.9351483	5.8219573	2.4792231	3.7288028	3.6029597	5.6312885	0.5900607	5.0491871	4.3815698	3.4861922	7.334863	4.0095896	2.0365854	3.1881404	3.8609572	4.2137817	2.9134202	6.9386574	5.5830878	2.3618032	2.7930357	4.5931001	3.7164293	3.5181537	1.6442593	1.9000024	8.401683	4.1650683	3.8470597	5.7500659	5.3301339	1.4485538	4.463453	6.3564809	2.154655	1.6846544	3.6436096	2.3888801	5.873626	2.1108196	1.9161801	4.0452248	5.6551202	4.6198332	1.8924461	2.5512537
TCGA-A2-A0SY	1347	0	2.0050821	2.7626551	5.5533922	2.0222756	1.2743235	4.6222715	5.5517766	5.2106125	5.0428882	4.2417885	2.9053682	4.9202806	3.2748661	1.9382661	1.585889	4.0871229	5.6850052	3.4587536	7.2907394	5.4397902	1.6841502	1.0467865	3.3002319	2.4894803	5.5615987	3.2314834	1.7125016	6.7589335	3.0203743	0.9582466	5.550822	5.2623671	1.7858822	4.6113627	5.7094276	3.9421723	3.1331811	3.3811013	2.8542503	4.2002904	1.1747028	1.2982814	2.7768069	6.0356137	4.0512584	2.9966497	2.6744332
TCGA-C8-A8HP	396	0	2.4286522	2.7696714	4.7466407	2.9401495	1.6758847	4.0455539	6.7912871	1.9116354	2.3899199	5.7485846	1.751817	4.4773512	2.6728915	1.5121599	2.6946563	3.1767875	4.1451606	2.6563622	4.5760195	5.3876719	1.3083344	1.1415149	3.7866508	2.5519611	3.9453574	2.2602125	1.7891155	4.0932267	2.7328583	1.4518199	6.3700886	4.7513336	1.0290061	4.6614909	4.1183074	4.4095371	3.1317359	2.192166	2.4191068	6.0898626	2.4700511	1.7138151	5.076397	4.743433	3.5955604	2.8002934	2.7105934
TCGA-E2-A2P5	821	1	1.2686658	2.4167409	4.9678873	3.3733238	1.7014767	4.0528941	5.8448837	6.823219	5.0380326	4.2819051	3.0218917	3.5434865	3.4532711	1.0667469	2.1930635	3.1571849	5.9761688	2.9601532	6.7595607	4.5018153	1.3893779	1.3829516	3.3301783	1.8506766	4.3405722	2.08711	1.9661068	5.8636609	4.2377682	0.6166445	5.4343557	5.5997929	1.2103763	4.6284024	4.4017837	3.5084861	3.0712137	2.8708589	2.2823588	4.0451183	1.6331988	2.0193099	2.9099807	5.1331792	3.4998331	3.6071124	2.4531067
TCGA-A7-A5ZV	368	0	2.6329128	2.530367	5.5604913	3.6156562	3.3143726	4.7146897	4.6969428	2.8594454	0.3760692	4.516755	2.3207454	6.4878659	3.2060521	1.5045307	3.3358067	2.7093753	4.5437128	4.3843626	4.9617805	4.2362283	2.1890206	1.473567	3.7743164	4.2102719	5.0368753	2.1083554	2.5474916	6.1136201	4.3495667	4.3533785	7.3899746	5.3064641	0.8423982	5.0758386	4.1754581	3.7203671	1.4411464	1.7406533	0.2406234	6.9323849	2.402414	1.6768863	3.0334858	5.4356061	3.1267774	3.4602385	3.0867028
TCGA-BH-A0DI	912	0	2.5458557	2.8784298	5.033051	2.2139445	0.3252683	4.9681814	5.5074993	1.9770395	4.9289583	4.2951746	2.3274181	5.0744518	3.3056384	2.0527556	1.5378941	4.5975146	4.4357613	4.0005255	6.5951582	5.1584829	1.7691753	1.0628071	3.9386494	3.0300413	5.6450984	2.8945938	1.8247034	5.9282092	1.8725783	1.7573172	6.0919565	5.1506913	1.6609357	5.6466988	4.6970573	4.0284241	3.6652237	2.577093	3.158122	4.8059316	0.8589609	1.2156995	2.975932	5.7765418	3.9786319	2.7614234	2.872813
TCGA-4H-AAAK	348	0	2.2288892	2.6716354	5.6063396	3.0163018	0.7268881	4.7025747	5.5324038	3.676685	4.6018592	4.7992698	2.8911179	5.4695812	2.9824841	1.4868907	1.9464838	4.8765698	4.8335109	3.9113504	7.8338696	4.7964139	1.7095247	1.7883936	3.5804971	3.2843684	5.133908	3.174383	1.8324327	6.735318	3.0341684	1.6419912	5.5449518	5.3513523	1.4644627	5.0358995	5.1916021	4.1076546	4.1898294	3.0610295	3.3803441	4.884574	1.4151422	1.4384615	3.8176748	5.6720168	4.0641802	3.3767888	3.0172393
TCGA-A2-A25F	322	0	3.281239	3.707011	5.030173	1.090226	0.992733	5.326146	4.728669	2.739195	1.742326	5.140704	3.511968	5.258007	3.806042	3.341048	3.124991	4.477801	3.945973	3.604588	6.087462	5.315134	2.028684	1.982925	3.723262	3.508203	5.606961	3.086688	1.075214	4.69378	3.689574	1.603654	5.596579	5.008632	2.84544	4.945248	5.091369	3.643924	4.327606	3.216941	3.354659	5.339504	2.736807	2.80124	2.070696	5.548527	3.884877	3.379	2.837787
TCGA-E2-A153	707	0	2.139046	2.0148818	5.2121086	2.3030213	1.4887533	4.6243193	5.156385	3.2494448	4.3199821	4.7612672	2.689308	5.9945738	3.0602782	2.0263339	1.4948743	4.8095118	4.6089226	3.7632398	7.2490969	5.0888443	1.7153258	1.2262851	3.3873656	3.0140212	5.6787958	2.745231	1.6968265	6.3749403	1.846046	2.1996545	5.633352	4.7283077	1.5872307	5.9201216	4.782488	3.2408234	3.5352653	2.8217563	3.0621133	5.343682	0.7323719	1.4461805	3.1893686	5.4269208	4.1972079	2.6657917	3.3626846
TCGA-AC-A8OQ	34	0	1.8876978	2.4044278	5.0100924	2.5355449	2.8218238	4.8359122	4.7663396	0.6774847	1.1263362	6.4402927	1.9296843	3.6897672	2.474485	2.2056018	2.8455001	3.3754232	3.6380294	2.9329757	4.3808402	4.016257	1.150329	1.7343041	3.3421573	2.9936873	4.8609073	2.8903067	1.9235155	4.8759839	2.7276249	2.8290799	5.8813455	4.8408759	2.8915934	4.464435	3.9273329	3.8408952	5.3435023	2.30285	2.1067686	6.0431934	2.0069937	1.71037	4.9072195	4.8730485	3.6166205	2.8636796	2.6082863
TCGA-3C-AALK	1448	0	2.0549753	2.6822378	4.78147	2.6884803	1.1703563	4.1651031	5.6606348	5.3504937	4.3574159	4.9856837	2.5127624	4.9660072	3.1354268	1.896895	1.8036169	4.1801204	4.5420219	3.7030375	6.7187824	5.3848422	1.5269493	0.8546286	3.0079523	3.2159397	4.7221231	2.8227438	2.5319546	7.3335244	2.9536145	1.1033976	5.5793984	4.9585825	1.2553378	5.7091827	5.3971896	3.5399151	4.0832322	2.7440792	3.2149919	5.0285597	1.3334848	1.3852968	4.3243208	5.3218668	3.9839665	2.8338711	2.95772
TCGA-E9-A22H	1232	0	3.0118224	2.3909164	5.6628739	1.5889433	3.7295076	3.8070231	5.3942237	3.3933269	5.0385238	4.5258353	3.6771961	4.1386137	3.8677355	1.8088668	3.0185195	3.4748946	4.5201106	3.7595873	7.1449235	6.2628901	2.2112481	2.6490942	3.6638387	3.175006	4.6434655	1.8124729	1.5771235	7.4277346	4.4272823	2.2369428	5.9509973	5.1223043	1.2500948	5.1896017	5.443109	3.6257464	2.6987306	3.5064947	2.0135829	4.3191164	2.3165554	1.9589681	5.4304376	6.0888914	4.4187874	3.0540539	3.6124555
TCGA-LL-A441	996	0	2.1805561	3.2998803	4.978404	2.9081615	0.1308382	5.1930216	5.2041401	0.4910641	2.8141144	6.6626304	3.0313779	4.8334525	3.4328673	3.1568832	2.4884657	3.2593064	4.2473283	4.2596959	4.88979	4.7745331	2.121854	1.5473016	3.9410842	3.9240346	5.5920774	3.7497625	2.2398066	6.2093414	2.7385457	2.5995237	7.2227393	5.678097	2.8358096	4.1623975	5.2702498	4.2013487	2.3714955	3.163248	1.879823	6.5985222	2.3205216	2.4861984	4.5123936	4.8891666	4.1483295	2.9743042	3.0832944
TCGA-BH-A18P	921	1	3.3209625	2.5320414	6.2895983	1.9546907	1.4140716	3.9488007	6.1998122	1.403697	4.8263677	4.6728249	3.4077459	5.1487035	4.3174826	2.1081923	3.0601605	3.9052545	4.7290711	3.1451517	5.9708563	5.5418782	2.4047026	2.2961921	3.8318593	3.5068667	3.9798033	2.5199625	1.9036336	6.9887523	4.1076694	1.4083329	6.7838886	5.4015807	1.6029634	4.5265189	5.7159596	2.2380327	2.4207746	3.5165243	2.5332919	4.1221879	2.193656	1.9718975	1.6819545	6.1948766	4.5810716	4.8192983	2.3776436
TCGA-GM-A2DH	2193	0	3.0015811	2.8333245	5.5247436	2.6484929	1.8344987	4.1412116	6.1548604	4.4154387	5.2000708	4.8713186	4.2006416	4.812662	4.2580496	2.830375	3.0614699	3.7594663	3.9487993	2.8323717	6.4642418	5.4993503	2.6798221	2.8160337	4.5682129	3.2098245	3.9374554	2.6798412	2.4085655	3.8469251	5.2907951	1.7752811	7.0290344	5.5812186	1.7846284	6.2429928	6.715625	5.7983529	5.8051546	3.2831947	3.7901979	4.7521513	3.4877025	3.6735641	6.3318308	5.6188399	4.2483373	3.5220882	3.7261426
TCGA-AR-A256	2854	1	3.1992107	2.2391388	5.0679789	1.1849459	2.6614966	5.1858783	4.8151271	0	3.3880245	4.8333488	3.3020991	4.8593925	3.8309998	1.9236584	4.6893827	3.5148475	3.868328	3.0932448	6.7654477	3.7247658	2.5625252	2.1394266	4.1007477	4.2002233	4.2679593	1.3949564	0.7008002	5.5213063	4.4942814	3.3747551	8.0568046	5.3472002	4.3505196	3.4494577	4.1785502	3.2167637	6.267641	2.3538476	3.316256	6.2730649	3.9359488	3.1549844	3.5536939	6.1109301	5.0414015	3.7329444	2.4495686
TCGA-BH-A0HY	1545	0	2.2898293	1.9489065	5.0289811	2.2262747	1.6953116	3.2492333	6.2261205	0.6005397	4.417308	4.5760133	2.6202517	6.3063211	3.2435563	1.4456923	3.3952793	3.6759501	3.613317	3.5650691	7.0786901	5.6918847	0.8978236	1.488812	3.7256825	2.6614289	4.2066465	2.29883	3.7532784	6.927068	3.6293445	1.4286223	5.8351107	4.9759677	0.9667935	4.5301359	4.6969472	2.4897785	3.8265739	2.4407832	3.2686194	4.9654309	2.4630928	1.780655	3.0340026	5.6150111	4.2489437	2.9670252	2.0594247
TCGA-D8-A1X8	783	0	3.0527277	3.0696812	5.4080389	1.7006969	2.725691	4.603467	5.3566575	1.9068888	5.3152776	4.6711274	3.567731	5.8256011	3.2115665	2.3947237	2.0996069	4.4430193	5.0621778	3.5152846	7.8563411	6.0582731	2.2613852	2.0629287	3.7281475	2.5606152	5.5595814	3.5527627	1.8765863	7.0831893	3.3780927	2.9889302	5.9411655	4.9657168	1.5660633	4.3619726	5.0073666	3.443673	3.0806962	3.3360449	2.7502673	4.353919	1.764201	1.3200059	2.8674768	6.0412956	4.2104094	3.0596338	3.280241
TCGA-D8-A140	403	0	2.6511895	2.4605855	5.3511597	2.0083607	1.2580194	3.9570471	5.6549475	0.2815203	4.8211162	4.7510503	2.4273606	3.5309028	3.8180575	2.3047495	2.5216397	3.768377	3.7849511	3.4086121	7.2791783	5.2481133	2.3213103	1.4862724	3.7000099	2.4797434	4.3797399	3.5418543	3.5822785	7.5897053	3.2544746	2.7023327	5.0419615	4.9737199	1.7160604	4.0303397	5.3128837	2.4313965	2.267556	3.3932263	2.9247673	4.0250995	1.350404	1.6705222	4.9397794	5.776311	3.9807248	1.7081543	3.6107004
TCGA-BH-A0AW	622	0	2.0797198	3.0366327	4.2796752	1.5267293	0	4.9633332	4.9477237	7.4527846	3.7291427	4.294002	3.789766	4.9208788	2.8746062	1.5876646	2.4990393	3.7192201	3.7925739	2.9938339	4.9390409	5.6536709	1.2525338	0.5739919	3.0908599	2.5829958	4.4479037	1.811438	1.988173	4.1088571	3.7683768	0.7405838	5.9491802	4.6243333	1.2924764	3.9137523	3.2403609	4.0613127	2.8462014	2.6293764	2.0942732	4.621717	2.3995428	1.6624701	5.0285397	4.8503903	4.0672766	2.8973298	2.1808085
TCGA-E2-A574	1179	0	1.52224446	0.50594516	4.5524337	3.36694336	2.53841392	5.67613925	3.95444103	0.05992409	0.35605778	4.51068092	2.9213584	4.167335	3.12388201	1.26258159	3.20005948	1.77987265	2.73842792	1.17258965	3.18106745	4.95752552	1.20922573	1.33765415	3.02117967	3.64143788	2.41866647	0.94213817	1.91018765	4.75097779	3.83436087	3.3023194	5.94225031	4.7946849	3.59075617	2.68087842	4.15280341	3.31120034	7.02676089	2.20471981	2.63345253	5.42149246	3.23414166	2.53093611	6.43768275	3.85564905	4.22956553	2.14602315	1.82985658
TCGA-AR-A2LE	5062	0	2.3500482	2.128233	4.7783865	1.8918852	1.250339	3.4596501	5.2112586	0.3642548	4.5986015	4.630427	2.4972288	5.6919341	3.4720861	2.4872563	1.3222504	2.8672402	4.5003071	2.8520329	6.70134	5.3786376	1.8389968	1.4142131	2.9044605	1.1451446	4.1883207	2.8731887	1.2853505	6.8628935	2.1776471	2.9950612	5.1928123	4.3460855	0.872517	4.1348629	5.483634	2.3173216	2.3191283	3.1882333	2.3072711	2.4654065	0.6681136	0.9210479	4.5442501	5.4268496	3.8472754	2.016058	2.4591101
TCGA-EW-A1OZ	1229	0	1.7935956	2.332451	4.9979373	2.6733023	0	3.9020861	5.5204498	5.4304622	5.8322459	4.5826488	2.3121596	5.1405762	3.2544079	1.5355964	3.1410249	3.8128078	4.0188813	3.9220624	7.0082697	5.6036468	1.5854478	1.3000097	3.442516	2.7451469	3.7374607	1.8430242	2.5364169	5.4681417	5.5465732	0.7535405	5.0339682	5.5592041	0.7776065	4.3448071	4.0904608	2.1716355	2.0271145	2.2983225	2.390813	4.257317	2.4880209	2.2448127	3.9511762	5.5897947	3.8443935	2.7624303	2.5079138
TCGA-OL-A5RW	1106	0	1.8375932	2.3134402	3.8786674	3.7330446	5.1301105	4.2859489	5.4128169	1.261116	0.48652	5.6653021	3.5546898	3.5413325	2.4952687	0.6391992	2.9161014	3.1848744	4.5392224	3.0531307	5.1120525	5.4788865	1.0132426	0	3.1365828	5.0563464	4.7707199	2.4533038	2.1652506	5.3420365	3.9800356	2.8189229	6.3713898	4.7183839	2.786181	6.3564161	5.0228865	4.9941064	7.3021643	2.1549555	4.2980547	5.9773149	2.559058	2.9257982	6.1505884	4.6769993	3.2689717	0.6745526	4.230161
TCGA-BH-A0DH	1156	0	2.2141274	2.4448356	5.06489	1.9575606	2.2999154	3.9333698	5.4896429	6.6147028	4.105805	4.4413407	2.188265	3.3235782	2.784209	1.6129481	2.1644159	3.4651387	5.5981192	3.3321071	7.139032	6.8768074	1.7933576	1.5039749	2.7246973	1.2888713	4.3880765	2.9103057	2.103756	6.5508657	2.9897496	2.262074	5.6697889	4.9519359	0.7958018	4.8481257	3.6708661	2.7844165	3.4471335	2.918607	3.0541728	4.2819415	1.6538861	2.1573453	3.5286462	5.6587609	3.1372657	1.7831847	3.7524585
TCGA-OL-A6VQ	600	0	2.6125074	2.5939683	5.2315752	2.1595339	2.9196219	4.3741413	5.8055307	4.708762	4.6903335	5.2235453	2.4968312	6.0621174	3.0702484	2.4923081	1.4649106	3.9267265	4.9192741	3.9843162	7.621528	5.7684503	2.1083247	1.3980406	3.3589733	3.0572822	5.7062306	3.4382747	1.8776025	6.2932513	2.4523656	1.922177	5.7907637	5.1620336	1.9787439	6.1993221	5.3914525	4.0163604	2.8262329	3.1482348	2.2272772	5.816428	0.4835445	1.4703539	3.2555395	6.1092582	4.0146576	2.910196	2.9902413
TCGA-D8-A1X5	565	0	3.1879708	2.5885396	4.6771823	2.8460504	3.7126143	4.3493834	5.92018	1.1413949	4.9489059	4.4981771	3.4979057	3.7554033	3.3107921	2.1892434	2.9482954	4.2470723	4.0883789	2.7075874	6.9076939	5.7898403	1.9667235	1.4762842	3.4231068	2.2715234	3.9949913	1.8190217	2.3213453	7.0727352	2.5022173	2.7710498	5.5181833	4.7678759	1.3952251	4.4545142	4.856174	2.1144941	3.2771347	2.953956	2.9450894	4.7486581	0.8095018	1.9877922	5.2635213	5.8905313	4.3416915	3.230118	2.7252842
TCGA-A2-A3KC	1102	0	2.6391122	3.2627568	5.0102631	2.8113274	1.3607437	5.0102858	5.7312602	3.4709102	4.817091	5.0135342	3.020876	5.2591378	3.5580211	2.4625002	2.892339	4.499272	5.4998076	4.2879604	7.6861633	5.3874492	2.1538169	2.0525889	3.4579242	3.276241	5.6235121	3.7361837	1.8806063	7.8348319	3.406107	3.4341195	5.5799433	5.1748722	1.9305294	4.9431781	6.0773454	4.4045453	3.3216202	3.3420589	4.0945119	5.2413122	1.5401998	1.346898	2.853714	5.7902852	4.4752126	2.8090933	3.026959
TCGA-A2-A3XS	1032	1	2.1787507	2.7409027	5.1302876	3.3856267	1.6130001	5.3807132	5.1473389	0.3111889	0.8336859	4.7630334	2.949435	4.8110747	2.9601841	1.8836464	3.2691891	3.2317301	3.5816265	3.035007	4.4560369	3.8632675	1.3977101	1.5316401	3.8294843	3.5004314	4.0688688	2.7210884	2.5702409	2.9490119	3.120506	2.0725473	6.6052611	5.3187499	1.404741	4.5500845	5.0501015	4.9503658	5.1952201	2.5499347	2.5540305	5.9061076	2.893057	2.520168	5.5499099	4.4668408	4.0269662	1.5846248	2.6829338
TCGA-C8-A131	411	0	2.0997374	1.9088557	4.8349455	3.0646655	3.9687697	3.1985247	5.1828615	1.4925042	3.6807207	4.5317177	2.5764336	5.5152662	3.0687397	1.5010702	2.819945	2.8199631	4.8856337	3.4239409	5.7237676	5.4893533	1.3237358	1.48377	3.9947339	3.8030287	4.007167	1.1658172	1.7985638	5.5181137	3.8224389	2.1662981	6.7976836	4.5688778	1.9636634	5.4756681	3.7541179	2.3889367	4.8731739	2.2584747	3.819152	6.9952056	3.0308734	2.3161798	3.569158	4.1699953	4.1069509	2.1863387	2.1807011
TCGA-BH-A1FL	1673	1	2.4498955	2.1337581	5.3763013	2.5817437	2.3504385	3.9768133	5.6304614	0.1486523	5.0225309	4.4156256	3.6094291	4.9591799	3.9971254	2.7007658	2.2644553	3.4673473	4.4125507	4.1875089	7.9638597	5.1642252	2.2305313	2.2695637	3.7848602	2.1717836	4.8492599	2.6742611	3.0084381	7.1147853	3.5390583	1.5935504	5.498276	5.3730935	0.8720153	3.9468618	5.8127125	3.6476947	1.7601167	3.7707433	2.6234952	3.8067998	1.7878279	2.2293158	2.7225917	5.9375548	4.3164264	3.0240503	2.9999257
TCGA-BH-A1F0	785	1	2.725002	3.4268559	5.2897502	1.4224891	0.8490437	5.1638825	4.7170698	2.2555086	1.2216038	5.2759622	4.0018317	4.6639869	3.4086981	2.7031361	3.2150694	4.2840617	3.6142491	3.1344714	5.4638001	4.8602743	1.9441912	2.4372229	3.5765771	3.9457512	6.2947861	2.8135526	1.2959186	4.8801221	3.5047905	2.6034471	5.990078	4.87563	3.3922578	5.1815913	4.5620001	3.6341108	2.4266142	2.6639666	2.6565986	5.4153133	2.6349551	2.3432894	4.6341432	5.2723278	3.6051234	2.6764681	2.897661
TCGA-A8-A09B	365	0	2.5215192	2.454905	5.4375137	2.4497028	1.4987786	3.9515056	5.2042771	2.0754564	4.5906827	4.6320118	2.9204737	5.4375823	3.474381	2.0554188	1.5151124	3.7145714	4.5539836	3.584387	7.4051112	5.7179197	2.1687087	2.0646282	3.4400213	1.8332127	4.3682583	3.2432847	2.2417948	6.0553268	2.093758	1.8685516	5.2691373	4.8611644	1.0914092	5.0047558	4.5365902	2.871421	2.4846053	2.5958793	2.7058847	4.7012627	0.9905931	1.5409784	1.8633228	5.9017282	3.9164212	2.204208	2.6115479
TCGA-E9-A1N3	1059	0	2.2871728	1.5962821	6.1506031	1.9093961	2.4756883	4.0400028	5.9699123	0	2.1455978	4.51372	3.1935871	5.2623396	3.5394618	2.1634592	2.149924	2.7348889	4.2228624	3.361655	6.0728023	5.8986219	2.5772279	1.9435569	3.9376552	1.9016141	4.089437	3.5980213	2.0823537	7.3862414	3.2934394	1.2028929	5.2041519	4.896965	2.7121555	5.8502368	5.1896076	2.6428122	3.028274	3.013235	2.4522355	2.8168585	1.3574637	1.671723	4.7117998	5.8636294	4.0220908	2.0804206	3.746789
TCGA-EW-A1PH	607	0	2.3507896	1.2438119	5.2333314	2.9787656	1.7631799	4.9984546	4.6159841	0.8292465	1.080308	5.1254001	3.1484393	5.7638414	3.4109276	1.4583559	3.5993654	3.1365451	4.0893277	2.9738327	4.7907314	4.9392692	1.7811273	1.8738233	4.4759769	4.643797	3.5819523	1.4615409	1.8318367	5.7313719	4.2186778	3.1092994	6.6186485	5.3263967	2.7512365	4.1930234	4.3515175	3.877049	5.4355532	2.6025177	3.1134584	5.9954793	3.3545347	2.7851207	3.1785097	4.970484	4.3882536	2.4041427	2.2406062
TCGA-E2-A572	1208	0	1.5179985	2.3891689	4.2208591	3.0377934	4.689517	2.9057693	4.3502702	1.2529063	3.8311422	4.295342	1.2850721	3.0427058	1.9733731	0.2619709	0.388981	3.0065816	3.6452853	3.5241368	5.5659773	7.1471305	1.0329459	0.5449022	3.4938161	0.9499487	3.2335473	3.4519546	2.2725109	6.6778152	1.9834626	3.115467	5.1810085	4.3102861	0	3.8856412	5.0415181	3.3427337	3.5015544	2.2893352	1.7288243	4.6999065	0.486274	0.3850291	7.7502032	4.5090108	3.1129513	2.4840036	3.6234567
TCGA-B6-A0WS	2965	1	2.696822	2.737267	5.4025505	2.2565683	1.6103244	4.2563013	4.9578049	0.8439408	4.5014585	5.2185676	2.9634576	4.8706886	3.4457022	2.2478702	1.9921224	4.057956	4.2311005	4.2905515	6.791984	6.0296292	2.1533535	2.2210096	3.7178761	3.3919477	4.4149785	3.2076941	1.4680303	7.45758	2.7160049	2.7283114	5.5768493	5.0750342	1.4533893	4.5080788	5.261339	3.3391911	2.9051086	3.1654393	2.8036779	4.6716643	1.6948699	1.807509	3.7070454	5.80481	4.3363041	2.9407307	3.186624
TCGA-B6-A1KC	1326	0	1.90952528	1.84788944	5.52396533	0.51214918	1.19040418	3.19244919	3.86998547	3.75039462	4.32180685	4.09852751	2.56934058	6.00253265	3.53912496	2.26361431	2.36760798	2.65000939	4.739763	3.95969049	8.16196143	5.00718994	2.36928859	2.05854788	3.78679027	0.96852249	3.55249958	3.38846213	0.77248769	6.40910505	2.9010118	1.81138547	5.50898644	4.61619752	0.60401245	5.05744462	1.53463479	1.99899532	2.69907254	2.64907523	2.52397265	1.96350167	1.7371989	1.6698837	3.45982006	5.32392886	4.39895001	1.92959385	2.76366925
TCGA-Z7-A8R6	3256	0	1.8712866	2.4612288	5.007166	3.5215984	4.4503489	3.9185274	6.0552362	0.9052764	4.2090182	5.1040537	3.0985378	5.107595	3.2047919	1.1217376	3.5270759	3.2658063	5.0236532	3.8116331	7.4739118	5.9041497	1.7773445	2.1750743	3.3231827	3.0312597	3.5251719	2.6392086	2.2560389	9.1513354	4.6734666	2.0245559	6.0915342	5.2118029	0.7984383	4.600872	5.7332679	4.5555407	3.1406345	2.7889687	2.8009623	5.9481047	2.6357626	3.2065938	7.2825555	5.7119309	4.4112585	3.3161577	3.380855
TCGA-E2-A1L9	598	0	2.4709673	2.5878779	5.0132471	1.8365439	2.9019075	4.7117702	5.189831	2.3774297	4.7310415	5.0285363	3.2158298	4.7523177	3.5081467	2.3149645	1.9781352	4.8185634	4.6359339	3.350651	6.5509214	5.8852476	1.6634191	1.5490286	4.0409892	3.5134261	5.173564	2.15322	1.910383	6.2731495	2.9646362	2.1675327	6.1579903	4.9723154	1.9791527	5.678264	4.5224526	3.029746	3.1286355	3.1841724	4.4144417	5.2903381	1.5785168	1.7331613	4.1604675	5.3684299	4.1509926	3.1823647	3.1172776
TCGA-A2-A0SV	825	1	1.997982	3.2226588	5.5533436	3.5920722	3.086025	4.5222194	4.8791403	0.579438	3.9508487	5.3007559	2.8394104	5.5361782	2.6779551	1.7187118	3.2242291	4.4341425	4.2747865	3.2701194	6.9973725	5.4290982	1.5185427	2.3796586	4.1288277	4.0266303	4.1791839	2.1133154	2.334047	5.8795371	3.4655054	3.3483271	5.4042474	5.3177678	1.1828516	5.1536524	4.954814	2.7659799	3.0641782	2.6119656	1.8273946	5.9687452	2.2896394	2.9273277	5.3012464	5.4224479	4.4573502	2.7473223	3.202789
TCGA-GM-A2DF	2155	0	1.2127776	2.3964657	4.1304446	2.5157657	1.9039508	4.1967535	4.2512849	0.9014671	0.6897883	4.6748037	2.2832375	3.3707441	2.6023886	1.2074098	2.6238119	2.2999156	3.8772385	2.6690448	5.0465543	4.1622029	0.9242372	0.2492681	2.9545876	3.9677813	3.6533911	1.9123134	1.6649363	2.8083253	3.0409422	1.7923824	6.7613976	4.0362654	1.0859197	3.9819032	4.3084982	2.794308	5.1540884	1.7610645	1.7116313	5.2694417	2.5354425	1.4859486	4.9250987	3.6773277	2.8300772	1.1431638	2.6587853
TCGA-A7-A26J	627	0	3.0323214	1.6440162	5.1872408	1.8055535	1.9625882	3.982079	4.9682315	0.8721016	4.7392213	5.0369573	2.7282189	5.476265	3.8283078	2.9972385	2.6293863	4.0621312	2.862969	4.3824346	6.2492187	5.0048509	3.0760581	2.4684253	3.1003289	2.7875308	4.1184239	2.1968251	1.8717373	7.2145782	3.303937	1.944873	5.34843	4.5563924	2.6891986	4.3854239	5.6420144	3.9648691	2.1794338	3.0056672	2.9146752	4.6855592	1.4678832	1.2554798	2.6094805	6.2290705	4.3714767	2.6086518	3.2007027
TCGA-A2-A25A	3276	0	2.8156537	3.3058106	4.6659731	1.9355762	2.213714	5.0628612	5.5563991	0.5922845	4.8391839	4.8919236	3.0088559	5.4808198	3.6493786	2.5647382	1.8329312	4.4375555	4.6570404	4.1233703	6.8794184	5.7126354	2.1475769	1.1574436	3.6774548	3.383249	6.7371831	3.9491127	1.3940995	6.4483359	3.4148582	2.2594274	6.0226747	5.150334	2.3142347	5.610709	5.4938986	4.6515015	2.8649285	3.5609714	2.7871347	4.9085331	1.7416618	1.8121113	3.6753664	5.6824737	4.1717142	3.1019164	3.2148699
TCGA-BH-A208	1759	1	2.4261818	2.4827971	4.6645986	0.7512268	2.5253215	4.9341884	6.3753502	4.6332002	3.4275549	4.4577501	3.071745	5.0955454	3.2715596	2.0697295	1.9427472	4.8672727	4.3792929	3.8402819	6.1421423	4.8065265	1.5718835	0.487191	3.8021951	3.3342244	5.7111805	2.477079	1.099335	5.8345398	1.7798569	1.0039388	6.2686147	5.8719853	2.322591	5.365583	4.0452068	4.0092017	4.1684301	2.2374137	4.4304612	4.7322471	1.1710907	1.3903286	5.6039668	5.2861489	3.7186338	2.5195949	2.3765483
TCGA-C8-A3M8	394	0	2.3713859	2.6835317	5.6155484	2.3736585	1.8043764	3.5896728	5.2683059	0	4.0248913	5.0644202	2.7772264	5.5794257	3.1988925	1.5576468	2.9010952	3.2563267	4.9227537	3.7391184	7.3164064	5.1825257	2.2831551	2.1967766	3.7196411	2.2195023	4.8338673	2.9340618	2.3955272	8.0669422	2.9289479	1.7969731	5.1851774	4.5889818	1.1593627	5.444398	5.4839156	3.469806	3.6073192	2.6600602	3.316935	3.9946362	1.9260865	1.791212	3.7677874	5.634443	4.1630723	1.8181013	2.8376066
TCGA-BH-A0DD	2486	0	2.8910694	1.7873959	5.0863704	3.1028559	2.3901624	3.3347911	5.4449442	1.5088944	4.5617807	4.5297586	3.3595287	6.2729604	4.181863	2.4893228	4.0869208	3.6167022	5.2853145	3.7766809	7.1019394	5.984753	2.5846452	3.1095128	4.4809894	3.7732692	3.6196857	2.539709	2.0761333	9.2640388	5.116011	3.2127832	5.5290204	5.404231	0.855441	4.5303484	5.6789385	2.4399588	2.4962615	3.3044085	2.9236308	4.4840515	3.2511554	3.025188	3.2500303	5.7399626	4.5388109	3.233742	3.0441139
TCGA-EW-A1PD	424	0	2.633742	2.9045538	6.4692123	3.1483163	0.8859056	4.350474	5.8141167	3.8390835	4.3320013	5.3951176	3.0183119	4.9917342	3.3955112	2.2278812	2.8859991	4.091187	5.742514	3.4467326	6.6075119	5.5609644	2.0459579	2.8753304	4.2938189	3.7320759	5.0248213	2.9856594	2.4505361	6.4479614	4.4145031	2.0645716	6.016677	5.2381807	1.7772428	5.9366935	3.773138	3.1571525	3.7985982	3.1628623	3.1275455	4.0450382	1.6824353	2.2411387	4.9119094	5.9492781	5.0513619	2.9679781	3.3040044
TCGA-E2-A14S	1009	0	2.2248125	3.1354613	4.6267788	3.2064799	2.3890571	4.2790793	5.0638267	0	3.5275375	4.4519815	3.2667524	6.7008581	2.9986271	1.5632098	3.0241244	3.6882213	6.4659649	3.4101715	7.5439432	3.9304785	2.3223487	2.0255053	3.3353734	2.9257578	4.1483085	3.1130868	2.1476018	7.8881399	3.9855543	2.0016243	5.5458109	4.5722904	0.7233129	4.3332862	5.8140373	3.1591875	2.5912362	3.2819825	2.7061275	5.9267075	2.2722473	3.0496764	2.9736862	5.539476	4.1359519	2.2576277	3.1832941
TCGA-A2-A1FW	528	0	2.2342455	1.4452235	5.2976399	2.5304525	0.1559741	3.904042	5.7141104	2.305885	5.4383005	4.4059255	3.5136253	6.3728222	4.4296536	2.8708113	3.6047393	3.7236433	3.4616745	3.6306128	7.589467	5.8252285	4.0588665	1.6618186	4.0194407	1.4727615	4.8219703	2.43493	1.6028401	8.6295987	3.3452403	1.4951012	5.6505524	5.321009	1.1599193	6.0865562	6.2298477	3.3851132	1.8922845	3.6866963	2.6279936	3.1533062	1.6184366	2.246295	5.7888672	6.24689	5.8702351	3.2328126	4.3272665
TCGA-A7-A13F	765	0	2.19955654	2.31629209	5.45494863	2.13061583	2.71387822	4.09414712	4.66594625	4.39042508	4.57078295	4.56772824	2.13800348	5.37079698	3.24281815	2.15457901	4.53364697	3.8925421	3.00937463	3.46109327	7.37128156	6.41700032	1.24853041	3.00432225	3.85294815	3.01844566	4.12989239	2.43622607	1.352618	5.80944174	4.13269551	2.65282753	5.25191612	5.27264693	0.84005577	4.72414275	2.45375952	2.20499226	2.4638925	2.96926188	1.79586743	5.77947783	2.17148215	2.97934685	2.39561636	5.78097602	3.90652866	2.23512243	3.23732279
TCGA-GM-A2DM	3226	0	2.1904017	2.7936312	5.5662048	1.9229114	4.2047481	4.7469292	5.7378475	0.5142885	4.3990308	4.3310579	3.4215663	5.5326068	3.379782	2.5404117	1.0678888	3.4940569	4.7007792	4.4513463	6.8100871	6.0610919	2.2233389	1.4662268	4.1041008	3.1404211	3.7571326	4.1454836	2.0147392	7.6074164	1.6423338	2.9372594	5.4726874	4.9837566	2.2211544	5.437346	6.1030226	2.2467361	3.6564095	3.1862283	2.5596338	4.7621126	0.6234261	1.2043834	2.7480025	5.7708341	4.1792833	2.5603208	3.1810448
TCGA-B6-A1KN	4233	0	2.901622	2.3665869	5.6210319	2.4703397	1.6049893	3.9687519	5.5854283	1.2410975	1.7459689	5.5936324	2.9693152	4.6842023	3.4589358	2.4242353	3.1576839	3.8280396	4.341796	3.4379306	7.2740431	5.785961	2.5705825	1.9070237	4.4058887	2.6065937	4.5539459	2.2816161	1.9091846	6.3419011	4.3792904	1.1934455	5.9113595	5.25525	2.7400124	4.5523272	4.8890555	2.6778572	3.3659676	3.8790884	3.154453	5.3237427	2.7541449	2.7673311	2.7844753	6.0443534	4.5586691	3.9624703	2.4132314
TCGA-EW-A1J6	875	0	1.0632819	1.75206827	3.98458767	1.02164723	1.48712627	3.91649162	3.52893418	0	2.94767825	4.24983556	2.15677733	3.65739889	2.37071781	1.20749821	1.94991974	2.2238234	3.49503846	3.33079871	6.48588741	6.13045	1.27804179	1.00750628	2.37587746	3.05505601	3.23745183	1.09611562	1.11206261	4.29554687	2.41643856	0.41492581	5.95131566	2.9207572	0.19253451	4.24357271	3.23217437	2.85593106	3.55068679	2.05109007	1.25218256	4.70977979	0.92779928	0.77219593	0.75804772	3.8418366	3.32984168	1.65686561	2.25217796
TCGA-BH-A0E0	134	0	2.3182977	1.4847531	5.4547058	2.6942111	0.1069383	4.9167297	4.5325371	0.701296	1.5728937	4.807539	3.0448738	3.8777489	3.2233094	1.4679877	3.6256342	2.5741968	5.1019777	3.3208287	4.7483863	5.2543256	2.2032007	1.2748253	3.627556	3.6585385	3.3610126	1.9855215	1.2074992	3.547774	3.675357	0.1236853	5.8979726	4.8502884	0.3330563	7.2059519	4.350442	4.7809834	4.7429137	2.1893676	3.8629173	6.1877605	3.1186845	1.7825534	1.1756811	4.6416468	4.6511525	0.9180477	1.0501496
TCGA-A8-A082	549	0	2.80910468	2.75389122	5.2010149	2.45493742	0.09029396	5.14430703	6.01004855	0.38862177	3.13495788	5.38845686	2.04052638	6.04653697	3.73334941	1.99803853	2.95902514	4.00455866	4.20248935	3.53757417	6.29300612	4.32199653	2.29870968	2.60627315	4.10181803	3.19425508	3.84094522	3.64282498	2.04294287	10.60564246	3.4986192	3.41737571	5.32311075	4.92838035	2.05801905	6.17413306	5.84002576	1.9970291	3.0616915	2.90217971	2.30135443	3.6534257	2.21066684	1.96615311	6.55403562	5.87718602	3.80173555	3.31946521	4.12064695
TCGA-GM-A5PV	412	0	2.2388171	2.6916906	4.995773	2.4371912	1.042855	3.8788111	5.1123351	1.7005607	5.1351485	4.3180007	3.2432516	5.1759043	3.2237272	1.7285833	1.0583452	2.76844	4.3736115	4.453032	7.527164	5.9909741	1.9721188	0.9377115	3.3011653	2.4268728	5.2357466	3.5841467	2.0597004	6.2684719	2.137289	1.2526058	5.5899417	4.8103198	0.6911556	4.8678836	4.9661171	4.8573085	3.2014762	3.2197617	2.1666854	4.7531996	0.5694218	1.0133183	4.5964846	5.0319779	3.7834903	2.931089	3.1079896
TCGA-BH-A202	795	0	2.6766812	2.6055388	6.2759335	2.339503	4.8994731	4.4613394	4.5791712	4.065001	5.0717013	5.0533578	2.7261165	7.7963329	3.4335615	2.7780308	3.5224671	3.8104835	4.2943557	3.6089748	6.127367	5.632472	1.8288586	2.923178	3.6428714	4.2366375	4.1357539	2.2556091	2.0772273	3.2931747	3.9361068	1.2400822	6.5651417	5.0023784	1.4870955	4.6451491	4.4004604	2.6859119	4.4979004	2.8684932	3.0563481	5.6880838	2.5431049	3.1406463	3.4715207	5.5919121	4.541281	4.0650819	2.3396996
TCGA-BH-A1EU	1286	1	3.1868135	2.8595401	4.8452998	1.545897	2.6739273	4.8694145	4.9251299	1.5502658	5.2026739	5.282321	3.4570451	6.145749	4.2627976	3.2822204	1.8505504	4.3471834	4.100492	3.7899572	7.0537111	5.4375622	2.9019321	1.59188	3.8365735	3.0746538	6.5293336	3.61831	1.7217585	6.8111924	2.2817805	1.2712594	5.7258669	5.0628457	2.37189	4.7973122	5.8194844	3.7143876	2.8290622	3.4863966	3.1504288	4.8089373	0.6606991	1.2520516	3.0480019	6.1757602	4.364141	3.4918574	3.2591509
TCGA-A7-A6VW	285	0	1.791117093	2.698158455	4.174832424	3.394847175	2.49252818	3.639723762	4.910986954	0.308997678	1.428924141	5.686505588	2.762177031	3.649567669	2.651012521	1.006719382	2.848001484	3.090136214	4.393982001	2.949472796	4.705402326	4.874617169	1.453864444	0.763075008	3.543693549	4.534889045	3.449981968	1.895164168	1.910929664	4.460809265	4.594353117	3.002452224	5.904472999	5.725548441	2.001242478	4.943452213	4.941864791	2.924301829	7.251850896	1.783519142	3.796405605	6.870980269	4.1477026	2.664589688	3.666308533	4.879388998	4.068134745	1.66957785	2.977046492
TCGA-AR-A0TW	3009	0	1.45403414	2.55018855	5.84292473	3.30780162	0	4.28599066	5.54280261	2.95111433	3.07051972	4.63316361	1.98038895	4.01368159	2.80920819	1.81421754	2.70139601	3.38916723	3.63302993	3.26681303	7.1575086	5.65362353	1.59801882	1.23478332	3.61188834	1.77641556	3.32215515	1.4326101	4.30652403	5.94075988	2.44481071	1.41776788	5.03048573	4.9935749	1.04800948	3.68537292	4.8355099	3.16452466	1.47454472	2.9682375	1.00297293	5.20638886	1.42079503	1.55145961	5.12240431	5.43951698	4.05217314	1.72520914	3.11389391
TCGA-A1-A0SQ	554	0	1.9617957	2.3636443	6.2005959	2.4889917	0.775588	4.1004024	5.7895327	0.682629	3.0395707	4.4823713	3.0782461	5.7948699	3.5325959	1.6392335	3.3153947	3.3555037	5.3312666	3.1768262	6.9752889	5.2194546	2.2780942	1.9505975	3.7967843	2.8189944	4.480313	3.9358932	1.682922	9.2054093	2.8159367	1.5827991	5.0614879	5.115517	0.8134907	5.5088303	5.6935968	3.8509539	3.0656173	3.0000179	2.200137	2.9308786	1.2683917	1.5571002	1.0967882	6.0877855	3.9386607	2.0188496	3.3837138
TCGA-BH-A0AY	777	0	2.0114813	2.4941755	4.6678335	3.1465589	1.739063	4.3613577	5.3606405	0.8137509	4.4540828	5.2239873	3.0035068	5.4299423	2.6629196	1.220973	1.973117	3.954539	4.4227616	2.7233059	6.4337096	5.2835744	1.2721389	1.0502676	2.971879	3.0453902	5.5808462	1.9506298	1.9651104	5.3801757	2.537038	0.7131244	5.6047587	4.7158306	1.3231265	5.8691276	4.0536956	3.4995933	2.824365	2.4639571	2.746114	4.548236	1.6190962	2.138711	4.1891681	5.2539734	3.6495534	2.9712359	2.368067
TCGA-D8-A27V	381	0	2.7623915	2.2690561	4.9651889	1.7046651	0.6225522	4.1529433	5.3473016	4.4622372	4.8154908	4.2658431	3.774562	6.0616815	3.9002442	2.0033221	1.6080839	4.2084371	4.5076878	2.5692453	7.3526462	5.7485973	2.2594862	1.0828345	3.4789698	2.8029349	5.1786442	3.0496094	1.3240385	6.6606687	2.5469321	1.0996214	5.2080109	5.1855348	2.6614864	4.7766222	4.8618476	3.4958871	2.0365371	3.5216115	3.5315517	4.1873285	0.4399404	1.0783139	2.6824807	6.3972776	4.2203331	3.5017875	3.0839666
TCGA-D8-A1Y2	433	0	2.3897336	3.1908122	5.110819	2.6892363	2.7182977	5.3522774	4.9008562	2.5307861	3.3827188	5.0293802	2.7128583	5.466635	2.8038081	1.6945394	2.3413981	4.6442181	4.4846374	3.5371337	7.1085579	5.3064982	1.3861958	1.680338	3.9512957	3.1090249	4.6051437	2.7341215	1.3798608	6.1108146	2.5762887	2.0885019	5.3724102	5.0241906	1.4917039	5.2107515	4.5432055	2.7937421	2.7241073	2.8477248	2.4735723	5.2286227	1.6795067	2.1095452	4.9930873	5.5571256	3.856773	2.2784506	3.1902396
TCGA-A8-A091	1004	0	2.5087	2.6893787	5.2740918	2.4533441	0.2315801	4.2495289	6.2617645	1.2526464	5.2389234	4.533374	2.6026276	7.6581842	3.8190508	2.577025	3.0710902	3.743013	5.5461362	3.524762	7.2604437	4.2470022	3.2814466	1.867436	3.4713263	1.4339933	4.3460478	4.558011	1.9543728	9.2723153	2.6900468	2.0864805	5.0804839	5.2073324	1.2041721	4.7206491	6.4090626	3.8541912	3.0117637	3.215558	2.9520961	3.8214457	1.2726341	1.2696189	2.93851	6.0010234	4.0328263	2.4963601	2.605444
TCGA-A2-A04X	1686	0	1.7535923	2.8552414	4.25403	1.2344567	0	4.2425447	5.1338965	5.6469432	3.9649243	4.2670306	2.7180184	4.1328596	3.328189	1.6505241	2.7787733	3.251191	4.2404104	2.6748344	6.0452496	6.2111438	0.7806841	1.2089788	3.6107038	3.8272714	3.5034183	2.5365449	1.5236177	6.2772235	4.0179543	1.3547916	5.616598	4.2024928	1.8184664	5.9221093	3.9809814	2.2990126	2.0375135	2.7422784	2.8774039	4.8662113	1.8483506	1.6384012	1.1795914	5.0884923	4.014772	2.867379	4.1202328
TCGA-EW-A1P8	239	1	2.3731005	3.7811202	5.2252949	2.7756687	0.6400486	4.8422823	5.3464201	0.6096935	2.9142929	5.6396809	3.5217649	4.5561028	3.5986911	1.894589	3.3633934	4.2543978	3.7937423	2.7962395	4.889422	4.2820578	2.17627	2.040196	4.041324	4.4795319	4.2249481	2.0932086	1.3508457	6.1784079	4.7328919	3.2413944	6.8839307	5.7199058	2.7412174	4.2106536	5.0575463	2.9970423	4.916054	2.5213574	1.9258061	6.0217891	3.5407646	3.7261132	1.7037037	5.0428547	3.8819531	4.0631629	2.7793031
TCGA-C8-A12O	385	0	2.8693621	2.5010911	5.8950799	2.511666	3.1615036	4.9696037	5.2811557	4.9331621	4.7140548	4.877133	2.6977038	5.7843736	3.5535533	2.5966188	3.1802952	4.9582918	4.6094862	4.0691338	6.5765265	5.4734554	1.6584985	2.3485044	3.9126742	2.815044	4.7082859	2.8753928	2.0275465	8.3090349	3.6723123	2.3405811	6.0642464	5.2185887	2.1159418	4.5689136	4.9089465	3.0739928	3.4369985	2.558856	3.5348446	4.9463792	2.2160737	2.5612698	4.164276	5.8126439	4.3784681	3.1696327	2.6788095
TCGA-AC-A5EH	511	0	1.7713808	2.7679259	5.1111991	2.4950122	1.8194874	4.5699375	6.1501634	2.6906392	4.1181965	5.0578845	2.1404694	5.5845885	3.0567154	1.9189022	3.4139071	4.1777012	4.7884011	4.1232868	6.9280446	5.0373229	1.5309142	1.1743244	3.4160335	4.1949465	4.5444418	2.9750396	2.6845761	6.1591408	3.7678703	1.3099575	6.0222884	5.5215798	1.3548699	5.3415318	5.5791941	3.1572168	3.4951163	2.6816905	2.1161141	5.5547793	2.0583929	2.0403895	6.3455812	5.9680085	4.8742073	3.0011949	2.8127582
TCGA-E2-A14W	974	0	2.2088767	0.6495707	5.6613031	1.8031174	2.9253541	3.0838218	4.4857876	1.6690143	3.9059591	4.3941013	2.7619382	5.3290704	2.963037	1.8838072	3.0122341	3.0035389	4.2377873	4.0920472	7.3220201	5.744487	1.5964938	1.8076356	3.4711952	3.9111969	3.3667798	1.4683659	3.2141208	7.1356329	4.0173326	3.6082476	6.3662156	5.6495903	0.5958807	6.0336916	4.8603547	3.347541	3.802986	2.8543566	1.7922352	4.9349966	2.0013221	2.3518635	3.1473682	5.083187	4.3561103	2.685022	3.0324943
TCGA-A7-A0DC	906	0	3.02742824	0.73374894	4.25509988	1.67709144	0.14306828	1.80196634	4.34311895	3.97542941	4.3430628	4.899562	2.40783578	6.37718471	3.54133207	2.45747014	1.35400143	2.79479212	4.42889132	3.03093105	6.17872457	2.63938696	3.80713213	1.56233562	2.28105386	1.81940883	2.57781759	2.36413934	0.58683209	7.43081065	0.98296234	0.60326896	3.67880419	3.55155988	0.70882971	2.81876395	3.84552871	3.36261867	1.68229452	2.16764546	1.68895609	3.9858716	0	0.32549359	2.27196758	5.86372243	4.35171799	1.16734243	2.11805193
TCGA-AN-A0FZ	10	0	1.93410282	1.88264815	5.61892529	3.60250009	2.52276218	3.79066499	5.80039351	3.24240749	4.32986681	5.11185022	3.02128549	6.35754332	3.40646681	1.72375126	3.65542913	3.56359019	5.73041829	2.36331538	6.3221663	4.92226073	2.22485659	1.75143233	3.82665461	2.18372567	4.20590925	2.56795975	2.09693546	6.2159521	4.9971604	2.40684303	5.73634252	4.99056867	1.16626509	4.69303212	4.79505559	2.43450943	2.57425548	3.04209078	3.19439012	4.54944995	1.85560385	1.22061342	2.6093647	5.61729142	4.45850997	1.33301031	2.83981396
TCGA-BH-A1FH	1034	1	3.2462526	2.541106	5.291457	1.5836873	0.6027489	4.8106527	5.6903286	1.925166	3.6474221	4.755824	3.1204542	5.5835407	3.8489111	2.962637	1.070332	4.5392729	4.4761399	4.2353403	6.6219399	5.050559	2.3537599	1.0652312	3.884131	3.1690221	6.0827937	3.7856218	1.65866	5.8618464	1.2123178	2.0007106	6.3469192	5.1331374	2.3703286	5.735724	4.9792174	4.8088794	2.6802942	3.4895357	2.5808955	4.3664435	0.6790864	1.4877269	4.4102023	5.756056	4.6122189	3.5460404	3.1613464
TCGA-A2-A0D0	2048	0	1.96665978	2.62791129	4.87590621	2.44692424	1.61393554	6.99565311	5.35529673	0	0.32349527	5.36949333	2.92624435	5.32231033	3.39110869	1.57719811	4.71902818	2.98132035	4.01107137	3.1046801	5.41827843	4.78825409	2.09957752	1.83446492	4.23106686	3.71916636	5.24891205	1.98878655	1.58231618	5.15350218	4.39555111	2.57842623	8.28924855	5.59984545	3.07412609	3.72953014	3.89856356	2.09176773	5.90024921	1.56412023	1.69783276	7.44274465	4.44945986	3.2232636	4.16060789	4.75988572	3.97251195	2.60145856	2.81457385
TCGA-A7-A26E	954	0	3.3035733	1.498879	4.9664579	1.1459579	0.3436561	4.0443249	4.9493798	0.3470487	5.0634281	4.8403022	4.0227688	6.2062483	3.9162126	3.1835794	1.3352222	3.9399223	3.4709881	3.6033829	7.0129424	4.7352098	3.1718655	1.7812792	3.1155497	2.6262424	4.4347542	2.3079897	1.5298003	5.4734084	2.5049578	0.9798872	5.2338199	4.3247476	2.2265549	3.9138615	4.7823444	2.4156152	2.5403922	3.1951333	3.8132406	3.8066859	1.1466573	1.070837	1.9753895	6.3742966	4.0354721	2.3602019	2.7051134
TCGA-E2-A108	837	0	2.990171	3.797356	4.757765	2.335555	2.16997	5.485414	4.932738	2.330453	4.33316	5.542499	2.833123	6.195024	3.294685	2.500717	2.708999	4.833095	4.387783	4.049294	6.467978	4.944105	1.748417	1.249132	3.500721	2.938983	6.551271	3.410543	1.55449	5.480441	3.36545	1.768777	5.761676	4.986362	2.223487	5.584798	4.583004	4.717977	3.628358	2.916331	3.144819	5.910158	1.6615	1.890591	3.449799	5.378044	3.989517	3.049298	3.108748
TCGA-BH-A18L	811	1	2.3356613	1.9706554	6.1760388	3.4679037	2.5019152	3.4260042	5.5600043	0.3966119	4.3492319	4.6873425	2.7050369	4.5942065	3.4814578	1.8204278	3.9975379	3.0105115	4.9002427	2.8706726	7.0630638	6.363076	2.2281337	2.9783091	3.5789546	2.7243422	4.4381139	2.5416671	2.4946921	7.4529797	4.5122148	2.581561	4.9473254	5.219567	0.7098727	4.6755029	6.0399517	2.4892278	2.1819651	3.2973609	1.404092	4.8168838	2.5523993	1.882187	1.1701783	6.2069203	4.2577047	3.0594452	2.7063155
TCGA-B6-A0RN	8008	0	2.1002936	1.8459988	5.1946028	1.6004674	3.8239504	4.1213123	5.2120073	1.1977716	4.8056724	4.2699118	3.714474	5.9401366	3.7133177	2.2815616	1.0869436	4.011265	4.2018049	3.5176456	6.9063232	4.6960928	1.844263	0.8596289	3.1914394	2.4994636	4.8125456	2.4684006	2.4741029	6.1676479	1.9842177	1.34656	5.9652635	5.2517125	1.6062017	4.4690744	5.761532	3.7319576	3.9156789	3.2839408	3.0582785	3.751055	0.2131495	1.1430224	2.8795396	5.578222	4.0882789	2.6814297	2.3807313
TCGA-A2-A0EW	1884	1	2.7708454	3.1078896	5.2547477	1.957586	1.5366178	4.8958787	5.533503	2.3457836	4.6760181	4.5428368	3.2918194	5.9238202	3.688434	2.451731	1.257837	4.4765889	4.5352998	4.3184002	7.5406827	5.543658	2.2550678	1.39845	3.9752515	3.1280674	6.8061167	3.6278606	1.7609648	7.7036913	2.129692	1.8078452	6.1210248	4.8488034	2.0188543	5.6133864	5.6991954	4.5463529	2.8375755	3.2220843	3.1834582	5.2264433	0.9291762	0.8767197	3.1427272	5.9629158	4.0725316	3.3426898	3.5003118
TCGA-A1-A0SI	635	0	2.7281289	2.702298	5.3355181	2.6760113	4.155031	4.5632378	6.0316582	4.4277224	4.6147063	5.3876357	3.280319	6.4089233	3.3157577	2.3625489	3.1829541	4.8097372	4.5522618	3.8850557	6.3941503	5.7736568	1.9832116	1.84252	3.5625557	3.8787213	4.6739387	2.6171753	1.6876622	4.6776327	4.223412	1.1852286	6.483256	5.5422182	1.9740758	5.3938662	4.8680013	3.3269355	5.3261649	2.9247002	3.4698493	5.0535985	2.2575509	2.8047162	5.688904	5.7035995	4.249834	2.5807501	3.1923635
TCGA-A8-A08P	943	0	2.5832821	2.926713	5.5562224	3.6130667	2.1504409	4.5911773	5.2804851	1.6841652	3.3062254	5.3299175	3.2455196	5.0268721	3.2884852	1.9929776	3.8094971	4.0038582	4.411986	3.0501574	6.1235746	6.5877034	1.6603172	2.2347422	3.6243967	3.2373999	4.3624767	2.3962649	2.2713513	6.9293872	4.0481562	1.7072648	5.5341748	5.2122145	1.4342823	4.6785294	5.051813	2.8140989	2.2627491	2.5084526	2.059708	5.0436155	2.5959329	2.2688541	3.5387188	5.5035186	4.470265	2.34589	2.8977335
TCGA-AR-A24X	3004	0	2.2471957	2.0229334	5.7772134	1.9353556	3.0051346	3.8508588	5.6323788	4.3524231	3.6619535	4.5326213	3.4215385	6.0106984	3.9212228	3.0480655	1.950373	4.0903585	4.1009266	3.2289509	7.3932724	4.9960501	2.1843882	2.1390987	3.7785846	3.0645291	4.6735192	2.0957316	2.1375927	6.7888387	3.4379156	0.9434091	5.9004469	5.2371918	1.9166971	4.8263741	6.0362162	2.1005034	2.8457479	3.8596214	3.3163671	4.2002388	1.3397426	2.4620235	3.2216588	6.1394921	4.5037434	3.2191644	2.2769679
TCGA-A2-A1G6	501	0	2.73077133	2.76746983	4.93541705	1.31669143	1.97918415	4.93096416	4.77340541	3.64307721	4.4784118	4.62884119	3.59755334	5.50331211	3.42252333	2.75479908	0.76761702	4.3293864	4.78008192	4.8315498	6.66267536	5.60523	2.5414042	1.23928208	4.27063744	4.10634255	6.76117336	4.35351644	1.16784215	5.419745	0.80792655	2.43446284	5.81832828	4.96455475	2.36230112	5.57369314	5.60718316	5.28149965	2.30922678	3.70623498	2.3586943	5.38354274	0	1.00316943	3.27070913	5.75006853	4.27267045	3.57883506	3.56134208
TCGA-AR-A0TZ	3262	1	2.0857581	2.1199529	5.6308114	2.4189363	0.273914	3.8461899	6.2577425	1.3839102	6.2416969	4.3363253	2.9656504	3.8936488	4.0616042	2.2857178	3.6822877	3.9879272	7.2702417	3.3823304	7.3617338	5.7605326	2.5121234	3.2634692	3.7234032	2.3840811	3.9295601	2.4910773	2.1071301	8.3396957	4.4391227	0.7795179	5.6811596	5.554843	1.832801	5.7887688	6.292364	3.1669844	2.8042048	3.9995837	2.4325726	4.3764203	1.7832529	2.6924457	3.2884112	6.6580924	4.7873299	3.2732571	2.9029413
TCGA-A8-A09Z	0	0	1.89277977	3.24622924	5.09009523	2.17392257	0.35841108	3.98340339	5.53255996	0.03940342	3.44494824	4.64994154	2.8067891	3.64984822	3.29698136	2.15509592	1.76034116	3.2434405	6.46358996	2.74421478	5.90666875	6.35150377	1.85783177	1.26724578	2.89834079	1.28329409	3.54254337	4.30563481	2.27824455	2.72928339	2.74663338	2.69477518	3.98122412	4.80323053	0.92108171	5.79512502	4.57923301	2.25023475	3.50934881	3.0748015	3.76993693	4.64892668	1.2180392	1.73065371	3.10707886	6.50008984	3.76529533	3.00255382	3.42192835
TCGA-C8-A1HG	345	0	2.0375055	2.577977	5.1339383	2.5378511	3.4277823	4.2360065	3.7175523	0.5197752	4.339549	4.735293	2.9765519	5.1735561	2.528004	1.6209518	3.4384252	3.3804288	4.7413011	3.7311859	6.5641658	5.4760298	1.4528584	2.0218678	3.8897317	2.9131786	3.7935369	2.5259988	2.389511	7.0483611	4.1931141	2.4630333	5.4990644	4.6185011	0.911728	3.562093	4.3528058	2.6203959	3.1880799	2.842942	2.1072909	6.0025277	2.2328776	1.615566	2.753181	4.8801271	4.1917858	2.8920379	1.928263
TCGA-A8-A0A1	365	0	3.0600466	3.1287076	5.1026172	2.0337137	0.8759185	5.1039975	5.4842613	3.8401581	5.2099377	4.4972595	3.3966587	5.4427029	3.8555996	2.4839195	2.4552151	4.5773688	4.5085925	3.9848109	6.9320384	5.560665	1.5217373	2.2462414	3.457864	2.7308973	5.2610816	3.3003078	1.9974841	7.0566168	3.208977	1.9120665	5.6381457	4.9861696	1.844642	4.9542222	4.9473856	3.062123	2.8991731	3.2744234	3.4415165	4.6058404	1.3258427	1.4586918	4.3676459	5.9750608	4.2968413	2.4734162	3.034826
TCGA-AR-A0U2	2551	1	2.7826994	2.0085072	5.9487936	1.5072512	0	4.0323717	6.3961427	2.5345	4.4133975	4.8015402	3.2511377	3.575394	4.2439351	2.8624179	4.9209353	3.1937498	4.4872211	2.2607499	5.3170469	6.3862152	2.2459826	3.4226654	3.232317	1.4201665	4.4759245	2.4706993	2.7142556	8.5971656	4.9094242	2.213242	6.0775535	5.8220453	1.3789079	4.0290994	5.5792293	3.1535328	3.2045379	3.5965905	1.403571	4.6776264	3.1018425	3.2952438	6.1242737	6.5306607	5.6066722	3.0784616	3.8803569
TCGA-BH-A28O	1120	0	2.38223927	2.92652682	4.67369352	2.7463353	0.71525097	4.9533232	5.27193108	2.20430857	3.98559271	4.83926283	2.74741838	5.13383553	3.1728355	2.44584104	0.49809681	4.3691939	4.44036687	4.69070492	6.32455097	4.69746541	1.9663822	0.90830524	3.54126029	3.02209803	6.20370502	4.45138102	1.67455145	5.90524864	1.08275434	2.56104168	5.91789946	5.08185351	2.0994634	4.80569923	5.46342111	5.41842908	3.57464039	3.42704418	2.73559182	5.65145104	0.07725117	0.85719586	4.10700974	5.48179619	3.83709796	2.88530012	3.46015007
TCGA-AC-A2FB	1234	0	2.9926785	3.2475941	4.6751346	1.0433377	1.707841	4.5545485	5.1492028	2.4489328	4.5362651	4.7913723	3.0473261	5.4105769	3.6806498	2.4670268	1.6618778	4.1446321	4.2220463	5.0147241	7.4359534	4.583248	2.1152911	2.231821	3.4813007	2.8640761	5.2705842	3.6218012	1.2378151	6.5163438	2.687056	2.6357974	5.4098486	4.7832347	2.2941344	5.2657163	5.6635643	3.4222152	2.2789172	3.1412169	2.0288369	4.8945976	0.8074269	0.9534736	2.6438598	5.8146306	4.1664332	2.5885175	3.0548073
TCGA-E2-A14N	1434	0	2.0204233	1.5596705	4.9799677	1.5653643	0.2975471	4.7948053	4.338753	0.3086419	2.6891112	4.2600664	4.0859372	4.633631	3.3771935	1.953531	4.1966849	2.3782754	2.8827416	2.8375799	5.5356243	4.1914363	1.7300481	0.8006637	3.7489472	4.677181	3.0067527	1.632189	0.7231804	4.2987581	4.072125	3.0739025	7.28673	5.1731398	3.2082794	3.3828239	4.8551742	1.269056	6.5191056	2.7290974	3.2274109	6.3887312	3.9885989	3.2487472	1.8345824	4.8351238	4.1070141	2.9610426	2.2705383
TCGA-AC-A6IX	373	0	2.4292934	3.0905483	4.8071441	2.0066749	1.0077046	4.3855996	6.0551755	0.4703262	4.2554564	4.9734372	3.0379702	4.2705399	3.5945148	2.3408947	1.8863243	3.8116823	4.6990477	3.443782	6.6564217	5.1336604	2.0217253	0.9916917	3.5262511	3.2687249	5.3071041	3.4000688	2.1770641	6.9162862	2.555856	2.3046306	5.7178357	4.9428958	2.3147737	6.1347166	5.4367105	3.4447358	3.2789608	3.1264157	4.1211123	4.5448129	1.2051632	1.2588482	3.3480134	5.7114686	4.0224954	2.9701778	3.323792
TCGA-AC-A62Y	530	0	2.2882787	3.3893051	4.3772664	2.9681954	5.4514952	4.7346971	5.3688403	2.1770874	5.1878801	4.4845262	3.3614827	4.6179644	2.7755264	2.0303443	2.1041719	3.9274322	3.9105302	3.7976645	7.2070009	6.4730608	1.5661627	0.9846096	4.1910866	3.9934364	5.029413	2.6691606	2.0026458	5.8834393	2.8069848	0.9678814	5.7672295	4.6914413	2.3214513	6.0675833	5.7083705	3.1624985	2.6670496	2.7356603	2.4846883	5.7439337	1.3245385	2.0787331	4.7396335	5.1182305	3.8720962	3.4766713	3.2727721
TCGA-EW-A1PE	320	0	2.4961264	3.307177	5.7704588	2.0682382	2.5602142	4.4644277	5.7437785	1.9211424	5.1474162	4.7869428	3.2538285	5.3779098	3.4044207	2.58056	1.9477842	4.5373316	4.9576324	3.8375989	7.0917181	5.881852	2.083613	1.9216676	4.2950219	2.7761274	4.2991683	2.6707204	1.6306794	7.0044286	2.7946196	2.48923	5.7900223	4.7903625	1.3309673	5.7543673	5.2244246	2.8478419	2.9852374	2.9899057	2.5457409	4.9155388	1.1552095	1.5943236	2.8490553	6.0198584	4.0196262	2.2735177	3.7763779
TCGA-OL-A66J	1996	0	2.10473525	2.61612937	4.65949123	2.78897106	1.63606279	4.36628165	5.75571099	1.48961214	3.24638812	5.47116195	3.10564802	5.24077095	2.79570499	1.37665989	1.30185904	3.52507472	4.53132959	3.07855239	6.95389555	6.04648394	1.79993147	1.02101114	3.23223789	2.66427833	6.38696547	3.53964681	2.27922343	7.72595103	2.11683131	2.40132951	5.71733101	4.78357204	0.98378453	5.10992176	5.71625809	5.10842093	3.42100564	3.41105479	2.94465837	4.92593024	0.94743417	1.25050565	4.55275052	5.34101581	4.07649288	2.56931626	3.35950582
TCGA-D8-A1XT	506	0	3.00395302	2.69982272	5.28325126	2.44981277	0.5901087	4.44883618	5.39574242	1.13987542	4.60071859	5.44540036	2.9447152	6.9543209	3.65650111	2.71517972	3.04551145	4.69806499	4.74324208	4.084959	6.14093346	6.0932692	1.99803011	1.92639313	4.53721801	3.87627827	4.79364332	1.72499691	1.82125424	6.68920866	3.7841559	1.63567395	7.41728301	5.48366753	2.01738618	5.55496589	4.4940766	3.28630307	3.17911949	3.15733896	3.15089717	5.75412421	2.41355605	3.08853588	2.8736554	5.57753594	4.63735017	3.11947125	2.8833219
TCGA-AR-A5QN	1013	0	2.109737	2.7948632	5.397915	3.5630647	1.47067	4.4908525	5.8198377	3.2561681	3.8591415	4.6671615	2.9887777	4.4948186	2.7832288	1.9694684	1.8362266	3.7518731	4.0380854	3.3376705	7.4703291	5.159799	1.9820056	1.9668122	3.9309975	2.6713179	6.289189	3.2269812	3.3832143	7.0165987	3.0853395	2.6631297	5.4145838	5.0194527	1.3257594	6.3422426	4.0616164	4.3935894	4.0494634	3.3310175	2.7148384	5.3115758	1.2272067	2.6507375	4.4521244	6.0187742	4.146067	2.4616609	3.3034724
TCGA-LL-A50Y	762	0	1.9112882	3.8068089	4.5701271	3.4465039	2.7247473	4.5314614	4.8858749	2.2188098	4.4678668	4.9534945	2.8216656	4.994309	2.1300565	1.1475961	1.6023647	3.2173378	4.6021052	2.5181562	7.1987745	5.468753	1.3542112	1.0739843	3.0375687	1.9439996	3.2427805	3.6963397	2.6077449	6.4965281	2.697921	2.2391396	5.5997381	4.8966001	0.2723585	4.2444115	5.2972746	3.8748782	3.5234877	2.9458348	1.9715502	5.8440842	1.2430085	1.4087624	5.017939	4.7827289	3.6819247	2.4545807	3.580677
TCGA-B6-A0I5	8556	0	1.09110871	2.24278932	4.13384726	2.16659987	2.31967169	3.67594803	4.77633917	4.16523651	2.94358049	4.37463124	2.68185918	3.884612	2.33787081	1.13017122	1.5983691	3.32304321	3.81548842	2.62961473	5.87990374	4.62355182	1.01692227	0.56256938	2.47731313	3.00120813	3.50564308	2.1115651	2.41228945	5.28041958	2.37103113	1.65245865	5.95221693	3.82999839	0.56072917	5.38050479	3.79217791	3.09793526	3.23952992	2.12913416	2.28027478	5.40328151	0.83462026	0.96145523	5.01231343	3.71675704	3.57472934	1.68539029	2.45761203
TCGA-E2-A14Q	1163	0	2.6574256	2.0687913	4.6108427	2.3269841	1.0356483	3.9508576	5.8184403	2.6997457	4.8788805	4.4783637	3.4508428	5.5263247	3.2145823	1.9922923	2.276016	3.6536019	4.8930228	3.5614462	6.7396546	6.1364214	2.2050989	1.1685641	3.9405079	2.6355322	5.0513528	3.3388815	2.4170698	6.8085079	3.1730746	1.5183891	6.2646843	4.8975435	1.5895119	4.9642389	4.8165746	4.3871279	2.1004167	2.8760437	2.4115085	4.7839665	1.615829	1.8436441	6.0370632	5.5210835	4.0567726	2.7597495	3.816329
TCGA-B6-A0X7	1781	1	2.2636822	2.5252829	5.0103584	2.581046	1.1791061	3.7997646	5.0123626	0.9412904	4.5488429	4.4243356	3.3958121	5.8172562	3.7638573	1.9098467	1.3530312	3.7240048	5.8031057	3.5483865	6.7813543	4.1661806	1.9372202	1.3250621	3.4615131	2.4546069	5.630028	3.7471841	2.3043231	6.2868426	2.2140206	1.1505804	5.6509317	4.941853	2.1908836	4.396114	5.4802165	4.0472855	3.1888587	3.1899445	2.632167	3.6824681	1.0527629	0.585721	3.6644271	5.712406	4.1565148	2.9147342	2.7458218
TCGA-AO-A12C	2372	0	2.3239211	2.304807	4.6612761	1.8432452	1.5803977	4.226479	5.5959852	1.680754	4.6838241	4.2941695	2.60979	5.1275482	3.516721	2.2511594	1.2456538	4.4876146	4.2420022	3.7904222	7.0050706	5.1868259	2.3250418	0.5872749	3.6222826	2.331833	4.829761	2.3996293	3.4452368	7.2601922	2.0961132	2.4252179	5.512033	5.1067811	1.6960076	4.6066123	5.9281956	4.2808396	2.802974	3.1002498	3.0970076	4.3030228	0.9064207	1.1216084	3.6032319	5.8929215	4.2139569	2.2731422	3.1286248
TCGA-A2-A0SU	1662	0	2.1197519	2.5038735	6.2068383	1.2443402	1.4714193	4.2945412	5.9537417	0.8984246	4.5409862	4.453386	3.1173809	4.5347814	3.4750054	1.6403937	1.9713372	3.8055406	4.6616486	3.5905826	6.8752428	3.6889236	1.9799279	1.5674481	3.2816399	2.699498	5.3626524	2.6366473	2.3775701	7.5531161	3.106987	1.7002621	6.0030927	5.0044956	1.4645288	4.9453765	5.8629102	3.7454724	2.727975	3.0979897	1.9094453	3.7984337	1.5112921	1.5604567	4.6962527	5.907295	4.6950055	2.9481473	3.4060279
TCGA-AN-A0XN	10	0	2.859785	2.834122	5.08658	1.262142	3.946101	4.807558	4.78169	3.91088	3.941299	4.754188	3.058248	6.520027	3.157143	2.92096	2.310843	5.40804	4.030735	3.985813	6.803303	5.072379	2.310837	1.480913	3.597439	3.912042	5.579776	2.892279	1.623065	6.551473	2.873643	2.678167	5.6581	4.96373	2.525238	5.654149	4.498679	2.719761	3.458311	2.984624	3.431767	5.955506	1.614796	1.815315	2.766589	5.304372	4.183783	2.574378	3.004561
TCGA-AR-A24K	1548	0	2.1224905	1.1965994	5.8220883	1.7300517	2.3536138	3.1128948	5.4603619	0.9960895	4.9838798	4.8692476	3.3183275	5.5738604	3.4756295	2.9093332	2.2409573	3.323715	4.0881279	4.3073286	7.2618766	4.3306926	2.6997907	2.7199641	3.8023283	3.6732649	3.2684679	2.2154511	2.3227401	7.9400374	4.2861396	1.1989268	5.1815569	5.1841616	1.1108605	3.0599429	5.486247	1.698526	2.6926084	3.3759294	2.2094716	4.1230812	2.0476497	3.0542359	1.9360529	5.7429081	4.1136718	2.4372474	2.8434863
TCGA-AC-A3HN	496	0	2.8774859	3.6054289	5.3745979	2.3417543	1.1346518	4.8031754	5.5365858	1.6974978	4.2310288	5.4608532	2.9223723	5.8683658	3.3379425	2.4397831	1.969078	4.5420718	4.6382862	3.9203864	7.3265882	5.8727122	1.9264854	1.6797404	3.2637611	3.0864064	5.8315006	3.5410588	1.8432647	6.8216815	2.7821189	2.3490104	5.7532561	4.9939302	1.819143	5.2901422	5.3544234	4.3511134	3.3428303	3.2267643	3.047694	4.7683101	1.3996063	1.2926268	4.7400292	6.0863345	3.8661732	2.7761374	3.6349635
TCGA-AO-A12G	1639	0	1.56116337	2.19248489	4.70439173	1.8990887	2.21066766	3.7739519	4.67101478	3.68110342	4.83028202	4.18621555	3.52363207	4.56608466	2.25440288	1.19176839	1.45245683	3.35366751	4.84050324	2.76791132	6.6772299	4.93306985	0.88218386	0.90466176	2.7232492	1.65126122	4.32940328	2.66887472	1.45858555	5.17612871	2.60067816	1.00596957	5.11499686	4.81646158	0.81051673	3.88231633	4.28802291	2.62667909	3.26331385	2.04828488	2.63272742	3.89449952	0.7796853	0.63777913	2.19358172	5.38624313	3.41756168	2.44389267	1.80617195
TCGA-C8-A12L	363	0	2.5398483	1.9439522	5.2939737	2.6993992	2.3467346	3.2663999	5.6348422	2.7750845	5.1820993	4.8958939	3.1954972	6.2132095	3.513103	2.1398541	4.034307	3.0793436	4.9966775	3.7988835	7.0162759	4.6875562	2.1310595	1.1545296	4.4904615	3.6287502	4.0902013	1.4548284	2.4213133	7.2072891	4.8787831	0.5324842	6.0703087	5.399416	2.7289598	5.1502889	4.4155605	3.3296757	1.4756308	2.5558046	1.1116049	5.8319974	2.6873778	3.2043978	6.1454222	5.5872534	3.8403196	2.1035507	2.3507059
TCGA-E2-A1B1	2653	0	2.8400508	2.6539137	6.0882288	1.7656907	0.4826762	4.7725397	5.1830449	2.9835074	4.522419	4.8149816	3.3662085	5.6439683	4.0717402	2.6929399	2.4656017	4.6413116	4.6697242	3.9760695	5.6399012	5.6142672	2.1842828	1.726488	4.1468109	3.726854	6.3084381	2.7485685	0.7588035	6.7287806	3.4123457	1.775377	5.8955294	4.7571335	2.48656	5.1008423	5.2560799	3.7191502	2.2895529	3.7437503	3.1920199	4.5228903	1.7852698	2.2155146	3.1993518	6.0016883	4.4041578	3.4893998	3.3936141
TCGA-A1-A0SM	242	0	2.9646953	2.6929951	5.1727935	2.2502228	1.4612936	4.5190051	5.693762	2.1222904	3.9884198	4.8595142	2.9005385	5.7773874	3.0125246	1.8166273	2.4141048	4.526186	5.0015919	3.5401095	7.1323347	5.4065473	1.7123514	1.0027174	3.439948	4.1158238	4.4843857	2.786445	2.3985685	8.400188	3.4078322	1.9035661	6.2594558	4.6084176	1.3532139	6.0545039	5.720161	2.829329	2.8575498	2.8935923	3.267784	4.9556824	1.7979511	1.6442378	1.801441	5.5021146	3.9820603	2.3527168	2.7279493
TCGA-AN-A0XV	162	0	2.1983974	2.2167432	5.518105	1.3834174	3.2037791	3.8424327	4.9283886	0.7662431	4.545595	4.7448976	3.4116681	4.1622755	3.0443377	2.4966228	2.3724863	3.784238	4.3840796	3.9845465	7.3752019	6.0153425	1.972548	1.5221573	3.9514508	2.7710235	5.9977332	3.0508565	1.1567696	6.9024832	3.3026228	2.2548781	5.2412253	4.5344359	1.6548434	4.8854098	5.2307559	3.7942541	2.4514348	3.1020044	2.3723235	4.589629	1.864379	2.1307572	2.9138425	5.6709258	4.0664177	3.2621838	3.0627082
TCGA-BH-A1EV	365	1	3.1848994	2.0389496	5.6197506	2.7785045	1.9842434	4.00111	6.0700217	5.4905899	4.3274507	4.51372	2.9436085	5.3511158	3.8160807	2.7231321	2.412453	4.1016176	4.5953435	3.5445185	6.7727457	5.6295455	1.3206224	2.2547356	3.5152474	2.5824569	3.8690917	2.2848332	1.61134	5.6962247	3.666315	1.5857017	5.9645578	5.0718516	1.258798	5.16268	4.2981269	3.3313503	2.8879432	2.5592092	3.0538266	4.0565844	1.3029596	2.2636516	6.0805064	5.9326786	4.5011396	2.3459631	3.2706061
TCGA-E2-A15C	694	0	2.3924683	2.0952721	5.082843	2.8371874	0.3429474	3.7930181	5.5289978	4.3731885	4.529679	4.370911	3.146081	4.6655042	3.6980391	2.617791	1.7139525	4.0626239	4.0231983	3.8501692	7.8390887	4.9970335	2.7215145	1.4817985	3.2840099	2.2915261	4.6878909	3.1523149	2.2644296	5.9990247	1.9949379	1.8256885	5.3127744	4.807418	2.6733359	5.7239466	3.7813698	3.8832173	2.9922923	3.446177	3.4272246	4.9354607	0.9334052	1.4448105	3.5818133	5.8694471	4.5113523	2.2793177	3.4789388
TCGA-A8-A06T	1614	0	3.062529	2.0761595	6.5896719	2.8536942	2.397166	3.8155214	5.5703861	6.8764581	3.8382395	5.1809325	4.6483156	3.3365365	3.5138568	1.6479653	2.2245662	3.5499161	4.8077745	4.2711568	7.0080268	4.9419486	2.2191411	2.2115259	3.721888	1.9889177	4.0441386	2.6779768	2.0354275	6.885633	3.1762759	0.8313198	6.046031	5.0007872	1.0372978	4.5517104	4.8123785	3.4299882	2.3571232	3.2721934	2.6577291	4.2228681	0.9787849	1.7984235	2.2363638	5.9163772	4.1161748	2.4154201	3.5418279
TCGA-D8-A27W	373	0	2.12334384	2.2873278	6.64521633	2.42335525	0.05678992	4.99108154	5.48985144	1.6638888	4.35517446	4.52190503	2.24992126	5.90440363	3.63522672	2.04164808	3.93190158	3.69690507	4.79499379	2.02183467	6.79585327	5.47797624	1.70247384	2.48210093	4.15545239	1.72380237	4.52311964	2.49511408	2.35764157	7.80932594	3.55623948	1.34088793	5.21669929	5.44338744	1.19690002	6.03676971	5.28605921	2.30218362	2.63190153	3.23434498	2.42633316	4.0153027	2.12946443	2.27702347	5.01517091	6.18412419	4.71706138	2.297681	2.88554722
TCGA-A2-A0CL	3015	0	2.9920404	3.6722801	5.1921714	2.5156696	0.3138339	4.7802129	5.2728992	0.4560496	4.5902177	5.5256738	3.1910759	4.691866	3.6114888	3.0959123	3.9376408	4.8420385	4.3849268	3.7096143	6.2604043	5.1512587	2.0880999	2.323909	3.9009701	2.7958651	5.0951877	3.5613788	2.4054522	6.3046926	6.6990619	2.3862136	5.483755	5.1559252	1.9261915	5.2895656	5.4597314	3.4773504	3.2300862	2.8455179	2.4941299	5.2032489	2.7811082	2.115787	2.816358	5.6651034	4.5838354	2.8041856	3.6248902
TCGA-C8-A1HL	317	0	2.0935147	2.6472928	4.5966168	1.6157985	0.5877755	4.5866677	5.3302938	0.6642177	4.0214724	4.8614642	2.9522214	3.4585171	3.3174708	1.7347182	3.4697165	3.6601336	4.6198985	2.738843	5.4160933	6.6210264	1.5636282	1.3278157	3.7388481	2.06916	5.3303188	1.2795252	1.5858335	6.3870657	4.6206251	2.2368884	6.5581018	4.5367321	1.3884164	4.7664619	4.6605982	2.6677078	2.3568307	2.9998178	2.7402237	4.2261982	2.8379681	2.0259728	5.2145046	4.9375182	3.9783563	2.684686	3.9729601
TCGA-E9-A1RI	1449	0	2.6124309	2.4606267	5.7064116	1.5031316	0.6161449	4.7314546	4.7915752	4.1865593	5.2817661	4.6255217	2.9118232	5.4728316	3.720707	2.7283697	1.9417089	4.7135176	5.5329834	3.6257004	7.0931226	5.3945735	2.0677878	2.10493	3.7089151	3.2350794	5.056808	2.2721574	1.5186913	6.7189994	2.5358002	1.5401085	5.9702283	5.0716066	1.9281217	4.6513912	5.79343	3.9125103	3.0331423	3.5658398	3.6409767	4.0948589	0.7382732	1.6437762	2.9250164	5.7322355	4.255321	2.8468978	2.652448
TCGA-A7-A6VV	313	0	2.5237095	3.0433622	5.0691088	4.0629539	0.6853714	4.8476646	6.0947289	1.652249	1.9865798	5.5149356	3.233579	5.1374403	3.3119822	1.9051888	3.6036137	4.4756871	4.0149529	4.300359	6.1900658	4.619672	1.5704248	1.7785103	3.6807983	5.4654904	5.0360436	2.7410873	1.5227832	5.3383581	3.9664758	3.3411448	6.9358079	5.3390485	3.1372324	6.4716755	4.8863728	3.9267235	6.938541	2.8583506	4.2193012	6.3602721	2.5421167	2.7608677	3.8338825	5.648212	4.3256415	3.2286732	4.0454426
TCGA-E9-A54X	727	0	2.09621689	1.17703422	4.93762408	2.86717036	2.59108282	3.73789467	5.63772552	0.12041623	4.38279274	4.66503396	3.03419373	6.77729228	2.86931244	2.10068717	2.36244376	1.32370305	4.71685781	4.06899768	6.46547432	6.15634675	2.2942086	1.38173609	4.0162636	4.16617049	1.71506499	2.69282238	2.44798299	7.75858792	3.58085087	1.58654309	5.82858372	4.78544273	1.90472492	6.66103403	6.30086805	2.99215669	3.78412451	3.20563401	0.89743315	4.82551341	1.66343434	1.94922966	4.52114252	5.3266067	4.16327927	2.68402856	3.32139857
TCGA-XX-A89A	488	0	2.375577	3.170336	4.756234	2.786882	2.54712	5.051701	5.664903	2.011518	3.898465	5.713551	2.599849	5.331101	3.416638	2.176519	1.805293	4.274922	4.565576	4.027365	6.042773	5.657607	1.973459	1.131547	3.323705	2.775593	6.194081	3.150191	1.623393	6.836081	2.977432	2.311766	6.139367	4.926476	1.607437	5.22041	5.240423	4.212038	3.851172	3.087201	3.504238	5.798586	1.091814	1.309276	2.873288	5.475298	3.856817	2.770696	3.610686
TCGA-A7-A4SE	644	0	2.3779772	2.6006985	5.1382303	2.8325804	1.7816981	5.2678533	5.2154492	1.885013	1.6001664	6.8979437	2.9130772	4.2989492	3.4095515	2.0192665	4.1096552	4.2912618	4.0649633	3.9698354	6.622206	4.3242303	1.8247155	1.1146866	3.7230759	4.3009313	5.7962863	3.1262062	1.7857679	6.7408794	3.8104294	2.8186813	6.3452766	5.6399658	4.2297228	5.3688481	4.6691629	4.5133054	6.3453063	2.7979047	5.5550276	6.5202366	3.1848603	2.7309531	4.1346084	5.6843968	3.9173866	3.0317384	3.1211285
TCGA-BH-A28Q	1119	0	2.8240749	2.3906981	5.8414224	2.1936813	4.5751473	4.1548006	5.4411742	6.7311544	5.3411868	4.8552179	2.6109365	6.2795382	3.7365899	2.7286185	1.6503455	4.0229002	4.3956121	4.1382158	7.2501996	5.4204515	2.3166876	1.7008258	3.3699304	3.3622076	4.3174528	3.1604067	1.6084081	7.0748994	2.7894733	1.4669851	6.0732862	5.32962	1.472276	5.1426593	5.996888	3.932179	2.0808103	3.5265539	2.3554008	4.90468	0.5186637	1.4786273	1.7461854	6.1477297	4.6033904	2.9238291	2.8148632
TCGA-AC-A3W6	0	0	2.2897324	3.7774866	4.4526705	3.2450329	1.5598565	5.1352279	6.0298664	1.3429198	4.5759308	5.8458262	2.7820845	3.9358157	2.9422163	2.0346914	1.7054928	4.4349124	5.4192915	3.0477922	6.5730772	4.8582775	1.4714324	0.9911973	3.2364659	2.4965069	5.3516884	3.7941154	2.4075956	6.1352028	3.0063898	1.5628733	5.8458749	5.0834634	1.5564071	5.2331601	4.9428863	4.8610276	3.3597822	2.9887639	3.089167	4.6275484	1.3768251	1.9069555	5.0074581	5.3653088	3.6503457	2.8984984	3.0212675
TCGA-AC-A7VC	1	0	2.1580295	3.45170778	4.53102014	3.4822281	1.48062015	5.41833266	5.04513916	0.18231685	1.10853391	4.97088475	2.23151165	4.49104089	2.40073344	1.62697786	2.59523104	3.11039197	3.61161256	3.77443905	5.05871313	5.16871632	1.16712628	1.50244023	3.30885157	3.27305506	5.6322889	1.60692972	1.82340584	4.62011419	3.05618248	2.6636108	5.5227905	5.67972201	2.46558999	4.97004271	3.58144804	3.19125453	6.19585589	2.1379229	2.03861068	4.30235999	2.08268713	2.77906963	8.24123787	4.68627718	3.64323732	3.08917633	2.52704487
TCGA-E2-A15S	428	0	2.2544304	1.5929408	5.0165587	2.9250799	0	3.8058665	5.07946	0.1710712	3.2013598	4.4797517	2.1873247	4.2813825	3.4454195	1.9189489	4.2224243	2.4195059	3.5545039	2.0386962	6.7974078	5.6770213	3.426765	2.6143481	3.5335411	3.8580812	4.2785578	3.9424586	3.80341	7.9485543	4.8175673	0.4921798	5.4923666	5.5820487	0.6002052	5.3969773	5.8864343	3.6015775	2.8746895	3.2271323	1.5356349	4.3044642	2.7192756	1.9935632	2.2884682	6.4548318	1.7615436	2.9674573	3.5489084
TCGA-EW-A1J5	477	0	2.8488651	3.0519773	5.5016358	2.3119827	2.2125736	4.5977257	5.6676633	3.6664937	4.8205172	5.0638269	2.6177495	4.4152893	3.8457717	2.5439399	3.2103183	4.3766091	4.7760283	4.1240102	7.3800507	5.2796904	2.521387	2.559721	3.6783712	2.1444882	4.3609871	3.34297	2.2787099	8.2073746	3.6899897	3.727953	5.0458194	5.0641387	1.7285379	5.0942549	5.7694167	3.5886666	2.7224561	3.4384261	2.7078366	4.6627981	1.8166754	1.5579889	3.4779523	5.9728358	4.5640307	2.4400975	3.9952888
TCGA-OL-A6VR	1220	0	1.96587484	2.16607106	5.28928147	3.80327428	3.84738665	3.60627526	5.73892847	5.90339729	4.68574316	5.14620107	2.15489403	6.63991521	2.91497794	1.94877932	1.71577795	2.69787606	4.77733565	4.02716785	7.00986983	5.65802937	2.4504639	1.24891339	3.9847199	3.53834182	4.71702812	3.97793833	1.98280352	6.65038761	2.21034087	3.14659088	5.11513981	5.22390201	0.88791788	5.53246701	2.96906276	3.76892068	2.85059881	3.37857959	1.29826071	4.47505149	0.8782678	1.51615093	5.43992093	5.77356932	3.98161267	2.48301945	3.42667495
TCGA-AQ-A04J	819	0	2.4723245	2.8676307	4.7048628	2.0026683	1.3852515	4.411583	4.7158798	1.509123	2.0697049	4.8576925	3.4647345	4.632407	3.6660552	2.2571685	2.4491789	3.9074973	3.7543881	3.8257674	5.552568	4.14308	1.931541	0.5630687	4.0190847	3.7424432	4.9630157	2.5977896	1.6128943	4.6643885	3.2475111	2.8719381	6.4975276	4.85043	2.3007525	4.9749692	5.0140339	2.5083432	5.1237551	2.9143973	2.9970014	5.2334506	2.3708055	2.5736328	2.4603755	5.2221438	4.2369733	2.8641992	2.8510717
TCGA-D8-A27E	530	0	3.034038	2.6046441	5.7399621	1.8752348	0.7882968	3.5248248	5.5056122	0.4748196	4.5148682	4.5061145	3.0049363	5.7982036	3.1902455	2.5083293	0.7047841	3.4790757	4.6255499	4.0643049	7.4042426	5.5891659	2.025742	1.2843577	3.7941765	2.3348737	3.9434199	3.7055672	1.5939129	7.7063022	1.195477	2.4745691	5.1283377	4.7838282	3.230829	3.9863701	5.8494662	2.012834	3.6695524	3.2371147	3.3246347	3.9728227	0.2059447	0.572402	4.5100841	6.1269539	3.9844131	2.4867983	2.6578453
TCGA-AO-A0JD	2190	0	2.9955521	2.0351168	5.302441	1.0551312	3.6088688	4.0656205	6.1135219	1.4003201	4.4245497	4.3384616	3.553931	5.7582344	3.6802041	1.8453617	3.7570274	2.8675203	3.5226076	4.0484181	7.1664619	5.2288759	2.05159	1.8646463	3.9353751	2.8913871	3.8064342	1.4967479	3.3324162	7.0313267	4.6536963	1.2473146	5.624545	5.6149747	1.3466371	4.1352485	5.0957251	2.2003896	3.9710786	3.1264156	2.1141626	4.0615049	2.5248665	2.5318433	3.8642554	5.9059775	4.7945702	2.7072382	1.9731977
TCGA-A7-A6VY	266	0	2.66345638	2.61370693	4.61885412	3.80288157	1.34882467	3.92816284	4.89911814	1.2973358	0.55480325	6.90263623	3.39370739	4.68108619	3.05922207	1.30631428	3.3591308	3.88295173	4.00688343	2.72889914	5.65817293	4.2988401	1.52912518	0.0625917	3.98676636	3.76425308	4.67206953	1.9571441	2.64628611	5.47429131	3.98618482	2.32752756	6.55886617	5.30145151	2.25839174	5.7762264	4.2650469	4.99578304	5.76841064	2.50070705	2.6958334	6.46188827	3.09040296	2.3934715	1.37732107	4.87717933	4.03071599	2.14223962	2.76939173
TCGA-B6-A0IN	2573	1	0.9117053	2.5539863	4.5524031	2.3221204	0.9821677	4.3462248	4.336064	1.1270083	3.0557168	3.9366076	2.5398791	3.2480693	2.3376861	0.8847025	1.321142	2.8657023	3.3890304	1.8276059	5.8413917	5.0024606	1.4311814	0.8369733	2.7449367	2.1649284	4.9794228	2.0471004	1.9135297	4.3874902	2.125413	1.1797369	5.1254217	3.8488728	0.6721604	5.1088103	3.1485463	2.6577628	2.5656603	1.8685367	2.2338238	3.1417767	1.1399922	0.7860607	1.5483769	4.2853897	3.1872117	1.7079451	2.151743
TCGA-A8-A07W	304	0	2.9408472	2.8307464	6.1988546	3.6174969	3.898799	4.5120131	5.1522503	2.4458106	4.0495033	5.3687687	2.3385896	3.6864265	3.571613	2.1667197	3.8826722	4.2313381	4.7983096	3.8153331	6.724519	6.4237607	2.264002	3.0071475	4.304593	1.6797464	3.8731338	2.6504155	3.4229378	9.2812286	4.2219463	3.6072932	5.4960038	5.8230692	1.6883203	5.7886877	5.7528838	3.7057909	3.9544909	2.5277291	2.7801759	5.0569302	2.5838084	2.5005137	5.2142427	6.0678044	4.4386187	3.3185094	2.913459
TCGA-A8-A09W	30	0	2.2898874	2.3257662	5.5760388	1.4681455	0.8762462	4.3683746	5.4377711	7.6374596	5.1647502	4.0110612	3.3059257	4.249585	2.833136	1.948036	3.9755062	3.9495509	5.4222764	3.5374042	6.6189712	5.8201605	1.1661667	1.9826582	2.9271411	3.5616701	4.8246171	1.6093838	2.1687802	3.7706611	4.8372019	1.1066329	5.5606274	5.5149427	1.005792	5.5357472	4.2614321	1.7094206	2.9856795	3.0753408	2.6330576	3.3710081	2.6771287	2.7578288	1.7546788	5.5415451	3.6022939	4.0195184	3.2232381
TCGA-AC-A23C	585	0	2.7956041	2.1708648	4.9579273	1.8784501	2.1640927	4.1888562	5.4012558	1.1595577	4.9065484	5.0050205	2.9075448	5.4948805	3.546155	2.7346105	1.6644586	3.9931607	3.6235426	3.4051011	6.1819478	5.4910495	2.3870838	1.4915465	4.0034672	2.9727581	4.694251	2.7463857	2.1279074	6.397528	2.4770099	2.1312895	6.4234799	4.9006245	1.62587	4.3185729	4.9288714	2.2560249	2.9902453	3.2725648	3.4925604	4.9169486	1.4198781	1.6774958	3.7449464	5.8996411	4.3505549	2.9598082	2.546812
TCGA-E9-A1RH	1417	0	3.2667003	0.8813627	5.5258355	1.1337641	0.5251055	2.9014035	5.0269147	7.1327375	4.7180593	4.6399186	3.4144448	6.5871207	2.6621971	2.4949603	4.1841033	3.6381276	3.9401893	3.8900112	7.0456208	4.8195872	1.8883454	2.4076475	3.722157	2.5620426	4.9750376	2.0621448	2.1863325	5.3658602	5.8026761	1.5802089	5.9395323	5.2864375	0.9790916	4.453157	4.1655388	2.2629036	3.7245798	3.1962095	3.7423043	4.9035411	4.0242347	2.8293709	4.1035083	5.7280537	3.7206289	3.0578707	2.565775
TCGA-AO-A12A	3112	0	2.5333604	2.7020066	5.1306253	2.291177	3.307227	4.4091157	5.3480447	2.0297275	4.5584458	5.0339558	3.4876164	5.1609599	3.6436712	2.5958633	1.9628547	4.3202921	4.7196658	3.8768003	7.1159426	5.0094488	2.1515444	1.6813173	3.8444675	3.3139352	5.5945701	3.1528873	1.9184162	7.0434014	3.664233	1.7352054	6.1554909	5.0169036	2.0149539	6.0030831	5.1957549	4.0569842	2.5763406	3.3926612	2.8687722	4.9911105	1.4466885	2.1555923	4.7185648	5.5659356	4.2867871	3.1754039	3.7234017
TCGA-BH-A0B0	2477	0	2.4769964	2.842478	4.8413971	2.128993	0.7528203	4.6148648	5.6310399	1.1799327	4.973515	4.7420206	2.6064419	5.2414046	3.6647134	1.9408808	1.7923242	4.3303813	4.3820436	4.0251259	6.1983915	5.1014291	1.454109	0.7511913	3.4690427	2.9332447	6.247244	2.9680812	1.7125016	6.3897252	2.9957414	0.9496771	5.467977	4.979149	1.9188992	4.5844804	4.4056747	4.2700556	3.805954	2.6213731	3.0510815	4.3539071	0.9043891	1.2385243	4.6635463	5.5348915	4.0519298	3.156257	2.7013869
TCGA-A7-A3J0	313	0	2.5515488	2.6857516	6.4822803	2.6017436	2.0872822	3.6867746	5.7635915	0.2385225	4.4039223	5.066555	2.7908338	5.9307935	3.2173958	2.6818401	2.1486267	2.8281351	3.705677	3.7513306	6.2426862	5.3739719	1.7266729	2.0525889	3.9054438	3.9513726	3.7109851	3.6757454	2.0275465	6.70507	3.05111	3.4720426	4.9506517	4.8668959	2.6474494	4.9460653	4.9693093	2.4708832	2.8619484	2.9656964	1.5791601	4.9505108	1.871893	1.5673315	4.8195305	5.5871428	3.9377381	2.5347567	3.3344539
TCGA-BH-A1FU	1688	1	2.7619797	2.8896059	5.2548352	2.575625	3.2378793	4.3626405	5.9246407	1.6956985	5.1309634	5.0291391	3.2017929	6.3144143	3.4493673	2.6974141	2.645967	4.2880817	4.2933035	3.9870563	6.1454919	5.1346158	1.8767903	1.3051455	4.1081599	3.6262527	5.1731052	2.9102428	1.6408681	5.9320133	3.6732528	1.1635346	6.1674419	5.2384651	1.9701509	5.1325586	4.3423783	3.6057854	3.1864232	3.2037183	3.8343973	5.5786279	2.0575822	2.8119853	5.3344211	5.7486129	4.3755334	2.6524454	2.17891
TCGA-E2-A576	1043	0	1.46955856	2.57377908	4.3049296	4.69039807	1.32296523	3.80965527	4.94117378	0.41971498	3.7704957	4.89589387	2.5697264	3.69567846	2.74553145	0.6733469	2.40703569	2.86684401	3.47785179	2.54905975	5.07287318	6.18619903	1.8463039	1.62632696	3.05374076	1.85417979	3.8161988	2.52212712	2.33546478	6.27573249	3.51713196	1.21068385	4.9794255	4.74420241	1.2338503	4.17517891	5.09731196	3.49113355	2.99422129	2.476216	1.78195482	5.12717006	2.04851468	1.4473644	5.86179108	4.70319791	3.59354024	2.69336515	2.95720575
TCGA-E2-A1IG	2140	0	2.1433424	2.6709267	5.9604168	2.4027249	1.0627272	4.3066601	5.2110344	2.2181501	2.3724297	4.7983343	2.7507007	5.1976659	3.1911636	1.8108763	2.0609448	4.5515799	4.6470486	4.8773497	7.7098021	5.9436068	2.1001422	2.1872972	4.1905489	2.5391672	5.058171	2.8111144	2.1921322	8.6613974	2.5296409	2.4275149	5.5826894	4.9132937	1.5818438	5.204941	5.6212954	4.1000177	3.0059951	2.8946981	3.4289997	4.7119997	1.668343	1.3378604	4.2706044	5.4989385	4.2192221	1.9982088	2.8147574
TCGA-AO-A0J6	1140	0	2.51016881	2.56084752	5.30468793	1.54808362	0.53168112	5.10811397	4.3641445	0	0.37083093	4.85821315	2.2974209	4.84559047	3.15967793	1.77159988	3.6806345	2.48463126	4.54076128	3.68953978	7.0521478	4.94198434	1.71930255	2.23043394	4.24477477	4.68186423	3.31813383	2.71785268	1.81396158	5.63414771	3.82233564	3.17934925	6.58614774	5.4853688	2.36818641	4.23092301	3.82234613	1.92569446	1.2701375	2.07590501	0.31835152	6.61893729	3.60060547	2.35695443	2.6742722	5.37759224	4.13062275	3.68140773	2.5368045
TCGA-E2-A10A	1229	0	2.6445363	2.5968213	5.9813315	2.1758366	3.6272385	3.9138825	5.8362592	1.0231871	4.1349032	5.2412644	3.4003703	6.1696341	3.7462613	2.1120898	3.032784	4.0861126	5.1793907	4.7075099	7.6697135	6.3037373	2.6560099	2.5159117	4.3299447	2.8676704	3.6722342	2.7085076	1.6708657	8.1338354	4.4677518	3.0569157	6.1571096	5.0157071	1.4701928	6.697158	5.4962711	1.9061597	2.9166885	3.5123057	2.8794901	4.5094582	2.0688932	2.1653379	1.7327863	6.1099616	4.3794538	2.9805955	3.6310096
TCGA-E9-A1RF	200	0	2.3073637	2.7203143	5.0616849	1.5023878	2.6257268	4.4199461	5.3185811	1.8129415	3.7135747	4.8270233	3.0228409	4.4962228	2.883292	1.5559228	2.8222397	4.1163371	3.5004609	3.5935557	6.9182303	5.132418	2.2767244	0.9221737	3.611947	2.504053	4.1460591	2.6265295	4.2060645	5.4307184	2.1821221	1.8572918	5.4951626	4.8307596	1.3098975	4.6673486	4.1285245	2.8351739	2.9560824	2.3774625	2.6124085	4.8201795	2.2546494	0.7387765	3.1417076	5.3979441	4.3932504	2.084623	3.1299521
TCGA-A8-A09K	912	0	2.4535962	1.8336863	5.1000911	2.6792735	0.0615879	3.3702469	5.1465382	0.3795727	3.3414814	5.3537054	2.3783039	5.1209593	3.4379927	2.2079003	2.3031943	2.4614018	3.9329206	4.3589639	8.1501255	4.64233	3.4300487	1.5751981	3.4731002	1.7224526	3.1411387	3.3208059	2.8843502	6.74203	2.9042124	2.8668417	4.2484384	4.934163	1.0534593	3.9566927	4.5081715	1.6628019	2.9246029	2.7085557	2.2003203	4.1734171	1.2589223	1.3541715	4.7835035	5.6230741	4.6663042	1.881668	2.8498245
TCGA-AR-A24N	3035	0	2.7213449	1.6563677	5.4827829	2.4890736	5.1844037	3.7792764	5.301798	4.6940945	5.2459158	4.812592	3.0239128	4.908693	3.2328622	2.7506456	2.24323	4.1405182	4.3931727	4.4123656	7.392307	6.6272094	1.9295064	2.6854093	3.7145108	3.7166929	4.0634541	2.5437685	2.7009698	7.3479994	4.0059648	2.2886634	5.3251072	5.0998002	1.3135608	6.1783514	4.9726141	2.4901718	3.0153315	3.2941951	2.8175554	4.9341566	1.6255323	2.605942	2.9188619	5.8648747	4.1038358	3.3869754	3.67698
TCGA-S3-AA14	529	0	2.4360892	2.2978942	5.959724	2.3386682	0.9541834	4.2401799	5.9245112	8.2699404	5.2152754	4.4580615	2.2315264	5.65722	2.9566878	2.3014821	1.9175288	4.058419	4.9151218	4.4061359	6.2522278	5.4092444	1.8737152	1.1736577	3.636532	2.9354991	4.4181569	3.2516917	1.1672755	6.6941727	3.2704778	0.8788306	5.065221	5.0480667	1.7334586	5.6497588	5.1448391	4.3721247	2.3066538	2.5348078	2.8757776	3.9627174	1.5952007	1.7724814	2.7621629	5.5526939	3.776795	2.9514895	3.5710897
TCGA-E2-A1B5	984	0	2.5266624	3.1550152	3.9144821	1.5917785	1.1067486	4.5191551	4.633344	0.3366414	3.7191811	4.5536025	3.1326176	3.7551734	3.1254735	2.3224862	1.5401069	3.0253476	3.8928537	3.4731618	6.1678385	5.6075653	1.101166	0.4545706	3.6892969	3.234651	5.6762216	3.3487403	1.4545212	4.9234575	2.1207196	2.3433044	5.2018831	4.4302244	1.493214	4.5810361	4.8378362	3.3566786	2.6418813	3.5836015	2.3310133	4.7749368	0.9498155	1.0086813	5.2167772	5.0048507	3.6685606	2.922321	3.0491644
TCGA-B6-A0WT	5739	0	2.59863	2.1405226	5.9748278	2.1874363	1.4498558	3.9374165	5.6655198	4.5160823	4.4897633	5.0007514	3.390592	5.6613186	3.7676031	2.1898422	2.3191841	4.1080929	3.9941414	3.3235551	6.956727	5.7166137	2.357906	2.4938212	4.598764	2.9342659	4.6363943	2.7986509	2.2223569	7.1643767	3.2939533	1.8615526	5.560168	4.9263102	1.5104688	5.1206071	4.9869706	3.1348437	3.4239282	3.3921645	3.3945163	4.1758377	1.6665505	1.7389586	4.7313913	6.0806705	3.7658765	2.1492021	3.8452468
TCGA-UL-AAZ6	518	0	1.83048853	1.89142884	4.12661689	3.34918741	1.56720858	3.50798275	4.98657465	0.44935688	3.59103229	5.25851755	2.56822717	3.75195088	2.90618176	1.27141068	3.1598435	3.60322213	4.70525837	1.37149772	5.4528346	6.21386794	1.14566691	0.94945617	3.62608015	1.42635786	3.98700773	2.21728047	2.30047158	6.01951511	3.06030853	2.55978551	5.15839003	5.16522163	1.08104986	4.71175594	4.55526494	4.0476787	2.89214858	2.03230539	1.10500657	4.69262396	2.00332961	1.41498598	4.69597954	4.7694341	3.91205018	1.67044274	2.33730181
TCGA-OL-A5DA	1783	0	2.2093492	2.5729814	5.1652516	3.1257984	3.3362678	4.1356232	5.2785349	3.0381994	4.8718726	4.3382973	4.7424196	5.7751587	3.4509739	1.8651015	1.5825177	3.712408	5.4766777	3.4530957	7.7838433	5.0715798	2.0644887	1.3269887	3.5701177	3.2413588	4.0572467	3.3546193	2.5988828	7.2761003	2.51304	0.9585302	6.1457566	4.9573384	1.4065777	5.4445493	5.588353	4.5397283	4.4550436	3.2493043	3.2636142	4.3106805	1.1446945	0.7378326	3.0916842	5.236942	4.1515528	1.6726021	3.0695522
TCGA-E9-A1NF	1072	1	2.2477151	3.0165871	4.5975435	2.140329	2.9969659	5.0232359	5.4869763	3.2203146	4.7538408	5.2450978	2.8258564	5.0791304	3.1162744	2.0079195	2.032037	4.8154578	4.5002634	3.644152	6.2101317	5.3020469	1.3166512	0.938502	3.5705971	2.6397393	5.7130687	1.7688928	1.5165689	5.4581149	2.7693047	2.4491158	6.2031421	4.856754	1.803288	4.7781095	4.0987097	3.5498069	3.3027591	2.8609649	3.0414131	4.4602375	1.2917413	1.3790149	5.0124253	5.2935266	3.8985884	2.3907924	2.5579252
TCGA-AN-A0FL	231	0	1.21736058	1.448332984	3.995256346	2.777557813	1.923993717	2.855264447	5.509588032	0.07267451	2.45841964	4.15790153	4.053466287	4.27645356	2.5032896	1.338325801	2.048713966	2.283605055	5.082674401	3.126722778	4.682250642	3.320538651	0.838071528	0	3.333874168	2.954770531	3.519595554	2.475710169	0.992008721	4.203798951	2.958899948	3.492368399	6.096499009	4.421743643	2.299231313	3.517275109	2.990837048	3.474698791	3.18207568	1.85288135	1.399971602	5.439863462	1.031744023	1.720290185	6.600600134	4.203189614	3.472366147	2.489515825	1.699850754
TCGA-A8-A08T	3409	1	2.0020027	2.2604049	5.2682343	1.1433291	1.7764801	4.0015628	5.5230185	1.8868819	3.8117905	4.8044749	3.0370336	5.1929849	3.5122988	2.4247699	1.8571211	3.9637663	4.1009328	3.0250884	6.523943	4.6820197	2.3131618	1.4612051	3.421751	2.5912286	4.2685239	3.2180576	2.5609992	7.0266717	2.5805522	3.194639	5.2765152	4.8481126	2.217444	4.3405295	5.4946725	4.0380146	3.0714105	3.3295245	3.0278819	4.0882921	1.1782334	1.5838565	4.9952641	5.742128	4.1275247	3.3608075	2.6333733
TCGA-AO-A0JG	798	0	2.9479962	2.9902813	5.60557	1.7746974	0.6995969	4.4296056	5.5614151	1.3831914	4.9528149	4.7152652	2.8892991	3.6576577	3.7594704	2.5130399	1.0305799	3.7948092	6.2428086	4.4484147	7.6653497	5.5732867	2.6307961	0.7622831	4.0143885	2.0946416	5.6518608	3.0124927	1.8476535	7.9143597	1.4111446	1.8650572	5.8184728	4.6387873	1.9297449	4.0633055	6.0129513	3.5115556	2.6344043	3.7733336	3.2198758	3.5875116	0.349969	1.6727601	3.6164407	6.134908	4.4292552	2.2739071	2.7765889
TCGA-A2-A0SW	1365	1	1.709431	2.4520922	4.1859149	2.2127498	1.4336965	4.2445511	5.136969	0.9942665	3.6371544	4.2518855	2.7838638	2.6792937	2.5105801	1.8279565	3.1429921	3.2527299	3.7755036	2.6621083	5.4284949	5.8289379	1.2065406	0.8424946	3.5944148	1.7708202	3.6471019	1.7196623	1.5572058	4.9380094	3.2235175	1.0820395	4.5002767	4.7089311	1.29517	3.9415194	2.9046312	1.6211372	3.4884035	2.5289677	2.5143509	4.1711223	1.6979511	2.1657428	2.7952838	5.058966	3.5364238	2.1778989	2.0781577
TCGA-PE-A5DE	2645	0	2.3463355	3.9612089	4.9321189	2.2264377	3.0586889	4.7793133	5.5450625	4.6750758	4.2455427	5.3170273	2.5969164	3.6998601	3.2507818	2.4421634	2.1742898	3.9851206	4.2123484	4.0300718	6.4466907	6.3347489	1.5877674	1.3182222	3.3720835	2.8148798	4.5308097	3.370783	1.5380708	6.3455427	2.6766644	1.3906906	6.0298082	4.9075884	1.5262717	5.5889429	5.37412	3.083123	3.5722995	2.9684195	2.8640436	5.8127315	1.4336063	1.7316007	3.7398146	5.4333937	3.8352465	2.528366	3.5238191
TCGA-D8-A27K	1461	0	2.8194628	2.6142602	5.4733396	1.835515	2.7951799	4.2917784	5.4885291	3.9160445	5.1515645	5.1054521	3.1663447	6.0616182	3.6962263	2.9960003	1.6003476	4.1604617	4.3210523	3.8777256	6.4981326	5.4097183	2.4070212	1.9145857	3.5019483	3.2239484	4.4662448	3.233296	1.9709781	6.5829798	3.0428043	2.0107759	5.9147446	5.1253992	2.2451445	5.0621936	5.4355177	3.2081223	2.6350485	3.6123278	3.1676882	4.6192138	0.8725071	1.7563987	3.2101486	5.8846623	4.3084493	3.0171045	2.8700045
TCGA-B6-A0IH	2965	1	2.6580328	3.2056549	4.7318259	2.0690745	3.4220937	4.4716213	4.8745163	1.4401345	3.8507341	4.735018	3.0724156	6.207172	3.6692725	2.5471377	0.6963017	3.9813557	4.3465144	3.797723	6.7225301	4.4949321	2.294953	1.0415983	3.3988512	3.5317774	5.8530935	3.0720191	1.5642355	5.5660649	0.8628847	1.1233671	5.3787488	5.1016331	2.80932	4.8017382	5.4044919	4.5885125	3.0338995	2.9187923	1.9647538	4.592139	0	0.9512447	4.0153397	5.9141857	4.3628345	3.3983507	3.0228548
TCGA-D8-A1XS	496	0	2.693464	2.2326	5.976917	2.5768208	1.8300811	4.5190926	5.2560648	6.6682509	4.6262004	4.8728706	3.3418213	7.1393873	3.6207456	2.3200752	4.0635592	4.2710697	5.8833915	4.1210628	7.2316679	5.204953	2.0308355	3.0682135	3.8790717	3.6590548	4.601092	2.9139934	1.6734972	8.1631483	4.1232994	1.6200704	5.3754755	4.9190251	1.6717596	5.2565654	5.7503059	3.5839647	2.1343945	2.7992384	3.0706713	4.6747251	2.0012163	2.0853589	2.7451821	5.8110092	4.8106992	3.1534672	3.0090102
TCGA-BH-A1ET	2520	1	2.74191737	2.55511723	5.60054318	1.36485571	1.51633797	4.15018602	5.40141299	1.11061534	5.99542015	4.79257878	3.36755873	5.25746342	3.80177885	2.96304036	0.85263743	4.02733261	5.0319807	3.71771653	6.78586501	5.56694676	2.23272152	1.5716428	4.46797917	2.12314849	5.148813	2.2982607	1.3403234	6.65875078	2.0869819	1.91430323	6.36947203	5.04470093	1.59411728	4.30270418	5.21855506	2.69938469	2.31781953	3.65431204	2.8149638	3.80075503	0.60370908	1.21453888	2.09157929	6.09986626	4.27526523	3.02601657	3.37404255
TCGA-B6-A0IP	3926	1	2.3693767	2.6392246	5.316174	2.1457557	1.3776167	4.0859395	5.3947126	1.4890836	5.264891	4.3655625	3.1624736	5.7023653	3.5575047	2.1148636	1.8587581	3.6897915	4.3860152	3.6214421	6.9691848	5.3777072	1.847511	1.863758	3.5767306	2.9110645	4.2841637	3.4418881	2.5764787	7.8681105	3.3905011	1.4655185	5.6186171	5.1210618	0.8628539	5.9632349	5.2776588	3.1535696	2.7796195	3.2660402	2.578569	4.3057	1.7786086	2.2278476	4.2546368	5.5669354	3.9940162	2.3917827	3.2275936
TCGA-AC-A8OS	70	0	2.4554858	2.8386223	4.5408752	2.7676407	0.8456734	4.3978406	5.8491326	2.2997039	4.6793222	5.4735341	2.6544834	4.6100257	3.1933562	2.3960651	1.0413133	3.8287383	3.9507851	3.6472425	6.3222423	5.8461698	2.0808966	0.7964445	3.0021141	2.5228342	5.6932239	3.5931807	1.6884401	6.1548669	2.3280764	1.4663656	5.5957466	4.6153237	2.4247996	4.4572047	4.7454994	3.899447	2.6685034	2.9539221	2.6418012	4.3806891	0.669474	0.8154164	2.598648	5.662011	3.7903416	2.2685989	3.2236658
TCGA-BH-A1FD	1009	1	2.9043093	1.8306852	5.2396902	0.9804484	3.8992764	3.9499578	4.8777374	5.1932899	4.4870386	4.2585347	3.3140566	5.2875734	3.7146951	1.689806	3.1387238	4.1134087	4.9902835	3.8584833	6.657056	6.3008521	2.156748	1.6128991	3.5673922	1.908137	4.1394713	1.7958512	2.8904618	6.9474734	3.877851	2.2896119	6.6138544	5.3537348	1.7972172	4.5266264	5.2377166	1.7593812	4.1209766	3.0666491	3.0444829	4.2885616	2.3321721	2.4857846	1.8209474	6.0239313	3.7944527	2.8609555	2.6227623
TCGA-A7-A0CJ	931	0	2.6057247	1.7631568	4.7369464	2.6433465	2.9087212	2.757073	5.2439347	4.1332227	4.2710007	3.9948356	2.8859165	4.9884095	3.2622816	1.4683843	3.464698	3.1907992	4.6148729	4.0440677	7.6384709	6.4965879	2.5672132	1.5473425	3.4406927	3.4701256	3.9093565	1.6790776	2.571123	6.7715214	2.6065622	2.5748477	5.5703247	5.2952481	0.3527902	4.3308602	5.1279982	3.7859646	2.8172181	3.0459554	1.7599061	5.8868011	2.6214108	2.4980317	5.1526096	5.3517796	4.6418001	2.7254026	3.2916415
TCGA-A8-A094	0	0	2.5676813	2.4876243	5.1988942	2.6267885	0	4.31672	6.4694323	1.5361673	3.5007521	4.6916935	3.7195003	5.4892562	3.4161511	2.3013605	3.6382422	3.7606941	4.2654141	2.5457096	5.5036637	5.5251784	1.2196128	1.4324358	4.1895508	2.8062216	3.995256	1.8274686	1.8633534	5.6142711	4.7115259	0.9781216	6.1122491	5.2542857	2.4879048	4.1551076	4.5098126	1.681987	3.0220254	2.4465226	2.0916473	5.0558028	2.4615179	2.2020888	3.1880266	5.3365265	3.9797182	2.9550052	1.8291863
TCGA-A8-A08F	1004	0	2.7843073	3.176589	5.5578428	2.6617031	2.2137827	5.4341821	5.1236461	1.7912722	2.1202652	4.9899816	3.057765	4.1173527	3.175728	1.917359	3.8853947	4.0406517	4.2569255	3.30184	6.6955765	5.2025756	2.5555434	0.6594593	4.2207285	2.0564254	3.7546626	1.9996446	3.132964	7.6079493	3.9867307	2.6758638	5.4336531	5.3064114	1.2719645	4.661048	4.4527978	1.8698062	3.1476054	2.3284926	1.8010429	4.5008129	2.0913999	2.4958136	1.5964513	5.8686601	4.0151456	2.4645048	3.3185184
TCGA-D8-A146	643	0	2.8498954	2.6006102	5.0734857	1.8386412	2.4758214	4.5393982	6.0204102	2.3308688	5.5037116	5.173374	3.2850517	5.8098992	3.7428969	2.4869942	2.0543365	4.336744	4.7721189	3.5703488	7.0528785	6.1733706	2.362482	1.117965	3.732001	2.8561704	5.3647649	3.1807012	1.998734	6.9134981	2.6843783	1.1258916	5.908745	4.9274705	1.8485133	5.2566384	5.2882346	3.4459198	3.4120066	3.2838327	3.7402943	4.5376783	0.9192366	1.3846295	3.4817199	5.9644927	4.2492343	3.0647651	3.2105496
TCGA-BH-A0HI	620	0	2.5420578	2.952961	5.2357522	1.947531	3.6206057	4.1720018	5.551957	1.0703298	5.0278042	4.0232007	3.4242096	5.2861198	3.2752916	2.1122732	1.6412616	3.8336201	4.7661723	3.8341222	7.4286873	6.5762903	1.6392969	1.5326622	3.2781425	2.5239794	4.675537	2.7543459	1.8956229	6.945633	2.7934043	2.1394148	5.8262343	4.8521504	1.1512916	5.0516958	5.5526964	3.4540655	2.7109302	3.1398925	2.9303199	5.307523	0.8259116	1.2393991	3.9960496	5.691675	4.1042723	2.7335659	3.2350872
TCGA-B6-A0X5	2097	1	2.598954686	1.491295062	5.131387806	2.383863573	0.56288357	3.753137277	5.241525997	0.5631745	3.88946252	4.762354289	3.050369509	6.444385156	3.912583686	2.689072589	3.218255271	2.819991572	4.931680745	3.915699459	5.891947423	6.173207497	1.048689471	2.717169489	3.927162523	3.36277091	3.189785844	3.204662311	1.615799198	6.093725906	4.890076581	2.938778881	5.461479219	5.077718284	1.536216002	5.20891545	1.217026656	2.789254819	1.876029938	3.125539049	1.961399397	3.901973145	2.924615737	3.197816615	5.272194372	5.664079698	3.89747969	3.488852436	4.022727965
TCGA-C8-A12X	385	0	1.81279735	2.50341952	5.59828942	2.05351947	3.0386855	4.02883678	5.16640645	0.83977229	4.34013781	5.12332081	2.26557106	2.34730219	2.96312062	1.74703297	2.03502557	3.88050194	5.62002349	3.87408324	6.6409483	3.70784127	2.14186684	1.97242986	4.11231756	1.17471451	4.60964101	3.27733822	2.59835774	6.75764981	2.63773131	3.68022553	6.16157791	5.08881683	0.62562332	5.2629831	4.47652318	3.22876114	2.85776371	2.9544071	1.58437327	5.196904	1.61688438	2.00066249	5.4261227	5.24763266	4.11901961	2.01791982	3.14097661
TCGA-BH-A0B5	2136	0	2.8523648	2.5042796	5.1559814	2.5813418	1.2612663	4.6088708	5.7196001	2.1283434	5.5780523	4.8666562	2.5814163	5.7116356	4.028466	2.4061754	2.8229419	4.3879928	5.1605112	4.2799516	7.5061122	5.5404145	2.2202834	2.4248888	3.6788419	2.3025994	4.9295142	3.2154073	1.8522587	5.9480076	4.7707116	2.8556468	6.1672344	5.5536292	1.8969745	5.0868007	5.667937	3.4700269	2.7141657	3.2055876	2.8479364	4.5714447	2.5226745	2.4828301	3.8048993	6.1989214	4.4555312	2.4984968	3.4491891
TCGA-BH-A0DZ	495	0	1.8859042	2.4932119	7.0160806	2.2356828	0.3026232	4.51201	5.4592493	3.0276534	4.7000789	3.799134	3.4059238	4.6456088	2.9543615	1.295282	2.9642301	4.4631371	4.7390899	3.2123113	6.938979	6.256481	1.4007493	1.0500241	2.973731	3.1702591	4.5113769	1.6671267	1.7022683	6.2779281	4.3561855	1.3383635	6.065523	5.3748235	1.5281814	5.3323143	4.7946268	3.1160008	2.373997	2.6999959	2.6826052	4.5075977	2.5161021	2.5573241	4.1469547	5.6423806	4.1790661	3.3471176	2.9296886
TCGA-XX-A899	467	0	2.6043857	3.1794533	5.2265051	2.5551358	2.9180272	4.7005601	5.2838657	6.5187593	3.4478227	5.8507541	2.7268491	5.6257136	3.2346251	2.7634253	1.8578639	4.4873075	4.6810615	5.2876669	7.1603826	5.2990535	2.0058695	1.4987505	3.4543432	4.0533271	5.4945515	3.7945619	1.6568427	8.65625	2.6545545	2.6142585	5.8850539	5.0148993	1.9481614	6.068536	5.8236208	4.2846262	3.6238434	3.2334403	3.2884685	5.5669171	0.8225434	1.2487731	3.7141434	5.5967998	3.9822565	3.0670339	3.7068647
TCGA-B6-A1KF	3088	0	2.09322403	1.32861928	5.28888812	1.87745643	5.54442963	4.41455679	4.29848537	0.01667307	1.72696731	4.18251974	3.57171607	5.83591972	3.50786911	1.63305205	3.87224746	2.55158004	4.38263052	2.55250951	5.37373612	5.5991723	1.56113834	1.57119087	4.40127538	4.55596024	5.74862456	0.99827381	1.92599948	5.14100189	4.53833226	1.722285	6.72017499	5.12293439	1.11684492	3.74151435	3.57630945	4.24474351	2.10178485	3.49096885	1.76036129	5.6306222	2.6847758	2.55716905	3.20177844	4.73052398	4.30955725	2.80054793	1.3697536
TCGA-A8-A07F	577	0	2.7745905	2.5057117	6.0507544	2.6246396	1.0067941	4.3963735	5.4111189	5.3298104	6.1116413	4.9692756	3.9365989	6.2820083	4.1121737	3.3075641	2.3117969	4.3637184	5.1912443	3.1730909	5.7996328	6.5442177	2.5441233	2.5297223	3.9773252	2.9877309	4.4190093	2.3927665	2.5581281	6.4231287	3.3935463	0.8122612	5.6913364	5.4596962	3.1631741	5.503897	5.8159758	2.4106087	1.8111738	3.4799589	2.7128714	4.1243174	1.9833913	2.8019213	1.9869112	5.9032173	4.4088591	3.5932453	2.5931174
TCGA-PL-A8LX	5	0	1.2569448	3.3571382	6.517574	2.3693603	1.1734763	5.1491807	5.5367435	0	1.6063465	5.662853	2.7093229	4.4095377	3.3492176	1.5411828	1.0756896	3.0637301	4.2850826	2.4918866	5.1556528	6.1442398	2.1717265	1.1911816	3.8834593	1.4874097	3.9110147	2.9962526	2.8826668	8.2608621	0.8480866	3.3604013	5.6283447	5.2040104	0.7096304	6.0865341	5.266699	2.797882	4.3651015	2.6366383	1.5835646	4.1583172	0.1953906	0.66434	0.8807431	5.3825569	3.6761607	1.4939085	3.7490183
TCGA-AR-A0TV	2288	0	3.0167322	2.6185978	5.4106089	1.6943394	2.6596823	3.9948253	4.6972889	2.0662589	2.000137	4.5799969	3.1570223	4.1373882	3.5605333	1.7494652	3.2307645	3.5500902	3.5561307	3.4588612	6.8449354	5.5562595	2.2773815	2.3500752	3.5124706	3.5039784	3.0362564	3.7372694	2.0401416	8.132392	4.1118112	2.4986108	5.3032886	5.1188838	0.7301199	5.1277565	3.5780199	3.666589	3.5018167	2.8514288	2.2062213	5.4308026	2.3276823	1.6683298	2.0989155	5.1025595	4.1912584	3.389602	2.0902425
TCGA-B6-A0RS	3063	1	1.8288625	2.5353059	5.3960189	2.4723259	3.1206358	4.5050401	4.7946144	4.2151508	4.3754128	4.3327053	2.9188157	4.6506628	2.9272267	2.1104511	2.1603503	3.5636414	3.8878114	3.5004295	7.2998819	5.4384614	1.5760521	1.1104173	4.0366025	3.9026639	4.1788302	2.0933153	1.6975524	6.8138355	4.5071877	2.5214685	6.9574415	5.2779627	1.1678564	4.7255309	4.9166878	3.1707285	3.4635315	2.2489011	2.3699164	5.6389065	1.9603801	2.8396336	2.7556735	4.9446308	3.510294	2.2773923	2.4222917
TCGA-AN-A0FT	214	0	0.89631704	2.53351929	4.99496555	2.20243259	0.02694676	4.06693905	4.99824469	4.892033	2.11899879	4.22387862	2.59636956	4.59665635	2.84618278	0.87422334	3.38144379	3.16233027	3.6165713	2.74386773	5.14685164	5.89134828	0.54768848	0.5165286	2.95371952	1.62149406	4.17589373	1.66534789	1.76822271	4.6999034	2.4841554	3.06305031	5.18742506	3.59848724	0.57938091	4.44184033	3.31794838	2.61581514	1.95971878	2.06559409	1.70817398	5.99750891	0.58542748	0.64782768	6.22244995	3.71199133	3.54421839	1.37850997	1.38863867
TCGA-EW-A1P7	915	0	2.769126	3.3193739	4.6357291	2.2940985	0.9127222	4.833798	4.9372525	1.3834929	2.2096427	5.3251716	3.4291251	4.2617602	3.4657813	2.9299019	1.5420081	3.844496	3.7816718	3.683204	5.922602	4.3890422	1.8588513	1.1220792	3.5834947	3.3114764	5.4978666	3.8336304	1.4311345	7.0171204	1.6722331	1.7002111	6.5099856	4.6419485	2.6706623	5.3949653	5.140993	4.2417457	5.5779318	3.0505227	4.8716735	5.40107	1.1438883	1.5191615	4.4739119	5.2948703	4.0100422	2.9275148	3.2250083
TCGA-BH-A0DQ	98	0	2.35866	2.798251	4.9182424	2.6445272	2.8240528	4.6561191	5.4043975	4.7988453	3.9199698	4.7396888	2.9570792	4.9595732	3.2260745	1.7217642	2.7404599	4.4916351	4.8936715	3.3656019	6.1340307	5.7584209	1.8779294	1.764984	3.2922942	3.1085745	6.3888628	2.7172087	1.6798875	6.3766249	3.4957393	1.7088529	5.8338703	5.1222696	1.6195498	5.9557722	4.4770989	4.0444582	3.1272702	3.1860197	3.3172966	4.6423395	1.4712102	1.3717251	4.9518305	5.3543309	4.2197365	2.2051333	3.0806751
TCGA-A7-A0CE	1074	0	2.4040659	1.759277	5.2600919	1.943078	2.8622595	5.7581265	5.4558481	1.6066273	1.4255043	5.9815856	3.5068979	4.8936946	3.2644052	1.7727902	3.5234842	2.5304922	4.2039974	2.9088062	5.6720592	3.9616435	2.0497267	2.4751201	3.9621991	3.9116381	5.2473803	1.8326321	2.2151267	3.9489222	3.9831695	2.7258561	7.1178573	5.689226	1.9107019	4.7010758	5.1820612	4.7130213	5.4829664	2.1097891	2.3691004	5.3944578	2.2660306	3.0013945	5.6092073	5.3372384	3.9020091	3.2079202	2.3593096
TCGA-AR-A1AJ	2383	0	2.7176355	3.5128414	5.2185688	2.3296984	5.0706312	4.577612	4.9336614	1.4302933	1.551198	6.0989106	3.2287203	4.6954255	3.7541331	2.6959713	3.6999062	4.4229594	3.8168406	3.913463	6.3922351	5.3249644	2.1256044	2.2970093	4.1845484	4.5583696	4.9737438	2.5919063	0.9489606	6.6674068	4.6771309	3.8721431	5.848331	5.0196495	2.8048307	5.2190427	4.353783	3.2209791	5.2535397	3.1085651	2.9890973	6.2494426	3.1306337	2.5916441	1.8405203	5.4842668	4.0675385	2.9603945	3.0635816
TCGA-AO-A03M	1866	0	2.2756736	2.8772555	5.1023381	2.5851128	1.9016747	4.349729	6.1796275	0.9765369	3.8827005	4.668862	3.0776377	4.4944257	3.079014	1.8989901	3.5119768	3.9858655	4.0712634	2.8912622	6.5502002	5.667174	2.2632529	1.4486919	3.9686394	3.3091995	4.8007021	2.4699336	1.7803611	6.2556009	3.5357208	0.8459025	6.2631129	5.2589534	1.6181731	4.8445124	4.5559677	3.7908724	2.9614685	3.0968984	2.2845603	5.5430842	2.018337	2.03394	4.7080295	5.9399815	5.3166783	2.7524147	2.3395113
TCGA-E2-A15E	630	0	2.4631432	2.0541928	5.639584	2.8843305	2.2624866	3.9578197	6.0083597	5.2565759	5.2957244	5.0633151	2.7497329	5.4609887	3.6569132	2.5130746	2.132565	3.4193666	4.4323539	4.6759531	6.7681556	5.7139003	2.2478147	1.4494162	3.69624	2.5668248	3.7482295	3.3223118	2.1893403	6.8243683	2.3217554	2.5959788	5.4732911	5.3525837	1.9823	3.5992473	5.2007923	3.6847504	2.0405808	3.3926275	1.9983782	4.2624607	1.2493891	1.3715054	1.6479345	5.809244	3.7186217	2.5651057	3.0271798
TCGA-E9-A1NG	786	1	2.7528077	2.869719	5.3484448	1.8710941	1.5882611	5.2404367	5.4416539	3.182854	3.9801877	4.8112634	3.1291189	6.0449795	3.2340354	2.3474813	1.5175133	5.3019138	4.7495631	3.6475935	6.7992183	5.7655169	2.0824519	1.6467921	3.6126614	3.3747728	6.1057755	2.6564077	1.3589531	6.9137309	2.3165778	2.0601794	6.2039053	5.0386253	2.1566589	6.197735	5.0574089	3.4572873	3.8510876	3.2366448	4.2562503	5.3632715	0.9906138	1.4329476	2.6244912	5.8631122	4.0971333	2.9466867	3.5705463
TCGA-B6-A40B	3152	0	1.8293505	2.5101804	5.2038031	3.0654467	1.4740162	3.9076264	5.9189399	0.7729429	4.4922628	5.1639748	2.5930941	4.4197513	2.8223818	1.1996017	1.8767277	3.7433994	5.6523496	3.4370243	7.8546943	6.2322708	1.6045095	1.2653286	2.9423981	2.8350944	4.2432144	2.1058765	1.946404	6.5673529	3.3160695	2.671366	5.9966795	5.038374	1.2802465	5.400438	5.9032789	3.2343072	3.1385387	2.6981771	2.2417784	5.4543701	1.4159655	1.2010542	4.4449957	5.7143767	3.7958723	3.1542308	2.6370014
TCGA-JL-A3YW	360	0	2.101761	3.1294636	5.0203423	2.6841991	1.8348759	4.6615848	5.0957932	5.1280089	4.2942393	6.385028	2.6306245	5.4103355	2.3912856	1.4720637	2.7084553	4.3340105	5.922087	3.8951153	6.5783377	5.5763449	1.0557562	1.4867058	3.0437887	3.6837349	4.4505832	2.0913929	1.9187266	5.1131903	2.9785446	2.0100663	5.3552227	5.1823957	1.7652522	5.2437632	4.3068327	4.1858852	5.2330489	3.2190513	3.5297852	6.4118418	2.2882849	2.2279975	4.7434302	5.3299434	3.5163453	2.6492385	2.7282147
TCGA-AC-A2QH	1005	0	2.48877451	0.12405289	4.06129427	1.24378687	0.8216338	2.82201902	3.94508065	0	1.44338951	4.32544774	1.95707415	4.41567068	2.77271462	2.69104689	1.78596141	3.62449994	2.01491166	1.58414633	3.16025307	2.55662801	0.94846538	0.99618041	1.96558064	3.01427611	4.80336451	0.19975625	1.16916333	3.26459489	2.59569194	0.01127643	4.37714767	4.80354631	2.66471371	2.04601625	3.41124025	1.91369999	2.82958789	1.76597118	0.72528251	1.64129137	1.05715907	1.603427	1.87518352	4.77959471	3.3747704	2.34195438	0.15044142
TCGA-E9-A5FK	812	0	1.6430581	3.7366951	3.8970401	2.8756379	1.5350382	4.683713	4.716806	4.6568127	3.7735761	4.8421484	2.8028787	3.5952443	2.494422	1.2638712	1.1233125	3.3012506	3.6263752	2.7800234	5.7481506	5.5347957	0.9146553	0.2131566	3.050609	2.5182859	5.3568478	3.46294	1.9596405	4.6471761	1.0947325	1.2274772	4.9698883	4.5296601	1.3666962	4.5100216	4.8436093	4.1364058	3.137828	2.4443978	1.8641698	5.2384319	0.6150281	0.530616	3.471651	4.161099	3.1103366	2.5461049	2.5175579
TCGA-BH-A42T	320	1	2.1079907	2.8962121	5.3340889	3.2179479	2.4228377	4.6780003	5.1970723	2.1611747	4.1473273	5.3600548	1.9282006	5.4156231	2.5668311	1.4015775	3.4635369	3.6474426	5.854341	4.5868425	6.8854978	5.6434553	1.0594239	2.4995509	3.2206956	3.5483343	4.1925674	2.7447564	2.8999948	7.5061998	4.4295006	4.0035115	6.0131441	5.5016543	0.5486024	5.0567744	6.4270299	3.4943512	4.2007182	2.7699392	1.988355	5.5702335	2.7845694	1.8488826	3.525288	5.3095376	4.1341784	2.0054053	2.2306296
TCGA-AN-A0G0	16	0	2.3360734	2.0115559	5.695113	2.366308	1.59288	4.1993036	6.3664624	1.0853816	2.5694382	5.845659	3.3003857	6.7978884	3.3888089	3.0304615	3.3342329	3.0174289	4.6760512	3.4316775	5.5264203	4.3173692	1.8143982	2.5229032	3.9949312	4.2672137	3.1880311	1.2813843	2.1838147	6.0063141	4.6467859	3.4208717	7.6115669	5.4007442	3.9277625	3.2022122	4.7084677	3.0371976	1.0770188	3.2424766	0.5843	5.4148568	2.7830461	3.9410059	2.7637249	5.217852	4.7887932	3.3706817	2.0367725
TCGA-BH-A0H7	702	0	1.9588887	1.9234342	5.3578207	3.4094232	0.8194517	4.2941226	5.476682	1.8582777	3.3926764	4.1870946	2.7576704	4.0127574	2.9632926	1.5727247	3.2230913	4.2486744	4.1046771	3.480595	6.9876934	6.1351874	1.603402	1.4679638	3.4541198	2.8223234	4.4469962	2.5665474	2.1016356	6.9925948	3.161843	2.2118646	6.0947469	5.740751	1.8518279	5.1221423	4.920468	4.0384917	3.5339651	2.5989563	2.5912736	4.5163161	1.6854321	1.4337103	4.5199111	6.0538515	4.738643	2.5144786	2.6665349
TCGA-B6-A0IO	5042	0	1.7544228	1.7796328	5.5357769	2.2403544	1.2426361	3.2750331	4.8804374	0.5179987	4.9002269	4.9364703	3.1912137	4.2058044	3.5043682	1.7894272	2.1986788	2.7065077	4.8317864	2.904073	7.1092854	4.9943536	1.6956733	1.6543574	4.2603772	2.25512	3.074897	2.1341734	2.4120717	6.9971417	3.4183657	2.5475211	5.785529	4.7911889	0.4624244	5.5978095	5.3562396	2.364374	1.8099428	2.8179901	1.1035454	4.3129976	1.8541701	2.0449577	2.9656516	4.9551973	4.1342058	1.764085	3.0051459
TCGA-A8-A0A9	822	0	2.9287961	2.455195	5.3369447	2.8763621	4.5008842	4.0559906	5.5538751	1.7198059	5.0784276	4.6361843	2.9209601	5.9821696	3.6370144	2.0006617	2.8824269	4.3966095	4.6392258	4.411738	7.1205005	6.4280869	1.6977732	1.9876856	3.6083583	2.7740134	3.9008613	2.9405019	1.9528259	8.9438773	3.0775625	2.2612956	5.0762358	5.1509671	1.0430047	4.5622762	5.8928081	4.1679218	2.9542488	3.5837335	2.2663152	5.1696043	1.5150291	1.4345503	5.0245127	6.0975557	4.6365543	2.7960338	2.9482082
TCGA-AR-A2LQ	1233	0	2.964577	2.694155	5.5437269	1.9819998	2.2608805	5.0555227	5.4801361	6.2163885	4.1392043	4.7812925	2.6018927	5.3879913	3.337799	2.5726641	1.3873219	4.4349477	4.3212186	4.9326434	6.0428695	4.2544548	2.1083408	1.1481335	3.3682195	3.2608626	6.194422	3.3996551	1.6499	5.4830141	2.265006	1.6242621	5.5648532	4.9766323	2.949517	5.8468593	5.0067385	4.3898887	3.3528152	2.990272	3.0967017	5.1328759	0.1689655	1.1587455	4.2978329	5.7293722	3.8776175	2.6389618	2.8492415
TCGA-A8-A085	1124	0	3.21144729	2.33567019	6.21155334	2.30641942	0	3.62832918	5.56563863	0.29624095	4.40924872	5.17980602	2.08492669	4.79424367	3.64969423	1.83244275	2.64440423	3.78745946	6.04238297	3.17861806	6.88068677	2.41731536	2.15356979	2.45320278	3.92645909	2.7614336	4.06253843	2.05720598	2.36330588	7.6993111	3.34011557	2.85175483	5.5620284	4.99633376	1.08500985	4.93767855	4.82205869	1.54525035	3.04777579	3.01001117	2.89945669	3.21283561	1.91678725	2.08851616	3.72620185	5.80502158	3.96861725	2.14724991	2.97221746
TCGA-AN-A046	10	0	1.9192569	2.4097187	4.8495565	1.5878004	0.810462	4.1991729	5.6010699	0.7704103	5.4722009	4.521905	2.7361921	4.445984	2.568864	1.9042738	1.669258	4.1369652	4.5412826	3.1328785	7.5088384	5.1169329	1.305519	1.0843343	3.2402227	2.1495198	4.2861364	2.1990061	3.2502574	5.8190185	2.2628793	1.2676346	5.6094898	4.9630806	0.8917755	4.8468905	4.2610957	1.7742788	1.9175505	2.7083378	2.5104443	4.3426387	1.3920038	1.5267159	2.4630569	5.3381841	3.8391694	2.4909336	2.9457662
TCGA-E9-A1ND	1266	0	2.0548833	3.5265535	4.6700386	1.8564538	1.7401192	5.2776014	5.9868131	1.1566777	0.7795325	5.593726	2.406694	4.648665	3.1178332	1.6391934	2.8935068	3.8934195	3.6171855	3.2525311	6.2338215	5.1565297	1.3084567	1.4769405	3.7313021	3.6939129	3.7906828	1.7298019	1.5778715	5.4082093	3.4817932	1.4782042	5.744724	4.8745039	2.5033101	5.423163	4.1266958	2.5342905	4.6100229	2.8778168	4.2053955	6.5218693	2.3496351	2.2733491	2.0997602	5.049577	3.7864584	2.4083109	2.3177863
TCGA-E2-A15O	289	0	1.9052491	1.6711327	4.5201643	3.4065931	2.1874818	3.1834542	5.5087837	2.3104448	4.5307586	4.9779265	3.4717938	3.8033644	4.0124322	1.9082123	3.1428938	3.5052085	4.7635104	2.6281141	7.4090495	5.5528039	2.2965231	2.4376558	4.8274697	3.6123756	3.6735104	2.4099252	3.0601148	9.2955016	3.6784621	2.7651698	5.5423556	5.5090453	1.6610446	5.5954816	6.5425397	5.3833072	1.9512207	3.5837115	1.4358496	5.1260279	2.0173835	2.6961163	5.1152568	5.455419	4.596112	2.7598097	3.371232
TCGA-AR-A254	2605	0	2.483655	2.5696724	6.3818664	2.065586	0.980939	4.5532191	4.9411156	4.8417683	3.2636955	5.3080023	2.813062	6.6463797	3.2100406	2.5668056	3.6921172	4.3410314	3.7344116	3.3830997	6.8746036	4.8131609	1.7806055	2.1268069	3.6611327	3.6307608	4.6145186	2.2206751	1.1143808	6.5501277	5.768156	2.1937001	5.8285202	5.1425839	2.5674363	4.0090607	4.4202593	3.2469217	1.665007	2.9921624	2.3565755	5.0601248	2.1154652	2.1734298	2.915896	5.6743828	4.6789477	3.0217238	2.3578988
TCGA-E2-A10C	1220	0	1.6038412	2.2510369	4.7905775	2.7475513	1.4896284	3.9815487	5.6024561	4.992546	4.7642765	5.153966	3.5240313	1.9064492	3.4812557	1.6034408	2.7092938	2.9412273	4.4006496	2.2777198	5.1194634	5.9249878	1.406156	1.4336686	3.4932658	1.825696	3.2651441	2.0331556	3.0007994	4.3218353	5.6829068	0.5969799	5.6106869	4.6607759	2.4356132	4.4644766	3.9425947	2.0092902	2.1043158	2.253762	1.8203483	5.3753518	2.1062428	1.9265045	5.5375613	4.2400105	3.6059587	2.4646965	2.202014
TCGA-A2-A1FV	714	0	2.633968	1.3116532	4.834815	1.0570721	0.8632583	3.4682863	3.8206083	0.8720869	2.2613111	4.1863914	2.5366953	6.5112706	3.8430801	2.0905299	1.5108599	3.1595897	4.0912385	3.322633	7.780173	5.0250158	3.2580226	1.9572255	3.183821	1.982775	5.9087766	3.5420027	2.5719508	6.053489	2.8631668	1.8254434	5.0420046	4.5929374	1.2874017	4.8162642	4.8593414	4.2307296	2.223547	2.7029802	3.3538982	3.8781856	1.114938	0.8780175	3.4681562	6.0279929	4.4607593	2.4364923	1.8851173
TCGA-A2-A0YC	990	0	2.7181741	2.9300376	5.4235388	1.6807373	2.9332639	4.2310714	5.2516265	0.9893036	4.5676298	4.9355905	2.9855965	5.6148952	3.1390137	2.4067188	2.0092555	4.0662671	4.6262807	4.1983875	7.8979719	5.85828	2.3239383	2.2037305	3.1563597	2.0355088	4.631152	3.0868584	1.9309399	7.2598583	2.9489431	2.8572014	5.4557714	5.0139894	1.2240741	4.7589633	5.4773891	3.7828369	2.9705346	3.263573	2.8655536	5.0683349	1.3459943	1.3240927	3.7740421	5.9407855	4.1517215	2.0791199	3.2475564
TCGA-C8-A27A	747	0	2.3821849	1.8958546	5.103315	1.1427272	2.0821135	3.4430953	5.5291524	0.1808592	1.6299815	4.8789388	3.2441689	5.0307522	3.7754001	2.4901165	4.0792339	3.5655285	5.8599689	2.1458553	5.5949436	5.6031722	2.9518127	2.9946014	4.8109605	1.5050884	4.2784374	2.04987	2.56391	7.0029833	4.4022275	2.7110915	5.7543637	5.2225991	1.7756985	4.1087238	4.9156037	3.2047548	3.9576954	3.811383	2.4433094	3.959351	3.6255383	2.9243218	3.5827014	5.2036465	4.8029107	2.7547781	3.4036421
TCGA-A1-A0SF	1463	0	1.9777479	2.3993567	5.1676077	2.6633053	1.6884342	4.1502498	5.3672073	3.7624434	5.2177882	4.4153083	2.9332338	5.244962	3.4576032	1.7268455	1.8727836	3.5238768	4.2473337	2.9982056	5.9334883	5.8649753	1.5121029	1.3288105	3.530281	2.1731373	4.9407618	3.1441753	1.8695166	5.4458991	3.8531655	1.2728373	4.9608575	5.2471528	1.7329257	4.2027957	4.6436758	3.7402377	3.1289766	3.1765575	2.6701917	4.5738552	0.9703432	1.5666157	3.8419658	5.234767	4.2479164	2.6554151	2.6426146
TCGA-E9-A2JT	288	0	2.965926	4.2014501	4.8168168	2.2735564	0.9394976	5.1776438	5.4846297	4.4859476	3.8906007	5.808984	3.3452323	4.4445263	3.8458665	3.7936604	1.8408491	3.6132415	4.1748774	3.9147125	5.8418034	4.5832091	2.1243239	1.4251151	3.7888705	2.4096152	5.4049645	4.3633961	2.1708003	5.5386589	2.7098746	1.1631361	4.634337	4.7845111	2.2113727	4.0576281	5.2477423	3.1071586	2.4675721	3.3983866	3.0585952	4.079247	1.4713825	1.6139456	3.6216961	5.3832039	3.8951657	2.9016497	3.0619837
TCGA-AO-A03O	2483	1	2.7441997	2.436148	6.0191329	3.0729536	1.8807036	3.8218571	5.5593888	1.303445	5.1620594	4.334516	4.4789806	7.1633927	3.4757784	1.5664189	5.1999681	3.3020328	4.8437333	4.264109	7.3035121	5.4910844	1.793399	2.3896388	4.0193711	3.2069104	4.4639496	2.4113032	1.6824688	6.5098959	4.8215862	2.1194059	5.4992165	6.6484105	0.8591542	4.0061007	5.3381849	3.3423309	2.317215	3.3213886	1.6296303	4.8593196	2.1929675	1.8498806	4.5908966	6.4145728	4.4262027	2.8187096	2.2538638
TCGA-BH-A18R	1142	1	2.2457961	1.8475632	4.9873194	2.3974696	0	4.2489338	5.7774324	1.5032691	4.6137691	4.334516	3.6803987	3.5680381	4.1498449	1.8405095	4.1158766	3.9763421	5.2149592	2.8894494	7.1451252	4.8711429	2.2258188	1.709351	3.8981592	3.2557096	4.2250823	2.483412	2.3195925	7.2455135	4.5023397	2.4293809	6.1039209	5.6970631	1.3053529	5.5258055	5.1620793	2.9224734	3.0331978	2.6716446	2.4115733	4.1593919	2.4159852	2.1193709	3.1466319	5.9218252	3.9534493	2.646646	3.0225577
TCGA-D8-A1JJ	611	0	2.9345687	2.2972158	5.4239227	2.1630076	3.7483831	4.4510543	5.7708612	2.5303093	4.3089212	5.078378	4.0444574	5.7262802	3.474017	2.6746001	2.9187005	4.3429669	5.0131451	4.2459373	6.0830337	6.59798	1.5531872	1.9819735	4.5171357	3.3949364	4.8191018	2.1733166	2.3385634	6.6117745	4.3429682	2.1834561	6.2555113	5.5202671	1.6330474	5.6300604	5.1028525	3.7100351	2.9794359	3.0591073	2.9234904	4.2843091	2.1618346	2.8439805	5.3811699	6.288917	4.5714134	3.0696264	2.6160495
TCGA-A7-A0DA	1085	0	2.3269033	1.9013448	5.0025108	2.4589829	1.4288915	3.8802565	5.1407717	1.8030666	1.0908706	4.6014158	3.1639521	4.8195089	3.3332702	1.9104904	2.9983708	4.0542689	4.0554806	3.2133366	6.0652823	3.9280398	1.7925102	1.2975103	3.7098388	3.676968	4.0076845	2.9225718	2.3953242	6.9057556	2.2992428	3.2865461	6.9064567	5.1086639	3.8395393	5.1624824	4.2502406	3.8476451	3.8826927	2.2825511	3.4604847	5.6174247	2.7883113	1.5094373	4.5108939	4.9405571	4.6032957	2.1140552	2.801878
TCGA-E2-A1AZ	2329	0	2.831871	2.4987342	5.3137055	2.2316931	1.6747257	5.9158359	4.7400661	1.1688259	2.8323641	4.8011397	3.0875144	5.5153079	3.893195	2.8824504	3.9529578	3.9827822	4.5812494	3.0662119	5.382311	4.7804932	2.5501606	2.6084822	4.1235371	4.589636	4.8469214	2.0054771	1.6266164	4.2875654	5.2864871	2.5155334	6.0360513	5.1476147	3.7012035	4.4097644	5.070413	2.9624311	6.3938747	3.3103039	4.2557763	5.6239134	3.6026899	3.6282712	1.0072243	5.345489	4.6903416	2.8665111	2.760425
TCGA-GM-A2DA	6593	1	1.4651106	2.5536575	3.7136339	2.6728104	1.1736085	4.0573244	4.9986208	4.7852386	3.6196411	4.9287921	2.5281413	3.7134909	2.8708653	1.8394228	1.4694923	3.5032437	3.9247836	3.4165639	6.4116708	5.580028	1.2001859	0.3743879	2.5089828	2.2727129	4.6862096	2.4599468	1.485702	4.2551797	3.0360863	1.5337783	5.2196167	3.5283372	0.7926801	4.4452571	4.6996282	3.4258679	3.2432247	2.1721723	2.6276619	4.4324388	1.0836611	1.0807278	4.0957986	4.1413909	3.2812578	1.7282382	2.5157329
TCGA-BH-A1FN	2192	1	3.0699824	1.7644668	5.640814	1.630853	3.3131851	4.0615552	5.1976126	2.3832931	4.8198116	4.6726835	4.0321865	5.7034861	3.1646711	2.3071719	3.6894827	4.3266367	4.2294477	3.7249419	6.6808477	5.547023	1.8601637	2.2542656	3.9782289	4.4837199	4.3010194	2.0566926	1.8303244	4.596472	4.336631	3.1942265	6.0529084	4.7896683	1.2027004	5.5669028	4.9522525	3.8703911	4.9838161	2.8445332	2.7534329	5.3020598	2.7779144	2.2811281	6.4666166	5.988207	4.1242521	4.373843	2.8532615
TCGA-EW-A6S9	463	0	2.2244875	2.4808107	5.4484783	2.7354559	1.2117073	4.6676577	6.1948966	1.9126583	5.1395569	5.0427195	2.28381	5.7055873	3.1956414	1.9163291	2.4897072	4.2388472	5.0133	3.3388057	5.8090649	5.6135275	1.6617887	1.73478	3.5202096	3.0336228	4.4336971	2.1315924	2.295662	7.5493798	3.2291455	0.729698	5.8402162	5.4209736	1.5437754	5.1342984	5.6000882	3.6266758	3.5592287	3.2206928	3.0144748	4.315108	1.8784902	2.2559726	4.0846475	6.1073663	4.2758269	3.0534421	2.8823011
TCGA-C8-A133	0	0	1.59836605	2.12002915	5.85197333	1.93325151	2.66034526	3.74274803	5.83025519	0	3.6498728	4.11764877	3.14753068	5.13103946	3.03475316	1.53227522	1.45190058	2.83712517	4.44131732	2.62985328	6.01263201	5.78517329	1.79775093	1.22430812	3.84824564	1.53537883	3.53195838	3.44582378	2.30071919	7.10287205	2.12071032	0.94056659	5.33132575	4.99211491	1.554746	6.19410908	5.13426862	1.1205568	3.75511656	2.72718882	1.86563642	3.32851396	0.45788946	1.08934829	4.54204897	5.84555008	3.85252361	3.16479991	3.733428
TCGA-3C-AALJ	1474	0	1.80944609	2.56277699	5.60658009	3.99500575	0.06303406	4.87362677	5.60139084	0.85606201	3.56247497	6.47127804	2.57036916	5.24996148	3.10791883	1.66553951	3.19412165	3.30346162	4.37086616	3.03545585	5.82175732	5.93079165	1.61572141	1.07562662	3.64728249	2.14425849	4.50977674	2.35009684	3.02661949	6.37235297	4.74720314	1.00166154	6.26362774	5.15979029	1.06549393	5.95308414	3.91044742	2.85870137	3.45637931	2.58749483	2.2719644	4.84681103	2.49848682	2.22282124	3.52453587	4.9190472	4.08627785	1.76643893	3.28556765
TCGA-BH-A0HO	76	0	2.5948517	3.2455376	5.687088	1.6053434	5.4807605	4.277065	5.6312346	2.9909748	5.1923446	4.3153469	2.8420612	5.6962691	3.3214917	2.4385128	1.8087534	4.1684464	4.7517357	4.6067706	6.3585326	6.2842256	1.898029	1.6366045	3.1845827	3.3175488	3.9191745	3.5348624	2.1896886	7.2525331	3.3195828	2.1016924	5.4920291	4.8936664	1.0190123	5.0787808	5.6494031	1.6786586	1.7579748	2.8993501	1.6846814	3.943273	1.0076923	1.4513371	3.1576029	5.5689281	4.0110601	2.2143375	3.2197403
TCGA-AR-A24P	84	0	3.1186403	2.0978691	5.4907328	1.584643	2.8875444	4.2132328	5.2144822	0.9858955	4.685568	4.8414929	2.6781304	6.6374283	3.8982081	2.8508033	2.6733989	4.4845152	4.1124964	3.7447248	6.850262	5.3170469	2.3840351	2.74273	3.6555334	3.9287199	4.9770259	2.7251759	2.2953368	7.8782049	3.7475709	2.672367	5.8573786	5.1672435	1.9877397	4.7362316	5.622584	3.0862842	3.373401	3.4227886	3.0875086	4.9228014	1.79801	2.6062596	2.7540124	5.8782078	4.3620186	2.8463359	3.0043136
TCGA-E2-A56Z	252	0	1.4189414	2.129098	4.8145957	2.6451244	2.4410094	3.7044393	4.4957713	0.5932098	3.8138261	4.3410881	2.6618362	2.9521287	3.6270094	0.944584	2.8072357	2.8514048	4.6909712	2.838248	6.4415525	6.1185934	2.2922489	1.5972208	3.7648717	2.1736762	3.6271721	2.6477775	2.2169814	8.5031002	3.3467651	3.023672	6.0056052	4.6745139	0.3535756	4.785177	6.3547717	4.8650817	3.491456	3.1324706	1.7634128	4.598692	1.9490688	0.8683503	2.4407316	4.9730057	3.9890807	1.7932687	2.9097262
TCGA-A2-A04V	1920	1	2.0082736	2.0025666	4.5385691	1.8661559	0.7458047	3.7144062	5.0582561	0.9480269	4.1041073	4.0167598	3.0032834	5.1595859	3.2034932	1.2589571	2.0463869	3.6133535	5.2352998	3.1001988	6.991192	4.2644235	2.0941924	1.2611775	3.0939101	2.6017137	4.8477912	2.5199874	1.6858556	8.3143184	3.2940554	2.2269193	5.9853511	4.2712457	1.4804037	3.2923158	5.8047891	4.1969338	2.1895759	3.0626669	2.7370038	3.3180831	1.8339534	1.4148752	3.4363948	4.7679678	3.9995487	1.8389709	2.5920824
TCGA-AO-A0J4	1587	0	2.5291211	2.4957477	5.0352407	2.1692416	1.4332712	4.2062763	5.3564788	1.0443067	1.0069564	5.3086405	3.2262184	5.147443	3.3820983	2.5127472	3.3265957	4.0089587	4.0315544	4.8758517	5.6431429	4.250358	1.9166859	0.4473288	3.9924039	3.8868804	4.2975244	3.3883054	1.903267	6.5090869	3.6306432	2.3706132	6.7988521	4.9136122	3.6891689	4.3462399	4.6680775	2.8273786	1.4771226	2.4713707	2.6497213	5.460392	3.0335424	2.7003668	5.5078045	5.5786275	4.2558559	2.8592432	2.627857
TCGA-BH-A0H6	747	0	1.72268	2.0230748	5.1457609	3.7073664	1.0452532	4.0753093	5.6044037	4.2974923	4.4842493	5.28458	3.1770013	6.4241205	3.2236618	1.85953	1.6112702	4.1751095	5.3411775	4.1486373	6.7489811	5.4356219	2.0939169	1.3058869	3.1801032	3.4774493	4.5578669	2.9856594	1.3820497	7.1078265	2.362423	1.1810729	5.2065238	4.9338016	2.1219828	6.3155754	5.4192152	3.8805563	2.9217476	3.2631655	2.6333288	4.847682	1.5689879	1.3933043	3.8403754	5.7451359	4.0140474	3.1101114	2.6781695
TCGA-EW-A1P6	562	0	1.7164247	1.5251547	5.5229952	3.7672908	1.0316034	4.0465006	5.4863533	2.1675757	4.6599433	4.4960353	3.1174416	6.14541	3.2811077	2.0038708	2.4247625	3.6718849	4.9186573	3.1830513	7.0055982	4.8679145	1.8752053	1.8714179	3.2804151	3.3437005	3.7672814	2.2894768	1.914088	6.1525176	3.2091988	1.8032178	5.208846	4.9466956	2.6807089	5.5856428	4.7580594	2.4701003	3.190107	2.9256461	3.0111821	4.4350751	1.578901	2.0717378	3.1218224	5.3901014	4.1792372	2.5497589	2.7566685
TCGA-AC-A6IV	568	0	2.4644683	3.5411474	5.0694396	2.5618991	2.0484166	5.3424875	5.572337	1.9009869	4.0534515	5.6917975	2.7050268	5.336578	3.0128217	2.3100607	1.9965885	4.4820422	5.6106823	4.1826476	6.8475993	5.177026	1.883936	1.4429502	3.3868882	2.6245254	6.7164893	3.7540238	2.0552684	7.1407012	2.6295901	2.0759742	5.6798842	4.8895534	1.6301179	4.9125663	5.0988861	4.3504141	3.9222986	3.0966553	3.7312807	5.2103984	1.7116984	1.185955	5.2891503	5.2729111	3.8409076	2.7956168	3.3436036
TCGA-AC-A62X	417	0	1.65886576	1.6074429	5.05649972	3.08018864	2.9264123	1.79115194	4.81281648	1.46138806	3.10315747	5.08802638	4.41428506	4.27008461	4.36641819	0.96520667	2.81894563	1.81537976	3.56826825	3.15842447	4.95321135	3.05678314	1.94023352	1.73406602	3.39977792	5.59885868	3.32141855	1.54534435	2.12759015	3.79855446	4.79334467	3.50168325	7.92976021	5.84403029	0.40248289	5.57940267	5.51620192	4.16924653	7.74753652	2.99823875	2.90828446	6.72640372	2.44390677	3.04753053	2.28361343	4.7719399	3.75814468	3.3995037	3.11724466
TCGA-E2-A15K	275	0	2.4621166	2.5645136	5.2997438	2.4914159	4.5841769	3.765885	5.8832462	0.3384946	5.015743	4.6815818	3.3893968	2.094744	3.3789453	1.9732972	2.408097	3.2392115	5.4086502	3.6254846	6.6621369	6.6964302	1.9179866	2.3608542	3.1782401	1.1485162	3.4085863	2.7041999	2.608755	7.8696692	3.8413356	4.1295894	5.9579768	5.0218026	0.810563	4.1679406	5.6161157	2.3223111	1.7606059	3.3087587	1.8850804	4.6913579	2.1977526	1.8141535	5.2788943	5.6423705	3.9472081	3.4013238	4.0247261
TCGA-E2-A15L	626	0	2.6423812	2.2711758	5.671528	2.198602	1.5295105	4.3397917	5.6972407	2.3361479	4.9016121	4.7038591	2.8919813	6.1008038	3.3025246	2.747411	2.1918695	4.235496	4.898492	4.5364981	7.4469254	5.7872553	2.3823282	2.4457386	3.5582405	2.639447	4.3172897	3.0103042	2.1170215	6.4648081	4.2051008	2.3391621	6.2403659	5.216973	1.6322353	5.2446853	5.3065012	2.6996768	2.5247034	3.293838	2.933885	5.0350668	1.7082406	2.2847479	3.2326746	6.235755	4.2218549	3.1711735	3.4469498
TCGA-GM-A3XN	2019	0	1.9900254	3.0824655	4.6105764	2.6786442	2.6189889	4.5744658	5.4152579	1.5940208	3.5091749	5.3182985	2.2220047	5.1727908	2.9212482	2.093917	1.5426229	3.9964267	4.4382789	4.0627534	6.7186353	5.8494147	1.6127367	1.0152779	3.0942628	2.938518	6.0029971	3.3690508	2.0241282	5.6514103	2.3073908	2.6630227	5.4406388	4.8132836	1.5203176	5.5994761	5.2307317	4.1831136	2.7554044	2.9425461	3.0285824	5.3859576	1.1383722	1.3274953	4.1025647	5.2759217	3.6345423	2.4460687	3.4366272
TCGA-OL-A5D6	1104	1	1.7445099	2.9943089	4.631218	2.2443556	0.9920351	4.6725929	5.7119744	7.8068011	5.3355412	5.6648488	2.4542516	5.1871945	2.3099782	1.6489776	1.3482653	3.9153827	4.3498456	3.6087279	5.8801427	5.315465	1.2264895	0.549429	3.3684521	2.7248833	4.6256161	2.2754153	1.4917984	5.6448307	1.9611619	0.887918	5.3343242	5.1111376	1.8506865	4.1461599	3.6042043	3.5869176	4.2979496	2.702597	2.8689293	5.5123341	1.0120113	1.0150806	4.1852724	5.2229265	3.6769654	2.0106505	2.3392497
TCGA-BH-A201	856	0	3.1962844	2.347984	5.3683313	1.9003185	3.3795764	3.8570106	5.3844399	3.7518399	4.7382261	4.4614839	2.8204324	4.9949092	3.2591708	1.9639917	2.3077672	4.3859149	5.016788	4.616792	7.1193451	4.7026839	2.0399616	1.8937777	4.1413979	4.010141	5.2262498	2.8939198	1.382328	7.9969711	3.3416719	2.217575	5.9112521	4.9597476	1.7295316	5.8637242	5.2856345	3.7274988	3.7092716	3.5182324	3.2893892	5.3027726	1.679988	1.4921746	2.2087198	6.1700607	4.1955548	3.352286	2.8454284
TCGA-A8-A095	1277	0	2.7434625	2.3859031	5.3295876	1.9236848	3.9684282	4.186651	5.8734471	4.5654603	5.3142066	5.3240099	3.2748308	5.9538351	3.9946355	2.7816812	2.8524917	3.8630585	4.5647686	3.7243478	6.6100918	6.4587213	2.0698886	3.0001764	4.0866844	3.5527033	4.9585697	2.8141176	2.1076749	6.0222727	4.598635	1.6405803	6.2263893	5.4975838	1.5686458	5.3810621	5.6316582	3.5412408	3.1353033	3.4601417	3.4469653	5.0533438	2.3739786	3.2797122	3.5377515	6.1395226	4.3885485	3.620774	3.8493203
TCGA-A8-A099	304	0	3.1796571	2.2205511	6.3975083	1.8992893	1.9529506	3.8769418	4.8066951	3.6851447	5.3980691	4.231818	3.8757246	4.585813	3.8162217	2.2195844	1.9272928	4.0222743	4.4096548	3.1114758	7.5391854	5.5628021	1.7551906	2.0985222	3.5264252	3.1835813	3.7477468	3.2181549	2.6964634	4.8507454	2.9693196	3.8597346	5.2569684	4.8860089	0.889805	4.6031819	3.4771832	3.2246504	2.0973932	3.558653	2.8818499	4.3084954	0.7509845	1.9544858	3.2339965	6.24517	4.3265422	4.1721509	3.4979289
TCGA-B6-A0RM	2373	1	1.846215	1.6998489	5.1135929	3.062568	2.0006512	4.372772	5.6275066	1.9053905	4.7090403	4.3442031	2.9801482	7.526468	3.3037342	1.8476553	1.9814209	2.8154861	5.6342806	4.1009072	7.3257635	3.039117	2.8809535	1.8735366	4.6428497	2.6424932	3.9668762	3.6147936	1.7196214	7.3164885	3.2844685	2.250204	5.1974281	4.8803552	0.527224	5.1638135	2.8947959	3.3732523	2.9825232	3.2126339	2.1718556	4.12763	1.6527988	2.0265323	2.9025701	5.700223	4.0082259	2.3854301	2.8506195
TCGA-B6-A0RU	8605	0	2.1654735	2.5571015	5.1791401	2.4461437	2.2086685	5.131906	5.8252855	0.705119	2.1571355	3.9703709	3.6189983	6.4055641	3.6785849	1.6558804	3.9386404	3.429565	4.0483291	4.3587523	5.435597	4.3559188	1.8795687	1.9582729	4.2116532	4.0305261	6.2917161	2.7173777	1.7594376	4.8122681	4.2603867	2.5309091	6.8979637	5.5142743	2.6697914	5.3118382	4.7386214	4.3799838	5.8958851	3.7077019	2.4221158	5.9198128	3.2091136	3.1657306	5.8365114	5.7366828	4.2830317	4.4857292	3.1018783
TCGA-BH-A42V	635	0	2.0108641	3.0267861	4.9209382	3.3313443	2.2352067	4.6584213	5.4681406	5.5144728	4.3137274	5.0950598	2.9134865	5.0929021	2.9928638	2.2844501	1.1857393	3.7684837	4.5474189	4.625453	6.3977585	5.2222672	1.8717384	1.0853186	3.8329084	2.7253688	6.2110258	4.1891495	1.9925447	5.8176356	1.8638169	2.1293508	5.5550457	5.1382952	1.3164285	5.3131459	5.2661676	4.8634607	3.3050576	3.3200116	2.4381581	5.0890424	0.8216515	1.1760801	3.2676173	5.4431116	3.8517124	2.7942797	3.3100193
TCGA-BH-A0B7	2559	0	2.9954595	3.0038677	5.8308531	1.4376789	2.8789249	4.4075355	5.7180835	1.541876	4.6448765	4.9068715	3.1119392	5.5107241	3.2910954	2.6006589	3.4904444	3.9110583	4.0602905	3.6525217	6.2966212	5.090439	1.541088	1.0655802	3.6146585	3.5812337	5.7588051	2.4820632	2.4107123	6.1594457	3.3453202	1.1632689	6.2626727	5.0288257	2.3536024	5.1988944	4.5016737	4.6230019	2.8501684	2.8321723	2.3900343	6.3536936	2.1587568	2.3005459	5.8159119	5.994507	3.4571339	2.0848821	1.9603489
TCGA-BH-A0BF	1324	1	2.4824101	3.2482238	4.7744548	2.3790097	1.1698448	5.0312655	4.9439712	2.5988799	4.4200015	4.5911721	2.4563086	5.2898244	3.2793863	2.5120518	2.8032596	4.6240333	4.6093521	3.819514	6.4911108	4.6079173	1.6557076	1.0788173	3.5510214	3.9437867	4.8852749	2.2265607	1.795113	5.3272423	3.3229758	2.0247117	5.5006121	4.8436953	2.1904866	4.5489448	4.6933674	2.949034	2.120816	2.6957616	2.0386511	5.2574109	2.0181127	1.9322059	3.9438421	5.0156791	4.45871	2.1860711	2.7258542
TCGA-AN-A0XR	10	0	2.3076123	2.0305695	4.6844006	2.4291791	2.5730566	2.8673588	5.8341699	0.5846219	5.0524866	4.9902269	2.7393587	4.2667483	3.5599018	1.9535914	2.7433755	3.7166253	4.9845713	4.4716343	7.1335315	6.3558468	1.1620456	1.4450582	3.3126774	2.9801265	2.9261491	2.5009478	2.1584067	7.6107792	4.2887261	3.6426703	5.8678447	5.1815496	0.4378754	5.6099768	5.7565771	3.5983576	2.4669201	3.1646732	2.9116924	5.1542815	2.2642314	2.3866724	3.9152659	5.6798883	4.0703934	2.6445494	3.6220467
TCGA-AN-A0AL	227	0	1.9489387	3.1165725	4.1554598	2.391019	0.9180608	4.1981232	5.7566867	0.417021	1.1428939	4.639201	3.6425482	4.7320517	2.6482307	1.9501585	3.0736869	3.6991668	4.3705623	3.5416388	5.6452769	4.2773917	1.5866448	1.3734933	3.2486759	4.0978078	4.4894199	2.4595802	2.023177	5.4863232	4.0612029	2.3457731	6.6234754	4.637776	2.88156	4.9309315	3.6476644	2.7923508	1.3126321	2.2025164	1.2436374	5.6781957	3.0071708	2.8863033	4.0854357	4.9809196	3.8879642	3.0209067	2.7629253
TCGA-B6-A0WZ	6292	0	2.225848057	1.838215229	4.917443638	2.087785176	3.059280482	2.973481869	5.766227789	1.118183521	4.601322245	4.719700605	3.084595343	5.068426999	2.774776972	1.720015683	1.925515485	3.507223838	4.613163369	3.411478677	7.196952617	6.254277714	1.896623117	1.490640571	4.015627226	2.180264828	4.049510606	2.26723074	1.341042725	6.183771095	3.152170717	2.227742204	5.885581938	4.855511065	0.470025602	5.25514217	4.637054532	2.582507674	2.978759441	2.85118405	2.270368501	4.977227833	2.032839444	1.950691164	4.073047484	5.044928151	3.754080617	2.886940672	3.657091255
TCGA-LL-A740	441	0	2.5330847	3.1200526	5.4997113	2.7353759	1.5378241	5.8457655	5.8530067	8.4693619	4.6332998	5.7736836	2.2864146	6.2012767	2.3185971	1.7017725	1.9522699	3.767673	4.6379964	4.3421175	5.5141252	6.1959757	1.3792297	1.1486161	3.6744935	2.854211	4.9228159	2.7388805	1.8316703	5.1038475	2.8476788	0.8188246	5.7485008	5.3960723	2.4666476	6.6753413	3.7170754	3.1600572	3.7632256	3.1129202	4.0802464	4.758205	1.5188421	1.5341331	2.9536313	5.5195176	3.8340373	2.32529	3.0320993
TCGA-EW-A1IW	371	0	3.1188202	2.5403642	5.6826833	1.7927156	2.2348838	4.5186301	5.6188702	1.0453354	4.1540782	5.0777884	3.4064394	5.2764801	3.6809845	2.2525579	3.195492	4.1704055	5.278296	3.4955831	7.0397868	5.7211043	2.5349607	2.6981058	3.7348895	3.7478381	5.3401821	3.1332756	1.7705113	7.579151	4.4595282	2.3881639	5.8345215	5.4463224	1.9247624	6.1639254	6.0069523	3.9056653	2.7924045	3.4057078	2.898303	5.1427527	2.334826	2.2399236	4.1071679	6.2455251	4.3514526	3.748944	2.5859558
TCGA-E9-A228	1285	0	2.33912274	2.58301212	5.60602989	2.12956731	0.07519004	3.84076461	5.41569981	1.25762698	5.04005434	4.56060219	2.72535877	4.48997962	3.46196984	2.65454486	3.54968709	2.89209079	4.35549349	2.63632637	7.24664118	6.34929543	2.17963257	2.76835104	4.41437072	1.97775327	4.35900371	2.34133967	2.34621686	8.95309261	4.52096526	1.91890608	5.80909502	5.20676494	0.93068486	6.43890043	4.51726424	3.46595932	3.03736528	3.14838136	3.85920413	3.73133336	2.92063961	2.90217785	2.77161753	5.68421628	4.32388441	2.69797567	2.6334307
TCGA-D8-A73U	492	0	2.568045	3.6574511	4.7000206	2.2649246	1.8017148	5.7490639	5.3779792	2.9453685	3.9615025	5.8407198	2.7409973	4.3620807	2.9228425	2.5295434	0.698744	4.4673769	4.1568203	3.5506728	5.5984495	4.9119676	1.3936651	0.7280027	2.9907829	2.2286875	4.3295676	3.6621393	1.861933	5.1742255	0.9273873	2.580776	5.1971639	4.623607	1.5786747	5.0375924	5.1138774	3.2529221	3.2598794	2.6612544	2.8078419	4.6592653	0.1828667	0.7136615	4.021727	5.3629833	3.9748533	2.7392523	3.4613572
TCGA-A8-A084	458	0	2.6650041	1.6540779	5.0520746	2.5776579	2.8581285	3.2670676	6.4888938	1.8202486	4.7632426	4.7498211	3.7840748	5.6622068	3.3018333	1.9993002	2.6469596	4.1079244	4.5103478	3.2156197	6.8891276	5.2912001	2.341981	1.7013761	4.2694588	2.2950264	3.5327439	2.4924031	2.911938	6.7049017	3.698418	2.4153666	6.0789761	4.9853401	2.0875305	4.5525829	5.0785641	2.6626153	2.6686036	3.0992033	3.0133101	5.7790132	1.9458116	2.4359687	4.5127446	5.7877344	4.2297103	2.14424	2.8206297
TCGA-E2-A1IO	1855	0	3.0398219	2.8445974	5.5806231	2.8143179	1.5676076	4.5661614	5.7376571	1.2876189	4.8842006	4.9429949	3.2893661	7.0550185	3.5774124	2.7108605	2.3421141	4.8327593	4.262961	3.6337471	5.8358135	5.7577468	2.3770386	1.5222968	4.0023185	2.8202574	4.971762	3.1743902	2.2343653	6.34536	3.1042356	1.6273917	5.4843516	5.4529584	2.0303529	4.4176497	4.957782	4.1573214	2.9815979	3.0109563	3.4097866	4.6019387	1.3827667	1.7404031	4.4877022	5.6005665	4.6006564	2.4473651	2.8066271
TCGA-AQ-A1H3	989	0	2.7376487	2.408566	5.6155087	1.7026196	3.3017255	4.256815	5.1962385	2.6236747	4.632757	4.6634725	3.0075325	5.9844799	3.7006217	2.8093763	2.2485305	4.271856	4.6780772	4.5450359	7.2045244	5.174163	2.7970949	2.5146027	3.5446104	3.3238368	6.138462	3.3580241	2.0439025	7.2096132	3.1904277	2.6903253	5.5261965	5.0110405	1.6474181	5.3698451	4.9956765	3.4707106	2.5714335	3.6299364	2.75778	5.1893507	1.5146089	2.3679354	3.0678173	5.8557587	4.198218	2.9224855	3.2711044
TCGA-C8-A12Y	1476	0	2.2539334	2.164707	4.5963081	2.2680876	2.8714648	3.8673195	4.8389749	0.2577152	4.2597863	4.2438459	3.1840961	4.4353001	2.8812051	1.1493051	2.9123447	3.9361698	5.2491879	3.9094883	6.8266194	6.7500418	1.4155544	1.211723	3.6802173	3.7964095	4.2113353	2.2934104	1.9218524	7.5346023	2.9396985	2.4735859	6.0167211	4.5824207	0.6579513	4.3755486	5.1608445	4.5311686	4.1549429	2.7041899	3.3437386	5.6237217	1.8298835	1.8101649	1.9191698	4.4400179	4.2393589	2.592735	2.6350863
TCGA-BH-A0HB	806	0	1.4833399	2.5144275	4.6113198	2.6890907	0.786373	4.3006104	4.8734173	1.5207212	3.2714413	3.9136792	2.8049876	5.9454791	2.7082869	0.7565489	2.9323116	3.0742144	5.0943935	2.5982692	6.8077409	6.0702902	1.6988218	0.7108071	3.7105643	2.4855026	3.93233	1.6842704	1.6118032	6.5204402	3.8912207	0.9432815	5.4595145	4.6819856	0.7923291	4.8895171	4.6628206	3.6362305	3.1385556	2.6274054	2.3097949	5.0491468	2.0235142	1.7608651	3.334351	4.9304218	3.3633241	2.3561215	2.3709041
TCGA-OL-A5RV	1062	0	2.5404292	2.4824082	5.7280955	3.2989474	2.3954526	4.0681514	6.0268176	6.6893398	5.0565458	5.678499	2.8578728	6.0639453	3.3510224	2.5351432	1.2280501	3.7497933	4.6694395	4.3089712	8.0280664	5.9116267	2.2035272	1.474795	3.6199848	3.2629825	5.3493727	3.5639162	2.1252578	6.4432322	2.5378761	2.0541756	6.2601713	5.2684964	1.7922961	6.0350039	5.9768359	4.1874941	3.0350251	3.5879554	2.6066389	5.3333896	0.6744841	1.5075197	3.416003	6.1662656	4.1967803	2.6873711	3.1130947
TCGA-A8-A083	0	0	2.7290993	2.2902694	5.4706791	2.0186242	2.0900195	3.3847484	5.5146099	0.4058547	5.2389983	4.0493411	3.4836852	5.3817982	3.5709149	2.4002012	1.6946063	2.7249241	4.6622504	4.9628576	6.86607	6.4248328	1.6104874	1.559706	3.1260815	2.7084767	4.1114441	3.914352	2.8897908	7.3210371	3.2784751	2.2300544	5.8045168	4.8556581	0.4225822	5.1306152	5.536734	3.7020992	2.0496306	3.3961872	1.8086986	4.9411617	0	1.0655302	4.871857	6.1442448	4.4753945	1.7423965	3.8901308
TCGA-AC-A5XU	455	0	1.9418904	2.9732117	5.3168583	3.4937053	3.0156472	4.0805461	5.3905594	0.9438468	2.8480354	4.8333488	2.9752211	3.4854498	3.9541315	1.6956055	2.7433392	3.7900712	4.7363978	2.3037154	5.6979311	3.821073	2.1372891	1.6245114	3.6724917	1.9397158	4.6161203	2.8817323	4.0772565	7.9602033	3.2245781	2.2653423	5.4578737	5.3240173	1.1065309	5.7144632	5.5626569	3.4380491	4.5901368	3.0432238	3.191558	4.5194369	2.1188068	1.6546502	5.3620939	5.2383091	4.2917928	2.7645243	2.6438919
TCGA-EW-A2FR	1673	0	2.9330309	2.6004777	5.3800587	2.6047225	0.2536116	4.8874598	6.005325	2.1243076	3.1312214	5.043079	3.0450594	5.8092101	3.5074304	2.1595616	4.486628	4.7459107	4.7333909	3.2818901	6.0270531	5.5253322	1.5061507	1.5456399	4.0300688	3.1794645	5.5100105	2.331294	1.9230903	5.9639311	3.3320125	1.4649189	7.0070063	5.1464347	2.3292186	5.5416719	3.8992753	4.2036861	3.2786405	2.9509783	3.9882923	4.5378302	2.134247	1.5673866	5.0481732	5.5421925	3.7854668	2.5543378	2.8030403
TCGA-AQ-A0Y5	172	1	2.9546907	1.8885659	5.0654964	1.7440692	1.2757603	4.3068169	5.9039599	5.8461333	4.6188545	4.43663	3.557705	6.4398507	3.702988	2.3273682	1.2597281	4.2621514	5.4783714	3.7275608	6.6883587	5.4365033	2.0940628	1.1564865	3.998882	2.7143081	5.1833753	2.6458063	2.0414317	6.5695883	2.2245077	1.28685	6.107371	4.95309	1.5719056	6.7602612	4.8214061	3.8996685	2.8345482	2.5950082	2.3866048	5.3076502	0.5235621	1.3799473	4.2071134	6.1596246	4.410718	2.6447132	3.3105718
TCGA-B6-A0IG	4456	1	2.22058105	1.89963909	6.20918627	2.9062817	0.89954918	3.41184742	6.14785756	1.37646818	4.59583568	4.72412721	3.57039656	5.30076969	2.91990319	1.14812458	2.71820718	3.44310258	4.92028048	2.95171467	6.52157446	6.28624009	1.79046151	3.03214971	4.02221228	1.85206832	3.66763182	2.08360091	1.94537903	6.52576349	3.79476199	1.80834269	5.97957588	4.58529234	1.40645536	5.14871809	4.12413976	2.64758504	1.59751356	3.09725236	1.41600633	4.21234211	1.93860423	2.27666519	3.76478329	5.37795255	4.09599219	3.6383237	3.09522121
TCGA-E9-A22D	1248	0	1.7205981	3.7354639	4.9815731	2.1042374	0	4.9383375	5.9768088	1.4115532	4.2488245	4.9869125	3.0059262	4.5636682	3.0470541	1.8753847	4.7910882	3.9830336	4.2934254	2.8667984	5.972057	6.0168475	1.6386649	1.7788575	3.9322747	2.7434801	3.6206012	2.8926893	1.1772955	8.1381516	3.8323864	1.0659557	5.8702315	5.3748901	1.1884077	4.7749916	5.5078874	2.3440482	2.9134264	2.9937361	2.483818	4.3185706	2.1192958	1.9786585	5.2442913	5.5795124	3.5772348	2.7205426	2.9427798
TCGA-E9-A22A	1189	0	1.811315	2.7168379	4.542793	2.3007824	1.0063055	4.7885432	4.6688762	2.5797597	2.2889341	4.8505217	2.7612646	3.7096036	3.2143404	1.4709938	2.7188825	4.9230643	3.8544298	3.066276	6.5448101	5.1356522	1.5403785	0.9983951	3.6505872	2.5180187	5.3868226	1.6810119	2.2115622	6.7194705	4.0880642	2.2469914	6.0290776	4.7371727	2.1894082	6.2704475	4.5653432	3.6943379	3.5400046	2.9633371	3.0986711	5.1341734	2.3767915	2.170439	4.7282416	4.87357	4.2721132	2.3262102	3.0430744
TCGA-EW-A1PF	439	0	2.7419592	2.8593791	5.4147256	2.8073054	1.0191748	4.4051457	5.7104453	0.9634589	5.134675	5.2572118	3.0529237	4.5965775	3.8305661	1.8293245	2.2942598	4.5204741	5.9949283	3.3039586	7.2802192	5.4515166	2.4579412	1.1273065	3.8702116	2.5419021	4.966574	2.8530258	1.9061575	6.0291311	2.5797412	1.4877988	5.7907728	5.1759901	1.8099704	5.6596598	4.6790543	3.0701407	3.4592427	3.2336665	3.5767716	4.2152219	1.3347333	1.6930401	3.0083838	6.2220466	4.1321617	2.2840152	2.5161758
TCGA-AC-A2FF	2759	0	2.5871703	2.6444412	4.7150729	1.0213143	1.5249327	5.0152966	4.9407663	5.8858694	4.8629118	4.6320118	3.1308642	5.9149922	3.5674963	2.5902366	1.8941128	4.5188638	4.3987578	4.1192186	5.7254897	4.7529523	1.9522142	1.7169991	3.4787567	3.2854893	6.7702378	3.7981321	1.4727537	6.5176333	2.8539258	1.0743679	5.2797235	5.0340325	2.3763908	5.5996498	5.1372599	4.1439957	2.3455654	3.2496537	3.0545994	3.8319945	0.9630851	1.6150657	3.6984943	5.6599163	4.0112055	2.9637437	3.0335547
TCGA-BH-A0BA	1132	0	2.582234	2.626269	5.5905359	2.1850241	0.6353439	4.492205	5.7030813	8.3786954	4.929883	4.4361584	3.2777361	5.8064932	3.994632	2.2358354	2.7988389	3.5478873	4.3300643	3.9048744	5.9710654	5.4290044	2.355021	1.9001187	3.5570439	2.2777171	5.5631177	3.1125709	2.2599707	5.145473	2.9900025	1.0160722	5.4985063	4.9747844	1.8974174	4.2718149	4.0491123	3.7113372	2.1029506	3.3676869	2.9109732	4.4076048	0.8956391	2.2549421	2.7315012	6.1652385	4.1106454	3.0089337	2.5694734
TCGA-C8-A12T	0	0	1.8399622	2.4233234	4.8111656	1.7080403	0.7335123	4.4984554	5.7265744	7.1916548	4.8607638	4.4260736	2.9757263	6.0105312	3.3724079	1.4134755	4.3653733	4.5739052	5.2859438	3.5471574	6.476252	4.9891254	1.4303784	1.516268	4.1228559	3.1613597	5.1380035	2.0448801	2.2294952	6.6099852	4.8736734	0.7482245	5.9793795	5.3862426	1.3985244	4.4728148	5.1575192	3.4776195	3.1837221	2.9874327	2.8813181	4.5492162	2.6963051	3.1385042	2.3130258	5.7165315	4.1830553	2.4373149	2.2610637
TCGA-A8-A06O	396	0	2.1585412	2.0825523	5.6976794	2.9495896	3.2661973	4.1017142	4.6435154	1.412458	4.4970019	4.3562938	2.6501257	5.7898541	3.0597439	1.9441596	2.9144693	3.7016827	4.848424	3.7938482	6.4786808	5.3296788	1.416367	2.6417614	3.287973	2.2679377	4.4694383	3.0134082	2.4111917	7.1584811	3.7057186	2.2176856	5.0953032	5.0129227	0.9927652	4.3764045	4.8828778	2.2735532	2.6885752	2.7033512	2.7249792	4.2162954	1.6490691	2.0794293	1.8230822	5.547487	4.1448254	2.5323764	2.1098363
TCGA-B6-A0IK	571	1	2.3019599	2.1362105	5.1129108	1.1080943	0.8646614	3.6088261	6.0891433	0.2901103	3.2433713	5.816452	3.6796017	5.4323863	3.8399153	1.7788286	3.1877422	3.2888803	4.1309603	3.5460458	6.1273445	5.0959714	1.4029318	2.0541233	4.0062308	3.9294244	4.5582984	2.4946563	2.8049004	5.825764	3.3376041	1.0219439	6.5690078	5.3329206	2.8057266	5.4070107	4.0807658	2.7843173	3.8137558	2.9062436	3.3224718	5.0011825	2.0227727	2.0807345	6.5438908	6.1148669	3.8786341	3.28652	2.7322647
TCGA-AO-A0JA	655	0	3.0817827	2.8197637	4.9811859	2.134053	2.2025227	5.0709156	6.1431169	2.0111157	5.4715005	4.7953915	3.5401854	3.9861976	3.8645883	2.1029612	2.4847285	4.7287013	4.0304194	4.5996436	7.5020335	5.8176401	2.6167936	1.4771737	4.0050337	3.1615578	4.9205122	2.2734586	1.232649	6.6572778	3.0116487	2.0673948	5.9424435	5.2466628	2.5900532	5.6231254	5.1815849	3.7818239	3.8990978	3.1617445	3.8258935	5.2019392	2.030672	2.1717105	3.278449	6.087348	4.4598068	2.9390153	2.562709
TCGA-A7-A0CG	1043	0	2.6392623	2.3440987	4.8355121	1.1532911	1.9109334	4.6632396	5.4396556	5.1615291	5.3550921	4.3333639	3.3198224	4.5998552	3.7271272	2.5104488	1.9187968	4.0666217	4.0948556	3.8578639	6.5046374	5.1803726	2.0095018	1.2020192	3.433582	2.7496276	5.8623509	3.164156	1.3076226	5.8206114	2.9248444	1.2614546	5.5850066	4.9702843	2.733043	4.7722759	4.8794267	3.6052427	2.359363	3.4649946	3.0471797	4.0946962	1.2687592	1.6953301	2.3359784	5.7736667	4.145633	2.7736121	2.7624168
TCGA-BH-A0BR	2330	0	2.873101	2.9028118	5.2820606	2.082021	3.4620807	4.6373735	6.4190905	1.4896544	5.1553768	5.1181142	3.5516321	5.4262932	3.2583451	1.994012	2.7199564	4.4876562	5.1880215	4.0703488	6.4007855	6.0336539	1.5253854	1.5669275	4.3485857	3.6383498	5.0027607	2.238435	1.582621	5.4882259	2.4698606	1.6719409	6.1640134	5.3847917	1.6571015	6.3649502	4.867894	3.6777766	4.674418	2.5512464	3.5081605	5.2624697	1.7645856	1.4072009	3.4085232	5.9885077	3.6053323	3.1934473	2.348361
TCGA-BH-A0DT	2403	0	2.3372341	2.6666798	5.0293299	2.4138473	2.1000226	4.0591572	5.3228979	1.9651726	4.7831771	4.9738524	3.0518507	5.7357191	3.5730965	2.4760063	1.5742402	4.1917153	4.3457058	3.5399129	6.9449441	5.5508196	2.1808874	1.5852923	3.4985302	3.230567	5.4933254	3.3276226	1.863813	6.4526333	2.9280071	2.8339541	5.8105537	5.049764	1.9735247	5.2661245	5.389291	3.4270929	2.6180291	3.5238373	2.9043359	4.8232815	1.0746632	1.552604	4.5884173	5.5746038	4.0875504	3.215146	3.2183414
TCGA-AR-A255	2161	0	3.439557	2.768754	5.756627	2.035446	3.834754	4.423691	5.078871	4.762681	5.193628	4.52825	3.114103	6.465521	3.966327	2.499755	3.198979	4.62483	5.111474	3.9477	6.733963	5.919042	2.163034	2.357518	3.844112	3.315503	5.29443	2.345553	1.881499	6.556096	3.915946	2.240616	5.642153	5.258771	1.882654	5.482966	5.154691	3.327007	3.277255	3.409161	3.460496	5.079955	1.423763	2.008899	2.416016	6.427483	4.418633	3.276494	3.539704
TCGA-AR-A1AQ	3021	0	1.3655846	2.7734619	4.455649	2.315649	3.7286328	5.3708108	4.6379512	0.9717955	1.444415	4.5061145	2.9863836	4.4821638	2.9363174	1.6306344	3.2554483	3.3789442	2.9989783	2.6330774	4.3850065	4.1632712	1.3042316	1.5509696	3.629777	4.1022724	3.5206244	1.6707017	1.3118994	4.6192439	3.3455817	2.7736098	6.1897529	5.0380355	1.8074372	4.1312554	4.9643876	2.9990662	5.996808	2.2751262	2.8558941	6.1535397	2.7336332	2.9394444	2.0176159	4.6144503	3.9866281	1.9947879	2.6758198
TCGA-C8-A12W	385	0	2.3020751	2.6329252	5.9383678	3.1416427	1.344597	4.8038356	5.2729447	5.677628	3.3723719	5.0146264	2.2993201	6.4056428	3.4341778	2.2304525	4.429256	4.6473361	4.1551983	3.7854585	6.3643773	6.2881097	1.5742778	2.7096259	4.1654127	1.8389822	4.0137858	2.6916902	2.5196543	7.7949019	3.4835876	2.2719264	5.1592192	5.7035212	1.6759284	4.7680307	5.3272862	3.5943434	3.8218226	2.7286934	3.1299643	5.2941587	1.836939	2.4468641	5.0985181	5.8138749	4.3033116	2.4270889	3.0236863
TCGA-A8-A09E	1492	0	2.57181894	1.65943004	6.07376378	2.6622705	3.89554558	3.43601459	5.51514405	4.70808485	4.63047735	4.70678574	2.47227132	5.15650112	3.13807283	1.38435728	3.08122441	3.06265271	5.60172706	4.73148411	6.91840914	6.91441818	1.63985832	2.45634997	4.06688043	1.45505838	3.59717258	2.11016301	1.80068378	7.06968081	3.63090278	2.90189569	5.48352774	5.0891684	0.3722941	6.42088515	4.3292464	2.4461504	4.0895093	2.7659352	2.26187559	4.67800847	1.64797695	1.44986628	1.91255363	5.84941877	4.32446272	3.65166585	2.79837012
TCGA-A7-A13G	718	0	3.06428981	1.34166039	4.62096736	0.83966486	2.94275291	2.42097566	4.87066061	0.90594142	4.51213275	4.84859148	2.14583008	4.83025626	3.06629235	3.1945755	0.64858503	3.01235696	2.49385342	3.82389974	5.15432831	3.19282772	1.84685915	1.42216835	2.14589194	1.75930122	2.31115178	2.38838599	2.03982082	6.25897183	0.91465428	0.83711218	4.34511598	3.51898259	1.53074413	2.66615146	3.719561	1.60718902	1.62477572	2.08078108	1.9007578	2.32346566	0	0.73002578	2.32236681	5.58568478	3.5766907	1.69080368	2.16313954
TCGA-AC-A3EH	197	1	1.7745442	2.5292988	5.1724595	2.9758409	1.569562	4.3647931	5.5208083	1.5112613	4.2979653	4.613356	2.5740682	6.478825	2.933401	1.6970127	1.7960618	3.6375146	3.9830463	3.1644718	7.2196443	4.4123262	1.719807	1.3165008	3.0823287	2.6722084	3.5092819	2.2217299	1.5995542	5.7141387	2.6093471	0.9705666	5.5097522	5.3975266	2.1582158	5.6010145	5.0584805	3.2680362	3.3533526	2.7154814	1.8154855	5.3435744	0.3777628	1.4563321	4.2293493	5.7118833	4.2767806	2.0634543	2.5930496
TCGA-E2-A3DX	1325	0	2.603369	3.0181069	5.2143076	2.2796634	1.5519028	4.9236208	5.6453581	3.2392577	4.173518	5.2466293	2.5935657	5.8593425	3.2818471	3.136286	0.752994	4.4778273	4.2570744	4.2873515	6.9150404	4.9538935	1.849428	1.4325881	3.2244558	3.1207719	6.0672746	3.8872469	1.6250792	5.3855778	1.7762948	1.2490974	5.3820476	4.8777625	2.0386246	5.1539687	4.77845	3.9054799	3.4514918	3.3956889	2.4307682	4.7375293	0.5138392	1.0857326	3.5890964	6.0251727	3.8537218	2.6685667	3.2139675
TCGA-AR-A0TQ	2991	0	1.76798324	2.46303315	5.62068732	2.2732429	0.04926911	3.96739482	5.96620477	1.4861829	2.82716833	5.12932224	2.84398306	4.87762982	3.44857187	2.30725984	5.21538341	3.52547626	4.31529391	3.2370908	6.96085876	6.27483817	2.34074646	2.25955312	3.58977805	3.4582418	4.70941432	2.74305244	2.1871254	6.9665816	4.64263169	1.25861039	5.5783882	5.14640083	2.16539187	4.86882789	5.52075479	2.52054115	1.81822762	2.83925254	1.57920603	5.46669773	2.38932555	2.64683373	6.19572024	5.79360155	4.2296788	2.52448928	3.58331316
TCGA-B6-A0I9	362	1	3.1991708	2.1894945	5.5614351	2.0727613	0.8535117	3.7803952	5.5340869	1.8377381	2.4596434	4.4998585	3.6449883	5.2359597	3.3402124	2.0166439	3.7252924	3.0716808	5.0370867	4.7386964	6.5481984	5.6469454	1.4694211	1.9810926	4.4948584	2.1187853	3.3590201	3.2612472	3.0726846	7.7603419	4.4131099	1.0075131	5.1504875	5.1212069	0.8698288	4.2312939	5.2288969	3.8672579	2.4985157	3.2323273	1.8762466	4.5682552	1.8230791	1.7951363	2.2919593	6.0729169	3.8116441	2.1049306	2.8209739
TCGA-B6-A0WW	558	1	2.7890794	1.8860916	5.4270193	2.5254417	1.2766317	3.6371923	5.1050861	1.8475979	4.1885417	4.7929808	3.6200346	3.7550355	3.6011415	1.3942228	2.8331312	3.7912061	5.042259	3.2400634	7.3170828	5.8854955	2.294829	1.7623961	3.5576173	3.0281087	4.4882168	1.7946192	1.9858956	7.4258088	3.7801757	2.1427273	5.7910549	4.8127622	1.1241092	6.8969311	5.5969256	3.5371176	2.8273742	3.1986636	3.206723	4.6741183	1.9699514	1.7100804	2.4822595	5.8887747	4.3794153	2.8261605	2.48579
TCGA-A7-A26H	724	0	3.140963	2.256563	5.627975	2.399959	2.898561	4.273326	5.300064	1.526077	4.670928	4.681997	2.969674	5.708868	3.552692	3.15791	2.003948	4.458858	4.006262	4.790091	7.159883	6.139892	1.927468	2.441197	3.84361	3.501972	4.585448	2.974937	1.686011	7.166865	3.006013	2.780045	5.491065	4.959648	1.725116	5.030162	5.273309	3.459143	3.074359	3.113458	3.111133	4.916161	1.073172	2.120571	3.942084	5.891679	4.204762	3.02154	3.11876
TCGA-E2-A1B4	1004	1	2.181688512	2.046336691	4.997406304	2.450387955	2.29824067	3.613012212	5.049872544	1.127211385	4.640777894	4.396983264	3.403664209	6.234965474	2.860797203	1.755522659	0.862507623	3.367012705	5.033177062	4.187351038	7.465516569	5.750585188	2.117344712	0.641753502	3.467968088	1.961327344	3.882062285	3.760983674	1.881139519	6.131835325	1.598292867	2.037177892	5.631422434	4.513960916	0.505683826	5.095258291	5.004176755	3.803277822	3.438421557	3.32852118	2.793244468	5.100290645	0.47285641	0.447150416	4.06118319	4.695722899	3.86899098	2.466199277	3.892301756
TCGA-A8-A06R	547	0	2.2616272	2.4112226	4.4687508	3.3006835	0.5260627	4.3062869	5.9212533	1.8470258	4.0429299	4.7105429	3.9809904	4.2638648	2.7504243	2.0021229	3.1537285	3.9881324	4.4756651	3.1809607	6.2309847	7.8224987	1.2573209	1.0764468	3.5135774	3.4753968	4.438369	2.6020175	3.2480396	5.9342564	3.253933	0.9709719	6.1014572	4.286891	1.7440833	4.5231726	4.0410586	2.7778404	2.2732152	1.8497236	2.7702459	4.8518233	2.0917517	2.0160086	5.9491952	4.9304295	3.4786502	1.9970726	2.627008
TCGA-A1-A0SD	437	0	2.8181591	2.7431524	5.3382631	2.1030527	1.5915104	4.1875501	5.4836234	3.3661915	4.763739	4.5197859	3.3366539	4.7563253	3.7576921	2.0803601	2.5207563	4.2969479	5.5313494	4.1705904	7.6503103	5.427707	2.4832705	1.5001624	3.7030614	3.0587381	5.5405935	3.2145992	1.760818	7.6007568	3.167473	2.1524354	5.8520238	4.9424443	1.8579874	5.6697486	6.0501883	4.0904964	3.4174329	3.3282477	3.9599039	4.3016944	1.6729433	1.2330173	3.0520452	6.0341066	4.6239153	3.2004566	3.2475564
TCGA-AO-A0JF	1980	0	2.7574565	3.3191239	5.5539805	1.8820366	1.6798042	5.0050584	5.5457549	0.6285021	5.2346357	4.7873458	3.6270337	5.650952	3.6180126	2.4820781	1.4129314	4.8367372	4.3857964	3.8843762	6.7710152	5.5094848	1.9143831	1.4028017	3.2371823	2.7310195	6.7774032	3.1099422	1.9372505	6.3230339	2.8874845	1.5156166	5.932601	5.1034483	2.1458546	4.9399488	5.1562266	4.4221106	3.2022785	3.3652115	3.5111596	4.5668937	0.8628917	1.2103046	3.7869418	6.0452865	4.0881075	2.9903897	3.0043136
TCGA-A2-A04Q	2385	0	1.9154438	3.5170688	4.2840552	2.2384899	1.1027721	4.4198307	4.3535742	1.5991415	1.5733179	4.6584969	2.8518133	4.2062822	3.2259078	1.868154	2.7313158	3.6656757	4.2819394	2.7568223	5.496347	5.3652358	1.086957	1.2226453	3.4846946	3.5511371	3.8047459	2.386797	1.2525249	4.885547	3.4652437	2.6250919	6.2600379	4.7463322	2.4866994	4.3279775	4.3532747	3.6561026	4.1470204	2.3732381	2.664912	5.9493134	2.3725406	2.0335009	1.506504	4.4530229	3.8673047	2.6720446	2.2150156
TCGA-A2-A04R	3709	0	2.3447732	1.6041981	5.1768839	2.9118259	2.3275761	3.2932038	5.236892	0.8078233	4.5473085	4.3826973	2.3011397	3.4804806	3.5373419	1.3384044	3.4216331	3.5111477	6.3334472	3.3354428	7.2992463	6.5801612	2.3626125	2.2295338	4.0273759	2.5907493	4.1647629	1.8588996	1.6043218	7.0559195	4.3276091	1.7803034	5.8845919	4.8048235	0.840969	4.4369014	3.7859147	2.3214739	1.873356	3.3630192	2.3492266	5.0031419	2.6775652	1.9354378	3.1898768	5.5393841	4.4668645	2.084364	3.2701802
TCGA-A2-A4RY	648	0	2.437203	3.0558179	5.2054238	3.2317345	2.0537491	4.9012982	5.6808914	5.2299661	4.5084888	5.3137401	2.628346	5.399002	3.3826141	2.7921983	1.0047717	4.2800311	4.4036041	4.9515304	7.395042	5.4740732	2.1385251	1.0492489	3.6777486	3.4099599	5.9028826	4.487068	2.3591328	5.8891461	1.7289895	2.8309881	5.6232511	5.1324386	2.1301227	5.7276179	5.776378	5.275257	3.0896814	3.4207455	2.9497404	5.2512155	0.4360945	1.3209039	3.6941296	5.705285	4.0695442	3.1031881	3.8937238
TCGA-A8-A09C	31	0	1.9747771	1.4585109	4.869642	2.8727903	1.2044414	3.3316248	5.6396205	2.7372851	4.6196196	4.5823543	2.8502237	3.7649549	3.3310641	1.9394596	2.668695	3.4765262	4.6741342	3.702703	6.0271398	4.9779882	1.7231353	1.2668161	3.6636851	3.195488	3.8664604	2.1295926	3.1143343	7.0987258	3.3994516	1.734908	5.5579484	5.0964672	1.1902241	4.4474819	5.3687584	2.6087478	2.2813081	3.1936132	2.3522876	4.0938617	1.4140388	1.7178246	1.9571229	5.4942656	4.1741371	3.0487664	3.3267226
TCGA-S3-A6ZG	562	0	2.2271059	2.5256663	5.4193188	2.5410943	1.9603827	4.5558218	5.781572	3.5750725	5.1244025	4.4831411	3.1238287	2.8327462	4.1117034	2.3352468	3.0246349	3.4609612	4.892072	3.7040705	6.7095088	6.5306689	1.7101215	2.5336335	3.5682701	2.7636669	3.8786461	3.2907792	2.6896975	8.4963722	4.068232	2.8813276	5.396924	5.1954732	0.9802603	5.1409007	6.4365567	3.1969531	2.8559444	3.7741401	2.9271724	4.2535319	2.1218906	1.6959293	5.1940835	5.8511552	4.2946346	2.3033186	3.4146487
TCGA-A7-A26G	722	0	3.1450273	2.3074174	4.4805648	1.2624372	0.5214105	4.5321323	4.4295672	0.7317741	3.0840265	4.8290019	3.2368948	6.6051131	3.7921017	3.1607743	2.9438844	4.515109	4.569343	4.5868208	5.6368898	4.1183	1.6837891	1.4974938	3.9093152	3.8820594	4.7516621	1.9321338	1.7430351	5.879159	4.1341661	2.0860117	6.5267279	5.0886687	3.6911079	4.7175755	4.1207888	3.3780886	3.5055077	2.8306229	3.9190481	5.0911416	1.7448192	2.9866601	1.5670282	5.1232121	4.383399	3.5270041	2.2779591
TCGA-AN-A0FF	172	0	2.5061879	3.080894	5.3340278	2.1390698	4.8403042	4.5181674	5.7769556	0.2859443	4.4178072	4.4549456	2.4742256	4.2940667	3.4605657	2.3799842	2.9780735	4.196372	4.6458854	3.9819919	6.5001656	6.3095218	2.2073641	1.8300162	3.8192515	1.9710705	4.800404	2.8256216	2.3978375	6.7360277	4.0863884	3.0028036	5.7937063	5.1655042	1.7026965	5.2651574	3.2059373	2.379772	3.4635573	3.3204929	2.8228742	5.0166163	2.0010536	2.2156663	6.5018737	5.5253205	4.0610753	2.177768	3.4654535
TCGA-E9-A1RC	1224	0	2.9243897	1.3292002	5.9199287	2.5641476	2.8774854	3.279419	5.8836524	1.9993413	5.2030313	5.0704636	3.1291259	4.7330145	3.8382044	2.4645843	2.7510426	3.9466538	4.8315107	3.9082442	6.8088225	3.6217088	2.2387354	2.4089251	4.1635865	3.9031568	3.7224273	3.0410842	2.4764874	5.670587	3.1495176	2.0886742	6.2683273	5.472201	1.465486	6.2383836	5.3690547	2.9255414	3.7401042	3.9440788	2.4603042	5.4095911	1.6375522	2.7633761	3.7950859	6.4691652	4.7990926	3.9372861	3.4587057
TCGA-BH-A0DE	2372	0	2.5159297	3.1471904	5.0775182	1.520516	1.9506297	4.4303092	4.7130696	1.2103033	4.5328967	4.7741419	2.2036641	4.6730281	3.1137948	1.790721	1.518488	3.9650928	5.2359073	4.1882675	7.484087	5.5711836	1.8398529	1.583757	3.2595317	2.81561	6.3256433	3.5138281	2.0777853	5.9033009	2.3237903	2.5247464	5.579424	4.8254053	1.4022519	5.4396352	3.6312299	3.0891661	3.9830361	2.9945362	3.181943	4.9380499	0.7772009	0.9614793	4.3702295	5.3485385	3.9300827	2.8039007	2.8006146
TCGA-BH-A0DK	423	0	1.9257908	3.051962	4.3404807	1.5250695	0.8451279	4.5322127	5.1218979	0.2987558	4.1759848	4.303866	3.0759327	3.8083057	2.8462243	1.6992529	2.3539358	3.9100148	5.635468	3.0868093	6.3506422	5.6148084	1.355124	0.9105663	3.0535256	3.1183064	5.1771158	2.5426083	1.2201714	5.3982356	2.6802001	1.9614619	5.493347	4.61757	1.3769307	5.4198911	3.2937465	4.2685842	3.3018887	2.5627552	2.5478956	4.3691141	1.740752	1.5615641	4.0807674	5.2454374	3.8864003	2.5965368	2.7143577
TCGA-D8-A73W	385	1	2.5863592	2.964598	5.4952534	2.0105813	2.2810784	4.0020347	5.6826005	2.910323	3.8076909	5.4294368	2.3036381	5.2287738	3.026872	2.6334167	1.7718197	4.2927751	4.5963723	3.6194186	6.9847793	5.5083294	1.6683659	1.2282954	3.1372881	3.3792001	5.1019365	3.9827859	1.7488576	6.5371005	2.5064326	3.3357418	4.9531341	4.855603	2.8475144	5.5574474	5.368937	2.1370617	3.582325	3.006963	3.1975402	5.4788983	1.0761521	1.523583	3.3276338	5.9384091	3.8322526	2.7100836	3.4677163
TCGA-AN-A03X	10	0	2.39381563	2.40821303	5.0237809	1.97948807	4.03369682	4.22955181	5.11996491	2.77149614	3.56198827	5.02612341	2.99844891	5.6811145	3.10753377	1.50435002	2.19365679	4.72199463	5.36038342	3.70897892	7.32489525	5.85417625	2.09291142	1.03523876	2.74403955	2.70751532	5.04258141	2.18477296	1.38067709	6.81452632	1.97979473	1.68874568	5.19291078	4.82256274	1.54812	5.99608202	4.94877302	4.01034395	4.29291636	2.49198801	2.79176486	5.27071741	0.85014077	1.16330467	2.72141991	5.7179506	4.22881008	2.08302591	3.17312316
TCGA-D8-A13Y	1728	0	2.8535721	1.5777741	5.383032	3.2423525	7.3181019	3.4142186	5.9447142	0.9737541	3.5304679	5.0632333	2.8569364	5.3943326	3.5877154	1.9642909	4.6534626	2.6170239	4.1752293	3.0853952	5.9350694	4.6111952	2.5729081	0	3.8795038	5.8065954	3.617592	2.3069806	2.4636753	3.2525629	5.3407906	3.8341691	5.822564	6.1010247	2.5700536	6.5588705	5.3378534	3.9312715	4.5774396	3.5730692	2.5281754	4.774515	3.3757158	3.0431588	7.0622011	5.8362688	4.2747032	4.7722145	3.8532098
TCGA-AN-A0FW	11	0	1.6860678	2.126328	5.0087384	1.9074054	0.6232294	4.0489519	6.226009	0.1657763	5.2847509	4.2754942	2.8947561	3.8664792	3.3066161	1.1714086	3.0917354	3.2251819	4.2265352	2.8370964	6.2881349	5.5851065	1.4551683	1.003853	3.3312164	2.2434679	5.1579794	2.745396	3.2671574	7.2024059	3.0915304	2.1228098	5.5437371	5.5941074	0.9687819	5.277553	5.0416677	2.952892	3.0073361	2.8936384	2.4762191	4.1073832	2.2633179	1.5585301	4.9647963	5.6671743	4.0531093	2.1600011	2.7958203
TCGA-A2-A259	1596	0	3.2720369	2.6692576	4.9211247	2.6935135	1.5870747	4.0082195	5.4604634	1.2360707	5.0071017	5.2662274	2.9559837	6.7945661	3.4290009	2.5750976	1.4341672	3.9796979	5.7373685	4.5885185	7.0275717	4.7898053	2.5428491	0.919737	3.3561784	3.0726104	5.3946084	3.4022196	0.8857823	6.9801847	2.2495397	1.7830369	5.1457111	5.0255383	1.608914	5.8716827	5.4420427	3.7113313	2.5613942	3.5723608	2.1918489	4.9069425	0.9088047	1.446565	2.8353896	6.3010227	4.2535299	3.6006255	2.6548193
TCGA-LD-A74U	402	0	2.4666664	3.3776268	4.9402968	3.2190374	1.9717656	4.9339654	6.0011814	1.4136105	4.1600386	5.7773941	2.8690452	4.4446155	3.1352925	2.3244697	1.573759	3.934244	4.7113065	4.3686726	6.4928772	5.6463061	1.747817	1.1165139	3.4606244	2.8312631	5.5560576	3.9038907	2.2450451	5.9582979	2.7789735	2.0266191	5.1039842	5.2061914	1.8451878	5.2668944	4.960363	4.2884344	3.277451	3.3425444	2.9697725	5.209503	1.107958	1.648831	3.5425076	5.7046245	3.8679221	2.8577492	3.5554662
TCGA-A2-A4S3	666	0	2.3898597	3.2758764	6.2283517	2.8430403	0.361659	4.7907263	5.0674308	1.5240897	4.4364839	6.0810718	2.6101038	5.1128924	3.3195893	1.6471111	3.7365143	3.4103616	4.7598636	3.3868283	7.1174445	5.6717469	1.9805498	3.1016453	3.5599695	2.9053912	3.1779161	1.9807635	3.5199129	5.2941433	4.7170668	3.0353827	5.6717565	4.9481766	2.0413483	4.3649589	5.0241359	2.6247622	3.6714616	2.3742446	2.6248918	4.9963818	3.3806315	2.3392239	3.0284741	5.7827357	3.8792883	2.830192	2.7284649
TCGA-AO-A1KT	541	0	1.9302805	2.4975421	5.4590642	2.587575	4.2556243	4.5348892	5.5437786	6.1671245	3.1357746	5.0030699	2.4315812	4.7131712	3.0609732	0.9526863	3.2027933	4.2932854	4.7577308	3.6311399	6.3075843	5.4606485	1.7767164	1.9428825	3.5737225	4.0764746	4.4901841	2.5543292	1.2977493	8.3474198	3.9904747	1.5672307	5.8731344	4.9229515	2.2645822	7.2800799	4.7977736	4.2412835	3.2439065	3.5537728	2.380492	4.9151436	2.1367489	1.7649346	5.3922189	5.9797112	3.4493255	3.4391041	4.0236154
TCGA-C8-A1HI	343	0	2.4235312	2.1149995	5.5843184	1.5157796	1.1236922	4.5759804	5.5801384	1.2214175	3.4301501	4.1461166	3.1184478	4.8810398	3.127373	1.5437584	2.3294287	3.6805907	4.4880681	3.7282056	6.8886827	5.2846836	2.0089463	1.0714725	4.2883567	3.1375946	5.0441443	3.0613975	2.6922607	6.0816841	2.4724636	1.6651317	5.9858467	4.9932356	1.2448452	6.0960209	4.3844134	3.9139545	2.8730647	3.3273194	2.8270753	4.7813563	1.2338421	1.090949	3.921425	5.4108449	4.2295592	3.2352719	3.8746891
TCGA-AR-A0U4	3261	0	2.2544901	3.7082291	4.8527577	2.3569854	2.6282536	5.4609273	5.4466313	1.8193933	0.7592164	4.9343331	3.5464309	4.8860053	3.5368504	2.192917	3.76856	3.7888184	4.2117825	4.8183195	6.4095012	4.0883252	1.6007495	1.1488774	4.2541997	4.7827049	3.1832533	1.9117753	2.4120195	6.3229041	3.9530373	4.235383	7.3749176	5.3446501	2.7930223	3.9541286	4.6822954	3.4407147	1.5408564	2.9055343	0.8963239	6.6932855	3.1922702	2.9343603	3.2753489	5.0457885	4.819311	2.9251871	2.280862
TCGA-B6-A3ZX	1152	1	2.8233401	3.6527886	4.6251606	2.6549093	1.4720267	4.9834784	4.747013	1.4636389	2.5522501	5.5423076	2.9781254	3.7973818	3.3884205	3.13729	2.8007014	2.7959122	3.9418316	3.5796484	5.1445101	4.4667407	1.587499	1.3977413	3.5753317	3.5285438	3.7108724	3.7425038	2.3158538	6.303975	3.5632996	2.5613077	6.5538667	5.1282248	2.6720935	3.7257847	5.1362541	3.2361848	5.89672	2.7069023	4.357085	5.6481966	2.9146094	2.0617757	2.0800521	4.9212362	3.6844063	2.8575029	3.1756334
TCGA-A8-A06Q	31	0	2.5883081	1.2846812	5.4596571	1.4162312	3.9908621	3.4162394	5.3725883	6.0245603	4.9381845	4.7416093	2.9118781	4.8753931	3.3024167	1.4203639	3.4103526	2.293059	3.5994193	2.4554719	5.6031376	5.8724737	1.0917721	1.8278156	3.298049	2.7823107	1.9111008	2.4198356	2.9048339	5.9875708	3.3884119	0.230413	5.6516968	5.0075478	1.5995267	1.8529659	4.3049599	2.1882055	2.7791171	2.2219286	1.6412507	3.1780668	2.0249082	1.0909064	5.4470348	6.0492308	3.479364	2.088602	2.0333533
TCGA-A8-A08C	881	0	2.5636104	2.2578969	5.8799362	1.9362637	3.3478251	3.5046528	5.3517628	1.5880627	5.8010156	5.0757823	3.2197884	5.1226068	4.0135977	2.8489505	1.462179	3.9152197	5.0354401	3.9990534	6.9342563	3.4937187	2.3027426	1.4915608	3.3164042	2.0674138	3.4607382	3.1997827	2.6863112	7.0772259	2.363366	2.100303	5.4786619	5.2126606	0.950089	3.9373113	5.4730481	3.3677162	2.494119	3.0801269	2.4602835	3.7746793	1.0975154	1.1953342	2.838053	5.7429839	4.1613278	2.8017439	2.6120322
TCGA-BH-A0AU	1914	0	2.5650849	2.2313378	5.8902241	2.2646681	3.131627	4.0850999	5.2386528	2.6404502	4.7510424	4.7521423	2.4579271	6.0362455	3.651351	2.0922781	3.4444587	4.1718859	5.183726	4.2418826	7.2223142	5.2827932	2.4101519	2.3673009	4.5641209	2.8252777	4.4826825	2.6708741	2.9222178	7.4754368	2.9951235	1.9834589	5.4400095	5.2422321	2.0559778	6.3970315	5.2707439	2.5692866	2.9047385	3.1028616	2.8329587	4.8746236	2.2926542	1.8254011	3.3228226	5.5418119	4.6108232	2.3749535	3.0758459
TCGA-D8-A1JA	502	0	3.6923413	1.3374067	4.8623554	0.4939181	1.0459801	3.6930992	4.5836647	3.1462314	5.2286643	5.0153543	3.9174389	7.2023837	4.1953684	2.608385	3.0115151	4.104532	4.0740788	3.9373509	6.283962	4.7434905	2.4143015	1.2244015	4.2199554	4.2548624	4.6868091	1.4090267	0.6028482	6.3824898	3.3979316	1.0229894	6.666229	4.5997017	2.3246535	6.1586169	4.5212654	2.9996185	2.736431	2.9852088	4.6818598	5.1067838	1.5182583	2.60672	3.128301	6.3805852	4.7646449	3.202594	2.9665165
TCGA-E2-A1IN	675	0	1.9880955	2.2866816	5.3637109	2.1021946	1.288332	4.4053004	5.0821184	5.0633715	4.6692142	4.5273451	3.2399046	5.3816147	3.3292381	1.7648606	2.6237495	4.3514816	4.3736726	2.8928688	6.7043646	5.0557118	1.6667192	1.3637349	4.0446516	3.140135	4.7237468	2.2384035	1.8989254	6.8090435	2.3116427	0.8379544	5.8038986	4.886865	1.5187845	5.0950378	4.7385495	3.2880209	3.6009786	3.1492401	3.2475997	4.493479	1.043858	1.6913471	3.3251077	5.7609844	4.1878341	2.7612802	2.7925248
TCGA-A2-A0CU	158	1	2.9057561	1.8984267	5.5711288	2.3302218	1.3532412	3.5031415	5.052174	0	4.4437088	4.3136867	2.004884	5.2711995	3.5210343	1.2596042	2.8114541	3.4461403	5.2142317	4.4586044	7.4047869	5.1111298	2.0681685	2.1879663	3.3437719	2.5857772	5.0730135	3.2919491	2.0803784	8.0184035	2.8589557	2.1408777	5.6193786	4.7179125	1.4140302	5.7609219	5.6066932	2.8171937	2.4162061	3.1027895	2.5646005	5.0860707	1.6955386	1.4516892	4.1843123	5.6250947	4.6059424	2.1543157	3.0540144
TCGA-D8-A1JS	371	0	1.72893599	1.82900254	5.7960294	2.60736012	5.77736337	3.32765502	5.65720039	0.20552068	3.80280412	4.40863308	3.08828238	5.40030151	2.12951481	1.25099265	1.14083849	2.05749953	4.65721576	3.0886786	6.20132861	5.17233724	0.92690193	0.68929163	3.03270696	3.11663521	3.64777999	3.48622994	2.09864969	6.05873866	2.02351216	3.04660284	5.4632015	5.30852021	0.04330676	3.83668055	5.40292544	2.23355155	2.05946178	2.87411134	1.18588361	4.46843118	0.837975	0.61779462	4.12177531	5.27615038	3.64689778	2.56615753	3.02840289
TCGA-C8-A1HJ	5	0	1.8561392	0.9482206	4.3106742	0.1845327	0	5.4382752	4.3983261	0.2241852	0.8907405	4.3728528	4.5175702	4.2074918	3.2096616	1.3842315	3.9029317	2.4328405	3.3475967	2.2203446	5.1392589	3.8383078	1.33228	1.6382369	4.4266249	4.0735454	5.6237091	0.6773725	0.7837456	4.1243218	4.4581453	2.2383136	7.8912265	4.3861219	4.1903789	5.0143087	4.3032449	2.1225847	6.7793914	2.3897175	3.9263912	5.6018224	2.7907672	2.8893181	1.2643095	4.2847503	3.7099668	2.0856504	1.706478
TCGA-A2-A1FZ	683	0	3.3750811	3.0272176	5.6689805	2.3818599	3.6000866	5.0542709	5.5079377	1.3792413	4.9160028	4.6229203	3.033563	4.9860451	3.5365371	2.6771765	1.9700698	4.5790649	4.6277057	4.1065455	7.9263852	5.6486717	2.2767943	1.8272362	4.0942154	3.6393615	5.6352731	2.9531751	1.7647307	6.797601	3.1570914	1.973053	5.6216375	5.0188709	1.6918409	6.2957448	4.6952006	4.2109421	3.0105218	3.3032122	3.3929335	4.6566229	1.1548902	1.6963205	4.3700372	6.1176133	4.250668	2.8064	3.2389781
TCGA-B6-A400	215	0	2.0871513	2.8126263	4.9885386	3.5060306	0.4854445	5.1858765	4.8758847	1.4171512	0.6435527	5.6604012	2.2329785	5.2431038	3.2191373	1.4221888	4.2766595	4.294351	4.2832006	4.0879359	6.2731517	5.0899523	1.5054731	1.6549823	4.0013965	3.5073423	3.9983447	2.1184117	2.4900287	6.9657999	4.3517907	3.1631471	7.2245126	5.4129744	2.5912464	5.8145911	4.786236	4.3443729	6.8860959	2.8089994	4.5451658	6.874274	3.5092903	2.3242563	3.4599078	5.1762137	3.8176893	2.715782	2.9671389
TCGA-OL-A97C	271	0	2.68070685	2.1271943	5.34689088	2.75781152	3.01546459	5.41624015	5.77889537	2.53053068	4.08304386	5.23379769	2.25416391	5.51914649	3.07408812	2.54100944	2.05375604	2.1242852	4.17939589	4.40861844	7.67719342	5.4237388	2.52042237	1.23856434	3.53263889	4.04950258	5.41139433	3.1002822	1.39062904	6.24987215	3.33643795	1.96764594	6.1498399	5.21741562	2.5948343	5.6908414	4.92594333	4.00773541	2.20550241	2.2979896	1.38490715	5.83010175	1.53744696	1.91904177	3.538582	5.85569276	4.20060366	3.44241835	3.58716919
TCGA-GM-A2DL	3519	0	1.8777648	2.4465891	4.7447705	2.3729011	2.9125358	4.5755751	5.7112352	1.2467297	4.3938542	4.4092697	3.0129847	4.7267803	3.304542	1.4223104	2.3137316	4.5105974	4.552242	3.8204987	6.7299479	5.8335178	1.8929488	0.9454173	4.284477	3.3323087	5.5345282	2.4684916	2.1024395	6.8647847	3.7129128	1.3426977	6.3525105	5.0287343	1.1129136	6.0137202	5.2645362	3.0030833	3.2457949	2.8782324	2.9633016	5.5494502	2.4881716	3.029593	4.007681	5.2105653	3.9259465	2.5832155	2.6240855
TCGA-E9-A226	1048	1	2.9675691	1.8158061	4.8743869	0.7172319	2.4193691	4.2829226	5.04215	3.3954687	5.5630042	5.144828	3.3482557	5.2211722	4.2828245	2.5038201	3.9498522	4.9421708	4.9278284	4.6203082	6.3342216	5.8948451	2.2390094	1.731228	3.8008906	3.0334883	5.3228422	2.4939948	1.5929058	7.3581185	4.1025669	2.546722	7.131038	5.0611497	1.9557277	4.5489694	5.0855381	4.0665899	3.0601934	3.1980837	3.7027729	4.9414926	1.9287773	2.5865523	3.7653184	6.0515577	4.9850976	3.5574061	2.797547
TCGA-BH-A1EN	2127	1	2.9259493	2.0072903	5.8452728	1.691768	0.9756433	4.0525757	5.9465064	1.0335595	3.7640732	4.2152167	2.7033593	5.2329673	2.8573975	1.4932048	2.6839052	3.3777689	4.6348001	3.7844557	4.7534242	6.6206536	1.2990378	1.4010916	4.0804038	3.4027587	4.0177349	2.3899243	1.5954555	5.9406196	3.1193787	0.7269898	6.0417373	4.5913337	3.3829687	6.7858615	3.1424861	2.1508749	2.9345132	2.7533129	3.4066506	5.039386	1.7946003	1.7125154	2.9675214	5.826706	4.139968	1.2232923	3.5781476
TCGA-A7-A4SB	418	0	1.50974088	2.28115603	5.18210252	2.49825907	1.04458999	3.48443907	5.21165284	0.54836118	4.27760746	4.8875609	2.44374718	4.50536382	3.05704716	1.19630231	2.35059404	3.53932777	6.08049953	3.97256801	7.77799889	5.23411945	1.99927306	1.56045871	3.32260697	4.16942843	5.06788234	3.4861633	1.74710775	9.18960681	3.25446287	3.1003469	5.75667153	4.33557702	0.6087612	4.63831558	5.7020574	2.5557438	3.79589521	3.3026455	2.38779824	4.29297514	1.97992039	0.95090516	1.55770286	5.30607118	3.86749601	2.39473557	2.29650926
TCGA-E9-A1RA	1369	0	2.2933116	2.5229799	4.9477805	2.7217135	2.8841976	3.8066547	5.8072382	3.2534953	4.8179795	5.4179206	2.7982604	5.7645277	3.575935	2.4093714	2.0117077	3.9821987	4.3560247	3.7503264	6.1243484	4.7599404	1.9849298	1.439523	3.6346266	2.969311	4.428105	2.6097013	2.1440764	6.9946362	3.4226854	1.4411948	5.9532066	5.4490804	1.4764622	5.3156668	5.2753305	2.6764645	2.6561652	2.7637781	2.2104492	4.7518023	0.90622	2.0155166	5.0346431	5.7185985	4.3006748	2.527096	2.5574798
TCGA-E9-A1R0	860	0	2.3016718	2.4014275	4.8274095	1.6183179	1.5992021	4.3909045	5.3316126	3.9524602	4.9269017	4.6584969	2.3659996	6.0626122	3.2024895	2.1324567	2.4729869	3.9043836	6.5009923	3.6361958	7.1166528	5.6888901	1.9472789	1.7637514	3.3759935	2.1467829	6.4261667	3.6372132	2.0800943	7.5444135	3.4611696	1.2700199	5.8294372	5.1432511	1.1807167	4.900142	5.7890565	4.9255713	2.77619	3.4803393	3.1929714	4.1719941	2.0233867	1.8100548	4.1436762	5.7054616	4.0368481	2.7075773	3.4095613
TCGA-A8-A07G	577	0	2.9363707	2.0656313	5.714878	1.5046735	2.2586612	4.5155315	5.4877156	3.602303	5.1849976	4.8380813	3.2127567	6.2446564	3.317966	2.3373363	2.1058476	4.684748	4.5660917	3.6995974	7.2829597	5.574756	1.5270005	1.55731	3.9140624	3.3850138	4.7353851	3.1068808	1.9836632	6.289504	2.2713571	1.3584798	6.3023539	4.9089658	1.9118101	4.351876	4.3640986	2.7848256	3.1414786	2.7013246	3.6315229	4.711662	0.8475066	1.6776077	2.637624	6.1561114	4.053971	2.4201891	2.4050542
TCGA-LL-A440	759	0	2.7281148	3.496526	5.0572882	2.7425075	1.5660363	4.9578808	5.3446953	2.8951855	3.7857933	5.8515048	2.3015855	5.4279813	3.0427269	2.4986905	1.622053	4.4843002	4.4157207	4.5222645	6.7256673	5.2343895	1.9888004	1.461516	3.3551606	3.3403756	6.8844248	3.9380578	2.2071565	6.4981367	2.1125379	2.6957643	5.7476202	4.920742	1.951291	5.8924072	4.7328142	4.8514477	2.7865626	3.1158128	2.4604696	5.8841538	1.2971237	0.9962575	3.4977676	5.4838386	3.7035809	3.049833	3.3563051
TCGA-A8-A07R	273	0	2.3076697	1.1700648	5.4411242	1.9137243	3.9905632	4.6176218	5.1656582	1.6113881	0.7349345	4.6330197	3.9389305	4.8831709	3.559196	1.681416	4.8235912	3.6842565	3.759914	3.2898322	4.7941322	4.4008122	1.3948629	2.2436076	4.123127	3.9676864	3.6124271	1.4853635	2.088769	3.765763	4.2114759	2.9051544	6.6439323	6.4340058	1.7156733	4.8011418	4.7407413	4.2003067	5.8260344	2.1386817	2.1918753	5.9759824	2.7695079	3.2537713	4.6406807	5.7897407	4.2912331	3.4632771	3.1526433
TCGA-A8-A076	1642	0	2.6912545	2.5697554	5.0515357	2.9104884	0.3869555	4.6631398	6.1713656	0.6060865	5.4051803	4.6088495	3.3068491	5.2051767	3.4421928	2.3200969	3.6243616	4.484005	4.733792	3.3193626	6.1838045	5.9381752	1.5596919	1.5040743	3.9694084	3.3158188	4.2402469	1.9036549	2.2186606	6.4380319	3.782571	0.8026176	5.5124149	5.6166459	1.9121508	5.5072751	4.8359549	2.7541826	2.1115975	3.0487381	2.3963065	4.3283089	2.2544497	2.7389509	2.3529152	5.8283578	4.8812073	2.9810531	2.9548762
TCGA-BH-A209	3959	1	2.2642941	2.9178905	4.7032786	2.0504455	0.9807796	4.3815186	4.7247243	1.6686709	3.2677622	5.3057669	3.3710379	5.2878164	3.3458027	2.3369829	3.6033833	3.7464083	3.7319358	3.4062842	5.9892196	5.5462161	1.3986198	1.8797681	3.9033637	3.8921824	3.8739675	2.220787	1.8569286	6.3921574	4.177064	2.5510895	5.8599981	4.867661	1.515727	4.2181159	4.6734072	1.678901	1.940363	2.8449721	1.1567874	4.617015	2.9730863	3.390168	3.7712525	5.3713632	4.3779226	2.117178	2.6582712
TCGA-A8-A07B	1308	0	2.47753702	1.58227126	4.81371571	2.51176248	0.12331763	3.53208501	5.37304057	1.67463848	5.09343644	4.10327757	3.36495593	8.08873671	3.97352178	1.76803921	2.19984055	3.44886147	5.02915288	2.9551912	5.09523837	3.58747343	1.8147029	1.37751855	3.17778624	2.9793129	4.1520397	1.69317353	2.76103972	6.72267885	4.0922524	1.25216162	5.75125378	5.14281872	1.06634814	3.55129999	5.13962214	1.45583609	1.88010222	2.35962252	2.43224732	3.43212959	2.04249262	2.09441353	5.16777356	5.84514295	4.51607325	2.91854998	1.72939087
TCGA-D8-A1XA	839	0	2.8246389	2.3294437	5.7986381	2.5312513	4.343092	4.1339212	4.9994176	0.9265229	5.4968625	4.9234901	2.5202839	4.4926361	3.5218209	2.9298011	2.6621095	4.1413169	4.4203573	5.1292352	7.3640985	5.7638387	2.0933656	2.1971514	4.3124681	3.4041551	3.4042351	2.6906326	4.1593643	7.5073796	3.3723526	2.8535296	5.4401879	5.6937554	1.2015045	4.3656332	5.6447939	3.2571348	3.2476341	3.3959886	2.8950813	5.5148491	0.6341986	2.1286242	3.7379075	5.4258476	3.8151129	1.9991367	2.8788656
TCGA-C8-A137	379	0	2.5852041	1.618585	5.0407882	0.6884486	0.2261875	3.3919538	5.2877276	1.236809	4.9105647	4.2561501	5.1767225	7.6333435	3.9154517	1.3899017	3.3638023	3.899713	5.1084789	2.8094065	7.4326648	5.2950454	1.6194601	1.4195785	3.7170074	2.5763774	3.3774767	1.513552	2.8499667	5.5027489	4.3578695	1.4415533	6.7444838	5.2893836	1.9133743	4.1119401	4.6191165	2.3166161	3.5249463	3.3418879	3.0120982	4.4018355	2.4222799	1.619836	2.8962506	5.7760913	4.5537811	2.570977	2.4642066
TCGA-BH-A1F2	959	1	2.6057555	1.6699077	5.024747	0.8554057	1.9255579	4.1823276	4.3606801	0.7189593	4.9299971	4.3872016	3.2977556	5.5838437	3.8337345	2.1834092	4.0038441	4.3843544	4.2314854	4.0803046	6.6771049	5.4115858	2.1591802	1.9068131	3.4724993	2.7381303	6.284755	1.730645	0.6705443	5.6284433	4.5701379	0.8883856	5.8749098	4.5322353	3.0432766	5.573504	5.0112745	3.9129985	2.8777013	3.1225509	3.8025275	5.6007649	2.8565497	2.1089934	3.2897005	5.3653921	4.5768345	3.6513309	2.6717823
TCGA-D8-A1XW	1309	0	2.829338	3.793662	4.517679	2.130461	3.726728	4.700176	4.488512	0	1.235224	4.829397	3.116617	5.124708	3.61342	3.052946	2.074244	4.575725	4.229041	3.712351	5.690238	3.819433	1.892339	1.518762	4.210179	4.282364	5.11803	3.709795	1.38705	5.037725	3.035114	2.360617	6.161222	5.055182	3.034607	4.74725	4.422762	2.014544	2.580662	3.265956	2.857444	4.983855	1.043072	2.436748	3.177322	5.39014	4.225303	2.099813	2.073564
TCGA-A8-A09Q	761	0	2.152559	2.6671679	5.8113307	2.0935788	2.8442452	4.691348	5.3624291	1.964028	5.6765206	4.890513	2.5176088	3.8834197	3.0716585	2.588426	2.3585865	3.8918031	4.9825928	4.2568731	6.0558958	4.6425872	1.7175465	1.7661052	3.15998	2.3393315	3.9911646	2.3216925	2.176683	6.8863464	3.8729353	1.223187	4.9356	5.2763575	1.5198954	4.2990903	4.5752842	2.4790982	2.8759331	2.6262329	2.2592645	3.5670865	1.6132151	2.4650591	2.9628007	5.7068905	3.1968344	2.7043711	2.0412407
TCGA-AN-A0FS	210	0	2.95599	2.5076822	5.3734942	1.5382124	1.6636726	4.4822088	5.4220318	3.6248685	5.1415282	4.3297392	3.1983769	5.7451206	3.4964535	1.9399182	1.7165662	4.4885963	4.6893109	4.1404229	6.7752372	5.4417193	2.0047377	1.6347697	3.5647604	3.1425184	6.4247557	3.9745455	2.0678636	8.2772289	2.7485081	2.167648	5.4460303	5.213082	1.5655999	5.1094044	5.8731033	4.2110165	2.4460472	3.4823842	3.0020679	4.0785996	0.8262238	1.2804942	3.556465	5.8730865	3.9546327	3.2128141	3.0702836
TCGA-AN-A0FD	196	0	1.9761416	2.3979598	4.6910239	1.9804259	1.9113849	4.2952082	4.8804259	1.7212915	4.1831805	4.4005006	2.8948932	4.2696492	3.0328884	1.5548009	2.6609911	4.3037393	4.2521648	2.676995	6.9082661	5.0453905	1.8768289	0.8511918	3.8385606	1.8182539	4.5820485	1.6781722	1.9660944	6.2325083	3.4968099	2.1264547	5.9765551	4.9449485	1.1978226	4.509007	4.7100376	3.188923	3.2097774	2.5112972	2.9827047	4.1481356	1.9205183	2.1459041	5.0889176	5.3488701	3.9970106	2.1761495	2.9290466
TCGA-E2-A1B0	1631	0	2.4823932	2.1480165	5.7774224	1.7412055	3.8246058	4.5920213	5.2542502	1.0327722	4.489306	4.9329492	3.0027894	6.6459234	3.1217323	2.9560348	3.6950305	4.2253897	4.1355549	3.5527868	7.2116258	4.6755444	2.2528883	2.22561	4.2856293	4.6368964	4.4052288	1.855238	1.1831852	5.1800216	3.6148453	1.5865992	6.2283232	4.799951	3.0556481	4.4831842	4.2315176	2.8860115	2.3673791	2.7016961	2.9031966	5.5749658	1.963257	3.0226649	4.5882687	5.5286495	4.4877491	3.3438282	1.8358726
TCGA-A1-A0SO	852	0	2.2514256	1.0350674	5.950602	1.2417326	0	5.8117415	6.3480233	0.1882609	0.4765963	4.0831117	4.3194273	4.7252575	4.2429424	2.404574	3.9770229	1.9005395	4.4657811	2.4024732	3.5235583	4.5791047	1.8122837	2.999263	2.2642503	4.1420361	3.2136118	1.1200173	2.5591891	2.0397222	3.8637526	2.1351576	8.0700213	5.9483842	2.0528479	2.667699	5.2761589	3.3531757	5.5610669	2.6302665	1.310273	5.5354444	4.1785453	3.4570737	2.5743812	5.3763507	4.3954936	3.9427271	3.4411694
TCGA-E9-A1N4	1000	0	2.5823592	3.0836279	5.4447455	1.9041735	2.3600662	4.6195482	5.3863805	0.462807	4.6357543	5.3023564	2.5368791	6.3140616	3.3874845	2.8900167	2.6657252	3.6858717	4.252245	3.8438732	6.4057385	5.8523282	2.0302554	2.2361442	3.5339494	3.0445135	4.5935683	3.062118	1.6493866	5.833865	3.5498642	3.4447365	5.562951	5.0975105	2.3203175	5.9722919	3.9739603	2.4346246	2.0303632	3.6978222	2.163171	4.3967166	1.3694393	2.0000619	9.1163398	5.8308713	4.1727012	2.4826657	3.3974933
TCGA-E2-A1B6	867	0	2.2637611	3.144675	4.0449915	2.406283	1.1884709	4.6452192	4.1451033	0.8284936	1.0095458	5.1910457	3.7863573	4.4580139	3.1325484	2.5518554	3.2666548	3.010902	3.3275798	3.6004118	4.7884546	4.3502721	1.4714056	1.1982918	4.2754583	4.3509911	5.3333296	3.107102	1.9698614	5.9717682	3.7005069	3.0056511	7.4438746	4.3142498	2.4079356	4.106641	5.2563954	3.2180569	3.2966377	2.7574089	1.418349	6.2212174	2.7298058	2.8496015	5.0548789	3.9726639	3.3940559	2.930057	3.0884878
TCGA-AN-A0AK	224	0	2.0533419	2.3024445	6.3323497	2.5951038	0	3.9161192	6.3779314	1.0869751	5.1406271	4.3236297	3.4681969	4.0913049	3.4293448	1.1568245	3.7599464	3.2457397	4.9296916	1.9934615	5.911073	5.1191684	1.889818	2.6322972	4.2462194	1.258191	3.2104248	1.6601743	2.8589486	6.4357943	4.4391431	1.3704392	6.651697	5.6676908	1.2719445	6.4523132	4.265014	2.0026153	3.3256638	3.054367	1.6378414	4.0542313	2.8324283	2.5037231	4.2926235	5.9861275	4.857679	2.5289665	3.0116275
TCGA-B6-A0I1	2361	1	2.57377288	0.41874343	4.83906129	3.80704927	5.11278459	3.60242191	5.58006768	0	2.51612913	5.41010829	2.67896912	4.80032614	3.16996945	1.32924656	3.30456309	1.55215556	4.72777443	3.34257542	5.38273801	4.96300255	1.31038072	1.59957693	3.79028022	5.04793301	2.60279454	2.66507545	2.53803206	2.84616081	3.71364368	2.69221311	6.44821664	4.85516998	0.37590092	4.36120304	3.22171855	3.9548331	5.7594233	2.56469972	2.66293992	5.41656756	2.65547212	2.37970011	3.75346684	4.56574295	4.2899578	2.47511536	2.81278649
TCGA-AR-A0TX	1972	0	3.0951625	2.9669427	5.0888134	2.0545306	3.628485	4.6607662	6.3975542	6.3214878	4.643006	4.5702466	3.1900673	5.8773609	3.1852251	2.4540764	3.5812336	4.06301	4.2021699	3.4766176	5.4360652	5.2478527	1.6477386	1.2847273	3.7066204	3.2154999	4.8899327	2.6740969	2.5512835	5.8371497	3.6702173	0.7741689	6.2476325	6.5016816	1.9367317	4.2818951	5.0961193	4.2531944	3.0516019	3.1558153	2.5131291	6.0695831	2.295946	1.7778239	5.1192833	6.1259056	4.21321	2.8729245	2.3973699
TCGA-E9-A22G	1239	0	2.30359094	1.57834985	4.60853323	1.98276108	0	5.50983331	4.62156401	0.55531386	0.35908431	4.09266736	3.92833764	5.29396464	3.80882762	1.09151154	3.09355312	2.0917339	4.14057021	3.23291223	5.77130303	3.15038803	1.70810886	1.6337572	4.14252943	4.922145	2.96741338	1.76634786	2.48383572	3.32538699	4.96403707	3.29864542	7.29752933	5.28416038	2.57691729	4.51354237	6.15313838	3.62013016	5.56209732	2.77797228	2.41000128	6.17069501	4.14637149	2.91111921	4.7174633	4.78784893	4.48306752	3.8703564	2.79955723
TCGA-OL-A5RZ	679	0	1.37267628	1.88280668	5.25916739	4.13943135	0.53572574	3.75601479	6.47687628	0.46741041	4.08005227	4.03809499	2.90814242	5.23802123	3.43882575	1.12684978	4.13446845	2.39187861	4.51029033	2.77510234	6.13458331	5.60509164	1.53415345	1.07210101	4.3175892	2.29775326	3.24294203	1.63935741	1.43249091	5.31614266	3.57144255	0.52315619	6.90105227	5.42314521	0.29718682	4.49404882	3.1081548	5.44786028	3.1446974	3.01571552	1.52163005	4.6851811	2.30913078	2.26977044	2.5419238	5.41800028	4.4206671	2.46425905	1.93584238
TCGA-AQ-A04L	3957	0	1.78592283	1.54698819	4.76446419	2.05846136	0.05706949	3.81133909	5.04799485	7.13451169	5.0705102	5.42863058	2.96787159	6.61015103	2.51206212	1.74065502	2.4307812	3.59092825	4.13497065	2.94681295	6.59423119	4.62391319	1.24164636	0.79038254	3.78281995	3.29101421	3.62391395	2.23731591	1.49525312	6.29258718	5.26543991	1.91711817	5.80862944	6.71192844	1.0926225	3.98323586	4.59138505	4.8608632	4.23115353	3.11049204	2.27300255	5.64721744	1.19658721	1.71074393	3.66630034	4.81577847	3.91080415	2.68601454	2.88049102
TCGA-AN-A0FX	10	0	2.777715	2.2192061	5.48358	3.4725324	0.2998013	4.8938795	5.1646903	1.5577982	1.9868831	4.278702	2.7747665	5.2911367	3.6313953	1.4546309	2.5502688	3.7564432	5.1363341	4.7146439	6.0583979	4.7840195	2.0790605	1.0399451	3.0579786	3.3063107	4.9711522	3.3148092	2.4435831	4.9185361	3.7379421	3.1504483	6.916625	5.8385015	2.3413191	5.3133562	5.1181726	4.3982318	5.1339551	3.0753278	2.8719719	5.5108389	2.6640948	3.2770082	3.0513161	5.7990583	4.7164506	2.2925589	2.9945307
TCGA-BH-A0H9	1247	0	2.84801462	1.97631142	5.82394814	2.14896518	3.14952479	3.94396893	6.16783856	3.7215349	4.51510271	5.88782173	3.37920891	5.15079262	3.77630934	2.20117182	2.59523104	3.43840765	4.2833514	2.76805482	6.22693237	6.00651114	1.92644826	2.04977942	4.16862725	2.55741106	4.55347679	2.08964594	1.76268063	6.26743352	3.47084633	0.56319673	6.37144026	4.97020396	1.80339463	5.99720883	4.81439163	3.26117295	2.14176841	3.42783257	2.82711985	6.32736883	1.87260763	2.6505139	4.76831039	5.81959747	4.62944071	2.5247849	3.22222105
TCGA-AO-A12D	2515	0	2.4677557	2.5701252	5.3720773	2.4188668	3.1080591	4.3116579	5.2412887	1.4026029	5.1447252	4.5161483	2.5476459	5.8611671	3.0862402	2.3738885	2.3028915	4.117073	3.9464211	3.3125257	6.2053549	5.0527109	1.2155014	1.2949351	3.7244433	3.7165661	4.0916572	2.356266	1.6003723	5.7133473	3.2407778	1.8267759	4.9492472	4.3410214	2.6520674	4.6137064	3.480276	2.90915	2.9513447	2.2760023	2.6987257	4.7989518	1.5906262	1.4091445	3.2919099	5.3363169	3.9557425	1.245942	1.9075562
TCGA-E2-A15P	595	0	3.5115249	2.1190161	5.6177332	1.983472	1.5683538	3.9206215	6.0178263	2.0818623	4.4248629	4.8418862	2.8706192	6.0516229	3.3221604	2.1317361	1.6668063	3.7711036	3.9571847	3.7164875	6.3718389	4.9907566	2.405812	2.0281271	3.9775132	2.428292	4.8817313	3.2670041	1.8725667	6.4874146	1.9506679	0.8970035	5.5224425	4.9367836	2.4984265	4.3216828	4.5734091	3.6748457	2.923247	3.3724248	2.6802071	4.0318581	0.8880435	1.3021169	1.8555568	6.1654333	4.2044655	2.7775141	3.4848091
TCGA-AC-A23G	2248	0	2.3842297	3.2156653	4.9747835	2.2237555	2.6402197	4.9811959	5.4464235	2.3759298	3.0983222	5.2255333	2.3389746	4.9347345	3.0192137	2.0645878	1.7066899	4.768369	4.618791	4.0968774	7.3995407	5.3658047	1.5677751	1.2015612	3.2510798	2.931169	6.4313923	3.1064995	1.5166582	6.4035993	2.3716148	2.4160327	5.6786528	5.1467163	1.9978321	6.2553911	5.0292998	4.5790351	4.3313656	2.9911684	3.505295	5.885583	1.2079492	1.3754911	3.6907882	5.5616923	3.7728455	2.8968292	3.180148
TCGA-B6-A0IA	8391	0	2.20957519	0.65802174	4.86911596	2.19748588	5.79457389	2.19500792	4.31174764	0.51661496	3.93897611	4.09156687	2.56766169	4.93465349	2.48170513	1.14273449	2.23428595	1.73061955	4.66538038	4.9562907	6.96792312	5.08221766	1.39152338	1.15668597	2.59218177	3.62617173	1.68601339	2.29368126	2.20694091	6.53114834	3.84410418	2.63571146	6.12855204	3.79448712	0	5.2807885	5.03814406	3.76954164	2.10776214	2.79861921	0.93817536	4.88693271	1.73924105	1.56872054	5.3216745	4.13761317	3.64636802	3.34405298	2.95990014
TCGA-AC-A3YI	707	0	2.5525087	2.9328928	4.9547562	2.6324495	2.5610816	4.5876536	5.4659392	1.5728143	3.4471452	5.5067749	2.2600573	5.9418559	2.3245225	1.5979299	0.70127	4.3669364	5.015506	4.6369601	6.6949258	4.4576309	1.8619439	0.7367339	3.3666292	4.2388873	5.6712738	3.3846654	1.5257282	6.0062208	1.5682049	1.5629305	5.6605467	4.9631394	1.7500909	6.5082993	4.4343888	3.5845039	2.4926692	3.005996	2.0450386	5.8672648	0.2378724	0.8286899	4.9588172	5.6815389	3.922002	3.3363302	2.5440066
TCGA-E2-A14V	1042	0	2.5137599	1.4929115	5.0136907	2.3875847	1.3702211	3.1483458	5.3284183	2.9169034	4.5879093	4.8782941	2.8232655	5.8907312	3.6863186	1.8958618	4.7088573	3.5343039	5.5443137	3.5836227	6.8185565	5.9217363	2.1222501	2.284173	4.5901944	3.5641847	4.2790394	2.1459577	1.7326448	7.3443598	5.1396911	2.1372172	5.7183835	5.1833243	1.5718016	5.3389286	5.6222733	3.182037	2.149561	3.133907	2.4750292	4.8448729	2.7740846	2.5357525	3.6391439	5.8395097	4.9773305	3.3879664	3.3407532
TCGA-BH-A0EB	745	0	2.5229744	3.4088109	5.5091506	1.3878242	2.811474	5.0022994	5.3678436	1.1404204	5.0786938	4.5362321	3.4280019	5.1834455	3.2325236	2.1666074	1.6998549	4.5752827	4.3505827	3.365409	6.5538832	6.0702242	1.3779011	1.2864504	3.8545617	2.6387356	4.6079379	2.5479602	1.8391775	6.5949473	2.3232724	2.0929516	6.0602309	4.9535264	1.3803255	4.8283067	4.9595017	2.1714117	2.9677868	3.0388105	2.9136416	4.3145826	1.0126789	1.3437248	4.2285849	5.6473686	4.0746224	2.5620882	3.3380699
TCGA-BH-A0W4	759	0	2.8891068	2.2335632	5.4399375	2.081435	2.5363287	4.0814294	5.6691607	2.4919214	5.6008239	4.4135619	3.1033102	6.152124	3.4675391	2.6424032	2.0839349	4.2001696	4.9317864	4.0789073	8.2265039	5.0273391	2.4419013	1.8270706	3.6635366	3.2061816	5.6449045	3.1830074	1.3087617	7.1367288	3.3831479	1.2938313	6.0073976	5.3135051	1.7126873	6.263236	6.1649196	3.9153124	3.1110924	3.2224919	3.3139018	4.7145224	1.6373247	1.9043142	2.7918032	6.1414918	4.4411897	3.1947824	3.4928954
TCGA-OL-A5RU	1219	0	2.1904226	2.6509574	5.4985158	3.1661839	3.9119542	4.13527	5.6081821	0.913277	4.6988469	5.3441997	3.0361907	4.1484203	2.4697454	2.295741	1.0291831	3.4938192	4.3589719	3.404906	7.2000763	5.7344448	1.6284861	0.986449	3.679823	2.7377658	4.794378	3.5590974	1.8257488	5.5400728	1.72176	1.0591081	5.4557532	4.6990936	1.0165049	5.5614868	5.0026426	3.1418666	3.2457949	2.9003331	2.31466	4.9029766	0.3242703	0.9659865	4.1024258	5.6999523	3.8019108	2.7232356	2.9905404
TCGA-A2-A0T0	533	0	1.9119774	2.0149648	5.7267608	2.5478587	0.4041324	3.8582708	5.8914097	0.9824444	2.5210784	4.4339562	4.303986	3.922656	2.7610827	1.4647161	2.8900855	3.6479315	3.5419068	2.7354292	6.138591	4.2768342	1.8764812	1.8484667	4.0399235	3.7190001	4.1164504	1.6996409	2.7389431	5.2664281	3.3208271	2.5448863	5.9506509	5.0504739	3.9521882	5.6657118	4.1357492	2.2952812	2.4738369	2.9307055	1.4781132	5.8074902	2.2560851	3.0046574	5.0257585	5.2378975	4.2980259	2.5290401	2.8609693
TCGA-D8-A73X	767	0	2.1728774	2.0635695	5.4292286	2.5606112	1.4732406	4.2559626	5.4443103	2.8042251	4.8401267	4.8345329	3.1418546	5.6317043	3.3409051	2.2845399	1.8688014	3.8407216	5.0509432	3.7771639	7.0291525	5.6485359	1.9042982	1.4774943	3.3372813	3.1364341	4.4477783	3.7566142	2.3173581	6.5515895	2.6619028	2.0191411	5.4139363	4.9165455	1.8770283	4.8459143	5.407026	3.6922441	3.6503463	3.389504	3.6208635	4.3078456	1.1689037	1.3233524	4.1699752	5.5058829	4.0015025	2.8269549	3.2400506
TCGA-E2-A1IF	1138	0	2.4152303	2.4014102	4.5274722	2.5985329	4.0994742	4.3254769	5.2046996	1.902933	3.482754	5.2224401	2.919731	4.5663127	2.8380331	1.4723195	1.7614117	3.9488643	4.6898445	3.7213168	6.7346877	5.5311547	1.4054214	1.144991	3.1843587	3.0873517	5.1595718	2.9832944	1.7996314	5.4133371	2.8681245	2.2783905	6.1782832	4.6152979	1.5229404	5.6708012	3.161563	4.2181519	2.8735081	2.8100713	2.2612482	5.5390059	1.603952	1.5577113	4.7017189	4.6493643	3.5530424	2.7772863	3.4811603
TCGA-D8-A1XK	441	0	2.73269373	2.14926099	5.29621208	2.54636055	2.21197533	5.34519231	5.14765778	1.66101722	1.13868244	6.86386346	4.24633767	5.42274441	3.06058759	2.0778639	4.57333663	4.58392648	4.46089572	3.282117	6.51871474	4.45174756	2.48251266	1.66825881	4.58478729	5.39709866	2.9570608	1.45249141	2.18997998	5.30286873	5.25239091	2.43724924	7.17851347	5.62572012	1.18673969	5.49295987	4.57509134	2.50489806	7.24033862	2.99441923	3.7013276	6.68419061	3.58224405	3.35041293	1.57278953	5.46430676	1.93625363	4.76687051	2.65222187
TCGA-A2-A0CP	2813	0	1.8625834	2.3121654	4.6555447	2.8624189	2.4794709	4.3623947	5.1196162	2.8963304	3.7788135	4.4339562	2.925927	4.6476071	2.7607057	1.6139107	0.7192401	4.1429452	4.8388852	3.7919802	6.6479562	5.1834645	1.4127199	0.4315547	2.9525641	2.7838788	5.1639007	3.0059069	2.1560778	5.8317872	0.9678956	1.7171314	5.6259724	4.8614771	1.3246805	5.4082177	4.473135	3.672029	3.8031996	2.639862	2.8450894	5.1634291	0.1579106	0.8682718	3.1101994	4.8622355	3.7151212	2.3926764	2.9754534
TCGA-AQ-A54N	78	0	1.747333	1.7015498	3.946335	2.8328204	3.9024742	4.9679603	4.2853919	0.4833016	0.2837838	4.2634663	2.4949128	3.433301	3.3361414	1.4323534	2.5131228	1.8218982	3.8319871	3.9913937	3.3317243	4.6440394	1.6261235	0.8116256	2.8396743	4.0867614	1.4183075	1.5227261	1.5432535	5.0019282	3.7725318	2.6179598	7.6072615	4.1913288	0.943506	1.9429272	4.5207318	5.2820665	6.6014088	2.2818402	3.0631358	7.1669588	2.4902632	1.7162778	4.2244075	3.502187	3.7563979	1.7722312	1.671627
TCGA-Z7-A8R5	3287	0	1.7263084	3.6950592	4.0751988	2.5850372	2.4822987	5.2581025	4.6696891	3.618046	3.3460319	5.1588623	2.6313583	4.2652619	2.5474959	1.1718955	0.6782978	3.2188044	4.2235218	4.0993808	6.0437659	5.5834748	1.2173779	0.4321223	3.4356912	3.2229345	4.6793594	3.4565579	1.7381124	4.0703707	1.2738029	1.9253827	6.0555945	4.8261368	1.0715555	5.3076739	4.127345	4.6091238	3.3097295	2.7907291	2.0466749	6.4691818	0.1911745	0.7739387	2.9387067	4.7522102	3.3621225	3.0135861	3.3167964
TCGA-BH-A1FB	3669	1	2.9497208	3.0177402	5.2069272	1.9754031	0.7868405	4.7606931	5.3213865	2.3221588	4.8344272	5.1555613	3.3306406	6.1742232	3.7694386	3.262219	1.3373488	4.4583099	4.5673989	3.921739	7.227566	4.7531034	2.385381	1.546512	4.4240692	3.2236015	5.504815	3.5712066	1.6013067	6.0246352	2.1101277	1.8265309	5.7899811	5.0879537	2.4051096	5.7712814	4.9967646	3.9426051	2.9833131	3.5015183	2.6208278	4.8846741	0.8810796	1.3512881	2.3694055	5.8831424	4.1226261	3.4945408	3.3317842
TCGA-A2-A3XY	1093	1	2.3952155	3.44478	4.9488705	4.1864607	1.8822023	5.1059484	5.6895837	0.5595129	1.5949464	5.3561015	3.3463781	5.9360505	3.1123309	2.2632025	2.9894845	4.1742775	4.5559298	3.9572836	6.7402252	4.9178774	1.5494692	1.4383124	4.0668804	3.3983527	5.3949098	2.7483113	2.0004674	5.8038088	3.67903	2.8154351	6.6392657	5.1697836	2.0289583	5.6904679	5.0704457	4.8262447	5.1623225	2.8653083	3.166751	7.0097855	3.0141217	3.282114	5.4347847	5.2714955	4.2027329	3.1716963	2.616532
TCGA-AN-A0AJ	303	0	2.3489911	2.6578608	5.6261084	2.5280924	3.5881533	4.427263	5.1194495	3.8511173	4.6538256	4.3404318	3.357938	5.1444285	2.9170722	1.777185	4.4848813	3.7411507	4.4652794	3.5673224	6.0988172	5.2550097	1.4396229	2.4948071	3.9470137	3.0587744	4.1150697	1.7663011	2.4990295	6.9989546	4.8578878	0.4876688	5.2854557	5.6913242	1.0046782	5.6655803	4.7767229	3.094794	1.9844578	4.137822	1.8020576	5.0291507	3.0716358	2.7969985	5.7165113	6.291631	4.3727571	4.0932453	2.8541567
TCGA-A2-A04U	2654	0	1.80765723	1.95732671	4.70670504	1.44234137	0	6.50309749	4.66644761	0.34270119	0.60320825	4.04428734	3.31182427	4.62625944	3.31878959	0.63978765	3.09213053	3.48090616	5.64651053	2.16823266	4.24456727	3.78635682	1.24843417	2.73668332	3.72316873	5.1017893	3.30553895	2.44480866	2.11271125	4.5799524	5.71092628	2.47740686	7.04817777	6.15718134	3.47348973	4.43989823	4.95393857	4.05676251	7.49041705	3.29348082	3.28002608	7.06265767	3.0408517	2.18810646	3.46166626	4.20138798	4.55596922	2.62395265	2.7858634
TCGA-AO-A03T	2124	0	1.18564685	1.48431451	4.14205472	1.66715801	1.04856295	4.44973385	3.50314785	2.58952144	2.11381702	4.03282736	1.74930161	3.39516961	2.0677948	0.80056898	2.71356031	2.33921857	3.41223898	2.82753417	5.81914123	6.09975882	0.84804049	0.70433782	2.67701803	1.64980258	3.83771393	2.3596876	1.30926763	5.07045226	2.70678075	2.12634727	5.65999682	3.19372104	0.43584046	4.72285255	3.28230186	2.14743607	2.84667645	1.77227825	1.29849789	4.43453667	1.43161446	0.70484499	3.12199097	3.97012498	3.1100799	1.24834228	2.21044894
TCGA-A2-A25E	3204	0	2.5207338	1.8921239	5.8421197	1.9745618	1.112334	4.0436305	4.5116336	2.1143206	3.3953314	4.7563689	2.7184986	5.260378	3.6547099	1.9834481	3.9453341	3.5558069	4.3141449	3.3772286	7.787059	6.2255842	2.3021673	2.6600415	4.1561128	3.5886387	4.5972556	2.4602479	1.7052029	6.6805004	4.4656686	1.5492431	6.2219303	5.2961096	1.3380943	6.0013077	4.6198036	2.1967071	2.5933186	3.2143156	2.586432	5.0890801	2.5517479	2.0407902	3.6842023	5.8140861	4.551716	2.5881465	3.1361235
TCGA-E2-A1L6	1648	0	3.011708	2.7956419	5.3020068	1.5146202	3.5238401	4.218977	5.3657096	1.75091	4.5479711	4.7601797	3.3001982	5.8860731	3.6947408	2.690384	2.1728564	3.9840211	4.4929797	4.1639477	7.533811	6.3261386	2.2223018	1.8047411	3.5655627	2.9608786	4.9412952	3.5756523	1.752409	6.5831111	3.613575	2.3996952	6.358288	4.9249959	1.623923	5.3915032	5.2996598	3.7620526	2.5177341	3.4372498	2.5339048	4.829515	1.8281959	1.7434034	5.89292	5.963392	4.2509521	2.8985435	3.5573949
TCGA-A2-A3XU	912	1	1.10013711	1.20406344	4.96258809	3.59097205	5.60154478	4.54134741	4.23477303	0.58013991	0.50003122	4.44729326	2.75971526	5.61657555	2.03256352	0.63708827	1.94902844	1.28396034	4.18085517	1.75088245	4.4400038	3.6838705	0.87582888	1.39833984	3.1371951	5.19689719	3.51226949	1.3185842	2.29507857	4.34385603	3.32696793	2.81734493	6.85797904	5.55484615	3.87882165	6.25982663	3.72744468	2.37341112	6.26244419	2.33437516	2.75420442	5.19479196	2.03362939	2.67380037	3.94064881	4.56941556	3.17505379	2.04751054	2.45880684
TCGA-E2-A573	1062	0	1.7242906	2.8977614	4.3888647	3.2676828	3.9326666	4.0321745	5.0712165	0	0.4327698	6.0909832	3.5875055	3.7763414	3.1266526	1.5648583	3.9749979	2.747339	3.7422891	3.1559169	5.1591523	4.6669319	1.3520001	1.9560219	3.9648923	5.0856067	3.905683	2.2419744	1.6191414	3.6126431	4.887206	2.6567501	7.031353	5.0165439	1.5250432	5.5425399	5.0962819	4.1679461	6.2394962	2.4849779	3.3169636	6.8755118	3.413998	3.5683928	3.6716619	4.6599827	3.5833506	2.5271981	2.7726559
TCGA-E2-A1LK	266	1	1.8780526	1.9067977	5.3905882	4.7758396	0.7164	2.8631621	4.8413822	1.002706	0.3161707	4.2537629	3.0606142	6.3988289	3.1118626	2.0714155	3.4785049	2.765653	4.9695449	4.2798383	5.1190276	4.767076	1.4121578	1.5172355	3.3710009	4.8876528	4.1356507	1.5264161	1.9808609	4.4596552	4.9256788	2.6240824	6.2579495	4.8244229	1.2009274	4.4948005	3.7174623	1.2906353	5.6758751	2.6176289	3.4492887	5.980621	2.9640184	3.0711295	5.1612678	4.6843818	4.4115901	2.0160491	1.7556834
TCGA-AN-A0FY	10	0	2.3589548	2.1657564	4.4944743	2.995199	1.4110938	3.8568638	5.3322269	1.4836573	4.2361759	4.6043339	3.5118513	5.6449856	3.4774225	2.1328682	5.5313646	4.5451373	4.7730243	3.6783412	7.3763025	5.3767522	2.2615126	1.7703263	4.3806043	3.7400632	4.3399686	2.6098168	2.2311274	6.3690394	4.4254024	1.0464372	5.9932625	5.4922427	3.1567589	3.4428147	5.5477545	4.6130055	5.4026365	3.4957605	3.1820146	5.7427035	2.7571619	3.8259362	4.7044332	5.3728495	4.1955938	2.8718553	3.0175079
TCGA-AC-A2FM	792	1	1.7029365	2.6756714	6.0547042	3.8926082	0.9072091	3.7045011	6.3931983	1.6679295	4.8357615	4.9755817	3.1319264	4.0469545	2.6047784	1.5541314	2.8043794	2.9143066	6.4435709	1.5385534	7.9074188	5.9885212	1.9939951	2.2765545	3.5995249	2.3447805	5.1250283	3.3508006	4.0789091	7.6736443	3.689184	0.2507811	5.502543	5.3400322	0.7378248	5.7062908	5.3174587	4.1659746	3.3891192	3.3540068	2.9211045	3.6981943	1.5129135	1.1372332	4.8748651	6.136409	4.5181759	2.2380047	3.5546977
TCGA-BH-A0BZ	2255	0	2.1511237	3.2945191	5.446338	3.1643917	1.2329523	4.8794691	5.445006	2.0169045	2.5960469	5.1570417	2.523203	3.6813691	3.113057	1.6074635	4.452722	4.7041263	4.3672433	3.3427952	6.2257488	5.4520058	1.8719518	1.8464375	4.1789086	3.2242174	4.5047267	2.6300101	3.1755987	7.185336	3.8295831	1.4787971	5.70642	5.2372693	2.3181319	6.3566273	4.9961899	2.2919078	3.6412103	2.60695	3.6178638	5.1157904	2.2595857	1.9057365	1.5208518	5.4611835	3.6132852	2.2074994	3.1703028
TCGA-A7-A13H	899	0	2.1744166	3.3168267	5.2695638	2.8540389	2.7068754	4.9673117	5.6092545	3.5735979	4.6924574	5.6341719	2.8460401	5.1398049	3.2167891	2.0218119	1.4384007	3.9397634	4.5976283	3.9642095	6.8702367	5.4525985	1.9411324	1.1946084	3.2172735	3.0296039	5.0156795	3.8363278	2.2310972	6.6699126	1.8629545	2.4385664	4.825363	4.9205369	1.9377704	5.1190047	5.8625495	4.1082716	3.2332789	3.3216254	2.7285263	5.2550603	0.6116682	0.8122242	3.5639319	5.6315848	3.8906169	2.7259127	3.1341259
TCGA-AR-A0U0	1988	0	2.7923188	3.1745344	5.3578666	2.5822213	0	3.8161795	4.7522807	0.8568704	0.6548945	6.467547	4.6159712	5.1775925	3.3178563	2.239359	3.5420702	3.5889406	4.3723669	3.3196288	5.9628614	4.6461696	1.6077061	2.0981015	4.1823377	4.8439016	3.6830251	1.808057	0.8665785	6.3102328	3.8909986	2.8278349	5.8440787	4.581507	3.2198558	5.850152	3.9301861	1.7434684	4.9885801	2.5377904	3.7427896	6.4658212	3.1103987	2.5307035	3.3692893	5.9576707	4.9043406	2.1394156	2.7247368
TCGA-LL-A6FQ	80	0	1.64110034	2.7701907	3.98418549	3.36848549	3.06115574	3.89293903	5.45804291	0.24762755	4.51708193	4.78142719	2.3311216	4.19681943	1.68529513	0.57515634	1.83761783	2.86838717	3.9659002	2.23437649	5.64219089	6.45181816	1.12825591	0.76822189	3.74385244	1.39917596	3.58603769	2.40093659	4.64844129	6.26244476	2.8718513	1.36571013	5.47486939	4.93772108	0.27086964	5.0532557	4.78797815	2.96762768	2.90420371	2.40192636	1.46444255	4.97518885	1.40381802	1.17542905	6.33899564	4.98631373	3.59030256	1.79234091	3.73780717
TCGA-A7-A4SA	454	0	2.6644589	2.9306789	4.3635934	3.1176201	2.4591849	4.5207101	5.5274743	0.6157859	4.0505683	4.6971552	2.5500402	3.9605767	2.9705303	2.1627584	3.1418671	3.8922367	5.2215866	3.6144037	6.3071301	5.7723985	2.074409	0.2109448	2.8936659	2.2170913	4.710381	3.3469073	2.3005287	5.6240354	3.1133105	2.0175746	5.1671982	4.8955891	1.4006536	4.3044623	4.6844976	3.8200783	2.5915835	2.4303738	2.5446492	4.873792	1.1719119	1.276995	6.5183431	5.3785689	4.3669499	2.1714582	3.1483564
TCGA-B6-A409	573	1	1.88165791	2.3333847	4.57578531	4.09712559	4.10865442	3.3679178	4.68194076	0	1.16684533	4.91551336	2.77275143	3.90913476	2.24482051	0.91349257	2.2766054	2.78475283	4.62622099	3.30266991	4.23662359	4.47895827	1.16623524	0.80615935	4.21765318	3.81937445	3.75431477	2.28787551	1.72635381	5.12332603	4.29295659	2.84609979	6.37928717	4.70671772	1.63241736	3.35323988	4.02960996	4.08493033	2.74299296	3.14751379	2.8845286	7.33596504	2.80475502	2.39435297	6.07918119	4.16847392	3.73867096	2.20069566	1.67962164
TCGA-AC-A3TN	456	0	2.01834675	2.86292656	4.48603093	3.34758021	2.19821686	4.06145444	5.10313236	1.84880325	4.03154345	4.63244379	2.63099143	5.0204216	2.21352212	1.26703281	0.90123317	2.97751509	4.32800713	2.95515912	7.19540534	3.46091319	1.52630861	1.02460368	2.94669034	1.33920102	3.85717204	3.90105486	2.54532525	6.59019635	1.95005235	2.61972703	5.70237997	4.67249593	0.42221526	4.2774383	5.35487738	3.88607624	3.92995662	2.81014312	2.36406387	5.17994592	0.5160784	0.99210776	4.00630435	4.82520014	3.49711167	1.83447588	3.68606723
TCGA-A2-A0T3	1516	0	2.6815659	1.9376774	5.240472	2.5563986	3.7125024	3.415139	5.4357426	1.1242197	4.5394368	4.4871402	3.1740366	5.2972212	3.6640574	1.7242892	4.5297582	3.0847755	4.3766611	4.3158262	6.5293516	5.5693889	2.2022356	2.5893699	4.4601305	4.1830742	4.5014136	2.6638505	2.7726217	8.8717378	3.5961242	1.8740686	5.6986888	5.0639119	1.3761748	4.0805808	5.9234563	2.9805404	3.9941471	3.7988232	2.8036072	5.2564329	2.8457694	2.7851567	4.6594313	6.034727	4.0427535	2.3720464	3.0297151
TCGA-EW-A424	715	0	1.9617219	2.2872898	4.8551237	2.9309921	3.013687	3.9006302	4.7588102	5.7373274	4.5497267	4.9543672	2.6031989	5.7465303	3.0656821	1.5014779	1.7352465	3.7677248	5.2601074	4.3515662	7.767104	5.4856281	1.7261712	1.3180008	3.2888948	3.0674963	4.6675135	3.0501452	2.0265624	5.6333251	3.2261674	2.2218264	5.5327575	5.1691243	1.8353983	4.954844	5.4316577	4.1959673	4.5327425	3.0594912	3.1005096	4.9471419	1.5880223	0.9367182	3.503152	5.1269384	3.9865734	2.3361092	2.9861633
TCGA-BH-A0B6	2483	0	1.9683753	3.825315	4.8093369	2.3231173	1.2663676	4.6740815	5.5562091	0.7233432	4.2444671	4.7671039	3.2866345	4.1248414	3.073008	1.6297466	1.3329647	3.77038	4.5946903	2.6425357	6.3967543	5.697297	1.4487989	0.4528642	3.1506145	1.9467545	4.7918311	2.7381959	1.6954816	5.1110661	2.0401205	1.5191998	5.5892694	4.9454969	1.7357266	4.7463025	4.7988098	3.4232514	3.3322722	2.9684195	2.4847153	4.9688974	0.9882376	0.7616223	4.1989538	5.4815403	3.9282142	2.9045191	2.3941845
TCGA-E9-A1R5	92	0	3.4186948	1.5215605	5.5987115	2.357223	5.8656302	3.6195855	4.8997532	1.5352537	4.0066153	4.4882156	3.0429517	6.0027747	3.3564888	2.8137223	2.0768759	4.0145421	4.5645122	4.1488755	7.0702751	5.0790608	2.4960248	1.8201645	3.3975956	2.2951265	4.3203063	3.0553627	2.5639254	6.3590487	2.3749502	3.1219057	5.2378599	4.8855806	1.170371	4.3371598	4.9439936	2.6933941	2.0966261	3.0827951	2.4790087	5.1770598	1.0381439	1.4319505	1.9344124	5.9066885	4.4417885	2.7745717	2.6816026
TCGA-AO-A1KO	622	0	2.34306	1.1789814	4.54393305	0.58006888	0.29847588	4.06015732	4.23214905	2.88653392	3.45807862	3.8874997	2.74183756	5.02623184	3.4780338	2.57546085	0.40064037	3.19548695	3.23686568	4.69774839	5.48596505	3.82890202	2.08886518	0.91211316	3.3957888	3.53298345	5.91537811	2.93601595	0.53996535	5.20570237	0.53531612	2.04441721	5.22667773	4.48062977	3.01109516	4.25400748	4.28129983	3.73488867	1.29390523	3.21718549	0.74347346	4.62677264	0.03074081	0.98336036	2.43404501	5.507446	3.8827513	3.00293164	3.1123778
TCGA-A2-A1FX	1847	0	2.2737737	3.2765258	5.4380066	3.2559936	1.8530258	4.6371103	5.8601768	0.5409304	4.5427616	4.8526102	3.0107974	3.5246621	3.7045335	2.0972541	3.2356147	4.3148098	7.0041607	4.8644489	7.6293183	4.1695751	2.3704302	2.8247578	3.6698245	1.8989522	4.7282014	3.8055811	1.8334994	8.543448	4.557133	3.3687324	5.7945579	5.458609	1.2334776	6.9038583	4.238426	2.8192567	3.7821102	3.3889994	3.48733	4.5432394	2.258957	2.1164433	2.7861545	5.9355758	4.4200197	2.7696646	3.0559929
TCGA-AO-A128	3248	0	2.6856498	4.2937613	5.3702134	2.8525265	1.8755364	5.2977346	5.147727	0.9895326	0.8342064	7.1615126	3.2532027	5.063213	3.4776254	2.7968386	3.2849668	4.6549845	4.5436065	4.8319364	6.1608129	6.1207468	2.1041839	2.295708	3.9519488	2.9803894	3.4403	2.6831486	2.0122819	5.7021375	3.6226582	3.9800277	6.3548017	5.2193548	3.4870042	4.9198404	4.7331611	2.3389586	3.6963582	3.0872824	2.1736988	6.3793194	2.3502193	2.2563815	1.7744786	5.6046157	4.0953751	2.8426581	2.959249
TCGA-BH-A18U	1563	1	2.1098254	2.1210848	5.9873383	2.2581073	2.317222	4.1544362	4.9304993	2.2907001	3.5307911	4.4490134	3.156808	6.3078163	3.350491	2.5603991	4.0071916	3.6351517	4.271707	3.9205137	7.0109537	4.8377483	2.1957129	3.0950973	3.600623	3.5476383	3.9796095	2.2916788	2.8582239	6.1125227	4.5875459	2.0639559	5.173279	4.8859395	1.2044065	4.5367359	4.9511454	1.9551453	3.1248258	2.7118369	3.0139865	5.5596976	2.972152	3.2141304	3.3263851	5.9285388	4.9412323	3.229155	3.2911801
TCGA-D8-A4Z1	659	0	2.4645706	3.1986765	5.3583188	2.6407723	1.6821441	4.6270004	5.7666311	6.4056551	4.6349937	5.3600548	2.9508556	5.0045082	3.4382803	2.6742123	1.2491353	4.1504544	4.5523214	4.2603815	7.024819	5.0769221	2.1595031	1.3321254	3.6363646	3.2072548	6.072682	4.6645341	2.7196721	6.1987401	1.7570443	2.5205143	5.5158278	5.0259312	1.7338264	5.5172662	5.3942627	4.5286515	2.9563188	3.4593975	2.6036035	5.0092681	0.4058181	1.1714554	4.4068013	5.7777981	3.9832373	3.2069946	3.5587756
TCGA-BH-A0HN	516	0	1.88671031	1.99456077	4.7595244	2.92400237	1.96996562	3.07907174	5.43731039	3.02288937	5.5302363	4.41435589	2.5893973	4.39401812	2.62702475	1.36241286	1.29166044	3.14283272	3.99793144	3.73921559	6.90734468	4.99426668	1.72985237	0.72590701	3.54758719	2.29748996	2.4126218	3.06513014	2.10198177	6.1106798	2.29073294	1.20607686	5.48382218	4.56021087	0	2.85839543	4.65856927	1.49732288	2.81989213	2.36924406	1.18782984	4.41709096	0.75049537	0.96742112	3.01380773	4.43515344	3.67600594	3.59570991	2.33821332
TCGA-W8-A86G	347	0	2.2167452	2.2898808	4.6368246	3.3950747	1.7128484	4.0377761	5.4371399	2.0087544	4.0697338	5.0852068	2.8159533	5.7474299	2.9529688	2.0333989	1.128098	3.6782183	4.749992	4.0338113	6.6646418	4.9056619	2.0132791	0.9419532	3.4268323	2.8795209	5.1760617	4.2273021	2.6270433	5.8663173	2.0819174	2.1459368	5.6407863	4.6517974	1.4014794	5.5695839	5.2090031	4.5696691	4.0488071	3.1486907	2.9371478	5.380765	0.5381259	0.8458723	3.5374502	5.1020139	3.7835278	3.082491	4.0577278
TCGA-AR-A1AK	3159	0	2.7991086	3.7833737	5.4185513	2.3034991	4.6460585	5.0530358	5.2310939	5.2924238	4.3761128	5.3762108	3.0039064	5.0951346	3.6604302	2.4698727	3.1392806	4.9478218	5.5344692	4.5194184	7.4487632	6.0208528	2.0316199	2.282451	3.47721	2.7643431	5.2663427	3.6570269	2.4462893	8.162906	2.869539	3.3262806	5.3121602	5.1181452	1.7096795	5.8431579	5.8864546	4.27236	3.1649067	3.1978929	3.1056613	5.5265184	1.3576109	1.575038	2.6662445	5.8772361	4.0663376	2.8664942	3.5624599
TCGA-B6-A0RP	3126	1	2.9264607	2.9063794	5.7130637	2.1084476	3.1407835	4.4052763	5.3496918	5.4523169	5.1721631	4.2864491	3.3139047	5.9303208	3.0741927	2.6737214	1.3676859	4.6288401	4.6409606	4.2388206	7.3952732	6.3052226	1.999448	1.347283	3.5179032	2.6351386	5.0546731	3.0231711	2.530894	6.2754029	1.9137435	2.5490253	5.3882344	4.9651112	1.32176	4.9214301	3.7744607	3.853005	3.1767296	3.3652751	2.9369374	4.823925	0.8490597	1.534828	3.3909997	5.8026881	4.074991	2.1390571	3.5333126
TCGA-AN-A0AT	10	0	1.9524864	1.9236003	5.2150144	1.8927998	0	5.833932	5.5624053	1.0424652	0.4926541	4.6648921	2.7498954	4.7772629	2.9006745	1.5687238	3.6394983	2.947862	3.5989376	2.5456821	5.1705828	5.1335526	1.9293954	0.2119507	4.6062475	4.5760677	3.4564021	2.1043972	2.1223719	6.8046578	4.0507334	2.2048307	6.7389773	5.2646901	2.7511243	5.4543541	4.0091785	2.1973847	1.0181386	2.4848743	0	5.6909225	3.0749482	2.9310362	4.0416013	4.9861934	3.6846829	3.7323362	2.9666908
TCGA-3C-AAAU	4047	0	1.9195615	2.4662316	5.9394805	2.9728159	3.0123076	4.9510106	5.7009885	0.3994638	4.7987763	5.3540181	1.9657973	5.481562	3.4943439	2.1274805	2.944802	3.0241494	3.9432703	5.6063834	6.4223537	5.1228658	2.2446055	2.5262036	4.2828866	2.9046976	3.2300765	3.494267	3.0663433	8.6684842	3.784752	1.3132696	5.0361871	5.113777	1.2067688	5.0571479	5.7635789	3.6115242	3.670247	3.0325869	2.1999537	3.8151757	1.7779991	1.9230772	1.7328073	5.8809115	4.5207307	1.4272841	3.1948186
TCGA-E2-A10F	878	0	2.7374531	2.9976899	5.3519434	2.358602	3.3138261	4.8854602	5.473803	3.1255083	4.7043317	5.0372012	2.620847	5.8462094	3.5923131	2.5734354	2.3249321	4.9219148	4.6565579	3.6104514	7.3809719	5.3777082	1.875302	1.9293659	3.5825836	2.9319632	5.285487	3.0463494	2.1979672	7.1013504	3.2528688	3.0557699	5.3365457	5.271816	1.9863152	5.1649089	5.349676	3.5142807	4.0819559	3.3444329	3.7810577	4.9222084	1.5713356	2.160787	3.0896342	5.8503029	4.1770496	2.3203177	3.3453925
TCGA-B6-A0IQ	4285	0	1.7345246	1.8288369	4.6569965	2.2316018	1.9435464	4.6395708	4.38777	0.6315027	3.3865882	4.5303616	3.3739721	3.5245068	4.0903804	1.5740835	3.6823043	2.1144341	3.5903755	3.2269879	5.3601901	3.9119514	2.3502854	1.584059	3.9147517	4.4385925	3.896976	1.441688	2.0339071	6.2616745	6.5128452	1.6858923	7.3541135	5.7470498	2.9835823	4.3257878	4.8336628	3.9403954	6.1665596	2.3560282	3.5500701	6.6777852	3.2422877	3.0563371	2.3956762	4.7787109	4.3414695	2.3308943	2.0382906
TCGA-AR-A5QM	2231	0	2.1359286	2.9289905	4.5148124	2.6502273	3.1064289	4.3202083	5.8180396	1.4684504	4.4484375	4.7635766	2.7246203	4.4000221	3.1925448	2.0185402	2.1706413	3.8526199	4.9886486	3.6801817	6.5951801	6.4102155	1.6734297	1.3308646	3.4296054	2.5992759	5.7179862	3.6359201	2.2495773	6.081297	2.7108746	2.8910617	5.4447015	5.1788176	1.2503393	5.5603159	5.1812637	3.7944076	3.2532883	2.951027	2.3651241	5.8430076	0.8374047	1.6544978	5.203785	5.8514745	3.8557275	3.5394114	3.0636448
TCGA-A8-A06P	396	0	2.5338306	2.0975808	5.3103287	2.4792066	1.8816903	4.4024653	5.6661582	2.037704	3.9284423	4.7518694	2.8051351	4.2818018	2.8903401	2.0733973	1.5862489	4.6280322	5.371064	3.5170755	6.5074212	5.180795	1.8037689	1.1773977	3.0727946	2.4836041	5.2174587	2.8215831	1.5692595	6.8385006	1.8385037	1.4292615	5.2353527	5.065257	1.9485724	6.0443067	4.8288376	3.8632616	2.8695331	2.7738089	2.7169604	4.2726136	1.0214411	1.2884375	4.4573856	5.8758348	4.0610241	2.4761004	3.084791
TCGA-E2-A15M	336	1	3.3212729	3.1019362	4.973432	1.5431312	3.6612302	4.9599057	4.5783383	0.8506086	4.4898036	4.7030222	3.8090991	5.7401859	4.0159799	2.793394	3.5271431	4.5525492	4.0350745	3.4276967	5.8289509	5.1595417	2.3164709	1.8260247	4.4535288	3.0512018	6.3776185	2.8691497	1.2512008	6.0461922	4.3417714	1.7828941	5.6556379	4.9151993	2.5582506	4.3540228	5.0612975	3.5895013	2.8422213	3.4263662	3.6431098	4.5901833	2.0057143	2.4479176	4.8011664	5.5764981	4.3362812	3.2346828	2.7275928
TCGA-AN-A0AM	5	0	2.4261818	2.2429174	4.7647143	1.9514812	3.7666546	3.5296151	5.4395498	2.7511037	4.1189404	4.9738524	2.6251072	6.3291534	2.542679	1.2957722	3.3088929	3.7152234	4.359113	3.7173334	6.0860506	6.3794337	0.8808464	1.1999374	3.4229954	3.4426928	3.6730286	2.1748792	3.2977614	6.140692	3.5842621	2.3153919	7.3755587	7.813682	1.1715599	5.2859168	4.074292	2.7156518	5.0074275	2.441176	3.3435219	6.3803208	2.3006922	2.2543717	5.502013	5.6144076	4.1838423	3.4626345	2.4196806
TCGA-A8-A06X	943	1	3.1348806	2.6753182	4.9799145	2.768751	1.2319182	4.0366822	5.5403704	1.7059974	3.3893272	5.2518723	4.0557607	2.9468845	3.2276064	1.661113	2.8410988	3.6396775	4.3511374	2.7850277	7.1187231	5.4282381	1.6690971	1.5689682	3.585647	1.4862488	3.3322559	1.8830987	2.9993259	6.6524353	4.184969	2.4241749	6.0590397	4.8397485	1.0803763	5.0325455	4.9811028	2.1857542	2.5074043	2.6903736	1.4399775	4.5127601	2.869102	2.5815339	5.6958098	5.4262936	4.0146347	1.5509832	2.9520257
TCGA-EW-A1J3	504	0	2.6239706	1.7318887	4.2632366	1.1236892	3.1847006	3.7487425	4.24611	3.3861596	4.7765668	4.4367872	3.1130897	5.8654155	3.5659287	1.7837801	2.8168078	3.4884879	5.4365567	3.247404	7.3821825	4.6321986	1.7676152	2.0806866	3.1886297	3.0970674	4.5562868	1.9325203	1.0036942	7.6914998	4.6061057	0.863724	5.8322457	4.1433958	0.8905009	4.8913671	5.913834	3.4809995	2.0529446	3.348836	2.3501945	4.354411	1.6574096	1.5257441	4.7185597	5.2161974	4.4203063	2.8332118	2.4219302
TCGA-E2-A14U	1318	0	2.1812902	2.8499009	5.292116	3.002953	0.8203304	4.3555683	5.6778012	6.5759064	4.7587052	4.6334515	2.8616377	5.1569771	3.0105402	2.0668956	0.6376836	3.2975869	4.3120808	4.1902383	7.444943	5.5640621	2.1761789	0.8989796	3.7656516	2.9251845	5.6247884	4.2059681	2.3083142	5.8080412	0.3506722	2.1148965	5.9864777	5.1091189	1.3324342	5.1953272	5.4581858	4.407645	2.3839194	3.2957827	1.7488982	5.2509547	0	0.650805	3.5960006	5.7038949	3.9145381	2.8359379	3.4397105
TCGA-D8-A141	626	0	2.8239831	3.4130472	5.4924066	2.4927856	2.2436182	4.9505445	5.6661004	2.1290933	4.575391	5.485947	3.0591174	5.7217606	3.4153394	2.8445292	1.7332913	5.143714	4.3734013	3.8524648	7.1875544	4.9599521	1.5929523	1.4958349	3.4929496	2.9552489	5.2227188	2.9647886	2.4908549	5.3194207	2.4120176	1.8172629	5.8410233	5.0395684	2.2245458	5.2332723	4.8832457	3.241432	2.8948058	3.1511587	3.4116744	4.4788944	0.9670578	1.3622279	3.6824541	5.6624273	4.000692	2.760596	2.8065205
TCGA-B6-A0I8	749	1	2.7900346	1.8158759	5.73873	2.7758429	1.273433	3.66209	6.2212835	3.3273715	5.0122627	5.4226757	3.2105659	4.3442278	3.1003297	1.7333026	2.6142332	3.5094699	4.6291924	4.4161869	6.7994368	5.4301167	2.1373361	1.5044575	3.9876991	2.5500807	4.1713123	2.8646584	1.6343069	6.2611527	2.0648172	2.300389	5.2166349	4.9796921	1.7046164	4.1912226	5.185902	2.5196201	1.5918008	2.5652163	2.1028861	4.8973625	0.8585181	0.9188014	2.2616781	5.8014379	3.9790099	3.1008699	2.5631177
TCGA-E2-A1LL	1309	0	2.9376995	1.8886579	5.3237603	1.4905747	1.393943	2.8933781	5.8016644	0.4944469	1.8510612	4.887304	3.0187261	4.7526157	3.6546785	1.598013	3.9188983	2.9791413	5.4246021	3.7124043	6.441077	5.6065721	1.8955772	1.9071481	4.1445685	3.066133	7.4019486	1.2307679	1.4471831	6.2356654	4.4944046	2.9662046	6.8494135	5.7988311	3.872305	6.6269029	3.6437308	2.2684468	1.2021054	3.1145332	0.9554365	6.1106211	3.4183336	2.9088256	5.0449962	5.5693237	4.3621639	4.1556877	3.0109617
TCGA-AC-A2FO	2255	0	2.6424261	2.9225079	5.1028479	2.1328533	0.8793421	4.8192	5.280863	3.7942673	4.2312619	5.0222574	2.9121611	5.1531523	3.4333321	2.3075457	2.5337337	4.1559473	4.5462167	3.4439276	7.2474746	5.4524596	2.1873832	1.2535864	3.5510998	2.712432	5.7624989	3.9255693	2.2879605	6.5920691	2.6501862	1.4654565	5.1056899	4.9500487	1.4071543	5.4876198	5.6339393	4.1754826	2.875322	3.3469992	3.2318155	5.0111784	0.6454326	0.8085249	4.4603011	5.8706805	4.0770123	2.617189	2.967792
TCGA-AR-A0TS	2558	0	3.3275013	3.2106882	5.2771919	2.7035309	3.259796	4.6430239	5.7164668	0.5398649	1.4348251	5.1790171	3.7102025	5.0455629	4.0787169	3.6251881	3.3427864	3.8812705	4.2210565	3.9282776	4.4793161	4.206583	1.8904105	0.9759578	4.1253398	3.8654207	4.7292929	3.3840728	2.2740003	4.1263682	3.8545734	2.380392	6.900882	5.2348214	2.4555224	4.9647783	5.006796	4.3081666	3.9751646	3.3038318	3.0555484	4.9677512	2.9768289	3.0816942	5.4039104	5.4649646	3.498201	3.3680004	3.3991868
TCGA-A2-A25B	1291	0	2.4115662	1.6736573	5.2910009	2.3376562	0.6615164	3.862655	5.5995212	0.6056291	4.0860343	5.1447135	2.7481432	3.4676379	3.6649049	2.4576093	3.6849527	4.0505815	4.0853879	4.2334413	6.6438259	6.5143343	2.7716697	1.4321007	4.0598901	2.0998525	4.0019009	1.3127258	2.1717193	6.637471	4.6540736	2.2666599	6.0637947	5.3678659	1.6607586	5.3363062	5.059966	2.0213851	2.2241644	3.2739545	2.8386934	4.4101156	2.850133	2.6823466	5.3925981	5.7674053	4.0777045	2.6350151	3.3917158
TCGA-C8-A12Q	385	1	3.1583719	2.7053022	5.3521506	2.0655743	1.7214062	4.4922658	6.5369453	1.2579117	5.0081952	6.0029632	4.3660989	6.2780129	3.5165971	2.4123981	3.1873439	4.2133705	4.8416983	4.1705815	6.2747733	6.0638193	2.1468937	1.6156777	4.069651	2.0942481	4.4378315	2.4135373	1.8731705	6.7135505	3.1939784	1.2926865	6.2109063	4.6096682	2.2881286	5.0723168	4.2222445	2.9294732	2.5152027	3.3937682	3.4419442	5.0609178	1.8445788	1.5620205	2.8428535	5.9966794	4.3452158	2.4128714	2.1918776
TCGA-AR-A1AL	2971	0	3.0678429	2.5593718	5.5932387	1.7724409	2.9481504	4.3547655	5.1564268	0.9894345	4.8746208	4.80674	3.1787135	6.052156	3.8044371	3.1982978	1.5702247	4.1627409	4.9647146	4.024307	7.2863518	5.1736679	2.4635467	1.9866768	3.9029184	3.4165126	6.1573238	3.8313224	2.4685379	6.0590268	3.2529273	1.4787767	5.9276021	5.1197325	2.4520482	5.3327678	5.1110777	3.4224965	1.9093608	3.7097635	2.4377078	4.8378295	1.2265259	1.801601	3.9012227	6.1028212	4.2945159	3.9460998	3.2154931
TCGA-AR-A1AX	2629	0	2.9956216	3.2147821	5.1460985	2.9229467	2.7739786	4.4909741	5.1452276	2.0530916	4.3025748	5.5633779	2.9759508	6.2872602	3.6144997	3.0569864	2.5328255	4.3654222	4.7610503	3.5390567	6.543046	4.839182	1.9461288	1.6608082	3.5145163	2.9935189	4.4449329	3.3926312	2.1459427	5.7116367	3.23503	2.4713663	5.6769249	5.0705251	1.9859687	4.65968	4.9350734	3.1387327	3.3102279	3.1556252	2.5335048	4.7083938	2.1089573	2.1140156	1.8354462	5.8560339	4.332568	3.1737948	2.8080971
TCGA-E2-A1IK	1800	0	2.4276541	2.8763564	5.6204074	1.8218593	0.6366176	4.3247714	5.4307751	0.1360356	4.7848142	4.036027	3.0715523	5.468223	2.84777	1.6439269	1.7026724	3.4115199	4.797703	3.582973	6.2157018	5.8580678	1.4490172	1.0866011	3.7553372	3.3040013	4.179187	3.5286444	1.287883	7.1903363	2.6029681	3.2605872	5.3526719	4.8160564	1.9246362	5.5690785	5.3319652	2.6263551	3.0565939	2.8761165	1.6725406	4.8683218	1.1962115	1.0729713	6.2496348	5.1522393	3.7244109	2.2651367	3.3319773
TCGA-A7-A426	364	0	2.1933354	3.3173399	4.4853642	3.7785881	2.6514561	4.7320169	5.6653853	1.1824232	4.2424619	5.3993088	2.4083605	4.8833324	2.8921308	2.0205755	1.6390457	3.8839686	4.7510889	4.5529828	7.2264315	6.0639674	2.0253651	0.8730904	3.3004227	2.8022363	5.8284793	4.2763213	2.1445297	5.9988369	2.5860786	2.613001	5.532255	5.0329916	1.2463186	5.1352084	4.6792997	5.2423265	3.6421659	3.3274511	2.6549353	5.5531342	1.1162625	1.5395535	5.0010905	5.2293032	3.7888217	2.8258811	3.7307267
TCGA-A2-A0T5	531	0	2.0649633	2.5922281	5.0302625	2.0808257	3.7909613	4.0212334	5.2564594	2.5922757	3.8907748	4.4394576	3.0138204	5.4548114	3.3127604	2.1084289	1.8923839	4.2185874	4.4639571	3.2564021	6.7316364	3.7985305	1.7197631	1.7497592	3.2411227	3.2748501	4.7112547	2.8430484	2.4280731	7.0423863	3.224606	2.6032384	5.8382634	5.1983429	1.721003	4.5602982	5.1897891	3.5696193	3.3684133	3.1132102	3.101821	5.1999476	0.8710103	2.265514	5.3506465	5.4573362	4.1273385	2.910273	2.5961495
TCGA-A2-A0YH	659	0	1.9311364	3.2119634	5.379173	2.7700418	2.9314921	4.6588273	5.5414595	4.2118701	3.9842283	5.1167237	3.0036909	4.8531374	3.2018037	2.0696614	3.3343759	4.458763	4.3357084	3.6739037	6.6356467	5.2650231	4.0207062	1.8549532	4.2711803	3.0732323	4.1400166	1.8813378	1.4252523	6.7845266	3.7574123	2.8653254	5.5618656	4.936527	1.8898505	5.0394466	4.6100445	3.4692002	2.4056755	2.9119967	2.7546533	5.565104	2.1768104	2.1898078	3.6712622	5.330246	3.7870006	2.3760159	2.6789596
TCGA-BH-A0HQ	1121	0	2.40807	2.2947536	6.0284305	2.4936017	0.7827353	4.175201	5.476282	6.2743132	4.8900287	4.6665943	3.0056524	6.138683	3.3748727	2.1381405	1.8025128	4.2872475	5.1401942	3.278845	6.7536482	4.3666098	1.8151496	1.685665	3.4331401	2.4733353	4.628463	2.7900672	2.373166	6.2402849	2.4789697	1.1509563	5.1564382	4.9261024	2.1177709	4.3042144	4.7983823	2.9367736	2.3635394	2.8203838	3.0952446	4.223746	0.8275918	1.2605697	3.1755269	5.5603555	4.0554205	2.9222969	2.3860078
TCGA-C8-A12Z	382	0	2.9484755	1.1866695	6.6374223	1.6189595	4.6211348	3.0073526	6.0434953	0.9856001	3.2520503	4.300193	3.1577616	5.5699753	3.5308262	2.2800074	3.0532961	3.4044972	4.7721025	3.6072746	6.8604133	5.0665675	1.6969248	1.5595581	3.2732368	3.5842511	3.4444666	1.5107194	1.6070973	5.4743921	4.1593396	2.6246898	6.0533716	4.9216175	1.0791002	4.5421374	4.6070352	3.5490986	2.1698306	3.4060565	2.3768541	5.5815085	2.1682084	1.7176448	4.0847194	5.8100986	4.3684018	2.4279059	2.7136441
TCGA-BH-A5IZ	567	0	1.9172246	2.0472151	4.7016145	2.7977456	5.0647113	4.496712	5.5544813	0.2411673	0.4644284	5.4521929	3.1456207	4.2122738	3.0959492	1.1605499	3.8000542	2.195197	4.8971264	2.1494988	6.1675464	4.8017085	1.511688	2.0817036	3.6820454	4.7996921	3.3774991	1.6872954	2.9682412	5.6943324	4.3393154	2.0132693	6.8058926	5.1348154	3.5172858	4.9773338	5.436685	5.4357338	6.9261338	2.6167549	3.7861069	6.5403453	3.2418934	2.8976248	4.5025078	5.1121145	4.4205451	1.0561453	2.6161077
TCGA-3C-AALI	4005	0	2.3033608	3.5720277	5.0582272	3.5572571	1.0108491	4.3842883	6.0942646	1.0108911	1.3319744	6.0757979	1.6772602	4.3328295	2.7381868	2.009012	3.5090619	3.5646365	4.0290205	4.1455524	7.0179129	5.8929472	2.201998	1.6983165	3.6479358	3.3036389	4.0454493	2.4342346	3.631774	5.438099	3.6982712	2.4888504	5.6686788	5.0335276	2.5853596	4.7130252	4.642194	3.403698	3.2269636	2.8912335	2.0116898	5.2264828	2.9682831	1.4559968	3.8539726	5.2230943	4.4972175	3.3914721	4.1760312
TCGA-A2-A0EX	752	0	2.0192202	2.2705114	5.268073	2.1747205	1.7124684	4.4677364	5.3161599	5.5301728	4.5598272	3.9200279	3.1343052	5.9746859	3.3477135	2.0652711	1.2931208	4.1000636	4.1662847	3.0887014	6.9106688	5.2432444	1.8580671	1.0663431	3.0841963	2.4119407	5.2312781	3.3809355	1.8403073	6.4200368	2.0240137	1.1224603	5.5312702	5.2468094	1.9085461	5.0062168	5.03696	3.253737	3.5598714	2.9976793	3.4346902	3.963311	0.5667107	0.9762972	3.7183922	5.6199771	4.0166385	2.5138877	2.540309
TCGA-AR-A1AT	1272	1	2.6019043	3.1556006	5.8791416	2.1496604	2.7092786	4.6074525	5.6668187	2.1186602	5.0429728	4.70037	2.7808248	6.7911369	3.2802749	2.5512458	2.4788092	3.6962032	4.2097643	3.2399031	6.3090459	5.4145241	1.2815139	2.1177276	3.4211624	3.561524	4.1419468	2.4383208	1.7170094	6.2174798	3.5768896	2.4702371	6.4642502	5.133457	1.0931217	5.324545	5.0884616	2.1229444	2.5765299	2.9584536	1.5714867	6.0107202	1.6134826	2.2674817	1.1629592	5.720435	4.2574223	2.6022662	2.6458255
TCGA-C8-A26W	381	0	2.4636836	2.7411719	4.4592285	3.0200992	3.1648613	4.6605358	5.7041181	3.5938015	4.5981885	5.1643152	3.569862	4.9805127	3.4065126	2.1291718	3.3454922	3.9938132	4.8814494	3.7369675	6.237133	5.9710657	1.8494082	1.7858105	3.6443279	2.4112452	4.3392605	2.9593497	1.5232272	8.4552928	4.7637429	1.9558649	6.5804544	5.2715679	1.3758506	3.9622992	5.6061901	3.6336802	3.9540715	3.2635326	3.2731897	4.6195246	2.6690932	1.9588913	4.6734882	5.0690795	4.1588635	3.102129	3.3049784
TCGA-BH-A0DX	2156	0	2.5831101	2.9155639	5.1327096	2.2304449	2.3421572	4.7228657	5.6010144	2.5981257	5.347076	4.8493461	2.8610653	4.9755444	3.2827749	1.8069742	2.0924247	4.1827803	5.3344173	4.2036781	6.6576566	5.5153069	1.289795	1.1018248	4.0714983	2.6834064	5.5807393	2.2504265	2.4643771	6.3037893	3.3852349	1.2052303	5.7434042	4.9135697	1.4330741	4.9188519	4.5441797	3.8214574	3.0048986	3.1302959	2.6605734	5.5680502	1.5515606	1.7436258	5.9448638	5.5977563	4.1834751	3.4599001	2.7907549
TCGA-A8-A07J	365	0	2.7558167	3.0302759	5.1513328	1.2991122	3.2324214	5.0014792	5.1970982	1.6939847	4.867803	4.6076851	2.7060073	4.6168934	3.7443008	2.5934408	1.6352621	4.8863564	5.306848	4.2773324	5.6215635	5.7736084	1.7756898	1.4036009	3.3641947	2.2986698	6.1945555	3.0903967	1.9391985	6.2967072	1.9756066	1.9993321	5.8310243	5.1907379	1.6841886	4.4338482	5.0226403	3.8690603	3.3965607	3.0163944	3.6741835	4.3510064	0.6937543	1.0466127	4.7690619	5.904142	4.0537649	2.7115905	3.1996934
TCGA-B6-A0RI	7126	0	2.3989056	2.3323594	5.38283	2.4491019	4.4148606	4.2767589	5.6980548	2.2743637	4.6946996	5.4011464	2.8002478	5.6104455	2.9306826	2.1865384	2.9837249	4.4591733	5.2667272	4.2962709	7.5559001	5.7029053	1.9228615	2.237759	3.7973744	2.8899974	4.1149013	2.7630769	2.2714098	6.9642661	3.7783542	2.1042111	5.5434346	5.024953	1.3147279	5.991798	4.427342	3.3332296	2.8728535	2.9635679	3.0132976	4.7260989	2.297712	2.2273153	3.88	5.8616216	4.2840392	3.1240688	3.4919732
TCGA-A2-A0CV	3011	0	2.07410838	2.78154146	4.75910895	2.19627474	2.85009401	4.61845312	5.38084919	1.11499222	4.97252848	4.61596854	2.82314286	5.6215124	3.36663962	2.14763428	1.13423836	4.27469156	4.87747999	3.90196153	6.79811344	5.20212755	2.02449104	0.58452038	3.6505562	3.77128411	5.32929332	3.52047955	2.02268928	5.60309312	1.92130824	1.48769737	6.03359626	5.33598779	1.90684601	5.90079747	5.26341903	4.24469398	3.53787362	3.08382262	2.67809242	5.42135692	0	0.75728274	3.04628257	5.67984955	4.079541	3.41248419	3.52978816
TCGA-A2-A1G0	616	0	2.6339379	2.629235	5.7111963	2.018164	1.8636288	4.4708538	5.0654599	0.8621845	4.5830221	4.7369424	2.805172	6.1094116	3.6301275	2.9022456	1.4687921	4.190332	3.9282404	4.943143	7.7281203	5.3308573	2.85075	1.8865772	4.2225371	2.9260086	5.7152187	3.5810107	1.2410248	7.1807787	1.5960094	2.1386118	4.9833474	4.7859476	2.4290157	5.3753634	5.6063837	3.7439317	2.2399629	3.3074431	2.8158883	4.3223027	0.2249547	1.1208825	2.5593894	6.3524137	4.4456345	2.2085645	3.2687464
TCGA-AR-A0U3	4080	0	2.5216174	2.1627316	5.3048804	1.7919702	0.5004109	3.6101296	5.8938597	1.8058441	5.4564707	5.2307159	3.4146659	5.1905205	3.8768982	2.2126629	3.4145019	3.0912545	5.2161432	3.5442343	6.6650937	6.2644766	2.6682741	2.182294	3.5859573	2.6945227	3.5733188	2.406001	2.4541961	8.4310288	4.7914492	2.3700384	6.1585081	5.4317593	1.3862437	5.1471764	5.8941797	2.9342936	4.1226731	2.8213299	2.446707	3.5268101	2.9395572	2.3581387	5.00997	6.1712162	3.865276	2.6008312	2.4378312
TCGA-AR-A2LH	616	1	2.4982412	3.2335431	4.9207102	2.8600873	3.8466123	4.5495938	6.3280417	1.8781391	3.3104495	5.5315531	2.7619669	5.6137189	3.0328406	2.2809875	2.2587114	3.9991951	4.615306	3.8132415	6.8503027	5.2592265	1.7110493	1.4514011	3.4854548	3.5376541	5.4963594	3.4911737	1.0597881	4.5541555	3.4027957	1.6682442	5.1408124	5.0945393	1.9965099	5.7053421	4.7976872	3.7317962	4.3134181	3.0859954	3.6272528	5.2004939	1.6178924	2.1319614	5.0711729	5.6561897	3.917528	3.0854141	2.8871238
TCGA-A2-A0CR	3283	0	1.7684367	3.9674781	3.6330069	2.8011491	2.3717914	4.7323412	4.8014868	3.8041145	3.5342591	5.1395566	2.2747673	3.0982998	2.4627786	1.3470717	0.8914701	3.8271468	4.1020712	3.2759762	5.8776799	5.4502376	0.9621233	0.510653	3.0059433	2.5415679	5.1771789	3.9038554	1.5486061	5.2569752	1.7738538	2.4134223	5.5319382	4.4155593	1.0082742	5.1030038	4.7850121	4.5641048	3.6991258	2.4857697	2.0567002	5.3482288	1.0046404	0.9857829	3.832413	4.3415467	3.2781105	2.5708678	3.4109235
TCGA-D8-A1Y3	430	0	1.3188672	3.1539419	5.0720476	3.1367254	1.3816957	4.4176389	4.6743358	1.6788028	2.865053	4.2040801	2.8540565	1.8436201	2.384624	1.2158074	3.7688482	3.5831002	3.5770192	2.8984509	6.5047017	5.2670308	1.6510807	2.0480967	4.1498178	1.3917498	2.8703373	1.3206211	2.1613277	5.1548537	3.9924951	2.9042296	5.7611456	6.1205721	0.4377399	3.8641363	4.3964728	2.2235457	4.2590309	2.5706361	1.4341033	4.7818312	3.0851189	3.7882461	3.3270669	4.4195239	3.7458982	2.4719348	2.1174801
TCGA-BH-A2L8	612	0	2.2029042	3.5786132	5.1479023	2.3912323	3.7216251	4.978377	5.3644661	1.6129074	4.1434054	5.153396	2.7797473	4.7032153	3.202193	2.1711143	1.6866316	4.2286483	4.2928038	3.3949714	6.950834	5.1885637	1.6676572	1.636617	3.5212696	3.4538768	4.4852006	2.9392044	1.8982288	5.7890381	3.4762902	1.1272614	5.983039	5.1960586	1.8434697	6.3463275	5.4018456	3.4940507	3.6501367	2.9965874	2.8675193	4.9751302	0.8344296	1.6378468	4.7426177	5.8823595	4.0279915	2.9744078	2.8838886
TCGA-C8-A8HR	408	0	2.1196861	3.425237	4.8759896	3.0104133	0.9068666	4.9946793	5.1768782	1.0806784	3.4872076	5.8241485	2.5852036	4.1876195	2.9202856	2.2543352	2.8757021	4.5039887	4.295394	3.8995628	6.567154	4.9517208	1.8850686	1.6990676	3.8127752	3.3151877	6.3524094	3.512954	2.2365727	6.2777541	3.44884	1.9129645	5.9353336	5.2127775	2.2241303	5.1018248	4.9206211	4.8362832	3.2117682	2.8934283	3.0942321	5.5581016	2.1023732	1.9069958	3.5353891	5.0074793	3.8095668	2.698796	3.1673546
TCGA-LL-A5YM	394	0	1.36756031	2.86066001	5.05041767	2.62667898	1.15095247	4.17141698	3.99610912	0.22220445	3.08872023	4.61292032	1.20015015	2.87871354	1.52769672	0.4286584	2.29728828	2.93242878	4.2913536	2.1901821	5.38801116	6.41432915	1.06162687	1.47774202	3.53645333	1.10052404	4.0904602	2.93909913	2.82501216	5.00903577	2.05815207	2.45389712	5.24940478	4.64515006	0.12771325	5.6220192	3.41163578	3.65903526	4.57335407	1.69482851	1.7143325	4.66794354	1.76827221	1.78034959	6.13970433	4.17451084	3.17076629	1.51876412	3.01609274
TCGA-D8-A27F	488	0	2.9527216	2.1285574	5.2342357	2.604596	3.32408	4.867193	5.5817129	1.7981536	0.8646301	6.5257068	3.7851825	5.3614286	3.3508421	2.5609599	3.7246892	3.2323163	4.33505	4.8729597	6.3487026	3.066473	1.9627833	0.1938435	4.5196103	4.419681	5.1259903	2.4644942	2.9371747	5.9285469	5.195261	2.2106302	7.1579335	5.3822524	1.9062573	5.3507065	4.3760471	2.3413198	4.6985509	3.3634318	2.6197125	5.8517109	3.2871916	4.0433634	6.1506856	5.636034	3.8713684	3.0169309	2.8287504
TCGA-PE-A5DD	1953	0	2.2091643	3.0035656	4.338135	3.0430125	2.0713426	4.2494741	5.9057157	0.8869965	4.7040572	5.0147477	2.7790034	3.519103	3.2849983	1.3508361	1.9051236	3.634908	4.8213807	3.7685688	6.5080998	5.8111385	1.8576552	0.9793561	3.1252839	1.7455215	5.0034841	3.1784839	1.8942916	5.9284051	3.0413231	2.0917732	5.8775391	4.8153304	1.8326399	4.6555711	4.9246628	3.5832887	3.7817544	2.2220412	2.9482218	4.548594	1.5389177	1.7779486	4.8666456	5.241481	3.9414241	2.3209634	3.2094047
TCGA-AN-A0FV	10	0	2.71253635	1.858957	5.57337111	2.48901625	0.05522295	3.87499996	6.17829467	5.96697131	5.25042117	4.51993731	2.31244954	4.23217846	3.09946815	1.27182805	2.90585635	4.19668553	4.32015498	2.97414829	6.3257795	5.55158941	1.39517641	1.55296114	4.38012364	2.32875743	4.39463471	2.124769	3.32722702	5.53773461	4.25516282	0.68288639	6.4438435	5.39219773	1.19741505	5.26450871	3.24944777	3.0956331	3.08998094	2.96976894	2.69072005	4.27937112	2.06492624	0.92775954	6.61102797	5.34796235	4.61575403	2.93560468	2.6640505
TCGA-AN-A0XT	10	0	3.05141698	2.78583991	4.37842484	2.07157994	2.36129827	3.68109029	5.7905185	0.09447291	5.18834603	4.57424053	3.30799785	2.94466317	3.74833312	1.46871084	1.07301378	3.2361218	5.11993537	4.51793605	7.94516139	5.9895599	3.3804279	1.10224562	3.34739558	2.54627403	5.53027177	3.21300921	2.08233104	6.73723277	2.65495592	2.76124788	5.79307181	4.92452625	1.0386022	4.00430582	3.00007336	3.74605961	3.95252117	2.91729414	3.40111895	3.6876501	0.41304521	0.82811967	3.97801575	5.83454541	4.20796121	2.90324651	2.6140175
TCGA-OL-A66H	812	0	1.7317914	3.7883691	5.7664092	2.9572208	1.1181284	4.763241	5.9912511	1.0098631	3.8434522	5.3619249	2.697583	3.9310438	2.8880226	1.9003529	1.9668376	3.9993314	4.6385701	3.1091271	6.3371776	7.0704482	1.9402152	1.4810437	3.9302962	2.5895466	4.3676204	3.4713369	1.8763722	5.4591094	3.4445896	1.9422163	5.6215109	4.9335574	1.0808334	5.2798393	3.5384309	2.0901392	3.3436287	2.9988772	1.5686901	4.9836651	1.4281855	1.7439183	2.7878485	5.391666	3.7598505	2.4313408	3.7343018
TCGA-A7-A425	447	0	2.1877331	3.480512	4.893092	3.351864	2.1909416	4.8696336	5.8978748	2.5376182	3.6051984	6.1832969	2.5573645	4.993316	2.8119944	1.3376179	2.156363	3.6747513	4.2149674	4.2293907	7.0275623	6.7300446	1.9439351	1.4927387	3.5906135	2.6024633	5.5284655	3.5262889	2.588166	6.2032728	2.9198216	2.4005127	5.2976029	5.0873979	1.675378	4.8642667	5.4328108	4.9427651	3.223754	2.7888111	2.5515768	6.1713296	1.3068842	1.4243806	4.6065726	5.6455628	3.7694708	2.755828	3.550153
TCGA-A2-A4RW	222	0	2.7027109	2.9549091	5.5283997	3.8053181	3.0385531	4.6516861	6.1126425	1.534563	4.8411535	4.9373497	3.101091	3.9657314	3.357619	2.30209	2.3327106	3.8426845	3.9136866	3.5488189	6.8358619	5.2740391	2.1021083	1.2020955	3.9439826	2.8843094	4.9701392	3.2291449	1.8206388	5.7186677	3.1000889	1.6884194	5.7779163	5.0789583	2.1766907	5.5776587	5.2596358	3.8237186	2.8524907	3.2025014	2.6535184	4.7099471	1.5531353	1.3891782	5.2611756	5.5269844	4.1530026	2.3733971	3.1281021
TCGA-E2-A1IH	1026	0	2.2626748	2.8398342	4.8925003	1.3781491	0.6163721	4.6586243	4.3300916	1.5254016	3.555881	4.9144984	3.4356503	4.9532024	3.7173354	2.1101231	2.0528454	4.4369966	4.0450779	3.6838402	6.9704525	4.9598708	2.1316728	1.4673017	3.6685398	3.6875943	5.8617096	2.5394763	1.1216525	6.641318	3.4056424	2.109729	5.7441896	4.6907489	2.555869	5.5684515	5.3579667	3.4242795	3.3303714	3.1497567	2.9088953	4.8766295	1.9267141	1.1846644	3.1898278	5.3588803	4.1646206	3.1722995	2.7241055
TCGA-A2-A0CO	1468	0	2.43906314	3.51517699	5.22581258	2.55669282	1.67786364	4.72896905	5.55510369	1.17139646	4.05535726	5.2258645	2.44392072	4.75525437	2.88736377	2.3195641	0.82973034	3.62946594	5.16621241	4.97837545	7.77558713	5.25198379	1.67267831	0.94015512	3.20250615	2.99660302	6.39892802	4.29698078	2.23497777	5.92364602	0.93528488	2.8770513	5.29331322	4.72525068	1.40943979	6.8111553	5.42402509	4.72505907	3.39311928	2.9927013	2.47010619	6.12203355	0.21992901	0.7067598	4.34196131	5.50087646	3.6530142	3.665719	3.39687015
TCGA-C8-A12M	358	0	2.1958273	2.3249373	6.4459132	2.5028014	0	3.3229078	4.9079381	0	4.5332078	4.2621069	3.1685205	6.1623495	3.9290392	2.4710129	2.3150293	2.7585682	4.7098275	2.9916418	7.9837729	4.2491421	3.2151306	1.684321	4.0178764	1.4549604	4.7521116	2.3742476	3.4944937	8.7702131	2.9386215	2.6712219	6.0735421	4.8680384	0.9640463	6.6340814	5.3640506	3.5680473	2.5330918	3.206295	2.0638637	3.0303552	1.6024729	2.199476	5.6474277	6.4238328	4.0357187	2.2856702	2.8049347
TCGA-E9-A1RE	1419	0	1.7078324	1.3772967	5.7644413	3.1382203	0.2690579	3.1347247	6.200982	0.5552182	4.4465938	4.6066657	2.7267065	6.7010353	3.5900886	1.9691111	3.2709182	3.15255	6.0764753	1.936704	7.2286258	5.7279248	2.4985178	2.4570989	3.0531117	1.8488593	4.4431846	1.8659743	2.1889181	7.056893	3.9434602	1.7592455	5.1549787	4.883504	1.8015572	5.7225664	5.021751	1.9640068	2.0199447	3.5051878	2.1855077	4.1924589	1.4174292	1.8384125	2.6635088	5.8066188	3.9215545	2.8732848	1.9970485
TCGA-BH-A42U	3364	0	1.804459	3.5010962	4.3002151	3.2209282	1.5485913	5.0054891	4.9229717	5.069233	3.9058822	5.4523923	2.382215	4.2315422	2.4827231	1.4081703	0.809334	3.9950374	4.6008532	4.1901923	6.7700204	5.5318155	1.4279663	0.5311266	3.5186552	3.6701486	6.6403214	4.3724351	1.8602807	5.5873767	1.3695401	2.1648196	5.8182106	4.8711747	1.3953665	5.9408923	5.0163895	5.1484136	2.9308769	2.7583756	1.9274725	5.9271474	0.2047534	1.0298448	5.1914763	4.9220987	3.3937107	3.055405	3.349162
TCGA-EW-A1IZ	554	0	1.5304274	3.5358693	4.545893	3.1705039	0	4.6405705	4.8392147	0.5841092	3.9636442	5.1855453	2.9521968	2.6051093	2.9056569	2.073438	2.1363994	3.19943	5.1976133	2.3389457	6.5213109	5.1593233	1.4092874	1.2039826	2.974057	2.1642313	4.0446114	3.5404592	2.464043	5.6639519	3.2447513	2.0693609	5.456089	4.5328474	1.2644989	4.8419825	4.7472227	3.3893637	4.0541415	3.0905857	2.0859217	4.8779242	1.792147	1.3950954	3.5238756	4.8656438	3.920261	2.6564034	2.6575398
TCGA-A2-A0CX	1728	0	2.4149651	2.4435815	6.3365578	1.5460585	1.4360832	4.2809376	5.3356959	1.3121655	4.5550591	5.1750684	2.6090649	6.6546562	3.5902915	1.5240729	2.87232	4.0794321	4.5521793	2.6449848	6.3076239	4.7519228	1.2076021	1.3724926	3.9607126	2.28979	4.3724129	1.6787005	1.9522972	4.7232138	3.813363	0.9508824	5.8307472	5.3883243	1.2554999	4.5351739	3.6437998	3.6746344	2.8349189	2.5400961	3.0884611	5.0699547	2.0763968	2.0698411	5.8867387	5.0055192	4.2644168	2.7168827	2.1945465
TCGA-E2-A15I	1692	0	3.52494733	2.44828176	5.60487391	1.99783629	1.29799559	4.22901035	6.39611501	0.98254314	5.58057047	4.75241528	3.5039677	5.82296808	3.91313635	3.28294075	0.79133937	4.01452985	4.07029632	5.28506514	6.763078	5.15799751	2.972376	1.68703101	3.55656495	2.40472708	4.93748464	3.35222394	2.39806651	6.33246153	2.5933956	2.21880229	6.07729367	4.98600052	1.68598419	4.63410808	5.62086304	3.38327292	2.59011339	3.60176554	2.86111808	3.89771312	0	0.5979059	3.40078571	6.14233445	4.20511534	4.06205206	3.3900995
TCGA-A8-A07C	1034	0	3.219797	2.0701301	5.5807809	0.6643108	0	5.3431231	4.8466571	1.2954341	1.8319333	4.8116621	4.2796293	6.4194779	4.0315561	3.351742	3.6381083	3.2496937	5.1477892	3.2721902	4.6226159	3.5912243	2.3594114	0.1234664	4.096978	3.8419855	3.9263988	1.9203549	2.0274162	3.4380816	5.319249	0.535085	7.8401709	5.7957583	4.2850483	4.0029691	4.923233	3.6043162	5.5531918	3.1231883	2.6592673	5.5168341	3.7372797	3.2538647	3.6828783	5.4708473	4.4528281	3.2212208	2.625655
TCGA-AR-A1AO	2618	0	2.6171683	3.6709671	4.8974802	1.8098342	0.5472445	5.3805353	5.3804341	3.5955794	3.6605519	5.523936	2.8246093	5.2289013	3.3896133	2.4946163	2.4376965	4.1199584	4.3358574	4.1130809	6.0370851	5.5031079	1.5966391	1.2088083	3.8797759	3.4483769	5.6190814	2.9487278	1.8046579	5.172694	2.5926832	2.35745	5.7635917	5.0232247	2.5331154	5.6279124	4.4841445	3.5502944	2.9827352	2.9742839	2.4122289	5.847342	2.0115485	1.963107	5.0783677	5.5323063	3.7495476	2.7918887	3.1195556
TCGA-E2-A152	2128	0	2.5482481	2.4570744	5.3104933	2.3180869	1.125118	4.7062972	6.0986766	2.604369	4.6760223	4.4046503	3.0796644	6.8565062	3.5487274	1.7236585	2.6081221	4.2615306	4.5160386	3.3961912	6.0454898	5.7084936	1.798389	1.5026819	4.1548264	3.2809804	4.2754117	3.9183144	1.6057685	5.4408431	3.3183151	0.7359305	6.4661768	5.1981921	2.0840645	5.4545735	4.1345017	2.3529357	3.3117951	3.3294554	2.936633	4.8481586	1.9874117	1.8807026	5.5471824	5.9701525	4.1251713	3.7684889	2.9565406
TCGA-E2-A1BC	501	0	2.85912	2.2345455	5.7033512	1.9232261	1.5188241	3.9693062	5.5943594	1.1713965	5.9383424	4.0513967	2.7748563	6.0071819	3.488985	2.6848626	1.2992133	4.2910863	4.8876348	4.7605246	6.8217484	5.7425288	1.7963707	1.1070727	3.5892515	2.942663	6.217351	2.9708011	2.176988	6.2948974	1.8931907	0.5556028	5.6853875	5.0063262	1.694625	4.712358	5.2011022	4.3221189	2.515402	3.4514506	3.6352086	4.6559828	0	0.8168169	4.4747116	6.1397031	4.2044719	3.1399263	3.3413786
TCGA-E2-A1LE	879	1	2.2039977	3.3194681	4.5314433	2.5934907	0.2786573	4.6579846	5.6273093	0.419069	4.3695952	4.7281313	2.4538767	4.4284569	3.3627871	1.7894272	2.4451516	3.9522468	4.2205661	3.4367164	5.7866261	6.7811931	1.0229025	1.241065	3.7078128	3.0992492	5.1230596	2.2345374	2.6774989	5.0265969	3.4850532	1.1444151	6.804689	5.1357895	1.7373706	5.3841198	4.0390277	3.4919667	3.8154773	3.8803817	2.6534721	5.5334527	2.5627941	2.4750891	4.3112471	4.789693	4.0386782	1.9311624	1.9029095
TCGA-E2-A1IE	2362	0	2.5168328	1.952319	6.2649705	2.216022	1.0926713	3.2714383	5.1064586	0.7141425	4.3227773	4.6483695	2.9141486	5.5452875	3.4521978	1.7289343	2.8979436	2.9170143	4.8390989	2.9719056	7.1474229	6.0406611	2.3879662	2.4375077	3.6905407	3.1834276	4.6704629	3.3572326	2.6945479	7.4309369	2.9045183	2.1154746	6.3652337	5.121453	0.7283205	4.4215319	5.1559211	3.351938	3.2360889	3.1995893	2.9554684	3.6582497	2.2200049	1.5823917	4.683745	5.8977345	4.3967788	2.0817198	3.4935996
TCGA-E2-A14X	972	0	2.2825652	2.0542311	4.6035901	2.8115904	2.0260893	3.7672863	4.7734139	0.255978	0.8905763	4.678333	3.9535837	5.080688	2.8771247	1.9591343	2.45541	2.8868077	3.8693529	4.3304624	4.2334874	3.1945591	1.3519706	1.5028952	3.9253219	3.8216607	4.3011763	2.9554792	1.4940723	3.058687	2.9427758	2.5485045	6.434425	4.7724773	2.1990724	3.4278355	4.9612897	3.5982291	4.6069357	2.978847	2.5242785	4.874033	1.5019509	2.8913845	5.7478961	5.2278609	3.9359396	1.3814674	1.8977773
TCGA-BH-A0B1	1148	0	2.4727483	2.1791415	5.5362149	3.2159942	2.3048477	4.3002803	5.3395698	0.7852488	4.183775	4.8524797	2.6629555	4.3104892	3.6812814	1.9930359	2.7958776	3.6542534	4.2351305	3.49365	7.0892762	5.947197	2.453499	2.2498405	4.1269658	3.5347314	5.2490488	2.5976612	2.5482806	7.488777	3.6110041	2.5738938	5.8752564	5.0242946	2.5053177	5.0385193	5.4553891	3.0748265	3.1124244	3.0325327	2.5890426	5.1399151	1.6808408	2.0072016	3.8333383	6.0810174	4.524842	2.8103557	2.6405535
TCGA-LL-A5YN	447	0	1.7923987	3.7742978	4.0251691	4.0466054	3.2134276	4.7872504	4.798612	5.0336865	3.8726525	5.3249604	2.011305	4.4417373	2.581514	1.423088	2.0996207	3.7018283	4.496302	3.4372731	5.4625877	5.6245425	1.0483502	0.7736912	3.2827736	2.7227234	3.3508021	3.2652418	2.3368994	4.6844647	2.2028889	2.8058608	5.2180427	4.9487065	1.1818283	4.4812662	4.3864067	3.6894727	3.4508013	2.1549256	1.5815022	5.4539291	1.6462859	1.3348993	3.7702099	4.0104551	3.8511918	2.4662412	3.1062499
TCGA-AC-A6IW	413	0	1.9147818	5.046547	4.7734517	3.2124094	2.7775923	5.9397497	5.0374393	0.519578	1.1653357	5.690274	2.3106675	3.8452752	2.9173391	1.7986777	3.6298079	4.718552	3.5268494	3.6545715	5.0483871	4.9707509	1.0628946	1.4665508	3.3795778	4.3082872	3.409317	2.4116168	1.3607341	5.0594671	3.7488741	3.0219557	6.3829789	5.7343109	2.4961591	4.2730222	4.3801749	2.8135177	5.7897784	2.6116949	2.9874524	6.7902706	3.1156693	2.1538847	3.1419371	4.9022127	4.3550588	1.4609089	2.657178
[truncated: 140 more rows]
[truncated: 177 more columns]
