# Supplementary material for: Leveraging senescence-oxidative stress co-relation to predict prognosis and drug sensitivity in breast invasive carcinoma
Source: Front Endocrinol (Lausanne). 2023 Aug 4;14:1179050. doi: 10.3389/fendo.2023.1179050 (PMC10437062; doi:10.3389/fendo.2023.1179050)
Supplement: Supplementary file 3 [file DataSheet_3.zip › 5.model/uni.trainCox.txt]

id	HR	HR.95L	HR.95H	pvalue
ALOX15B	0.872091878311921	0.762774877766788	0.997075633172786	0.0451963994441847
EPHA3	1.30773598284098	1.03492617821336	1.65245931238246	0.0246048886193289
ERRFI1	0.780815413150963	0.62695746592848	0.972430735012027	0.0271302586946206
ETS1	0.75958534915743	0.596285760797594	0.967606373633438	0.0259736090698896
G6PD	1.37716695240613	1.04400309353064	1.81665056986149	0.0235312418397104
MAP2K6	0.649463526757327	0.482189119184943	0.874766467773162	0.00450394507414575
MAP4K1	0.709422938909949	0.533469675069286	0.943410525042992	0.0182498687717492
NDRG1	1.26217363650818	1.04694571435644	1.52164746161224	0.0146501757638058
ZMAT3	1.4042078373859	1.006790385389	1.95850067619997	0.0455185363653716
