# Supplementary material for: Leveraging senescence-oxidative stress co-relation to predict prognosis and drug sensitivity in breast invasive carcinoma
Source: Front Endocrinol (Lausanne). 2023 Aug 4;14:1179050. doi: 10.3389/fendo.2023.1179050 (PMC10437062; doi:10.3389/fendo.2023.1179050)
Supplement: Supplementary file 3 [file DataSheet_3.zip › 6.cli_roc/clinical.xls]

Id	Age	Gender	Stage	T	M	N
TCGA-BH-A18K	46	1	1	1	0	0
TCGA-AR-A24P	47	1	1	1	0	0
TCGA-BH-A1ET	55	1	1	1	0	0
TCGA-AR-A1AJ	83	1	1	1	0	0
TCGA-AR-A252	50	1	1	1	0	0
TCGA-BH-A1EU	83	1	1	1	0	0
TCGA-AR-A1AK	70	1	1	1	0	0
TCGA-A7-A0CD	66	1	1	1	0	0
TCGA-AR-A1AY	65	1	1	1	0	0
TCGA-AR-A24S	61	1	1	1	0	0
TCGA-BH-A0BG	73	1	1	1	0	0
TCGA-AR-A1AP	80	1	1	1	0	0
TCGA-AR-A2LR	49	1	1	1	0	0
TCGA-AR-A2LE	69	1	1	1	0	0
TCGA-BH-A18P	60	1	1	1	0	0
TCGA-AR-A1AX	64	1	1	1	0	0
TCGA-AR-A255	62	1	1	1	0	0
TCGA-AR-A24N	54	1	1	1	0	0
TCGA-A7-A26F	55	1	1	1	0	0
TCGA-BH-A201	64	1	1	1	0	0
TCGA-BH-A0DX	62	1	1	1	0	0
TCGA-BH-A0BO	54	1	1	1	0	0
TCGA-AN-A0FF	32	1	1	1	0	0
TCGA-BH-A18H	63	1	1	1	0	0
TCGA-BH-A8FZ	58	1	1	1	0	0
TCGA-BH-A0BQ	39	1	1	1	0	0
TCGA-E2-A152	56	1	1	1	0	0
TCGA-E2-A14Z	64	1	1	1	0	0
TCGA-BH-A0BR	59	1	1	1	0	0
TCGA-E2-A1IN	60	1	1	1	0	0
TCGA-BH-A0B0	56	1	1	1	0	0
TCGA-BH-A0B6	47	1	1	1	0	0
TCGA-E2-A1IO	37	1	1	1	0	0
TCGA-A8-A08A	89	1	1	1	0	0
TCGA-BH-A0DO	78	1	1	1	0	0
TCGA-E2-A1LH	59	1	1	1	0	0
TCGA-E2-A1IF	74	1	1	1	0	0
TCGA-E2-A156	61	1	1	1	0	0
TCGA-A7-A3IY	71	1	1	1	0	0
TCGA-BH-A0BP	76	1	1	1	0	0
TCGA-E2-A14S	65	1	1	1	0	0
TCGA-A2-A3XZ	46	1	1	1	0	0
TCGA-E2-A1IH	80	1	1	1	0	0
TCGA-BH-A209	77	1	1	1	0	0
TCGA-BH-A0C3	47	1	1	1	0	0
TCGA-E2-A154	68	1	1	1	0	0
TCGA-E2-A15J	51	1	1	1	0	0
TCGA-BH-A18S	79	1	1	1	0	0
TCGA-E2-A15F	64	1	1	1	0	0
TCGA-E2-A1IJ	57	1	1	1	0	0
TCGA-E2-A1II	51	1	1	1	0	0
TCGA-BH-A0H3	46	1	1	1	0	0
TCGA-A8-A06O	60	1	1	1	0	0
TCGA-BH-A0HY	60	1	1	1	0	0
TCGA-A1-A0SB	70	1	1	1	0	0
TCGA-A8-A0AD	83	1	1	1	0	0
TCGA-A8-A095	45	1	1	1	0	0
TCGA-Z7-A8R6	46	1	1	1	0	0
TCGA-E2-A15C	61	1	1	1	0	0
TCGA-BH-A0BW	71	1	1	1	0	0
TCGA-BH-A1FD	68	1	1	1	0	0
TCGA-BH-A0AV	52	1	1	1	0	0
TCGA-B6-A1KI	63	1	1	1	0	0
TCGA-E2-A14U	74	1	1	1	0	0
TCGA-BH-A0BL	35	1	1	1	0	0
TCGA-EW-A1J3	61	1	1	1	0	0
TCGA-C8-A3M8	68	1	1	1	0	0
TCGA-D8-A1J9	48	1	1	1	0	0
TCGA-AN-A0FS	55	1	1	1	0	0
TCGA-E2-A15P	61	1	1	1	0	0
TCGA-E9-A229	37	1	1	1	0	0
TCGA-D8-A4Z1	68	1	1	1	0	0
TCGA-D8-A27P	64	1	1	1	0	0
TCGA-D8-A27M	59	1	1	1	0	0
TCGA-BH-A1FU	44	1	1	1	0	0
TCGA-E9-A22B	71	1	1	1	0	0
TCGA-E9-A1R4	66	1	1	1	0	0
TCGA-E9-A1RA	48	1	1	1	0	0
TCGA-BH-A18G	81	1	1	1	0	0
TCGA-D8-A1JS	77	1	1	1	0	0
TCGA-D8-A27E	66	1	1	1	0	0
TCGA-D8-A1JP	73	1	1	1	0	0
TCGA-E9-A1R5	63	1	1	1	0	0
TCGA-E2-A1LS	46	1	1	1	0	0
TCGA-BH-A5J0	63	1	1	1	0	0
TCGA-AN-A0FN	61	1	1	1	0	0
TCGA-EW-A1PF	50	1	1	1	0	0
TCGA-LD-A9QF	73	1	1	1	0	0
TCGA-AN-A0FY	55	1	1	1	0	0
TCGA-D8-A1XU	56	1	1	1	0	0
TCGA-E2-A1BC	63	1	1	1	0	0
TCGA-D8-A1XA	64	1	1	1	0	0
TCGA-E2-A573	48	1	1	1	0	0
TCGA-D8-A1JU	51	1	1	1	0	0
TCGA-D8-A13Y	52	1	1	1	0	0
TCGA-D8-A1XM	57	1	1	1	0	0
TCGA-D8-A1JH	56	1	1	1	0	0
TCGA-EW-A6SB	62	1	2	2	0	0
TCGA-BH-A202	60	1	2	2	0	0
TCGA-S3-A6ZF	64	1	2	2	0	0
TCGA-E2-A14R	62	1	2	2	0	0
TCGA-A8-A08C	65	1	2	2	0	0
TCGA-E2-A15L	65	1	2	2	0	0
TCGA-C8-A1HG	50	1	2	2	0	0
TCGA-AR-A0TV	66	1	2	2	0	0
TCGA-BH-A18F	50	1	2	2	0	0
TCGA-A7-A4SD	52	1	2	2	0	0
TCGA-E9-A22G	47	1	2	2	0	0
TCGA-A8-A0A4	73	1	2	2	0	0
TCGA-A7-A4SE	54	1	2	2	0	0
TCGA-E9-A1N8	48	1	2	2	0	0
TCGA-E2-A1B5	46	1	2	2	0	0
TCGA-A7-A3J0	62	1	2	2	0	0
TCGA-E9-A1QZ	61	1	2	2	0	0
TCGA-BH-A1EY	79	1	2	2	0	0
TCGA-E2-A1BD	53	1	2	2	0	0
TCGA-A2-A3XV	46	1	2	2	0	0
TCGA-C8-A12V	55	1	2	2	0	0
TCGA-A7-A6VV	51	1	2	2	0	0
TCGA-E9-A5UP	63	1	2	2	0	0
TCGA-E9-A5UO	41	1	2	2	0	0
TCGA-E9-A1RH	63	1	2	2	0	0
TCGA-AR-A5QM	62	1	2	2	0	0
TCGA-AN-A03Y	66	1	2	2	0	0
TCGA-E2-A150	48	1	2	2	0	0
TCGA-A7-A26J	49	1	2	2	0	0
TCGA-D8-A1JT	70	1	2	2	0	0
TCGA-D8-A1JK	90	1	2	2	0	0
TCGA-A2-A4S0	77	1	2	2	0	0
TCGA-A2-A4S1	66	1	2	2	0	0
TCGA-A8-A0AB	54	1	2	2	0	0
TCGA-A8-A08H	66	1	2	2	0	0
TCGA-S3-AA10	65	1	2	2	0	0
TCGA-AR-A0TY	54	1	2	2	0	0
TCGA-AR-A256	45	1	2	2	0	0
TCGA-A8-A081	80	1	2	2	0	0
TCGA-D8-A1XF	45	1	2	2	0	0
TCGA-E9-A1R7	64	1	2	2	0	0
TCGA-C8-A1HN	56	1	2	2	0	0
TCGA-A8-A0A2	66	1	2	2	0	0
TCGA-PE-A5DD	64	1	2	2	0	0
TCGA-E9-A1RB	40	1	2	2	0	0
TCGA-A8-A096	73	1	2	2	0	0
TCGA-D8-A1JG	62	1	2	2	0	0
TCGA-BH-A6R9	61	1	2	2	0	0
TCGA-AR-A0U4	54	1	2	2	0	0
TCGA-D8-A27G	75	1	2	2	0	0
TCGA-BH-A42U	80	1	2	2	0	0
TCGA-D8-A1JL	72	1	2	2	0	0
TCGA-EW-A6SC	60	1	2	2	0	0
TCGA-A8-A06Y	66	1	2	2	0	0
TCGA-E9-A1R6	63	1	2	2	0	0
TCGA-AN-A0FD	71	1	2	2	0	0
TCGA-PE-A5DE	41	1	2	2	0	0
TCGA-AR-A0TU	35	1	2	2	0	0
TCGA-BH-A0AU	45	1	2	2	0	0
TCGA-AR-A1AT	62	1	2	2	0	0
TCGA-E2-A15D	47	1	2	2	0	0
TCGA-D8-A1XQ	69	1	2	2	0	0
TCGA-BH-A1FN	34	1	2	2	0	0
TCGA-A1-A0SD	59	1	2	2	0	0
TCGA-A7-A6VX	68	1	2	2	0	0
TCGA-5L-AAT0	42	1	2	2	0	0
TCGA-A8-A090	74	1	2	2	0	0
TCGA-E2-A159	50	1	2	2	0	0
TCGA-BH-A0DE	62	1	2	2	0	0
TCGA-AN-A0FV	58	1	2	2	0	0
TCGA-AN-A0AM	56	1	2	2	0	0
TCGA-A7-A3RF	79	1	2	2	0	0
TCGA-BH-A18T	70	1	2	2	0	0
TCGA-A8-A0A1	84	1	2	2	0	0
TCGA-D8-A27F	40	1	2	2	0	0
TCGA-AR-A24Z	57	1	2	2	0	0
TCGA-E9-A1NG	62	1	2	2	0	0
TCGA-E9-A1NF	60	1	2	2	0	0
TCGA-AO-A1KR	51	1	2	2	0	0
TCGA-E2-A15I	44	1	2	2	0	0
TCGA-AR-A2LN	65	1	2	2	0	0
TCGA-C8-A134	52	1	2	2	0	0
TCGA-AR-A24K	46	1	2	2	0	0
TCGA-AN-A0AR	55	1	2	2	0	0
TCGA-E9-A1NA	58	1	2	2	0	0
TCGA-A2-A3XX	49	1	2	2	0	0
TCGA-E2-A15M	66	1	2	2	0	0
TCGA-AN-A0AK	76	1	2	2	0	0
TCGA-E2-A14T	52	1	2	2	0	0
TCGA-A2-A4RX	67	1	2	2	0	0
TCGA-A8-A07S	73	1	2	2	0	0
TCGA-AR-A24X	52	1	2	2	0	0
TCGA-A8-A091	61	1	2	2	0	0
TCGA-AN-A0FL	62	1	2	2	0	0
TCGA-AN-A0AT	62	1	2	2	0	0
TCGA-A8-A0A9	80	1	2	2	0	0
TCGA-A8-A07Z	85	1	2	2	0	0
TCGA-BH-A0DG	30	1	2	2	0	0
TCGA-E9-A1NI	51	1	2	2	0	0
TCGA-A7-A4SF	54	1	2	2	0	0
TCGA-A7-A5ZV	62	1	2	2	0	0
TCGA-C8-A1HF	48	1	2	2	0	0
TCGA-E9-A1N9	58	1	2	2	0	0
TCGA-S3-AA11	67	1	2	2	0	0
TCGA-C8-A26Z	59	1	2	2	0	0
TCGA-AR-A1AW	65	1	2	2	0	0
TCGA-HN-A2NL	56	1	2	2	0	0
TCGA-E2-A15T	65	1	2	2	0	0
TCGA-AN-A0FX	52	1	2	2	0	0
TCGA-A7-A56D	84	1	2	2	0	0
TCGA-D8-A73U	88	1	2	2	0	0
TCGA-C8-A1HJ	53	1	2	2	0	0
TCGA-JL-A3YX	46	1	2	2	0	0
TCGA-AR-A1AQ	49	1	2	2	0	0
TCGA-D8-A1XW	53	1	2	2	0	0
TCGA-E2-A15G	76	1	2	2	0	0
TCGA-B6-A0I1	73	1	2	2	0	0
TCGA-AR-A0TP	43	1	2	2	0	0
TCGA-AR-A1AI	47	1	2	2	0	0
TCGA-A1-A0SF	54	1	2	2	0	0
TCGA-A7-A26I	65	1	2	2	0	0
TCGA-AN-A0XU	54	1	2	2	0	0
TCGA-A8-A07O	51	1	2	2	0	0
TCGA-D8-A27H	72	1	2	2	0	0
TCGA-E2-A14Y	35	1	2	2	0	0
TCGA-A8-A07B	69	1	2	2	0	0
TCGA-D8-A1JJ	54	1	2	2	0	0
TCGA-AN-A046	68	1	2	2	0	0
TCGA-A8-A08I	53	1	2	2	0	0
TCGA-AQ-A54N	51	1	2	2	0	0
TCGA-E9-A22A	74	1	2	2	0	0
TCGA-AR-A250	58	1	2	2	0	0
TCGA-AR-A1AN	46	1	2	2	0	0
TCGA-E2-A1B6	44	1	2	2	0	0
TCGA-C8-A1HM	74	1	2	2	0	0
TCGA-D8-A1XV	84	1	2	2	0	0
TCGA-AN-A03X	74	1	2	2	0	0
TCGA-A8-A093	61	1	2	2	0	0
TCGA-D8-A143	51	1	2	2	0	0
TCGA-AN-A049	62	1	2	2	0	0
TCGA-A8-A09V	51	1	2	2	0	0
TCGA-B6-A2IU	62	1	2	2	0	0
TCGA-A8-A09I	84	1	2	2	0	0
TCGA-A8-A08B	52	1	2	2	0	0
TCGA-C8-A1HE	59	1	2	2	0	0
TCGA-BH-A0DL	64	1	2	2	0	0
TCGA-BH-A6R8	46	1	2	2	0	0
TCGA-C8-A12T	43	1	2	2	0	0
TCGA-A7-A6VW	48	1	2	2	0	0
TCGA-C8-A274	63	1	2	2	0	0
TCGA-C8-A26Y	90	1	2	2	0	0
TCGA-A8-A094	75	1	2	2	0	0
TCGA-AN-A0XL	61	1	2	2	0	0
TCGA-AN-A0G0	56	1	2	2	0	0
TCGA-E2-A574	44	1	2	2	0	0
TCGA-E2-A1LG	50	1	2	2	0	0
TCGA-D8-A27V	62	1	2	2	0	0
TCGA-D8-A73X	53	1	2	2	0	0
TCGA-E9-A1RD	67	1	2	2	0	0
TCGA-A8-A07C	57	1	2	2	0	0
TCGA-AR-A24H	65	1	2	2	0	0
TCGA-A8-A08G	41	1	2	2	0	0
TCGA-A8-A076	66	1	2	2	0	0
TCGA-E9-A22D	38	1	2	2	0	0
TCGA-E2-A14W	78	0	2	2	0	0
TCGA-AQ-A54O	51	0	2	2	0	0
TCGA-AR-A2LQ	59	1	2	3	0	0
TCGA-C8-A27B	48	1	2	3	0	0
TCGA-A8-A083	67	1	2	3	0	0
TCGA-AN-A0AJ	79	1	2	3	0	0
TCGA-A2-A0CR	54	1	2	3	0	0
TCGA-A8-A06X	77	1	2	3	0	0
TCGA-E9-A5FL	65	1	2	3	0	0
TCGA-PL-A8LY	30	1	2	3	0	0
TCGA-A8-A09Z	83	1	2	3	0	0
TCGA-A2-A0CO	85	1	2	3	0	0
TCGA-D8-A142	74	1	2	3	0	0
TCGA-OL-A97C	67	1	2	3	0	0
TCGA-AC-A4ZE	63	1	2	3	0	0
TCGA-A8-A06Z	84	1	2	3	0	0
TCGA-AR-A2LL	70	1	2	3	0	0
TCGA-AR-A24Q	49	1	2	3	0	0
TCGA-PL-A8LV	54	1	3	4	0	0
TCGA-AN-A0FK	88	1	3	4	0	0
TCGA-AN-A0AL	41	1	3	4	0	0
TCGA-AC-A2QJ	48	1	3	4	0	0
TCGA-D8-A27W	55	1	3	4	0	0
TCGA-C8-A3M7	60	1	3	4	0	0
TCGA-A8-A06N	66	1	3	4	0	0
TCGA-5L-AAT1	63	1	4	2	1	0
TCGA-A2-A04R	36	1	1	1	0	0
TCGA-A2-A0EM	73	1	1	1	0	0
TCGA-A2-A04Q	48	1	1	1	0	0
TCGA-A2-A0CQ	62	1	1	1	0	0
TCGA-A2-A0EO	54	1	1	1	0	0
TCGA-B6-A40B	76	1	1	1	0	0
TCGA-BH-A0B8	64	1	1	1	0	0
TCGA-E9-A54X	85	1	1	1	0	0
TCGA-GM-A2DD	53	1	1	1	0	0
TCGA-A2-A259	70	1	1	1	0	0
TCGA-GM-A2DK	58	1	1	1	0	0
TCGA-AO-A03M	29	1	1	1	0	0
TCGA-EW-A1J6	70	1	1	1	0	0
TCGA-BH-A0WA	82	1	1	1	0	0
TCGA-A1-A0SE	56	1	1	1	0	0
TCGA-BH-A0H5	45	1	1	1	0	0
TCGA-AO-A03V	41	1	1	1	0	0
TCGA-GM-A2DL	50	1	1	1	0	0
TCGA-BH-A0HA	31	1	1	1	0	0
TCGA-BH-A0W7	49	1	1	1	0	0
TCGA-B6-A402	47	1	1	1	0	0
TCGA-GM-A2DO	54	1	1	1	0	0
TCGA-B6-A0X0	54	1	1	1	0	0
TCGA-AO-A03U	31	1	1	1	0	0
TCGA-GM-A2D9	69	1	1	1	0	0
TCGA-A7-A0DC	63	1	1	1	0	0
TCGA-BH-A0EB	69	1	1	1	0	0
TCGA-B6-A0IP	74	1	1	1	0	0
TCGA-A2-A04N	66	1	1	1	0	0
TCGA-A2-A0D3	42	1	1	1	0	0
TCGA-BH-A0HB	55	1	1	1	0	0
TCGA-AO-A0J4	41	1	1	1	0	0
TCGA-A2-A0SX	48	1	1	1	0	0
TCGA-AO-A0J2	41	1	1	1	0	0
TCGA-BH-A0HU	52	1	1	1	0	0
TCGA-B6-A0RN	60	1	1	1	0	0
TCGA-B6-A0RU	40	1	1	1	0	0
TCGA-A2-A0CP	60	1	1	1	0	0
TCGA-A2-A0EU	79	1	1	1	0	0
TCGA-E9-A247	59	1	1	1	0	0
TCGA-BH-A0HF	77	1	1	1	0	0
TCGA-BH-A0E6	69	1	1	1	0	0
TCGA-BH-A0HW	62	1	1	1	0	0
TCGA-A2-A0EV	80	1	1	1	0	0
TCGA-BH-A0HN	67	1	1	1	0	0
TCGA-B6-A0I2	45	1	1	1	0	0
TCGA-BH-A0HI	78	1	1	1	0	0
TCGA-BH-A0B9	44	1	1	1	0	0
TCGA-BH-A0H0	69	1	1	1	0	0
TCGA-A2-A0CT	71	1	2	2	0	0
TCGA-E9-A243	52	1	2	2	0	0
TCGA-E9-A295	71	1	2	2	0	0
TCGA-A2-A0YK	61	1	2	2	0	0
TCGA-LL-A5YN	46	1	2	2	0	0
TCGA-AO-A0J6	61	1	2	2	0	0
TCGA-E9-A248	51	1	2	2	0	0
TCGA-AO-A12B	63	1	2	2	0	0
TCGA-GM-A2DM	57	1	2	2	0	0
TCGA-C8-A12N	58	1	2	2	0	0
TCGA-BH-A0AY	62	1	2	2	0	0
TCGA-A2-A0CX	52	1	2	2	0	0
TCGA-A2-A25A	44	1	2	2	0	0
TCGA-C8-A12L	67	1	2	2	0	0
TCGA-B6-A0RS	38	1	2	2	0	0
TCGA-B6-A0RH	51	1	2	2	0	0
TCGA-A7-A0CG	78	1	2	2	0	0
TCGA-E9-A244	54	1	2	2	0	0
TCGA-A7-A0DB	56	1	2	2	0	0
TCGA-E2-A109	64	1	2	2	0	0
TCGA-AO-A03O	69	1	2	2	0	0
TCGA-BH-A2L8	45	1	2	2	0	0
TCGA-A1-A0SH	39	1	2	2	0	0
TCGA-BH-A0H9	69	1	2	2	0	0
TCGA-B6-A0IO	66	1	2	2	0	0
TCGA-EW-A1OZ	56	1	2	2	0	0
TCGA-AO-A126	39	1	2	2	0	0
TCGA-B6-A0RL	60	1	2	2	0	0
TCGA-AO-A124	38	1	2	2	0	0
TCGA-AO-A12F	36	1	2	2	0	0
TCGA-GM-A2DN	58	1	2	2	0	0
TCGA-E9-A249	45	1	2	2	0	0
TCGA-A7-A0D9	37	1	2	2	0	0
TCGA-BH-A0RX	59	1	2	2	0	0
TCGA-A2-A0EQ	64	1	2	2	0	0
TCGA-E9-A2JT	63	1	2	2	0	0
TCGA-A7-A0DA	62	1	2	2	0	0
TCGA-A7-A0CJ	57	1	2	2	0	0
TCGA-BH-A0DK	49	1	2	2	0	0
TCGA-E2-A105	79	1	2	2	0	0
TCGA-A2-A04V	39	1	2	2	0	0
TCGA-A1-A0SP	40	1	2	2	0	0
TCGA-AO-A128	61	1	2	2	0	0
TCGA-C8-A12M	70	1	2	2	0	0
TCGA-GM-A3XL	49	1	2	2	0	0
TCGA-A7-A13D	46	1	2	2	0	0
TCGA-A2-A25F	66	1	2	2	0	0
TCGA-A2-A0D0	60	1	2	2	0	0
TCGA-E9-A3QA	33	1	2	2	0	0
TCGA-EW-A1P7	59	1	2	2	0	0
TCGA-A7-A0CH	79	1	2	2	0	0
TCGA-A1-A0SK	54	1	2	2	0	0
TCGA-EW-A1P4	43	1	2	2	0	0
TCGA-AO-A125	72	1	2	2	0	0
TCGA-E9-A3HO	49	1	2	2	0	0
TCGA-B6-A0IA	51	1	2	2	0	0
TCGA-AO-A12H	69	1	2	2	0	0
TCGA-AO-A0JC	64	1	2	2	0	0
TCGA-AO-A1KS	69	1	2	2	0	0
TCGA-GM-A3NW	63	1	2	2	0	0
TCGA-A2-A04T	62	1	2	2	0	0
TCGA-A2-A04X	34	1	2	2	0	0
TCGA-C8-A12O	50	1	2	2	0	0
TCGA-A2-A0T5	39	1	2	2	0	0
TCGA-A2-A0YM	67	1	2	2	0	0
TCGA-A2-A0D1	76	1	2	2	0	0
TCGA-E2-A10F	47	1	2	2	0	0
TCGA-A2-A1FZ	63	1	2	2	0	0
TCGA-BH-A0W4	46	1	2	2	0	0
TCGA-A2-A0ES	52	1	2	2	0	0
TCGA-A7-A0CE	57	1	2	2	0	0
TCGA-A2-A0T4	62	1	2	2	0	0
TCGA-GM-A2DB	62	1	2	2	0	0
TCGA-A2-A0CM	40	1	2	2	0	0
TCGA-A2-A0CZ	46	1	2	2	0	0
TCGA-A1-A0SM	77	0	2	2	0	0
TCGA-B6-A0IJ	42	1	2	3	0	0
TCGA-E2-A10A	41	1	2	3	0	0
TCGA-BH-A0EE	68	1	2	3	0	0
TCGA-B6-A0IM	75	1	2	3	0	0
TCGA-AC-A2B8	84	1	2	3	0	0
TCGA-B6-A0RG	26	1	2	3	0	0
TCGA-EW-A1J5	59	1	2	3	0	0
TCGA-B6-A40C	51	1	2	3	0	0
TCGA-BH-A0DP	60	1	2	3	0	0
TCGA-A2-A0T6	50	1	2	3	0	0
TCGA-B6-A0RQ	68	1	2	3	0	0
TCGA-S3-AA14	47	1	1	1	0	0
TCGA-A2-A0EP	56	1	1	1	0	0
TCGA-A2-A0YF	67	1	1	1	0	0
TCGA-GM-A2DI	52	1	1	1	0	0
TCGA-GM-A2DH	58	1	1	1	0	0
TCGA-A2-A0YI	62	1	1	1	0	0
TCGA-3C-AALK	52	1	1	1	0	0
TCGA-BH-A8FY	87	1	1	1	0	0
TCGA-A2-A0T7	51	1	2	2	0	0
TCGA-AO-A12G	75	1	2	2	0	0
TCGA-BH-A42T	75	1	2	2	0	0
TCGA-A7-A3IZ	62	1	2	2	0	0
TCGA-A2-A0EN	70	1	2	2	0	0
TCGA-AO-A0J8	61	1	2	2	0	0
TCGA-A7-A26G	50	1	2	2	0	0
TCGA-AQ-A04J	45	1	2	2	0	0
TCGA-A2-A04U	47	1	2	2	0	0
TCGA-A2-A0D2	45	1	2	2	0	0
TCGA-AO-A12A	47	1	2	2	0	0
TCGA-A2-A0CU	73	1	2	2	0	0
TCGA-A2-A0SU	66	1	2	2	0	0
TCGA-BH-A0HQ	56	1	2	2	0	0
TCGA-AO-A1KO	46	1	2	3	0	0
TCGA-A2-A1FV	74	1	2	3	0	0
TCGA-AO-A12E	51	1	2	3	0	0
TCGA-A2-A0EX	46	1	2	3	0	0
TCGA-A2-A0YD	63	1	2	3	0	0
TCGA-E2-A1IU	60	1	1	1	0	0
TCGA-AR-A2LM	49	1	2	1	0	1
TCGA-AR-A24U	47	1	2	1	0	1
TCGA-C8-A26X	58	1	2	1	0	1
TCGA-AR-A1AO	47	1	2	1	0	1
TCGA-AO-A1KT	78	1	2	1	0	1
TCGA-AR-A0TX	64	1	2	1	0	1
TCGA-AO-A1KP	77	1	2	1	0	1
TCGA-C8-A275	56	1	2	1	0	1
TCGA-AO-A0JI	56	1	2	1	0	1
TCGA-EW-A6S9	34	1	2	1	0	1
TCGA-A8-A08S	71	1	2	1	0	1
TCGA-B6-A0I6	49	1	2	1	0	1
TCGA-BH-A1EO	68	1	2	1	0	1
TCGA-E9-A1R0	58	1	2	1	0	1
TCGA-A8-A09K	68	1	2	1	0	1
TCGA-E9-A24A	69	1	2	1	0	1
TCGA-BH-A0GY	67	1	2	2	0	1
TCGA-C8-A12P	55	1	2	2	0	1
TCGA-E9-A245	47	1	2	2	0	1
TCGA-A8-A097	65	1	2	2	0	1
TCGA-AR-A2LO	46	1	2	2	0	1
TCGA-E2-A15S	34	1	2	2	0	1
TCGA-BH-A0HK	81	1	2	2	0	1
TCGA-E2-A1LB	41	1	2	2	0	1
TCGA-AO-A0JM	40	1	2	2	0	1
TCGA-E2-A1B1	45	1	2	2	0	1
TCGA-HN-A2OB	45	1	2	2	0	1
TCGA-C8-A12Z	45	1	2	2	0	1
TCGA-MS-A51U	44	1	2	2	0	1
TCGA-E9-A1ND	75	1	2	2	0	1
TCGA-AN-A04C	51	1	2	2	0	1
TCGA-S3-A6ZG	71	1	2	2	0	1
TCGA-AN-A0FT	63	1	2	2	0	1
TCGA-C8-A9FZ	49	1	2	2	0	1
TCGA-C8-A132	56	1	2	2	0	1
TCGA-E9-A1N6	52	1	2	2	0	1
TCGA-AR-A0U1	36	1	2	2	0	1
TCGA-AR-A0U0	73	1	2	2	0	1
TCGA-E9-A22H	42	1	2	2	0	1
TCGA-C8-A135	64	1	2	2	0	1
TCGA-BH-A0E1	52	1	2	2	0	1
TCGA-C8-A12U	46	1	2	2	0	1
TCGA-A2-A0T0	59	1	2	2	0	1
TCGA-AR-A0TR	68	1	2	2	0	1
TCGA-A8-A09D	47	1	2	2	0	1
TCGA-AO-A0J7	71	1	2	2	0	1
TCGA-AR-A24W	55	1	2	2	0	1
TCGA-C8-A8HQ	53	1	2	2	0	1
TCGA-E2-A14N	37	1	2	2	0	1
TCGA-AN-A04D	58	1	2	2	0	1
TCGA-AR-A5QP	54	1	2	2	0	1
TCGA-A7-A6VY	48	1	2	2	0	1
TCGA-AR-A1AH	51	1	2	2	0	1
TCGA-C8-A12Y	44	1	2	2	0	1
TCGA-E2-A14V	53	1	2	2	0	1
TCGA-A1-A0SO	67	1	2	2	0	1
TCGA-A2-A1G1	85	1	2	2	0	1
TCGA-C8-A12X	62	1	2	2	0	1
TCGA-B6-A1KF	68	1	2	2	0	1
TCGA-B6-A1KC	67	1	2	2	0	1
TCGA-C8-A26W	58	1	2	2	0	1
TCGA-AR-A24V	52	1	2	2	0	1
TCGA-AR-A0TS	46	1	2	2	0	1
TCGA-A2-A25B	39	1	2	2	0	1
TCGA-E9-A2JS	72	1	2	2	0	1
TCGA-E9-A3X8	48	1	2	2	0	1
TCGA-C8-A1HK	53	1	2	2	0	1
TCGA-AO-A03P	54	1	2	2	0	1
TCGA-E9-A228	58	1	2	2	0	1
TCGA-E2-A1IE	61	1	2	2	0	1
TCGA-E2-A2P6	77	1	2	2	0	1
TCGA-E9-A1NH	71	1	2	2	0	1
TCGA-A8-A09R	82	1	2	2	0	1
TCGA-AR-A0U3	59	1	2	2	0	1
TCGA-A8-A07P	68	1	2	2	0	1
TCGA-A2-A0CY	63	1	2	2	0	1
TCGA-BH-A1FE	31	1	2	2	0	1
TCGA-C8-A12K	80	1	2	2	0	1
TCGA-BH-A0DQ	42	1	2	2	0	1
TCGA-C8-A273	29	1	2	2	0	1
TCGA-C8-A27A	48	1	2	2	0	1
TCGA-E2-A1LI	57	1	2	2	0	1
TCGA-AR-A1AS	54	1	2	2	0	1
TCGA-E9-A227	42	1	2	2	0	1
TCGA-B6-A0WT	61	1	2	2	0	1
TCGA-JL-A3YW	49	1	2	2	0	1
TCGA-C8-A137	34	1	2	2	0	1
TCGA-E9-A1NC	61	1	2	2	0	1
TCGA-E9-A1N5	45	1	2	2	0	1
TCGA-E9-A1NE	28	1	2	2	0	1
TCGA-AR-A24L	26	1	2	2	0	1
TCGA-AR-A1AV	68	0	2	2	0	1
TCGA-BH-A18R	50	1	2	2	0	1
TCGA-C8-A133	65	1	3	3	0	1
TCGA-AR-A1AL	60	1	3	3	0	1
TCGA-AR-A1AM	52	1	3	3	0	1
TCGA-A2-A0SY	62	1	3	3	0	1
TCGA-AR-A0TQ	27	1	3	3	0	1
TCGA-AR-A0TW	50	1	3	3	0	1
TCGA-C8-A1HL	38	1	3	3	0	1
TCGA-BH-A18M	39	1	3	3	0	1
TCGA-B6-A0RT	39	1	3	3	0	1
TCGA-AR-A5QQ	68	1	3	3	0	1
TCGA-B6-A0IK	63	1	3	4	0	1
TCGA-C8-A12W	49	1	3	4	0	1
TCGA-AO-A1KQ	84	0	3	4	0	1
TCGA-B6-A1KN	57	1	3	4	0	1
TCGA-B6-A3ZX	50	1	4	3	1	1
TCGA-BH-A18I	53	1	2	1	0	1
TCGA-BH-A5IZ	51	1	2	2	0	1
TCGA-S3-AA15	51	1	2	2	0	1
TCGA-BH-A0AZ	47	1	3	3	0	1
TCGA-A7-A26H	72	1	2	1	0	1
TCGA-A8-A07G	65	1	2	1	0	1
TCGA-E2-A15E	40	1	2	1	0	1
TCGA-E2-A1IL	78	1	2	1	0	1
TCGA-BH-A0EA	72	1	2	1	0	1
TCGA-BH-A1F5	62	1	2	1	0	1
TCGA-BH-A0GZ	62	1	2	1	0	1
TCGA-BH-A0HO	48	1	2	1	0	1
TCGA-BH-A0EI	51	1	2	1	0	1
TCGA-EW-A1PH	52	1	2	1	0	1
TCGA-A7-A5ZW	47	1	2	1	0	1
TCGA-EW-A1PE	56	1	2	1	0	1
TCGA-E2-A10E	64	1	2	1	0	1
TCGA-BH-A0C0	62	1	2	1	0	1
TCGA-AO-A0JF	68	1	2	1	0	1
TCGA-GM-A2DC	57	1	2	1	0	1
TCGA-D8-A1XT	61	1	2	1	0	1
TCGA-AO-A12D	43	1	2	1	0	1
TCGA-BH-A0W3	58	1	2	1	0	1
TCGA-D8-A145	80	1	2	1	0	1
TCGA-E2-A1LA	59	1	2	1	0	1
TCGA-BH-A0W5	77	1	2	1	0	1
TCGA-BH-A0AW	56	1	2	1	0	1
TCGA-E2-A15R	64	1	2	1	0	1
TCGA-BH-A0BD	47	1	2	1	0	1
TCGA-GM-A2DF	53	1	2	1	0	1
TCGA-BH-A0DT	41	1	2	1	0	1
TCGA-A8-A086	59	1	2	1	0	1
TCGA-B6-A401	47	1	2	1	0	1
TCGA-A2-A0ST	62	1	2	1	0	1
TCGA-D8-A1JE	62	1	2	1	0	1
TCGA-EW-A1PD	61	0	2	1	0	1
TCGA-D8-A1JM	59	1	2	2	0	1
TCGA-D8-A140	62	1	2	2	0	1
TCGA-BH-A0B1	66	1	2	2	0	1
TCGA-E2-A10B	67	1	2	2	0	1
TCGA-E2-A15K	58	1	2	2	0	1
TCGA-GM-A5PV	63	1	2	2	0	1
TCGA-A2-A0CW	67	1	2	2	0	1
TCGA-BH-A28Q	46	1	2	2	0	1
TCGA-AO-A03N	59	1	2	2	0	1
TCGA-AO-A03T	42	1	2	2	0	1
TCGA-LL-A5YP	49	1	2	2	0	1
TCGA-BH-A0BJ	41	1	2	2	0	1
TCGA-D8-A1XO	56	1	2	2	0	1
TCGA-AN-A041	29	1	2	2	0	1
TCGA-A8-A0A7	57	1	2	2	0	1
TCGA-A8-A082	58	1	2	2	0	1
TCGA-A2-A4S3	59	1	2	2	0	1
TCGA-BH-A0BM	54	1	2	2	0	1
TCGA-EW-A1P5	77	1	2	2	0	1
TCGA-E2-A1L8	52	1	2	2	0	1
TCGA-BH-A0DZ	43	1	2	2	0	1
TCGA-A2-A0YE	48	1	2	2	0	1
TCGA-BH-A0HL	56	1	2	2	0	1
TCGA-E2-A1AZ	63	1	2	2	0	1
TCGA-A2-A3XW	42	1	2	2	0	1
TCGA-A8-A08R	52	1	2	2	0	1
TCGA-EW-A1J1	38	1	2	2	0	1
TCGA-LL-A7T0	70	1	2	2	0	1
TCGA-A2-A0D4	37	1	2	2	0	1
TCGA-EW-A1PA	59	1	2	2	0	1
TCGA-A8-A06U	80	1	2	2	0	1
TCGA-BH-A0E7	79	1	2	2	0	1
TCGA-A2-A3XY	49	1	2	2	0	1
TCGA-AO-A0JJ	54	1	2	2	0	1
TCGA-BH-A0B3	53	1	2	2	0	1
TCGA-BH-A0B7	42	1	2	2	0	1
TCGA-A1-A0SI	52	1	2	2	0	1
TCGA-D8-A1JB	54	1	2	2	0	1
TCGA-A8-A075	42	1	2	2	0	1
TCGA-BH-A8G0	54	1	2	2	0	1
TCGA-A2-A3KC	55	1	2	2	0	1
TCGA-A8-A06R	69	1	2	2	0	1
TCGA-BH-A0E9	53	1	2	2	0	1
TCGA-E2-A56Z	69	1	2	2	0	1
TCGA-A2-A25C	50	1	2	2	0	1
TCGA-GM-A3NY	72	1	2	2	0	1
TCGA-D8-A27K	47	1	2	2	0	1
TCGA-AO-A03R	57	1	2	2	0	1
TCGA-D8-A1JD	41	1	2	2	0	1
TCGA-A2-A3Y0	57	1	2	2	0	1
TCGA-A2-A3XT	45	1	2	2	0	1
TCGA-BH-A1ES	35	1	2	2	0	1
TCGA-D8-A1XB	62	1	2	2	0	1
TCGA-A8-A07J	35	1	2	2	0	1
TCGA-A2-A0CV	41	1	2	2	0	1
TCGA-S3-AA0Z	63	1	2	2	0	1
TCGA-BH-A0DI	63	1	2	2	0	1
TCGA-E2-A155	58	1	2	2	0	1
TCGA-D8-A1X9	66	1	2	2	0	1
TCGA-3C-AALI	50	1	2	2	0	1
TCGA-A7-A4SA	40	1	2	2	0	1
TCGA-BH-A0BV	78	1	2	2	0	1
TCGA-LD-A7W6	54	1	2	2	0	1
TCGA-E2-A10C	54	1	2	2	0	1
TCGA-EW-A1P6	64	1	2	2	0	1
TCGA-A8-A07F	65	1	2	2	0	1
TCGA-A2-A1G0	49	1	2	2	0	1
TCGA-E2-A153	51	1	2	2	0	1
TCGA-D8-A1J8	77	1	2	2	0	1
TCGA-BH-A0HX	54	1	2	2	0	1
TCGA-EW-A6SD	32	1	2	2	0	1
TCGA-AO-A129	29	1	2	2	0	1
TCGA-AO-A12C	42	1	2	2	0	1
TCGA-3C-AALJ	62	1	2	2	0	1
TCGA-A2-A0EY	62	1	2	2	0	1
TCGA-A8-A084	81	1	2	2	0	1
TCGA-BH-A0DH	63	1	2	2	0	1
TCGA-A1-A0SG	61	1	2	2	0	1
TCGA-D8-A1XR	56	1	2	2	0	1
TCGA-BH-A0DD	58	0	2	2	0	1
TCGA-A8-A085	44	0	2	2	0	1
TCGA-AO-A0JD	59	1	3	3	0	1
TCGA-EW-A3U0	61	1	3	3	0	1
TCGA-E2-A14O	76	1	3	3	0	1
TCGA-A8-A06T	75	1	3	3	0	1
TCGA-A7-A13F	44	1	3	3	0	1
TCGA-BH-A0BZ	59	1	3	3	0	1
TCGA-BH-AB28	53	1	3	3	0	1
TCGA-A1-A0SJ	39	1	3	3	0	1
TCGA-A8-A07L	58	1	3	3	0	1
TCGA-AO-A0JB	50	1	3	3	0	1
TCGA-A2-A1G4	71	1	3	3	0	1
TCGA-GM-A3XG	46	1	3	3	0	1
TCGA-B6-A0RO	71	1	3	4	0	1
TCGA-D8-A1XG	86	1	3	4	0	1
TCGA-A8-A09E	73	1	3	4	0	1
TCGA-A8-A09B	58	1	3	4	0	1
TCGA-BH-A1FR	73	1	3	4	0	1
TCGA-D8-A1XC	85	1	3	4	0	1
TCGA-A8-A08T	64	1	4	2	1	1
TCGA-AC-A62V	58	0	4	2	1	1
TCGA-AO-A0J5	48	1	4	4	1	1
TCGA-PL-A8LX	35	1	4	4	1	1
TCGA-BH-A1FC	78	1	2	1	0	1
TCGA-B6-A0WZ	50	1	2	2	0	1
TCGA-BH-A18N	88	1	2	2	0	1
TCGA-BH-A1EW	38	1	2	2	0	1
TCGA-BH-A18Q	56	1	2	2	0	1
TCGA-B6-A0IG	50	1	2	2	0	1
TCGA-BH-A18V	48	1	2	2	0	1
TCGA-B6-A0WV	67	1	2	2	0	1
TCGA-GM-A2DA	46	1	2	2	0	1
TCGA-B6-A0X5	61	1	2	2	0	1
TCGA-BH-A1FL	69	1	2	2	0	1
TCGA-B6-A0X4	62	1	2	2	0	1
TCGA-BH-A1EX	67	1	2	2	0	1
TCGA-AO-A0J3	67	1	2	2	0	1
TCGA-BH-A204	80	1	2	2	0	1
TCGA-BH-A208	48	1	2	2	0	1
TCGA-BH-A203	78	1	2	2	0	1
TCGA-BH-A1FB	60	1	2	2	0	1
TCGA-B6-A0I5	49	1	2	2	0	1
TCGA-BH-A1FJ	66	1	3	3	0	1
TCGA-B6-A0WX	40	1	3	3	0	1
TCGA-B6-A0IQ	40	1	3	3	0	1
TCGA-B6-A0IE	38	1	3	3	0	1
TCGA-BH-A1EV	45	1	3	3	0	1
TCGA-B6-A0WY	40	1	3	3	0	1
TCGA-B6-A0IH	81	1	3	3	0	1
TCGA-BH-A1F2	53	1	3	4	0	1
TCGA-B6-A0RI	44	1	3	4	0	1
TCGA-BH-A1FH	47	1	4	2	1	1
TCGA-BH-A1F0	80	1	2	1	0	1
TCGA-BH-A0BS	55	1	3	3	0	1
TCGA-S3-AA17	64	1	2	2	0	1
TCGA-A2-A0T3	37	1	1	1	0	1
TCGA-E2-A570	47	1	1	1	0	1
TCGA-E2-A106	34	1	1	1	0	1
TCGA-A2-A0ER	63	1	1	1	0	1
TCGA-BH-A42V	41	1	1	1	0	1
TCGA-E2-A1IK	71	1	2	1	0	1
TCGA-E2-A1L9	40	1	2	1	0	1
TCGA-E2-A1L6	44	1	2	1	0	1
TCGA-BH-A0BT	56	1	2	1	0	1
TCGA-E2-A158	43	1	2	1	0	1
TCGA-E2-A15H	38	1	2	1	0	1
TCGA-GM-A5PX	65	1	2	2	0	1
TCGA-A2-A04W	50	1	2	2	0	1
TCGA-E2-A1IG	45	1	2	2	0	1
TCGA-BH-A0C7	48	1	2	2	0	1
TCGA-E2-A14Q	50	1	2	2	0	1
TCGA-BH-A0BF	56	1	2	2	0	1
TCGA-A2-A0YC	59	1	2	2	0	1
TCGA-AC-A2FM	87	1	2	2	0	1
TCGA-A2-A3XU	35	1	2	2	0	1
TCGA-A2-A04Y	53	1	2	2	0	1
TCGA-BH-A18L	50	1	3	3	0	1
TCGA-A7-A4SB	56	1	3	3	0	1
TCGA-A2-A3KD	47	1	3	3	0	1
TCGA-AC-A3TM	50	1	3	3	0	1
TCGA-C8-A12Q	78	1	3	1	0	2
TCGA-AR-A24R	45	1	3	1	0	2
TCGA-AR-A1AR	50	1	3	1	0	2
TCGA-E9-A1RI	43	1	3	1	0	2
TCGA-E9-A1RG	62	1	3	1	0	2
TCGA-E9-A1N3	70	1	3	1	0	2
TCGA-AN-A0FW	67	1	3	2	0	2
TCGA-AR-A0TT	53	1	3	2	0	2
TCGA-AR-A251	51	1	3	2	0	2
TCGA-E9-A1N4	41	1	3	2	0	2
TCGA-AN-A0FZ	45	1	3	2	0	2
TCGA-AR-A0U2	47	1	3	2	0	2
TCGA-E2-A1L7	40	1	3	2	0	2
TCGA-E9-A54Y	63	1	3	2	0	2
TCGA-AN-A0XS	63	1	3	2	0	2
TCGA-AN-A0XT	54	1	3	2	0	2
TCGA-C8-A8HP	59	1	3	2	0	2
TCGA-E9-A1RF	68	1	3	2	0	2
TCGA-AN-A04A	36	1	3	2	0	2
TCGA-E2-A1B0	50	1	3	2	0	2
TCGA-C8-A278	61	1	3	2	0	2
TCGA-BH-A1FM	44	1	3	2	0	2
TCGA-AR-A24M	38	1	3	2	0	2
TCGA-AN-A0XP	69	1	3	2	0	2
TCGA-AN-A0XN	68	1	3	2	0	2
TCGA-AN-A0AS	70	1	3	2	0	2
TCGA-C8-A138	54	1	3	2	0	2
TCGA-C8-A1HI	40	1	3	2	0	2
TCGA-E9-A1RE	74	1	3	2	0	2
TCGA-AN-A0XV	67	1	3	2	0	2
TCGA-E2-A572	72	1	3	2	0	2
TCGA-C8-A131	82	1	3	2	0	2
TCGA-E9-A22E	56	1	3	2	0	2
TCGA-AR-A254	50	1	3	2	0	2
TCGA-E2-A14X	55	1	3	2	0	2
TCGA-AR-A1AU	39	1	3	2	0	2
TCGA-E9-A226	45	1	3	2	0	2
TCGA-AN-A0XR	55	1	3	2	0	2
TCGA-AN-A0XW	36	1	3	2	0	2
TCGA-AN-A0XO	59	1	3	2	0	2
TCGA-BH-A0B4	65	0	3	2	0	2
TCGA-AR-A2LK	62	1	3	3	0	2
TCGA-C8-A26V	47	1	3	3	0	2
TCGA-AO-A03L	34	1	3	3	0	2
TCGA-C8-A130	52	1	3	3	0	2
TCGA-B6-A0RV	42	1	3	3	0	2
TCGA-C8-A8HR	49	1	3	3	0	2
TCGA-AR-A24O	43	1	3	3	0	2
TCGA-A8-A06Q	63	1	3	3	0	2
TCGA-A2-A4S2	62	1	3	3	0	2
TCGA-PL-A8LZ	29	1	3	4	0	2
TCGA-BH-A1F8	90	1	3	4	0	2
TCGA-AN-A0FJ	59	1	4	2	1	2
TCGA-A2-A0SW	82	1	4	2	1	2
TCGA-BH-A18J	56	1	4	4	1	2
TCGA-A2-A3XS	62	1	3	1	0	2
TCGA-B6-A409	44	1	3	1	0	2
TCGA-D8-A1X8	62	1	3	1	0	2
TCGA-E2-A1B4	74	1	3	1	0	2
TCGA-D8-A27L	49	1	3	1	0	2
TCGA-D8-A27I	58	1	3	1	0	2
TCGA-D8-A1XD	36	1	3	1	0	2
TCGA-BH-A0H7	65	1	3	1	0	2
TCGA-D8-A1JF	79	1	3	1	0	2
TCGA-A8-A06P	63	1	3	1	0	2
TCGA-GM-A3XN	44	1	3	1	0	2
TCGA-V7-A7HQ	75	1	3	1	0	2
TCGA-D8-A27N	36	1	3	2	0	2
TCGA-A8-A08P	70	1	3	2	0	2
TCGA-BH-A0E2	49	1	3	2	0	2
TCGA-A2-A25E	34	1	3	2	0	2
TCGA-A2-A1G6	50	1	3	2	0	2
TCGA-BH-A0DS	71	1	3	2	0	2
TCGA-4H-AAAK	50	1	3	2	0	2
TCGA-AO-A0JE	53	1	3	2	0	2
TCGA-B6-A400	43	1	3	2	0	2
TCGA-A8-A092	48	1	3	2	0	2
TCGA-A2-A0YH	53	1	3	2	0	2
TCGA-BH-A0B5	40	1	3	2	0	2
TCGA-E2-A108	64	1	3	2	0	2
TCGA-AO-A0JL	59	1	3	2	0	2
TCGA-AO-A0JG	49	1	3	2	0	2
TCGA-D8-A1JC	59	1	3	2	0	2
TCGA-AQ-A7U7	55	1	3	2	0	2
TCGA-A8-A07I	69	1	3	2	0	2
TCGA-BH-A18U	72	1	3	2	0	2
TCGA-A8-A07U	66	1	3	2	0	2
TCGA-PE-A5DC	72	1	3	2	0	2
TCGA-A2-A0ET	58	1	3	2	0	2
TCGA-BH-A0DV	54	1	3	2	0	2
TCGA-A2-A1FW	62	1	3	3	0	2
TCGA-A8-A08L	89	1	3	3	0	2
TCGA-E2-A107	54	1	3	3	0	2
TCGA-BH-A0C1	61	1	3	3	0	2
TCGA-A2-A0CK	60	1	3	3	0	2
TCGA-A2-A0YJ	39	1	3	3	0	2
TCGA-A2-A1FX	61	1	3	3	0	2
TCGA-A2-A0CL	37	1	3	3	0	2
TCGA-A2-A0YL	48	1	3	3	0	2
TCGA-BH-A0HP	65	1	3	3	0	2
TCGA-A8-A09Q	83	1	3	4	0	2
TCGA-A2-A0YT	56	1	3	4	0	2
TCGA-A2-A0SV	63	1	4	2	1	2
TCGA-A8-A09W	70	1	3	2	0	3
TCGA-E9-A5FK	60	1	3	2	0	3
TCGA-AO-A0J9	61	1	3	2	0	3
TCGA-E2-A14P	79	1	3	2	0	3
TCGA-AO-A0JA	36	1	3	2	0	3
TCGA-E9-A1R3	70	1	3	2	0	3
TCGA-BH-A0BC	60	1	3	2	0	3
TCGA-AR-A5QN	68	1	3	2	0	3
TCGA-E2-A2P5	78	1	3	2	0	3
TCGA-E2-A3DX	43	1	3	2	0	3
TCGA-AR-A2LH	55	1	3	3	0	3
TCGA-A2-A0T1	55	1	3	3	0	3
TCGA-AR-A24T	46	1	3	3	0	3
TCGA-E9-A3Q9	78	1	3	3	0	3
TCGA-AC-A3EH	79	1	3	3	0	3
TCGA-C8-A1HO	34	1	3	3	0	3
TCGA-BH-A28O	50	1	3	3	0	3
TCGA-A8-A079	69	1	3	4	0	3
TCGA-E9-A1RC	56	1	3	4	0	3
TCGA-B6-A0IB	64	1	4	3	1	3
TCGA-A2-A0T2	66	1	4	3	1	3
TCGA-A8-A08J	52	1	4	4	1	3
TCGA-A2-A0EW	53	1	3	1	0	3
TCGA-A8-A08F	59	1	3	2	0	3
TCGA-A8-A09N	57	1	3	2	0	3
TCGA-D8-A27T	53	1	3	2	0	3
TCGA-E2-A15A	45	1	3	2	0	3
TCGA-A7-A5ZX	48	1	3	2	0	3
TCGA-D8-A3Z5	54	1	3	2	0	3
TCGA-A8-A07R	80	1	3	2	0	3
TCGA-AC-A2FK	45	1	3	2	0	3
TCGA-D8-A27R	41	1	3	2	0	3
TCGA-A2-A4RW	49	1	3	2	0	3
TCGA-A8-A0A6	64	1	3	2	0	3
TCGA-A2-A25D	90	1	3	2	0	3
TCGA-E2-A1LE	71	1	3	2	0	3
TCGA-A2-A0YG	63	1	3	2	0	3
TCGA-LD-A7W5	52	1	3	2	0	3
TCGA-A8-A09M	75	1	3	2	0	3
TCGA-A8-A09X	62	1	3	2	0	3
TCGA-B6-A408	55	1	3	2	0	3
TCGA-D8-A1XS	48	0	3	2	0	3
TCGA-D8-A3Z6	56	1	3	3	0	3
TCGA-BH-A0BA	51	1	3	3	0	3
TCGA-GM-A4E0	67	1	3	3	0	3
TCGA-LD-A74U	79	1	3	3	0	3
TCGA-A8-A09G	79	1	3	3	0	3
TCGA-BH-A0E0	38	1	3	3	0	3
TCGA-A2-A4RY	46	1	3	3	0	3
TCGA-E2-A1LK	84	1	3	4	0	3
TCGA-A8-A08X	43	1	3	4	0	3
TCGA-A8-A08O	45	1	4	2	1	3
TCGA-A2-A0CS	73	1	4	4	1	3
TCGA-EW-A1P8	58	1	3	2	0	3
TCGA-A2-A04P	36	1	3	2	0	3
