# Supplementary material for: Leveraging senescence-oxidative stress co-relation to predict prognosis and drug sensitivity in breast invasive carcinoma
Source: Front Endocrinol (Lausanne). 2023 Aug 4;14:1179050. doi: 10.3389/fendo.2023.1179050 (PMC10437062; doi:10.3389/fendo.2023.1179050)
Supplement: Supplementary file 3 [file DataSheet_3.zip › 6.cli_roc/clinical_geo.txt]

ID	Age	Grade
GSM2528220	46	3
GSM2528305	42	3
GSM2528307	61	3
GSM2528345	70	3
GSM2528404	73	3
GSM2528419	48	3
GSM2528457	42	3
GSM2528458	58	3
GSM2528535	56	3
GSM2528536	78	3
GSM2528546	49	3
GSM2528550	83	3
GSM2528572	68	3
GSM2528573	62	3
GSM2528576	71	3
GSM2528581	69	3
GSM2528583	49	3
GSM2528588	60	3
GSM2528602	84	3
GSM2528603	35	3
GSM2528606	31	3
GSM2528613	62	3
GSM2528614	84	3
GSM2528638	85	3
GSM2528641	69	3
GSM2528649	62	3
GSM2528654	62	3
GSM2528655	82	3
GSM2528656	65	3
GSM2528676	72	3
GSM2528712	62	3
GSM2528802	78	3
GSM2528897	68	3
GSM2528976	62	3
GSM2528992	46	3
GSM2529018	36	3
GSM2529050	77	3
GSM2529068	70	3
GSM2529148	54	3
GSM2529150	80	3
GSM2529154	78	3
GSM2529155	44	3
GSM2529161	41	3
GSM2529171	49	3
GSM2529172	66	3
GSM2529173	61	3
GSM2529175	33	3
GSM2529178	62	3
GSM2529179	68	3
GSM2529200	38	3
GSM2529215	55	3
GSM2529219	45	3
GSM2529221	88	3
GSM2529225	73	3
GSM2529261	68	3
GSM2529283	71	3
GSM2529413	61	3
GSM2529445	80	3
GSM2529484	54	3
GSM2529516	86	3
GSM2529517	66	3
GSM2529722	53	3
GSM2529816	47	3
GSM2529822	43	3
GSM2529823	75	3
GSM2529897	74	3
GSM2529900	67	3
GSM2529907	64	3
GSM2529908	44	3
GSM2529946	42	3
GSM2529950	77	3
GSM2529993	42	3
GSM2529994	67	3
GSM2529996	78	3
GSM2530006	47	3
GSM2530021	57	3
GSM2530034	79	3
GSM2530036	38	3
GSM2530048	45	3
GSM2530055	61	3
GSM2530056	61	3
GSM2530058	61	3
GSM2530060	63	3
GSM2530067	66	3
GSM2530114	63	3
GSM2530116	56	3
GSM2530117	64	3
GSM2530125	81	3
GSM2530310	62	3
GSM2530351	51	3
GSM2530389	77	3
GSM2530395	58	3
GSM2530433	69	3
GSM2530434	46	3
GSM2530485	82	3
GSM2530663	81	3
GSM2530678	50	3
GSM2530680	80	3
GSM2530687	35	3
GSM2530689	67	3
GSM2530691	81	3
GSM2531069	40	3
GSM2531154	72	3
GSM2531157	85	3
GSM2531249	47	3
GSM2531251	66	3
GSM2531254	71	3
GSM2531255	85	3
GSM2531264	64	3
GSM2531274	41	3
GSM2531310	84	3
GSM2531318	75	3
GSM2531344	55	3
GSM2531349	73	3
GSM2531353	61	3
GSM2531354	76	3
GSM2531364	61	3
GSM2531367	67	3
GSM2531368	50	3
GSM2531389	58	3
GSM2531401	68	3
GSM2531403	88	3
GSM2531410	86	3
GSM2531411	66	3
GSM2531412	85	3
GSM2531414	53	3
GSM2531415	67	3
GSM2531471	70	3
GSM2531476	69	3
GSM2531484	69	3
GSM2531486	42	3
GSM2528079	43	3
GSM2528081	69	3
GSM2528082	39	3
GSM2528084	40	3
GSM2528088	67	3
GSM2528090	64	3
GSM2528093	71	3
GSM2528094	28	3
GSM2528099	49	3
GSM2528105	72	3
GSM2528106	62	3
GSM2528107	70	3
GSM2528108	61	3
GSM2528111	50	3
GSM2528113	65	3
GSM2528114	65	3
GSM2528116	51	3
GSM2528117	65	3
GSM2528118	81	3
GSM2528120	76	3
GSM2528121	41	3
GSM2528125	55	3
GSM2528126	56	3
GSM2528127	76	3
GSM2528129	67	3
GSM2528140	64	3
GSM2528141	54	3
GSM2528144	51	3
GSM2528145	73	3
GSM2528147	52	3
GSM2528150	88	3
GSM2528151	68	3
GSM2528153	82	3
GSM2528158	60	3
GSM2528159	63	3
GSM2528163	42	3
GSM2528165	46	3
GSM2528171	48	3
GSM2528172	49	3
GSM2528174	53	3
GSM2528180	69	3
GSM2528181	81	3
GSM2528182	86	3
GSM2528185	57	3
GSM2528187	69	3
GSM2528190	71	3
GSM2528193	52	3
GSM2528194	48	3
GSM2528202	84	3
GSM2528205	57	3
GSM2528211	64	3
GSM2528212	60	3
GSM2528215	58	3
GSM2528216	58	3
GSM2528217	64	3
GSM2528222	51	3
GSM2528223	58	3
GSM2528225	48	3
GSM2528228	64	3
GSM2528232	32	3
GSM2528234	39	3
GSM2528236	82	3
GSM2528237	73	3
GSM2528238	80	3
GSM2528240	85	3
GSM2528241	83	3
GSM2528244	59	3
GSM2528251	64	3
GSM2528252	74	3
GSM2528255	40	3
GSM2528259	42	3
GSM2528260	76	3
GSM2528269	73	3
GSM2528271	56	3
GSM2528272	60	3
GSM2528273	44	3
GSM2528277	60	3
GSM2528283	62	3
GSM2528287	47	3
GSM2528289	49	3
GSM2528291	55	3
GSM2528300	80	3
GSM2528308	44	3
GSM2528310	72	3
GSM2528314	49	3
GSM2528329	59	3
GSM2528331	49	3
GSM2528333	44	3
GSM2528336	62	3
GSM2528337	80	3
GSM2528343	59	3
GSM2528344	63	3
GSM2528346	67	3
GSM2528350	51	3
GSM2528351	74	3
GSM2528353	76	3
GSM2528354	66	3
GSM2528355	65	3
GSM2528358	47	3
GSM2528362	49	3
GSM2528363	67	3
GSM2528364	60	3
GSM2528366	51	3
GSM2528367	44	3
GSM2528373	60	3
GSM2528376	70	3
GSM2528380	38	3
GSM2528382	32	3
GSM2528383	83	3
GSM2528384	50	3
GSM2528396	40	3
GSM2528400	75	3
GSM2528401	37	3
GSM2528403	69	3
GSM2528405	67	3
GSM2528407	50	3
GSM2528409	62	3
GSM2528411	46	3
GSM2528412	72	3
GSM2528416	46	3
GSM2528421	85	3
GSM2528422	75	3
GSM2528424	86	3
GSM2528432	53	3
GSM2528436	69	3
GSM2528442	49	3
GSM2528447	69	3
GSM2528450	46	3
GSM2528460	77	3
GSM2528462	49	3
GSM2528463	83	3
GSM2528464	51	3
GSM2528465	42	3
GSM2528468	57	3
GSM2528470	86	3
GSM2528471	53	3
GSM2528474	68	3
GSM2528475	59	3
GSM2528476	43	3
GSM2528480	54	3
GSM2528483	50	3
GSM2528485	48	3
GSM2528489	63	3
GSM2528490	75	3
GSM2528492	60	3
GSM2528493	34	3
GSM2528495	78	3
GSM2528497	53	3
GSM2528499	69	3
GSM2528503	74	3
GSM2528505	66	3
GSM2528506	61	3
GSM2528507	67	3
GSM2528509	40	3
GSM2528510	52	3
GSM2528524	83	3
GSM2528525	74	3
GSM2528526	50	3
GSM2528528	90	3
GSM2528529	85	3
GSM2528530	70	3
GSM2528532	81	3
GSM2528533	51	3
GSM2528534	54	3
GSM2528538	56	3
GSM2528539	68	3
GSM2528547	71	3
GSM2528552	61	3
GSM2528553	79	3
GSM2528561	63	3
GSM2528563	71	3
GSM2528574	41	3
GSM2528575	65	3
GSM2528579	82	3
GSM2528584	51	3
GSM2528585	77	3
GSM2528591	32	3
GSM2528594	72	3
GSM2528595	79	3
GSM2528598	58	3
GSM2528604	61	3
GSM2528605	83	3
GSM2528607	83	3
GSM2528616	68	3
GSM2528618	34	3
GSM2528623	43	3
GSM2528625	63	3
GSM2528630	53	3
GSM2528632	68	3
GSM2528635	49	3
GSM2528636	67	3
GSM2528643	59	3
GSM2528651	73	3
GSM2528653	29	3
GSM2528657	54	3
GSM2528663	70	3
GSM2528664	48	3
GSM2528665	51	3
GSM2528666	60	3
GSM2528667	50	3
GSM2528668	64	3
GSM2528670	80	3
GSM2528672	60	3
GSM2528673	55	3
GSM2528674	50	3
GSM2528683	56	3
GSM2528686	70	3
GSM2528689	37	3
GSM2528692	42	3
GSM2528693	66	3
GSM2528696	58	3
GSM2528699	49	3
GSM2528703	85	3
GSM2528704	63	3
GSM2528705	43	3
GSM2528711	75	3
GSM2528721	68	3
GSM2528722	66	3
GSM2528724	58	3
GSM2528725	66	3
GSM2528726	81	3
GSM2528728	30	3
GSM2528730	71	3
GSM2528732	55	3
GSM2528733	55	3
GSM2528734	59	3
GSM2528735	61	3
GSM2528736	60	3
GSM2528742	66	3
GSM2528743	79	3
GSM2528745	58	3
GSM2528750	40	3
GSM2528751	57	3
GSM2528753	50	3
GSM2528759	47	3
GSM2528770	64	3
GSM2528772	70	3
GSM2528773	74	3
GSM2528779	84	3
GSM2528782	68	3
GSM2528784	64	3
GSM2528786	63	3
GSM2528791	63	3
GSM2528792	46	3
GSM2528797	64	3
GSM2528798	80	3
GSM2528799	69	3
GSM2528804	50	3
GSM2528808	52	3
GSM2528810	72	3
GSM2528813	65	3
GSM2528814	57	3
GSM2528817	57	3
GSM2528818	66	3
GSM2528821	62	3
GSM2528824	46	3
GSM2528825	40	3
GSM2528828	38	3
GSM2528829	74	3
GSM2528830	47	3
GSM2528832	56	3
GSM2528834	73	3
GSM2528836	68	3
GSM2528838	44	3
GSM2528839	63	3
GSM2528841	80	3
GSM2528843	68	3
GSM2528844	59	3
GSM2528845	57	3
GSM2528847	66	3
GSM2528848	71	3
GSM2528855	64	3
GSM2528857	53	3
GSM2528862	61	3
GSM2528863	58	3
GSM2528864	60	3
GSM2528865	47	3
GSM2528867	48	3
GSM2528868	64	3
GSM2528872	76	3
GSM2528873	44	3
GSM2528874	86	3
GSM2528875	83	3
GSM2528876	48	3
GSM2528879	85	3
GSM2528884	27	3
GSM2528887	75	3
GSM2528891	89	3
GSM2528892	41	3
GSM2528898	54	3
GSM2528903	79	3
GSM2528908	63	3
GSM2528910	77	3
GSM2528913	90	3
GSM2528914	79	3
GSM2528921	71	3
GSM2528923	55	3
GSM2528925	50	3
GSM2528926	82	3
GSM2528927	85	3
GSM2528929	65	3
GSM2528930	51	3
GSM2528936	61	3
GSM2528937	53	3
GSM2528939	38	3
GSM2528941	61	3
GSM2528944	56	3
GSM2528951	61	3
GSM2528954	68	3
GSM2528958	74	3
GSM2528960	57	3
GSM2528962	67	3
GSM2528964	51	3
GSM2528965	59	3
GSM2528966	40	3
GSM2528980	34	3
GSM2528981	68	3
GSM2528982	79	3
GSM2528983	52	3
GSM2528986	51	3
GSM2528989	53	3
GSM2528994	60	3
GSM2528996	55	3
GSM2528999	66	3
GSM2529000	87	3
GSM2529003	70	3
GSM2529005	44	3
GSM2529008	54	3
GSM2529009	86	3
GSM2529010	58	3
GSM2529012	47	3
GSM2529014	59	3
GSM2529020	39	3
GSM2529022	65	3
GSM2529025	69	3
GSM2529031	67	3
GSM2529032	84	3
GSM2529034	74	3
GSM2529036	62	3
GSM2529037	70	3
GSM2529040	70	3
GSM2529043	36	3
GSM2529047	87	3
GSM2529048	69	3
GSM2529055	53	3
GSM2529056	37	3
GSM2529057	56	3
GSM2529060	51	3
GSM2529063	64	3
GSM2529064	54	3
GSM2529070	66	3
GSM2529074	43	3
GSM2529077	47	3
GSM2529078	63	3
GSM2529079	61	3
GSM2529080	69	3
GSM2529081	51	3
GSM2529082	38	3
GSM2529087	55	3
GSM2529089	78	3
GSM2529090	43	3
GSM2529091	43	3
GSM2529093	67	3
GSM2529094	64	3
GSM2529097	54	3
GSM2529100	49	3
GSM2529108	86	3
GSM2529113	86	3
GSM2529125	77	3
GSM2529126	60	3
GSM2529127	55	3
GSM2529133	63	3
GSM2529134	90	3
GSM2529135	64	3
GSM2529138	72	3
GSM2529139	73	3
GSM2529141	80	3
GSM2529146	44	3
GSM2529158	77	3
GSM2529159	83	3
GSM2529163	65	3
GSM2529164	69	3
GSM2529165	47	3
GSM2529166	51	3
GSM2529168	71	3
GSM2529174	74	3
GSM2529186	42	3
GSM2529188	46	3
GSM2529192	61	3
GSM2529196	54	3
GSM2529198	66	3
GSM2529202	28	3
GSM2529206	59	3
GSM2529231	69	3
GSM2529233	68	3
GSM2529241	66	3
GSM2529243	60	3
GSM2529248	41	3
GSM2529252	50	3
GSM2529257	68	3
GSM2529264	61	3
GSM2529273	75	3
GSM2529274	73	3
GSM2529277	44	3
GSM2529288	74	3
GSM2529291	80	3
GSM2529298	52	3
GSM2529299	65	3
GSM2529306	55	3
GSM2529309	39	3
GSM2529310	57	3
GSM2529314	65	3
GSM2529316	68	3
GSM2529317	91	3
GSM2529319	47	3
GSM2529321	62	3
GSM2529327	49	3
GSM2529328	71	3
GSM2529332	58	3
GSM2529338	63	3
GSM2529346	75	3
GSM2529354	48	3
GSM2529356	50	3
GSM2529359	44	3
GSM2529360	80	3
GSM2529361	74	3
GSM2529364	67	3
GSM2529366	83	3
GSM2529370	71	3
GSM2529371	66	3
GSM2529372	58	3
GSM2529373	73	3
GSM2529376	79	3
GSM2529378	70	3
GSM2529380	87	3
GSM2529384	48	3
GSM2529386	39	3
GSM2529392	77	3
GSM2529396	66	3
GSM2529400	52	3
GSM2529433	56	3
GSM2529434	33	3
GSM2529449	58	3
GSM2529455	69	3
GSM2529460	48	3
GSM2529463	63	3
GSM2529466	78	3
GSM2529467	73	3
GSM2529468	62	3
GSM2529473	45	3
GSM2529474	82	3
GSM2529477	65	3
GSM2529486	53	3
GSM2529487	75	3
GSM2529490	75	3
GSM2529492	88	3
GSM2529493	56	3
GSM2529495	70	3
GSM2529502	50	3
GSM2529503	87	3
GSM2529511	45	3
GSM2529512	81	3
GSM2529513	52	3
GSM2529520	75	3
GSM2529521	40	3
GSM2529528	57	3
GSM2529533	75	3
GSM2529535	68	3
GSM2529540	71	3
GSM2529541	63	3
GSM2529543	60	3
GSM2529544	59	3
GSM2529547	70	3
GSM2529549	38	3
GSM2529551	90	3
GSM2529552	68	3
GSM2529558	77	3
GSM2529560	78	3
GSM2529561	64	3
GSM2529562	80	3
GSM2529564	78	3
GSM2529566	72	3
GSM2529567	77	3
GSM2529573	47	3
GSM2529575	85	3
GSM2529579	56	3
GSM2529582	57	3
GSM2529588	47	3
GSM2529595	56	3
GSM2529596	80	3
GSM2529597	53	3
GSM2529598	44	3
GSM2529599	53	3
GSM2529603	76	3
GSM2529605	69	3
GSM2529610	62	3
GSM2529615	79	3
GSM2529616	60	3
GSM2529619	57	3
GSM2529621	70	3
GSM2529623	57	3
GSM2529624	58	3
GSM2529627	86	3
GSM2529629	28	3
GSM2529632	68	3
GSM2529635	50	3
GSM2529638	66	3
GSM2529642	70	3
GSM2529646	78	3
GSM2529650	68	3
GSM2529651	48	3
GSM2529656	70	3
GSM2529658	67	3
GSM2529663	58	3
GSM2529667	87	3
GSM2529669	44	3
GSM2529670	52	3
GSM2529673	66	3
GSM2529675	73	3
GSM2529678	48	3
GSM2529679	67	3
GSM2529681	84	3
GSM2529682	72	3
GSM2529683	76	3
GSM2529684	47	3
GSM2529694	68	3
GSM2529700	91	3
GSM2529702	38	3
GSM2529703	31	3
GSM2529705	65	3
GSM2529708	67	3
GSM2529711	66	3
GSM2529713	80	3
GSM2529714	63	3
GSM2529715	75	3
GSM2529716	49	3
GSM2529717	61	3
GSM2529719	62	3
GSM2529723	52	3
GSM2529730	55	3
GSM2529731	63	3
GSM2529734	80	3
GSM2529737	57	3
GSM2529743	34	3
GSM2529746	66	3
GSM2529748	72	3
GSM2529753	64	3
GSM2529756	81	3
GSM2529757	52	3
GSM2529758	61	3
GSM2529760	59	3
GSM2529767	85	3
GSM2529768	61	3
GSM2529769	79	3
GSM2529775	50	3
GSM2529777	74	3
GSM2529778	54	3
GSM2529799	26	3
GSM2529801	49	3
GSM2529805	58	3
GSM2529807	71	3
GSM2529809	52	3
GSM2529811	92	3
GSM2529814	52	3
GSM2529825	90	3
GSM2529827	49	3
GSM2529832	79	3
GSM2529833	31	3
GSM2529835	70	3
GSM2529839	65	3
GSM2529840	80	3
GSM2529845	91	3
GSM2529847	47	3
GSM2529848	82	3
GSM2529850	73	3
GSM2529851	67	3
GSM2529852	39	3
GSM2529857	54	3
GSM2529859	70	3
GSM2529861	65	3
GSM2529862	76	3
GSM2529863	78	3
GSM2529869	31	3
GSM2529870	64	3
GSM2529872	75	3
GSM2529873	54	3
GSM2529875	85	3
GSM2529885	65	3
GSM2529886	55	3
GSM2529888	69	3
GSM2529894	90	3
GSM2529895	74	3
GSM2529898	46	3
GSM2529899	61	3
GSM2529902	86	3
GSM2529906	59	3
GSM2529917	36	3
GSM2529920	66	3
GSM2529921	43	3
GSM2529925	76	3
GSM2529927	63	3
GSM2529928	38	3
GSM2529931	84	3
GSM2529936	54	3
GSM2529940	59	3
GSM2529949	84	3
GSM2529952	71	3
GSM2529957	51	3
GSM2529960	50	3
GSM2529962	69	3
GSM2529964	65	3
GSM2529965	66	3
GSM2529966	84	3
GSM2529968	69	3
GSM2529972	91	3
GSM2529974	79	3
GSM2529976	70	3
GSM2529978	78	3
GSM2529980	37	3
GSM2529982	49	3
GSM2529983	70	3
GSM2529990	70	3
GSM2529998	69	3
GSM2529999	55	3
GSM2530000	86	3
GSM2530001	43	3
GSM2530005	46	3
GSM2530014	58	3
GSM2530016	52	3
GSM2530027	71	3
GSM2530030	76	3
GSM2530042	50	3
GSM2530049	65	3
GSM2530050	60	3
GSM2530051	45	3
GSM2530053	55	3
GSM2530064	71	3
GSM2530068	73	3
GSM2530069	63	3
GSM2530073	71	3
GSM2530074	74	3
GSM2530077	63	3
GSM2530078	40	3
GSM2530079	63	3
GSM2530080	52	3
GSM2530082	65	3
GSM2530083	67	3
GSM2530084	79	3
GSM2530085	72	3
GSM2530087	68	3
GSM2530088	44	3
GSM2530090	65	3
GSM2530091	55	3
GSM2530096	42	3
GSM2530098	67	3
GSM2530100	78	3
GSM2530101	49	3
GSM2530103	43	3
GSM2530105	76	3
GSM2530108	62	3
GSM2530110	58	3
GSM2530111	48	3
GSM2530112	87	3
GSM2530120	50	3
GSM2530123	64	3
GSM2530126	48	3
GSM2530128	50	3
GSM2530132	66	3
GSM2530135	63	3
GSM2530137	67	3
GSM2530145	42	3
GSM2530146	66	3
GSM2530148	48	3
GSM2530151	49	3
GSM2530153	54	3
GSM2530155	49	3
GSM2530159	84	3
GSM2530164	61	3
GSM2530165	59	3
GSM2530166	56	3
GSM2530167	67	3
GSM2530169	59	3
GSM2530170	71	3
GSM2530172	43	3
GSM2530174	46	3
GSM2530175	78	3
GSM2530177	35	3
GSM2530178	67	3
GSM2530184	83	3
GSM2530187	68	3
GSM2530188	61	3
GSM2530199	76	3
GSM2530200	52	3
GSM2530201	75	3
GSM2530202	74	3
GSM2530204	26	3
GSM2530205	50	3
GSM2530206	52	3
GSM2530208	44	3
GSM2530209	74	3
GSM2530211	42	3
GSM2530212	49	3
GSM2530213	51	3
GSM2530215	44	3
GSM2530218	67	3
GSM2530220	64	3
GSM2530223	50	3
GSM2530224	71	3
GSM2530226	56	3
GSM2530231	73	3
GSM2530236	61	3
GSM2530242	85	3
GSM2530243	78	3
GSM2530245	36	3
GSM2530250	68	3
GSM2530252	49	3
GSM2530253	46	3
GSM2530258	82	3
GSM2530259	65	3
GSM2530260	83	3
GSM2530262	60	3
GSM2530264	64	3
GSM2530265	54	3
GSM2530268	68	3
GSM2530270	51	3
GSM2530274	33	3
GSM2530276	57	3
GSM2530277	69	3
GSM2530278	85	3
GSM2530281	48	3
GSM2530282	71	3
GSM2530284	72	3
GSM2530287	66	3
GSM2530288	80	3
GSM2530291	48	3
GSM2530292	75	3
GSM2530296	51	3
GSM2530303	74	3
GSM2530304	82	3
GSM2530307	85	3
GSM2530314	75	3
GSM2530315	60	3
GSM2530317	43	3
GSM2530322	77	3
GSM2530323	40	3
GSM2530324	74	3
GSM2530325	68	3
GSM2530326	75	3
GSM2530329	44	3
GSM2530331	55	3
GSM2530332	48	3
GSM2530338	57	3
GSM2530345	43	3
GSM2530357	46	3
GSM2530358	67	3
GSM2530365	64	3
GSM2530371	73	3
GSM2530376	81	3
GSM2530377	57	3
GSM2530378	65	3
GSM2530379	78	3
GSM2530381	59	3
GSM2530383	45	3
GSM2530384	34	3
GSM2530386	87	3
GSM2530390	73	3
GSM2530392	62	3
GSM2530406	48	3
GSM2530411	45	3
GSM2530415	75	3
GSM2530418	53	3
GSM2530426	43	3
GSM2530429	60	3
GSM2530436	49	3
GSM2530437	66	3
GSM2530440	65	3
GSM2530441	58	3
GSM2530442	79	3
GSM2530443	81	3
GSM2530444	63	3
GSM2530445	34	3
GSM2530449	77	3
GSM2530455	62	3
GSM2530456	63	3
GSM2530458	64	3
GSM2530460	49	3
GSM2530467	48	3
GSM2530474	49	3
GSM2530478	68	3
GSM2530479	44	3
GSM2530480	62	3
GSM2530481	58	3
GSM2530483	42	3
GSM2530489	55	3
GSM2530490	46	3
GSM2530492	76	3
GSM2530496	72	3
GSM2530499	56	3
GSM2530500	69	3
GSM2530501	75	3
GSM2530512	70	3
GSM2530514	67	3
GSM2530517	80	3
GSM2530521	80	3
GSM2530522	54	3
GSM2530525	63	3
GSM2530526	61	3
GSM2530527	56	3
GSM2530528	32	3
GSM2530530	58	3
GSM2530533	41	3
GSM2530535	65	3
GSM2530536	61	3
GSM2530539	45	3
GSM2530541	36	3
GSM2530549	83	3
GSM2530554	88	3
GSM2530565	41	3
GSM2530569	45	3
GSM2530571	68	3
GSM2530576	38	3
GSM2530580	64	3
GSM2530587	56	3
GSM2530590	45	3
GSM2530597	54	3
GSM2530598	63	3
GSM2530605	66	3
GSM2530608	82	3
GSM2530612	67	3
GSM2530615	77	3
GSM2530617	52	3
GSM2530619	81	3
GSM2530623	91	3
GSM2530633	60	3
GSM2530634	59	3
GSM2530635	63	3
GSM2530637	69	3
GSM2530644	59	3
GSM2530654	27	3
GSM2530656	85	3
GSM2530658	55	3
GSM2530659	45	3
GSM2530664	54	3
GSM2530666	63	3
GSM2530669	76	3
GSM2530671	73	3
GSM2530673	75	3
GSM2530675	67	3
GSM2530679	59	3
GSM2530681	46	3
GSM2530682	68	3
GSM2530683	84	3
GSM2530685	63	3
GSM2530692	78	3
GSM2530699	66	3
GSM2530701	56	3
GSM2530702	65	3
GSM2530706	58	3
GSM2530708	60	3
GSM2530714	36	3
GSM2530715	61	3
GSM2530717	73	3
GSM2530720	54	3
GSM2530734	69	3
GSM2530738	49	3
GSM2530740	84	3
GSM2530742	76	3
GSM2530751	69	3
GSM2530757	39	3
GSM2530762	79	3
GSM2530766	38	3
GSM2530767	85	3
GSM2530769	33	3
GSM2530772	35	3
GSM2530773	70	3
GSM2530774	53	3
GSM2530775	82	3
GSM2530777	52	3
GSM2530778	50	3
GSM2530780	56	3
GSM2530783	90	3
GSM2530785	50	3
GSM2530787	51	3
GSM2530788	51	3
GSM2530790	53	3
GSM2530792	49	3
GSM2530793	43	3
GSM2530795	49	3
GSM2530796	56	3
GSM2530802	50	3
GSM2530803	54	3
GSM2530807	72	3
GSM2530808	42	3
GSM2530809	42	3
GSM2530811	49	3
GSM2530813	71	3
GSM2530814	71	3
GSM2530817	58	3
GSM2530818	49	3
GSM2530828	49	3
GSM2530829	49	3
GSM2530833	74	3
GSM2530838	82	3
GSM2530840	67	3
GSM2530841	55	3
GSM2530850	66	3
GSM2530853	83	3
GSM2530854	64	3
GSM2530855	85	3
GSM2530858	46	3
GSM2530859	47	3
GSM2530860	91	3
GSM2530862	69	3
GSM2530865	45	3
GSM2530866	70	3
GSM2530868	41	3
GSM2530877	41	3
GSM2530879	59	3
GSM2530883	82	3
GSM2530886	88	3
GSM2530888	57	3
GSM2530892	87	3
GSM2530893	36	3
GSM2530894	79	3
GSM2530896	51	3
GSM2530897	68	3
GSM2530901	70	3
GSM2530903	66	3
GSM2530917	29	3
GSM2530920	41	3
GSM2530921	81	3
GSM2530923	47	3
GSM2530924	60	3
GSM2530927	62	3
GSM2530931	60	3
GSM2530934	33	3
GSM2530938	54	3
GSM2530945	46	3
GSM2530947	66	3
GSM2530949	70	3
GSM2530951	33	3
GSM2530952	61	3
GSM2530954	64	3
GSM2530956	51	3
GSM2530958	73	3
GSM2530959	60	3
GSM2530960	80	3
GSM2530962	89	3
GSM2530963	79	3
GSM2530964	85	3
GSM2530966	61	3
GSM2530968	61	3
GSM2530972	78	3
GSM2530973	59	3
GSM2530976	74	3
GSM2530984	72	3
GSM2530986	64	3
GSM2530999	69	3
GSM2531000	81	3
GSM2531001	51	3
GSM2531004	42	3
GSM2531006	42	3
GSM2531008	79	3
GSM2531010	63	3
GSM2531015	58	3
GSM2531017	53	3
GSM2531019	44	3
GSM2531023	75	3
GSM2531024	46	3
GSM2531025	45	3
GSM2531026	48	3
GSM2531030	62	3
GSM2531032	60	3
GSM2531037	40	3
GSM2531038	40	3
GSM2531041	58	3
GSM2531042	55	3
GSM2531044	37	3
GSM2531047	63	3
GSM2531048	50	3
GSM2531049	36	3
GSM2531055	52	3
GSM2531056	69	3
GSM2531057	63	3
GSM2531058	86	3
GSM2531060	84	3
GSM2531064	60	3
GSM2531068	51	3
GSM2531072	71	3
GSM2531074	47	3
GSM2531079	39	3
GSM2531082	68	3
GSM2531089	76	3
GSM2531090	43	3
GSM2531093	52	3
GSM2531094	52	3
GSM2531097	70	3
GSM2531100	69	3
GSM2531101	32	3
GSM2531104	79	3
GSM2531112	63	3
GSM2531114	46	3
GSM2531115	58	3
GSM2531116	62	3
GSM2531118	57	3
GSM2531120	70	3
GSM2531121	85	3
GSM2531126	75	3
GSM2531128	69	3
GSM2531129	49	3
GSM2531130	66	3
GSM2531134	71	3
GSM2531137	80	3
GSM2531144	73	3
GSM2531145	31	3
GSM2531148	47	3
GSM2531152	63	3
GSM2531155	53	3
GSM2531156	82	3
GSM2531164	76	3
GSM2531165	87	3
GSM2531167	68	3
GSM2531168	69	3
GSM2531170	81	3
GSM2531172	64	3
GSM2531176	89	3
GSM2531185	53	3
GSM2531186	53	3
GSM2531187	84	3
GSM2531188	86	3
GSM2531189	79	3
GSM2531192	42	3
GSM2531194	54	3
GSM2531198	56	3
GSM2531203	57	3
GSM2531205	69	3
GSM2531209	54	3
GSM2531210	71	3
GSM2531212	88	3
GSM2531213	75	3
GSM2531217	48	3
GSM2531218	71	3
GSM2531221	55	3
GSM2531222	74	3
GSM2531229	65	3
GSM2531231	35	3
GSM2531232	66	3
GSM2531237	77	3
GSM2531238	85	3
GSM2531240	69	3
GSM2531247	68	3
GSM2531257	32	3
GSM2531259	82	3
GSM2531260	48	3
GSM2531263	61	3
GSM2531265	62	3
GSM2531267	47	3
GSM2531273	68	3
GSM2531280	66	3
GSM2531282	41	3
GSM2531286	78	3
GSM2531289	60	3
GSM2531291	64	3
GSM2531295	51	3
GSM2531303	32	3
GSM2531311	59	3
GSM2531315	34	3
GSM2531328	42	3
GSM2531332	56	3
GSM2531346	55	3
GSM2531356	52	3
GSM2531357	68	3
GSM2531358	71	3
GSM2531359	48	3
GSM2531371	68	3
GSM2531372	71	3
GSM2531374	43	3
GSM2531375	73	3
GSM2531377	57	3
GSM2531380	63	3
GSM2531382	78	3
GSM2531384	59	3
GSM2531385	64	3
GSM2531388	61	3
GSM2531394	89	3
GSM2531396	50	3
GSM2531400	47	3
GSM2531402	42	3
GSM2531408	74	3
GSM2531420	44	3
GSM2531421	76	3
GSM2531424	80	3
GSM2531428	85	3
GSM2531430	70	3
GSM2531431	70	3
GSM2531432	43	3
GSM2531433	47	3
GSM2531436	42	3
GSM2531437	42	3
GSM2531440	49	3
GSM2531441	46	3
GSM2531444	64	3
GSM2531445	57	3
GSM2531446	66	3
GSM2531451	82	3
GSM2531457	52	3
GSM2531458	66	3
GSM2531461	69	3
GSM2531462	39	3
GSM2531463	33	3
GSM2531465	74	3
GSM2531466	47	3
GSM2531467	41	3
GSM2531470	54	3
GSM2531485	75	3
GSM2528085	58	2
GSM2528086	56	2
GSM2528263	45	2
GSM2528297	81	2
GSM2528324	52	2
GSM2528341	64	2
GSM2528392	64	2
GSM2528410	51	2
GSM2528433	49	2
GSM2528437	71	2
GSM2528439	63	2
GSM2528441	68	2
GSM2528449	65	2
GSM2528459	79	2
GSM2528548	41	2
GSM2528551	65	2
GSM2528555	62	2
GSM2528558	52	2
GSM2528559	72	2
GSM2528565	67	2
GSM2528600	78	2
GSM2528615	77	2
GSM2528619	46	2
GSM2528637	44	2
GSM2528642	66	2
GSM2528894	89	2
GSM2528899	71	2
GSM2528938	53	2
GSM2528970	71	2
GSM2528974	94	2
GSM2529045	40	2
GSM2529052	74	2
GSM2529053	64	2
GSM2529069	71	2
GSM2529101	71	2
GSM2529151	73	2
GSM2529152	70	2
GSM2529157	48	2
GSM2529169	60	2
GSM2529170	49	2
GSM2529176	75	2
GSM2529177	69	2
GSM2529209	66	2
GSM2529212	84	2
GSM2529214	63	2
GSM2529218	66	2
GSM2529223	67	2
GSM2529224	67	2
GSM2529260	59	2
GSM2529267	39	2
GSM2529285	62	2
GSM2529289	67	2
GSM2529292	81	2
GSM2529294	46	2
GSM2529295	52	2
GSM2529379	48	2
GSM2529414	45	2
GSM2529415	46	2
GSM2529446	74	2
GSM2529479	72	2
GSM2529480	66	2
GSM2529488	49	2
GSM2529491	44	2
GSM2529500	59	2
GSM2529519	74	2
GSM2529674	70	2
GSM2529726	62	2
GSM2529791	69	2
GSM2529817	66	2
GSM2529818	75	2
GSM2529820	55	2
GSM2529821	54	2
GSM2529824	73	2
GSM2529826	62	2
GSM2529889	66	2
GSM2529892	74	2
GSM2529893	73	2
GSM2529909	30	2
GSM2529911	88	2
GSM2529913	75	2
GSM2529914	63	2
GSM2529995	74	2
GSM2529997	83	2
GSM2530002	67	2
GSM2530003	53	2
GSM2530009	64	2
GSM2530013	63	2
GSM2530015	81	2
GSM2530017	72	2
GSM2530019	50	2
GSM2530020	51	2
GSM2530032	65	2
GSM2530035	68	2
GSM2530037	67	2
GSM2530038	66	2
GSM2530039	68	2
GSM2530054	57	2
GSM2530061	75	2
GSM2530062	76	2
GSM2530063	62	2
GSM2530121	58	2
GSM2530124	78	2
GSM2530233	59	2
GSM2530327	46	2
GSM2530348	44	2
GSM2530350	40	2
GSM2530354	54	2
GSM2530388	59	2
GSM2530394	53	2
GSM2530398	52	2
GSM2530409	69	2
GSM2530410	44	2
GSM2530416	66	2
GSM2530417	62	2
GSM2530428	70	2
GSM2530431	64	2
GSM2530574	48	2
GSM2530585	82	2
GSM2530624	70	2
GSM2530625	73	2
GSM2530639	79	2
GSM2530677	71	2
GSM2530690	72	2
GSM2530737	50	2
GSM2530746	47	2
GSM2530748	49	2
GSM2530749	50	2
GSM2530750	44	2
GSM2530753	71	2
GSM2530754	64	2
GSM2530771	49	2
GSM2530801	79	2
GSM2531077	54	2
GSM2531158	77	2
GSM2531160	77	2
GSM2531166	47	2
GSM2531242	69	2
GSM2531252	74	2
GSM2531253	62	2
GSM2531323	81	2
GSM2531351	60	2
GSM2531355	67	2
GSM2531361	45	2
GSM2531365	71	2
GSM2531366	50	2
GSM2531379	86	2
GSM2531404	40	2
GSM2531405	68	2
GSM2531406	70	2
GSM2531407	81	2
GSM2531479	81	2
GSM2531480	33	2
GSM2531482	85	2
GSM2531487	77	2
GSM2528080	48	2
GSM2528083	73	2
GSM2528089	71	2
GSM2528091	78	2
GSM2528092	44	2
GSM2528100	71	2
GSM2528101	82	2
GSM2528103	82	2
GSM2528104	45	2
GSM2528110	50	2
GSM2528112	55	2
GSM2528115	84	2
GSM2528122	48	2
GSM2528123	67	2
GSM2528124	79	2
GSM2528130	46	2
GSM2528131	55	2
GSM2528132	67	2
GSM2528133	53	2
GSM2528135	69	2
GSM2528136	64	2
GSM2528137	66	2
GSM2528138	50	2
GSM2528139	69	2
GSM2528142	73	2
GSM2528143	61	2
GSM2528146	62	2
GSM2528148	73	2
GSM2528154	74	2
GSM2528155	62	2
GSM2528157	68	2
GSM2528160	67	2
GSM2528161	65	2
GSM2528162	67	2
GSM2528164	82	2
GSM2528166	73	2
GSM2528167	69	2
GSM2528168	67	2
GSM2528169	71	2
GSM2528175	74	2
GSM2528176	76	2
GSM2528177	70	2
GSM2528178	66	2
GSM2528183	65	2
GSM2528184	66	2
GSM2528188	58	2
GSM2528189	63	2
GSM2528191	46	2
GSM2528195	74	2
GSM2528196	70	2
GSM2528197	84	2
GSM2528198	63	2
GSM2528200	69	2
GSM2528201	64	2
GSM2528204	69	2
GSM2528207	24	2
GSM2528208	48	2
GSM2528210	69	2
GSM2528214	68	2
GSM2528218	48	2
GSM2528224	58	2
GSM2528226	63	2
GSM2528230	52	2
GSM2528242	70	2
GSM2528245	69	2
GSM2528246	42	2
GSM2528247	50	2
GSM2528248	70	2
GSM2528249	51	2
GSM2528253	69	2
GSM2528257	58	2
GSM2528258	67	2
GSM2528262	47	2
GSM2528264	66	2
GSM2528265	42	2
GSM2528267	64	2
GSM2528268	57	2
GSM2528275	68	2
GSM2528278	71	2
GSM2528280	64	2
GSM2528282	82	2
GSM2528284	42	2
GSM2528285	63	2
GSM2528286	70	2
GSM2528288	52	2
GSM2528290	64	2
GSM2528292	64	2
GSM2528294	63	2
GSM2528295	67	2
GSM2528296	70	2
GSM2528301	62	2
GSM2528302	64	2
GSM2528303	67	2
GSM2528304	69	2
GSM2528306	51	2
GSM2528309	63	2
GSM2528311	50	2
GSM2528313	71	2
GSM2528315	51	2
GSM2528318	66	2
GSM2528321	69	2
GSM2528322	37	2
GSM2528328	78	2
GSM2528330	60	2
GSM2528332	82	2
GSM2528335	47	2
GSM2528342	67	2
GSM2528352	71	2
GSM2528356	67	2
GSM2528360	50	2
GSM2528368	48	2
GSM2528370	54	2
GSM2528371	68	2
GSM2528372	66	2
GSM2528374	65	2
GSM2528375	60	2
GSM2528377	72	2
GSM2528378	82	2
GSM2528381	84	2
GSM2528385	50	2
GSM2528389	69	2
GSM2528391	53	2
GSM2528394	67	2
GSM2528395	49	2
GSM2528397	87	2
GSM2528398	53	2
GSM2528402	71	2
GSM2528408	54	2
GSM2528413	76	2
GSM2528414	58	2
GSM2528417	70	2
GSM2528420	71	2
GSM2528427	46	2
GSM2528428	68	2
GSM2528430	47	2
GSM2528435	44	2
GSM2528438	57	2
GSM2528443	72	2
GSM2528444	60	2
GSM2528445	48	2
GSM2528448	67	2
GSM2528451	81	2
GSM2528453	57	2
GSM2528454	70	2
GSM2528455	49	2
GSM2528461	69	2
GSM2528466	82	2
GSM2528467	66	2
GSM2528469	57	2
GSM2528473	69	2
GSM2528479	63	2
GSM2528481	68	2
GSM2528482	79	2
GSM2528484	52	2
GSM2528487	76	2
GSM2528488	69	2
GSM2528491	67	2
GSM2528496	68	2
GSM2528500	75	2
GSM2528501	68	2
GSM2528502	52	2
GSM2528504	70	2
GSM2528531	61	2
GSM2528540	72	2
GSM2528541	62	2
GSM2528543	70	2
GSM2528544	87	2
GSM2528556	77	2
GSM2528557	60	2
GSM2528562	87	2
GSM2528568	70	2
GSM2528569	87	2
GSM2528571	62	2
GSM2528577	44	2
GSM2528578	69	2
GSM2528580	48	2
GSM2528587	57	2
GSM2528590	40	2
GSM2528592	71	2
GSM2528593	80	2
GSM2528596	41	2
GSM2528599	68	2
GSM2528601	85	2
GSM2528608	65	2
GSM2528610	51	2
GSM2528612	53	2
GSM2528617	65	2
GSM2528620	67	2
GSM2528624	58	2
GSM2528626	71	2
GSM2528627	49	2
GSM2528629	77	2
GSM2528631	65	2
GSM2528633	51	2
GSM2528640	51	2
GSM2528645	70	2
GSM2528646	41	2
GSM2528647	81	2
GSM2528648	39	2
GSM2528650	52	2
GSM2528652	57	2
GSM2528658	45	2
GSM2528659	53	2
GSM2528660	61	2
GSM2528661	69	2
GSM2528662	66	2
GSM2528671	67	2
GSM2528675	53	2
GSM2528678	56	2
GSM2528679	53	2
GSM2528680	61	2
GSM2528681	58	2
GSM2528682	79	2
GSM2528684	67	2
GSM2528685	62	2
GSM2528687	89	2
GSM2528688	68	2
GSM2528691	71	2
GSM2528694	53	2
GSM2528695	68	2
GSM2528697	73	2
GSM2528698	81	2
GSM2528701	59	2
GSM2528702	73	2
GSM2528706	52	2
GSM2528707	65	2
GSM2528708	62	2
GSM2528710	69	2
GSM2528714	72	2
GSM2528716	33	2
GSM2528717	34	2
GSM2528718	68	2
GSM2528719	67	2
GSM2528720	40	2
GSM2528723	51	2
GSM2528727	84	2
GSM2528737	57	2
GSM2528738	77	2
GSM2528739	58	2
GSM2528740	67	2
GSM2528741	68	2
GSM2528747	56	2
GSM2528756	66	2
GSM2528757	46	2
GSM2528760	74	2
GSM2528761	64	2
GSM2528762	59	2
GSM2528763	86	2
GSM2528764	65	2
GSM2528768	46	2
GSM2528769	85	2
GSM2528771	69	2
GSM2528774	61	2
GSM2528775	66	2
GSM2528777	70	2
GSM2528778	46	2
GSM2528780	72	2
GSM2528781	61	2
GSM2528783	62	2
GSM2528785	65	2
GSM2528788	72	2
GSM2528790	66	2
GSM2528793	63	2
GSM2528794	63	2
GSM2528795	62	2
GSM2528796	85	2
GSM2528801	67	2
GSM2528803	47	2
GSM2528805	83	2
GSM2528807	50	2
GSM2528809	84	2
GSM2528811	69	2
GSM2528812	69	2
GSM2528815	67	2
GSM2528816	69	2
GSM2528819	60	2
GSM2528820	68	2
GSM2528822	55	2
GSM2528823	74	2
GSM2528826	64	2
GSM2528827	58	2
GSM2528831	48	2
GSM2528833	63	2
GSM2528837	53	2
GSM2528842	68	2
GSM2528846	50	2
GSM2528854	77	2
GSM2528856	83	2
GSM2528858	78	2
GSM2528859	68	2
GSM2528860	46	2
GSM2528861	70	2
GSM2528866	66	2
GSM2528869	40	2
GSM2528870	76	2
GSM2528871	61	2
GSM2528878	81	2
GSM2528880	61	2
GSM2528881	43	2
GSM2528882	60	2
GSM2528883	62	2
GSM2528885	50	2
GSM2528886	43	2
GSM2528888	73	2
GSM2528889	55	2
GSM2528893	72	2
GSM2528895	65	2
GSM2528896	69	2
GSM2528900	50	2
GSM2528902	78	2
GSM2528904	66	2
GSM2528905	41	2
GSM2528906	53	2
GSM2528907	78	2
GSM2528909	77	2
GSM2528915	63	2
GSM2528916	83	2
GSM2528918	46	2
GSM2528919	56	2
GSM2528920	69	2
GSM2528922	70	2
GSM2528928	67	2
GSM2528931	77	2
GSM2528932	65	2
GSM2528934	62	2
GSM2528935	66	2
GSM2528940	53	2
GSM2528942	62	2
GSM2528945	69	2
GSM2528946	85	2
GSM2528947	33	2
GSM2528949	35	2
GSM2528956	71	2
GSM2528959	70	2
GSM2528968	58	2
GSM2528971	69	2
GSM2528973	82	2
GSM2528975	54	2
GSM2528977	68	2
GSM2528979	69	2
GSM2528984	69	2
GSM2528985	60	2
GSM2528987	63	2
GSM2528988	60	2
GSM2528990	71	2
GSM2528991	71	2
GSM2528993	81	2
GSM2528997	63	2
GSM2529002	67	2
GSM2529004	60	2
GSM2529006	69	2
GSM2529011	63	2
GSM2529013	87	2
GSM2529015	82	2
GSM2529016	69	2
GSM2529019	69	2
GSM2529021	71	2
GSM2529023	83	2
GSM2529024	68	2
GSM2529026	63	2
GSM2529028	66	2
GSM2529029	72	2
GSM2529035	70	2
GSM2529038	60	2
GSM2529039	60	2
GSM2529041	46	2
GSM2529042	65	2
GSM2529044	61	2
GSM2529049	63	2
GSM2529051	61	2
GSM2529058	73	2
GSM2529059	51	2
GSM2529061	72	2
GSM2529065	81	2
GSM2529066	57	2
GSM2529071	49	2
GSM2529072	70	2
GSM2529073	76	2
GSM2529075	58	2
GSM2529084	49	2
GSM2529085	63	2
GSM2529088	87	2
GSM2529092	70	2
GSM2529095	61	2
GSM2529098	75	2
GSM2529099	80	2
GSM2529102	63	2
GSM2529103	56	2
GSM2529106	71	2
GSM2529107	69	2
GSM2529109	64	2
GSM2529110	75	2
GSM2529112	42	2
GSM2529114	62	2
GSM2529115	52	2
GSM2529116	59	2
GSM2529117	62	2
GSM2529119	43	2
GSM2529120	75	2
GSM2529121	66	2
GSM2529122	52	2
GSM2529123	88	2
GSM2529124	51	2
GSM2529128	61	2
GSM2529129	88	2
GSM2529130	65	2
GSM2529131	48	2
GSM2529132	68	2
GSM2529136	75	2
GSM2529137	75	2
GSM2529140	58	2
GSM2529142	68	2
GSM2529145	71	2
GSM2529149	50	2
GSM2529156	67	2
GSM2529160	47	2
GSM2529162	46	2
GSM2529167	72	2
GSM2529180	78	2
GSM2529181	79	2
GSM2529182	58	2
GSM2529183	59	2
GSM2529185	68	2
GSM2529187	55	2
GSM2529189	84	2
GSM2529194	62	2
GSM2529195	54	2
GSM2529199	53	2
GSM2529201	49	2
GSM2529203	41	2
GSM2529204	68	2
GSM2529207	44	2
GSM2529208	47	2
GSM2529210	65	2
GSM2529211	79	2
GSM2529213	53	2
GSM2529217	73	2
GSM2529220	47	2
GSM2529226	82	2
GSM2529227	73	2
GSM2529228	62	2
GSM2529229	73	2
GSM2529230	63	2
GSM2529232	64	2
GSM2529234	40	2
GSM2529235	67	2
GSM2529236	84	2
GSM2529237	54	2
GSM2529238	64	2
GSM2529239	45	2
GSM2529240	73	2
GSM2529242	80	2
GSM2529244	52	2
GSM2529245	68	2
GSM2529246	59	2
GSM2529247	56	2
GSM2529253	82	2
GSM2529254	60	2
GSM2529255	43	2
GSM2529258	81	2
GSM2529259	53	2
GSM2529265	45	2
GSM2529269	56	2
GSM2529270	49	2
GSM2529271	47	2
GSM2529272	57	2
GSM2529275	70	2
GSM2529278	68	2
GSM2529280	63	2
GSM2529282	59	2
GSM2529286	68	2
GSM2529287	65	2
GSM2529296	62	2
GSM2529297	51	2
GSM2529300	65	2
GSM2529302	70	2
GSM2529303	79	2
GSM2529304	78	2
GSM2529305	50	2
GSM2529308	67	2
GSM2529311	71	2
GSM2529312	56	2
GSM2529313	80	2
GSM2529315	71	2
GSM2529318	82	2
GSM2529320	56	2
GSM2529322	61	2
GSM2529323	66	2
GSM2529324	64	2
GSM2529326	59	2
GSM2529329	96	2
GSM2529330	64	2
GSM2529333	73	2
GSM2529334	50	2
GSM2529335	88	2
GSM2529336	84	2
GSM2529339	45	2
GSM2529340	33	2
GSM2529343	60	2
GSM2529344	77	2
GSM2529345	54	2
GSM2529350	53	2
GSM2529351	53	2
GSM2529355	69	2
GSM2529357	61	2
GSM2529358	64	2
GSM2529362	70	2
GSM2529363	63	2
GSM2529365	61	2
GSM2529368	53	2
GSM2529369	51	2
GSM2529377	79	2
GSM2529383	47	2
GSM2529388	80	2
GSM2529390	63	2
GSM2529393	88	2
GSM2529394	64	2
GSM2529397	80	2
GSM2529398	50	2
GSM2529399	71	2
GSM2529401	58	2
GSM2529403	49	2
GSM2529404	43	2
GSM2529405	67	2
GSM2529407	71	2
GSM2529409	65	2
GSM2529412	47	2
GSM2529416	84	2
GSM2529417	48	2
GSM2529419	40	2
GSM2529421	44	2
GSM2529422	81	2
GSM2529423	41	2
GSM2529426	46	2
GSM2529430	67	2
GSM2529435	59	2
GSM2529437	66	2
GSM2529439	75	2
GSM2529440	41	2
GSM2529441	66	2
GSM2529443	69	2
GSM2529444	87	2
GSM2529447	59	2
GSM2529452	79	2
GSM2529453	53	2
GSM2529454	47	2
GSM2529456	73	2
GSM2529457	74	2
GSM2529462	56	2
GSM2529464	39	2
GSM2529465	59	2
GSM2529469	83	2
GSM2529471	65	2
GSM2529472	56	2
GSM2529475	46	2
GSM2529476	67	2
GSM2529478	73	2
GSM2529481	66	2
GSM2529482	64	2
GSM2529483	71	2
GSM2529485	67	2
GSM2529489	63	2
GSM2529494	92	2
GSM2529496	85	2
GSM2529497	44	2
GSM2529498	61	2
GSM2529499	67	2
GSM2529501	58	2
GSM2529504	68	2
GSM2529505	69	2
GSM2529506	59	2
GSM2529507	66	2
GSM2529508	65	2
GSM2529509	50	2
GSM2529510	53	2
GSM2529514	59	2
GSM2529515	44	2
GSM2529522	51	2
GSM2529523	56	2
GSM2529525	52	2
GSM2529526	69	2
GSM2529527	74	2
GSM2529529	64	2
GSM2529531	88	2
GSM2529532	81	2
GSM2529534	65	2
GSM2529536	58	2
GSM2529537	79	2
GSM2529538	46	2
GSM2529539	47	2
GSM2529542	81	2
GSM2529545	62	2
GSM2529546	68	2
GSM2529550	71	2
GSM2529553	76	2
GSM2529554	82	2
GSM2529557	67	2
GSM2529559	72	2
GSM2529563	45	2
[truncated: 1,345 more rows]
