# Supplementary material for: Leveraging senescence-oxidative stress co-relation to predict prognosis and drug sensitivity in breast invasive carcinoma
Source: Front Endocrinol (Lausanne). 2023 Aug 4;14:1179050. doi: 10.3389/fendo.2023.1179050 (PMC10437062; doi:10.3389/fendo.2023.1179050)
Supplement: Supplementary file 3 [file DataSheet_3.zip › 7.cliCor/clinical1.txt]

Id	N
TCGA-B6-A0RG	N0-1
TCGA-AR-A24L	N0-1
TCGA-AR-A0TQ	N0-1
TCGA-E9-A1NE	N0-1
TCGA-AO-A03M	N0-1
TCGA-C8-A273	N0-1
TCGA-AN-A041	N0-1
TCGA-AO-A129	N0-1
TCGA-PL-A8LZ	N2-3
TCGA-S3-A6ZH	N2-3
TCGA-BH-A0DG	N0-1
TCGA-PL-A8LY	N0-1
TCGA-BH-A0HA	N0-1
TCGA-AO-A03U	N0-1
TCGA-BH-A1FE	N0-1
TCGA-AN-A0FF	N0-1
TCGA-EW-A6SD	N0-1
TCGA-E9-A3QA	N0-1
TCGA-BH-A1FN	N0-1
TCGA-A2-A04X	N0-1
TCGA-EW-A6S9	N0-1
TCGA-E2-A15S	N0-1
TCGA-C8-A137	N0-1
TCGA-E2-A106	N0-1
TCGA-AO-A03L	N2-3
TCGA-A2-A25E	N2-3
TCGA-C8-A1HO	N2-3
TCGA-D8-A1XL	N0-1
TCGA-BH-A0BL	N0-1
TCGA-AR-A0TU	N0-1
TCGA-E2-A14Y	N0-1
TCGA-BH-A1ES	N0-1
TCGA-A8-A07J	N0-1
TCGA-A2-A3XU	N0-1
TCGA-PL-A8LX	N0-1
TCGA-A2-A04R	N0-1
TCGA-AO-A12F	N0-1
TCGA-AR-A0U1	N0-1
TCGA-AN-A04A	N2-3
TCGA-AN-A0XW	N2-3
TCGA-D8-A1XD	N2-3
TCGA-D8-A27N	N2-3
TCGA-AO-A0JA	N2-3
TCGA-A2-A04P	N2-3
TCGA-OL-A66I	N0-1
TCGA-E2-A1IO	N0-1
TCGA-E9-A229	N0-1
TCGA-A7-A0D9	N0-1
TCGA-E2-A14N	N0-1
TCGA-A2-A0D4	N0-1
TCGA-A2-A0T3	N0-1
TCGA-A2-A0CL	N2-3
TCGA-E9-A22D	N0-1
TCGA-B6-A0RS	N0-1
TCGA-AO-A124	N0-1
TCGA-C8-A1HL	N0-1
TCGA-EW-A1J1	N0-1
TCGA-BH-A1EW	N0-1
TCGA-B6-A0IE	N0-1
TCGA-E2-A15H	N0-1
TCGA-AR-A24M	N2-3
TCGA-BH-A0E0	N2-3
TCGA-EW-A1IY	N0-1
TCGA-BH-A0BQ	N0-1
TCGA-A1-A0SH	N0-1
TCGA-AO-A126	N0-1
TCGA-A2-A04V	N0-1
TCGA-A2-A0T5	N0-1
TCGA-A2-A25B	N0-1
TCGA-BH-A18M	N0-1
TCGA-B6-A0RT	N0-1
TCGA-A1-A0SJ	N0-1
TCGA-AR-A1AU	N2-3
TCGA-A2-A0YJ	N2-3
TCGA-OL-A66O	N0-1
TCGA-EW-A2FV	N2-3
TCGA-E9-A1RB	N0-1
TCGA-D8-A27F	N0-1
TCGA-B6-A0RU	N0-1
TCGA-A1-A0SP	N0-1
TCGA-A2-A0CM	N0-1
TCGA-AO-A0JM	N0-1
TCGA-E2-A15E	N0-1
TCGA-A7-A4SA	N0-1
TCGA-B6-A0WX	N0-1
TCGA-B6-A0IQ	N0-1
TCGA-B6-A0WY	N0-1
TCGA-E2-A1L9	N0-1
TCGA-E2-A1L7	N2-3
TCGA-C8-A1HI	N2-3
TCGA-BH-A0B5	N2-3
TCGA-D8-A1X7	N0-1
TCGA-OL-A5D8	N0-1
TCGA-OL-A5RW	N0-1
TCGA-AC-A2FF	N0-1
TCGA-AR-A2LJ	N0-1
TCGA-E9-A5UO	N0-1
TCGA-PE-A5DE	N0-1
TCGA-A8-A08G	N0-1
TCGA-AN-A0AL	N0-1
TCGA-AO-A03V	N0-1
TCGA-AO-A0J4	N0-1
TCGA-AO-A0J2	N0-1
TCGA-E2-A10A	N0-1
TCGA-E2-A1LB	N0-1
TCGA-BH-A0DT	N0-1
TCGA-BH-A0BJ	N0-1
TCGA-D8-A1JD	N0-1
TCGA-A2-A0CV	N0-1
TCGA-BH-A42V	N0-1
TCGA-E9-A1N4	N2-3
TCGA-D8-A27R	N2-3
TCGA-AC-A2BM	N0-1
TCGA-EW-A2FS	N0-1
TCGA-5L-AAT0	N0-1
TCGA-A2-A0D3	N0-1
TCGA-B6-A0IJ	N0-1
TCGA-E9-A22H	N0-1
TCGA-BH-A0DQ	N0-1
TCGA-E9-A227	N0-1
TCGA-AO-A03T	N0-1
TCGA-A2-A3XW	N0-1
TCGA-BH-A0B7	N0-1
TCGA-A8-A075	N0-1
TCGA-AO-A12C	N0-1
TCGA-B6-A0RV	N2-3
TCGA-AR-A0TP	N0-1
TCGA-C8-A12T	N0-1
TCGA-EW-A1P4	N0-1
TCGA-AO-A12D	N0-1
TCGA-BH-A0DZ	N0-1
TCGA-E2-A158	N0-1
TCGA-E9-A1RI	N2-3
TCGA-AR-A24O	N2-3
TCGA-B6-A400	N2-3
TCGA-E2-A3DX	N2-3
TCGA-A8-A08X	N2-3
TCGA-OL-A6VO	N0-1
TCGA-EW-A1OX	N0-1
TCGA-AC-A6NO	N0-1
TCGA-OL-A5RV	N2-3
TCGA-BH-A1FU	N0-1
TCGA-E2-A15I	N0-1
TCGA-E2-A1B6	N0-1
TCGA-E2-A574	N0-1
TCGA-BH-A0B9	N0-1
TCGA-A2-A25A	N0-1
TCGA-MS-A51U	N0-1
TCGA-C8-A12Y	N0-1
TCGA-A8-A085	N0-1
TCGA-A7-A13F	N0-1
TCGA-B6-A0RI	N0-1
TCGA-E2-A1L6	N0-1
TCGA-BH-A1FM	N2-3
TCGA-B6-A409	N2-3
TCGA-GM-A3XN	N2-3
TCGA-LD-A66U	N0-1
TCGA-A8-A095	N0-1
TCGA-AR-A256	N0-1
TCGA-D8-A1XF	N0-1
TCGA-BH-A0AU	N0-1
TCGA-BH-A0H5	N0-1
TCGA-B6-A0I2	N0-1
TCGA-BH-A2L8	N0-1
TCGA-E9-A249	N0-1
TCGA-AQ-A04J	N0-1
TCGA-A2-A0D2	N0-1
TCGA-E2-A1B1	N0-1
TCGA-HN-A2OB	N0-1
TCGA-C8-A12Z	N0-1
TCGA-E9-A1N5	N0-1
TCGA-A2-A3XT	N0-1
TCGA-BH-A1EV	N0-1
TCGA-E2-A1IG	N0-1
TCGA-AR-A24R	N2-3
TCGA-AN-A0FZ	N2-3
TCGA-E9-A226	N2-3
TCGA-E2-A15A	N2-3
TCGA-AC-A2FK	N2-3
TCGA-A8-A08O	N2-3
TCGA-A1-A0SQ	N0-1
TCGA-E9-A6HE	N2-3
TCGA-BH-A18K	N0-1
TCGA-A2-A3XZ	N0-1
TCGA-BH-A0H3	N0-1
TCGA-Z7-A8R6	N0-1
TCGA-E2-A1LS	N0-1
TCGA-E2-A1B5	N0-1
TCGA-A2-A3XV	N0-1
TCGA-AR-A24K	N0-1
TCGA-JL-A3YX	N0-1
TCGA-AR-A1AN	N0-1
TCGA-BH-A6R8	N0-1
TCGA-LL-A5YN	N0-1
TCGA-A7-A13D	N0-1
TCGA-BH-A0W4	N0-1
TCGA-A2-A0CZ	N0-1
TCGA-AO-A1KO	N0-1
TCGA-A2-A0EX	N0-1
TCGA-AR-A2LO	N0-1
TCGA-C8-A12U	N0-1
TCGA-AR-A0TS	N0-1
TCGA-BH-A28Q	N0-1
TCGA-GM-A3XG	N0-1
TCGA-GM-A2DA	N0-1
TCGA-AR-A24T	N2-3
TCGA-A2-A4RY	N2-3
TCGA-XX-A899	N2-3
TCGA-AC-A3BB	N2-3
TCGA-AR-A24P	N0-1
TCGA-BH-A0B6	N0-1
TCGA-BH-A0C3	N0-1
TCGA-E9-A22G	N0-1
TCGA-E2-A15D	N0-1
TCGA-AR-A1AI	N0-1
TCGA-B6-A402	N0-1
TCGA-E2-A10F	N0-1
TCGA-S3-AA14	N0-1
TCGA-A2-A04U	N0-1
TCGA-AO-A12A	N0-1
TCGA-AR-A24U	N0-1
TCGA-AR-A1AO	N0-1
TCGA-E9-A245	N0-1
TCGA-A8-A09D	N0-1
TCGA-BH-A0AZ	N0-1
TCGA-A7-A5ZW	N0-1
TCGA-BH-A0BD	N0-1
TCGA-B6-A401	N0-1
TCGA-D8-A27K	N0-1
TCGA-E2-A570	N0-1
TCGA-A2-A3KD	N0-1
TCGA-AR-A0U2	N2-3
TCGA-C8-A26V	N2-3
TCGA-BH-A1FH	N0-1
TCGA-AC-A6IV	N0-1
TCGA-D8-A1J9	N0-1
TCGA-E9-A1RA	N0-1
TCGA-E2-A573	N0-1
TCGA-E9-A1N8	N0-1
TCGA-E2-A150	N0-1
TCGA-C8-A1HF	N0-1
TCGA-A7-A6VW	N0-1
TCGA-C8-A27B	N0-1
TCGA-AC-A2QJ	N0-1
TCGA-A2-A04Q	N0-1
TCGA-A2-A0SX	N0-1
TCGA-A7-A6VY	N0-1
TCGA-E9-A3X8	N0-1
TCGA-C8-A27A	N0-1
TCGA-BH-A0HO	N0-1
TCGA-A2-A0YE	N0-1
TCGA-BH-A18V	N0-1
TCGA-BH-A208	N0-1
TCGA-BH-A0C7	N0-1
TCGA-A8-A092	N2-3
TCGA-A2-A0YL	N2-3
TCGA-A7-A5ZX	N2-3
TCGA-D8-A1XS	N2-3
TCGA-AO-A0J5	N0-1
TCGA-OL-A6VR	N0-1
TCGA-EW-A1P3	N0-1
TCGA-AQ-A04L	N0-1
TCGA-EW-A1IX	N0-1
TCGA-AR-A2LR	N0-1
TCGA-A7-A26J	N0-1
TCGA-A2-A3XX	N0-1
TCGA-AR-A1AQ	N0-1
TCGA-AR-A24Q	N0-1
TCGA-BH-A0W7	N0-1
TCGA-BH-A0DK	N0-1
TCGA-GM-A3XL	N0-1
TCGA-E9-A3HO	N0-1
TCGA-AR-A2LM	N0-1
TCGA-B6-A0I6	N0-1
TCGA-C8-A9FZ	N0-1
TCGA-JL-A3YW	N0-1
TCGA-C8-A12W	N0-1
TCGA-LL-A5YP	N0-1
TCGA-A2-A3XY	N0-1
TCGA-A2-A1G0	N0-1
TCGA-B6-A0I5	N0-1
TCGA-C8-A8HR	N2-3
TCGA-D8-A27L	N2-3
TCGA-BH-A0E2	N2-3
TCGA-AO-A0JG	N2-3
TCGA-A2-A4RW	N2-3
TCGA-OL-A6VQ	N0-1
TCGA-LL-A7SZ	N0-1
TCGA-AQ-A1H3	N2-3
TCGA-AC-A6IX	N2-3
TCGA-AR-A252	N0-1
TCGA-EW-A1PF	N0-1
TCGA-C8-A1HG	N0-1
TCGA-BH-A18F	N0-1
TCGA-E2-A159	N0-1
TCGA-E2-A1LG	N0-1
TCGA-GM-A2DL	N0-1
TCGA-C8-A12O	N0-1
TCGA-A2-A0T6	N0-1
TCGA-A7-A26G	N0-1
TCGA-BH-A18R	N0-1
TCGA-AR-A0TW	N0-1
TCGA-A2-A25C	N0-1
TCGA-3C-AALI	N0-1
TCGA-AO-A0JB	N0-1
TCGA-B6-A0WZ	N0-1
TCGA-B6-A0IG	N0-1
TCGA-A2-A04W	N0-1
TCGA-E2-A14Q	N0-1
TCGA-BH-A18L	N0-1
TCGA-AC-A3TM	N0-1
TCGA-AR-A1AR	N2-3
TCGA-E2-A1B0	N2-3
TCGA-AR-A254	N2-3
TCGA-A2-A1G6	N2-3
TCGA-4H-AAAK	N2-3
TCGA-BH-A28O	N2-3
TCGA-B6-A3ZX	N0-1
TCGA-LL-A5YO	N0-1
TCGA-LL-A6FR	N0-1
TCGA-A1-A0SN	N0-1
TCGA-AC-A23E	N0-1
TCGA-A7-A426	N2-3
TCGA-E2-A15J	N0-1
TCGA-E2-A1II	N0-1
TCGA-D8-A1JU	N0-1
TCGA-A7-A6VV	N0-1
TCGA-AQ-A54O	N0-1
TCGA-AO-A1KR	N0-1
TCGA-E9-A1NI	N0-1
TCGA-A8-A07O	N0-1
TCGA-AQ-A54N	N0-1
TCGA-D8-A143	N0-1
TCGA-A8-A09V	N0-1
TCGA-E9-A248	N0-1
TCGA-B6-A0RH	N0-1
TCGA-B6-A0IA	N0-1
TCGA-B6-A40C	N0-1
TCGA-A2-A0T7	N0-1
TCGA-AO-A12E	N0-1
TCGA-AN-A04C	N0-1
TCGA-AR-A1AH	N0-1
TCGA-BH-A5IZ	N0-1
TCGA-S3-AA15	N0-1
TCGA-BH-A0EI	N0-1
TCGA-E2-A153	N0-1
TCGA-AR-A251	N2-3
TCGA-BH-A0BA	N2-3
TCGA-OL-A5RX	N0-1
TCGA-EW-A424	N0-1
TCGA-AC-A7VB	N0-1
TCGA-E9-A1R2	N2-3
TCGA-BH-A0AV	N0-1
TCGA-D8-A13Y	N0-1
TCGA-A7-A4SD	N0-1
TCGA-C8-A134	N0-1
TCGA-E2-A14T	N0-1
TCGA-AR-A24X	N0-1
TCGA-AN-A0FX	N0-1
TCGA-A8-A08B	N0-1
TCGA-BH-A0HU	N0-1
TCGA-E9-A243	N0-1
TCGA-A2-A0CX	N0-1
TCGA-A2-A0ES	N0-1
TCGA-GM-A2DI	N0-1
TCGA-3C-AALK	N0-1
TCGA-E9-A1N6	N0-1
TCGA-BH-A0E1	N0-1
TCGA-AR-A24V	N0-1
TCGA-AR-A1AM	N0-1
TCGA-EW-A1PH	N0-1
TCGA-E2-A1L8	N0-1
TCGA-A8-A08R	N0-1
TCGA-A1-A0SI	N0-1
TCGA-C8-A130	N2-3
TCGA-LD-A7W5	N2-3
TCGA-A8-A08J	N2-3
TCGA-EW-A2FW	N0-1
TCGA-OL-A5RY	N0-1
TCGA-E2-A1BD	N0-1
TCGA-C8-A1HJ	N0-1
TCGA-D8-A1XW	N0-1
TCGA-A8-A08I	N0-1
TCGA-D8-A73X	N0-1
TCGA-GM-A2DD	N0-1
TCGA-C8-A8HQ	N0-1
TCGA-E2-A14V	N0-1
TCGA-C8-A1HK	N0-1
TCGA-BH-A18I	N0-1
TCGA-GM-A2DF	N0-1
TCGA-BH-A0B3	N0-1
TCGA-BH-A0E9	N0-1
TCGA-BH-AB28	N0-1
TCGA-BH-A1F2	N0-1
TCGA-A2-A04Y	N0-1
TCGA-AR-A0TT	N2-3
TCGA-AO-A0JE	N2-3
TCGA-A2-A0YH	N2-3
TCGA-A2-A0EW	N2-3
TCGA-D8-A27T	N2-3
TCGA-EW-A1PG	N0-1
TCGA-EW-A1IZ	N2-3
TCGA-A7-A2KD	N2-3
TCGA-AR-A24N	N0-1
TCGA-BH-A0BO	N0-1
TCGA-A7-A4SE	N0-1
TCGA-A8-A0AB	N0-1
TCGA-AR-A0TY	N0-1
TCGA-AR-A0U4	N0-1
TCGA-A7-A4SF	N0-1
TCGA-A1-A0SF	N0-1
TCGA-AN-A0XU	N0-1
TCGA-D8-A1JJ	N0-1
TCGA-A2-A0CR	N0-1
TCGA-PL-A8LV	N0-1
TCGA-A2-A0EO	N0-1
TCGA-GM-A2DO	N0-1
TCGA-B6-A0X0	N0-1
TCGA-E9-A244	N0-1
TCGA-A1-A0SK	N0-1
TCGA-AR-A5QP	N0-1
TCGA-AO-A03P	N0-1
TCGA-AR-A1AS	N0-1
TCGA-BH-A0BM	N0-1
TCGA-AO-A0JJ	N0-1
TCGA-D8-A1JB	N0-1
TCGA-BH-A8G0	N0-1
TCGA-LD-A7W6	N0-1
TCGA-E2-A10C	N0-1
TCGA-BH-A0HX	N0-1
TCGA-AN-A0XT	N2-3
TCGA-C8-A138	N2-3
TCGA-BH-A0DV	N2-3
TCGA-E2-A107	N2-3
TCGA-D8-A3Z5	N2-3
TCGA-AC-A3QQ	N0-1
TCGA-D8-A1JI	N0-1
TCGA-BH-A1ET	N0-1
TCGA-A7-A26F	N0-1
TCGA-AN-A0FS	N0-1
TCGA-AN-A0FY	N0-1
TCGA-C8-A12V	N0-1
TCGA-AN-A0AR	N0-1
TCGA-D8-A27W	N0-1
TCGA-BH-A0HB	N0-1
TCGA-C8-A12P	N0-1
TCGA-AR-A24W	N0-1
TCGA-A2-A3KC	N0-1
TCGA-BH-A0BS	N0-1
TCGA-E2-A14X	N2-3
TCGA-AN-A0XR	N2-3
TCGA-AQ-A7U7	N2-3
TCGA-AR-A2LH	N2-3
TCGA-A2-A0T1	N2-3
TCGA-B6-A408	N2-3
TCGA-D8-A1XK	N0-1
TCGA-EW-A1P0	N0-1
TCGA-WT-AB41	N0-1
TCGA-E2-A152	N0-1
TCGA-BH-A0B0	N0-1
TCGA-D8-A1XU	N0-1
TCGA-D8-A1JH	N0-1
TCGA-C8-A1HN	N0-1
TCGA-AN-A0AM	N0-1
TCGA-HN-A2NL	N0-1
TCGA-AN-A0G0	N0-1
TCGA-A1-A0SE	N0-1
TCGA-A7-A0DB	N0-1
TCGA-EW-A1OZ	N0-1
TCGA-A2-A0EP	N0-1
TCGA-BH-A0HQ	N0-1
TCGA-C8-A275	N0-1
TCGA-AO-A0JI	N0-1
TCGA-C8-A132	N0-1
TCGA-EW-A1PE	N0-1
TCGA-BH-A0AW	N0-1
TCGA-D8-A1XO	N0-1
TCGA-BH-A0HL	N0-1
TCGA-D8-A1XR	N0-1
TCGA-BH-A18Q	N0-1
TCGA-BH-A0BT	N0-1
TCGA-BH-A0BF	N0-1
TCGA-A7-A4SB	N0-1
TCGA-E9-A22E	N2-3
TCGA-A2-A0YT	N2-3
TCGA-E9-A1RC	N2-3
TCGA-D8-A3Z6	N2-3
TCGA-BH-A18J	N2-3
TCGA-AC-A7VC	N0-1
TCGA-LL-A442	N0-1
TCGA-EW-A1OV	N0-1
TCGA-E2-A1IJ	N0-1
TCGA-D8-A1XM	N0-1
TCGA-AR-A24Z	N0-1
TCGA-A8-A07C	N0-1
TCGA-GM-A2DM	N0-1
TCGA-A7-A0CJ	N0-1
TCGA-A7-A0CE	N0-1
TCGA-E2-A1LI	N0-1
TCGA-B6-A1KN	N0-1
TCGA-GM-A2DC	N0-1
TCGA-A8-A0A7	N0-1
TCGA-AO-A03R	N0-1
TCGA-A2-A3Y0	N0-1
TCGA-A8-A09N	N2-3
TCGA-OL-A5RZ	N0-1
TCGA-D8-A146	N0-1
TCGA-BH-A8FZ	N0-1
TCGA-AN-A0FV	N0-1
TCGA-E9-A1NA	N0-1
TCGA-E9-A1N9	N0-1
TCGA-AR-A250	N0-1
TCGA-GM-A2DK	N0-1
TCGA-C8-A12N	N0-1
TCGA-GM-A2DN	N0-1
TCGA-GM-A2DH	N0-1
TCGA-C8-A26X	N0-1
TCGA-E9-A1R0	N0-1
TCGA-AN-A04D	N0-1
TCGA-C8-A26W	N0-1
TCGA-E9-A228	N0-1
TCGA-BH-A0W3	N0-1
TCGA-E2-A15K	N0-1
TCGA-BH-A0DD	N0-1
TCGA-A8-A082	N0-1
TCGA-E2-A155	N0-1
TCGA-A8-A07L	N0-1
TCGA-A8-A09B	N0-1
TCGA-D8-A27I	N2-3
TCGA-A2-A0ET	N2-3
TCGA-EW-A1P8	N2-3
TCGA-AC-A62V	N0-1
TCGA-EW-A1OW	N0-1
TCGA-GI-A2C9	N0-1
TCGA-AC-A2QH	N0-1
TCGA-BH-A0BR	N0-1
TCGA-E2-A1LH	N0-1
TCGA-D8-A27M	N0-1
TCGA-A1-A0SD	N0-1
TCGA-C8-A26Z	N0-1
TCGA-C8-A1HE	N0-1
TCGA-AR-A2LQ	N0-1
TCGA-E9-A247	N0-1
TCGA-BH-A0RX	N0-1
TCGA-EW-A1P7	N0-1
TCGA-EW-A1J5	N0-1
TCGA-A2-A0T0	N0-1
TCGA-AR-A0U3	N0-1
TCGA-E2-A1LA	N0-1
TCGA-A8-A086	N0-1
TCGA-D8-A1JM	N0-1
TCGA-AO-A03N	N0-1
TCGA-A2-A4S3	N0-1
TCGA-EW-A1PA	N0-1
TCGA-AO-A0JD	N0-1
TCGA-BH-A0BZ	N0-1
TCGA-A2-A0YC	N0-1
TCGA-C8-A8HP	N2-3
TCGA-AN-A0XO	N2-3
TCGA-AO-A0JL	N2-3
TCGA-D8-A1JC	N2-3
TCGA-A8-A08F	N2-3
TCGA-AN-A0FJ	N2-3
TCGA-EW-A6SA	N0-1
TCGA-OK-A5Q2	N0-1
TCGA-OL-A66N	N2-3
TCGA-EW-A2FR	N2-3
TCGA-BH-A18P	N0-1
TCGA-E2-A1IN	N0-1
TCGA-A8-A06O	N0-1
TCGA-BH-A0HY	N0-1
TCGA-BH-A202	N0-1
TCGA-EW-A6SC	N0-1
TCGA-E9-A1NF	N0-1
TCGA-C8-A3M7	N0-1
TCGA-B6-A0RN	N0-1
TCGA-A2-A0CP	N0-1
TCGA-B6-A0RL	N0-1
TCGA-A2-A0D0	N0-1
TCGA-BH-A0DP	N0-1
TCGA-E2-A1IU	N0-1
TCGA-AR-A1AL	N0-1
TCGA-BH-A1FB	N0-1
TCGA-A2-A0CK	N2-3
TCGA-E9-A5FK	N2-3
TCGA-BH-A0BC	N2-3
TCGA-EW-A3E8	N0-1
TCGA-AR-A24S	N0-1
TCGA-E2-A156	N0-1
TCGA-E2-A15C	N0-1
TCGA-EW-A1J3	N0-1
TCGA-E2-A15P	N0-1
TCGA-AN-A0FN	N0-1
TCGA-E9-A1QZ	N0-1
TCGA-BH-A6R9	N0-1
TCGA-A8-A091	N0-1
TCGA-A8-A093	N0-1
TCGA-AN-A0XL	N0-1
TCGA-A2-A0YK	N0-1
TCGA-AO-A0J6	N0-1
TCGA-AO-A128	N0-1
TCGA-AO-A0J8	N0-1
TCGA-E2-A1IE	N0-1
TCGA-B6-A0WT	N0-1
TCGA-E9-A1NC	N0-1
TCGA-EW-A1PD	N0-1
TCGA-D8-A1XT	N0-1
TCGA-A1-A0SG	N0-1
TCGA-EW-A3U0	N0-1
TCGA-B6-A0X5	N0-1
TCGA-C8-A278	N2-3
TCGA-BH-A0C1	N2-3
TCGA-A2-A1FX	N2-3
TCGA-AO-A0J9	N2-3
TCGA-OL-A5DA	N0-1
TCGA-LL-A740	N0-1
TCGA-LL-A440	N0-1
TCGA-LL-A8F5	N0-1
TCGA-A7-A13H	N0-1
TCGA-Z7-A8R5	N0-1
TCGA-AQ-A04H	N2-3
TCGA-D8-A1Y3	N2-3
TCGA-AR-A255	N0-1
TCGA-BH-A0DX	N0-1
TCGA-EW-A6SB	N0-1
TCGA-E2-A14R	N0-1
TCGA-A7-A3J0	N0-1
TCGA-AR-A5QM	N0-1
TCGA-D8-A1JG	N0-1
TCGA-AR-A1AT	N0-1
TCGA-BH-A0DE	N0-1
TCGA-E9-A1NG	N0-1
TCGA-AN-A0FL	N0-1
TCGA-AN-A0AT	N0-1
TCGA-A7-A5ZV	N0-1
TCGA-AN-A049	N0-1
TCGA-B6-A2IU	N0-1
TCGA-D8-A27V	N0-1
TCGA-A2-A0CQ	N0-1
TCGA-BH-A0HW	N0-1
TCGA-BH-A0AY	N0-1
TCGA-A7-A0DA	N0-1
TCGA-A2-A04T	N0-1
TCGA-A2-A0T4	N0-1
TCGA-GM-A2DB	N0-1
TCGA-A2-A0YI	N0-1
TCGA-A7-A3IZ	N0-1
TCGA-C8-A12X	N0-1
TCGA-A2-A0SY	N0-1
TCGA-BH-A1F5	N0-1
TCGA-BH-A0GZ	N0-1
TCGA-BH-A0C0	N0-1
TCGA-A2-A0ST	N0-1
TCGA-D8-A1JE	N0-1
TCGA-D8-A140	N0-1
TCGA-D8-A1XB	N0-1
TCGA-3C-AALJ	N0-1
TCGA-A2-A0EY	N0-1
TCGA-B6-A0X4	N0-1
TCGA-E9-A1RG	N2-3
TCGA-AR-A2LK	N2-3
TCGA-A2-A4S2	N2-3
TCGA-A2-A3XS	N2-3
TCGA-D8-A1X8	N2-3
TCGA-A2-A1FW	N2-3
TCGA-A8-A09X	N2-3
TCGA-LL-A441	N0-1
TCGA-A7-A4SC	N0-1
TCGA-A7-A13E	N0-1
TCGA-AC-A23C	N0-1
TCGA-AC-A2FE	N2-3
TCGA-BH-A18H	N0-1
TCGA-B6-A1KI	N0-1
TCGA-E9-A1R5	N0-1
TCGA-BH-A5J0	N0-1
TCGA-E2-A1BC	N0-1
TCGA-E9-A5UP	N0-1
TCGA-E9-A1RH	N0-1
TCGA-E9-A1R6	N0-1
TCGA-C8-A274	N0-1
TCGA-AC-A4ZE	N0-1
TCGA-A7-A0DC	N0-1
TCGA-AO-A12B	N0-1
TCGA-E9-A2JT	N0-1
TCGA-GM-A3NW	N0-1
TCGA-A2-A1FZ	N0-1
TCGA-A2-A0YD	N0-1
TCGA-AN-A0FT	N0-1
TCGA-A2-A0CY	N0-1
TCGA-B6-A0IK	N0-1
TCGA-GM-A5PV	N0-1
TCGA-E2-A1AZ	N0-1
TCGA-S3-AA0Z	N0-1
TCGA-BH-A0DI	N0-1
TCGA-BH-A0DH	N0-1
TCGA-A2-A0ER	N0-1
TCGA-E9-A54Y	N2-3
TCGA-AN-A0XS	N2-3
TCGA-A8-A06Q	N2-3
TCGA-A8-A06P	N2-3
TCGA-A2-A0YG	N2-3
TCGA-5L-AAT1	N0-1
TCGA-A2-A0SV	N2-3
TCGA-UU-A93S	N2-3
TCGA-A7-A3J1	N0-1
TCGA-EW-A1OY	N0-1
TCGA-GI-A2C8	N0-1
TCGA-OL-A5RU	N0-1
TCGA-AR-A1AX	N0-1
TCGA-BH-A201	N0-1
TCGA-E2-A14Z	N0-1
TCGA-E2-A15F	N0-1
TCGA-D8-A27P	N0-1
TCGA-D8-A1XA	N0-1
TCGA-S3-A6ZF	N0-1
TCGA-E9-A1R7	N0-1
TCGA-PE-A5DD	N0-1
TCGA-BH-A0DL	N0-1
TCGA-BH-A0B8	N0-1
TCGA-E2-A109	N0-1
TCGA-A2-A0EQ	N0-1
TCGA-AO-A0JC	N0-1
TCGA-AR-A0TX	N0-1
TCGA-C8-A135	N0-1
TCGA-E2-A10E	N0-1
TCGA-E2-A15R	N0-1
TCGA-EW-A1P6	N0-1
TCGA-S3-AA17	N0-1
TCGA-E2-A108	N2-3
TCGA-A8-A0A6	N2-3
TCGA-A8-A08T	N0-1
TCGA-B6-A0IB	N2-3
TCGA-LL-A5YL	N0-1
TCGA-AR-A1AY	N0-1
TCGA-E2-A14S	N0-1
TCGA-A8-A08C	N0-1
TCGA-E2-A15L	N0-1
TCGA-S3-AA10	N0-1
TCGA-AR-A2LN	N0-1
TCGA-AR-A1AW	N0-1
TCGA-E2-A15T	N0-1
TCGA-A7-A26I	N0-1
TCGA-AR-A24H	N0-1
TCGA-E9-A5FL	N0-1
TCGA-A8-A097	N0-1
TCGA-C8-A133	N0-1
TCGA-A8-A07G	N0-1
TCGA-A8-A07F	N0-1
TCGA-GM-A5PX	N0-1
TCGA-BH-A0B4	N2-3
TCGA-BH-A0H7	N2-3
TCGA-BH-A0HP	N2-3
TCGA-AC-A2FB	N0-1
TCGA-AC-A3W5	N0-1
TCGA-AC-A2FO	N0-1
TCGA-D8-A1Y0	N2-3
TCGA-A7-A0CD	N0-1
TCGA-E9-A1R4	N0-1
TCGA-D8-A27E	N0-1
TCGA-AR-A0TV	N0-1
TCGA-AN-A03Y	N0-1
TCGA-A2-A4S1	N0-1
TCGA-A8-A08H	N0-1
TCGA-A8-A0A2	N0-1
TCGA-A8-A06Y	N0-1
TCGA-E2-A15M	N0-1
TCGA-A8-A076	N0-1
TCGA-A8-A06N	N0-1
TCGA-A2-A04N	N0-1
TCGA-B6-A0IO	N0-1
TCGA-A2-A25F	N0-1
TCGA-A2-A0SU	N0-1
TCGA-BH-A0B1	N0-1
TCGA-D8-A1X9	N0-1
TCGA-BH-A1FJ	N0-1
TCGA-A8-A07U	N2-3
TCGA-A2-A0T2	N2-3
TCGA-AC-A3YJ	N0-1
TCGA-W8-A86G	N0-1
TCGA-EW-A1PC	N0-1
TCGA-OL-A5S0	N0-1
TCGA-AC-A3W7	N0-1
TCGA-A2-A4RX	N0-1
TCGA-S3-AA11	N0-1
TCGA-E9-A1RD	N0-1
TCGA-A8-A083	N0-1
TCGA-OL-A97C	N0-1
TCGA-BH-A0HN	N0-1
TCGA-C8-A12L	N0-1
TCGA-A2-A0YM	N0-1
TCGA-A2-A0YF	N0-1
TCGA-BH-A0GY	N0-1
TCGA-A1-A0SO	N0-1
TCGA-B6-A1KC	N0-1
TCGA-E2-A10B	N0-1
TCGA-A2-A0CW	N0-1
TCGA-B6-A0WV	N0-1
TCGA-BH-A1EX	N0-1
TCGA-AO-A0J3	N0-1
TCGA-AN-A0FW	N2-3
TCGA-AN-A0XV	N2-3
TCGA-GM-A4E0	N2-3
TCGA-LL-A73Y	N0-1
TCGA-E2-A154	N0-1
TCGA-BH-A1FD	N0-1
TCGA-C8-A3M8	N0-1
TCGA-D8-A4Z1	N0-1
TCGA-A7-A6VX	N0-1
TCGA-AN-A046	N0-1
TCGA-BH-A0EE	N0-1
TCGA-B6-A0RQ	N0-1
TCGA-BH-A1EO	N0-1
TCGA-A8-A09K	N0-1
TCGA-AR-A0TR	N0-1
TCGA-B6-A1KF	N0-1
TCGA-AR-A1AV	N0-1
TCGA-A8-A07P	N0-1
TCGA-AR-A5QQ	N0-1
TCGA-AO-A0JF	N0-1
TCGA-E9-A1RF	N2-3
TCGA-AN-A0XN	N2-3
TCGA-AR-A5QN	N2-3
TCGA-XX-A89A	N0-1
TCGA-AC-A3OD	N0-1
TCGA-EW-A1P1	N2-3
TCGA-AR-A2LE	N0-1
TCGA-D8-A1XQ	N0-1
TCGA-A8-A07B	N0-1
TCGA-GM-A2D9	N0-1
TCGA-BH-A0EB	N0-1
TCGA-BH-A0E6	N0-1
TCGA-BH-A0H0	N0-1
TCGA-AO-A03O	N0-1
TCGA-BH-A0H9	N0-1
TCGA-AO-A12H	N0-1
TCGA-AO-A1KS	N0-1
TCGA-E9-A24A	N0-1
TCGA-A8-A06R	N0-1
TCGA-E2-A56Z	N0-1
TCGA-BH-A1FL	N0-1
TCGA-AN-A0XP	N2-3
TCGA-A8-A07I	N2-3
TCGA-A8-A079	N2-3
TCGA-E2-A576	N0-1
TCGA-LL-A9Q3	N2-3
TCGA-AR-A1AK	N0-1
TCGA-A1-A0SB	N0-1
TCGA-D8-A1JT	N0-1
TCGA-BH-A18T	N0-1
TCGA-AR-A2LL	N0-1
TCGA-A2-A259	N0-1
TCGA-EW-A1J6	N0-1
TCGA-C8-A12M	N0-1
TCGA-A2-A0EN	N0-1
TCGA-LL-A7T0	N0-1
TCGA-E9-A1N3	N2-3
TCGA-AN-A0AS	N2-3
TCGA-A8-A08P	N2-3
TCGA-A8-A09W	N2-3
TCGA-E9-A1R3	N2-3
TCGA-OL-A5D7	N0-1
TCGA-EW-A1PB	N0-1
TCGA-AQ-A0Y5	N2-3
TCGA-A7-A425	N2-3
TCGA-A7-A3IY	N0-1
TCGA-BH-A0BW	N0-1
TCGA-E9-A22B	N0-1
TCGA-AN-A0FD	N0-1
TCGA-A2-A0CT	N0-1
TCGA-E9-A295	N0-1
TCGA-A8-A08S	N0-1
TCGA-S3-A6ZG	N0-1
TCGA-AO-A0J7	N0-1
TCGA-E9-A1NH	N0-1
TCGA-A2-A1G4	N0-1
TCGA-B6-A0RO	N0-1
TCGA-E2-A1IK	N0-1
TCGA-BH-A0DS	N2-3
TCGA-E2-A1LE	N2-3
TCGA-OL-A66L	N0-1
TCGA-OL-A5D6	N0-1
TCGA-D8-A1Y2	N0-1
TCGA-AC-A8OS	N0-1
TCGA-A7-A26E	N0-1
TCGA-D8-A1JL	N0-1
TCGA-D8-A27H	N0-1
TCGA-AO-A125	N0-1
TCGA-E9-A2JS	N0-1
TCGA-A7-A26H	N0-1
TCGA-BH-A0EA	N0-1
TCGA-GM-A3NY	N0-1
TCGA-E2-A572	N2-3
TCGA-BH-A18U	N2-3
TCGA-PE-A5DC	N2-3
TCGA-AC-A62X	N0-1
TCGA-OL-A66K	N0-1
TCGA-AC-A8OP	N0-1
TCGA-AC-A8OQ	N0-1
TCGA-BH-A0BG	N0-1
TCGA-D8-A1JP	N0-1
TCGA-LD-A9QF	N0-1
TCGA-A8-A0A4	N0-1
TCGA-A8-A096	N0-1
TCGA-A8-A07S	N0-1
TCGA-B6-A0I1	N0-1
TCGA-A2-A0EM	N0-1
TCGA-A2-A0CU	N0-1
TCGA-AR-A0U0	N0-1
TCGA-A8-A09E	N0-1
TCGA-BH-A1FR	N0-1
TCGA-A2-A0CS	N2-3
TCGA-UL-AAZ6	N0-1
TCGA-AC-A6IW	N0-1
TCGA-LQ-A4E4	N0-1
TCGA-E2-A1LL	N2-3
TCGA-E2-A1IF	N0-1
TCGA-E2-A14U	N0-1
TCGA-A8-A090	N0-1
TCGA-E9-A22A	N0-1
TCGA-C8-A1HM	N0-1
TCGA-AN-A03X	N0-1
TCGA-D8-A142	N0-1
TCGA-B6-A0IP	N0-1
TCGA-A2-A1FV	N0-1
TCGA-E9-A1RE	N2-3
TCGA-E2-A1B4	N2-3
TCGA-AC-A5XS	N0-1
TCGA-D8-A1XY	N0-1
TCGA-AC-A5XU	N0-1
TCGA-OL-A66H	N0-1
TCGA-AC-A3YI	N2-3
TCGA-D8-A27G	N0-1
TCGA-A8-A094	N0-1
TCGA-B6-A0IM	N0-1
TCGA-AO-A12G	N0-1
TCGA-BH-A42T	N0-1
TCGA-E9-A1ND	N0-1
TCGA-A8-A06T	N0-1
TCGA-V7-A7HQ	N2-3
TCGA-A8-A09M	N2-3
TCGA-OL-A66P	N0-1
TCGA-EW-A423	N0-1
TCGA-AC-A3TN	N0-1
TCGA-AC-A8OR	N0-1
TCGA-BH-A0BP	N0-1
TCGA-AN-A0AK	N0-1
TCGA-E2-A15G	N0-1
TCGA-B6-A40B	N0-1
TCGA-A2-A0D1	N0-1
TCGA-E2-A14O	N0-1
TCGA-AC-A23G	N0-1
TCGA-AC-A2QI	N0-1
TCGA-D8-A1XJ	N0-1
TCGA-AC-A5EH	N0-1
TCGA-BH-A209	N0-1
TCGA-D8-A1JS	N0-1
TCGA-A2-A4S0	N0-1
TCGA-A8-A06X	N0-1
TCGA-BH-A0HF	N0-1
TCGA-A1-A0SM	N0-1
TCGA-AO-A1KP	N0-1
TCGA-E2-A2P6	N0-1
TCGA-BH-A0W5	N0-1
TCGA-EW-A1P5	N0-1
TCGA-D8-A1J8	N0-1
TCGA-WT-AB44	N0-1
TCGA-LL-A6FQ	N2-3
TCGA-BH-A0DO	N0-1
TCGA-E2-A14W	N0-1
TCGA-BH-A0HI	N0-1
TCGA-A7-A0CG	N0-1
TCGA-AO-A1KT	N0-1
TCGA-E2-A1IL	N0-1
TCGA-BH-A0BV	N0-1
TCGA-BH-A1FC	N0-1
TCGA-BH-A203	N0-1
TCGA-C8-A12Q	N2-3
TCGA-E2-A2P5	N2-3
TCGA-E9-A3Q9	N2-3
TCGA-AC-A2BK	N2-3
TCGA-BH-A18S	N0-1
TCGA-BH-A1EY	N0-1
TCGA-A7-A3RF	N0-1
TCGA-AN-A0AJ	N0-1
TCGA-A2-A0EU	N0-1
TCGA-E2-A105	N0-1
TCGA-A7-A0CH	N0-1
TCGA-BH-A0E7	N0-1
TCGA-D8-A1JF	N2-3
TCGA-E2-A14P	N2-3
TCGA-AC-A3EH	N2-3
TCGA-LD-A74U	N2-3
TCGA-A8-A09G	N2-3
TCGA-A7-A13G	N0-1
TCGA-AC-A62Y	N0-1
TCGA-AC-A2FG	N0-1
TCGA-D8-A73W	N0-1
TCGA-AC-A3QP	N0-1
TCGA-AR-A1AP	N0-1
TCGA-E2-A1IH	N0-1
TCGA-A8-A081	N0-1
TCGA-BH-A42U	N0-1
TCGA-A8-A0A9	N0-1
TCGA-A2-A0EV	N0-1
TCGA-C8-A12K	N0-1
TCGA-D8-A145	N0-1
TCGA-A8-A06U	N0-1
TCGA-BH-A204	N0-1
TCGA-BH-A1F0	N0-1
TCGA-A8-A07R	N2-3
TCGA-OL-A66J	N0-1
TCGA-EW-A1IW	N0-1
TCGA-D8-A1Y1	N0-1
TCGA-D8-A1X6	N2-3
TCGA-D8-A1JN	N2-3
TCGA-BH-A18G	N0-1
TCGA-BH-A0HK	N0-1
TCGA-A8-A084	N0-1
TCGA-B6-A0IH	N0-1
TCGA-D8-A1XZ	N2-3
TCGA-D8-A1X5	N2-3
TCGA-BH-A0WA	N0-1
TCGA-A8-A09R	N0-1
TCGA-C8-A131	N2-3
TCGA-A2-A0SW	N2-3
TCGA-S3-AA12	N0-1
TCGA-AR-A1AJ	N0-1
TCGA-BH-A1EU	N0-1
TCGA-A8-A0AD	N0-1
TCGA-A8-A09Z	N0-1
TCGA-A8-A09Q	N2-3
TCGA-A8-A0A1	N0-1
TCGA-A7-A56D	N0-1
TCGA-D8-A1XV	N0-1
TCGA-A8-A09I	N0-1
TCGA-A8-A06Z	N0-1
TCGA-AC-A2B8	N0-1
TCGA-AO-A1KQ	N0-1
TCGA-E2-A1LK	N2-3
TCGA-LL-A50Y	N0-1
TCGA-AQ-A1H2	N2-3
TCGA-A8-A07Z	N0-1
TCGA-A2-A0CO	N0-1
TCGA-E9-A54X	N0-1
TCGA-A2-A1G1	N0-1
TCGA-D8-A1XC	N0-1
TCGA-D8-A1XG	N0-1
TCGA-BH-A8FY	N0-1
TCGA-AC-A2FM	N0-1
TCGA-AC-A3HN	N0-1
TCGA-D8-A73U	N0-1
TCGA-AN-A0FK	N0-1
TCGA-BH-A18N	N0-1
TCGA-AC-A5EI	N0-1
TCGA-A8-A08A	N0-1
TCGA-A8-A08L	N2-3
TCGA-D8-A1JK	N0-1
TCGA-C8-A26Y	N0-1
TCGA-BH-A1F8	N2-3
TCGA-A2-A25D	N2-3
TCGA-AC-A3W6	N0-1
TCGA-E2-A9RU	N2-3
