# Supplementary material for: Leveraging senescence-oxidative stress co-relation to predict prognosis and drug sensitivity in breast invasive carcinoma
Source: Front Endocrinol (Lausanne). 2023 Aug 4;14:1179050. doi: 10.3389/fendo.2023.1179050 (PMC10437062; doi:10.3389/fendo.2023.1179050)
Supplement: Supplementary file 3 [file DataSheet_3.zip › 8.Nomo/35.Forest/multiCox.txt]

id	HR	HR.95L	HR.95H	pvalue
Age	1.03441402279229	1.00453148659619	1.06518549674837	0.0236812886500324
Stage	0.842026222494056	0.240523064673874	2.94777617410187	0.787961258814826
T	1.87657359239847	0.79369075880101	4.43690241903169	0.151663566044813
N	1.84699782402348	0.864945753513365	3.94406348385495	0.112936921212862
riskScore	1.46894173694881	1.21586286102069	1.77469836091445	6.72216331140893e-05
