# Supplementary material for: Leveraging senescence-oxidative stress co-relation to predict prognosis and drug sensitivity in breast invasive carcinoma
Source: Front Endocrinol (Lausanne). 2023 Aug 4;14:1179050. doi: 10.3389/fendo.2023.1179050 (PMC10437062; doi:10.3389/fendo.2023.1179050)
Supplement: Supplementary file 3 [file DataSheet_3.zip › 8.Nomo/35.Forest/risk.TCGAtest.txt]

id	futime	fustat	ALOX15B	ERRFI1	ETS1	G6PD	MAP2K6	NDRG1	ZMAT3	riskScore	risk
TCGA-E9-A1NH	1.57808219178082	0	3.2729125	3.8763957	4.8848973	4.4299046	1.569904	4.130147	3.1058376	1.07813621246551	high
TCGA-BH-A1EY	1.47397260273973	1	0.9848449	3.9495497	4.4548753	4.6792069	0.9236501	4.8013778	2.7502905	2.12627536975562	high
TCGA-AO-A1KS	0.958904109589041	0	3.5800533	4.3745221	4.3362677	3.961457	2.2236484	5.2991966	2.8810643	0.777190298103023	low
TCGA-BH-A0H3	5.28219178082192	0	2.9097485	5.1958027	5.0862731	3.5340122	2.392343	5.0934956	3.2660048	0.496123090959983	low
TCGA-AO-A0J9	4.41917808219178	0	1.2373887	2.6397547	3.6727269	3.4053696	1.0795447	3.9192352	1.4260086	0.599775104102557	low
TCGA-E9-A2JS	2.47671232876712	1	1.5359441	3.2392172	3.2270201	5.6143862	0.7704523	5.0176102	2.197252	4.13206074194069	high
TCGA-B6-A1KI	6.12602739726027	0	0.2818239	2.8439968	5.0947908	3.9440626	2.7140599	4.8348956	2.373187	0.722931896327107	low
TCGA-AR-A252	7.77534246575342	0	0.9266266	4.0026875	5.612698	3.9464372	1.921295	4.8000429	3.2399857	1.04813980857599	high
TCGA-A8-A07E	1.66575342465753	0	0.1614012	3.9284349	5.4120693	3.8919024	2.0533609	5.565621	2.9862332	1.17864792267881	high
TCGA-E9-A22E	3.47671232876712	0	2.5418582	3.5201472	4.781812	3.7256162	1.0840387	5.4422759	3.2663293	2.18398690120105	high
TCGA-A1-A0SK	2.64931506849315	1	0.2631579	5.7486129	3.5575355	3.6607588	2.1630409	7.3488706	2.1975738	0.869594496760834	low
TCGA-A2-A0T7	1.72876712328767	0	2.454351	4.884679	4.710999	4.171722	1.944995	5.791675	2.773691	0.797480199105339	low
TCGA-GM-A3NY	3.18356164383562	0	2.6423282	3.2952092	3.3252278	3.5146818	1.5880247	2.7286511	1.4479631	0.283306842604308	low
TCGA-AR-A24L	7.85205479452055	1	1.9801971	3.6216994	4.9116516	4.3620371	1.582581	4.8660177	3.202049	1.84030120747279	high
TCGA-EW-A1IY	0.706849315068493	0	2.2995581	4.3160125	5.3142431	3.237554	1.8828669	3.9309381	3.0289856	0.432693867518288	low
TCGA-AR-A1AM	8.19452054794521	0	4.2286347	3.6047068	4.2212459	4.144655	2.173174	5.0244052	2.4686559	0.676313321144916	low
TCGA-AR-A24S	8.15342465753425	0	3.0180721	3.6730428	4.6914055	4.146884	1.902006	5.9141183	2.52721	0.955623304126515	high
TCGA-D8-A1X7	1.39452054794521	0	0.9466352	3.8470469	4.2913176	4.6330632	1.7758841	5.6298568	3.2215732	3.33520040034091	high
TCGA-A7-A0DB	2.75890410958904	0	3.836879	2.9986694	3.5190804	2.571259	2.2762988	4.3209499	3.1724695	1.0536874471714	high
TCGA-BH-A18V	4.26301369863014	1	1.114373	4.2072596	4.8870121	4.2590926	1.1528865	6.824423	2.4448525	1.55644215480301	high
TCGA-AR-A1AU	7.85753424657534	0	1.6447244	5.4251377	4.4702746	4.69396	2.249475	6.9140397	2.4104094	0.843276842134778	low
TCGA-GM-A3XG	3.64383561643836	0	5.1743981	4.9889781	3.3716875	4.4096897	2.9691215	4.9389413	2.829026	0.574274817268121	low
TCGA-D8-A1XG	1.22739726027397	0	1.1335753	3.4431495	3.5771702	3.728824	0.8664836	5.7546998	2.8047541	3.56070356150286	high
TCGA-D8-A27N	1.42191780821918	0	5.4928594	3.3769459	4.1493727	4.8829958	0.569585	5.8983155	2.1935555	1.48711881711429	high
TCGA-BH-A0BP	6.29041095890411	1	0.9166987	3.9670733	4.4506919	4.5065651	1.2675266	5.0213148	2.4367835	1.37470633739814	high
TCGA-LD-A7W6	1.10684931506849	0	1.8660172	5.5720473	4.4537536	4.0131672	1.8442381	5.422347	1.8889568	0.283721027054321	low
TCGA-AC-A2B8	1.85479452054795	0	4.6174577	3.9712784	4.8180066	4.3378296	1.8498182	5.0052859	3.0181756	0.881859824842086	low
TCGA-AR-A1AW	7.21095890410959	0	4.7324954	2.9257346	5.3936628	3.5320483	1.7942422	5.4548766	2.3225901	0.429946366979998	low
TCGA-C8-A274	1.39178082191781	0	0.79610761	3.38080447	3.134273	3.96167328	2.01959176	3.36677477	2.14745479	0.922828311433971	low
TCGA-A2-A0D4	2.1013698630137	0	1.8249261	4.6080033	3.8136364	4.6827524	0.3317125	7.5618949	1.7019193	1.83988518437848	high
TCGA-AR-A2LL	5.51232876712329	0	2.6382824	3.062975	3.2596846	4.1067564	2.6574303	4.6124135	2.2942807	0.995454352988591	high
TCGA-BH-A0E1	1.30684931506849	0	1.0525104	4.396255	4.4649244	3.9139419	1.1359525	4.1203389	1.9422045	0.465352517524476	low
TCGA-AC-A8OP	1.68219178082192	0	0.6492549	3.2522912	4.3441001	3.5939629	1.8288041	6.0187293	2.1085513	1.05898014713542	high
TCGA-E9-A1N5	3.06849315068493	0	4.860471	4.1197203	4.6393362	4.95884	2.3670376	4.7482753	2.2770637	0.414115922737553	low
TCGA-E2-A10E	2.36986301369863	0	1.1075799	3.4420473	4.0301738	3.9733125	2.0019108	4.2349034	2.3107946	0.866539857275574	low
TCGA-BH-A6R8	0.802739726027397	0	6.6710401	3.3295122	2.8592937	5.9322133	1.7726039	4.8462682	1.503824	0.822966086377749	low
TCGA-A8-A06Y	2.16712328767123	0	1.6972157	3.8227091	3.481827	3.7690916	2.1950691	4.1255133	2.9078983	1.29998726745633	high
TCGA-A2-A0EP	9.87123287671233	0	2.3519702	3.7080556	5.3107647	4.1140091	1.6423574	5.5608356	2.1369728	0.540132398222283	low
TCGA-E9-A1N9	3.01643835616438	0	0.8428257	4.0439785	4.6298074	4.867242	2.4426713	6.2663037	2.4687842	1.31765057236126	high
TCGA-A7-A3J1	0.93972602739726	0	4.7634371	4.1406062	4.7698136	4.2546873	1.8953216	5.4234195	2.5682706	0.569537136679056	low
TCGA-E2-A15D	1.44109589041096	0	2.6645139	3.9535054	4.2697205	4.0964205	2.0169754	4.3111663	2.7683609	0.844490180533797	low
TCGA-E9-A1R3	0.213698630136986	0	2.8136653	3.8836909	4.2948818	4.3554692	1.2577041	4.5569604	4.1005204	4.78146187495739	high
TCGA-AN-A0FN	0.597260273972603	0	1.4709237	3.3779634	5.6466891	3.7257858	1.3953748	5.1678715	2.9655333	1.14234937247597	high
TCGA-BH-A204	6.94246575342466	1	1.0003103	4.0486563	4.3621577	3.3681521	1.3074841	6.6860074	2.6738069	1.70320718009105	high
TCGA-BH-A0BC	2.66849315068493	0	0.7426221	3.8539577	4.9456406	4.4772873	1.3502797	5.2418774	2.5359771	1.32486697553683	high
TCGA-A2-A0EU	2.85753424657534	0	5.0400097	4.2875782	4.0798175	4.5775536	0.3160505	5.8449344	2.4278827	1.41040926145914	high
TCGA-C8-A3M7	2.83287671232877	1	4.9656278	3.2955006	5.2334991	3.1528649	1.9092646	5.6320413	2.2952201	0.327434155618007	low
TCGA-BH-A8G0	1.81369863013699	0	2.8361617	5.0778217	4.9097609	4.21243	1.9621034	5.3815028	2.7676755	0.577628620255167	low
TCGA-E9-A3QA	2.51506849315069	0	1.5084994	4.0844151	4.8251324	4.6107051	0.9714736	6.6515049	1.5913797	0.810772227119272	low
TCGA-BH-A0HF	1.99178082191781	0	1.790151	3.460996	4.6325944	5.1667739	1.4111765	5.8061602	2.4834052	2.11944388728972	high
TCGA-D8-A1Y1	0.827397260273973	1	2.7573714	3.4689684	3.788097	4.3789049	0.8417215	6.3279018	2.4791419	2.77949411869874	high
TCGA-E2-A15A	1.94520547945205	0	1.3030433	3.830758	4.4507109	5.2006927	0.7269532	4.8204493	2.474361	2.15330670449654	high
TCGA-S3-AA12	1.57260273972603	0	0.88874837	3.50892225	2.49821091	4.39440845	1.69806029	6.37370185	1.48442129	1.7930264567303	high
TCGA-A2-A0T4	1.70958904109589	0	1.707606	3.1121176	4.6255672	3.7586988	1.8995526	5.0706466	2.5037581	0.994825354822577	high
TCGA-A7-A13E	1.68219178082192	1	0.08223492	4.31801156	4.0940692	1.76964187	1.94572763	5.30022196	3.61918383	1.45371949384347	high
TCGA-A2-A0EO	6.69041095890411	0	1.0880563	4.4404254	4.588005	4.262851	1.2533367	4.9560492	2.3298328	0.856793491966375	low
TCGA-D8-A1JI	1.58082191780822	0	4.28415779	4.76586508	3.8397342	3.97929511	1.53852751	4.41958943	1.14529249	0.145072189674695	low
TCGA-BH-A0BL	6.24109589041096	0	1.9188493	5.064143	5.2127416	4.0886526	1.8095994	6.4115429	2.5255157	0.61288805757666	low
TCGA-AQ-A7U7	1.6	1	1.5276528	3.6999382	5.3359735	3.9128403	1.6039691	5.1527124	2.9007683	1.06827252402045	high
TCGA-E9-A1N6	1.85753424657534	1	1.6239938	3.9779337	4.2117926	5.6419646	1.186858	5.7109164	2.291587	2.27878437280479	high
TCGA-AO-A0JB	4.22465753424658	0	3.242512635	2.425707786	2.261631438	3.441883	0.69442787	3.12989297	0.381223673	0.310352749388263	low
TCGA-BH-A6R9	0.438356164383562	0	0.9256584	4.8988568	5.3603282	3.7712049	0.6390976	5.4205289	3.19784	1.44058288996918	high
TCGA-E9-A295	1.02739726027397	0	1.2106809	3.2565244	4.2862328	4.376075	1.5369267	5.6551344	1.8649137	1.07986093292399	high
TCGA-A8-A07S	0.665753424657534	0	0.5558396	4.5919987	3.8972091	4.1012091	1.6829137	4.1811208	1.5612522	0.366785155382318	low
TCGA-D8-A1XB	1.51232876712329	0	1.7296855	3.6133419	4.3467265	4.2293694	2.1001652	5.680161	3.0490339	2.05296457167039	high
TCGA-A2-A4S0	1.93424657534247	0	0.3182082	3.7647523	3.6340332	4.6427237	0.7669765	3.9460257	2.2751554	1.90140960161962	high
TCGA-D8-A1XL	1.66027397260274	0	2.83434792	4.50122675	3.42587338	4.73930212	1.40886393	6.59414503	1.88556352	1.2238981590025	high
TCGA-S3-AA15	1.43835616438356	0	0.55808315	4.21247587	4.77987775	3.44581561	1.44420728	4.52142225	1.53412661	0.260490751757687	low
TCGA-AC-A2QI	1.61095890410959	0	2.9931425	3.8073558	4.8419462	4.2865887	1.1782542	4.2012102	3.4173728	1.77794234676723	high
TCGA-D8-A1XF	1.26849315068493	0	0.2827341	2.7679968	3.5814961	3.5089049	1.2152352	6.2905537	2.3669481	3.161738229401	high
TCGA-C8-A26Y	0.00273972602739726	0	5.034348	3.5654961	3.2311296	6.5765825	0.9098396	7.0871178	2.5344003	7.13402109176453	high
TCGA-LL-A5YP	1.23287671232877	0	1.0301546	6.5476272	5.0717335	4.6137252	1.4480703	5.4255638	2.3301785	0.381331130746431	low
TCGA-BH-A1EX	4.13150684931507	1	3.3204826	4.0687197	4.1079515	4.8484829	1.4612559	4.0663336	2.7473762	1.19208292556878	high
TCGA-A8-A075	1.41917808219178	0	3.185298	2.8923148	3.6884276	4.1316225	1.6146523	5.9941226	1.8717804	1.16695432832445	high
TCGA-AO-A12B	8.18904109589041	0	1.4547396	4.67326713	3.27336687	3.65864289	0.26162565	5.78606841	1.25043113	0.671674350316678	low
TCGA-A7-A4SD	1.20821917808219	0	0.9593348	5.9183232	4.3161439	4.8408903	1.3645543	6.5481222	1.8213071	0.631474677394222	low
TCGA-AO-A0JM	5.98356164383562	0	0.4449961	3.824778	4.272434	4.2407798	1.4726217	4.0042339	2.0812002	0.76054619961588	low
TCGA-D8-A1XC	1.03287671232877	1	0	3.3124142	2.73311413	3.71642248	0.89490094	6.35716933	2.04519302	3.5585028576639	high
TCGA-E2-A15F	1.8027397260274	0	0.8828026	4.7541355	3.901522	4.4474032	2.0263868	5.6592302	2.1607915	0.869619201074542	low
TCGA-OK-A5Q2	0.175342465753425	0	5.020765	3.9342368	4.7165924	4.6292031	1.4880044	5.2129203	2.2603381	0.573949785702575	low
TCGA-A2-A4S2	1.76164383561644	0	0.8835206	4.9228898	4.1556666	4.7971209	1.8174315	4.2646623	1.9301369	0.499332080693828	low
TCGA-A8-A08S	2.75068493150685	0	1.1913443	2.9599232	3.7258881	4.3348413	0.6874825	6.0386387	2.1700033	3.12916043749315	high
TCGA-D8-A1XQ	1.36712328767123	0	1.7988959	5.701189	5.0508128	4.0331691	1.1384171	8.2394808	2.5069415	1.06349359271825	high
TCGA-E2-A10B	3.12602739726027	0	1.8076386	3.7907515	4.0290573	3.7867116	1.9179108	4.9997701	2.4211055	0.897361262329225	low
TCGA-A2-A04N	11.9287671232877	0	2.7274775	3.475568	3.9446549	4.4749615	1.4217815	5.2228538	2.7058107	2.00861070022237	high
TCGA-BH-A0B8	4.2986301369863	0	0.7850924	5.3637568	4.0656828	4.1012997	1.4005911	4.8176848	2.2034053	0.604035170997775	low
TCGA-E9-A243	1.67671232876712	0	1.7993314	2.6162566	4.9150532	2.9203429	2.1342702	5.081601	2.5733014	0.740051564653513	low
TCGA-AC-A2BK	6.08767123287671	0	2.3733151	5.1303237	2.5999076	4.0090505	3.4628531	5.2004257	2.9754248	1.01878037370259	high
TCGA-E2-A1LH	8.8958904109589	0	0.543783	3.9316729	4.3693789	2.8736306	0.4244237	5.5240572	2.606688	1.51147650104909	high
TCGA-AR-A0TT	9.08493150684932	0	1.2667536	3.2905653	4.7837031	4.0391427	1.6404307	4.9865831	2.1656266	0.803602361757448	low
TCGA-BH-A0BQ	6.17808219178082	0	4.5319042	5.2749333	4.6802151	4.5639631	1.8521912	4.5430013	2.3610881	0.296927554817998	low
TCGA-E9-A1NC	3.2958904109589	0	2.2076097	4.1552526	3.684204	3.8513274	0.7372867	6.253902	1.7018381	0.958822503928445	high
TCGA-A2-A0ER	6.2	0	0.1374826	4.1463957	3.8534932	4.0893453	1.940271	5.1876862	1.9355584	0.797004946248258	low
TCGA-B6-A0IM	10.6109589041096	1	0.1225112	4.7039384	4.196915	4.8005647	1.5886212	5.6873879	2.5157347	1.67481462559921	high
TCGA-EW-A1PB	1.66575342465753	0	1.69809694	3.02806813	4.47593249	5.63837038	2.35081727	8.56773074	1.67048993	2.15792750358418	high
TCGA-EW-A3E8	2.83561643835616	0	3.1524056	5.3081435	4.550742	4.5075661	1.5137341	4.8957663	2.0463135	0.343882835311639	low
TCGA-GM-A2DK	7.24657534246575	0	1.6291135	4.4970657	4.0984551	3.4836598	0.8278991	4.5672015	1.434266	0.317059718010158	low
TCGA-BH-A0W7	3.73424657534247	0	1.5398954	3.3077566	4.4575988	4.6084673	1.0361833	4.2945957	2.2691697	1.27362154804728	high
TCGA-AN-A0AS	0.0273972602739726	0	1.9307005	4.2464321	3.9440304	5.0157629	0.5086083	7.2989412	2.6835234	5.0137426229876	high
TCGA-A2-A0YG	1.82465753424658	0	0.81294964	3.51415825	4.00849058	4.79969404	2.16042492	3.76272099	2.52206265	1.24534672366485	high
TCGA-BH-A0BT	6.47945205479452	0	7.2025295	2.6581955	3.4318012	4.8461463	1.5489326	3.3227983	1.6050014	0.401307868050265	low
TCGA-A8-A08G	1.66301369863014	0	1.2753493	3.4120003	3.6171168	4.9797288	2.226953	4.0544339	2.4538175	1.51598825056957	high
TCGA-D8-A147	1.6	0	0.801595	4.6606195	4.6629523	3.8065813	3.0038644	5.8061645	2.4485693	0.483241975485421	low
TCGA-A2-A4S1	2.24657534246575	0	0.2605016	5.8604773	3.9727666	4.9945007	1.9380336	5.7283357	2.112255	0.756986658445838	low
TCGA-OL-A5S0	1.6986301369863	0	1.5693301	4.6239003	4.0005462	4.3867848	1.2358808	6.668743	1.7694517	0.932769654499055	low
TCGA-EW-A6SA	1.3972602739726	0	0	5.0219388	3.6438141	4.9570916	1.7800467	4.5322626	1.5451027	0.548606236412388	low
TCGA-AR-A24W	4.24657534246575	0	1.57538618	5.1059646	4.91371778	3.93400185	2.61597164	5.11828702	2.82890584	0.477528221370372	low
TCGA-AR-A24Z	8.22191780821918	0	0.5900607	4.5313358	3.6959503	4.565393	3.1112278	4.5919298	2.0989796	0.531409266365706	low
TCGA-E2-A2P5	2.24931506849315	1	6.823219	3.5139115	3.7339731	4.4436466	0.9560595	5.3281245	1.6777044	0.528943471017705	low
TCGA-3C-AALK	3.96712328767123	0	5.3504937	3.6857282	3.9922843	4.8350577	0.9303674	4.4305668	2.510356	1.14056983049754	high
TCGA-LL-A441	2.72876712328767	0	0.4910641	5.139085	5.5346025	4.1276101	1.6888723	4.7984536	2.0017908	0.267181148206698	low
TCGA-BH-A18P	2.52328767123288	1	1.403697	3.9656071	4.2802809	4.0433464	0.3699593	4.1028755	2.9493152	2.08531084551952	high
TCGA-BH-A0HY	4.23287671232877	0	0.6005397	3.2929347	4.0226773	4.5378959	1.3337719	4.4538629	2.5664839	2.15559720380041	high
TCGA-D8-A140	1.1041095890411	0	0.2815203	4.8240443	4.2696565	3.5425321	1.524773	5.5687989	2.2843773	0.740994429688626	low
TCGA-BH-A0AW	1.7041095890411	0	7.4527846	2.4009398	4.8115165	5.7981282	0.6903545	4.8149742	1.9300966	0.945383418213124	low
TCGA-OL-A5RW	3.03013698630137	0	1.261116	3.2512002	2.6840438	4.1614908	1.7365085	6.5410907	1.9471749	2.53736320391147	high
TCGA-BH-A0DH	3.16712328767123	0	6.6147028	2.566915	3.5122174	4.2597598	0.5415082	3.8027969	1.764561	0.678948575311374	low
TCGA-OL-A6VQ	1.64383561643836	0	4.708762	6.0842218	5.1095932	3.9246134	1.8514772	5.2783866	2.2941026	0.157526947577672	low
TCGA-A2-A3XS	2.82739726027397	1	0.3111889	3.8414759	4.2842966	4.5194495	0.9999043	6.4383915	1.7462987	1.41182961027756	high
TCGA-BH-A1F0	2.15068493150685	1	2.2555086	4.585047	5.32414	3.400805	1.7964552	5.7684713	2.7676888	0.546020869933622	low
TCGA-E9-A1N3	2.9013698630137	0	0	3.4824695	3.4100068	4.0347646	1.4809174	4.3970524	2.3493095	1.78789487214107	high
TCGA-E2-A572	3.30958904109589	0	1.2529063	4.4026986	1.6023147	3.8662594	0.3783857	3.747745	0.8824319	0.673887069110018	low
TCGA-B6-A0WS	8.12328767123288	1	0.8439408	3.4137543	4.7160373	4.474622	1.1057217	4.9053567	2.1699045	1.19847721987939	high
TCGA-Z7-A8R6	8.92054794520548	0	0.9052764	4.1196046	3.4145857	4.6858334	1.8507373	5.3210616	1.2644723	0.613512942087804	low
TCGA-A7-A26J	1.71780821917808	0	0.8721016	5.1591571	4.2096018	2.5241983	3.0034348	4.0554469	2.3950781	0.176188415814996	low
TCGA-BH-A208	4.81917808219178	1	4.6332002	3.5594013	5.157744	4.3873723	0.8709695	5.1289383	3.4762971	2.10466752210561	high
TCGA-E2-A14S	2.76438356164384	0	0	4.7626336	3.7678555	3.8757033	1.3377565	5.7950225	1.9401175	0.91594566495265	low
TCGA-EW-A1J6	2.3972602739726	0	0	2.21545305	3.04918639	2.6388499	0.81079762	2.85476323	1.05073899	0.481156612582296	low
TCGA-BH-A0E0	0.367123287671233	0	0.701296	2.99533	3.144515	6.1923977	0.3761005	6.3687015	1.6512277	6.51970181601154	high
TCGA-A1-A0SQ	1.51780821917808	0	0.682629	2.7820043	4.1299746	3.9214161	1.2273123	5.0655876	2.4145312	2.05413497579915	high
TCGA-A2-A04X	4.61917808219178	0	5.6469432	2.7824231	4.0070902	4.1705294	0.7254365	3.5845352	1.773818	0.499506459574634	low
TCGA-E2-A14W	2.66849315068493	0	1.6690143	3.0829204	1.9800023	4.360777	1.7940287	5.1728026	2.3497912	3.75333333716308	high
TCGA-A7-A0DC	2.48219178082192	0	3.97542941	5.64312952	3.41453532	1.7662929	1.35106618	5.47071061	1.22456034	0.086177746302038	low
TCGA-A2-A0D0	5.61095890410959	0	0	7.12379983	4.40950622	4.96064746	0.96497112	6.8840297	1.35882805	0.378981190759327	low
TCGA-BH-A18L	2.22191780821918	1	0.3966119	3.0707289	3.7745288	5.7234382	1.1143742	6.4267175	1.7805732	3.65129096419768	high
TCGA-A8-A0A1	1	0	3.8401581	3.7501786	4.4663837	4.6119796	2.1747364	5.1798181	3.1232092	1.42998703459958	high
TCGA-B6-A0I5	23.441095890411	0	4.16523651	3.95950479	2.9410038	4.18921551	0.75085178	3.43565217	1.27094243	0.377047435338584	low
TCGA-AN-A0XV	0.443835616438356	0	0.7662431	4.9572066	4.7231002	4.1898854	1.7598362	4.9114646	2.4424507	0.616611741816432	low
TCGA-C8-A1HL	0.868493150684931	0	0.6642177	3.2740633	4.6174572	4.2135439	1.4050971	3.9016181	2.0703325	0.760708120761889	low
TCGA-A7-A6VV	0.857534246575342	0	1.652249	4.7743456	4.5497497	3.9729638	0.7678764	7.6883586	2.6295298	2.09869268375675	high
TCGA-E9-A54X	1.99178082191781	0	0.12041623	4.25789052	1.3634308	4.39485016	1.20864501	7.0662519	1.95215107	5.6826429724969	high
TCGA-AC-A3W6	0.00273972602739726	0	1.3429198	2.9862808	4.7236115	4.0470911	0.8614807	5.2837778	2.2341108	1.42601029818382	high
TCGA-AC-A7VC	0.00273972602739726	0	0.18231685	4.08075	5.402604	4.21591811	1.23139582	5.48635228	1.62055756	0.451194732876904	low
TCGA-E2-A15S	1.17260273972603	0	0.1710712	4.6220842	3.6063903	3.5801691	1.9060437	4.7371824	1.5774748	0.386410816430765	low
TCGA-BH-A1FU	4.62465753424657	1	1.6956985	5.1608766	5.3958451	5.2873448	1.7780482	5.5434991	2.9205216	1.05234101235809	high
TCGA-E2-A10A	3.36712328767123	0	1.0231871	4.5375871	3.8881845	3.7566088	2.0659143	4.2217116	2.6619474	0.777351029414356	low
TCGA-S3-AA14	1.44931506849315	0	8.2699404	3.9620673	4.1689092	5.3526005	1.0206569	5.4895598	2.1467947	0.676391061146721	low
TCGA-UL-AAZ6	1.41917808219178	0	0.44935688	2.96084772	2.09303748	5.1767906	0.76041853	5.45846064	0.92307209	2.47110400451861	high
TCGA-E9-A1NF	2.93698630136986	1	3.2203146	3.6598101	4.7644985	5.0665886	0.6583338	6.1671402	2.7454655	2.72280044809432	high
TCGA-AO-A0JG	2.18630136986301	0	1.3831914	3.6302942	5.2992854	3.5753699	1.9490397	5.2867692	2.9896209	0.990561616514125	high
TCGA-BH-A1FD	2.76438356164384	1	5.1932899	3.2516481	3.6676219	5.8598733	1.816147	4.579024	2.0697955	1.14101414571543	high
TCGA-A8-A094	0.00273972602739726	0	1.5361673	3.4751868	4.2372223	6.9027376	0.7408448	6.0857915	2.0982222	4.86280999557633	high
TCGA-A8-A08F	2.75068493150685	0	1.7912722	3.9569635	4.0321602	5.0003672	2.5441289	5.3666218	2.1587545	0.907653016425874	low
TCGA-D8-A146	1.76164383561644	0	2.3308688	3.8082495	4.6559534	4.0392813	1.4962341	4.5631642	2.9396137	1.1903311225496	high
TCGA-C8-A12X	1.05479452054795	0	0.83977229	2.92494164	3.554769	4.72850582	1.37157598	5.72885459	1.47044839	1.51376760657288	high
TCGA-BH-A0B5	5.85205479452055	0	2.1283434	4.5186827	4.6036669	3.9799664	2.3274845	4.8334199	2.2006696	0.360415899092246	low
TCGA-BH-A0DZ	1.35616438356164	0	3.0276534	3.5109831	4.2190109	4.8419908	0.5468737	6.4406617	2.3905157	2.7494960939791	high
TCGA-XX-A899	1.27945205479452	0	6.5187593	5.6120811	5.4601373	4.3071194	1.897734	5.374448	2.6227786	0.197470261751401	low
TCGA-A8-A07F	1.58082191780822	0	5.3298104	3.294374	4.4653388	4.3213779	1.9417446	4.5848917	2.7893037	0.821108935509592	low
TCGA-BH-A0DQ	0.268493150684932	0	4.7988453	3.6634114	4.7438618	4.9356573	1.5475069	5.0074884	2.4547779	0.815706436462995	low
TCGA-E2-A15E	1.72602739726027	0	5.2565759	4.767503	3.9349669	5.0531033	2.4474665	5.8871224	1.8969105	0.392950824094062	low
TCGA-E9-A5FK	2.22465753424658	0	4.6568127	1.81359	4.153346	4.5424262	1.2815595	4.9817535	1.0259763	0.513784359033683	low
TCGA-AN-A0G0	0.0438356164383562	0	1.0853816	4.3910048	4.2560329	4.495798	2.6284279	4.3767705	2.1795257	0.485801484245334	low
TCGA-BH-A0H7	1.92328767123288	0	1.8582777	3.1854539	4.1308809	5.046905	0.7175368	5.4180311	2.8739608	4.74190826936884	high
TCGA-AN-A046	0.0273972602739726	0	0.7704103	3.4957454	4.2070167	4.37997	0.5681818	4.3231477	1.3799369	0.693672637984056	low
TCGA-AR-A254	7.13698630136986	0	4.8417683	4.0429147	4.4439649	3.5691631	1.2775946	6.1214957	2.3403011	0.632158872361156	low
TCGA-E2-A10C	3.34246575342466	0	4.992546	2.3847762	3.3849238	4.3643655	1.4908214	3.5008591	0.908175	0.286804016967722	low
TCGA-A2-A0YC	2.71232876712329	0	0.9893036	3.9985864	4.2447001	4.23317	1.942552	5.0523618	2.1730837	0.8007351656317	low
TCGA-BH-A18R	3.12876712328767	1	1.5032691	3.4447253	3.8747738	3.8705676	1.9928172	4.9378376	1.8575512	0.655481164497314	low
TCGA-D8-A1JJ	1.67397260273973	0	2.5303093	4.0215258	4.2611024	4.5087384	1.529484	6.7116098	2.9194494	2.60403950678906	high
TCGA-E2-A1AZ	6.38082191780822	0	1.1688259	3.9781189	5.3566086	4.5466379	3.0513344	5.7729747	2.3461501	0.511070993765823	low
TCGA-EW-A6S9	1.26849315068493	0	1.9126583	3.5436384	3.8678593	5.402019	1.0697527	5.0363438	1.887609	1.61155953946398	high
TCGA-3C-AALJ	4.03835616438356	0	0.85606201	4.41310603	4.45572853	5.22444798	0.9949509	4.31912745	1.69003724	0.689881878177343	low
TCGA-AR-A24P	0.23013698630137	0	0.9858955	4.1792221	4.6658593	4.2520099	2.4791948	4.0698615	3.224524	1.08752920115849	high
TCGA-E2-A56Z	0.69041095890411	0	0.5932098	3.8949966	3.1172867	4.4302019	1.0043409	4.6939602	1.4803228	1.03885403284239	high
TCGA-EW-A1P6	1.53972602739726	0	2.1675757	3.2670122	3.2912287	4.1903133	1.9680734	5.2756729	2.3737518	1.68596830623548	high
TCGA-AC-A6IV	1.55616438356164	0	1.9009869	3.9283351	4.8171804	4.15316	1.9141293	5.4471892	2.4700144	0.809537287473446	low
TCGA-AC-A62X	1.14246575342466	0	1.46138806	4.06068567	2.99609332	3.55988538	3.65831917	6.38012768	1.11634971	0.25997477340803	low
TCGA-E2-A15K	0.753424657534247	0	0.3384946	3.7221224	3.4835175	4.3832141	1.848458	4.7175767	1.1059053	0.489711431303805	low
TCGA-OL-A5D6	3.02465753424658	1	7.8068011	3.0445108	4.3609058	5.7543586	2.8144178	5.6967785	2.0928834	0.556975518551986	low
TCGA-B6-A0RM	6.5013698630137	1	1.9053905	3.9651101	2.8885584	4.452413	0.9527985	6.5179338	0.8949102	0.872294632913505	low
TCGA-BH-A0B7	7.01095890410959	0	1.541876	3.8946895	5.1529284	5.2282086	3.1323512	5.3765426	2.2353897	0.555830219144161	low
TCGA-BH-A0BF	3.62739726027397	1	2.5988799	2.3826186	4.7299153	3.9664059	1.568438	4.4973067	2.2097712	0.8687017703673	low
TCGA-AN-A0XR	0.0273972602739726	0	0.5846219	4.0122272	2.9260323	4.253896	1.0038929	4.1287366	1.2034752	0.666216952464128	low
TCGA-LL-A740	1.20821917808219	0	8.4693619	3.9998434	4.4054858	6.4946143	1.0103973	6.3352284	2.7269533	1.99320836547281	high
TCGA-E9-A228	3.52054794520548	0	1.25762698	4.44104708	3.98211623	4.06429823	0.99550223	6.28898696	2.05661657	1.21854019696358	high
TCGA-AC-A5XU	1.24657534246575	0	0.9438468	3.8097634	4.0918302	3.9705228	1.8729246	5.0533	1.7945566	0.596008878570105	low
TCGA-EW-A2FR	4.58356164383562	0	2.1243076	4.5685554	5.0550716	4.6836079	1.0547779	5.170985	3.072821	1.56825027668136	high
TCGA-B6-A0IG	12.2082191780822	1	1.37646818	3.28416647	3.48526563	5.13436223	1.03083404	4.46467609	0.87978484	0.676128519476665	low
TCGA-E9-A22D	3.41917808219178	0	1.4115532	1.9249269	4.7510483	4.3727561	1.3733997	4.6192917	1.678864	0.950287568073127	low
TCGA-AC-A2FF	7.55890410958904	0	5.8858694	3.8390997	5.2708784	3.9833174	2.5254123	5.5551224	3.0806119	0.521656294651443	low
TCGA-A8-A06O	1.08493150684932	0	1.412458	3.9017477	3.527983	4.7471198	1.727371	5.4122881	2.0272196	1.34936908221321	high
TCGA-C8-A12W	1.05479452054795	0	5.677628	2.8903822	3.9712551	5.1734893	0.5478014	4.9169482	2.403198	1.99777524302559	high
TCGA-A7-A13G	1.96712328767123	0	0.90594142	3.2236818	2.9799601	1.66334669	0.72972309	2.8916975	1.99254087	0.5274264456785	low
TCGA-AR-A0TQ	8.19452054794521	0	1.4861829	3.56235901	4.70578248	4.78686671	1.13483059	5.28548019	1.77766537	0.873521128758967	low
TCGA-A2-A4RY	1.77534246575342	0	5.2299661	4.8135933	4.9841592	4.1127137	2.8598682	5.7171621	2.7699032	0.323772799174433	low
TCGA-A7-A26G	1.97808219178082	0	0.7317741	6.1986975	5.0743795	3.6346249	2.5964384	4.32969	3.5571085	0.492672390896355	low
TCGA-AN-A0FF	0.471232876712329	0	0.2859443	4.4983605	4.1819845	4.2566682	1.9677709	4.2701345	2.1928881	0.626996988240368	low
TCGA-AN-A03X	0.0273972602739726	0	2.77149614	2.50304659	4.07532	4.15521545	1.40382683	5.18876381	2.85477165	2.76705528603388	high
TCGA-D8-A13Y	4.73424657534247	0	0.9737541	4.9236851	3.5078557	4.1169132	2.3392046	6.7646665	3.168083	2.65681715347594	high
TCGA-AN-A0FW	0.0301369863013699	0	0.1657763	4.2142712	3.903432	4.1420585	1.2403087	4.4730871	2.2154274	1.09218839590607	high
TCGA-A2-A259	4.37260273972603	0	1.2360707	5.3200789	5.1432962	4.0694564	1.222378	6.6757141	2.7588906	1.05987605188703	high
TCGA-C8-A1HI	0.93972602739726	0	1.2214175	3.5509064	3.594253	4.409051	1.63678	4.6385202	2.3950158	1.62437955552084	high
TCGA-A8-A08C	2.41369863013699	0	1.5880627	4.0885852	3.6021068	3.9223202	1.8038391	3.3933	2.4189419	0.716296793143759	low
TCGA-D8-A1JS	1.01643835616438	0	0.20552068	2.92262771	2.32345641	4.23419613	1.49883077	5.31486572	1.39984306	1.88491911733808	high
TCGA-A2-A1FZ	1.87123287671233	0	1.3792413	4.1857195	4.6273764	4.4432609	2.1752305	5.4105104	3.0824187	1.56463924463146	high
TCGA-B6-A400	0.589041095890411	0	1.4171512	6.2714879	4.4939466	4.6929064	1.5329321	5.9356928	2.3180217	0.581316349585878	low
TCGA-E9-A226	2.87123287671233	1	3.3954687	4.4381507	4.3914893	4.0419133	2.407024	4.7431669	3.720226	1.42164383562169	high
TCGA-AN-A0FS	0.575342465753425	0	3.6248685	4.1267039	4.7058582	4.1514973	1.7873119	5.4135288	3.0289535	1.0879929483554	high
TCGA-AN-A0AK	0.613698630136986	0	1.0869751	3.4295283	3.0234388	3.8445826	2.5028651	4.9300383	1.9731071	0.927717009550812	low
TCGA-OL-A5RZ	1.86027397260274	0	0.46741041	2.97893333	2.87744124	4.88886897	0.99855528	5.74269806	1.58656	2.90510701306258	high
TCGA-AO-A12D	6.89041095890411	0	1.4026029	3.3797523	4.5235832	4.1771658	1.8888495	5.7055514	2.1792316	1.00466828087735	high
TCGA-B6-A0IA	22.9890410958904	0	0.51661496	5.41825695	1.3644892	4.02490112	0.25938855	3.73195266	0.77729993	0.570285013141065	low
TCGA-A2-A0T0	1.46027397260274	0	0.9824444	3.8821665	3.5840282	3.9565643	1.8926577	8.9810671	2.4990503	3.99232223954492	high
TCGA-E2-A1IF	3.11780821917808	0	1.902933	3.4048666	3.8144285	3.9317401	1.162232	4.4536808	1.8251074	0.769840323652088	low
TCGA-Z7-A8R5	9.00547945205479	0	3.618046	3.6447197	3.9907688	3.9156584	2.0673995	4.8443456	2.2639557	0.602080150756493	low
TCGA-A2-A3XU	2.4986301369863	1	0.58013991	3.07613184	4.23321199	4.91839139	0.8423437	6.61927248	2.14511472	3.53095440624375	high
TCGA-A7-A4SA	1.24383561643836	0	0.6157859	3.6226087	4.8063017	4.6543933	1.7702129	4.7643334	1.9480344	0.713046917049364	low
TCGA-A2-A0T3	4.15342465753425	0	1.1242197	5.1228907	4.0636434	3.6769767	1.4259632	4.9330351	2.3055342	0.602415633578042	low
TCGA-EW-A424	1.95890410958904	0	5.7373274	3.1041856	3.2994947	4.1967868	1.4811907	4.7963357	2.2363765	0.974427291743431	high
TCGA-D8-A4Z1	1.80547945205479	0	6.4056551	4.142825	4.7184213	4.3963022	2.0085757	5.7114073	2.6824731	0.555376419310631	low
TCGA-BH-A0HN	1.41369863013699	0	3.02288937	2.85393781	1.89164628	4.22086837	0.50868192	2.35270976	0.33021533	0.360040532216941	low
TCGA-AR-A1AK	8.65479452054795	0	5.2924238	4.0925896	5.1299961	4.1589922	2.2544961	5.2232337	2.4774119	0.334125235873956	low
TCGA-AN-A0AT	0.0273972602739726	0	1.0424652	5.4040861	4.3464074	4.5506988	0.9244983	6.9734619	1.808081	0.872609337884151	low
TCGA-E2-A14U	3.61095890410959	0	6.5759064	6.0507556	3.4646222	4.271808	2.4160425	5.8451489	2.2934099	0.266214930160993	low
TCGA-D8-A141	1.71506849315068	0	2.1290933	4.9355131	5.2283966	4.2780771	2.4221549	6.1623539	2.680921	0.573832106802347	low
TCGA-AR-A0TS	7.00821917808219	0	0.5398649	4.7284511	6.0394137	4.6755836	1.580498	6.1260393	3.0667786	1.2708281132988	high
TCGA-AR-A1AX	7.2027397260274	0	2.0530916	2.9262561	5.39586	4.9891682	2.1329227	4.8672087	2.66396	1.17384449926919	high
TCGA-A2-A0YH	1.80547945205479	0	4.2118701	3.1286354	3.9019599	4.4391034	1.3704954	7.2490595	2.2887282	2.15130323471046	high
TCGA-A2-A0EX	2.06027397260274	0	5.5301728	5.4465811	4.3321659	4.3148128	1.6071278	6.136121	3.0547688	0.831958695952794	low
TCGA-A2-A0CR	8.99452054794521	0	3.8041145	2.4511706	4.3027229	4.0565463	1.3536462	4.9100504	1.8432805	0.750339601633104	low
TCGA-D8-A27F	1.33698630136986	0	1.7981536	5.7303504	5.827355	4.0470236	0.5506517	7.6026356	2.5928689	0.862683481104754	low
TCGA-A2-A4RW	0.608219178082192	0	1.534563	2.8740313	4.5349481	4.2693978	1.6139757	4.4854811	2.610915	1.49604098275304	high
TCGA-A2-A0CO	4.02191780821918	0	1.17139646	4.12556032	5.44216935	3.8812176	1.16482149	5.82771271	2.26279847	0.690885182214741	low
TCGA-C8-A12M	0.980821917808219	0	0	4.6718555	4.6949231	4.3265682	1.2155301	7.045394	2.6045383	2.08282767900253	high
TCGA-BH-A42U	9.21643835616438	0	5.069233	3.7935025	4.1852915	3.8112318	1.692087	5.5715229	1.9350507	0.411672989318761	low
TCGA-E2-A15I	4.63561643835616	0	0.98254314	4.54790238	4.7623296	3.75453242	1.99258907	5.99756762	2.62563809	0.844229776475956	low
TCGA-E2-A1IE	6.47123287671233	0	0.7141425	3.8524887	3.8120473	4.4422248	2.4508526	4.3662933	2.4119343	0.99942060428808	high
TCGA-BH-A0B1	3.14520547945205	0	0.7852488	4.0060464	4.5267862	4.3342251	0.8762106	6.2012866	2.4996835	2.10990523299499	high
TCGA-A2-A04W	8.4986301369863	0	3.923261	3.2507114	3.4021552	6.1379852	0.504186	4.8381118	1.8201161	2.39026336739345	high
TCGA-GM-A2DD	6.25205479452055	0	8.77872	3.2410982	4.6789488	6.5307357	1.4964366	6.3428178	2.0536076	0.989261281361952	high
TCGA-AC-A5XS	1.61095890410959	0	1.5064185	3.4648169	4.1540906	3.9953996	1.3906873	4.3230288	2.2132803	0.908589675110256	low
TCGA-D8-A145	1.12328767123288	0	3.6202436	3.7071545	4.6150874	3.8033652	2.3198926	5.6981742	3.0094871	1.00317883577759	high
TCGA-AC-A3W7	1.29041095890411	0	1.7394637	3.9839443	4.2526874	4.0664278	1.7262734	5.4776535	2.6754977	1.32893311200437	high
TCGA-AO-A126	9.06027397260274	0	4.0340954	4.2307827	3.7733744	3.9286551	1.0820746	4.0870263	2.382154	0.668931036569293	low
TCGA-E2-A1L8	6.13698630136986	0	1.0051612	4.4148007	4.1483462	3.8287483	1.6211538	3.6098249	1.8499853	0.343752625653542	low
TCGA-UU-A93S	0.317808219178082	1	0.28164176	3.76564786	2.58710282	5.16141337	0.38082944	6.16820606	1.22693006	2.80388670141297	high
TCGA-LD-A9QF	0.884931506849315	0	2.3692543	4.1947022	4.6183073	4.3588178	0.683002	5.4542237	2.3906161	1.19470864025072	high
TCGA-D8-A3Z5	2.78082191780822	0	5.303169	3.5310039	3.6736692	3.8777204	1.8036537	5.4783576	1.4003867	0.314253953867775	low
TCGA-B6-A0IJ	19.4684931506849	0	1.723309647	4.450074903	5.112294901	4.102363421	0.920836198	7.548298391	1.599847327	0.647258355583211	low
TCGA-C8-A26V	1.68767123287671	0	0.2361243	3.6279412	3.3862102	5.8801599	0.8384927	6.4022371	2.5157183	8.57710397078184	high
TCGA-BH-A0AV	4.98630136986301	0	2.4707141	5.6098588	5.8387893	3.6818976	1.703547	7.890183	2.4844771	0.442806171201892	low
TCGA-AC-A3OD	1.23561643835616	0	2.48491898	1.69096153	3.69264618	1.27865369	1.83723266	3.22693959	1.51558908	0.211649052594461	low
TCGA-C8-A132	1.04931506849315	0	1.3805208	4.7743226	5.0239732	4.6208627	1.36208	4.9885168	2.668467	0.920530504070607	low
TCGA-A2-A3XX	3.94246575342466	1	1.82445287	4.63902038	4.26766294	5.01945823	1.55378069	6.92256092	1.35399195	0.642666256914475	low
TCGA-A8-A06U	2.41917808219178	1	1.0469233	2.7135305	3.2917756	5.3620077	0.5112544	5.2500092	2.696649	9.08636975270853	high
TCGA-A2-A0EN	11.2	0	2.1023291	2.9207077	5.0117249	3.936592	0.7347655	4.9255483	2.3909902	1.22348889882862	high
TCGA-BH-A1F8	0.00273972602739726	1	1.4650866	3.4166664	3.7553936	4.0902413	2.0520986	3.8597098	2.6189176	1.17052349416693	high
TCGA-OL-A66N	2.16986301369863	0	3.04846511	3.88387471	3.5430772	4.2970272	0.61172115	4.55187832	2.31273458	1.42390426808472	high
TCGA-BH-A5J0	1.95890410958904	0	1.7426707	2.8975099	3.3859724	4.8544826	0.5467309	5.0302826	2.2227069	3.55123574356034	high
TCGA-D8-A27T	1.09041095890411	0	1.8497295	3.6198112	4.5686653	4.0019551	1.3677338	5.2580451	2.2016535	0.870399460938378	low
TCGA-AN-A0XU	0.0273972602739726	0	1.99799993	4.20109803	4.52215829	4.49322984	1.88413526	6.60867362	2.22127767	1.0117701151253	high
TCGA-5L-AAT1	4.03013698630137	0	5.9755547	3.1779403	4.1698034	4.2976503	0.9260872	4.4028043	2.5208276	0.950099046703753	low
TCGA-A2-A0YI	4.12328767123288	0	4.26566279	2.74114151	4.75419521	3.31000775	1.82430379	4.45549602	2.8286592	0.742513006232128	low
TCGA-A2-A3Y0	4.23561643835616	0	0.3151463	3.9118035	3.8470452	5.7041646	1.1784277	8.1790501	0.8736612	1.67678379716583	high
TCGA-A8-A09I	3.75616438356164	0	1.4755336	2.7969403	3.5802711	4.8651815	0.2684023	3.811516	1.58656	1.538533632018	high
TCGA-EW-A1P1	3.31506849315068	0	6.1734895	5.537058	5.651911	4.2251317	1.7339085	6.4861476	2.7268637	0.301259078870253	low
TCGA-OL-A66L	3.56438356164384	0	4.05549886	3.601019	3.53458628	4.44761326	0.96296759	4.95629697	1.3405524	0.551818857244912	low
TCGA-C8-A12U	1.05479452054795	0	0.4995777	3.3284642	3.2754639	5.6774468	1.8249812	5.1859417	1.0486365	1.08009906257372	high
TCGA-EW-A1PA	1.57534246575342	0	3.7335146	4.0402078	4.3098383	4.026205	1.7103223	4.9263914	2.002094	0.420474089519526	low
TCGA-BH-A0B3	3.2958904109589	0	0.9334152	3.6558905	4.6334672	4.263767	1.275507	7.9345456	1.9195986	1.69993895890127	high
TCGA-GM-A2D9	4.96438356164384	1	5.0782384	4.1259374	3.8341414	3.7136659	1.1026402	4.1022317	1.7235657	0.281338008273124	low
TCGA-A2-A3XT	7.58904109589041	0	1.5225299	3.2129875	4.9754128	5.9048993	0.9312639	4.5165739	2.0392931	1.53431256589205	high
TCGA-LL-A8F5	1.63287671232877	0	0.5935335	3.8642435	3.7425868	3.639772	0.7240095	7.2346133	1.571965	1.40718580442651	high
TCGA-D8-A1JM	1.61643835616438	0	0	4.1649331	3.5132237	3.6105576	2.0863808	9.2584708	2.0045044	2.3280334097928	high
TCGA-C8-A130	1.01369863013699	0	5.3668183	3.6363922	4.0242283	4.9656683	1.4146373	4.6445499	1.424678	0.370652045259194	low
TCGA-A2-A04T	6.15342465753425	0	0.6862589	4.36695201	4.4378751	4.22561868	1.18383818	6.57064424	2.25582114	1.44580937055765	high
TCGA-B6-A2IU	14.1808219178082	0	5.7676274	3.10439512	3.4104869	3.57368964	1.82208679	5.10311221	1.55476718	0.35860236208107	low
TCGA-GM-A3XL	5.77534246575342	0	2.60636292	3.556472392	4.071146451	4.310940979	2.950663146	7.623392283	1.117303779	0.401950919883821	low
TCGA-BH-A0BW	6.4958904109589	0	0.3843005	4.6440287	5.5864082	4.0430621	1.9204498	5.4749536	2.3822091	0.489878976704427	low
TCGA-B6-A0X1	20.4246575342466	1	0.1181074	2.124696	3.8979437	5.5354453	1.9244293	6.2191046	2.1963612	4.97613298999628	high
TCGA-A8-A07Z	3.75616438356164	0	0.43154683	3.66906175	3.39467945	5.02948324	0.88640967	3.97693253	1.48373918	1.12009523705719	high
