# Supplementary material for: Leveraging senescence-oxidative stress co-relation to predict prognosis and drug sensitivity in breast invasive carcinoma
Source: Front Endocrinol (Lausanne). 2023 Aug 4;14:1179050. doi: 10.3389/fendo.2023.1179050 (PMC10437062; doi:10.3389/fendo.2023.1179050)
Supplement: Supplementary file 3 [file DataSheet_3.zip › 8.Nomo/35.Forest/TCGAtestuniCox.txt]

id	HR	HR.95L	HR.95H	pvalue
Age	1.03608086045516	1.00637079058903	1.06666803074958	0.016950843089281
Stage	1.7273855721839	1.02740328341307	2.90427426421745	0.0392129763436163
T	1.75336949655555	1.03883903939886	2.95936567153893	0.0354971944265915
N	1.59934966073166	1.06212523096671	2.40830295967487	0.0245403494380328
riskScore	1.62826959801314	1.35818655803054	1.95206017033359	1.37613340418476e-07
