# Supplementary material for: Leveraging senescence-oxidative stress co-relation to predict prognosis and drug sensitivity in breast invasive carcinoma
Source: Front Endocrinol (Lausanne). 2023 Aug 4;14:1179050. doi: 10.3389/fendo.2023.1179050 (PMC10437062; doi:10.3389/fendo.2023.1179050)
Supplement: Supplementary file 3 [file DataSheet_3.zip › 8.Nomo/35.Forest/trainmultiCox.txt]

id	HR	HR.95L	HR.95H	pvalue
Age	1.03847446454548	1.01967039298961	1.05762530806757	5.13731392879187e-05
Stage	2.09561697405878	1.29164615712848	3.40001050421307	0.00273139573763781
T	0.967862905007559	0.693732027644919	1.3503176522926	0.847542298536474
N	0.966511992838174	0.674648333565967	1.38464053911233	0.852680231441191
riskScore	1.19202624686555	1.12285708719168	1.26545629842366	8.44953269938856e-09
