# Supplementary material for: Leveraging senescence-oxidative stress co-relation to predict prognosis and drug sensitivity in breast invasive carcinoma
Source: Front Endocrinol (Lausanne). 2023 Aug 4;14:1179050. doi: 10.3389/fendo.2023.1179050 (PMC10437062; doi:10.3389/fendo.2023.1179050)
Supplement: Supplementary file 3 [file DataSheet_3.zip › 8.Nomo/35.Forest/trainuniCox.txt]

id	HR	HR.95L	HR.95H	pvalue
Age	1.03628037837716	1.01807903706128	1.05480712549518	8.08865812530819e-05
Stage	2.15550457337948	1.62722184673955	2.85529596051663	8.59964157009067e-08
T	1.47346907768079	1.14216718475832	1.90086981297828	0.00285533299822743
N	1.60328044538274	1.28182574019534	2.00534917184214	3.55434787853474e-05
riskScore	1.1840391684029	1.12667746581155	1.24432128524236	2.60158435916307e-11
