# Supplementary material for: Leveraging senescence-oxidative stress co-relation to predict prognosis and drug sensitivity in breast invasive carcinoma
Source: Front Endocrinol (Lausanne). 2023 Aug 4;14:1179050. doi: 10.3389/fendo.2023.1179050 (PMC10437062; doi:10.3389/fendo.2023.1179050)
Supplement: Supplementary file 3 [file DataSheet_3.zip › 8.Nomo/risk.TCGAall.txt]

id	futime	fustat	ALOX15B	ERRFI1	ETS1	G6PD	MAP2K6	NDRG1	ZMAT3	riskScore	risk
TCGA-LL-A73Y	1.30684931506849	0	1.0700249	6.485226	5.4175573	3.4559192	1.8077262	7.0359251	2.979557	0.535448686794587	low
TCGA-E2-A1IU	0.923287671232877	0	4.9639908	5.1812945	4.1960266	3.9072458	1.6673186	4.92915	2.2190569	0.287067615535794	low
TCGA-B6-A0I6	2.71506849315068	1	1.4914917	4.5265369	4.0516568	4.2057479	0.7309434	8.0131561	2.4608081	3.01588003036388	high
TCGA-D8-A27H	1.08767123287671	0	2.0616516	5.5118674	6.1877293	3.783909	0.3856218	6.4100144	3.7211044	1.60281106830376	high
TCGA-A2-A0EM	8.47671232876712	0	1.8232532	4.1247261	3.9894051	4.1848393	1.6567151	4.0513517	2.4498987	0.826406406088661	low
TCGA-E2-A1II	2.80821917808219	0	0.4344725	2.6897157	4.9145065	4.7600276	1.2080519	3.9176286	1.7876987	0.874749244054505	low
TCGA-E2-A1IL	0.323287671232877	0	2.4382124	3.9870255	4.327264	4.2838012	2.1079396	4.3762446	2.4776495	0.670835826931918	low
TCGA-BH-A0GY	2.52876712328767	0	1.4871789	3.5485174	4.0816466	4.9556726	1.1689362	6.3784902	2.1857057	2.41230008782013	high
TCGA-BH-A0DG	5.59178082191781	0	1.4010967	3.2496884	4.7563459	4.3830435	2.1633799	4.6260958	2.3077566	0.789601222412391	low
TCGA-A2-A0CY	4.58356164383562	0	0.7430685	4.6754183	1.6640469	4.8200764	0.3690561	6.3951833	1.143972	2.40766637122507	high
TCGA-AC-A3TM	2.08767123287671	0	2.4285455	2.8836142	2.3268686	4.3975673	1.2972963	3.7337971	1.6046315	1.26127213284715	high
TCGA-OL-A66I	1.95616438356164	0	1.9597045	4.6806502	5.9389717	3.924557	1.0729151	5.2604761	1.8904973	0.253305343411891	low
TCGA-A1-A0SE	3.61917808219178	0	2.22764069	4.03498816	4.49251364	4.45555764	2.5439664	4.61994871	2.59795857	0.685990491348034	low
TCGA-AO-A0JJ	5.16986301369863	0	0.8377197	3.8834894	5.0488272	3.7113759	1.9463918	5.6691506	2.7203928	0.981669598254822	high
TCGA-BH-A0E2	1.19178082191781	0	1.6200022	5.1059556	4.1783493	4.6150733	1.9804135	6.01988	2.7043588	1.2209261332898	high
TCGA-BH-A0W3	1.99452054794521	0	0.7126435	3.1057377	3.2265422	4.4748044	2.0295602	4.2595673	1.7224008	1.01521883803902	high
TCGA-AC-A2BM	8.27945205479452	0	0.5185912	6.1249274	4.0998485	4.1847397	1.3248765	4.5181614	2.2272669	0.467156334967373	low
TCGA-AR-A0TP	11.7123287671233	0	0.2732325	5.4865784	4.93913	3.6095094	1.7049508	7.9571138	1.9511891	0.564828891373554	low
TCGA-A2-A0CW	8.99452054794521	0	3.47420451	2.713267	3.51490322	4.96658019	1.14279668	4.63351858	0.9832429	0.627953345818477	low
TCGA-PL-A8LY	0.0219178082191781	0	2.212734698	4.28753741	3.13707733	4.028420092	2.71315543	4.722153994	2.651847789	0.976295065223694	high
TCGA-A8-A086	1.08493150684932	0	1.9342607	5.1560525	4.1659804	4.1180357	0.5948557	7.9301123	2.4426079	2.07364657635235	high
TCGA-B6-A0RO	13.5041095890411	0	6.15417838	3.13337415	3.53897787	4.44458823	1.70016012	3.63603594	1.98200442	0.474085129629789	low
TCGA-A8-A090	0.00273972602739726	0	1.6409712	3.8941025	4.1888293	4.8043048	1.6524248	4.0259646	2.5028778	1.12751186024978	high
TCGA-A2-A0EQ	6.64657534246575	0	1.8846987	2.3960811	4.6046285	4.4698632	1.1190649	4.1599492	1.3940573	0.607847426043805	low
TCGA-A2-A0YM	2.64383561643836	0	2.7229667	4.6782901	5.0594948	4.3403483	1.2450504	6.112552	2.3658399	0.726224353456072	low
TCGA-BH-A0DS	0.213698630136986	0	4.8110536	3.1964406	3.8954588	4.1264197	1.3456502	5.4130398	1.903217	0.728016984036475	low
TCGA-A8-A08O	2.58356164383562	0	1.1043589	4.6627371	4.3944932	4.221784	2.0630683	4.6599088	2.4477257	0.641582254512682	low
TCGA-E9-A248	0.161643835616438	0	4.894596	2.8698641	4.6206451	5.342158	1.5540065	6.3063895	2.2606739	1.56180081622664	high
TCGA-EW-A1OY	2.48767123287671	0	2.0845052	3.3404374	3.2904867	4.4900489	1.3342323	7.0647585	1.7164311	2.02150010030445	high
TCGA-AR-A2LO	3.28219178082192	0	1.1151681	3.8371158	5.0522584	4.0118529	2.4222687	4.9942146	2.5779679	0.652925010700316	low
TCGA-A2-A0CS	6.43287671232877	1	5.4078298	2.8745954	3.2768971	4.3797759	1.566108	4.0093429	2.1015977	0.833751814208927	low
TCGA-A2-A0CM	2.06575342465753	1	0.3077521	4.2733013	5.2241457	4.9736609	1.0637365	4.7801074	2.3981031	1.11648726427635	high
TCGA-A2-A0YT	1.98082191780822	1	0.8078617	3.9716859	4.1971534	5.5626187	1.4004455	5.4558455	2.3075903	2.20406847414326	high
TCGA-D8-A1X9	1.99178082191781	0	1.0795298	3.6817179	4.4117069	4.8971945	2.2558874	4.151975	2.8379458	1.41854344787051	high
TCGA-A8-A08H	0.00273972602739726	0	2.3714773	3.9963091	5.3946689	4.7303354	1.7789668	5.0734375	2.7612485	0.900207981644799	low
TCGA-A1-A0SP	1.6	0	1.0501237	4.2825724	5.0182332	4.1270747	1.469695	4.7243899	1.9421913	0.427840453264563	low
TCGA-E2-A1LG	4.17260273972603	0	1.4511823	4.2011158	2.9516152	2.7673342	1.3169686	6.8860218	1.491589	0.7429933487692	low
TCGA-B6-A0WV	6.62191780821918	1	0.900477402	4.271042742	3.180383046	5.5587768	3.048272071	4.079119344	2.742940299	1.71172181318785	high
TCGA-AN-A049	0.0520547945205479	0	0.7807821	4.8084661	4.3784941	5.1748807	1.792747	4.6677747	2.5294545	1.1130040437563	high
TCGA-OL-A6VO	2.35068493150685	0	0.3562054	4.078893	3.7844146	4.5779334	1.6146215	6.6817139	2.1166705	1.97365929379674	high
TCGA-BH-A0BV	4.16164383561644	0	1.2391526	3.3175859	4.6107901	4.4391951	2.1595051	4.6779286	2.3145449	0.877854867899942	low
TCGA-A7-A4SC	1.22191780821918	0	1.9376242	4.2402957	4.6127845	3.8689731	1.8468008	4.4570826	2.5064281	0.573503152585927	low
TCGA-E2-A15T	4.28219178082192	0	0.3737614	4.7452668	3.7998603	3.9990612	2.1491204	7.8583043	2.1595077	1.41694064108505	high
TCGA-D8-A1XJ	1.81917808219178	0	6.0733409	3.71248	3.7407873	5.5580141	0.6253491	6.7870125	2.0493288	2.01094977108714	high
TCGA-AR-A24H	13.4082191780822	0	5.836981	3.2396405	3.9427262	3.2051135	2.2774316	4.0797453	2.7622251	0.477041886961193	low
TCGA-EW-A1OW	1.9013698630137	0	0.4777903	5.4597727	5.1341257	4.1379148	2.0338969	6.6014175	2.3770976	0.578227165769429	low
TCGA-BH-A0DV	5.65479452054795	0	2.4512437	4.2438818	5.5444249	3.9874911	1.9136437	6.0555672	2.9542961	0.847862134886911	low
TCGA-BH-A18G	0.408219178082192	0	0.8806818	4.4654344	3.1098336	3.3534254	3.1463965	5.5279237	2.8241728	1.07958025587687	high
TCGA-OL-A66O	1.44657534246575	0	0.1346558	4.8192819	2.4484645	4.6383146	1.4491568	5.2730783	1.246681	0.897567902206563	low
TCGA-A7-A26F	2.02191780821918	0	0.2794034	4.3121857	4.2737598	3.341353	1.4553282	6.3908877	1.5621479	0.527647632703358	low
TCGA-BH-A0C0	3.47945205479452	0	4.0323861	3.0017354	4.3930056	5.782242	1.9796069	5.6033782	2.1400607	1.38968030700722	high
TCGA-GM-A2DB	6.59178082191781	0	6.48288886	3.77042659	3.62544517	7.31420773	1.38565098	5.29981976	1.06313842	0.744112809276735	low
TCGA-A1-A0SN	3.27671232876712	0	1.254854	3.3007117	4.7285359	5.7747924	1.7878753	4.2504076	2.8833141	2.49153717607731	high
TCGA-BH-A0B4	3.26301369863014	0	0.852085	2.7739631	4.3996431	4.0204772	0.7568546	5.3600394	1.8850342	1.43704958331211	high
TCGA-E2-A159	2.08767123287671	0	5.349206	4.2414992	4.5600138	4.643676	1.5293196	7.0967823	2.4926157	1.06615541310418	high
TCGA-BH-A0HU	1.07397260273973	0	0.0388031	2.5948555	3.1009174	4.0672734	1.432973	3.7935039	1.5668298	1.17184491208377	high
TCGA-C8-A1HE	1.02739726027397	0	2.8182571	3.4512025	3.8596109	3.8687593	1.8228175	4.7740476	2.1502925	0.732510331616653	low
TCGA-A7-A3RF	1.11780821917808	0	1.188845701	3.816784804	3.232374628	4.600049845	0.063346856	5.872313074	2.35222499	4.51183040095706	high
TCGA-D8-A1JC	1.31506849315068	0	1.7387668	3.1935717	4.2551164	4.8571061	1.7933079	5.8103771	2.8581147	3.07710399339033	high
TCGA-E2-A15G	1.51780821917808	0	3.3682864	3.8644224	3.7938031	4.748314	1.7208844	4.4014176	1.9703081	0.659778697221793	low
TCGA-LL-A442	2.43561643835616	0	6.1340021	4.2615916	4.29123	4.1420761	0.9056508	4.7152391	2.0815666	0.394968554876086	low
TCGA-E2-A158	1.23287671232877	0	0	6.1978781	2.621604	3.7309903	1.4396973	7.5202529	2.3654579	1.91767431088004	high
TCGA-E9-A1NE	2.98082191780822	0	1.0641858	3.9775281	5.5849583	4.1275061	3.1235551	5.0807556	2.6452956	0.432085847678186	low
TCGA-BH-A0BJ	1.80821917808219	0	0.3990803	4.3230424	4.7875514	4.1343157	1.7526871	4.6154504	2.4730249	0.750948663875104	low
TCGA-S3-AA0Z	1.72328767123288	0	0	4.6087959	4.1079017	3.5694092	2.1400525	7.1530062	2.398629	1.22415476039164	high
TCGA-AO-A0JE	6.3972602739726	0	2.9604809	2.072095	4.5364414	4.8796781	1.7033177	5.3374503	2.062732	1.47409247624083	high
TCGA-A2-A25C	1.43287671232877	0	0.4123726	3.8457568	4.7723251	3.9952422	1.670706	3.9214365	2.461221	0.725746223280506	low
TCGA-AR-A5QQ	0.882191780821918	1	3.5549886	5.5941867	4.6501223	4.1372502	0.7061295	8.1429306	1.1910125	0.340352636537027	low
TCGA-D8-A1X6	1.48219178082192	0	0	3.7942574	3.1675669	4.4259678	0.4190656	4.3308967	1.760269	1.71133519176008	high
TCGA-E9-A1R7	4.01917808219178	0	0.0660239	4.56452867	3.70120474	3.22901824	2.91782349	5.42572706	2.96291905	1.04850306197291	high
TCGA-AC-A23H	0.00273972602739726	0	0.2206686	4.1003805	3.7577014	5.9510333	0.1762002	4.7283448	2.5372612	5.28869616231576	high
TCGA-E9-A244	0.0575342465753425	0	1.0916526	4.4082828	3.0434259	3.4012809	0.8229708	5.8745109	2.7386584	2.73541238998929	high
TCGA-B6-A0X4	2.35616438356164	1	0	5.1116401	2.51022797	4.28123528	0.85517103	6.7550789	2.33524573	3.70371141417495	high
TCGA-A2-A0YD	2.10684931506849	0	1.068408	4.398864	5.312724	4.131526	1.822322	5.17468	3.230539	1.23100687240133	high
TCGA-B6-A0I2	11.9479452054795	0	0.38430045	2.75236964	3.26156348	4.30557915	1.33989687	6.96235304	1.15264501	1.7268303899252	high
TCGA-D8-A142	1.16438356164384	0	2.1313037	5.3311042	4.261814	4.7027569	0.7432928	6.3161569	2.740042	1.85699671098366	high
TCGA-D8-A27R	0.841095890410959	0	1.4169485	3.4628697	3.8838286	5.3671172	1.4317305	5.247189	2.0699984	1.9269599995217	high
TCGA-C8-A26X	1.03013698630137	0	5.8666258	2.7442225	3.9643656	4.4336593	2.1234907	5.603446	1.5114482	0.431400241412208	low
TCGA-AC-A23E	1.91232876712329	0	3.4105124	4.5143645	4.611592	4.0288391	0.6883129	6.5315671	3.0341252	1.98288753722116	high
TCGA-BH-A18I	2.99452054794521	0	1.150896	4.2384451	4.9580302	3.9052199	1.6960723	5.5380977	2.6786858	0.937706281193154	low
TCGA-LL-A5YL	1.42191780821918	0	3.6830403	2.5713127	2.8983372	3.7956539	0.5361918	3.4496412	2.4446245	2.02440973537206	high
TCGA-BH-A0BS	7.15616438356164	0	0.01130374	5.19002155	4.28873067	4.28322996	2.2487108	4.84761631	2.35380714	0.594458015306428	low
TCGA-BH-A8FZ	1.57260273972603	0	4.7593846	5.0283496	4.824374	3.9391653	1.8038126	6.3998812	1.7860652	0.222486528898507	low
TCGA-A2-A0D3	5.13150684931507	0	5.45234276	4.80194129	4.18068769	3.90661698	2.40651372	3.08324575	1.77574321	0.0933117638693985	low
TCGA-EW-A423	1.46027397260274	0	5.3355641	3.0454064	2.8771719	4.1092214	0.6348422	4.6912152	1.2375412	0.628866363982032	low
TCGA-BH-A1FG	1.58082191780822	1	0.095044747	3.253206414	2.820008024	3.939605374	0.791933392	6.361336554	1.340640307	1.98261993703094	high
TCGA-AC-A8OR	0.10958904109589	0	0	3.2609382	2.8058045	4.5718692	0.4181177	5.9279274	2.2148249	6.15178543738945	high
TCGA-D8-A1XO	4.60821917808219	0	4.3275503	3.9572612	4.2999271	3.7705967	2.9962785	5.1011233	3.335491	0.842532458710624	low
TCGA-BH-A1F5	7.43013698630137	1	4.4205667	3.9496048	3.2916336	3.2521952	1.2383242	5.2617676	2.7357155	1.21136578237087	high
TCGA-A2-A0ET	2.92054794520548	0	0	4.33415749	3.68243339	3.80370414	1.33338815	5.25130519	1.85834938	0.870363715327296	low
TCGA-OL-A66P	1.17260273972603	0	8.49969151	1.715036	3.13193195	6.15298947	1.48735869	3.90159698	1.80825932	1.29120730470905	high
TCGA-A8-A0AD	3.16986301369863	0	0.9550611	4.0967489	3.9710841	4.3360815	0.7132867	4.5989974	3.007512	2.88229307762452	high
TCGA-E2-A105	3.58356164383562	0	1.3172384	6.084297	3.2709076	5.2197864	1.7395491	4.5359828	2.1004115	0.68479750372662	low
TCGA-E9-A1R4	0.50958904109589	0	4.7954594	3.2500757	4.1878147	6.0850722	1.3815557	4.5721625	1.8972465	1.04785627133366	high
TCGA-5L-AAT0	4.04657534246575	0	2.7659988	3.9338806	4.2855088	3.825353	1.6399486	5.0637296	2.2960106	0.669518540463639	low
TCGA-EW-A6SD	2.76712328767123	0	3.0384672	4.9921994	3.8655906	4.9405471	0.7702129	6.0684827	1.5458802	0.701926220152861	low
TCGA-E9-A1RG	1.77260273972603	0	1.8193457	2.8618621	2.9326892	5.6435031	1.1730811	4.6749841	1.2398387	1.63125105581053	high
TCGA-C8-A1HF	0.90958904109589	0	0.9071061	2.9977221	4.2539072	5.0117764	0.3885371	4.7279424	1.6880508	1.64380103095723	high
TCGA-A8-A0A6	1.75342465753425	0	1.5031437	3.5356052	4.7122593	3.32538	2.351488	4.1352791	2.7856179	0.614819987738693	low
TCGA-D8-A3Z6	1.54246575342466	0	1.6646872	3.16378453	4.14468925	4.67318238	1.58125584	4.19736243	2.02114297	0.967472194288481	high
TCGA-A2-A3XW	4.69041095890411	0	2.7349942	3.6075055	3.2270978	4.946881	1.0811382	6.381272	1.022884	0.955087891179105	high
TCGA-AO-A0J8	1.86301369863014	0	2.3585294	2.997411	3.7542806	4.0831951	2.2134331	4.8455712	2.3334665	1.10988356677224	high
TCGA-A2-A25D	0.00273972602739726	0	5.4423043	2.9613961	4.5198079	3.7540551	1.5489973	4.794668	1.8834308	0.367392542647459	low
TCGA-A7-A13D	2.64383561643836	0	0.5295761	5.6187334	4.3870068	2.8830423	2.3188683	7.546179	2.8517606	0.845043919612121	low
TCGA-AO-A03R	5.72876712328767	0	1.3331719	3.9825669	3.8644029	3.1241471	0.8210746	4.8994527	1.0616961	0.296474694980083	low
TCGA-AN-A03Y	0.0273972602739726	0	1.0527271	2.5555138	3.4657788	3.8579341	1.4021918	4.0855579	1.3701797	0.726571615959748	low
TCGA-A7-A26I	1.81095890410959	0	0.8385445	2.5094821	3.6717004	2.3224565	0.9759452	5.3160103	2.0443532	1.20867849802353	high
TCGA-BH-A18Q	4.63561643835616	1	1.2019913	4.5735614	4.365659	4.4896232	4.2702712	7.0429548	2.8717543	0.900711181487476	low
TCGA-AO-A0J5	2.16986301369863	1	1.2390473	4.6653295	4.7039337	4.2802932	1.3162685	6.2562473	3.1169996	2.17410543264793	high
TCGA-PE-A5DC	3.91780821917808	1	3.3363143	3.1061652	3.8585146	3.9365038	0.4769458	5.3746307	1.3670456	0.727289836379206	low
TCGA-AR-A251	8.3013698630137	0	0.7995886	5.9718598	4.3365615	3.5643464	1.1596813	7.3802081	3.6093048	2.9186758723901	high
TCGA-A8-A08X	3.58356164383562	0	1.8467164	3.5394644	3.7355669	4.0566428	2.2950437	6.3564779	1.7156768	0.777646373878772	low
TCGA-WT-AB44	2.41917808219178	0	3.79645603	2.78586156	2.56759116	3.38295675	0.22433694	3.86399082	0.96267681	0.543664739579647	low
TCGA-LL-A73Z	0.621917808219178	1	4.6587647	3.9352106	4.2984977	5.4387565	1.5178559	5.671575	1.9317726	0.807625259444979	low
TCGA-GM-A4E0	6.0027397260274	0	2.05680665	4.4070281	5.08145036	3.33752536	1.32255581	5.13401998	1.95616175	0.301430378871054	low
TCGA-C8-A273	1.40547945205479	0	0.5316469	4.4300565	3.9513969	5.1141602	1.6787406	4.2170308	1.6613009	0.628187481599608	low
TCGA-AO-A124	9.60547945205479	0	1.3565333	4.3203817	2.8591645	4.3209191	3.5766331	6.6238278	2.4707485	1.38872677327107	high
TCGA-D8-A1J8	1.18082191780822	0	1.5399763	4.4832535	4.7416361	3.6756608	1.9204015	6.8818439	2.7066516	1.09552139945706	high
TCGA-AO-A129	9.0027397260274	0	1.1530817	4.1473028	3.9333335	4.2159394	1.4564928	5.5205397	1.6097474	0.665068056199358	low
TCGA-E9-A245	0.0712328767123288	0	0.5486497	5.5240776	3.3011181	4.4113148	0.6886959	5.0108571	2.2073374	1.2857225201841	high
TCGA-A1-A0SB	0.70958904109589	0	1.6122809	6.6286391	3.2625287	3.5875331	2.3860178	4.8151974	3.1752265	0.681151668197979	low
TCGA-AC-A7VB	0.684931506849315	0	0.001109698	4.359380171	3.295387319	5.948504156	0.287554409	6.198543466	1.310329565	2.62659467974173	high
TCGA-LQ-A4E4	2.32602739726027	0	0.4951021	2.7169091	3.0207929	3.417111	1.8752047	4.9365254	1.3709726	0.799492176880188	low
TCGA-LL-A5YO	1.20547945205479	0	2.336854	2.0557482	4.5627431	4.8886069	2.0724234	4.7517437	1.7517164	0.889340266292646	low
TCGA-GI-A2C8	0.616438356164384	0	0.5375368	4.118063	4.6932741	4.666054	0.5695149	5.1945768	3.0657988	3.29405962877555	high
TCGA-AO-A12E	5.86849315068493	0	3.791766	4.74503	4.1657181	4.579475	1.2809595	5.1474341	1.7049848	0.394868200037106	low
TCGA-AC-A2QJ	1.22191780821918	1	1.1815383	3.2910672	3.2176604	4.5424336	0.611382	6.3921223	1.1657157	1.60474010514994	high
TCGA-BH-A1FC	9.51232876712329	1	0	2.5732641	4.5649523	4.1003622	0.7645739	5.5325945	1.6801878	1.44542624305568	high
TCGA-A2-A3XZ	4.1972602739726	0	1.160995	3.1102195	4.3504769	5.7038982	1.4910926	4.4909996	1.9749435	1.54651154416688	high
TCGA-A8-A09N	0.0849315068493151	0	0.6924247	3.4756573	3.8668061	4.4993379	1.1363112	7.3237358	1.8690441	2.46715014128577	high
TCGA-A8-A07U	2.08219178082192	0	1.40881194	3.42726456	4.93778681	4.60385897	0.97982136	6.40982035	2.00476915	1.39392217756947	high
TCGA-B6-A0WX	1.75068493150685	1	0.4457854	3.4518705	4.2557575	3.6961384	1.7486272	5.2990545	2.3985293	1.23387862787321	high
TCGA-BH-A1FE	6.22739726027397	1	2.7729714	4.6360116	5.346115	4.2386115	2.2571474	5.3910663	2.8682779	0.567163166315938	low
TCGA-AO-A125	9.46849315068493	0	2.9127951	4.4967623	2.7374965	4.1613994	0.9406649	4.9571158	1.0631939	0.458348913676974	low
TCGA-GM-A2DI	7.0958904109589	0	2.5089577	4.3642424	6.505252	4.8261439	1.8946069	5.123698	2.7172796	0.454941060585657	low
TCGA-AC-A3QP	1.84931506849315	0	4.2243574	4.0379948	3.5569945	4.1291415	1.155713	3.9257371	2.1016558	0.589846838783871	low
TCGA-C8-A134	1.04931506849315	0	1.4570688	4.1521249	4.7951913	4.6761301	2.2950617	6.619232	2.0916769	0.804797347571315	low
TCGA-LD-A7W5	0.591780821917808	0	1.0201653	5.2810784	4.7095924	4.7054612	1.7970144	5.8509838	1.8330649	0.452810450836904	low
TCGA-AR-A24U	8.56986301369863	0	0.8457227	5.2087157	4.9003494	5.4236831	1.2215816	6.5614715	2.482983	1.63070447459337	high
TCGA-D8-A13Z	1.73972602739726	0	5.1043942	4.6883582	4.3962521	5.2445295	1.907582	6.6651419	2.525532	1.00903032682374	high
TCGA-EW-A3U0	1.45753424657534	0	1.2044614	4.080698	4.8601228	4.1093449	1.5580639	4.8745513	2.2183719	0.63105664920241	low
TCGA-A8-A0A2	1.58630136986301	0	1.1302821	5.9638123	3.9255553	3.7066187	2.0336097	5.5198164	2.8142853	0.715357880914214	low
TCGA-E9-A227	2.67123287671233	0	4.1777555	4.3776	4.7128663	3.8431674	1.7209692	4.4385147	2.1118402	0.26330164524116	low
TCGA-V7-A7HQ	5.56986301369863	0	0.84590813	1.80851556	1.82129926	4.73412167	0.63437588	4.71695376	1.48543398	5.06234172905245	high
TCGA-A2-A0T6	1.57534246575342	0	3.06495627	3.87225159	5.05287138	4.11914188	1.97679107	5.27562163	3.14586399	1.10869488939198	high
TCGA-AR-A24T	8.77260273972603	0	4.912482	3.3102354	5.1701596	3.6982186	2.3447996	5.0000568	3.1279499	0.666828778443416	low
TCGA-LL-A6FP	0.00273972602739726	0	7.2473152	2.19613479	1.83457227	4.31274312	0.57217684	4.80593272	1.54976027	1.58682839263226	high
TCGA-A8-A0A7	0.0821917808219178	0	2.6565259	2.3801732	4.7870024	5.1483188	0.9454176	4.7991953	2.3958883	2.17674830220207	high
TCGA-A7-A3IZ	0.882191780821918	0	1.2009582	6.0784952	3.899355	3.8224916	1.491262	5.3275501	2.6429853	0.709513916517379	low
TCGA-AR-A24O	9.88219178082192	0	1.0164327	4.4279169	5.4499677	3.9161335	2.2068982	5.2367749	2.894386	0.675122317539426	low
TCGA-D8-A1XY	1.37808219178082	0	1.4712674	3.390951	4.2460984	4.194753	0.5924476	4.9283058	2.4632666	1.97224693271925	high
TCGA-D8-A27I	1.2027397260274	0	3.2381982	4.0294255	5.0355483	4.768818	2.2048925	5.3006938	2.9908861	1.04698867549371	high
TCGA-B6-A0RV	14.1260273972603	0	3.7628033	4.3147883	4.5210178	4.2556184	2.3245551	5.9192452	2.32868	0.531401786106674	low
TCGA-A2-A0T1	1.42739726027397	0	0.5686686	2.8095741	4.4994768	4.3996868	0.8226263	4.3648588	1.5915044	0.923455480968708	low
TCGA-AN-A0AR	0.0273972602739726	0	0	2.97827199	2.58909366	4.90321559	1.93242276	4.68752223	0.98146337	1.04975046300775	high
TCGA-AN-A0XL	0.446575342465753	0	1.7224649	4.9215884	4.9349024	3.8987357	1.7751258	6.1494554	2.7408932	0.813684060912276	low
TCGA-EW-A1P4	2.48493150684931	0	1.0535936	4.6828249	4.2591797	5.3356973	2.6281653	6.3435308	1.9982475	0.854198157461668	low
TCGA-E2-A2P6	2.87945205479452	0	4.75680078	2.85691981	3.32273656	3.48338861	0.86481817	4.16458161	1.31855059	0.409894657449985	low
TCGA-A8-A0AB	1.41917808219178	0	3.3065187	4.1486294	3.511969	4.4971221	2.4317932	3.8517784	2.7626797	0.872180069291599	low
TCGA-AR-A1AV	5.10684931506849	0	0.5242538	4.3960316	4.3547217	4.7007609	2.0097469	3.9190267	2.6639164	0.977232338374239	high
TCGA-B6-A402	6.24931506849315	0	1.1197904	4.2734268	3.8660969	3.1131949	1.3315443	6.5271366	1.9352645	0.806336367193799	low
TCGA-BH-A8FY	0.808219178082192	1	0	4.3326349	2.9775463	3.8360717	0.8411557	4.6138125	1.6222254	0.973271563577696	high
TCGA-AO-A0JI	4.18630136986301	0	1.61019023	5.45369443	4.12814712	2.85602536	0.7995596	6.19590852	1.98182455	0.455245371305141	low
TCGA-B6-A0IE	5.46027397260274	1	0.05349523	3.34214871	3.00512057	4.49115098	0.58290796	5.29707777	0.90289309	1.1753203583393	high
TCGA-S3-AA17	1.16164383561644	0	3.4791896	3.0447395	4.9919658	4.1211194	1.12704	4.9405433	1.739362	0.474406990561832	low
TCGA-A2-A0YL	4.03835616438356	0	2.1577132	5.7228148	5.0962511	4.0627974	2.7274984	5.1946221	3.1046082	0.429924450302387	low
TCGA-AO-A0J7	1.69315068493151	0	0.9121575	3.5530644	3.1383961	4.3006701	1.7709198	5.0687752	1.9622114	1.3965674824478	high
TCGA-A2-A0ES	6	0	4.4109435	6.1265588	4.8445058	3.8110957	3.2074672	5.6985248	3.382938	0.333498592441296	low
TCGA-AO-A12F	5.04657534246575	0	0.8998761	4.9883638	4.5987696	4.2325338	1.2620159	5.4018488	2.0715012	0.61678525943208	low
TCGA-AC-A3W5	1.38082191780822	0	5.0108025	3.7668263	4.5433707	4.6565312	0.9092497	5.3829736	2.5796207	1.18455741245113	high
TCGA-BH-A0HL	0.197260273972603	0	0.3265282	5.8854157	3.5136982	4.2262771	1.0787473	5.1438176	2.8542827	1.64314085482001	high
TCGA-BH-A18N	1.28219178082192	1	0.4688033	3.3932087	4.282054	4.6081208	0.5919654	5.2927496	2.253285	2.37581687486155	high
TCGA-AN-A04D	0.142465753424658	0	0.3555226	4.0514567	2.6479296	4.5646475	3.2791575	6.3775594	2.0638842	1.52156794097915	high
TCGA-BH-A0GZ	0.898630136986301	0	2.683808	2.0578885	3.7072998	4.050553	1.4530746	4.2630584	2.1471304	1.44890550208056	high
TCGA-GM-A2DO	7.11232876712329	0	1.6348064	5.3757821	5.494638	3.7876225	1.4670725	4.5344106	1.6163778	0.128581507060042	low
TCGA-D8-A27M	1.12328767123288	0	1.7027385	5.0058112	5.9473498	4.0547574	1.6514694	7.9481058	3.0623138	1.24165944665439	high
TCGA-BH-A0EA	2.71506849315068	1	2.8043927	4.6458401	4.5501298	4.3568662	1.7606037	5.0961455	2.756219	0.836348461324835	low
TCGA-E2-A107	2.86849315068493	0	6.1120354	3.16650628	3.46612789	4.01719074	1.87795542	3.88486791	1.33883702	0.221374711079464	low
TCGA-B6-A0IB	10.7972602739726	1	3.62289295	3.35716229	2.6081037	4.79854785	0.89966591	3.78332833	1.70290957	1.18029629795177	high
TCGA-AR-A1AN	8	0	0.8575682	5.8486808	4.3161901	3.8775204	1.7542028	4.4878703	2.3515463	0.378310175040755	low
TCGA-EW-A6SC	2.60821917808219	0	1.857067	4.6847756	4.2537635	3.884237	2.0978152	5.3279025	2.1369051	0.463667406132318	low
TCGA-OL-A66K	3.49315068493151	1	2.0465872	3.6048345	3.9817481	4.2195386	1.3656026	4.3765099	2.919121	1.8937716118568	high
TCGA-BH-A18K	7.56986301369863	1	4.3345244	3.4137435	4.0963976	4.4845535	1.3818883	3.9798033	2.0899645	0.611008720394256	low
TCGA-AR-A24R	9.3972602739726	0	1.2494182	3.5460395	4.0315638	5.3657318	2.3552133	4.3449763	2.0731688	0.996746545209251	high
TCGA-AN-A0FK	0.583561643835616	0	3.1429199	3.1573841	3.6523622	3.9468428	0.5474447	6.2196306	1.1916101	0.830213972902038	low
TCGA-BH-A0HW	4.27671232876712	0	0	4.38628017	3.60798203	4.12269423	1.93581613	6.22183832	2.15982882	1.37350996255795	high
TCGA-EW-A1J1	1.57534246575342	0	0	4.5834975	3.9496204	3.465881	1.8178245	5.4943291	2.3009983	0.842486292736532	low
TCGA-A1-A0SH	3.93698630136986	0	3.2288126	3.2501123	4.3957017	4.9321642	2.5114867	4.9761821	3.7750226	3.45190161150075	high
TCGA-EW-A2FV	2.15890410958904	0	4.1386502	3.7286172	4.6673452	4.488564	1.0549214	5.2957845	2.1585329	0.747891420310177	low
TCGA-BH-A1FJ	5.27945205479452	1	0.7566205	2.1587578	4.0195888	4.1671381	1.9860916	5.3420058	2.1458542	1.84324709171003	high
TCGA-AO-A1KP	8.09041095890411	0	2.0704661	4.7769267	2.702518	2.8499536	1.2094918	4.8591251	1.6835899	0.459679447058786	low
TCGA-BH-A0E9	6.81917808219178	0	5.1189035	4.8913949	5.0444239	3.6917156	2.7944895	5.5631886	2.7286462	0.250404110625854	low
TCGA-A2-A1G4	1.63013698630137	0	0.3438518	4.4399734	3.8536137	4.5567426	1.2075433	5.8349937	2.448265	2.13307891854088	high
TCGA-A8-A08R	0.0821917808219178	0	1.6035508	4.4991573	4.7214544	4.3194762	1.0390917	6.820318	3.0703023	2.72404877170957	high
TCGA-D8-A1JT	1.10958904109589	0	1.01672021	4.14608216	2.74765061	3.77789004	0.08665354	6.95057755	2.0159472	3.51828050448298	high
TCGA-B6-A0RG	5.7041095890411	0	0.97990691	3.59945096	3.84152342	5.13970343	2.08536316	5.01320778	1.25343699	0.607335783666745	low
TCGA-D8-A1JE	1.57534246575342	0	0.6382366	3.9466362	4.2373892	3.6914491	1.0616455	4.2091903	2.9638344	1.68096015050917	high
TCGA-BH-A0C7	7.58082191780822	0	1.3945011	4.041285	4.5385041	4.3974767	2.4342759	5.805927	2.6419875	1.10749418496099	high
TCGA-A2-A4RX	2.03287671232877	0	1.5356396	4.6319484	5.6828821	3.7486334	1.0598845	8.9725447	2.7591789	1.79382815144042	high
TCGA-A2-A1G1	1.6	0	0.917779	6.2959668	5.6879451	3.9829798	0.6539458	6.5178802	2.5284792	0.558749848975337	low
TCGA-A2-A0CZ	4.42739726027397	0	1.78470852	4.46611066	4.67951682	4.05883851	1.82028426	5.00425031	2.59440887	0.716227395887829	low
TCGA-B6-A401	7.11232876712329	0	6.557688	4.4363088	3.5969565	4.7879014	0.8657067	5.9245471	1.5290886	0.495527473765923	low
TCGA-C8-A1HO	1.02739726027397	0	3.5080401	5.4123395	3.1847855	4.6800565	0.9234909	5.1188722	2.051064	0.814035535592849	low
TCGA-AN-A041	0.0191780821917808	0	1.3192759	3.6842961	4.7160858	3.7366922	2.1035358	5.5067365	2.7718814	1.09101498606569	high
TCGA-EW-A1P0	3.42739726027397	0	0.49595834	2.95542318	3.73038463	4.16859154	1.23285102	6.3622038	2.47561996	3.87506426366608	high
TCGA-AC-A4ZE	2.43835616438356	0	4.964982258	2.466166301	4.128526267	3.539410626	1.333119429	5.683714178	1.479012218	0.48323639790988	low
TCGA-BH-A0HK	0.487671232876712	0	0	2.9984922	4.5082911	3.6621335	1.1590208	6.1020496	1.9302442	1.36082935857136	high
TCGA-E2-A570	2.55068493150685	0	3.5121112	3.8598071	3.7272171	5.2228456	1.3481568	4.2178213	2.6000512	1.61207778455849	high
TCGA-BH-A0DP	1.3041095890411	0	2.9552698	4.3428315	4.5721862	3.8295629	2.0584405	5.0362757	2.7978557	0.677969307559268	low
TCGA-A8-A0A4	1.08493150684932	0	6.8981475	3.3152994	4.1984783	4.6685603	2.8306375	5.6268176	2.3479673	0.508738605010612	low
TCGA-B6-A0IC	0.00273972602739726	1	0	4.16900203	2.35864248	4.35791135	2.38192895	3.78556167	2.14216351	1.22591371812379	high
TCGA-AC-A3QQ	2.01095890410959	0	0.090749	2.52536606	3.74850349	1.07029639	1.59909162	3.92185966	1.61779013	0.289509616238677	low
TCGA-AN-A0XO	1.02739726027397	0	1.2622509	3.4658482	3.7720862	4.5436814	1.2167511	6.6099147	2.2718438	2.85553309226477	high
TCGA-A7-A5ZX	0.920547945205479	0	2.7935364	5.84669491	4.29321757	3.91199546	2.37588884	5.11686865	3.00133175	0.507579294363614	low
TCGA-BH-A0E6	0.802739726027397	0	2.39513206	3.78581831	3.87668943	4.42921549	0.93316018	5.68494634	2.11875754	1.46789097450753	high
TCGA-A8-A08L	0.0821917808219178	1	1.35113115	3.55650791	4.1535404	5.5144857	2.18027835	7.04558279	2.69388387	3.91747747977274	high
TCGA-MS-A51U	1.86575342465753	0	2.4053691	4.2901581	4.573128	4.4234227	2.0047392	5.0013234	2.7248647	0.888520717874254	low
TCGA-D8-A143	1.18082191780822	0	0.7544131	5.2208035	4.1909367	5.9172576	1.9723238	7.5537129	2.7829857	3.55274835390535	high
TCGA-C8-A138	1.04109589041096	0	1.2264292	2.2388066	4.1601007	4.6467442	0.7031037	4.6229356	1.5934622	1.48662351835381	high
TCGA-E2-A154	1.61917808219178	0	2.338003	3.9904547	3.4393001	4.1651188	1.3340789	4.7296813	2.158156	1.03842104640608	high
TCGA-AO-A03V	3.7013698630137	0	4.3816212	5.3007377	4.2958706	4.3206678	0.9742793	4.7841549	1.9233556	0.31606576762192	low
TCGA-BH-A1FM	3.8027397260274	1	1.5215437	4.2190242	4.027566	3.3554033	1.3642921	4.7012951	3.4152688	2.01382455731586	high
TCGA-A8-A092	2.58082191780822	0	4.721164	2.5996289	3.2873033	4.8271359	1.6314511	5.1170139	2.081803	1.55582605921058	high
TCGA-BH-A0BM	5.13972602739726	0	1.1048914	3.0446204	3.8955689	3.5980218	2.5537803	4.796179	2.2517074	0.821759269309744	low
TCGA-D8-A1XU	1.08219178082192	0	0.7729034	3.0198929	3.8886906	4.4103526	2.1810259	3.9920615	3.1295391	2.5966435808385	high
TCGA-BH-A18S	5.5041095890411	1	1.85408845	3.29474044	3.18754658	4.07795967	1.32842679	3.69684964	2.42804193	1.54783864649862	high
TCGA-A8-A06N	0.00273972602739726	0	0.29773858	5.06391197	2.66168377	4.21831874	1.0512822	6.8526763	2.11334885	2.53230433938473	high
TCGA-C8-A135	1.07671232876712	0	6.0829754	3.8884517	4.4115447	6.0545319	1.9989625	4.9095625	1.9700097	0.56555198273849	low
TCGA-D8-A27P	0.134246575342466	0	3.6540558	4.083139	4.2502511	4.197758	2.3964483	4.9237373	2.9106769	0.850600216954345	low
TCGA-C8-A1HK	1.0027397260274	0	5.4331251	3.5406023	3.6172523	5.8532198	1.7152452	4.4063633	2.2546151	1.19495102607442	high
TCGA-E2-A156	1.98904109589041	0	4.59151429	4.88480015	3.50188279	4.58033543	1.31689086	5.20218956	2.06172295	0.628875084012999	low
TCGA-BH-A203	3.21643835616438	1	1.2980107	5.0173266	4.0415394	6.4936845	1.6075917	4.4599623	2.7030457	2.20174145290087	high
TCGA-EW-A2FS	4.39452054794521	0	0.2847945	4.0122569	3.5895292	3.6799523	0.983469	4.126945	1.5503873	0.588164287543911	low
TCGA-A2-A0SY	3.69041095890411	0	5.2106125	3.7715048	4.6573549	4.0498258	1.7459411	5.1019672	2.3472861	0.466417842210351	low
TCGA-C8-A8HP	1.08493150684932	0	1.9116354	4.2647413	3.1509342	5.1484272	0.3957962	5.0759689	0.8709946	0.746443882925648	low
TCGA-A7-A5ZV	1.00821917808219	0	2.8594454	4.6814318	4.7962668	4.480432	1.677366	8.6031899	1.9336068	0.91209546325685	low
TCGA-BH-A0DI	2.4986301369863	0	1.9770395	3.5908718	4.9844914	4.5665484	1.9454211	5.0240334	4.4563979	5.9599003013042	high
TCGA-4H-AAAK	0.953424657534247	0	3.676685	5.1242616	4.2373657	4.1026635	1.9270753	5.4772673	2.5280156	0.53165601023574	low
TCGA-A2-A25F	0.882191780821918	0	2.739195	3.66244	6.28339	4.070647	1.669705	5.735903	2.924264	0.738470689791853	low
TCGA-E2-A153	1.93698630136986	0	3.2494448	3.8631083	4.4592774	4.2668623	1.213844	6.2558471	2.7127721	1.69595943700993	high
TCGA-AC-A8OQ	0.0931506849315069	0	0.6774847	4.4333489	4.3296567	3.4884159	0.8519202	5.0648986	1.8895261	0.595051348464746	low
TCGA-E9-A22H	3.37534246575342	0	3.3933269	3.1907647	4.3851372	4.0218159	2.9309745	4.5217999	2.0082178	0.334063557131986	low
TCGA-GM-A2DH	6.00821917808219	0	4.4154387	3.4120255	5.0044502	5.53983	1.5225266	5.2604264	2.7146732	1.48275744551736	high
TCGA-AR-A256	7.81917808219178	1	0	5.1873197	4.035012	3.0229953	1.764407	6.4353609	2.2876544	0.705670951210847	low
TCGA-D8-A1X8	2.14520547945205	0	1.9068888	3.0818972	4.8738872	3.7140291	2.4488162	4.9966406	2.6057051	0.75610460912351	low
TCGA-E2-A574	3.23013698630137	0	0.05992409	3.93464631	3.62144522	3.54754174	0.49201895	5.20584893	2.13790904	1.66255070559139	high
TCGA-AR-A2LE	13.8684931506849	0	0.3642548	3.5625262	4.1078964	2.8729687	0.99028	4.7797086	2.2255602	0.915746512159922	low
TCGA-EW-A1OZ	3.36712328767123	0	5.4304622	3.161624	3.7467166	5.3395306	0.1143687	5.7084915	1.0029072	0.827943563325178	low
TCGA-D8-A1X5	1.54794520547945	0	1.1413949	3.158276	3.6249425	4.2075498	0.6291682	5.0580097	2.6845656	3.77279910211014	high
TCGA-A2-A3KC	3.01917808219178	0	3.4709102	4.4791809	5.0693003	3.8076862	1.9984402	5.5064884	2.6144388	0.461637415297454	low
TCGA-C8-A131	1.12602739726027	0	1.4925042	5.3621076	3.7797008	5.03109	0.8107397	6.742762	2.242611	1.91095852380072	high
TCGA-BH-A1FL	4.58356164383562	1	0.1486523	4.2817316	4.05328	4.2964016	2.0431181	4.3356476	2.1960283	0.739852645401344	low
TCGA-A8-A09B	1	0	2.0754564	3.2224704	3.7396747	4.5854254	1.0838051	4.2832247	1.7461579	0.97394385390025	high
TCGA-EW-A1PH	1.66301369863014	0	0.8292465	5.658666	4.0112778	3.9418359	1.4817371	7.4885439	2.4402553	1.28272317466987	high
TCGA-B6-A1KC	3.63287671232877	0	3.75039462	3.93073298	3.8000104	3.44576405	1.58519564	5.12331031	2.58050071	0.845063093110439	low
TCGA-E2-A1L9	1.63835616438356	0	2.3774297	4.3264048	4.5415125	4.2513991	1.7191018	3.8392167	2.5989248	0.605313510925141	low
TCGA-A2-A0SV	2.26027397260274	1	0.579438	3.5119287	3.8550988	4.7880735	1.5164281	5.9777244	1.417364	1.0873928279782	high
TCGA-GM-A2DF	5.9041095890411	0	0.9014671	3.8063467	4.2420083	3.2582927	0.4698347	4.6521713	1.391196	0.443489723001298	low
TCGA-A2-A25A	8.97534246575342	0	0.5922845	4.4647853	5.4168402	3.6106106	2.264387	5.4344618	2.9599477	0.703093312151153	low
TCGA-C8-A3M8	1.07945205479452	0	0	3.0724235	4.260531	4.1507225	1.2473119	4.5069325	2.6553408	2.27088344948481	high
TCGA-BH-A0DD	6.81095890410959	0	1.5088944	3.7886148	3.5153858	4.6669306	1.2863489	5.3063832	2.2322472	1.8964636829533	high
TCGA-EW-A1PD	1.16164383561644	0	3.8390835	4.8906571	5.0115632	5.319378	1.6602495	5.3002153	2.7540262	0.845896046079678	low
TCGA-A2-A1FW	1.44657534246575	0	2.305885	5.9452022	3.9490857	4.0326532	0.6472362	6.6714423	2.2225914	0.880287855647599	low
TCGA-A7-A13F	2.0958904109589	0	4.39042508	3.36904952	4.17775598	4.99598148	1.9665602	3.52049392	2.04589955	0.491634372880065	low
TCGA-GM-A2DM	8.83835616438356	0	0.5142885	6.9409027	3.2684216	4.2784023	1.5815399	5.5270856	2.6697536	0.934351420816093	low
TCGA-B6-A1KN	11.5972602739726	0	1.2410975	3.7645153	4.5293903	4.6906324	1.9305549	6.3166791	2.1912825	1.26785185260598	high
TCGA-A8-A082	1.5041095890411	0	0.38862177	4.11910776	3.61800525	4.94550879	0.47452952	6.21810154	2.27888879	3.82290408102411	high
TCGA-GM-A5PV	1.12876712328767	0	1.7005607	5.3594617	3.4651122	3.7980156	1.6833798	4.4529077	1.8862597	0.366716669228186	low
TCGA-BH-A202	2.17808219178082	0	4.065001	3.4836953	4.3382	4.4709961	2.4998864	7.1162557	2.5043307	1.24527699147964	high
TCGA-BH-A1EU	3.52328767123288	1	1.5502658	4.0730794	5.4492207	4.0096537	2.6189684	4.8099662	3.2860298	0.823299594037564	low
TCGA-A7-A6VW	0.780821917808219	0	0.308997678	3.421101341	3.339050632	4.877456886	1.477701542	6.629026185	1.020329657	1.25018746658423	high
TCGA-AR-A0TW	8.24383561643836	0	2.95111433	3.3000644	4.15891274	4.66010057	1.9280602	5.54444146	1.53218135	0.586300689504046	low
TCGA-BH-A0AY	2.12876712328767	0	0.8137509	2.4638715	4.3566026	4.6048999	1.025511	4.9099929	1.9402638	1.75099745235512	high
TCGA-D8-A27V	1.04383561643836	0	4.4622372	4.2586444	4.4411858	4.1357208	1.3798547	5.3391498	2.3383101	0.59891433380224	low
TCGA-D8-A1Y2	1.18630136986301	0	2.5307861	3.2843253	4.1185532	4.2490083	1.1960029	5.7098704	2.2213092	1.4658974809474	high
TCGA-A8-A091	2.75068493150685	0	1.2526464	5.2967959	4.4444064	3.9428546	1.0165729	6.2941344	2.5691904	1.12289331284695	high
TCGA-EW-A1P8	0.654794520547945	1	0.6096935	3.3925431	3.9687524	4.0512314	1.7333487	5.1470119	1.9363728	0.989311690631832	high
TCGA-C8-A12O	1.05479452054795	0	4.9331621	4.6486857	4.4760668	6.4068264	1.6684684	6.1928345	2.5305996	1.53975797291122	high
TCGA-AC-A5EH	1.4	0	2.6906392	3.7323065	3.8216437	5.3972769	0.9737186	5.7458956	2.7139354	3.78951669617337	high
TCGA-AN-A0FZ	0.0273972602739726	0	3.24240749	4.1598456	3.96443079	4.07989582	0.29541355	5.23965652	2.07890424	1.02972689248063	high
TCGA-BH-A1FH	2.83287671232877	1	1.925166	3.9606192	5.1827638	3.6713695	3.2457226	5.1167387	3.8399208	1.17048258140413	high
TCGA-A7-A26E	2.61369863013699	0	0.3470487	4.4124634	3.6015406	3.6528277	2.4720619	4.1222759	3.2346504	1.42585779020414	high
TCGA-E2-A108	2.29315068493151	0	2.330453	3.533106	5.38506	4.891536	1.543318	5.55311	2.770926	1.44436657448305	high
TCGA-B6-A0RN	21.9397260273973	0	1.1977716	3.1093307	3.5235759	3.7882393	1.7416092	4.5220851	2.7206075	1.99526420912759	high
TCGA-A2-A0EW	5.16164383561644	1	2.3457836	5.6370534	5.2469944	4.1216548	2.6820806	5.5907951	3.198165	0.511426518555049	low
TCGA-A1-A0SI	1.73972602739726	0	4.4277224	3.7272197	4.5796551	4.6346451	1.5561978	4.6976876	2.9240714	1.16409102737052	high
TCGA-A8-A08P	2.58356164383562	0	1.6841652	3.277437	4.3243623	4.6973854	1.8436223	5.3324605	2.2400673	1.30390823383782	high
TCGA-AR-A24X	8.23013698630137	0	4.3524231	5.7197869	4.4764676	4.0748135	2.3735424	4.3026678	2.9388526	0.314450973988934	low
TCGA-A2-A1G6	1.37260273972603	0	3.64307721	5.20327017	4.69591784	3.50231274	2.68170961	5.45501092	3.29085083	0.525212125252331	low
TCGA-AR-A0TZ	8.93698630136986	1	1.3839102	4.3189372	3.9373916	3.2490081	1.6783313	5.0349446	2.55778	0.837257081106357	low
TCGA-A8-A09Z	0.00273972602739726	0	0.03940342	4.18356395	4.09747578	4.84844224	0	5.65613371	2.34433009	3.37140268399541	high
TCGA-C8-A1HG	0.945205479452055	0	0.5197752	4.0908482	3.6933871	5.7147692	1.204275	3.8517931	1.6890691	1.12588293015206	high
TCGA-AR-A0U2	6.98904109589041	1	2.5345	3.2688297	4.8561488	4.9154394	0.6075768	6.0245635	2.5185914	2.49628036029629	high
TCGA-BH-A28O	3.06849315068493	0	2.20430857	5.95113722	4.93536954	3.63549344	2.72525995	5.43790124	2.49443262	0.211229721440307	low
TCGA-AC-A2FB	3.38082191780822	0	2.4489328	5.2973463	5.6156492	3.9429073	2.8169688	5.2454791	2.8100143	0.270638307553595	low
TCGA-E2-A14N	3.92876712328767	0	0.3086419	4.5282676	4.5323343	4.5728768	2.0090038	5.2530159	1.9698929	0.616604759791821	low
TCGA-AC-A6IX	1.02191780821918	0	0.4703262	3.2041418	4.6568851	4.3124119	2.0445365	4.5188797	2.879445	1.65786119065653	high
TCGA-AC-A62Y	1.45205479452055	0	2.1770874	3.8924951	3.7172897	4.0549211	1.209915	4.4248337	2.053063	0.817701719138195	low
TCGA-EW-A1PE	0.876712328767123	0	1.9211424	2.9568502	4.4927255	4.6513313	1.5997451	4.6923939	1.9530069	0.908427275521307	low
TCGA-OL-A66J	5.46849315068493	0	1.48961214	4.25382177	4.09451439	3.95865021	0.90710236	5.41566305	2.39060698	1.30688520770175	high
TCGA-D8-A1XT	1.38630136986301	0	1.13987542	6.03378182	4.90592764	5.6061543	1.88214505	6.54317153	2.50306057	0.966862357757	high
TCGA-AR-A5QN	2.77534246575342	0	3.2561681	4.6027158	4.8637291	4.01142	1.3692646	5.7647017	2.1704093	0.477010814214225	low
TCGA-LL-A50Y	2.08767123287671	0	2.2188098	2.8584961	2.7801514	4.4386586	1.0793102	4.6110635	1.8900257	1.97694229297475	high
TCGA-E2-A14Q	3.18630136986301	0	2.6997457	4.9193336	4.4576339	4.2472354	2.4135401	4.6249112	2.1866045	0.303843996602359	low
TCGA-B6-A0X7	4.87945205479452	1	0.9412904	3.71922	4.1890988	3.8226168	2.2644975	5.0718061	2.5872931	1.04041140860248	high
TCGA-AO-A12C	6.4986301369863	0	1.680754	5.9412079	4.6815397	3.4095471	1.1133701	4.7641622	2.57725	0.392570833766595	low
TCGA-A2-A0SU	4.55342465753425	0	0.8984246	5.0339617	4.5853442	4.3399135	1.6768099	4.9692877	2.3583067	0.638678793803927	low
TCGA-AN-A0XN	0.0273972602739726	0	3.91088	5.0344	4.855834	4.241154	1.1082	7.209523	3.529968	2.43199401816344	high
TCGA-AR-A24K	4.24109589041096	0	0.9960895	5.2250084	3.1209712	4.1540228	1.4722433	5.6969823	2.5051187	1.56751611665878	high
TCGA-AC-A3HN	1.35890410958904	0	1.6974978	3.2473378	4.8548809	4.2565534	2.0568363	5.2704175	2.9793451	1.63114310806426	high
TCGA-AO-A12G	4.49041095890411	0	3.68110342	3.11375974	3.99871591	3.87270404	1.18435637	4.50245123	2.02771426	0.725467454864575	low
TCGA-C8-A12L	0.994520547945206	0	2.7750845	4.1038786	3.6203885	5.4894692	2.0730232	8.6060604	2.6707358	4.97587980561891	high
TCGA-E2-A1B1	7.26849315068493	0	2.9835074	4.0660501	5.2662161	3.6291701	2.2701931	5.0719172	2.8087159	0.481430832532335	low
TCGA-A1-A0SM	0.663013698630137	0	2.1222904	3.7133401	4.306399	4.4721592	1.6577259	4.2354955	2.9907535	1.58710598619702	high
TCGA-BH-A1EV	1	1	5.4905899	2.9879982	3.7123973	4.5031511	1.7350275	6.3452716	2.5099266	1.76976431139408	high
TCGA-E2-A15C	1.9013698630137	0	4.3731885	4.148652	4.1982839	3.9820348	1.7594523	5.6486198	2.4928168	0.723876990024915	low
TCGA-A8-A06T	4.42191780821918	0	6.8764581	4.1141228	3.7414472	4.028242	2.1970904	4.6275479	1.7331919	0.194463117022483	low
TCGA-D8-A27W	1.02191780821918	0	1.6638888	2.93977798	4.01240569	4.4538374	1.12296807	6.31201111	2.28973157	2.77514176510631	high
TCGA-A2-A0CL	8.26027397260274	0	0.4560496	3.7690921	5.8971587	4.4335571	1.4720369	5.2438171	2.4338034	0.800187244228747	low
TCGA-E9-A1RI	3.96986301369863	0	4.1865593	4.4145332	4.5282881	3.9044454	2.3538927	4.6623054	2.4644168	0.337796831764626	low
TCGA-XX-A89A	1.33698630136986	0	2.011518	4.334458	4.884261	4.078091	1.433434	5.255505	2.839432	1.05121350532301	high
TCGA-A7-A4SE	1.76438356164384	0	1.885013	4.6639609	4.7891542	4.1344697	0.9154032	6.8995101	2.2208885	1.04543382061732	high
TCGA-BH-A28Q	3.06575342465753	0	6.7311544	6.0331208	4.4184473	4.5368293	1.9599745	4.1609941	2.4812078	0.173843065103521	low
TCGA-EW-A1J5	1.30684931506849	0	3.6664937	3.766529	4.6169418	3.8892151	2.205182	4.3818757	2.79984	0.604866221211636	low
TCGA-OL-A6VR	3.34246575342466	0	5.90339729	5.3989604	3.04001731	4.6010199	1.3130351	6.56689967	2.10899034	0.792606104430435	low
TCGA-AQ-A04J	2.24383561643836	0	1.509123	5.0281027	5.5441244	3.8203639	1.9164093	7.0597698	2.2226229	0.438472569961882	low
TCGA-D8-A27E	1.45205479452055	0	0.4748196	4.8760526	3.5967578	3.921663	0.2679576	4.5839761	2.5354436	1.73552306923524	high
TCGA-AO-A0JD	6	0	1.4003201	3.2352123	3.619096	5.4474309	2.119244	4.614131	2.0652989	1.57941701481236	high
TCGA-A7-A6VY	0.728767123287671	0	1.2973358	4.70372777	3.78454596	5.1965355	1.60406207	7.16543936	1.11273858	0.74431186712946	low
TCGA-B6-A0IN	7.04931506849315	1	1.1270083	2.3082725	3.9837042	3.8392076	0.4459418	4.1777227	1.5851282	1.13136062333032	high
TCGA-A8-A07W	0.832876712328767	0	2.4458106	4.5665188	3.7262223	5.2194045	1.5988737	7.3890805	2.8018727	3.71727108535216	high
TCGA-A8-A09W	0.0821917808219178	0	7.6374596	1.7733377	4.4002346	4.1812979	1.453354	5.286294	2.1774658	0.80680016917477	low
TCGA-AC-A23C	1.6027397260274	0	1.1595577	4.0216052	4.2280109	4.2145098	1.8611329	5.1396478	2.9005122	1.65034684963317	high
TCGA-E9-A1RH	3.88219178082192	0	7.1327375	5.1383409	4.0994521	5.064232	2.0523164	8.6160863	3.1770612	1.9959392358946	high
TCGA-AO-A12A	8.52602739726027	0	2.0297275	4.1635659	4.6008431	4.3778996	2.3068703	4.4098979	2.8513013	0.823669093801828	low
TCGA-BH-A0B0	6.78630136986301	0	1.1799327	3.1755311	4.572036	4.2218996	2.473024	4.9310986	2.4053002	0.906007888880553	low
TCGA-A7-A3J0	0.857534246575342	0	0.2385225	3.3192035	3.5949112	4.3730458	0.4863407	6.4670403	2.233372	4.35678244835225	high
TCGA-E2-A576	2.85753424657534	0	0.41971498	2.40521525	2.45370249	4.15251063	0.82095964	6.4214089	0.93114828	2.24000127083513	high
TCGA-E2-A1IG	5.86301369863014	0	2.2181501	4.328705	4.2586973	4.2280484	0.7706917	4.5189564	2.6213726	1.21986992944327	high
TCGA-AO-A0J6	3.12328767123288	0	0	5.09043209	4.85089329	4.59383911	1.2197776	7.80003472	2.61022423	2.25964352660263	high
TCGA-E9-A1RF	0.547945205479452	0	1.8129415	4.126551	4.0442799	4.6672367	1.0143038	4.401979	1.9847377	0.868777840731236	low
TCGA-A8-A09K	2.4986301369863	0	0.3795727	4.6685037	3.6589808	4.5246404	1.9257289	6.2789282	2.0947319	1.27494557437186	high
TCGA-AR-A24N	8.31506849315068	0	4.6940945	3.7944245	4.1057161	4.0585442	1.8164879	3.8763317	2.3673948	0.457566660625954	low
TCGA-E2-A1B5	2.6958904109589	0	0.3366414	3.345921	5.3697374	3.963319	1.0600274	4.763138	1.7590001	0.538602523218509	low
TCGA-B6-A0WT	15.7232876712329	0	4.5160823	4.3735351	4.1517543	4.2893904	2.2241427	4.3136311	2.9416869	0.678441846367618	low
TCGA-OL-A5DA	4.88493150684932	0	3.0381994	4.7524724	3.7270211	4.3768955	2.0047392	4.6195623	2.2104611	0.531735974394508	low
TCGA-AN-A0FL	0.632876712328767	0	0.07267451	5.161872984	2.657441778	4.210066003	1.657993364	6.370407737	1.414702615	0.896492858531395	low
TCGA-A8-A08T	9.33972602739726	1	1.8868819	3.1739471	3.6302043	3.4459359	1.8553992	5.5074016	2.8897376	2.15386035753397	high
TCGA-A2-A0SW	3.73972602739726	1	0.9942665	2.1589166	3.769649	5.3129668	1.5104003	4.4388341	1.5929108	1.70336285361267	high
TCGA-PE-A5DE	7.24657534246575	0	4.6750758	3.8169703	5.1062506	4.7063473	1.3528149	4.4434751	1.7349152	0.283142254318449	low
TCGA-D8-A27K	4.0027397260274	0	3.9160445	4.6108695	4.5158851	3.8579934	2.1551768	4.1147821	3.1045429	0.558486734970431	low
TCGA-B6-A0IH	8.12328767123288	1	1.4401345	3.3658844	5.0537597	3.5287121	1.6582013	5.2815159	3.1559147	1.55427779710441	high
TCGA-D8-A1XS	1.35890410958904	0	6.6682509	4.3794083	4.4704308	4.2902678	1.8101002	5.8152123	2.6561741	0.565187006447422	low
TCGA-BH-A1ET	6.9041095890411	1	1.11061534	3.33837315	4.84570657	3.87676613	1.66885142	5.25049676	2.56770416	1.15600580332356	high
TCGA-B6-A0IP	10.7561643835616	1	1.4890836	4.3380355	3.9526376	4.1443871	1.694803	4.3685373	2.6182766	1.01228526871185	high
TCGA-AC-A8OS	0.191780821917808	0	2.2997039	3.7798097	4.473282	3.929492	1.8980537	5.5146444	2.1575462	0.6517862714607	low
TCGA-A7-A0CJ	2.55068493150685	0	4.1332227	3.1861258	3.1172135	4.7479134	2.1745585	6.3909261	1.856667	1.30769098897049	high
TCGA-BH-A0HI	1.6986301369863	0	1.0703298	4.1249316	4.5848915	4.3796798	1.8450844	4.9162339	2.3664174	0.829373883842402	low
TCGA-B6-A0X5	5.74520547945205	1	0.5631745	3.453799109	2.497704501	4.691504089	0.005925903	6.013533767	2.432006479	9.30569439539179	high
TCGA-B6-A1KF	8.46027397260274	0	0.01667307	3.75194166	4.42775073	3.97088649	3.49704391	6.98864391	1.94110163	0.627767622403878	low
TCGA-PL-A8LX	0.0136986301369863	0	0	3.8712148	3.6529963	3.7091134	1.2766315	3.4700993	1.7126869	0.559357255447453	low
TCGA-AR-A0TV	6.26849315068493	0	2.0662589	5.2357718	3.8359756	3.482608	0.2656425	5.478446	1.7996705	0.566755448699516	low
TCGA-B6-A0RS	8.39178082191781	1	4.2151508	3.912257	3.8777754	4.0486587	1.0820278	5.6056286	2.0326499	0.784132091067503	low
TCGA-AN-A0FT	0.586301369863014	0	4.892033	1.99835838	3.53889692	4.31409034	0.56684729	4.16687129	1.25624667	0.732579602575341	low
TCGA-EW-A1P7	2.50684931506849	0	1.3834929	3.5534625	5.4274683	3.8521845	1.6305405	6.8891018	2.6430961	1.32519214275227	high
TCGA-A7-A0CE	2.94246575342466	0	1.6066273	6.6338253	3.9201727	4.3669175	2.5690338	7.0524785	2.1231948	0.420819198551261	low
TCGA-AR-A1AJ	6.52876712328767	0	1.4302933	3.4067785	5.3007673	4.2582448	1.8803263	6.2500574	2.3145936	0.960052802677256	high
TCGA-AO-A03M	5.11232876712329	0	0.9765369	4.2655592	4.3725865	6.506681	0.9486456	5.1713502	1.950965	1.99791351348357	high
TCGA-E9-A1NG	2.15342465753425	1	3.182854	4.6983837	5.0875378	4.1762132	1.4653095	6.2342943	3.8395789	2.46300488289671	high
TCGA-B6-A40B	8.63561643835616	0	0.7729429	3.9713444	3.4141594	4.2212083	0.8610907	4.3558921	1.3289588	0.663782068805029	low
TCGA-JL-A3YW	0.986301369863014	0	5.1280089	4.7081194	4.1815705	6.4228145	1.1970291	6.9923435	1.9004143	1.34740396874747	high
TCGA-AC-A2QH	2.75342465753425	0	0	3.23539778	2.67115701	1.61554238	1.62616057	3.376639	2.01630927	0.559667337224834	low
TCGA-BH-A42T	0.876712328767123	1	2.1611747	3.0737338	3.2323083	4.4562703	1.3129961	4.3898209	2.1015628	1.60711159303985	high
TCGA-B6-A0IO	13.813698630137	0	0.5179987	3.5159511	2.7231829	4.4321222	1.6884373	4.1807022	2.0939835	1.75461290950816	high
TCGA-A8-A0A9	2.25205479452055	0	1.7198059	3.7510952	3.5982493	4.6654664	1.7007923	4.2756745	2.2586475	1.19693060663041	high
TCGA-AR-A2LQ	3.37808219178082	0	6.2163885	4.9172288	5.0851201	4.2277478	2.409687	5.7389958	3.5177092	0.660661545580857	low
TCGA-A8-A085	3.07945205479452	0	0.29624095	2.58476321	4.27360602	4.98605989	1.74338815	5.29604105	2.51561968	3.19300018918882	high
TCGA-E9-A1ND	3.46849315068493	0	1.1566777	5.4391651	4.0608685	5.2635925	0.8455063	6.2134618	1.6342478	0.898501668204466	low
TCGA-E2-A15O	0.791780821917808	0	2.3104448	3.4345368	3.4078083	4.1284825	0.7764228	5.3880149	1.1757474	0.73191186225173	low
TCGA-A2-A1FV	1.95616438356164	0	0.8720869	6.3727037	4.3719075	3.4400158	1.887561	4.8123989	2.608887	0.339744066408024	low
TCGA-C8-A27A	2.04657534246575	0	0.1808592	3.407115	4.2595026	4.2811384	1.3732509	8.7698732	2.5932002	5.71542592054255	high
TCGA-A1-A0SF	4.00821917808219	0	3.7624434	4.0720541	4.7145539	4.4579028	1.673703	4.6479478	2.2182665	0.474519179338902	low
TCGA-E9-A2JT	0.789041095890411	0	4.4859476	2.2535197	6.3646643	4.3157916	2.0541871	5.2602795	2.7319564	0.647748121067847	low
TCGA-AO-A03O	6.8027397260274	1	1.303445	3.1016785	3.7652198	5.314421	2.5725624	5.4682095	2.0320217	1.53580967556398	high
TCGA-A7-A0DA	2.97260273972603	0	1.8030666	4.8121841	4.2427783	3.5674162	1.0638315	7.9292583	2.7451739	2.11000630350363	high
TCGA-GM-A2DA	18.0630136986301	1	4.7852386	2.7040958	3.9687524	3.5468187	0.8700293	4.7734939	1.4596565	0.448626816109209	low
TCGA-BH-A1FN	6.00547945205479	1	2.3832931	4.9403767	3.9513729	4.3956465	1.7057809	8.5900444	2.6334312	2.41578881607511	high
TCGA-C8-A133	0.00273972602739726	0	0	4.7952794	2.35444596	4.3383342	1.51745761	3.03094652	2.13958788	1.0919707101455	high
TCGA-BH-A0HO	0.208219178082192	0	2.9909748	4.0999789	4.2301911	4.2527725	0.6806916	4.2336223	2.3650943	0.906639167138687	low
TCGA-A2-A04V	5.26027397260274	1	0.9480269	3.8464435	3.652513	3.4539697	1.4823857	4.9042976	1.3332118	0.4169303263535	low
TCGA-AO-A0J4	4.34794520547945	0	1.0443067	5.6394418	5.3673237	4.060392	1.1035148	6.5166595	2.4278827	0.636316169410856	low
TCGA-BH-A0H6	2.04657534246575	0	4.2974923	3.4041707	4.2046746	4.1085212	0.5515055	5.6759196	2.6780116	1.93278415142054	high
TCGA-E2-A15L	1.71506849315068	0	2.3361479	5.9425267	4.4154254	4.1924578	1.2107187	6.3889164	2.8213189	1.0153342799543	high
TCGA-GM-A3XN	5.53150684931507	0	1.5940208	4.7140647	4.7996621	4.1336391	1.3846192	4.8802719	2.0591845	0.446138365279078	low
TCGA-BH-A201	2.34520547945205	0	3.7518399	4.7449057	4.8370512	3.8265828	1.5453655	4.9504499	3.0665609	0.708701020811462	low
TCGA-A8-A095	3.4986301369863	0	4.5654603	3.5757479	4.4604793	3.9609694	2.520998	3.9204301	3.0413673	0.61986623467378	low
TCGA-A8-A099	0.832876712328767	0	3.6851447	3.1408934	4.1843451	3.801232	2.2349134	5.6821841	2.1756865	0.681647510089799	low
TCGA-B6-A0RU	23.5753424657534	0	0.705119	4.7824196	5.2237388	4.1883371	2.3799636	6.8169551	2.7915502	0.979459942041304	high
TCGA-BH-A42V	1.73972602739726	0	5.5144728	5.348152	4.6015656	4.0843315	1.6492574	6.1344376	2.152745	0.289471162623804	low
TCGA-AN-A0AL	0.621917808219178	0	0.417021	4.2800334	4.841034	5.2772287	1.024336	5.4144981	2.275678	1.55503925276474	high
TCGA-B6-A0WZ	17.2383561643836	0	1.118183521	3.947089867	3.371883929	4.529189338	0.996704309	4.139349312	1.676311455	0.915176355796691	low
TCGA-EW-A1IW	1.01643835616438	0	1.0453354	3.7493784	4.6387067	4.1002896	1.7971742	4.9596386	2.8276784	1.35289102960032	high
TCGA-D8-A73U	1.34794520547945	0	2.9453685	2.7205777	4.5169731	4.0247858	1.0794509	4.8247259	2.4868286	1.40067015822461	high
TCGA-A8-A084	1.25479452054795	0	1.8202486	3.2795431	3.256346	4.8401794	2.0879269	4.509703	1.9481269	1.19036867876804	high
TCGA-E2-A1IO	5.08219178082192	0	1.2876189	5.0211042	5.0450327	4.8026884	1.366463	5.0386585	2.9707055	1.22477270368251	high
TCGA-AQ-A1H3	2.70958904109589	0	2.6236747	4.4427111	4.8637608	3.9679767	1.7995946	4.7469768	2.4417077	0.461092270611975	low
TCGA-C8-A12Y	4.04383561643836	0	0.2577152	3.5635223	3.007668	4.5783991	1.3723207	4.385869	2.1256693	2.05420614700394	high
TCGA-BH-A0HB	2.20821917808219	0	1.5207212	3.4304953	3.6012992	4.9333995	0.75897	5.9930165	1.4404067	1.57648764383544	high
TCGA-OL-A5RV	2.90958904109589	0	6.6893398	6.2850856	4.1545977	4.8843863	2.0990327	5.2121207	2.3814461	0.232597239051522	low
TCGA-A8-A083	0.00273972602739726	0	0.4058547	4.2778349	3.3260502	4.5874633	1.2121556	3.9312615	2.405201	1.65403234190618	high
TCGA-AQ-A0Y5	0.471232876712329	1	5.8461333	4.0661202	4.5183803	5.0646466	0.9075321	6.6155376	3.1653042	2.70294331219879	high
TCGA-E9-A22A	3.25753424657534	0	2.5797597	2.9847508	4.530171	3.9773078	1.0842724	5.2680471	2.5022546	1.49052176362688	high
TCGA-EW-A1PF	1.2027397260274	0	0.9634589	3.6608605	4.9461356	5.8981741	1.5740062	4.7310339	2.7305428	2.30335891096427	high
TCGA-BH-A0BA	3.1013698630137	0	8.3786954	3.572903	4.921261	5.7366123	1.9043323	4.9883608	2.1666948	0.409345878427381	low
TCGA-C8-A12T	0.00273972602739726	0	7.1916548	3.6833082	3.94926	5.0501034	0.7638522	5.6161905	1.9502264	0.815575908773274	low
TCGA-B6-A0IK	1.56438356164384	1	0.2901103	4.030115	3.9836605	7.3773003	1.4045165	5.0699657	2.6207029	6.2696524799238	high
TCGA-AO-A0JA	1.79452054794521	0	2.0111157	4.0098407	4.7985445	4.6330048	2.5645511	4.4006285	3.0062589	0.929878315158712	low
TCGA-A7-A0CG	2.85753424657534	0	5.1615291	3.29034	5.1369158	3.9354977	3.1130205	5.3664461	2.9771296	0.512053182077396	low
TCGA-BH-A0BR	6.38356164383562	0	1.4896544	4.3046492	4.9091972	5.6190105	1.1002434	4.7365343	2.3378047	1.25180156121921	high
TCGA-BH-A0DT	6.58356164383562	0	1.9651726	5.3464997	4.715094	4.1331012	1.6734975	4.6654375	2.6899195	0.537606174610922	low
TCGA-AR-A255	5.92054794520548	0	4.762681	3.373488	4.870098	4.131124	2.155999	4.72148	3.01682	0.803993551358042	low
TCGA-AR-A1AQ	8.27671232876712	0	0.9717955	3.3442563	4.1534142	4.324831	3.2221368	5.5246023	1.1335381	0.282625044720823	low
TCGA-A8-A09E	4.08767123287671	0	4.70808485	2.47811573	3.13036462	4.41551975	2.10816874	4.06139549	1.60389127	0.592531943850303	low
TCGA-AC-A3EH	0.53972602739726	1	1.5112613	3.055558	3.4706019	4.490557	0.9971548	4.3967356	2.142377	1.91210318214441	high
TCGA-E2-A3DX	3.63013698630137	0	3.2392577	5.1682532	5.8906938	4.1196806	1.6147445	5.5382284	2.7725909	0.394228946189131	low
TCGA-B6-A0I9	0.991780821917808	1	1.8377381	2.9460122	3.3792861	5.4074868	0.7441485	6.4584884	2.393724	6.82343626014263	high
TCGA-B6-A0WW	1.52876712328767	1	1.8475979	3.2818409	3.7366366	4.0807694	1.819212	7.3765327	2.9573269	4.50815381225781	high
TCGA-A7-A26H	1.98356164383562	0	1.526077	4.258648	4.204549	4.070454	1.563966	4.467235	2.699274	1.05311012985558	high
TCGA-E2-A1B4	2.75068493150685	1	1.127211385	4.632116639	2.933844975	4.495200328	0.670177496	3.578946489	2.020185254	1.14931124779102	high
TCGA-A8-A06R	1.4986301369863	0	1.8470258	3.9983833	4.2577067	4.4875251	1.5588031	6.3276293	2.0661971	1.13125681926379	high
TCGA-A1-A0SD	1.1972602739726	0	3.3661915	3.8891089	4.9347284	3.5817095	1.5125016	5.5245516	2.8205804	0.839648815956103	low
TCGA-AO-A0JF	5.42465753424658	0	0.6285021	3.3025382	5.3074915	4.2130215	2.0964494	5.5245027	3.3653533	2.31249346817937	high
TCGA-A2-A04Q	6.53424657534247	0	1.5991415	4.3918727	4.6160669	3.7456039	1.3757407	5.5116189	1.6762451	0.385064166914175	low
TCGA-A2-A04R	10.1616438356164	0	0.8078233	4.1953561	3.7254339	3.6718531	1.8392774	5.5470882	1.7461892	0.607218203603995	low
TCGA-A8-A09C	0.0849315068493151	0	2.7372851	3.2699946	3.1708409	3.7099545	1.9868025	4.3245392	2.2975702	0.971118925478014	high
TCGA-S3-A6ZG	1.53972602739726	0	3.5750725	4.1795781	3.6171646	4.2485347	2.4402531	4.9767438	1.7428825	0.360587564606342	low
TCGA-E9-A1RC	3.35342465753425	0	1.9993413	3.6756086	3.4586392	4.6087752	1.3882635	6.3350402	2.4376349	2.84325837784262	high
TCGA-BH-A0DE	6.4986301369863	0	1.2103033	4.0610664	4.7582981	3.7230387	1.36665	5.1373683	2.568931	0.92648493695383	low
TCGA-BH-A0DK	1.15890410958904	0	0.2987558	3.3638298	5.2614752	3.9143369	1.0814192	5.0491111	1.9158841	0.68958134748749	low
TCGA-D8-A73W	1.05479452054795	1	2.910323	3.2302024	4.2126043	3.5929894	1.0081171	5.9824032	2.5439581	1.66230220538451	high
TCGA-LD-A74U	1.1013698630137	0	1.4136105	3.7290166	4.3707813	4.2318318	1.9773917	5.5408943	2.7280134	1.51102254335498	high
TCGA-A2-A4S3	1.82465753424658	0	1.5240897	2.6124569	3.6250296	4.8916937	1.8845081	4.5670965	2.0524939	1.68304463758516	high
TCGA-AO-A1KT	1.48219178082192	0	6.1671245	4.1840491	3.7825777	3.904141	0.3109872	5.4234787	2.3498762	0.905255257738728	low
TCGA-AR-A0U4	8.93424657534247	0	1.8193933	5.1888697	5.5822573	4.4631541	1.7567341	6.9504986	2.6845799	0.800363867192875	low
TCGA-B6-A3ZX	3.15616438356164	1	1.4636389	4.5630014	5.6554853	4.1530207	1.782069	6.2926246	2.4194854	0.59071151726083	low
TCGA-A8-A06Q	0.0849315068493151	0	6.0245603	3.1210005	2.1907056	5.2064114	2.375737	3.4857132	2.0118945	0.899984395157997	low
TCGA-BH-A0AU	5.24383561643836	0	2.6404502	3.8506825	4.1859916	4.9301227	2.4859544	5.3479683	2.8404849	1.48838431635489	high
TCGA-D8-A1JA	1.37534246575342	0	3.1462314	5.0733945	4.1018894	6.3380813	0.2924503	6.7567366	2.9140617	5.58394773882815	high
TCGA-E2-A1IN	1.84931506849315	0	5.0633715	3.6941138	4.0447314	4.0043292	0.8375282	4.4520408	3.0862995	1.53165784555955	high
TCGA-A2-A0CU	0.432876712328767	1	0	4.1774508	3.8392296	4.4639389	1.0469109	5.5191891	2.5194765	2.51962995803577	high
TCGA-C8-A1HJ	0.0136986301369863	0	0.2241852	5.7105808	3.8039503	3.4847567	0.8049873	2.9656957	1.4610879	0.190841613932693	low
TCGA-OL-A97C	0.742465753424657	0	2.53053068	4.76074858	4.32791266	4.48429354	1.4997737	6.55187092	2.86405479	1.74329538313095	high
TCGA-GM-A2DL	9.64109589041096	0	1.2467297	3.5466773	4.2237811	4.0638532	1.3688168	4.9223436	1.863425	0.769042608151623	low
TCGA-BH-A1EN	5.82739726027397	1	1.0335595	3.1058059	3.9459961	4.9027919	1.2938952	4.8797343	2.9456046	4.23105192261829	high
TCGA-A7-A4SB	1.14520547945205	0	0.54836118	3.45198236	3.88847239	3.33045288	0.81288286	4.178148	1.65694121	0.641622793070377	low
TCGA-E9-A1RA	3.75068493150685	0	3.2534953	4.6924078	4.1225412	4.6200548	1.5675448	4.1124434	2.6277277	0.750735087381349	low
TCGA-E9-A1R0	2.35616438356164	0	3.9524602	4.0397046	4.3020313	4.3407121	1.4044077	5.6682263	2.0645677	0.669833354104596	low
TCGA-A8-A07G	1.58082191780822	0	3.602303	3.2474971	4.4581151	4.5747334	2.5694682	5.5211627	3.7918362	3.18470400736508	high
TCGA-LL-A440	2.07945205479452	0	2.8951855	4.6880439	4.717169	4.3131608	1.7129711	5.5407854	2.564663	0.706739918613989	low
TCGA-A8-A07R	0.747945205479452	0	1.6113881	3.6844807	4.2759512	3.7311936	2.0728304	6.488257	2.4371171	1.20141539991138	high
TCGA-A8-A076	4.4986301369863	0	0.6060865	2.7549495	4.0965884	4.8554821	1.7795339	4.6497167	1.8889291	1.33245915181344	high
TCGA-BH-A209	10.8465753424658	1	1.6686709	2.7161387	4.8743247	3.2113282	1.7120034	6.315501	1.7873359	0.630991843233564	low
TCGA-A8-A07B	3.58356164383562	0	1.67463848	3.3952069	3.68013893	4.54498136	1.71419393	5.51177086	2.89536738	3.24394988422788	high
TCGA-D8-A1XA	2.2986301369863	0	0.9265229	3.8096941	3.3188793	4.8947577	1.6258863	4.9233209	2.3007031	2.07143784138771	high
TCGA-C8-A137	1.03835616438356	0	1.236809	4.0346245	3.6577262	6.5710684	1.8447254	5.9797218	1.8186589	2.28210783145244	high
TCGA-BH-A1F2	2.62739726027397	1	0.7189593	3.7947936	4.3322938	3.9944552	0.8404197	4.4745239	3.3423285	3.18869288874926	high
TCGA-D8-A1XW	3.58630136986301	0	0	4.496075	5.701664	3.671896	1.697254	5.871372	2.760713	0.788232074819769	low
TCGA-A8-A09Q	2.08493150684932	0	1.964028	2.5853173	4.1857656	4.1605266	1.0349696	6.344351	2.0550466	2.08639114734109	high
TCGA-AN-A0FD	0.536986301369863	0	1.7212915	4.5858107	3.7080341	3.956072	1.1754747	5.521101	2.3116821	1.13507312584519	high
TCGA-E2-A1B0	4.46849315068493	0	1.0327722	5.544176	4.8615771	5.1287906	1.2200295	5.9306452	2.2803309	0.883096179070839	low
TCGA-A1-A0SO	2.33424657534247	0	0.1882609	4.7289121	3.0374282	5.3476171	3.1267489	4.2482676	2.2084115	0.953017758839661	high
TCGA-E9-A1N4	2.73972602739726	0	0.462807	5.0983553	4.8826848	3.6064013	1.3266143	4.3438325	2.5930923	0.534521506909304	low
TCGA-E2-A1B6	2.37534246575342	0	0.8284936	3.8228752	5.2435502	3.4696656	1.6315421	4.2517392	1.6323041	0.227308473362187	low
TCGA-B6-A0I1	6.46849315068493	1	0	3.15848578	2.83226279	5.05613866	2.78721981	7.75872682	1.42625408	2.349826635431	high
TCGA-AR-A0TX	5.4027397260274	0	6.3214878	3.4684334	4.8312756	6.3231444	1.9951878	4.6973001	2.643207	1.06927262654446	high
TCGA-E9-A22G	3.39452054794521	0	0.55531386	4.89758271	3.92877244	3.8217945	1.44290526	5.87300423	1.79147166	0.621463104661549	low
TCGA-AQ-A04L	10.841095890411	0	7.13451169	3.48681095	3.44453766	5.13035117	2.80203098	4.94252056	2.24620019	0.584813786158723	low
TCGA-AN-A0FX	0.0273972602739726	0	1.5577982	5.90522	5.430568	3.5131411	1.9878108	7.7689196	3.1464313	0.839013787326688	low
TCGA-BH-A0H9	3.41643835616438	0	3.7215349	3.38886929	3.68227127	5.43848653	0.94432244	3.52510598	2.55183031	1.91285074827628	high
TCGA-E2-A15P	1.63013698630137	0	2.0818623	3.8963591	4.3270636	4.1203466	1.9113831	4.5626089	2.3569182	0.692687300595549	low
TCGA-AC-A23G	6.15890410958904	0	2.3759298	4.3413652	5.1595153	4.044851	1.4562141	5.4189078	3.3239182	1.43668289050051	high
TCGA-AC-A3YI	1.93698630136986	0	1.5728143	5.0597086	4.8974612	3.5044906	0.821707	5.8575207	1.965329	0.433515244235008	low
TCGA-E2-A14V	2.85479452054795	0	2.9169034	3.1375011	3.5516758	5.0512884	1.4005547	6.2825285	2.430657	3.367375304213	high
TCGA-BH-A0EB	2.04109589041096	0	1.1404204	3.0082812	4.5270378	4.3052762	1.6645134	4.3960693	2.6291786	1.49657911324022	high
TCGA-BH-A0W4	2.07945205479452	0	2.4919214	5.8284889	4.4906716	4.3569066	1.7324524	4.6721396	3.0405836	0.685503378635405	low
TCGA-OL-A5RU	3.33972602739726	0	0.913277	3.828465	4.5644222	4.1634072	1.5802453	6.0449832	1.8731743	0.816735941337127	low
TCGA-D8-A73X	2.1013698630137	0	2.8042251	3.4007401	3.5539575	4.0091061	1.5703499	4.4240007	2.5551906	1.33921267391177	high
TCGA-D8-A1XK	1.20821917808219	0	1.66101722	5.62870099	4.87763689	4.07569319	1.77208805	8.40269712	2.6660127	1.17131085289032	high
TCGA-A2-A0CP	7.70684931506849	0	2.8963304	4.2834888	4.0148599	4.2493663	1.8369833	4.8697532	2.1192959	0.566994818394119	low
TCGA-AQ-A54N	0.213698630136986	0	0.4833016	3.5885513	3.0195341	4.2823456	1.305406	5.3611383	1.2615646	1.00731592243354	high
TCGA-BH-A1FB	10.0520547945205	1	2.3221588	4.3556825	5.3055532	4.3189139	2.4275905	5.2770394	3.5210054	1.20925816811694	high
TCGA-A2-A3XY	2.99452054794521	1	0.5595129	5.9368916	5.3201841	4.0484942	1.2204492	6.4489956	3.3942472	1.48612276815861	high
TCGA-AN-A0AJ	0.83013698630137	0	3.8511173	2.5473827	3.8926188	4.5932532	1.5905028	7.8419267	1.828662	2.07749692265552	high
TCGA-A2-A04U	7.27123287671233	0	0.34270119	5.6304505	3.11109135	3.72291037	0.91545659	3.5991663	1.29119916	0.276374813742562	low
TCGA-AO-A03T	5.81917808219178	0	2.58952144	3.81822801	2.83735982	4.45536464	0.88115586	3.72752086	1.09629811	0.506699818209765	low
TCGA-A2-A25E	8.77808219178082	0	2.1143206	5.4954817	4.235811	4.0632161	2.5753609	5.3855966	2.1354824	0.300455750850414	low
TCGA-E2-A1L6	4.51506849315069	0	1.75091	5.4982843	4.4914008	4.2128576	2.453679	4.3520293	2.8504756	0.476460328065866	low
TCGA-E2-A573	2.90958904109589	0	0	4.8157452	4.4459563	3.6147986	1.7272866	6.5688531	1.5783036	0.450374184799522	low
TCGA-E2-A1LK	0.728767123287671	1	1.002706	4.771562	4.7367864	4.0371092	0.729028	8.6181195	1.5266274	0.978201356202638	high
TCGA-AN-A0FY	0.0273972602739726	0	1.4836573	4.0526731	3.7105987	4.5251145	1.2018075	6.4527632	1.687229	1.2391316472895	high
TCGA-AC-A2FM	2.16986301369863	1	1.6679295	3.0708316	4.2239404	4.2260326	0.4056502	6.483515	1.7410921	1.78297741585758	high
TCGA-BH-A0BZ	6.17808219178082	0	2.0169045	3.3669067	4.6329671	5.3160265	0.7915803	4.8895649	2.2124861	1.7157088247525	high
TCGA-A7-A13H	2.46301369863014	0	3.5735979	4.0980911	4.1809319	4.463477	1.5884642	5.6757122	2.251369	0.858012414990256	low
TCGA-AR-A0U0	5.44657534246575	0	0.8568704	3.7855362	4.193643	4.531247	1.6801137	8.1791768	2.1916168	2.62056146600644	high
TCGA-LL-A6FQ	0.219178082191781	0	0.24762755	2.24773453	1.94236582	5.20823683	0.82732699	4.81996786	1.01696339	3.24343118086821	high
TCGA-B6-A409	1.56986301369863	1	0	4.48905206	3.83670644	3.91549104	0.60859717	5.92607164	1.2835019	0.724254998195111	low
TCGA-AC-A3TN	1.24931506849315	0	1.84880325	2.83598619	2.88514435	4.27054323	1.1108105	4.4190866	1.88264927	1.75841372379583	high
TCGA-BH-A0B6	6.8027397260274	0	0.7233432	2.6862728	5.0000956	4.5446818	0.7651149	4.7835116	2.2503432	1.73238630294016	high
TCGA-E9-A1R5	0.252054794520548	0	1.5352537	2.7620742	3.8182096	3.5085366	1.6214903	4.76408	2.502479	1.5421287484079	high
TCGA-AO-A1KO	1.7041095890411	0	2.88653392	5.95519903	3.97953991	2.65817006	4.28981881	4.8083703	2.83010671	0.128491778084891	low
TCGA-A2-A1FX	5.06027397260274	0	0.5409304	4.0112859	4.5992326	4.4890381	1.570318	5.8675072	2.6040117	1.74595965351062	high
TCGA-AO-A128	8.8986301369863	0	0.9895326	3.6439737	5.3815751	4.441785	4.4787191	5.5600414	2.344036	0.310026740970607	low
TCGA-BH-A18U	4.28219178082192	1	2.2907001	3.5572633	3.6926959	4.1201476	0.1765827	7.4018347	2.4869969	4.69678758791179	high
TCGA-W8-A86G	0.950684931506849	0	2.0087544	4.2569807	3.9029883	3.9695141	1.7854861	4.6809025	2.567413	0.922216686031723	low
TCGA-B6-A0RP	8.56438356164383	1	5.4523169	3.1995702	4.257836	3.7970335	1.7297318	5.4400138	2.6195883	0.863710524410902	low
TCGA-3C-AAAU	11.0876712328767	0	0.3994638	6.1908604	3.4579091	4.9195862	1.9667232	3.9688322	1.8618634	0.388004825186809	low
TCGA-E2-A10F	2.40547945205479	0	3.1255083	3.6020394	4.3308859	4.3627354	2.204796	4.7425953	2.9078095	1.15937578957335	high
TCGA-B6-A0IQ	11.7397260273973	0	0.6315027	4.8908422	3.2319764	4.4295892	2.2588317	5.840631	0.7669026	0.285438846958861	low
TCGA-AR-A5QM	6.11232876712329	0	1.4684504	3.9077029	4.108151	3.9992882	1.055017	4.9293468	1.8610392	0.750726820321466	low
TCGA-A8-A06P	1.08493150684932	0	2.037704	3.0547072	4.3520108	4.1401253	0.9108579	5.3922624	2.3331601	1.69905815320923	high
TCGA-E2-A15M	0.920547945205479	1	0.8506086	4.0388925	5.6517369	3.9772992	1.9009271	5.5759761	2.9904663	1.01241341436759	high
TCGA-AN-A0AM	0.0136986301369863	0	2.7511037	3.7887204	3.3487474	6.2937437	1.6820977	4.7765647	2.0662809	2.01702624273469	high
TCGA-A8-A06X	2.58356164383562	1	1.7059974	3.3932416	3.6208256	4.1310406	2.6538733	4.6226851	1.8496266	0.568781167649868	low
TCGA-EW-A1J3	1.38082191780822	0	3.3861596	3.941383	3.8192066	3.4300391	1.2540724	3.9703182	1.8232308	0.351714185307813	low
TCGA-B6-A0I8	2.05205479452055	1	3.3273715	3.0996511	3.709085	4.7497597	1.7224668	5.9894626	2.3240866	1.97156351020461	high
TCGA-E2-A1LL	3.58630136986301	0	0.4944469	4.4500012	4.4075333	6.3021356	1.879578	7.2836038	1.8301217	1.99721930220535	high
TCGA-AC-A2FO	6.17808219178082	0	3.7942673	5.3501609	5.1894326	4.0203063	1.3367233	5.7922189	2.5920519	0.443145322761197	low
TCGA-A2-A25B	3.53698630136986	0	0.6056291	4.0321389	4.0956924	4.4614733	2.4452127	5.7544803	3.007414	2.17631207461778	high
TCGA-C8-A12Q	1.05479452054795	1	1.2579117	3.8845418	4.5485654	7.8526092	0.8051037	4.5375323	2.5037913	5.22773421139149	high
TCGA-AR-A1AL	8.13972602739726	0	0.9894345	5.3716001	5.2609335	3.5585905	2.5724035	5.380351	2.5963156	0.305198358869268	low
TCGA-E2-A1IK	4.93150684931507	0	0.1360356	4.3740365	3.7712056	4.3613574	0.7255605	4.9137203	1.9487083	1.25843081726435	high
TCGA-A7-A426	0.997260273972603	0	1.1824232	5.0943911	4.3769902	4.1258508	1.7944824	5.371154	2.1309432	0.51583209533332	low
TCGA-A2-A0T5	1.45479452054795	0	2.5922757	4.6698593	4.2289583	4.0363064	1.6176618	4.0020246	2.4129738	0.493313093998713	low
TCGA-BH-A0HQ	3.07123287671233	0	6.2743132	3.2371895	4.0786046	4.4121153	1.7713818	4.5838965	2.2094314	0.544451798637343	low
TCGA-C8-A12Z	1.04657534246575	0	0.9856001	3.2917031	3.677628	4.5088008	1.23418	5.9008029	1.9180003	1.90979952787479	high
TCGA-BH-A5IZ	1.55342465753425	0	0.2411673	4.3003705	3.6165028	3.8355568	1.3448136	4.8470798	2.0500207	0.953587597519609	high
TCGA-3C-AALI	10.972602739726	0	1.0108911	2.8425475	3.8230326	4.7392246	0.263591	5.4365103	1.5512903	2.07044056370243	high
TCGA-AR-A1AT	3.48493150684931	1	2.1186602	3.3996164	4.8095281	4.7415302	1.1593731	4.9385922	2.361724	1.26041546721733	high
TCGA-C8-A26W	1.04383561643836	0	3.5938015	3.5393466	4.1690537	5.527077	0.6615334	4.9712986	2.1081121	1.63977011883615	high
TCGA-BH-A0DX	5.90684931506849	0	2.5981257	3.898547	4.597613	5.2844221	2.3901936	4.9248003	2.497983	0.936616739877547	low
TCGA-A8-A07J	1	0	1.6939847	3.7204921	4.7713379	4.6338853	2.523207	5.0378502	3.1166467	1.47321611583829	high
TCGA-B6-A0RI	19.5232876712329	0	2.2743637	4.2776837	3.8489378	4.6925097	1.2280633	5.1617254	2.2417844	1.21923363979207	high
TCGA-A2-A0CV	8.24931506849315	0	1.11499222	4.74495149	4.50880801	3.79381652	1.40131895	4.88499398	2.66226002	0.841566587645594	low
TCGA-A2-A1G0	1.68767123287671	0	0.8621845	6.8989722	5.0272641	4.0549023	2.1608446	6.0477382	2.5219318	0.305274818296092	low
TCGA-AR-A0U3	11.1780821917808	0	1.8058441	3.5354575	3.8550207	5.8621259	2.2735981	4.340824	2.0262667	1.18598991587185	high
TCGA-AR-A2LH	1.68767123287671	1	1.8781391	4.6635726	5.0716838	4.8552131	1.7259074	5.4447583	2.1425679	0.564672709369083	low
TCGA-D8-A1Y3	1.17808219178082	0	1.6788028	1.7574256	2.3145259	4.1707625	1.2121978	4.419594	0.7895609	1.1190185872717	high
TCGA-BH-A2L8	1.67671232876712	0	1.6129074	4.4955608	4.518569	4.67215	1.571591	4.8826151	2.4041729	0.87426834912516	low
TCGA-C8-A8HR	1.11780821917808	0	1.0806784	3.8233446	4.7391256	5.0564618	1.4459998	5.4378467	2.3097405	1.42302328664465	high
TCGA-LL-A5YM	1.07945205479452	0	0.22220445	0.66653932	2.32225679	4.74982088	0.90387448	4.72347266	1.50188634	6.33179633094246	high
TCGA-PE-A5DD	5.35068493150685	0	0.8869965	3.557373	4.4994204	4.0379932	0.9354215	4.5434298	1.6761787	0.630748854907909	low
TCGA-AN-A0FV	0.0273972602739726	0	5.96697131	3.07318837	3.79176102	6.09127034	1.093304	5.46090773	2.19334027	2.10933742072829	high
TCGA-AN-A0XT	0.0273972602739726	0	0.09447291	3.53821743	4.69408535	2.94981099	1.96951498	6.27642652	1.90642372	0.577566439289649	low
TCGA-OL-A66H	2.22465753424658	0	1.0098631	5.3433672	4.0928036	4.0120609	0.9528504	4.3979323	1.8957561	0.442623816071722	low
TCGA-A7-A425	1.22465753424658	0	2.5376182	4.3131178	3.5159376	4.7046281	1.0506107	4.8535275	1.3626958	0.566841990177719	low
TCGA-E2-A1IH	2.81095890410959	0	1.5254016	3.1703229	4.7867212	3.7906903	1.9186368	4.4889833	3.0514876	1.36234018899418	high
TCGA-E9-A1RE	3.88767123287671	0	0.5552182	3.6165728	3.6881913	4.5550369	0.2049458	8.1414175	2.012909	5.36889311044089	high
TCGA-EW-A1IZ	1.51780821917808	0	0.5841092	3.9904106	4.5209108	3.7435984	0.6127382	4.5426798	1.8857863	0.686569719598883	low
TCGA-A2-A0CX	4.73424657534247	0	1.3121655	3.1755484	4.0036937	4.7010346	3.4344708	6.0287208	2.0593652	0.911555153419959	low
TCGA-A8-A07C	2.83287671232877	0	1.2954341	6.1061932	4.3354766	3.9676811	2.5024836	4.853769	3.0810011	0.554288949091363	low
TCGA-AR-A1AO	7.17260273972603	0	3.5955794	3.9814639	4.9462822	5.4134278	2.166348	5.9194559	2.6819726	1.19508324836703	high
TCGA-E2-A152	5.83013698630137	0	2.604369	4.0300294	4.2300515	5.2225669	0.4211958	6.2048879	3.1267381	5.57142263704417	high
TCGA-E2-A1BC	1.37260273972603	0	1.1713965	4.7568861	4.7726768	4.4145404	2.1096469	4.996959	2.5779679	0.681605188345821	low
TCGA-E2-A1LE	2.40821917808219	1	0.419069	3.8291502	4.7726515	5.3446522	1.5672895	4.2116355	1.9434391	0.834861084745627	low
TCGA-E2-A14X	2.66301369863014	0	0.255978	3.7238943	4.6528567	4.2160911	0.8257811	6.602032	2.4426691	2.46339901782781	high
TCGA-LL-A5YN	1.22465753424658	0	5.0336865	2.0174385	3.8143982	4.4935339	1.4372241	4.5434175	1.2783273	0.548449591998522	low
TCGA-AC-A6IW	1.13150684931507	0	0.519578	3.2443527	4.3388362	4.0666752	1.302892	6.1566937	1.9679577	1.43958738611975	high
TCGA-AN-A0XS	0.0273972602739726	0	1.5155258	4.4890028	4.3195263	4.5875682	1.1298826	4.6416166	1.8925344	0.635568128927811	low
TCGA-A7-A56D	1.22739726027397	0	1.9877045	1.6560856	1.7746975	4.648094	0.3199842	5.9375055	1.6518036	8.17124524632421	high
TCGA-A8-A079	0.750684931506849	0	0.6258982	3.1792916	2.7713734	4.3283922	1.4930569	5.3238948	1.0037232	0.938056455938758	low
TCGA-EW-A6SB	2.08219178082192	0	0	3.110523235	3.728403206	3.330523331	0.679213299	3.887668853	0.949214052	0.417427992260833	low
TCGA-E9-A54Y	1.98630136986301	0	5.26010867	2.23717917	1.11500637	3.58928005	0.76349118	5.277505	0	0.514583200388219	low
TCGA-A8-A08J	3.08767123287671	1	2.456306	3.0703832	3.6253304	6.7434579	0.5238935	5.7951496	2.0524939	5.83934210058802	high
TCGA-A8-A08A	0.0821917808219178	0	1.00687028	4.10275764	3.6677021	4.46378624	2.69813836	4.30463706	1.91619633	0.518849361038677	low
TCGA-AO-A0JC	4.23835616438356	0	0.8753086	2.7970324	6.5475948	4.0681635	1.9169423	4.8739081	2.8100529	0.778871601365926	low
TCGA-A7-A2KD	1.86027397260274	0	2.9518217	4.9043839	4.3211908	4.7854039	1.3754436	4.7171212	2.290218	0.645721316920091	low
TCGA-E9-A1RD	0.0931506849315069	0	0.7375779	3.5656629	4.2934327	4.2648993	1.8028588	5.2558541	2.3296504	1.25528024689761	high
TCGA-LD-A66U	1.76986301369863	0	3.8619992	3.0971811	3.4531344	4.4292999	1.6307834	4.5095419	1.7575283	0.728287550091435	low
TCGA-A8-A08B	3.16712328767123	0	3.68858976	3.72071727	3.13371976	4.76413631	1.97269472	5.97678275	1.45439369	0.748702130272547	low
TCGA-AR-A24V	8.77534246575343	0	2.8272214	4.3068362	4.5442182	4.1798952	0.4670247	7.1674242	2.7901859	2.59776863885042	high
TCGA-E2-A1L7	5.03013698630137	0	2.2752579	4.9740703	4.689478	4.9427627	1.6500649	5.1755735	1.8516342	0.418952888927521	low
TCGA-OL-A5D8	2.66575342465753	0	0.29215747	5.76228381	3.44027815	5.24991557	1.22166548	5.81042128	1.33254826	0.688076530741796	low
TCGA-AR-A1AS	3.15068493150685	0	2.1501176	4.408396	3.0496905	4.937116	1.1364458	6.1050658	1.7491589	1.5249502327256	high
TCGA-PL-A8LZ	0.827397260273973	0	0	4.5827931	5.152552	4.3176746	1.5507124	4.9565185	2.4965057	0.799282300996588	low
TCGA-BH-A0BD	1.51780821917808	0	1.1686581	3.6642745	4.5289228	4.2591962	2.0271421	4.1068437	2.4680231	0.78937225679294	low
TCGA-A8-A09V	1.25205479452055	0	3.4227981	4.4591762	4.0665177	3.6573885	2.1044763	5.5452016	3.2297845	1.20771472864169	high
TCGA-A8-A097	1	0	2.0080155	3.9925451	4.113711	4.4590914	2.2651602	6.113073	3.1178737	2.32734068250152	high
TCGA-A8-A07O	0.832876712328767	0	1.58374894	4.99008426	5.33438658	4.28068992	0.8374714	8.81572764	2.65875074	2.10831859836591	high
TCGA-AO-A0JL	4.61095890410959	0	0.08304802	3.71916582	3.74748377	3.38686991	1.23857247	5.54503429	1.07902664	0.473300226531254	low
TCGA-AQ-A1H2	1.3013698630137	0	3.58182212	3.32528448	2.66526536	4.15704695	2.09554499	4.53136405	1.54512125	0.609019503048352	low
TCGA-BH-A0EE	2.58356164383562	0	5.3441157	4.10220536	2.78807346	4.92091883	3.23350453	6.05730996	0.79644184	0.209822809666221	low
TCGA-E2-A1LI	8.55068493150685	0	0.7228065	5.2330133	4.9493645	3.1090165	0.6855642	6.1920161	1.5036706	0.285242655000278	low
TCGA-D8-A1XM	1.47397260273973	0	1.8022305	4.0912892	4.7330561	4.4561384	1.9803444	4.7739865	2.963179	1.18312864376705	high
TCGA-B6-A0X0	10.8082191780822	1	2.423022035	6.494269735	3.200301175	4.153145079	1.53329278	3.234348636	1.781470057	0.191492364651271	low
TCGA-BH-A18F	2.74246575342466	0	1.3028977	4.1679008	4.7238088	4.5810273	1.6685568	4.9470824	2.4678777	0.952958928178955	low
TCGA-A2-A0YE	1.51780821917808	0	0.0801558	5.5208949	4.2734077	4.4198123	0.7793975	5.8338471	1.4901163	0.543445188219277	low
TCGA-E9-A1N8	2.84657534246575	0	0.8197619	5.584901	4.5470531	4.6068495	2.1229967	6.3381421	2.1632336	0.595471550983326	low
TCGA-HN-A2OB	5.20547945205479	1	6.31243915	5.00459685	4.6237585	4.11523915	1.94373836	4.96426013	2.79882878	0.358393893626639	low
TCGA-GI-A2C9	9.15616438356164	0	1.2415964	4.8315467	5.3464835	3.9700816	1.6157279	5.7794211	2.913461	0.882713737357739	low
TCGA-A8-A09T	1.58630136986301	0	2.4079875	3.5732761	3.6708894	3.8755183	1.6903793	4.7619379	2.7230144	1.47717210323332	high
TCGA-AR-A2LK	4.51780821917808	1	2.2549889	4.1143574	3.8625221	4.5714695	2.5741499	5.7544848	2.8941525	1.62679216110832	high
TCGA-BH-A1EO	7.66575342465753	1	1.7079728	3.6987128	5.0077132	3.9595085	1.7671634	5.7408068	3.6840835	2.86601711839065	high
TCGA-OL-A5D7	4.87671232876712	0	0.6755927	2.8520306	3.8522671	4.8098175	1.6347237	4.3133164	0.783306	0.461592074903859	low
TCGA-AC-A62V	0.953424657534247	1	1.5670804	2.66478157	2.40941502	5.38027432	0.14325889	5.09267161	1.5675751	4.70450682395722	high
TCGA-BH-A0W5	3.52876712328767	0	3.279991	3.7884388	5.5638366	4.1772635	2.0394949	5.1700691	2.8622482	0.653568918567995	low
TCGA-OL-A5RX	2.40547945205479	0	1.9745514	4.7651166	4.4612605	4.125894	2.0781954	4.7283448	2.0102521	0.336629585760971	low
TCGA-A7-A5ZW	0.893150684931507	0	2.4360137	4.855581	4.575085	3.9536396	1.68061	4.9136297	2.8628015	0.753020855513886	low
TCGA-E2-A109	3.88219178082192	0	6.4052682	3.8935453	4.1967714	4.9188086	3.0722934	6.4025347	1.9294256	0.363249927064499	low
TCGA-C8-A1HM	1.02739726027397	0	0.3156179	3.4594012	4.4416185	4.5864207	1.2132533	6.0650237	1.7980083	1.36917279932698	high
TCGA-C8-A12N	0.980821917808219	0	2.0835494	3.3260118	3.8965118	4.2194039	1.0143531	5.6116932	2.372307	2.03094618619542	high
TCGA-BH-A0HP	1.13424657534247	0	3.0865115	3.7628766	4.6734987	3.9500332	1.5919436	4.9954085	2.9984381	1.18743184888172	high
TCGA-AR-A0TU	1.94246575342466	0	0.7990478	4.0190903	4.1699801	4.6682546	1.2375793	4.8930155	1.0730211	0.432117628852742	low
TCGA-A7-A3IY	0.945205479452055	0	1.2332185	3.9927004	4.0953317	4.3393923	0.9863997	4.8250643	2.6002733	1.76060237658195	high
TCGA-E9-A5FL	0.0657534246575342	0	0.105501696	2.714333124	2.874602306	6.234267754	0.451649612	5.120168783	1.087286176	3.66344923997391	high
TCGA-A7-A6VX	0.868493150684931	0	0.9536779	3.1691184	3.7037695	5.210573	0.963019	5.8055379	2.7052077	6.01777443146423	high
TCGA-A7-A4SF	1.49315068493151	0	1.0132968	2.9941323	3.0764487	5.2814594	1.4247137	5.3485434	0.7983462	1.01455434569126	high
TCGA-D8-A1XR	1.32054794520548	0	4.074595	3.7489322	4.023391	3.6527286	1.3396677	3.6904176	1.9446194	0.343352834994894	low
TCGA-S3-AA11	1.15342465753425	0	0.9315239	4.8174355	3.1001006	4.3283248	1.9963487	4.7176162	2.0435103	0.804899368168392	low
TCGA-A2-A0T2	0.698630136986301	1	0	4.77274126	3.51687558	4.19119038	0.28316707	6.89638289	1.86603259	2.14187661645492	high
TCGA-E2-A106	6.96164383561644	0	1.0216931	4.18031798	3.86168737	5.01672314	1.71734512	5.05311188	1.42547653	0.629593512733101	low
TCGA-AQ-A54O	2.74246575342466	0	3.79778245	3.13549705	2.12495753	4.37951902	1.7051512	2.90263129	0.7820441	0.314680948411077	low
TCGA-AQ-A04H	2.06575342465753	0	0.57253657	5.31020329	4.75702117	4.3871066	1.23782766	6.08685902	2.21812944	0.792670569655651	low
TCGA-B6-A408	5.67671232876712	0	1.4725554	3.9443802	3.486469	4.331222	0.9773329	5.0589944	1.6738532	0.982615050215612	high
TCGA-C8-A12K	0.00273972602739726	0	1.8316244	3.7930223	4.869618	4.0071919	1.3158794	5.5980664	1.8723578	0.583080330421101	low
TCGA-AC-A2FK	7.26027397260274	0	7.3055009	5.2344727	5.0859285	4.2341634	4.1547153	5.5540753	3.3556474	0.209502930769283	low
TCGA-C8-A275	0.00273972602739726	0	1.9410917	4.0196446	4.2082631	4.8712088	0.6711487	7.4187128	1.6570761	1.65268916385653	high
TCGA-C8-A1HN	1.07945205479452	0	0	4.8935659	3.4816213	5.0687067	1.4024099	5.0810419	1.9865052	1.32035408415028	high
TCGA-LL-A9Q3	1.45753424657534	0	0.84642724	2.2941286	2.84140153	4.04956444	0.28026309	4.38383637	1.36362309	1.92811057135993	high
TCGA-AR-A0TR	0.438356164383562	1	1.34809764	4.65639936	3.3060317	3.65872307	2.43662514	5.10491252	1.16988049	0.228724339526439	low
TCGA-BH-A0HA	4.41369863013699	0	1.018125	4.3258219	4.714366	4.0394497	1.3028527	4.4882371	2.372937	0.708989714046404	low
TCGA-BH-A0H0	1.26301369863014	0	0.13934036	3.72617272	3.86892772	3.4079556	1.19749925	5.94978859	1.90045554	1.11938731328539	high
TCGA-BH-A1ES	9.48493150684932	1	1.37190935	6.10290197	3.13290143	5.4233345	0.06083533	7.15191344	1.97511152	2.60401050326641	high
TCGA-AR-A2LM	5.3013698630137	0	2.365543	4.3994033	4.7770009	3.579468	2.5434493	4.9151905	3.2308285	0.736441233516301	low
TCGA-E2-A15R	4.74520547945205	0	6.37303167	3.72747209	3.64256668	4.25565516	1.32700017	4.6600994	1.99339647	0.498835316311937	low
TCGA-D8-A27L	1.36712328767123	0	2.089059	4.410083	4.792111	4.270066	1.689452	5.299387	3.180661	1.44539828398468	high
TCGA-E9-A24A	2.04657534246575	0	1.4582425	4.1738665	4.5515032	3.4710441	1.1203824	4.3216355	3.1852923	1.36407758614015	high
TCGA-E2-A15J	4.49315068493151	0	1.0198467	6.6244053	3.1103491	4.1525778	0.8385495	3.2716029	1.6903325	0.281608674371995	low
TCGA-A2-A0CT	6.27123287671233	0	0.9664003	4.1516586	3.9484877	4.0722556	0.7912271	5.8610291	2.2568423	1.69060385161008	high
TCGA-GM-A2DC	6.94520547945205	0	0.86481409	3.76442427	3.42390174	4.29263503	1.25574673	5.31781267	1.70949585	1.16292973919004	high
TCGA-A2-A04P	1.5013698630137	1	0	3.960137	3.3967873	3.9435714	0.6341093	4.8192389	4.9368629	27.2992650463869	high
TCGA-AN-A04A	0.246575342465753	0	2.2439966	4.3693775	4.341328	5.2328691	1.0066279	5.5320368	2.1950613	1.34635068681566	high
TCGA-A2-A0ST	8.26575342465753	0	1.9974168	3.767162	4.9526689	3.6240705	1.7768314	5.0821205	1.913179	0.363830064030926	low
TCGA-E9-A3X8	2.53698630136986	0	3.313857	1.9967637	2.8356633	3.8515597	0.563681	4.8467795	1.6923151	1.93328123994724	high
TCGA-BH-A0H5	4.43835616438356	0	2.7835868	4.4480497	6.1435116	4.1522866	2.6967774	4.5786601	2.43071	0.185063621429003	low
TCGA-A8-A08I	1	0	5.75872654	2.79396321	4.25402072	5.42138536	1.57533895	5.85083645	2.43269386	1.77490324081709	high
TCGA-BH-A1EW	4.64109589041096	1	1.9453298	4.4345887	4.8327491	4.9741583	2.0627444	5.5902486	3.2883093	1.9603059647216	high
TCGA-C8-A26Z	1.28767123287671	0	1.016879935	3.850659229	3.695208408	4.668339795	0.93809837	5.803935788	2.584045351	3.37472037498785	high
TCGA-EW-A1IX	3.30958904109589	0	1.3184908	4.4481612	4.5158573	4.4568724	1.8763557	4.9031675	3.0175062	1.3885148161018	high
TCGA-EW-A1PG	2.87945205479452	0	3.81415806	5.50727979	4.71650639	3.89220978	1.68498062	5.14642043	3.14715342	0.615650358763537	low
TCGA-E9-A6HE	2.32054794520548	0	3.9669879	3.6490309	3.1923515	4.6899047	1.6516785	4.8673249	1.7668704	0.795107710461728	low
TCGA-A2-A0CK	11.3945205479452	0	1.4549357	4.6575969	3.828179	3.7501556	1.4147813	4.7448594	1.8615508	0.484477215601149	low
TCGA-B6-A0RL	6.76438356164384	1	0.259573547	3.741100307	0.737698271	4.550318148	0.445555239	6.259947847	0.989892635	4.01854391911744	high
TCGA-D8-A1JK	0.00273972602739726	0	2.5958118	4.3372901	4.2385169	5.6673285	1.4640636	7.2673355	2.0961573	1.93671289913776	high
TCGA-B6-A0RE	21.3068493150685	0	0.1500834	5.1028191	4.924166	4.7397528	1.2677692	5.7346293	2.0898237	0.772553206982491	low
TCGA-EW-A1P3	4.41369863013699	0	4.7542636	4.3549171	3.667912	4.6226984	1.3159961	4.015123	1.6071834	0.332864768832706	low
TCGA-A8-A07P	0.915068493150685	0	1.3212609	4.206218	3.9779638	4.17873	1.8819957	5.4067212	2.161853	0.862982534006922	low
TCGA-AR-A250	7.41643835616438	0	1.7492601	3.0397942	4.5785182	4.1763867	0.9034974	4.0893792	2.6520238	1.58080699493366	high
TCGA-E9-A1QZ	2.06849315068493	0	1.0321735	4.4166846	5.1774746	3.7134563	2.0428111	5.341151	2.127536	0.367746818969708	low
TCGA-BH-A18M	6.04657534246575	1	1.492989	4.0340406	4.4485671	4.6358483	2.4718519	5.1898117	2.7633078	1.17405594975623	high
TCGA-AR-A2LJ	7.21095890410959	0	2.3161884	2.728345	3.4793109	4.4099345	1.3304675	4.4225199	1.680072	1.05083542774975	high
TCGA-AO-A12H	3.38082191780822	0	0.59237707	4.80057097	3.44278208	3.38424593	1.03360877	4.47808888	2.06996261	0.70761504637807	low
TCGA-E2-A155	1.75342465753425	0	0.3333963	5.1837003	3.2754266	4.2955574	0.104894	5.7320255	2.4670905	2.83677025837109	high
TCGA-E9-A1RB	2.67397260273973	1	1.7307818	4.6094938	3.1800015	4.5103646	2.3297778	5.6836888	1.5341453	0.556847164758248	low
TCGA-A2-A0EY	5.27397260273973	0	6.3645318	2.6957177	3.8839525	5.2975366	1.6757849	4.2166246	2.1343068	0.881689621680647	low
TCGA-E9-A1NH	1.57808219178082	0	3.2729125	3.8763957	4.8848973	4.4299046	1.569904	4.130147	3.1058376	1.07813621246551	high
TCGA-BH-A1EY	1.47397260273973	1	0.9848449	3.9495497	4.4548753	4.6792069	0.9236501	4.8013778	2.7502905	2.12627536975562	high
TCGA-AO-A1KS	0.958904109589041	0	3.5800533	4.3745221	4.3362677	3.961457	2.2236484	5.2991966	2.8810643	0.777190298103023	low
TCGA-BH-A0H3	5.28219178082192	0	2.9097485	5.1958027	5.0862731	3.5340122	2.392343	5.0934956	3.2660048	0.496123090959983	low
TCGA-AO-A0J9	4.41917808219178	0	1.2373887	2.6397547	3.6727269	3.4053696	1.0795447	3.9192352	1.4260086	0.599775104102557	low
TCGA-E9-A2JS	2.47671232876712	1	1.5359441	3.2392172	3.2270201	5.6143862	0.7704523	5.0176102	2.197252	4.13206074194069	high
TCGA-B6-A1KI	6.12602739726027	0	0.2818239	2.8439968	5.0947908	3.9440626	2.7140599	4.8348956	2.373187	0.722931896327107	low
TCGA-AR-A252	7.77534246575342	0	0.9266266	4.0026875	5.612698	3.9464372	1.921295	4.8000429	3.2399857	1.04813980857599	high
TCGA-A8-A07E	1.66575342465753	0	0.1614012	3.9284349	5.4120693	3.8919024	2.0533609	5.565621	2.9862332	1.17864792267881	high
TCGA-E9-A22E	3.47671232876712	0	2.5418582	3.5201472	4.781812	3.7256162	1.0840387	5.4422759	3.2663293	2.18398690120105	high
TCGA-A1-A0SK	2.64931506849315	1	0.2631579	5.7486129	3.5575355	3.6607588	2.1630409	7.3488706	2.1975738	0.869594496760834	low
TCGA-A2-A0T7	1.72876712328767	0	2.454351	4.884679	4.710999	4.171722	1.944995	5.791675	2.773691	0.797480199105339	low
TCGA-GM-A3NY	3.18356164383562	0	2.6423282	3.2952092	3.3252278	3.5146818	1.5880247	2.7286511	1.4479631	0.283306842604308	low
TCGA-AR-A24L	7.85205479452055	1	1.9801971	3.6216994	4.9116516	4.3620371	1.582581	4.8660177	3.202049	1.84030120747279	high
TCGA-EW-A1IY	0.706849315068493	0	2.2995581	4.3160125	5.3142431	3.237554	1.8828669	3.9309381	3.0289856	0.432693867518288	low
TCGA-AR-A1AM	8.19452054794521	0	4.2286347	3.6047068	4.2212459	4.144655	2.173174	5.0244052	2.4686559	0.676313321144916	low
TCGA-AR-A24S	8.15342465753425	0	3.0180721	3.6730428	4.6914055	4.146884	1.902006	5.9141183	2.52721	0.955623304126515	high
TCGA-D8-A1X7	1.39452054794521	0	0.9466352	3.8470469	4.2913176	4.6330632	1.7758841	5.6298568	3.2215732	3.33520040034091	high
TCGA-A7-A0DB	2.75890410958904	0	3.836879	2.9986694	3.5190804	2.571259	2.2762988	4.3209499	3.1724695	1.0536874471714	high
TCGA-BH-A18V	4.26301369863014	1	1.114373	4.2072596	4.8870121	4.2590926	1.1528865	6.824423	2.4448525	1.55644215480301	high
TCGA-AR-A1AU	7.85753424657534	0	1.6447244	5.4251377	4.4702746	4.69396	2.249475	6.9140397	2.4104094	0.843276842134778	low
TCGA-GM-A3XG	3.64383561643836	0	5.1743981	4.9889781	3.3716875	4.4096897	2.9691215	4.9389413	2.829026	0.574274817268121	low
TCGA-D8-A1XG	1.22739726027397	0	1.1335753	3.4431495	3.5771702	3.728824	0.8664836	5.7546998	2.8047541	3.56070356150286	high
TCGA-D8-A27N	1.42191780821918	0	5.4928594	3.3769459	4.1493727	4.8829958	0.569585	5.8983155	2.1935555	1.48711881711429	high
TCGA-BH-A0BP	6.29041095890411	1	0.9166987	3.9670733	4.4506919	4.5065651	1.2675266	5.0213148	2.4367835	1.37470633739814	high
TCGA-LD-A7W6	1.10684931506849	0	1.8660172	5.5720473	4.4537536	4.0131672	1.8442381	5.422347	1.8889568	0.283721027054321	low
TCGA-AC-A2B8	1.85479452054795	0	4.6174577	3.9712784	4.8180066	4.3378296	1.8498182	5.0052859	3.0181756	0.881859824842086	low
TCGA-AR-A1AW	7.21095890410959	0	4.7324954	2.9257346	5.3936628	3.5320483	1.7942422	5.4548766	2.3225901	0.429946366979998	low
TCGA-C8-A274	1.39178082191781	0	0.79610761	3.38080447	3.134273	3.96167328	2.01959176	3.36677477	2.14745479	0.922828311433971	low
TCGA-A2-A0D4	2.1013698630137	0	1.8249261	4.6080033	3.8136364	4.6827524	0.3317125	7.5618949	1.7019193	1.83988518437848	high
TCGA-AR-A2LL	5.51232876712329	0	2.6382824	3.062975	3.2596846	4.1067564	2.6574303	4.6124135	2.2942807	0.995454352988591	high
TCGA-BH-A0E1	1.30684931506849	0	1.0525104	4.396255	4.4649244	3.9139419	1.1359525	4.1203389	1.9422045	0.465352517524476	low
TCGA-AC-A8OP	1.68219178082192	0	0.6492549	3.2522912	4.3441001	3.5939629	1.8288041	6.0187293	2.1085513	1.05898014713542	high
TCGA-E9-A1N5	3.06849315068493	0	4.860471	4.1197203	4.6393362	4.95884	2.3670376	4.7482753	2.2770637	0.414115922737553	low
TCGA-E2-A10E	2.36986301369863	0	1.1075799	3.4420473	4.0301738	3.9733125	2.0019108	4.2349034	2.3107946	0.866539857275574	low
TCGA-BH-A6R8	0.802739726027397	0	6.6710401	3.3295122	2.8592937	5.9322133	1.7726039	4.8462682	1.503824	0.822966086377749	low
TCGA-A8-A06Y	2.16712328767123	0	1.6972157	3.8227091	3.481827	3.7690916	2.1950691	4.1255133	2.9078983	1.29998726745633	high
TCGA-A2-A0EP	9.87123287671233	0	2.3519702	3.7080556	5.3107647	4.1140091	1.6423574	5.5608356	2.1369728	0.540132398222283	low
TCGA-E9-A1N9	3.01643835616438	0	0.8428257	4.0439785	4.6298074	4.867242	2.4426713	6.2663037	2.4687842	1.31765057236126	high
TCGA-A7-A3J1	0.93972602739726	0	4.7634371	4.1406062	4.7698136	4.2546873	1.8953216	5.4234195	2.5682706	0.569537136679056	low
TCGA-E2-A15D	1.44109589041096	0	2.6645139	3.9535054	4.2697205	4.0964205	2.0169754	4.3111663	2.7683609	0.844490180533797	low
TCGA-E9-A1R3	0.213698630136986	0	2.8136653	3.8836909	4.2948818	4.3554692	1.2577041	4.5569604	4.1005204	4.78146187495739	high
TCGA-AN-A0FN	0.597260273972603	0	1.4709237	3.3779634	5.6466891	3.7257858	1.3953748	5.1678715	2.9655333	1.14234937247597	high
TCGA-BH-A204	6.94246575342466	1	1.0003103	4.0486563	4.3621577	3.3681521	1.3074841	6.6860074	2.6738069	1.70320718009105	high
TCGA-BH-A0BC	2.66849315068493	0	0.7426221	3.8539577	4.9456406	4.4772873	1.3502797	5.2418774	2.5359771	1.32486697553683	high
TCGA-A2-A0EU	2.85753424657534	0	5.0400097	4.2875782	4.0798175	4.5775536	0.3160505	5.8449344	2.4278827	1.41040926145914	high
TCGA-C8-A3M7	2.83287671232877	1	4.9656278	3.2955006	5.2334991	3.1528649	1.9092646	5.6320413	2.2952201	0.327434155618007	low
TCGA-BH-A8G0	1.81369863013699	0	2.8361617	5.0778217	4.9097609	4.21243	1.9621034	5.3815028	2.7676755	0.577628620255167	low
TCGA-E9-A3QA	2.51506849315069	0	1.5084994	4.0844151	4.8251324	4.6107051	0.9714736	6.6515049	1.5913797	0.810772227119272	low
TCGA-BH-A0HF	1.99178082191781	0	1.790151	3.460996	4.6325944	5.1667739	1.4111765	5.8061602	2.4834052	2.11944388728972	high
TCGA-D8-A1Y1	0.827397260273973	1	2.7573714	3.4689684	3.788097	4.3789049	0.8417215	6.3279018	2.4791419	2.77949411869874	high
TCGA-E2-A15A	1.94520547945205	0	1.3030433	3.830758	4.4507109	5.2006927	0.7269532	4.8204493	2.474361	2.15330670449654	high
TCGA-S3-AA12	1.57260273972603	0	0.88874837	3.50892225	2.49821091	4.39440845	1.69806029	6.37370185	1.48442129	1.7930264567303	high
TCGA-A2-A0T4	1.70958904109589	0	1.707606	3.1121176	4.6255672	3.7586988	1.8995526	5.0706466	2.5037581	0.994825354822577	high
TCGA-A7-A13E	1.68219178082192	1	0.08223492	4.31801156	4.0940692	1.76964187	1.94572763	5.30022196	3.61918383	1.45371949384347	high
TCGA-A2-A0EO	6.69041095890411	0	1.0880563	4.4404254	4.588005	4.262851	1.2533367	4.9560492	2.3298328	0.856793491966375	low
TCGA-D8-A1JI	1.58082191780822	0	4.28415779	4.76586508	3.8397342	3.97929511	1.53852751	4.41958943	1.14529249	0.145072189674695	low
TCGA-BH-A0BL	6.24109589041096	0	1.9188493	5.064143	5.2127416	4.0886526	1.8095994	6.4115429	2.5255157	0.61288805757666	low
TCGA-AQ-A7U7	1.6	1	1.5276528	3.6999382	5.3359735	3.9128403	1.6039691	5.1527124	2.9007683	1.06827252402045	high
TCGA-E9-A1N6	1.85753424657534	1	1.6239938	3.9779337	4.2117926	5.6419646	1.186858	5.7109164	2.291587	2.27878437280479	high
TCGA-AO-A0JB	4.22465753424658	0	3.242512635	2.425707786	2.261631438	3.441883	0.69442787	3.12989297	0.381223673	0.310352749388263	low
TCGA-BH-A6R9	0.438356164383562	0	0.9256584	4.8988568	5.3603282	3.7712049	0.6390976	5.4205289	3.19784	1.44058288996918	high
TCGA-E9-A295	1.02739726027397	0	1.2106809	3.2565244	4.2862328	4.376075	1.5369267	5.6551344	1.8649137	1.07986093292399	high
TCGA-A8-A07S	0.665753424657534	0	0.5558396	4.5919987	3.8972091	4.1012091	1.6829137	4.1811208	1.5612522	0.366785155382318	low
TCGA-D8-A1XB	1.51232876712329	0	1.7296855	3.6133419	4.3467265	4.2293694	2.1001652	5.680161	3.0490339	2.05296457167039	high
TCGA-A2-A4S0	1.93424657534247	0	0.3182082	3.7647523	3.6340332	4.6427237	0.7669765	3.9460257	2.2751554	1.90140960161962	high
TCGA-D8-A1XL	1.66027397260274	0	2.83434792	4.50122675	3.42587338	4.73930212	1.40886393	6.59414503	1.88556352	1.2238981590025	high
TCGA-S3-AA15	1.43835616438356	0	0.55808315	4.21247587	4.77987775	3.44581561	1.44420728	4.52142225	1.53412661	0.260490751757687	low
TCGA-AC-A2QI	1.61095890410959	0	2.9931425	3.8073558	4.8419462	4.2865887	1.1782542	4.2012102	3.4173728	1.77794234676723	high
TCGA-D8-A1XF	1.26849315068493	0	0.2827341	2.7679968	3.5814961	3.5089049	1.2152352	6.2905537	2.3669481	3.161738229401	high
TCGA-C8-A26Y	0.00273972602739726	0	5.034348	3.5654961	3.2311296	6.5765825	0.9098396	7.0871178	2.5344003	7.13402109176453	high
TCGA-LL-A5YP	1.23287671232877	0	1.0301546	6.5476272	5.0717335	4.6137252	1.4480703	5.4255638	2.3301785	0.381331130746431	low
TCGA-BH-A1EX	4.13150684931507	1	3.3204826	4.0687197	4.1079515	4.8484829	1.4612559	4.0663336	2.7473762	1.19208292556878	high
TCGA-A8-A075	1.41917808219178	0	3.185298	2.8923148	3.6884276	4.1316225	1.6146523	5.9941226	1.8717804	1.16695432832445	high
TCGA-AO-A12B	8.18904109589041	0	1.4547396	4.67326713	3.27336687	3.65864289	0.26162565	5.78606841	1.25043113	0.671674350316678	low
TCGA-A7-A4SD	1.20821917808219	0	0.9593348	5.9183232	4.3161439	4.8408903	1.3645543	6.5481222	1.8213071	0.631474677394222	low
TCGA-AO-A0JM	5.98356164383562	0	0.4449961	3.824778	4.272434	4.2407798	1.4726217	4.0042339	2.0812002	0.76054619961588	low
TCGA-D8-A1XC	1.03287671232877	1	0	3.3124142	2.73311413	3.71642248	0.89490094	6.35716933	2.04519302	3.5585028576639	high
TCGA-E2-A15F	1.8027397260274	0	0.8828026	4.7541355	3.901522	4.4474032	2.0263868	5.6592302	2.1607915	0.869619201074542	low
TCGA-OK-A5Q2	0.175342465753425	0	5.020765	3.9342368	4.7165924	4.6292031	1.4880044	5.2129203	2.2603381	0.573949785702575	low
TCGA-A2-A4S2	1.76164383561644	0	0.8835206	4.9228898	4.1556666	4.7971209	1.8174315	4.2646623	1.9301369	0.499332080693828	low
TCGA-A8-A08S	2.75068493150685	0	1.1913443	2.9599232	3.7258881	4.3348413	0.6874825	6.0386387	2.1700033	3.12916043749315	high
TCGA-D8-A1XQ	1.36712328767123	0	1.7988959	5.701189	5.0508128	4.0331691	1.1384171	8.2394808	2.5069415	1.06349359271825	high
TCGA-E2-A10B	3.12602739726027	0	1.8076386	3.7907515	4.0290573	3.7867116	1.9179108	4.9997701	2.4211055	0.897361262329225	low
TCGA-A2-A04N	11.9287671232877	0	2.7274775	3.475568	3.9446549	4.4749615	1.4217815	5.2228538	2.7058107	2.00861070022237	high
TCGA-BH-A0B8	4.2986301369863	0	0.7850924	5.3637568	4.0656828	4.1012997	1.4005911	4.8176848	2.2034053	0.604035170997775	low
TCGA-E9-A243	1.67671232876712	0	1.7993314	2.6162566	4.9150532	2.9203429	2.1342702	5.081601	2.5733014	0.740051564653513	low
TCGA-AC-A2BK	6.08767123287671	0	2.3733151	5.1303237	2.5999076	4.0090505	3.4628531	5.2004257	2.9754248	1.01878037370259	high
TCGA-E2-A1LH	8.8958904109589	0	0.543783	3.9316729	4.3693789	2.8736306	0.4244237	5.5240572	2.606688	1.51147650104909	high
TCGA-AR-A0TT	9.08493150684932	0	1.2667536	3.2905653	4.7837031	4.0391427	1.6404307	4.9865831	2.1656266	0.803602361757448	low
TCGA-BH-A0BQ	6.17808219178082	0	4.5319042	5.2749333	4.6802151	4.5639631	1.8521912	4.5430013	2.3610881	0.296927554817998	low
TCGA-E9-A1NC	3.2958904109589	0	2.2076097	4.1552526	3.684204	3.8513274	0.7372867	6.253902	1.7018381	0.958822503928445	high
TCGA-A2-A0ER	6.2	0	0.1374826	4.1463957	3.8534932	4.0893453	1.940271	5.1876862	1.9355584	0.797004946248258	low
TCGA-B6-A0IM	10.6109589041096	1	0.1225112	4.7039384	4.196915	4.8005647	1.5886212	5.6873879	2.5157347	1.67481462559921	high
TCGA-EW-A1PB	1.66575342465753	0	1.69809694	3.02806813	4.47593249	5.63837038	2.35081727	8.56773074	1.67048993	2.15792750358418	high
TCGA-EW-A3E8	2.83561643835616	0	3.1524056	5.3081435	4.550742	4.5075661	1.5137341	4.8957663	2.0463135	0.343882835311639	low
TCGA-GM-A2DK	7.24657534246575	0	1.6291135	4.4970657	4.0984551	3.4836598	0.8278991	4.5672015	1.434266	0.317059718010158	low
TCGA-BH-A0W7	3.73424657534247	0	1.5398954	3.3077566	4.4575988	4.6084673	1.0361833	4.2945957	2.2691697	1.27362154804728	high
TCGA-AN-A0AS	0.0273972602739726	0	1.9307005	4.2464321	3.9440304	5.0157629	0.5086083	7.2989412	2.6835234	5.0137426229876	high
TCGA-A2-A0YG	1.82465753424658	0	0.81294964	3.51415825	4.00849058	4.79969404	2.16042492	3.76272099	2.52206265	1.24534672366485	high
TCGA-BH-A0BT	6.47945205479452	0	7.2025295	2.6581955	3.4318012	4.8461463	1.5489326	3.3227983	1.6050014	0.401307868050265	low
TCGA-A8-A08G	1.66301369863014	0	1.2753493	3.4120003	3.6171168	4.9797288	2.226953	4.0544339	2.4538175	1.51598825056957	high
TCGA-D8-A147	1.6	0	0.801595	4.6606195	4.6629523	3.8065813	3.0038644	5.8061645	2.4485693	0.483241975485421	low
TCGA-A2-A4S1	2.24657534246575	0	0.2605016	5.8604773	3.9727666	4.9945007	1.9380336	5.7283357	2.112255	0.756986658445838	low
TCGA-OL-A5S0	1.6986301369863	0	1.5693301	4.6239003	4.0005462	4.3867848	1.2358808	6.668743	1.7694517	0.932769654499055	low
TCGA-EW-A6SA	1.3972602739726	0	0	5.0219388	3.6438141	4.9570916	1.7800467	4.5322626	1.5451027	0.548606236412388	low
TCGA-AR-A24W	4.24657534246575	0	1.57538618	5.1059646	4.91371778	3.93400185	2.61597164	5.11828702	2.82890584	0.477528221370372	low
TCGA-AR-A24Z	8.22191780821918	0	0.5900607	4.5313358	3.6959503	4.565393	3.1112278	4.5919298	2.0989796	0.531409266365706	low
TCGA-E2-A2P5	2.24931506849315	1	6.823219	3.5139115	3.7339731	4.4436466	0.9560595	5.3281245	1.6777044	0.528943471017705	low
TCGA-3C-AALK	3.96712328767123	0	5.3504937	3.6857282	3.9922843	4.8350577	0.9303674	4.4305668	2.510356	1.14056983049754	high
TCGA-LL-A441	2.72876712328767	0	0.4910641	5.139085	5.5346025	4.1276101	1.6888723	4.7984536	2.0017908	0.267181148206698	low
TCGA-BH-A18P	2.52328767123288	1	1.403697	3.9656071	4.2802809	4.0433464	0.3699593	4.1028755	2.9493152	2.08531084551952	high
TCGA-BH-A0HY	4.23287671232877	0	0.6005397	3.2929347	4.0226773	4.5378959	1.3337719	4.4538629	2.5664839	2.15559720380041	high
TCGA-D8-A140	1.1041095890411	0	0.2815203	4.8240443	4.2696565	3.5425321	1.524773	5.5687989	2.2843773	0.740994429688626	low
TCGA-BH-A0AW	1.7041095890411	0	7.4527846	2.4009398	4.8115165	5.7981282	0.6903545	4.8149742	1.9300966	0.945383418213124	low
TCGA-OL-A5RW	3.03013698630137	0	1.261116	3.2512002	2.6840438	4.1614908	1.7365085	6.5410907	1.9471749	2.53736320391147	high
TCGA-BH-A0DH	3.16712328767123	0	6.6147028	2.566915	3.5122174	4.2597598	0.5415082	3.8027969	1.764561	0.678948575311374	low
TCGA-OL-A6VQ	1.64383561643836	0	4.708762	6.0842218	5.1095932	3.9246134	1.8514772	5.2783866	2.2941026	0.157526947577672	low
TCGA-A2-A3XS	2.82739726027397	1	0.3111889	3.8414759	4.2842966	4.5194495	0.9999043	6.4383915	1.7462987	1.41182961027756	high
TCGA-BH-A1F0	2.15068493150685	1	2.2555086	4.585047	5.32414	3.400805	1.7964552	5.7684713	2.7676888	0.546020869933622	low
TCGA-E9-A1N3	2.9013698630137	0	0	3.4824695	3.4100068	4.0347646	1.4809174	4.3970524	2.3493095	1.78789487214107	high
TCGA-E2-A572	3.30958904109589	0	1.2529063	4.4026986	1.6023147	3.8662594	0.3783857	3.747745	0.8824319	0.673887069110018	low
TCGA-B6-A0WS	8.12328767123288	1	0.8439408	3.4137543	4.7160373	4.474622	1.1057217	4.9053567	2.1699045	1.19847721987939	high
TCGA-Z7-A8R6	8.92054794520548	0	0.9052764	4.1196046	3.4145857	4.6858334	1.8507373	5.3210616	1.2644723	0.613512942087804	low
TCGA-A7-A26J	1.71780821917808	0	0.8721016	5.1591571	4.2096018	2.5241983	3.0034348	4.0554469	2.3950781	0.176188415814996	low
TCGA-BH-A208	4.81917808219178	1	4.6332002	3.5594013	5.157744	4.3873723	0.8709695	5.1289383	3.4762971	2.10466752210561	high
TCGA-E2-A14S	2.76438356164384	0	0	4.7626336	3.7678555	3.8757033	1.3377565	5.7950225	1.9401175	0.91594566495265	low
TCGA-EW-A1J6	2.3972602739726	0	0	2.21545305	3.04918639	2.6388499	0.81079762	2.85476323	1.05073899	0.481156612582296	low
TCGA-BH-A0E0	0.367123287671233	0	0.701296	2.99533	3.144515	6.1923977	0.3761005	6.3687015	1.6512277	6.51970181601154	high
TCGA-A1-A0SQ	1.51780821917808	0	0.682629	2.7820043	4.1299746	3.9214161	1.2273123	5.0655876	2.4145312	2.05413497579915	high
TCGA-A2-A04X	4.61917808219178	0	5.6469432	2.7824231	4.0070902	4.1705294	0.7254365	3.5845352	1.773818	0.499506459574634	low
TCGA-E2-A14W	2.66849315068493	0	1.6690143	3.0829204	1.9800023	4.360777	1.7940287	5.1728026	2.3497912	3.75333333716308	high
TCGA-A7-A0DC	2.48219178082192	0	3.97542941	5.64312952	3.41453532	1.7662929	1.35106618	5.47071061	1.22456034	0.086177746302038	low
TCGA-A2-A0D0	5.61095890410959	0	0	7.12379983	4.40950622	4.96064746	0.96497112	6.8840297	1.35882805	0.378981190759327	low
TCGA-BH-A18L	2.22191780821918	1	0.3966119	3.0707289	3.7745288	5.7234382	1.1143742	6.4267175	1.7805732	3.65129096419768	high
TCGA-A8-A0A1	1	0	3.8401581	3.7501786	4.4663837	4.6119796	2.1747364	5.1798181	3.1232092	1.42998703459958	high
TCGA-B6-A0I5	23.441095890411	0	4.16523651	3.95950479	2.9410038	4.18921551	0.75085178	3.43565217	1.27094243	0.377047435338584	low
TCGA-AN-A0XV	0.443835616438356	0	0.7662431	4.9572066	4.7231002	4.1898854	1.7598362	4.9114646	2.4424507	0.616611741816432	low
TCGA-C8-A1HL	0.868493150684931	0	0.6642177	3.2740633	4.6174572	4.2135439	1.4050971	3.9016181	2.0703325	0.760708120761889	low
TCGA-A7-A6VV	0.857534246575342	0	1.652249	4.7743456	4.5497497	3.9729638	0.7678764	7.6883586	2.6295298	2.09869268375675	high
TCGA-E9-A54X	1.99178082191781	0	0.12041623	4.25789052	1.3634308	4.39485016	1.20864501	7.0662519	1.95215107	5.6826429724969	high
TCGA-AC-A3W6	0.00273972602739726	0	1.3429198	2.9862808	4.7236115	4.0470911	0.8614807	5.2837778	2.2341108	1.42601029818382	high
TCGA-AC-A7VC	0.00273972602739726	0	0.18231685	4.08075	5.402604	4.21591811	1.23139582	5.48635228	1.62055756	0.451194732876904	low
TCGA-E2-A15S	1.17260273972603	0	0.1710712	4.6220842	3.6063903	3.5801691	1.9060437	4.7371824	1.5774748	0.386410816430765	low
TCGA-BH-A1FU	4.62465753424657	1	1.6956985	5.1608766	5.3958451	5.2873448	1.7780482	5.5434991	2.9205216	1.05234101235809	high
TCGA-E2-A10A	3.36712328767123	0	1.0231871	4.5375871	3.8881845	3.7566088	2.0659143	4.2217116	2.6619474	0.777351029414356	low
TCGA-S3-AA14	1.44931506849315	0	8.2699404	3.9620673	4.1689092	5.3526005	1.0206569	5.4895598	2.1467947	0.676391061146721	low
TCGA-UL-AAZ6	1.41917808219178	0	0.44935688	2.96084772	2.09303748	5.1767906	0.76041853	5.45846064	0.92307209	2.47110400451861	high
TCGA-E9-A1NF	2.93698630136986	1	3.2203146	3.6598101	4.7644985	5.0665886	0.6583338	6.1671402	2.7454655	2.72280044809432	high
TCGA-AO-A0JG	2.18630136986301	0	1.3831914	3.6302942	5.2992854	3.5753699	1.9490397	5.2867692	2.9896209	0.990561616514125	high
TCGA-BH-A1FD	2.76438356164384	1	5.1932899	3.2516481	3.6676219	5.8598733	1.816147	4.579024	2.0697955	1.14101414571543	high
TCGA-A8-A094	0.00273972602739726	0	1.5361673	3.4751868	4.2372223	6.9027376	0.7408448	6.0857915	2.0982222	4.86280999557633	high
TCGA-A8-A08F	2.75068493150685	0	1.7912722	3.9569635	4.0321602	5.0003672	2.5441289	5.3666218	2.1587545	0.907653016425874	low
TCGA-D8-A146	1.76164383561644	0	2.3308688	3.8082495	4.6559534	4.0392813	1.4962341	4.5631642	2.9396137	1.1903311225496	high
TCGA-C8-A12X	1.05479452054795	0	0.83977229	2.92494164	3.554769	4.72850582	1.37157598	5.72885459	1.47044839	1.51376760657288	high
TCGA-BH-A0B5	5.85205479452055	0	2.1283434	4.5186827	4.6036669	3.9799664	2.3274845	4.8334199	2.2006696	0.360415899092246	low
TCGA-BH-A0DZ	1.35616438356164	0	3.0276534	3.5109831	4.2190109	4.8419908	0.5468737	6.4406617	2.3905157	2.7494960939791	high
TCGA-XX-A899	1.27945205479452	0	6.5187593	5.6120811	5.4601373	4.3071194	1.897734	5.374448	2.6227786	0.197470261751401	low
TCGA-A8-A07F	1.58082191780822	0	5.3298104	3.294374	4.4653388	4.3213779	1.9417446	4.5848917	2.7893037	0.821108935509592	low
TCGA-BH-A0DQ	0.268493150684932	0	4.7988453	3.6634114	4.7438618	4.9356573	1.5475069	5.0074884	2.4547779	0.815706436462995	low
TCGA-E2-A15E	1.72602739726027	0	5.2565759	4.767503	3.9349669	5.0531033	2.4474665	5.8871224	1.8969105	0.392950824094062	low
TCGA-E9-A5FK	2.22465753424658	0	4.6568127	1.81359	4.153346	4.5424262	1.2815595	4.9817535	1.0259763	0.513784359033683	low
TCGA-AN-A0G0	0.0438356164383562	0	1.0853816	4.3910048	4.2560329	4.495798	2.6284279	4.3767705	2.1795257	0.485801484245334	low
TCGA-BH-A0H7	1.92328767123288	0	1.8582777	3.1854539	4.1308809	5.046905	0.7175368	5.4180311	2.8739608	4.74190826936884	high
TCGA-AN-A046	0.0273972602739726	0	0.7704103	3.4957454	4.2070167	4.37997	0.5681818	4.3231477	1.3799369	0.693672637984056	low
TCGA-AR-A254	7.13698630136986	0	4.8417683	4.0429147	4.4439649	3.5691631	1.2775946	6.1214957	2.3403011	0.632158872361156	low
TCGA-E2-A10C	3.34246575342466	0	4.992546	2.3847762	3.3849238	4.3643655	1.4908214	3.5008591	0.908175	0.286804016967722	low
TCGA-A2-A0YC	2.71232876712329	0	0.9893036	3.9985864	4.2447001	4.23317	1.942552	5.0523618	2.1730837	0.8007351656317	low
TCGA-BH-A18R	3.12876712328767	1	1.5032691	3.4447253	3.8747738	3.8705676	1.9928172	4.9378376	1.8575512	0.655481164497314	low
TCGA-D8-A1JJ	1.67397260273973	0	2.5303093	4.0215258	4.2611024	4.5087384	1.529484	6.7116098	2.9194494	2.60403950678906	high
TCGA-E2-A1AZ	6.38082191780822	0	1.1688259	3.9781189	5.3566086	4.5466379	3.0513344	5.7729747	2.3461501	0.511070993765823	low
TCGA-EW-A6S9	1.26849315068493	0	1.9126583	3.5436384	3.8678593	5.402019	1.0697527	5.0363438	1.887609	1.61155953946398	high
TCGA-3C-AALJ	4.03835616438356	0	0.85606201	4.41310603	4.45572853	5.22444798	0.9949509	4.31912745	1.69003724	0.689881878177343	low
TCGA-AR-A24P	0.23013698630137	0	0.9858955	4.1792221	4.6658593	4.2520099	2.4791948	4.0698615	3.224524	1.08752920115849	high
TCGA-E2-A56Z	0.69041095890411	0	0.5932098	3.8949966	3.1172867	4.4302019	1.0043409	4.6939602	1.4803228	1.03885403284239	high
TCGA-EW-A1P6	1.53972602739726	0	2.1675757	3.2670122	3.2912287	4.1903133	1.9680734	5.2756729	2.3737518	1.68596830623548	high
TCGA-AC-A6IV	1.55616438356164	0	1.9009869	3.9283351	4.8171804	4.15316	1.9141293	5.4471892	2.4700144	0.809537287473446	low
TCGA-AC-A62X	1.14246575342466	0	1.46138806	4.06068567	2.99609332	3.55988538	3.65831917	6.38012768	1.11634971	0.25997477340803	low
TCGA-E2-A15K	0.753424657534247	0	0.3384946	3.7221224	3.4835175	4.3832141	1.848458	4.7175767	1.1059053	0.489711431303805	low
TCGA-OL-A5D6	3.02465753424658	1	7.8068011	3.0445108	4.3609058	5.7543586	2.8144178	5.6967785	2.0928834	0.556975518551986	low
TCGA-B6-A0RM	6.5013698630137	1	1.9053905	3.9651101	2.8885584	4.452413	0.9527985	6.5179338	0.8949102	0.872294632913505	low
TCGA-BH-A0B7	7.01095890410959	0	1.541876	3.8946895	5.1529284	5.2282086	3.1323512	5.3765426	2.2353897	0.555830219144161	low
TCGA-BH-A0BF	3.62739726027397	1	2.5988799	2.3826186	4.7299153	3.9664059	1.568438	4.4973067	2.2097712	0.8687017703673	low
TCGA-AN-A0XR	0.0273972602739726	0	0.5846219	4.0122272	2.9260323	4.253896	1.0038929	4.1287366	1.2034752	0.666216952464128	low
TCGA-LL-A740	1.20821917808219	0	8.4693619	3.9998434	4.4054858	6.4946143	1.0103973	6.3352284	2.7269533	1.99320836547281	high
TCGA-E9-A228	3.52054794520548	0	1.25762698	4.44104708	3.98211623	4.06429823	0.99550223	6.28898696	2.05661657	1.21854019696358	high
TCGA-AC-A5XU	1.24657534246575	0	0.9438468	3.8097634	4.0918302	3.9705228	1.8729246	5.0533	1.7945566	0.596008878570105	low
TCGA-EW-A2FR	4.58356164383562	0	2.1243076	4.5685554	5.0550716	4.6836079	1.0547779	5.170985	3.072821	1.56825027668136	high
TCGA-B6-A0IG	12.2082191780822	1	1.37646818	3.28416647	3.48526563	5.13436223	1.03083404	4.46467609	0.87978484	0.676128519476665	low
TCGA-E9-A22D	3.41917808219178	0	1.4115532	1.9249269	4.7510483	4.3727561	1.3733997	4.6192917	1.678864	0.950287568073127	low
TCGA-AC-A2FF	7.55890410958904	0	5.8858694	3.8390997	5.2708784	3.9833174	2.5254123	5.5551224	3.0806119	0.521656294651443	low
TCGA-A8-A06O	1.08493150684932	0	1.412458	3.9017477	3.527983	4.7471198	1.727371	5.4122881	2.0272196	1.34936908221321	high
TCGA-C8-A12W	1.05479452054795	0	5.677628	2.8903822	3.9712551	5.1734893	0.5478014	4.9169482	2.403198	1.99777524302559	high
TCGA-A7-A13G	1.96712328767123	0	0.90594142	3.2236818	2.9799601	1.66334669	0.72972309	2.8916975	1.99254087	0.5274264456785	low
TCGA-AR-A0TQ	8.19452054794521	0	1.4861829	3.56235901	4.70578248	4.78686671	1.13483059	5.28548019	1.77766537	0.873521128758967	low
TCGA-A2-A4RY	1.77534246575342	0	5.2299661	4.8135933	4.9841592	4.1127137	2.8598682	5.7171621	2.7699032	0.323772799174433	low
TCGA-A7-A26G	1.97808219178082	0	0.7317741	6.1986975	5.0743795	3.6346249	2.5964384	4.32969	3.5571085	0.492672390896355	low
TCGA-AN-A0FF	0.471232876712329	0	0.2859443	4.4983605	4.1819845	4.2566682	1.9677709	4.2701345	2.1928881	0.626996988240368	low
TCGA-AN-A03X	0.0273972602739726	0	2.77149614	2.50304659	4.07532	4.15521545	1.40382683	5.18876381	2.85477165	2.76705528603388	high
TCGA-D8-A13Y	4.73424657534247	0	0.9737541	4.9236851	3.5078557	4.1169132	2.3392046	6.7646665	3.168083	2.65681715347594	high
TCGA-AN-A0FW	0.0301369863013699	0	0.1657763	4.2142712	3.903432	4.1420585	1.2403087	4.4730871	2.2154274	1.09218839590607	high
TCGA-A2-A259	4.37260273972603	0	1.2360707	5.3200789	5.1432962	4.0694564	1.222378	6.6757141	2.7588906	1.05987605188703	high
TCGA-C8-A1HI	0.93972602739726	0	1.2214175	3.5509064	3.594253	4.409051	1.63678	4.6385202	2.3950158	1.62437955552084	high
TCGA-A8-A08C	2.41369863013699	0	1.5880627	4.0885852	3.6021068	3.9223202	1.8038391	3.3933	2.4189419	0.716296793143759	low
TCGA-D8-A1JS	1.01643835616438	0	0.20552068	2.92262771	2.32345641	4.23419613	1.49883077	5.31486572	1.39984306	1.88491911733808	high
TCGA-A2-A1FZ	1.87123287671233	0	1.3792413	4.1857195	4.6273764	4.4432609	2.1752305	5.4105104	3.0824187	1.56463924463146	high
TCGA-B6-A400	0.589041095890411	0	1.4171512	6.2714879	4.4939466	4.6929064	1.5329321	5.9356928	2.3180217	0.581316349585878	low
TCGA-E9-A226	2.87123287671233	1	3.3954687	4.4381507	4.3914893	4.0419133	2.407024	4.7431669	3.720226	1.42164383562169	high
TCGA-AN-A0FS	0.575342465753425	0	3.6248685	4.1267039	4.7058582	4.1514973	1.7873119	5.4135288	3.0289535	1.0879929483554	high
TCGA-AN-A0AK	0.613698630136986	0	1.0869751	3.4295283	3.0234388	3.8445826	2.5028651	4.9300383	1.9731071	0.927717009550812	low
TCGA-OL-A5RZ	1.86027397260274	0	0.46741041	2.97893333	2.87744124	4.88886897	0.99855528	5.74269806	1.58656	2.90510701306258	high
TCGA-AO-A12D	6.89041095890411	0	1.4026029	3.3797523	4.5235832	4.1771658	1.8888495	5.7055514	2.1792316	1.00466828087735	high
TCGA-B6-A0IA	22.9890410958904	0	0.51661496	5.41825695	1.3644892	4.02490112	0.25938855	3.73195266	0.77729993	0.570285013141065	low
TCGA-A2-A0T0	1.46027397260274	0	0.9824444	3.8821665	3.5840282	3.9565643	1.8926577	8.9810671	2.4990503	3.99232223954492	high
TCGA-E2-A1IF	3.11780821917808	0	1.902933	3.4048666	3.8144285	3.9317401	1.162232	4.4536808	1.8251074	0.769840323652088	low
TCGA-Z7-A8R5	9.00547945205479	0	3.618046	3.6447197	3.9907688	3.9156584	2.0673995	4.8443456	2.2639557	0.602080150756493	low
TCGA-A2-A3XU	2.4986301369863	1	0.58013991	3.07613184	4.23321199	4.91839139	0.8423437	6.61927248	2.14511472	3.53095440624375	high
TCGA-A7-A4SA	1.24383561643836	0	0.6157859	3.6226087	4.8063017	4.6543933	1.7702129	4.7643334	1.9480344	0.713046917049364	low
TCGA-A2-A0T3	4.15342465753425	0	1.1242197	5.1228907	4.0636434	3.6769767	1.4259632	4.9330351	2.3055342	0.602415633578042	low
TCGA-EW-A424	1.95890410958904	0	5.7373274	3.1041856	3.2994947	4.1967868	1.4811907	4.7963357	2.2363765	0.974427291743431	high
TCGA-D8-A4Z1	1.80547945205479	0	6.4056551	4.142825	4.7184213	4.3963022	2.0085757	5.7114073	2.6824731	0.555376419310631	low
TCGA-BH-A0HN	1.41369863013699	0	3.02288937	2.85393781	1.89164628	4.22086837	0.50868192	2.35270976	0.33021533	0.360040532216941	low
TCGA-AR-A1AK	8.65479452054795	0	5.2924238	4.0925896	5.1299961	4.1589922	2.2544961	5.2232337	2.4774119	0.334125235873956	low
TCGA-AN-A0AT	0.0273972602739726	0	1.0424652	5.4040861	4.3464074	4.5506988	0.9244983	6.9734619	1.808081	0.872609337884151	low
TCGA-E2-A14U	3.61095890410959	0	6.5759064	6.0507556	3.4646222	4.271808	2.4160425	5.8451489	2.2934099	0.266214930160993	low
TCGA-D8-A141	1.71506849315068	0	2.1290933	4.9355131	5.2283966	4.2780771	2.4221549	6.1623539	2.680921	0.573832106802347	low
TCGA-AR-A0TS	7.00821917808219	0	0.5398649	4.7284511	6.0394137	4.6755836	1.580498	6.1260393	3.0667786	1.2708281132988	high
TCGA-AR-A1AX	7.2027397260274	0	2.0530916	2.9262561	5.39586	4.9891682	2.1329227	4.8672087	2.66396	1.17384449926919	high
TCGA-A2-A0YH	1.80547945205479	0	4.2118701	3.1286354	3.9019599	4.4391034	1.3704954	7.2490595	2.2887282	2.15130323471046	high
TCGA-A2-A0EX	2.06027397260274	0	5.5301728	5.4465811	4.3321659	4.3148128	1.6071278	6.136121	3.0547688	0.831958695952794	low
TCGA-A2-A0CR	8.99452054794521	0	3.8041145	2.4511706	4.3027229	4.0565463	1.3536462	4.9100504	1.8432805	0.750339601633104	low
TCGA-D8-A27F	1.33698630136986	0	1.7981536	5.7303504	5.827355	4.0470236	0.5506517	7.6026356	2.5928689	0.862683481104754	low
TCGA-A2-A4RW	0.608219178082192	0	1.534563	2.8740313	4.5349481	4.2693978	1.6139757	4.4854811	2.610915	1.49604098275304	high
TCGA-A2-A0CO	4.02191780821918	0	1.17139646	4.12556032	5.44216935	3.8812176	1.16482149	5.82771271	2.26279847	0.690885182214741	low
TCGA-C8-A12M	0.980821917808219	0	0	4.6718555	4.6949231	4.3265682	1.2155301	7.045394	2.6045383	2.08282767900253	high
TCGA-BH-A42U	9.21643835616438	0	5.069233	3.7935025	4.1852915	3.8112318	1.692087	5.5715229	1.9350507	0.411672989318761	low
TCGA-E2-A15I	4.63561643835616	0	0.98254314	4.54790238	4.7623296	3.75453242	1.99258907	5.99756762	2.62563809	0.844229776475956	low
TCGA-E2-A1IE	6.47123287671233	0	0.7141425	3.8524887	3.8120473	4.4422248	2.4508526	4.3662933	2.4119343	0.99942060428808	high
TCGA-BH-A0B1	3.14520547945205	0	0.7852488	4.0060464	4.5267862	4.3342251	0.8762106	6.2012866	2.4996835	2.10990523299499	high
TCGA-A2-A04W	8.4986301369863	0	3.923261	3.2507114	3.4021552	6.1379852	0.504186	4.8381118	1.8201161	2.39026336739345	high
TCGA-GM-A2DD	6.25205479452055	0	8.77872	3.2410982	4.6789488	6.5307357	1.4964366	6.3428178	2.0536076	0.989261281361952	high
TCGA-AC-A5XS	1.61095890410959	0	1.5064185	3.4648169	4.1540906	3.9953996	1.3906873	4.3230288	2.2132803	0.908589675110256	low
TCGA-D8-A145	1.12328767123288	0	3.6202436	3.7071545	4.6150874	3.8033652	2.3198926	5.6981742	3.0094871	1.00317883577759	high
TCGA-AC-A3W7	1.29041095890411	0	1.7394637	3.9839443	4.2526874	4.0664278	1.7262734	5.4776535	2.6754977	1.32893311200437	high
TCGA-AO-A126	9.06027397260274	0	4.0340954	4.2307827	3.7733744	3.9286551	1.0820746	4.0870263	2.382154	0.668931036569293	low
TCGA-E2-A1L8	6.13698630136986	0	1.0051612	4.4148007	4.1483462	3.8287483	1.6211538	3.6098249	1.8499853	0.343752625653542	low
TCGA-UU-A93S	0.317808219178082	1	0.28164176	3.76564786	2.58710282	5.16141337	0.38082944	6.16820606	1.22693006	2.80388670141297	high
TCGA-LD-A9QF	0.884931506849315	0	2.3692543	4.1947022	4.6183073	4.3588178	0.683002	5.4542237	2.3906161	1.19470864025072	high
TCGA-D8-A3Z5	2.78082191780822	0	5.303169	3.5310039	3.6736692	3.8777204	1.8036537	5.4783576	1.4003867	0.314253953867775	low
TCGA-B6-A0IJ	19.4684931506849	0	1.723309647	4.450074903	5.112294901	4.102363421	0.920836198	7.548298391	1.599847327	0.647258355583211	low
TCGA-C8-A26V	1.68767123287671	0	0.2361243	3.6279412	3.3862102	5.8801599	0.8384927	6.4022371	2.5157183	8.57710397078184	high
TCGA-BH-A0AV	4.98630136986301	0	2.4707141	5.6098588	5.8387893	3.6818976	1.703547	7.890183	2.4844771	0.442806171201892	low
TCGA-AC-A3OD	1.23561643835616	0	2.48491898	1.69096153	3.69264618	1.27865369	1.83723266	3.22693959	1.51558908	0.211649052594461	low
TCGA-C8-A132	1.04931506849315	0	1.3805208	4.7743226	5.0239732	4.6208627	1.36208	4.9885168	2.668467	0.920530504070607	low
TCGA-A2-A3XX	3.94246575342466	1	1.82445287	4.63902038	4.26766294	5.01945823	1.55378069	6.92256092	1.35399195	0.642666256914475	low
TCGA-A8-A06U	2.41917808219178	1	1.0469233	2.7135305	3.2917756	5.3620077	0.5112544	5.2500092	2.696649	9.08636975270853	high
TCGA-A2-A0EN	11.2	0	2.1023291	2.9207077	5.0117249	3.936592	0.7347655	4.9255483	2.3909902	1.22348889882862	high
TCGA-BH-A1F8	0.00273972602739726	1	1.4650866	3.4166664	3.7553936	4.0902413	2.0520986	3.8597098	2.6189176	1.17052349416693	high
TCGA-OL-A66N	2.16986301369863	0	3.04846511	3.88387471	3.5430772	4.2970272	0.61172115	4.55187832	2.31273458	1.42390426808472	high
TCGA-BH-A5J0	1.95890410958904	0	1.7426707	2.8975099	3.3859724	4.8544826	0.5467309	5.0302826	2.2227069	3.55123574356034	high
TCGA-D8-A27T	1.09041095890411	0	1.8497295	3.6198112	4.5686653	4.0019551	1.3677338	5.2580451	2.2016535	0.870399460938378	low
TCGA-AN-A0XU	0.0273972602739726	0	1.99799993	4.20109803	4.52215829	4.49322984	1.88413526	6.60867362	2.22127767	1.0117701151253	high
TCGA-5L-AAT1	4.03013698630137	0	5.9755547	3.1779403	4.1698034	4.2976503	0.9260872	4.4028043	2.5208276	0.950099046703753	low
TCGA-A2-A0YI	4.12328767123288	0	4.26566279	2.74114151	4.75419521	3.31000775	1.82430379	4.45549602	2.8286592	0.742513006232128	low
TCGA-A2-A3Y0	4.23561643835616	0	0.3151463	3.9118035	3.8470452	5.7041646	1.1784277	8.1790501	0.8736612	1.67678379716583	high
TCGA-A8-A09I	3.75616438356164	0	1.4755336	2.7969403	3.5802711	4.8651815	0.2684023	3.811516	1.58656	1.538533632018	high
TCGA-EW-A1P1	3.31506849315068	0	6.1734895	5.537058	5.651911	4.2251317	1.7339085	6.4861476	2.7268637	0.301259078870253	low
TCGA-OL-A66L	3.56438356164384	0	4.05549886	3.601019	3.53458628	4.44761326	0.96296759	4.95629697	1.3405524	0.551818857244912	low
TCGA-C8-A12U	1.05479452054795	0	0.4995777	3.3284642	3.2754639	5.6774468	1.8249812	5.1859417	1.0486365	1.08009906257372	high
TCGA-EW-A1PA	1.57534246575342	0	3.7335146	4.0402078	4.3098383	4.026205	1.7103223	4.9263914	2.002094	0.420474089519526	low
TCGA-BH-A0B3	3.2958904109589	0	0.9334152	3.6558905	4.6334672	4.263767	1.275507	7.9345456	1.9195986	1.69993895890127	high
TCGA-GM-A2D9	4.96438356164384	1	5.0782384	4.1259374	3.8341414	3.7136659	1.1026402	4.1022317	1.7235657	0.281338008273124	low
TCGA-A2-A3XT	7.58904109589041	0	1.5225299	3.2129875	4.9754128	5.9048993	0.9312639	4.5165739	2.0392931	1.53431256589205	high
TCGA-LL-A8F5	1.63287671232877	0	0.5935335	3.8642435	3.7425868	3.639772	0.7240095	7.2346133	1.571965	1.40718580442651	high
TCGA-D8-A1JM	1.61643835616438	0	0	4.1649331	3.5132237	3.6105576	2.0863808	9.2584708	2.0045044	2.3280334097928	high
TCGA-C8-A130	1.01369863013699	0	5.3668183	3.6363922	4.0242283	4.9656683	1.4146373	4.6445499	1.424678	0.370652045259194	low
TCGA-A2-A04T	6.15342465753425	0	0.6862589	4.36695201	4.4378751	4.22561868	1.18383818	6.57064424	2.25582114	1.44580937055765	high
TCGA-B6-A2IU	14.1808219178082	0	5.7676274	3.10439512	3.4104869	3.57368964	1.82208679	5.10311221	1.55476718	0.35860236208107	low
TCGA-GM-A3XL	5.77534246575342	0	2.60636292	3.556472392	4.071146451	4.310940979	2.950663146	7.623392283	1.117303779	0.401950919883821	low
TCGA-BH-A0BW	6.4958904109589	0	0.3843005	4.6440287	5.5864082	4.0430621	1.9204498	5.4749536	2.3822091	0.489878976704427	low
TCGA-B6-A0X1	20.4246575342466	1	0.1181074	2.124696	3.8979437	5.5354453	1.9244293	6.2191046	2.1963612	4.97613298999628	high
TCGA-A8-A07Z	3.75616438356164	0	0.43154683	3.66906175	3.39467945	5.02948324	0.88640967	3.97693253	1.48373918	1.12009523705719	high
