# Supplementary material for: Leveraging senescence-oxidative stress co-relation to predict prognosis and drug sensitivity in breast invasive carcinoma
Source: Front Endocrinol (Lausanne). 2023 Aug 4;14:1179050. doi: 10.3389/fendo.2023.1179050 (PMC10437062; doi:10.3389/fendo.2023.1179050)
Supplement: Supplementary file 4 [file DataSheet_4.zip]

Archive with 85 entries (73 files):
- 7.cliCor/
- 7.cliCor/.Rhistory
- 7.cliCor/clinical.txt
- 7.cliCor/clinical1.txt
- 7.cliCor/m6aDrug23.cliGroupSur.R
- 7.cliCor/risk.TCGAall.txt
- 7.cliCor/survival.Age_gt65.pdf
- 7.cliCor/survival.Age_le65.pdf
- 7.cliCor/survival.Gender_FEMALE.pdf
- 7.cliCor/survival.Gender_MALE.pdf
- 7.cliCor/survival.N_N0-1.pdf
- 7.cliCor/survival.N_N2-3.pdf
- 7.cliCor/survival.Stage_Stage I-II.pdf
- 7.cliCor/survival.Stage_Stage III-IV.pdf
- 7.cliCor/survival.T_T1-2.pdf
- 7.cliCor/survival.T_T3-4.pdf
- 8.Nomo/
- 8.Nomo/35.Forest/
- 8.Nomo/35.Forest/.Rhistory
- 8.Nomo/35.Forest/clinical.txt
- 8.Nomo/35.Forest/clinical_geo.txt
- 8.Nomo/35.Forest/FerrLnc18.indep.R
- 8.Nomo/35.Forest/multiCox.txt
- 8.Nomo/35.Forest/risk.GEO.txt
- 8.Nomo/35.Forest/risk.TCGAtest.txt
- 8.Nomo/35.Forest/risk.TCGAtrain.txt
- 8.Nomo/35.Forest/TCGAtestmultiCox.txt
- 8.Nomo/35.Forest/TCGAtestmultiForest.pdf
- 8.Nomo/35.Forest/TCGAtestuniCox.txt
- 8.Nomo/35.Forest/TCGAtestuniForest.pdf
- 8.Nomo/35.Forest/trainmultiCox.txt
- 8.Nomo/35.Forest/trainmultiForest.pdf
- 8.Nomo/35.Forest/trainuniCox.txt
- 8.Nomo/35.Forest/trainuniForest.pdf
- 8.Nomo/35.Forest/uniCox.txt
- 8.Nomo/calibration.pdf
- 8.Nomo/clinical.txt
- 8.Nomo/clinical.xls
- 8.Nomo/cumulative.pdf
- 8.Nomo/Nomo.pdf
- 8.Nomo/nomoRisk.txt
- 8.Nomo/prgTME42.Nomo.R
- 8.Nomo/risk.TCGAall.txt
- 12.YM/27.ym/
- 12.YM/27.ym/DrugPredictions.csv
- 12.YM/27.ym/macrophage38.boxplot.R
- 12.YM/27.ym/risk.TCGAall.txt
- 12.YM/calcPhenotype_Output/
- 12.YM/calcPhenotype_Output/DrugPredictions.csv
- 12.YM/macrophage37.oncoPredict.R
- 14.PCR-2023-2-12/__MACOSX/
- 14.PCR-2023-2-12/__MACOSX/PCR-2023-2-12/
- 14.PCR-2023-2-12/__MACOSX/PCR-2023-2-12/._.DS_Store
- 14.PCR-2023-2-12/__MACOSX/PCR-2023-2-12/._2023-02-12.pzfx
- 14.PCR-2023-2-12/__MACOSX/PCR-2023-2-12/1/
- 14.PCR-2023-2-12/__MACOSX/PCR-2023-2-12/1/._1-Amplification Plot.jpg
- 14.PCR-2023-2-12/__MACOSX/PCR-2023-2-12/1/._1-Melt Curve.jpg
- 14.PCR-2023-2-12/__MACOSX/PCR-2023-2-12/1/._2023-2-12-1_data.xls
- 14.PCR-2023-2-12/__MACOSX/PCR-2023-2-12/2/
- 14.PCR-2023-2-12/__MACOSX/PCR-2023-2-12/2/._2023-02-12-2_data.xls
- 14.PCR-2023-2-12/PCR-2023-2-12/
- 14.PCR-2023-2-12/PCR-2023-2-12/.DS_Store
- 14.PCR-2023-2-12/PCR-2023-2-12/1/
- 14.PCR-2023-2-12/PCR-2023-2-12/1/1-Amplification Plot.jpg
- 14.PCR-2023-2-12/PCR-2023-2-12/1/1-Melt Curve.jpg
- 14.PCR-2023-2-12/PCR-2023-2-12/1/2023-2-12-1.eds
- 14.PCR-2023-2-12/PCR-2023-2-12/1/2023-2-12-1_data.xls
- 14.PCR-2023-2-12/PCR-2023-2-12/2/
- 14.PCR-2023-2-12/PCR-2023-2-12/2/2023-02-12-2.eds
- 14.PCR-2023-2-12/PCR-2023-2-12/2/2023-02-12-2_data.xls
- 14.PCR-2023-2-12/PCR-2023-2-12/2/Amplification Plot.jpg
- 14.PCR-2023-2-12/PCR-2023-2-12/2/Melt Curve.jpg
- 14.PCR-2023-2-12/PCR-2023-2-12/2023-02-12.pzfx
- 13.GSM5354529_CID4471/barcodes.tsv.gz
- 13.GSM5354529_CID4471/celltype_singleR.csv
- 13.GSM5354529_CID4471/metadata.csv
- 13.GSM5354529_CID4471/Rplot.png
- 13.GSM5354529_CID4471/Rplot01.png
- 13.GSM5354529_CID4471/Rplot02.png
- 13.GSM5354529_CID4471/Rplot03.png
- 13.GSM5354529_CID4471/Rplot04.png
- 13.GSM5354529_CID4471/Rplot05.png
- 13.GSM5354529_CID4471/Rplot06.png
- 13.GSM5354529_CID4471/Rplot07.png
- 13.GSM5354529_CID4471/Rplot08.png
