# Supplementary material for: Leveraging senescence-oxidative stress co-relation to predict prognosis and drug sensitivity in breast invasive carcinoma
Source: Front Endocrinol (Lausanne). 2023 Aug 4;14:1179050. doi: 10.3389/fendo.2023.1179050 (PMC10437062; doi:10.3389/fendo.2023.1179050)
Supplement: Supplementary file 4 [file DataSheet_4.zip › 12.YM/27.ym/DrugPredictions.csv]

	Camptothecin_1003	Vinblastine_1004	Cisplatin_1005	Cytarabine_1006	Docetaxel_1007	Gefitinib_1010	Navitoclax_1011	Vorinostat_1012	Nilotinib_1013	Olaparib_1017	Axitinib_1021	AZD7762_1022	SB216763_1025	KU-55933_1030	Afatinib_1032	Staurosporine_1034	PLX-4720_1036	NU7441_1038	Doramapimod_1042	Wee1 Inhibitor_1046	Nutlin-3a (-)_1047	Mirin_1048	PD173074_1049	ZM447439_1050	Alisertib_1051	RO-3306_1052	MK-2206_1053	Palbociclib_1054	Dactolisib_1057	Pictilisib_1058	AZD8055_1059	PD0325901_1060	Obatoclax Mesylate_1068	5-Fluorouracil_1073	Dasatinib_1079	Paclitaxel_1080	Crizotinib_1083	Rapamycin_1084	Sorafenib_1085	BI-2536_1086	Irinotecan_1088	Oxaliplatin_1089	BMS-536924_1091	GSK1904529A_1093	Tozasertib_1096	PF-4708671_1129	PRIMA-1MET_1131	Erlotinib_1168	Niraparib_1177
TCGA-LL-A73Y	0.15323919453733	0.0481684090792604	57.7302929393088	14.5470114834582	0.0359288157111032	39.1063284183504	22.6987853949811	8.372160982459	174.345290044574	133.397256834756	16.6875354382693	0.949631981595272	122.651210756282	76.2717576622994	12.4193243398252	0.0188341774575494	164.018201326951	9.81961192723921	110.782230646451	29.0862695648186	301.717674589888	110.9663905158	99.8230714303496	11.9461703950613	3.41542705379045	15.2355128108107	91.6239265629346	100.184539050451	0.451642758998512	5.57779672591907	0.874567048370545	0.757106868193449	4.55832147045063	373.650829890308	2.52635528870751	0.231260473483793	19.9320381280852	0.139682673792908	42.5678564372428	0.675047419334966	30.777217190443	164.768935672743	5.90158854749101	246.602160129708	7.91065773440765	44.0634381119576	304.973937392459	26.0252549397354	59.0283530684763
TCGA-E2-A1IU	0.126280083820026	0.00757438462909248	33.5789714229456	1.33087739338551	0.0055538888087434	17.5552212736784	3.78151677353266	3.7086826523381	7.89544678680038	36.7467040366115	18.3998069298169	8.84026745840173	138.97647775531	83.2232353969927	2.11008544789675	0.108262085150362	23.255365541671	11.6843050888658	68.727588512015	3.8437424240393	15.0542400180336	64.1180320778416	21.6616280087648	20.55188579994	15.7866984769788	9.25126253278522	4.60286323298132	6.67990517250093	0.0507121355135476	2.84482422546927	0.744385749401203	1.23064845066115	3.51853514358103	54.9366173141385	10.0776099054592	0.0124884710139224	23.0822980045379	0.074756074703077	3.43551484687768	1.67591229489219	17.1875897917976	41.2993192186454	20.3265308260047	20.0578868009974	17.0438079851052	42.9636919249473	22.1703609753049	7.37465225558026	45.823619212245
TCGA-E9-A1NH	0.0626928850817158	0.0120113620385471	16.7379313319016	4.81159161626909	0.00840545212244431	27.1098540831685	19.9219968379783	4.71078246911464	52.7326086466345	65.1825393219019	17.6514523324926	0.835343595302388	135.793150093745	79.0363101388295	5.25679206761628	0.0124630087923394	81.8665327860693	10.4838421612069	94.3508409531195	8.11916314880593	38.3544840353153	104.077478554196	56.3979632700429	16.3477049486875	4.98975326445097	10.4194922382271	14.3835671795615	33.2465477851277	0.112521369573704	2.28846256282596	0.740681132183735	0.994841985368916	4.49300738299592	90.5266620640373	2.08085128151837	0.0374251461789686	21.9568166229893	0.0656498124509008	21.9358161792851	1.14776185611478	7.66008199838854	35.2776958422327	4.19476427955436	119.089300581969	11.2937443769249	46.7206748079497	82.4438914804787	15.9057978313084	62.4511417940185
TCGA-BH-A1EY	0.161823654960826	0.0283607464552682	64.6822534834525	7.09384242142324	0.0159475717509461	33.0104700701757	4.02915053982791	4.57504995558459	53.7194786740762	144.484681017737	25.9062220134536	1.25919751493101	138.392646520162	71.4037456640495	7.56798218073795	0.0678696702682029	215.395447139835	11.7073367434653	73.1421082719242	10.1246581661249	323.311261478132	226.628125832299	63.8444838158629	22.0467877958287	4.29888726713873	12.2469233039747	37.2012137418802	80.5017133598087	0.444426513524484	7.73164729132192	0.814268295156125	1.7180481413843	7.87074490590222	191.304982103328	5.49393217458156	0.104014570526458	31.966309031023	0.226410564273459	20.0222977814223	1.88211304669275	19.883603295705	63.7392257930244	7.68556348443223	136.337995652054	22.0464016999125	43.2263035782292	229.722243186861	19.1111278967666	137.66560026797
TCGA-AO-A1KS	0.0867206512675643	0.0454138404097097	67.1149906446726	3.66905212438838	0.0155451540619608	41.5872319593709	1.29558715799032	4.54584615700397	30.2291641611033	74.9445591626504	33.5080938839098	1.85213575327886	167.1244435049	111.715498349948	10.1775433970478	0.15264023055284	234.59319544823	12.1203589618083	55.8651607643721	3.95035885450445	196.278057686155	176.471047989821	70.4418232712761	28.6844881158677	16.8688174553708	13.2441076301326	24.6209400909424	152.278250061194	0.270332859245935	5.30284433629531	1.04690671620367	6.66541363956979	4.90835284627499	325.104757512109	13.5066619710873	0.0685534658487861	25.4467049918625	0.123433921230115	11.2978501247066	0.341567058881008	20.2827862793474	25.630622729459	18.9654675805282	51.861823790028	19.2519647572217	117.18039424009	83.8742715245857	15.5348051368762	60.119630159665
TCGA-B6-A0I6	0.0185707090337963	0.0056157468049231	4.53804056111466	1.26182587852356	0.00291864806311005	12.3349056616326	2.35815877731175	2.82235299463143	20.4863220878136	24.7319841769222	10.450683856252	0.102591547151713	232.496195032788	71.9590238533342	3.62768062562538	0.0132000611398968	26.1474105174752	11.3945610536064	129.140472777297	1.77181961993172	123.1964503391	51.7357533698722	19.1351740191969	7.58518868661439	0.47748917708514	11.3868392134759	16.3959427523448	28.4431437879967	0.14684574106507	2.40606435377155	1.00293321074674	0.83224001924789	3.69521056849602	40.2761248518394	1.34457374018136	0.00915439467896479	5.92665540166836	0.10198354025637	12.7663190243889	0.130030854889184	2.67673681840192	11.0073818593405	2.71921407858338	41.3164984770818	4.37115709759137	38.2934745291977	241.596848584457	8.74312013123238	33.1389922867781
TCGA-D8-A27H	0.604183638911	0.281100842136746	349.989256927135	35.0825069438637	0.046936000115886	25.3135808340687	32.9179882917626	10.3282012769703	287.761180661205	298.676635699735	20.9754725615021	0.562958092305052	228.390849416109	58.6239029257695	14.3738727685847	0.0209613843644744	91.862117825656	8.43940318272176	141.501982121205	35.9382819174345	615.76367029257	406.750354373115	147.936734127889	8.11100984949392	28.5611269613901	11.2971119150567	164.604660438178	152.796612237857	0.953831638537898	8.37959696188495	0.907774725214456	0.331531673521569	8.26657881242009	859.399917054719	0.958405105631975	0.795290157116615	53.269276790885	0.402669673079683	141.192229954206	0.553395704670405	96.0081451883531	758.592176522992	3.06374395377008	421.812116014086	8.94193755547006	46.7959354771751	1377.10550158264	17.0337974241252	313.344586116107
TCGA-A2-A0EM	0.204200429997322	0.0220440158921693	42.1911184806986	7.24693192956782	0.0109770637950289	27.2672813692619	11.8639893948174	3.74301449099262	29.5181719202774	81.4334998906562	18.5627868812704	4.05855334600122	146.474280833386	80.2758263563431	5.28483969644203	0.0512944038482291	63.8077589050812	10.8943219698599	83.637486867925	9.77081993079301	46.5875663427446	111.344091370653	48.909389450226	18.7210550630505	7.22937339655715	8.80463122066792	16.0572064367164	35.1553724611867	0.166094080839344	3.91485005833888	0.798032952319852	1.7041714403108	4.48262714704629	200.806873107884	7.00991573161015	0.0554481878828818	33.5637005215226	0.104136582317063	13.1965508289419	0.820168831628768	22.8068146504814	42.5529862330853	8.68678550750067	57.8764837745852	14.4201632726766	50.8849310844458	55.5689739886793	11.7230417361955	68.2430257899395
TCGA-E2-A1II	0.0142941616391112	0.00368524362948906	2.59894010382022	1.40613969105766	0.00257513628508283	9.96250628764422	0.808938288714184	3.54232162099369	53.3430366724105	34.6897330361865	12.3880853683465	0.223521316819781	94.8136680514266	69.6114977338906	5.24668618977148	0.0290931159556421	40.1572285109033	14.5732469606231	126.934979385609	2.23206810055723	120.893720737435	61.7160960609261	32.8272774258519	12.83300164095	0.438623041170546	13.5818650193572	19.3888551724088	27.40533213785	0.100437627787851	2.08619977308543	0.756356947691291	0.86160228539242	1.45547390734241	60.9400103997062	5.75564666663515	0.00454114755896945	5.92094286670009	0.0449799324326306	7.2507089846685	1.13211969459349	2.58842909900529	6.47813158456588	2.43143016034515	52.9891884283673	5.41913433436388	36.2715422027221	255.009566354156	5.9577691985638	71.6869328453483
TCGA-BH-A0H3	0.0340826211668602	0.00909141305707463	10.6918164601677	1.72462201542965	0.00547286614763831	16.1771259806679	15.6405416555729	3.54816604185607	36.0984746695016	38.9011512514632	16.3707127922034	0.910697398706746	96.2412662096652	74.8812669677301	6.97180721395008	0.0208279259681824	67.6551409357142	9.27010538693715	82.1118221449965	4.50646685753928	61.1438919247835	97.3152208681056	32.6515383857286	15.2254205836896	1.35242164325282	7.1164364794667	18.2031859408258	35.0287456801625	0.123083015361018	3.15936908269747	0.774949688600153	1.04916351687133	2.87204354072021	80.3492917611143	4.0204342243024	0.0257664936094275	15.7398669464489	0.0492910815655557	15.2369261834466	0.551759222767949	4.80285945679995	20.8649899586837	3.50476219464534	61.7436144470095	10.4508437999493	54.0784195929955	93.4497731246968	9.68128434664231	40.5917183278934
TCGA-E2-A1IL	0.121933895404201	0.0217693629687599	76.0744923159412	7.8137693334432	0.00836168873089252	21.9018523490463	10.167494184094	3.53460271810156	32.4755643792202	94.7281649213943	22.566376742731	2.34824559172178	222.833502423154	98.3108978160706	6.1561939581326	0.0699213689949649	64.2319115147201	13.7577585893534	84.6824438796356	7.02970001052014	47.8377960728863	88.8282647022699	41.6617193545933	16.0776817041224	4.74619761972896	11.5353468107193	13.2721296982253	49.6132547688598	0.223441591350974	3.18611912527385	0.885254735610143	3.25489363492796	7.6492646359258	132.551292539763	9.74302337692812	0.0342094326272086	22.6510151112892	0.0649481930841348	13.5352343591165	1.61685567024466	14.3626600199578	56.4820234558848	6.23002605583886	62.7645703181625	16.6485390660053	44.9408406835486	68.2443407056853	17.2832966502108	122.635480483714
TCGA-BH-A0GY	0.0897746783694069	0.143628456423153	65.3686927727215	26.4940556735228	0.0528494124204716	38.8760840639258	3.45369313779972	6.94585273589706	76.1024852789077	157.259470012223	51.2491601413412	1.10097275760101	391.933659731364	109.379363708149	9.00909598802528	0.0861120060167131	275.04572165632	19.1630012183286	97.3723619591301	15.4374023744797	684.637796681346	577.186381769164	117.771118036394	27.8646253087241	39.5595445094945	29.6921005828614	66.8135557341653	176.727301194838	0.723813860423598	11.4941564663705	1.01488677254908	4.95708498667125	4.28543899159065	362.541380052019	4.73300323216	0.406418246551697	57.0317628383562	0.233804379198535	36.9476320058878	1.74937468670401	25.8854466278276	129.648322191308	11.0236954254601	123.866496709082	63.639677126586	98.8440704080256	239.020295017538	17.5739665732991	145.326186270643
TCGA-BH-A0DG	0.138295382188153	0.0147091628109079	23.0131499623487	5.99817917961288	0.014736122120476	39.1623438909552	23.2356332529476	4.28845684784019	60.444917112652	65.5762501841268	23.9212373257644	1.51630426882778	161.456825988529	85.1779235281756	5.72428750053956	0.018956095113776	98.3695948558422	13.2421066142743	102.474549235909	13.8837517617833	65.0251826053532	155.437702870664	52.405061588402	21.1787942267504	8.08825295021956	17.2225103356758	25.4048695772709	27.3380434506627	0.230029710161029	3.78413942400258	0.860178784718925	1.20440018563703	4.64282080162989	203.916991009347	2.3563450533015	0.0999921303789434	25.3285341922339	0.154136256112627	17.3112059491711	1.62680969930619	11.7102151728892	54.6589431973246	7.92135035266051	128.634504283891	22.2548249866734	37.827479115823	98.9636301206873	23.0961635628389	55.7408347813505
TCGA-AO-A0J9	0.403674420705938	0.390780957202476	161.669567901937	19.2170726273334	0.0345623800791153	32.2539303279545	0.809034851484281	1.61957982632279	33.8419439942838	299.946501988309	32.7663280671412	0.332533976989118	135.659596617867	96.4541826531303	11.7802615320377	0.0866749716108473	213.811237823775	16.648530232373	116.415689597982	10.0395891360176	144.659584328536	138.760542635727	55.0447449962711	33.3649236898843	7.86845509840267	18.072929859821	18.1057559219358	129.160596696155	1.20034484643898	3.45303334910366	0.973014205761818	1.79303640310569	8.47470516621456	505.186564403885	1.45156090742228	2.19834024920005	28.8399406919506	0.839444210376738	15.6390815387102	1.12024309307079	39.4347753877151	90.606432441231	4.34133455285223	257.27414528448	30.4392516429374	67.4955892176601	60.506951009287	15.4623462080151	245.541897028226
TCGA-A2-A0CY	0.0640737128526579	0.0211261984933915	10.4148557693648	3.5033888273531	0.00931598743318695	39.8504812817643	35.1508160229653	3.55144161549931	63.4555964243402	105.588079240399	16.8296844649885	0.519435215250723	246.152039810861	97.8977789328649	6.10192920158946	0.0485897888154127	72.0166152906643	19.6994461369832	117.197303627049	6.58951249079609	116.008148143339	96.9395885828215	93.0819624098369	28.0912278133196	5.15288055556695	27.0616267716058	15.2003959902748	24.7109059865433	0.153133531324597	2.76884564231857	0.941799814847547	0.71446497371959	3.76979782360519	157.406366215882	5.94269453171799	0.0574337839102652	20.9794681617464	0.229897969198412	10.4838785064709	1.28923483293378	8.29685599531826	23.6287650016209	7.68622143337042	148.265174092746	18.7786907912984	44.4160687147426	106.652724314073	19.7012007940082	66.4597901332632
TCGA-AC-A3TM	0.0335227812690571	0.00349650486792794	7.59735515854997	2.81464272451031	0.00236655677586066	30.3154197388317	45.7061487764	2.7880884749157	31.4407321414113	81.2296116440936	20.7048598908515	0.432968522362291	438.026864678374	107.506309987694	4.10874796484065	0.0122473587881654	69.6820047505274	18.7129655675471	198.910735773842	7.91582822079196	111.922368213384	58.4725417682438	166.316679621069	31.1223659976511	1.33701572265466	26.08963920967	9.11394907534498	4.20547098027154	0.0333401891526201	1.06633486689092	0.625808211842884	0.507116118494503	2.06788326262327	9.57121650925382	0.461926368720478	0.010087281560766	19.8377213473373	0.0384618627456829	16.1687352795683	3.20914455654871	2.98490629505211	9.37729839467601	3.83363322556786	84.6012616105696	18.6152590946219	31.0531669276247	53.0949987171865	19.7417019190714	44.7112771074211
TCGA-OL-A66I	0.00838651185997186	0.0030715206289115	4.6430011143698	1.03722134803709	0.00137388478071944	18.4712483668915	0.862629549987515	1.86352943052583	13.3673036443157	31.6741532673167	11.9094830538515	0.0461227219844814	131.226612423554	64.6306979715198	2.16577514962122	0.00742896286196529	22.0504427844247	12.4439621274554	123.10299763388	2.49882726464599	5.11159535233768	30.5146763089432	21.2833902564392	8.07759526315416	0.179275862121512	30.2866659011136	8.06714876528351	9.44684252687698	0.050564344422463	0.778056147401872	0.757160856460926	1.03242806998406	0.862023540269049	20.627518339012	0.495509230860247	0.00663632662413364	2.94181314005116	0.0369468912173009	12.9673149114043	2.19674309193471	3.67466216513516	11.7313919664489	1.64103112695267	39.6458246984163	8.28394558748515	28.5610906648707	35.6918921977775	13.2342196691684	9.78010848464665
TCGA-E9-A2JS	0.0879418445374568	0.108805226315345	76.8955547896749	12.0290482507203	0.038202112495898	40.5799325394034	1.16663657330549	2.41859904001557	50.8648604488675	215.461534472768	40.8061559100875	1.66965941682185	361.166093707062	136.84223005827	15.956257680114	0.252578849947139	306.62411162658	21.3051325582793	119.647523844099	9.23795981093276	208.544663222042	194.073180281045	111.268457902092	44.9145599859339	10.8115100894879	18.3571497111258	103.821614839632	113.701631279355	1.31464877075836	13.8890361556341	1.0400261564211	3.71956781493841	6.91429912121264	359.147157482406	19.4376731518516	0.831426145341427	41.3727787303571	0.29011531097219	11.670833812125	1.23483955969977	24.4440743757936	76.3853508454159	13.5375897030748	135.819289904753	35.7596199754601	64.3696140799997	244.960640246537	24.2997713748101	193.541803411259
TCGA-A1-A0SE	0.117690506285535	0.0178676248196106	28.0314683111764	5.4429975312956	0.00773433533150579	24.6331521531388	24.3430159411656	3.22748859339173	48.6659755960344	76.642346355575	24.8884043799226	1.19320673053392	213.642388369829	95.2086536368376	6.73725650969619	0.047199901903892	86.9374380740447	14.5379863966424	96.3048763571445	5.78666761307706	81.0241569465476	96.3747607096579	59.5849513987044	22.6764180559685	5.03026647446129	15.660443241938	20.1070964399971	39.1028054409097	0.146084700379601	3.51407830268303	0.839917312482022	2.14954354713856	3.59111773991531	121.136037753914	5.31275631343896	0.0390138362595007	33.9722752952089	0.100772883461316	19.7947860693865	1.18784941966891	14.569421652771	45.8532961758943	5.47713445133778	71.27288372057	17.9976746222064	61.992373019063	64.1314830151622	14.5190149108271	74.55524970165
TCGA-B6-A1KI	1.78597431625526	0.0434280621208028	120.414351437073	1.68103857798708	0.00916636963023832	25.330998808767	8.32077253188519	1.62793442718196	1.09569811836529	26.8569981964035	18.1190081171185	242.447714201943	118.295429223179	67.5566540869167	0.606283683298894	0.0415747330502029	1.30794100620524	9.4813435767085	63.3321852279851	33.2766486822816	3.38174582510786	41.3588923174948	30.1962489074719	15.7889840297275	34.5771764031101	6.78575526605214	0.359537668190353	0.748220032312956	0.0120932909089811	0.86179225761191	0.700704766639143	0.040646061302889	6.03172967629215	138.407488307146	1.22930894385369	0.00929185397658401	9.4558782292153	0.0572481686412684	2.72259295152062	1.05283120180365	232.13825257078	72.9207047122697	84.878635994614	12.8426392414823	18.7654260634395	30.6062881555047	1.51053739910974	11.2640004778531	16.9850170284104
TCGA-AO-A0JJ	0.322676344223713	0.0221912594043688	50.9874046690475	18.342282164271	0.00982559891449214	29.9726416967341	50.3759774742112	5.45041337739527	70.744281510531	78.9677883048082	15.561582282883	1.63688770522625	86.9517033790893	62.969253697788	7.24711807310873	0.0260043688499614	110.181660580332	10.2051909012963	73.368344624933	30.1570607160542	103.558754447686	196.779786743559	72.3782893864666	14.3386687092327	6.953224634371	8.96009722047591	14.9411025494049	37.4750481628782	0.230515772090231	3.27528405606547	0.637560684382394	1.50079168819258	4.10942657655067	176.127874713034	8.96983629185017	0.0879871975049707	47.8379605544225	0.0743737541688727	21.8461283665765	2.02497343908694	27.4102698126629	34.0440644861321	4.48561788765407	98.0152936002557	12.7952283508155	30.4144747303821	214.429389559537	12.6082183923887	119.745618395761
TCGA-AR-A252	0.0416747535221992	0.00641844989788438	8.86164777367269	1.88743435051624	0.00858782592570515	42.0449206849424	0.974477954251757	6.50315147866161	26.8181703049327	20.7040762495336	18.0198593412313	0.371182453816468	57.5225113478814	58.1082870443753	15.2687157423537	0.047812998284046	58.9129909590285	8.54887389650557	55.0752709820009	2.28326523656036	29.1467683604717	180.408380218212	15.5623761192653	14.8541616431586	10.0431911893185	6.5200425987091	32.1424714689447	32.5728891686299	0.212723110866713	17.7357306382417	0.745074083645883	1.27533213447778	2.7796354747465	117.116661637025	12.8640243685881	0.0840845258671601	20.1942900440863	0.387737996220567	6.29465966147494	1.06411919692506	4.03592322181611	46.1552776210566	6.7150778105948	69.5854957461296	10.0381719262968	40.5267573009435	121.865535408958	8.64344690432596	49.2327932892745
TCGA-BH-A0E2	0.0679426115250398	0.015061985546395	18.8339114067472	2.55263336018297	0.00834062915035549	41.7836253540516	10.8613900414919	6.1895471360953	39.6226310510271	75.8178900351174	28.7914985558569	0.985683175165722	205.539849265562	97.9874618987083	7.40202610159468	0.0212536449151855	102.48698818039	12.7973434640941	106.419095117344	3.69787712934592	48.8468840020036	145.44349851913	96.4883221239316	34.1617594375383	6.43190583007695	24.3189784264422	36.0724712634717	33.6176015150776	0.173014188583976	3.44940815929868	0.771385744618279	1.94264821812904	2.51080144455668	66.3755573290697	2.19929807845224	0.0348336828586352	26.8311912825994	0.106059541989435	15.5624372457499	0.953972090214835	13.824390888459	20.1544508094492	5.07833280530441	84.6827992162636	18.0096972262869	86.4152761203246	121.843668538069	15.1686763347261	50.9036837084268
TCGA-A8-A07E	0.0569641586638467	0.0176676752941489	26.5018581321892	2.05836737594997	0.00791639475455018	32.8444272912435	5.77035332958676	3.35478772120434	45.7503626550439	54.2457547173761	19.5090526093963	0.6454996892152	153.338085012022	74.1101796413182	7.3307675518181	0.0195651625308046	89.4470018511439	9.97189417186235	99.443557146094	6.1793773668112	37.2251967461014	100.087840183055	36.9297027545918	14.692725360733	2.12708777822272	8.08053857390891	19.8940129442753	38.9061423960036	0.204910606770115	3.25684957387589	0.818233902176531	0.616287771336111	4.27723174557699	110.41931580766	1.83187205214063	0.0539472411868802	18.3601100967752	0.120893600681408	15.0965992874587	0.656718450716788	8.82675937807152	37.8093714318332	4.5624693088985	91.9404667816028	11.0532046646938	42.7033946169486	114.890055466869	15.3668211399665	53.0303425944418
TCGA-E9-A22E	0.115867026864207	0.0314556519988536	25.3630060511648	8.00042583031639	0.016506026690848	42.5079706909924	29.6891501597166	6.89686702269071	47.2200941655237	68.5827159409384	23.3125583609927	1.1274124379646	99.3625741344003	56.7622560140681	17.4122079453937	0.0109676025270461	63.5228502818375	7.24275328396363	84.0071357209854	30.2091170899343	36.6508025657539	213.427009287574	52.4390569273521	16.3998431115698	5.31349072573321	8.65866790961884	39.0703213930941	55.7223535066123	0.279033875257021	5.03713290865841	0.674132280258791	1.53378811322702	3.69978814882554	110.874037492907	0.213769938793986	0.176447841706542	31.8536554823402	0.127368800588972	51.3925081807045	0.4718829488564	15.3723100560357	73.4253249752355	5.99593301756982	164.00130938251	13.108715264779	78.4412923153654	179.58486884105	21.3284743771155	60.004742227892
TCGA-BH-A0W3	0.0590614143269472	0.0155158329153615	40.5358887231327	9.9773236715473	0.0159304041286699	30.2113151146515	6.76005895062706	4.38430073202586	28.7631867859749	134.049295414394	23.3802262688189	6.52636417069514	458.061361111864	132.51032423287	4.77628605306058	0.261602662093697	120.982489012638	18.0595179351095	94.0791149362686	5.24940403516597	68.3199001974	115.955024314666	88.7940300646541	23.3637148179645	14.2410755853583	12.1119507865299	17.4358645212187	35.28925775285	0.208646400996116	4.01180621084245	0.929646204736671	3.9191370768956	7.05463309952713	77.5486049944122	30.557974601596	0.0490875048662554	43.2205038472901	0.0590291669464511	8.01829394310886	1.82973074170347	10.5596292585374	57.9374673941756	11.8002507984801	53.1032634075288	18.1782000940245	52.147248208263	75.1866167541199	15.3740092916314	97.8356031554535
TCGA-A1-A0SK	0.0030865442705135	0.00512350743356726	0.996651942722154	0.0489131945786328	0.00310804271592903	38.1949912456239	0.0862705347604458	1.84262979984049	25.4639992488012	5.70288467997891	10.1985769869174	0.133362905506052	868.692180655722	117.532565454084	11.9531415198713	0.0263414806848342	42.9592698709499	14.8864717827135	142.657913907307	0.500938840471665	715.96310745658	73.5222154233945	24.7446642397901	9.46267939667387	0.0107844877896201	8.14090423657516	38.5773740157661	44.8101928306849	0.324434127729775	7.71444266197262	1.17141906908382	2.17606653891368	2.69162210073975	130.332878924803	33.3649671659267	0.0110102896573919	6.94877337354207	0.359517925891261	6.64664730850627	0.00269686540210491	0.20115949941188	4.24246239596058	2.58811542084363	28.2369866294316	1.38434973890418	53.7885654846305	1285.90984113323	7.98082988933217	15.4614942545129
TCGA-AC-A2BM	0.120516993644632	0.0302934745872362	49.2764733341053	9.71385200895697	0.0225155919586758	44.5860886042961	2.31642556106384	5.51032312501105	31.730608635733	109.249165561011	27.1685090215932	2.27521402296693	290.999828154336	111.85927530638	21.9354205577256	0.254290950665475	129.099803446105	16.4088158968767	74.3733896922307	3.9653161769764	331.461018275223	151.926765664937	65.603809139062	27.7931747418333	54.2624606333745	12.5730111396564	40.3974330937924	111.661372835069	0.228062748918973	10.6548301712137	0.88144478113332	10.5516114763237	3.12627492822329	113.370590861957	63.4444907142181	0.102819835626958	58.3475448307946	0.0823901901852823	14.2829001125752	1.41986791959233	22.2875211881055	101.969105363664	13.1775008820017	41.1628385762729	20.9529804449598	113.723982298416	142.624422394303	17.8964452537405	139.822912179276
TCGA-AR-A0TP	0.551969843320395	0.115951989027595	74.9271584185782	40.6299284545495	0.0282515640156169	28.2186120944305	7.39880762379054	6.76169459709435	86.4979858857959	96.7209068470493	9.43952104162108	0.998203332355465	268.2325245696	59.8298967411419	11.9001059504661	0.0460750308617212	27.3805016529601	9.18384907673068	85.4607233667912	19.1493953528394	544.815394662392	219.284988357766	75.4057016985877	5.20069484825537	15.4642587598472	9.11298857241564	23.0224152932551	152.627914057747	0.399140437184578	5.01506790499622	0.886586387206928	0.531563270093984	8.90689385127816	1361.70985381608	22.9091971401688	0.259814512315928	28.6882426006658	0.253432113248445	48.2350370747681	0.238906683578164	76.7234205251701	343.415805441823	8.1832263435527	138.905645109192	5.01798063712234	40.711418909996	578.232166018992	14.1646439753307	160.277570430259
TCGA-A2-A0CW	0.22563510963835	0.162222808135462	139.259578555433	41.4333182073297	0.0341616602030368	52.8715302570319	1.25841632009897	4.18200375336918	107.075834147907	238.544358691039	54.6456442441925	1.62410639295427	469.748080169115	156.387324796397	12.1630250930014	0.276142425117233	443.564188484332	28.769991812074	126.525558237159	9.184893472783	901.759869176514	444.604362750917	170.388652307528	37.1799299921807	48.3575851936699	50.0561671628998	69.2475763288464	384.661735853686	1.3449003724724	8.39970277657119	1.10489045514681	2.54105047438341	9.46510964503717	251.782141897645	33.055322972191	0.301033917620529	67.3064007533466	0.304654184596806	20.9579203941837	3.23672545758652	38.3012263322201	119.3446156013	15.4060627479832	113.261442611959	67.3220387322336	75.5217465102892	190.276368369654	22.0525739492001	339.195768279217
TCGA-PL-A8LY	0.0371631314180567	0.0113319246771489	19.4870271120439	1.87400490860342	0.00333286918747733	14.0460946594482	23.3670395581434	2.59339560029655	40.1860342327998	62.9645858434755	16.710788424627	0.383329415486384	198.64286745082	94.3925570364709	4.12531639813397	0.0232018475275552	39.9291996407379	15.7144402323465	167.172817585553	4.64720381409506	45.514944527172	31.6755839348214	69.4346340162773	22.6343198643201	0.700630276497308	16.3470405101991	15.3414999419463	12.1513267517077	0.089235920317036	1.58625437222353	0.842346513779353	0.481187004932477	1.9759961247519	82.1898219621426	1.34636605639449	0.0201693309867959	17.067846709363	0.0647825146317153	8.54067923497371	0.670706063291448	5.02523425191461	12.6121708930368	3.08308607846705	56.719080175127	12.342886992178	39.8841116010141	59.097103755757	8.6269020085166	68.5635437972657
TCGA-A2-A0T7	0.126156646410083	0.0718910863585866	41.8624872957825	14.6908292300517	0.016430554463609	37.2545109905842	14.3273122723754	6.07151611362182	95.2231531523915	98.5030605261916	31.287632032299	2.05363058783036	243.007031461577	96.7802067257632	9.73664462996273	0.0353136873942326	158.304606580277	16.4774126397849	104.771433733026	15.6301478215974	105.386970056935	228.560486185515	59.1407445226899	22.4803472810233	20.2948153050494	24.8580397733101	28.2652106565517	67.9023336765317	0.332874228748123	3.2683604714222	0.965868442969737	3.21132517513599	6.33613516147815	116.595579752408	4.8510939143021	0.073824823050938	31.5402323300926	0.167187123846901	29.3186029612168	2.07513325786391	38.1095745324943	74.8020585235232	5.50084436994454	114.940084373036	36.5371488815282	69.4332374399674	222.284945652681	20.6568161801776	111.365780136523
TCGA-A8-A086	0.310558863705299	0.0714133648954819	117.139866102632	14.958091859108	0.027753182254496	29.3891929678452	4.57808045775895	3.87533466466233	54.7202638326674	127.891630681061	30.5388635215803	2.42089252539849	196.709362265807	101.63996771089	9.38295636276495	0.0782264320421373	194.664628576621	13.4283979733079	101.7447964626	12.6650260741349	156.954266708063	202.483091115139	66.7532864440741	35.3337543206664	17.9170459591524	17.4614140806659	57.6019985710099	99.2247198519986	0.706352930607587	9.07490786985363	0.929444994578757	4.82130051620034	5.2494024821998	339.520755292832	3.84159638145261	0.25338523480613	64.3052128725492	0.317572402382747	24.719475287023	0.620188970962659	62.2619183114096	106.003375088791	7.7320963374104	109.304738661683	21.6686263418658	92.8656051098405	290.492525541308	16.4276709953497	227.613837717334
TCGA-GM-A3NY	0.112643281126561	0.0136841384159755	21.299067062782	6.48411770216939	0.0142450529277433	37.1247798749563	8.21038616817111	4.6545425592413	42.6211842407875	100.248733487064	26.1598530964178	0.938436676239446	229.132897807225	106.014694968424	7.15398357046738	0.0542822464348606	334.898116006574	16.7700703192771	99.3532832321446	12.2190835007683	127.697469381235	148.564820210004	150.820875140628	26.9449255653863	2.28580732185239	24.351735833606	38.2149822346302	80.5492883393645	0.413550764823693	5.21602745193605	0.819333541229543	3.57860757465057	5.01028319220958	155.527729079478	6.28740762142141	0.128313426425889	29.2052532639147	0.230739886518386	11.9454887358221	1.95860698319605	5.72216514244432	46.8196286385856	11.0142135437306	143.057349528785	24.8388684551003	44.8914412770547	35.172191249535	19.0225040758302	46.2385288130801
TCGA-B6-A0RO	0.149738237791059	0.0361664232548771	72.0462940876728	2.48418772987328	0.0130701295637197	35.3125239238393	16.9752508479817	7.03072873986526	26.4237947974402	101.850564584744	45.0878904560514	24.8794093014436	329.845461026821	99.6513929279001	8.65466972282704	0.365000879634304	79.3252246640698	14.4870542071516	83.0738523905732	19.5982750084809	56.7369501646149	146.379269213176	101.458612247676	44.2149490097515	66.5150260277164	20.2190881509064	16.3345880626097	17.8294039039031	0.0588173421008621	3.87333759632712	0.791755667177326	2.86537123228915	4.22387746734212	114.90705675715	18.473626227457	0.0591235458064757	78.2094464274169	0.0346254106615249	8.48786512191913	3.04941986161734	21.4888822251344	44.7526619293338	34.7951993422589	55.5565156922247	49.3539360198257	61.0963143479529	63.4823893403715	14.6086067872031	124.432515148968
TCGA-A8-A090	0.243752767597529	0.060882806757955	68.4295288776884	31.8198206411609	0.0213327559168925	37.709576989475	45.2302667349647	12.0611073681967	56.2371558900368	222.924777827146	32.0835172723749	10.3903073293477	232.241164663806	93.1965004951039	22.7490703564621	0.201148550443122	190.294957382584	15.9605679259624	94.697080180659	27.4400216046089	253.311424752453	330.46508404454	114.040799203112	27.542540918325	22.3885113041897	11.7164863238263	66.5923288823555	119.071800129847	0.539876661621373	9.54339086775952	0.901866932480776	7.19529696353544	8.82212445778967	124.289786603644	15.5381440692857	0.121147721282131	37.2186534808779	0.169955104917853	25.9909176043129	1.85569085848627	44.5389607818326	176.713868221858	13.6053246510634	101.553815973003	25.0817222595083	70.692509365114	336.019437356357	23.2456693960337	238.538762540882
TCGA-AR-A24L	0.545732826345355	0.0949458529123222	231.72351417155	31.781782735096	0.046090831963979	32.1094826828171	14.8850065319699	5.66701771728852	79.2272654746758	278.435683133155	40.3837501474235	3.83334491631022	173.961171431665	97.9260210679034	15.6553867478891	0.161024956581826	294.662736016357	12.5874229243932	72.4756639032942	15.6430799735914	247.470989735126	348.297970196198	140.38585829993	32.2199661504536	28.2489202934498	10.5365023286654	109.43294336606	270.681155326969	2.14087731901574	16.1547446742008	0.947548542566884	7.10597375623006	6.59336123207262	882.986952429394	10.0988409633129	0.816269998424877	86.5250002592429	0.269072863389497	38.6055398762635	0.731326262934565	111.765441019101	394.197527266662	12.8331927889778	191.61357777891	19.9657623703024	112.326881640798	315.414480658801	20.2366596508599	317.590679071656
TCGA-A2-A0EQ	0.0304200883683454	0.0127650260660495	7.8842331214555	1.26435236825215	0.00953146187698748	20.9793314883169	1.78715413734379	2.44315329929968	27.2268860096891	44.796296393381	21.561786695405	0.307167098213286	116.945851554404	77.7148193749694	3.44961505730619	0.0306332035107298	68.8846901318194	13.3737753518655	92.9752903846931	3.61668940301838	70.1933272707809	67.0473363331284	53.7830174798025	17.7336442184863	2.16821813090804	14.8193805191993	12.881611775935	20.8830542122711	0.123952593140036	2.85930970092357	0.757713345177373	0.940070980165286	2.27723902161458	91.3556507327182	3.71206418304705	0.0476930578554767	20.3049546471305	0.111426081592564	6.72033253662271	1.4255424405843	4.03947178866314	13.2851440083037	6.34698461852465	76.0093084477776	15.7782319277533	29.4245736218648	60.0911901121441	8.8911976308561	35.7325831594354
TCGA-EW-A1IY	0.0390734564839084	0.0195388398304034	16.3904508130045	3.50815116373532	0.00925912482122858	19.6636621712133	7.81394174435398	7.04770652450139	54.4858283762266	44.8899258020029	14.5861911818345	1.17813887333796	67.2904815942835	53.8611101717	5.26007909717587	0.0302813047604856	79.108106637078	8.07714461949413	71.3789313881875	6.87434862439315	99.9802918389545	193.990228060358	32.9709091955782	11.5773087096916	3.84527641950683	4.51055935351789	24.2819584067978	88.2817692946069	0.18246664658924	4.73125121391808	0.715466909692928	1.68067107241445	3.57473855191356	139.52940662026	6.92704690304804	0.0749827458172745	28.6361352798707	0.0751708163402057	26.4100386235506	0.509191513896541	4.60562440560669	29.7268002361495	6.56770181411213	69.9798699392488	6.78389156596942	46.4249115281505	169.249602512016	7.01339105963048	52.2973722968209
TCGA-AR-A1AM	0.0734629897939766	0.0134867368157994	24.6747383001203	3.19137830032633	0.00675957068584847	21.8281844704797	16.8957661285649	3.40779826829555	34.7000238667361	66.6184771290226	21.4127943491752	0.957821461874099	154.519822638946	91.6673685651846	4.70175418727894	0.023302998624407	79.5750727094811	13.9023502934039	85.9364502912135	9.08104245911463	68.8318314890688	89.7563964108468	60.2068099875725	17.9517056816432	3.49046944378161	17.3291167729342	11.1196554175452	25.5436366001155	0.127499644113544	2.03933746648516	0.754576290242959	0.754456708526313	4.24309770054789	61.7790367156228	3.37461050662215	0.0272580381015283	20.0263292986797	0.0513701148726986	15.216360955671	2.75206701596659	8.80959007605938	18.0284588517957	5.05634859564289	66.0013187591187	18.5773476256488	32.5005603769938	83.1024487829647	12.3735914696887	59.9254025009513
TCGA-A2-A0YM	0.0406250380663941	0.00504931416991104	4.21696769349159	1.93287138198838	0.00362961573900627	5.2749748264341	12.8548727730363	4.59010062890135	67.7877584227897	24.4651572419165	20.6234450214672	0.138225481519094	216.427469060451	81.7279032306728	4.99065509831508	0.0102359186277467	56.5262019356142	16.1247085216323	173.698254042647	1.92696350757227	230.31344645098	40.4219434925997	45.7684099496362	7.15526715135471	0.588214404763506	23.9023239500966	54.0357132536497	137.248966463213	0.653996123925947	3.87739129828782	1.13574429741995	0.991665047384392	2.65227321522268	38.7663345495125	0.552237448435332	0.0145619276208393	14.6023931177246	0.275561224870297	22.506514277017	0.19474783729362	5.09088711838373	20.1828755098189	3.41086080037057	60.6470607365532	6.10365172122269	47.9268126000845	281.641109273522	2.34841427622066	59.2396621276254
TCGA-AR-A24S	0.110696148456149	0.0200054879375633	17.0186733231377	5.67193686653486	0.00690309925657475	18.5983648339095	6.82651483239556	4.04818231064509	23.1649811051204	65.8986387162152	19.4610671127226	0.53524941786988	119.024494378621	66.2095938665956	4.23356809111273	0.015609592695171	52.1111951766407	10.0820979179773	91.4628133018903	6.27778894294204	150.403884437465	142.260346043522	34.2690874764394	15.9605107622191	3.28841051649797	9.97221201710975	13.145926543543	53.4172960396346	0.232549166959424	2.49563631937547	0.90443562827972	1.52626277545181	4.4961224566872	118.253659571872	0.303388461906922	0.0236025173434496	30.1248187721662	0.0978038695584438	14.0328066429476	0.837115501130896	17.9694760072121	48.6586872918958	5.15691291556316	94.4086605010147	13.7153357683128	54.1477050337068	94.4192130373527	10.883952379041	90.2946804669513
TCGA-BH-A0DS	0.119201541629126	0.0673811799146891	26.7892860098778	8.30501420034273	0.0207369090391067	29.1686768362995	10.1103162221508	4.40105236071376	34.5941686182741	96.6875048164121	26.6555234958442	1.01383726841024	166.592816755502	85.2431225647439	7.72992551899332	0.0698075387495237	100.544810145955	15.0180110025576	89.4339738630602	12.7243894918979	93.1836278972739	170.39958533269	70.2240725391427	25.7632909816197	11.2583916925659	19.3192820798375	15.7538450651101	50.3220569392611	0.199039203303135	4.2830266005507	0.796255135930262	2.21919468980888	4.7688544092805	135.32207866571	8.37207720685974	0.171720431487541	36.0248277010189	0.145405468321338	19.7700187675858	1.79055206062555	15.2964860484659	38.1473346948226	9.26819563075723	84.1198664355219	33.2258089645113	56.9072767072104	118.860444872719	11.3981733930518	89.8035465773376
TCGA-D8-A1X7	0.980587106389694	0.0284075559739309	53.8292155774372	1.81930888049006	0.0142308295720787	20.9764926474826	55.5701921514872	5.50574630576196	18.9962078744658	72.2057521578855	16.3576880342967	9.86949891083328	108.236029328486	71.9172542179059	1.57331126483928	0.0579733913704384	53.3484526049664	10.5866651908849	74.514199174526	9.65351722440095	49.6151075408142	198.929534086994	61.9296451903754	16.9183141600835	26.3225483141759	7.59958985750289	12.3874903106012	7.98512419671767	0.0534676569291239	4.55619901098619	0.757842699705005	0.210387442230245	5.19595931756422	146.942709514485	6.63146733784299	0.0343380756465916	26.8764610178565	0.043513162879591	11.5467629596597	1.02047256043694	95.2519567684151	105.458005447749	20.4190779862273	49.4296241659686	11.6231446897663	44.9160703751513	48.255494539455	14.4845326631831	56.6358725089949
TCGA-A8-A08O	0.159531087031355	0.0228518538082855	57.8554927765429	8.56464116428948	0.00999378368800992	26.3935603796971	3.25794398264877	5.51398128975617	31.4786441723069	104.022789866465	48.9887789207362	5.26649899435188	291.68699467232	119.072245679635	8.52302350953945	0.0529668751094253	125.340939438215	16.0448605975907	101.649137255594	8.68280539930244	150.762076646214	143.091762546074	74.1265267616688	39.62046089063	4.46973946281601	17.3218364100585	50.134416184471	95.7822116673875	0.35303561452657	7.13778493600217	0.93467938643037	5.37904380035757	4.14926109314918	123.0857893078	5.03686457487011	0.0385034042639963	45.1283239499063	0.104800885438718	12.0408739869886	1.46884267221201	38.916374409896	63.5806499149766	8.11266190337293	60.3669320525506	30.5739228420975	101.717618531154	168.730036660418	14.1266097322275	159.414801515177
TCGA-E9-A248	0.189869884777177	0.0573026081822037	48.2331050479621	12.8349787202598	0.0336983036846577	12.837774038607	3.73734011250993	8.55313761807872	70.7808904160964	62.770367319309	15.4585947169132	0.642010697906697	66.8743463395064	56.5233644077309	4.37909623044892	0.0541393516045147	106.345758114881	8.88144982409933	58.88536100997	7.55323873020541	378.357089080803	199.313328256272	83.5729752958094	10.4355949137355	11.4870227043549	10.608120034755	13.7730881507726	107.433214103164	0.247479274291543	4.41132864050321	0.68861327394941	1.7055314902265	3.46789758085455	226.898721740074	5.10254250323286	0.164450049350859	25.7792705938114	0.110542696878897	22.1725254011847	0.839881879731172	28.683650918255	30.0569073325942	9.72987166603128	74.7085126527588	10.3950689806631	29.8239435817781	124.928655067221	8.21595485384003	71.8706948521554
TCGA-EW-A1OY	0.214589384074327	0.161063763897983	74.6491330853707	18.5276193357531	0.0387250033849135	47.789051567091	20.213578125992	5.76449707508354	50.1037162780162	162.13589225663	32.4637608461306	1.82670841625889	402.415690517925	113.97559862434	13.0258001422585	0.192806965482434	124.308265912769	20.39250929572	116.279144170167	11.6267127428404	351.866913069296	206.587711684284	128.603891112226	38.687914476001	27.9059064472874	28.5426121497338	55.5026283246659	92.2789607203407	0.724939653660918	9.74603490350489	0.940161995980278	4.00832589088109	5.15250078082023	275.292166233036	9.17621990471238	0.287129659802424	53.1155557242143	0.149269696197495	20.2601526204104	1.61707642464398	34.0632093854162	67.3372349533927	14.3732119748263	108.128355319345	36.1610600668834	70.725460389554	103.456150888642	22.2218506502217	164.313833783271
TCGA-AR-A2LO	0.0438841593334652	0.015213035425696	20.9523481955494	3.92411569469262	0.00711275731575079	16.5765634163306	4.97521004647006	2.77698982490757	40.542022214873	73.2580709006531	20.614749551514	0.427850376790104	143.865904826421	98.2379068583505	5.0287122392091	0.03436382904112	105.821548631614	14.3844748603184	94.2798728873559	4.66264543282653	75.2448783503138	73.2961548187851	52.1865273736242	18.948874889221	1.99379359663058	19.5466285661737	19.9586451474281	48.248007358934	0.226319752140109	2.7808233879908	0.903172221908056	0.821320754291366	2.69904312983122	95.1272869703385	3.91584064162682	0.0421979535044105	16.1291646464428	0.0908018061533404	11.7638495012986	1.81226594338684	7.12643098723252	23.9782264821148	4.13046187379422	60.098950638124	17.4597772495375	56.3832043028138	63.1833833003865	10.6709000956951	64.3417985590292
TCGA-A2-A0CS	0.138205785732219	0.0483808155483409	38.2507728831012	17.4654296293817	0.0144763929714528	25.9862478316357	3.74398389792407	2.99842218205528	36.1095353748718	143.131611966933	23.638476570726	1.68160438445644	181.723159113268	87.6023906817255	4.33985823886751	0.0312588328472768	66.0080390716018	13.6373298870797	81.3592120074071	8.34831180147764	153.345638442431	100.143333686247	56.5059112903837	25.0047975179983	7.62347728311054	24.2911336890301	15.8567308475494	25.230590761472	0.122659866822935	2.56052505992519	0.757208496284321	2.84567845231763	4.35006624920453	115.652511164848	2.20221387569402	0.0739186213737405	29.5681362027434	0.107599055060073	14.9391493033366	1.42775595186095	15.0820528733105	39.2604471035457	8.94809375284033	77.9000826663593	20.5767115750153	79.7454469538849	54.6682629363336	12.7608219284577	101.382513527961
TCGA-A2-A0CM	0.0190916114924594	0.00556286941072027	3.84133261696042	1.51818407655081	0.00413629611313203	10.2498445105759	11.3904446020946	2.95532966506127	34.6502958671956	53.2313422455255	20.0063039163297	0.0876467845879441	163.980943538748	76.5734040613058	7.69295022826282	0.0136315469288632	53.9090401020017	15.6060130864913	162.731482365727	2.18996151858464	117.884550749146	72.3120803934894	36.3832329282053	11.9343411561053	2.59811471094912	26.5084805098143	28.9282940848071	26.0907679738212	0.192952230088354	4.05972946998842	0.926683353851212	0.500686839559522	1.81590647279797	13.9894260607942	1.66063631472208	0.0165798229139973	10.1036525376279	0.0775988286455395	14.6871050654119	0.702076656399459	4.54605553269049	24.0044235345602	3.1656366043508	60.4623827259875	13.8697126552447	59.6938074690325	101.256191158221	8.6838523118303	31.6109791913525
TCGA-A2-A0YT	0.735759724235707	0.121746713128422	251.396180379417	19.7031478950997	0.0301650528809418	32.8263792416401	6.80322641904209	4.4467184391753	44.4775746897212	161.932696653453	53.5666171960221	1.53628523963193	288.539072354966	108.053056216605	13.6735461797291	0.473007389600895	296.087479555274	18.1830408538075	80.3871924106166	5.58621609938275	596.44002941041	192.542876009676	118.79927917559	42.8569193424064	32.38185054223	22.0993232613354	48.6664963315928	132.619637288066	1.04500361125987	13.3139389637224	0.961698827857567	6.87727732938177	7.12999789931156	304.026212775745	40.1237070059385	0.513650672367386	66.4340554048683	0.222331006786538	18.5390209109242	2.29204537150888	96.3156214293153	134.275778004381	16.7195660381325	53.5102072933858	69.4082630766742	74.6519324823042	230.520166765997	16.2862017146284	220.859201424839
TCGA-A7-A0DB	0.205563376265942	0.0527135326611011	65.2763679837257	13.6962893447907	0.0252972241516512	30.6417084193468	4.52979034175513	8.48572124904451	26.4221690008001	133.443861231455	22.8247873750383	3.84488028298204	107.09113622289	77.0398245089614	4.57824897670967	0.0966945693770764	84.0984141586587	9.48677464434227	65.0755024330123	17.320956660748	84.1565644664971	228.274322370025	87.4829238519201	16.694456547424	10.1614262789519	6.48475020265957	12.1657114810929	81.8817506654138	0.274699430203516	4.37437421993593	0.800902251014247	1.82850591265649	5.79601939934373	486.053685621051	4.12782487792349	0.101585191043425	29.1181900809404	0.125111300907655	23.2467891754718	0.39253853597733	26.1982879572803	57.3870530560178	21.0369306531973	87.820785369783	14.4432766205277	61.8185641505838	56.4061005554067	17.5474596842539	71.6992543953952
TCGA-D8-A1X9	0.15175907178421	0.0701593577356707	57.3862070671021	20.3843149837518	0.0225609729935087	31.8461833549847	12.2774548281133	6.75635878794699	73.7438064556919	168.772320239554	43.708554753132	2.95071103720666	178.087208247255	94.6202403030129	16.1134036148484	0.0836761115188396	244.47471722633	13.6292960759803	109.792071229097	15.4234799007359	221.35144652902	276.42497407447	84.8894111735385	35.7069808609127	9.49579727854978	15.3348088612663	93.5730345928484	131.905796738583	1.35570900395128	12.7877312218297	0.881293674660286	2.64096845432757	5.62782049675045	247.00218457649	8.7141292329084	0.216469543625505	52.7759896672228	0.171888454462102	34.1907851904102	1.22697904966271	36.1355971702971	94.4698427169036	11.0282944913007	128.310218422709	28.8804879813608	69.7867289241784	152.378641981745	23.6907115363214	209.772777674823
TCGA-A8-A08H	0.0812848388472805	0.0228306792451545	5.15779109803191	5.81146897620666	0.00893382574967218	31.9088644878972	7.87427537841609	5.59721583330253	49.7392941869257	158.513964226172	23.8659563622727	0.216038604042067	66.3020909887641	52.8356024811257	13.7078562322224	0.00575492147537744	138.640793708533	7.62357103356483	151.672213203728	23.9165498753711	156.807137281307	412.130310208651	11.3838196337045	19.212194307582	2.40170415834706	9.68378445165956	16.3457340589806	27.9520529692406	0.292448912355436	1.12193322200869	0.684317489835212	0.183764503281886	14.8063015460672	17.6109216273941	0.00441546345545035	0.0518519196391409	17.6901601155776	0.350570480138947	42.4474446057582	1.37887287208518	19.0222295335609	42.2159106756999	0.590300577082829	468.015545740687	16.1924763979093	41.7275051664795	448.010265949392	18.9761813083223	172.678487494688
TCGA-A1-A0SP	0.0114667809420484	0.00246114086036693	10.2271859061021	0.837203286150589	0.00169647983326217	18.8001511181687	1.92913038868971	2.3756576511057	23.7454729470876	33.1102766848003	15.0974067681335	0.112927341719915	266.693465210479	78.7741270763969	1.89727098412362	0.0249698671477516	26.3134241338578	15.2428576762094	155.45045655675	1.33419396995788	76.4268645611715	24.1154063856466	47.5561848906199	10.6697706765662	0.0342594743896374	17.9288434737864	25.4658826376389	15.3560932704876	0.135832396857711	2.578513542639	0.923913934314746	0.474159470258661	0.923351523525681	75.4741471620918	3.58428312134413	0.00767510986597927	5.50480624525569	0.160322417230599	9.72863272002047	0.293291308978247	4.52670280079748	7.97586064280377	3.32401487513664	32.972657733051	4.14115942718209	38.3633400010108	301.963035695557	7.56917378498043	42.9429214051806
TCGA-E2-A1LG	0.153763257299283	0.115442226497069	35.9135135568307	14.4586986408398	0.0157933842084045	2.8081318067659	4.23953315245814	12.675114326284	78.719746894506	71.8371347588958	16.1715753418906	0.270143883511481	112.5391807477	67.8483288392544	1.33396970627573	0.0784620794691242	57.4731528730745	14.8707306086161	130.028906825897	4.48384073941673	236.219716629235	71.7222541529896	83.8486319377566	10.805253817074	0.859614154607316	24.3757978306909	37.5044887190074	136.720172776828	1.42990125229924	6.71525146011564	0.961969572567784	1.24157815355679	3.33031130220601	230.845185521873	6.86677628045015	0.127498560512163	14.4271129839736	0.208106659654761	16.9194823372413	0.5117251676022	22.9077793430207	31.299224477684	6.97760335249484	60.0525931888715	5.7397877142957	64.1429945435599	240.576875860246	1.45958486210885	90.2799768241315
TCGA-B6-A0WV	0.166585216210136	0.077272024720105	176.885073778628	26.3683782326654	0.0341927249951294	53.0859713345258	9.679931912174	6.22456317395007	52.3377480594869	252.717633602051	39.5767441603059	4.61570526383585	551.347570468574	138.638713865057	8.52448875728301	0.244350720595519	234.693947572079	19.6567505960475	111.392674313588	7.22409284124215	794.640802992	334.182437415096	177.281885785183	43.6875484515042	42.6603490144002	17.1158173502255	72.8708311842481	156.589145524629	0.398073293915432	9.52155407621554	1.01002314920239	6.02984922517077	7.15273971237178	488.587106747545	12.8774001706405	0.226210794215623	71.7351401141529	0.151739869622581	18.395365672355	1.66560465590634	51.8470401274885	124.875428124222	20.0791042695447	78.0408165675348	37.8696070351806	98.7701260853918	259.294122975489	21.7254771214805	265.698589793261
TCGA-AN-A049	0.0752902633082287	0.0732311127834141	37.0993527236264	12.4361025487544	0.0196454556626773	39.622655372406	9.34883450553305	5.96183964892302	68.013965887163	95.490178096854	40.5264224786311	2.4535509084086	249.621389292985	105.880864713901	8.59512204274964	0.0653080440573831	165.127428409441	18.4204351995095	128.310934128528	16.4319562800705	90.55165591167	171.669701089402	55.7709786219842	38.5628209572855	11.7891319172627	23.6480277908624	31.0737826201647	50.1723218231264	0.3708904437374	5.11624486443864	0.907822072627941	3.72162194885846	6.09931001095414	55.7147310707042	3.01567068454752	0.0929736721021129	42.4100585133171	0.112824906452022	24.2526947170968	2.15528574922032	14.5666239670179	44.6713109618177	10.6032143919425	124.17554855107	34.9692349518825	76.4741281653939	183.994142816634	22.1380613146218	105.440273555709
TCGA-OL-A6VO	0.00901914504075034	0.00108527396873739	1.01433922351765	0.227868873246715	0.0014375754316135	5.03779411941844	2.07548143730914	1.74966589594784	16.3838456493277	18.6886221531025	16.3373693310574	0.0988500454268838	222.513025178479	84.2015952745572	4.31635486718108	0.0119551063382163	53.1128405567609	16.0312025999878	219.212884350468	1.41494604791249	204.666010343591	32.3299671778744	23.1050841773393	7.99206620932732	0.170625224348019	21.7237652134899	27.8158839570145	13.999837205489	0.174076555856314	2.39825380226152	0.915455873893605	0.157878542539792	1.40103902515915	8.50987176260334	2.15574963437462	0.00420129786289261	3.75819041459796	0.080833139917329	12.024792873039	0.309688948645747	0.884508737617949	7.35527673110756	3.2768010038068	31.3400040854501	7.78346088404759	38.738250513814	45.6424746071357	3.56848773268494	7.81818833007637
TCGA-BH-A0BV	0.166142104508185	0.0336166095926423	39.2910846400683	20.2962481398605	0.0281823531335899	53.6288934400691	22.0015768227608	11.0232290409607	86.1775288088696	109.847296148065	25.287542818049	5.26258404320983	248.568635134025	96.218101265444	20.3845209970088	0.0904184800263414	134.544218948116	15.5030493636895	84.8975342710959	21.6466506266152	170.685593157949	291.526895555535	65.777395942402	24.9641287368525	21.0537082987944	26.0263659844962	55.1559584578104	77.6158510660446	0.448379901429873	10.8219175285228	0.902642038408862	3.4488814884534	5.90523228141071	277.424100897225	14.5659767499851	0.199767881241912	53.1144044360731	0.212038074390947	24.8819323209005	2.56638753628473	16.0135835403676	69.4043607109339	10.3340868310708	105.55365894609	22.3426493577453	71.0447476296627	124.765489115975	30.9803128547431	110.900341173076
TCGA-A7-A4SC	0.0943261570114302	0.0285784523038165	49.5747909296217	6.83660379192491	0.0213306396544678	31.147901352754	13.9936536921295	4.84864482976641	48.1673750955591	111.759622877023	17.7226449631904	2.28230181678666	171.981893226449	94.2831185032269	4.45564222524235	0.0749944389499898	106.399986755437	16.1303959981101	79.6072139254944	12.5744334000287	85.618925024218	106.843577194292	78.0606331040544	16.3397352208989	4.50130480265734	16.7992457267149	16.0463872719189	53.6187687009736	0.156484189168089	2.5218031440354	0.870843622452652	1.40618916427016	6.13466944447546	103.545758217289	8.42386808059443	0.125496093433769	22.1968592066833	0.0447083935666902	11.3449539180725	2.48122054792131	10.5614773570104	46.2671766073518	8.78784131570811	103.716025131736	19.6426613708859	32.8967168898969	52.3422539193398	26.1618413320303	78.3407104307908
TCGA-E2-A15T	0.145872186824942	0.04806023960834	81.4808749319232	8.6592603589223	0.0221098761826171	33.9104473747081	6.52899344056593	3.10114646478758	40.5671261091986	112.689441882047	35.5947776276311	4.0190247748216	300.600370142744	134.022100005647	11.2103344688883	0.288061353080384	236.126509113196	21.1951481427654	69.650478496666	4.90466860258759	214.164156290117	126.272620106608	73.9582435752927	33.9256386502247	10.2529781101389	21.4019591765028	31.7860091012882	93.7894562818763	0.785144352281081	10.1980189244685	1.06298559743397	5.49821499152645	5.90659129604084	398.087493825341	43.6685525137534	0.155010360246753	44.376377165187	0.306887198112916	10.5410407656679	1.3365091485542	18.9719287299128	59.6472772913735	12.2408651282513	75.7751643447978	34.1077698128169	94.5463605014622	59.3761637841565	18.7765029573562	136.30091026623
TCGA-D8-A1XJ	0.048145690802863	0.0544723143383909	9.70817787408654	1.9441407733089	0.0160195772529064	30.5884850227783	30.9871036919691	7.3554284735852	27.0199633042884	31.92446582995	19.1182200005377	5.88038834991603	270.264678787256	70.3449703560358	0.853953466598196	0.0644342333661016	31.6074696315122	11.827659928226	89.5668704473723	22.4339019985841	99.4635944851163	177.710140900797	118.066971563797	14.1788096899634	42.6853389367893	13.515899142732	4.61872663647199	42.3225055815199	0.0718216024131263	2.10708280929655	0.76587068809668	3.64240186927152	8.6005977261183	63.795043978051	11.877791291093	0.0297558122492691	28.9514320157417	0.0529496198566239	14.723270068054	0.998998504451987	12.8631724199353	31.5018013228627	49.1651043536968	50.5722172915279	15.0876160265414	35.1128045174342	83.8032122204435	17.4884950755534	52.0359072930194
TCGA-BH-A18V	0.0160595391678623	0.013724646825186	2.65453611103642	1.69342163525769	0.00407755145038808	7.49120431667386	7.76850367347034	10.4741027011325	77.2496535277997	44.2395078981892	19.877664083136	0.113062007933529	164.764867182071	61.1579760489968	5.85124463623885	0.0209942937414163	35.0332634301407	15.3572203778033	159.899165177349	3.40404640544737	161.395568652165	84.8378896335077	25.8938202352525	9.20951359227766	1.90750038529263	28.7085355016102	33.9410334030785	22.8116364867256	0.310292400511933	3.03851429937642	1.00843163053433	0.646263944925011	3.14407876224652	17.4154679194023	1.29450979583862	0.0135892439948527	8.24706466932645	0.0903570220560288	26.4260380816906	1.7812409148797	2.12505134951737	16.1757839579265	3.64415150487735	50.5645954996004	11.8607488262568	42.0622991790691	181.072611921481	6.50330565205088	43.2249826094118
TCGA-AR-A24H	0.0250991176278455	0.00920774030094557	12.6707119628764	1.16082407206065	0.0058441733730653	14.3737552979418	2.0192599951689	3.60528933243288	44.6848105783022	37.2426413720702	24.839505462669	1.05759016332021	241.334417780485	106.634679682022	6.25512195533749	0.103367660216439	205.299138279075	14.7241754777423	77.0442857519569	2.24667055280623	244.927412858949	101.403046524135	35.3013019020169	13.7153230227261	2.01847675522853	9.58083706055659	38.8319249648772	52.4255674590876	0.342228953762184	5.12694472761388	0.94662575293417	3.46192819067499	2.58036070781166	19.6657410026345	14.6802510297324	0.0224400002991375	10.7341391319607	0.0388671395364413	13.4128033168507	0.328881165827985	3.70858648335654	10.7415393645454	7.84068440770642	32.8258973570813	17.2118126859698	70.3653516209911	71.5876756805161	8.61150177825903	26.5437143518119
TCGA-EW-A1OW	0.0438498702676678	0.00903665003399889	3.65523123654972	5.54014834158933	0.00554818751136478	17.6375252688984	6.16312904570409	5.22555394522676	85.1854736352727	42.0768544976393	12.914221143859	0.541451447387717	282.208307388705	71.0225073017864	12.7733417679335	0.0132110739306011	51.8195142268129	10.7866612863709	122.668733434523	9.0176167297792	123.131132512209	84.5995491074433	38.651996415252	6.17461134127991	3.39253735830683	15.966181851616	37.5768923332236	50.7352367130793	0.304966435377337	4.29461757211647	0.904059528078688	0.762146426518047	3.40404778757957	72.5209958914675	2.94369523219343	0.0200479839422495	15.744276361178	0.0894258936776581	31.4487357722845	0.262963529796983	6.13518985208235	64.3764526383101	5.66351238635154	127.195488707364	4.92678311973708	50.023591650559	162.468844782987	9.66054033961939	46.7122120489223
TCGA-BH-A0DV	0.0717299893314646	0.0211726405108299	23.1289097407656	5.77988815269492	0.00875371289382003	27.3537186926076	26.7103578957417	3.94815663839695	35.4590250052063	58.2509767218376	19.2596457797766	1.04385285497529	99.1982201410728	61.6922824077214	10.1802706046782	0.0102304313043794	63.6270734304634	8.03602556270948	86.9653158498132	12.9065017336957	39.8354131807028	107.721946152298	29.5931912419536	16.5315059795131	1.89436956865531	8.39086008516528	17.8126034365305	35.1876763150419	0.111938801880983	2.46682799733628	0.730342473343431	0.862234402892424	3.34534042302685	129.516469415856	0.470977175925227	0.093609964998395	18.413968721048	0.0836346336983018	22.2292755090509	1.07276646955055	10.0354408849026	43.5153250135827	3.51060431718457	111.201194835335	15.5948156271061	57.9526420056857	87.0898007801456	16.5580836727885	61.4811287602461
TCGA-BH-A18G	0.038580689526026	0.0116960248671232	7.49655134949592	9.46319203748481	0.00927442392724779	15.0578330173291	38.9593685854938	7.15587896665139	109.667665969217	83.2168947775376	20.0334672689458	0.597444195757988	218.518126840535	79.0167716719086	3.95654851815636	0.0315179995412416	100.269853180817	18.8439097285273	151.10459521128	19.6835351861395	51.9579311730632	74.832388476125	182.922971708731	17.4280975266782	2.53037789843944	27.3182004420216	41.5259800401838	21.53097832401	0.361913734823906	3.04423705622264	0.839638677009266	0.348531431634865	5.03450489934839	46.7160725385941	10.2709906751476	0.0622982376481707	20.2222198281039	0.148586398148394	19.8925492858705	1.49370605165136	6.91246355105133	30.5449504493314	4.80687635576197	204.652537104066	15.9927789633125	41.3318092060508	122.030522192863	7.60268794367371	51.1996507384074
TCGA-AR-A1AU	0.0581519273383772	0.0239932411970435	24.1835380574385	5.78947260722863	0.00929649647201567	37.0199190748306	7.35459058127447	3.20400950935834	40.676936403105	77.2242674729894	32.4991012940681	1.6347534810242	244.481406845496	98.7985070596949	9.14631867427414	0.040358674133456	75.4713233639114	15.165649313435	96.2650243469896	6.62065548145792	91.6195325412203	115.660713626321	55.6647677309358	29.6800409926616	4.3435845493807	19.2946396837276	37.0095977724817	42.5388434936894	0.247982365007979	5.38397612916415	0.945640897085871	1.17516438423768	3.79583796566223	133.03800795962	9.16569100395677	0.0696113048464623	28.7978086681517	0.125677141961489	18.0938098696772	1.6968700164165	12.2580396923425	26.9589212845765	7.32017407990014	71.2487014079781	31.1033327236181	72.7742257573182	93.127680810589	19.2811298004979	86.7432295767358
TCGA-GM-A3XG	0.0709459665092941	0.0126983298511296	32.2964688889521	3.02448126833121	0.00467300488883297	23.5349042766373	19.8625051985147	3.10244130337151	30.0289321359447	81.1788857104474	18.113890365902	0.785392427902898	223.254339740553	99.5532091393486	5.24834284965384	0.0256417619621221	51.3768975844674	15.0841849358874	151.18340638659	6.17372908072582	47.3853372215565	38.9164336963707	80.486835319194	26.7449014895511	1.50671713081423	16.7532743783009	16.5498256189063	11.7093068727624	0.0878784959650959	1.93169085085944	0.814858357942534	0.535672989712761	2.35961081837477	83.6550663592574	1.41039465205991	0.0238104065312959	22.9585932110835	0.0743550926212532	10.0301444846504	0.970044907703783	9.41643273553997	23.1608404528556	4.70319334668752	60.2577884386998	15.1109226244099	44.5233064773841	46.9162478497751	13.1633024908466	65.4991682629315
TCGA-OL-A66O	0.0151810661029028	0.00113038240320647	1.39332730207605	0.295419517454037	0.00124607165094344	58.7835394750158	0.708859136727732	2.7543585332931	5.83212087133899	13.1053462594266	18.9908683090766	0.139039121860186	562.51188669114	122.754047957237	13.0941090989	0.0210974663586968	28.5386342933398	19.6934809108914	149.540218000429	0.803569922843692	13.733517610434	59.8338125798948	23.905248820001	40.3864224493908	9.05647202822298	26.8540065825392	16.4032358367601	1.22009812433847	0.024526634462194	4.62089953808042	0.679329764891295	1.18375336457197	1.29228223654112	12.172388980987	2.96052617568258	0.00519148912851928	12.6448535619802	0.112474338917645	2.42150357716327	2.14056936955631	0.928997025108165	13.2755243807953	5.38370821408095	37.5204444458612	15.0138531912911	38.7175327627008	44.4819756532105	15.0527123837728	29.7189448184903
TCGA-A7-A26F	0.0663105433406392	0.0619220243899076	25.1567241256091	15.3598018845142	0.0292336273910369	10.8483825200598	5.91518610000004	13.5287238602619	63.2322480038072	72.5011378453791	19.285223796276	1.27939107580277	110.719300596991	54.4675571634117	3.9463415516461	0.0740768488501922	46.2052591847998	9.54841986059026	68.7841409134412	24.6733082817548	102.383742289099	144.768601186466	76.8766317864156	10.0005941962884	3.23706008815243	7.89311910036057	30.2190774321843	88.1742597842913	0.551237633558359	7.44383704201021	0.961392782951447	1.35303395286994	2.47367868996043	407.838501853389	6.67744105218336	0.228596528337957	25.0263562688209	0.16209670658334	22.9648072378561	0.552335879581272	11.7280749517524	43.3885351358901	12.9647292383752	56.8706370017585	12.2642746451739	45.7378103552969	159.804746280799	5.82799682100981	41.960734147046
TCGA-BH-A0C0	0.158725778054498	0.0216243303277316	26.1528420472289	6.58793062721783	0.00972222930531621	18.2686425479389	3.55846954776249	2.52906304255935	31.0806532391003	103.081422547722	24.4630371576774	0.287541944367147	130.045846082572	79.9384469952533	4.3624284304867	0.0708561269440707	147.55892014286	17.5536120254379	100.804518467721	4.86582540604905	325.449517945691	101.504274894495	48.216805641156	26.0352211417373	5.91634195713455	25.3755720140788	15.9927292335891	40.7204895679929	0.441758135891686	2.98601546057867	0.810377751151946	1.66057636555334	5.04023564785002	53.3883268593829	2.92460985143232	0.0533362628612633	22.7647833789897	0.135936011971133	10.0567424136317	2.83329469307274	18.8051361792598	33.9001388206079	6.3573147779812	110.673364897574	29.8450051436278	30.1460986571685	149.296872921448	11.0489595762332	137.216723031333
TCGA-GM-A2DB	0.0876748479645184	0.0254865956919907	38.121050367009	9.08020267875157	0.0142742587272501	17.0309617771518	1.58051857083308	3.28131789483421	37.527303654896	147.187659284871	23.5342408909926	0.351865798153709	191.821129206288	79.771332628789	2.5748438815748	0.0557128954019984	68.434772682948	14.755777854666	130.926468909815	9.83572510348208	155.410723557429	74.4171109206936	112.393336216751	18.7659684309197	6.56223604153017	12.2922446387092	14.5419436017145	44.1818517945739	0.355780321056891	3.708896158628	0.842364126982157	1.22289489815326	3.54298972491525	157.1179041091	2.83707234089615	0.201575368955118	19.8603493467044	0.208741931154862	12.6164319945336	1.03812612962553	9.40261038564197	45.6399269832558	14.7810573071327	69.0810052111719	18.229114294849	35.7450877243954	72.3709086229349	8.28781391937155	52.743662661555
TCGA-A1-A0SN	0.0745252262767058	0.0399179968628178	29.5727083043169	12.4843336035945	0.0101473222211197	18.1017567850409	32.5443740290052	4.07619687613063	70.2460510550212	60.6258940225106	25.6597282996523	5.65986991348746	173.611952165471	83.0703787243348	0.962891155187188	0.0620954195848648	145.354281052812	13.6045951806098	106.293053612781	20.6716768299002	60.6525191104645	148.560054414068	103.102917964948	20.4776050146705	9.69293476236731	14.3058357118592	14.2307797080511	30.9357624926112	0.123629818210096	2.19025398249494	0.733223731863164	2.18991386779431	11.4125075429378	43.2847385656793	11.5666188234359	0.0483096417635868	25.7602079256678	0.0701899172950858	16.3268072017003	1.65847634672775	15.9171517954769	43.9849165962295	18.5812621396598	88.321499276466	22.6365056262251	35.5648765493969	93.4177430473323	16.9915603896555	98.5526791525401
TCGA-BH-A0B4	0.135492249212266	0.113926405351518	75.6838919477255	14.6595239514565	0.0278458145535007	24.4552265499385	3.51496901423401	2.92685624447905	59.2311746928007	150.043550428663	40.0530850184112	1.20253060980786	176.310870730971	102.498076074961	7.67004382541485	0.096710019584622	186.402405995301	16.9580677299397	106.442851245138	16.4194547772028	129.134959517511	126.372860569673	107.259846399592	33.5789327413795	6.24843748308713	19.6005012025623	52.1283712238475	105.649131977288	1.07269971345289	7.62091858289601	0.944830882962909	2.50868394692111	5.42622787356504	472.249006822392	3.69777737282179	0.836212668707341	41.9157424682943	0.284531071113006	19.9000752381256	0.911456181928889	22.4688860882821	110.650256438671	10.5275430992393	160.301556293734	35.6959582985085	65.4432482165041	145.421773071114	12.2685892852401	153.721841815084
TCGA-E2-A159	0.0326658916513857	0.00660168714464048	4.73062410937167	7.09013088520282	0.0047091838412678	8.94698759624924	3.80562880666063	7.65471059539542	86.8379602763107	54.0598405223303	13.626169416678	0.345402955568912	115.895028447391	52.4791608531934	2.09516068828654	0.0259645664855696	91.6595495285848	10.1925232924091	102.518287788999	6.13903868453293	264.648262160381	68.9576325188045	101.990324623531	5.80571828647689	1.92294497454912	8.64452746042701	17.3096939303858	76.5051794389639	0.332500609144122	2.47196328379677	0.692486463554268	0.705821668492625	3.9406630409115	28.523255037948	3.98714191267179	0.0170422605540864	19.7842960270183	0.144725098335727	19.9687130589632	1.44266115680411	3.88936971886799	27.5329056329497	6.46285735805449	75.4780161146687	7.16855575444218	26.1219781214005	104.206672683189	4.79654688253023	31.7360373357295
TCGA-BH-A0HU	0.0666519152836654	0.0298864229608283	25.0580870698765	5.38106332987583	0.00779712752428319	40.3516991321836	9.91547079712504	5.72394378341022	34.8342596563979	97.8187635552337	24.6435074399802	1.11482104520941	413.603668990514	114.037616859208	7.10895968244977	0.0794558224855026	140.717879852347	21.5999214612984	146.277903396269	6.37069267244504	97.5019119196415	115.334162563113	105.137031485548	23.3944791981236	8.38753448924458	23.4833278666796	19.0546679413563	50.5300646455159	0.239570251731444	4.30128330080116	0.86130817430064	2.30195972929064	4.1266255329729	74.9285124322101	6.31417048433987	0.0364509801833862	25.2641341291172	0.0933966293218532	16.4751459611473	1.56507735838038	10.5983245682332	27.9797847139719	16.8804235795184	68.239350170625	20.6608146356269	46.1136789331074	61.810929179143	16.055446942217	83.6563006211692
TCGA-C8-A1HE	0.262452782177972	0.00377528867652492	33.510440610775	0.0188383512639145	0.00198324543001029	24.5564330108071	36.6658236400588	1.42091414325922	0.0270410103402034	5.6740372374383	21.5812319823274	289.234762223779	114.248252382824	72.1675169137802	0.713428266702452	0.0273443957510324	0.951994658867854	9.43915216363151	55.3055584367458	8.5086990819147	0.892020718813005	43.4193519714141	12.4594047437741	17.6300232059463	41.1235465448243	6.89950580845674	0.117997144555253	0.106378445180422	0.00295770096161336	0.451129091044517	0.684835628239562	0.0239090926067982	4.72492620605946	49.7343831384124	1.55685617255626	0.00134009011772515	3.72387095741271	0.0208064468287672	1.19013936439899	1.24043056873314	51.0910454836325	30.7873370325362	113.222719717572	9.69844492089268	22.7924164632123	32.0208350380075	1.27181690031613	11.7321704573896	8.16907383494
TCGA-D8-A1XG	0.0404606149730666	0.0024694244672656	1.54242661367217	0.530597628927325	0.00314071490115847	62.7457963170027	0.019493002107123	6.77431524623305	3.34698499027924	7.19757566657954	11.3839330711337	0.4145179554655	156.847313372526	72.9542643551321	16.0279565776166	0.0317395898663125	27.9554916715895	9.43623831972169	40.2201850417055	0.461067185086448	32.4544529758457	171.752647643924	5.57372370609904	17.3732299285399	52.6714984054939	17.2423950762716	17.9080291567327	2.32118647387721	0.0586875829459096	16.3306772133107	0.788711809612995	0.876307544770079	2.595680858426	59.0978921415561	28.9717520759398	0.0084204085166061	21.4754046372972	0.989150652586067	1.99976676021403	0.391368332489994	2.69107877093894	105.970797323203	7.79011279583141	54.5018017463782	5.07589294145477	114.044260016019	93.0856072465212	9.95153745003354	32.3671488126319
TCGA-A7-A3RF	0.0427095386645407	0.0278190017718904	22.1869791123965	3.4572751142261	0.00954482195220495	30.2406920712408	10.4411065011231	3.43784261922187	36.5999360915589	89.4473592791957	11.9212773007499	1.30064206400541	316.1755083981	70.9199432406816	13.3860644388312	0.133811273898794	90.2952690543722	10.2334125790302	61.3247911471723	3.65293654562935	358.454653284103	58.7298800816606	65.6364254329321	31.3583518057227	4.76034301059686	15.5908662675171	23.2347920053871	12.453701990273	0.150793984184378	5.23837148290524	0.641060229730367	1.72407117596923	4.36521843279754	79.4073837867648	29.3209618805449	0.12358383163618	33.3301898086726	0.0887854002009569	8.5231365265882	1.17039566343157	6.13778942614384	19.8237033984435	7.11675304023198	77.15000846153	10.0841037574274	73.0279838004139	165.94315561661	18.4874509158293	157.525284823332
TCGA-D8-A1JC	0.292923211479068	0.204656154068536	197.945671142272	39.273632447949	0.109150871810412	38.6672169249602	12.8237821894337	10.5895185649271	114.366936194261	183.978040664946	47.2706272705112	3.52625050800523	266.315706573037	106.958686210381	9.11525356384361	0.345474211586675	436.254106744198	17.9387075075818	76.7421390336217	20.2562680941443	661.130396669286	418.324071094404	133.063982838615	28.091978308329	51.4402665579723	25.9265366510438	66.8948774693063	348.002844958345	1.4690046944707	11.9419932482871	1.14364231411076	11.4567993247258	8.05022829501282	500.924570269885	17.1210636960814	1.26588155318185	79.1613598000175	0.311113060794235	52.251455234531	2.20490608415128	67.3758643977198	166.792505867519	18.6089142279594	77.6540215163935	48.3830494022176	108.270378252941	377.280178345364	20.1487285550165	187.821018849703
TCGA-E2-A15G	0.0922596815388539	0.0216842520467594	37.9303806028296	4.92344908383154	0.0111285515049445	30.9470731061971	10.8345942169077	4.91282612097585	23.4497972889637	89.2180633770099	23.2492247739826	4.2963353339235	298.575007406848	133.111336132671	4.66928381184938	0.113536430582135	86.4640586028678	19.0888191758495	86.8501932972414	6.01971372267471	117.039755101695	125.794586556207	81.7618206583147	27.6379324817312	9.22982634447832	18.0034338538968	10.6371227284312	35.5965823852424	0.11252758321075	2.99495780259387	0.931271320745759	4.51630711654283	5.33200159629083	141.77329075008	13.9891976742024	0.0334785047219166	31.6304246110523	0.0696650662779087	9.20077697698838	2.05725433868609	13.9944396788353	33.6021397371435	10.4644515734656	46.7884307501991	24.5479205718445	63.7493704296921	62.8240497031614	18.349423025565	75.8687677474792
TCGA-LL-A442	0.116489508290131	0.0173350804429947	50.4031912719174	4.1720292246356	0.0101586211952888	32.9942018590876	5.16077861092508	4.32774950218405	9.11787457080157	43.7607689929955	19.3628995938905	11.109883599957	192.395801302955	85.8512271043585	4.26524346510684	0.0491536163904101	41.1357118889963	13.7386189524482	61.5850385176479	9.73293688030214	40.7424099311106	58.07917932058	31.0275019368405	17.7491321751041	7.01959306346679	9.74225008821031	8.24067073232497	11.8774128445784	0.123319495329067	3.2089546244607	0.812272291919644	2.07899293556244	5.87559535932103	43.0612373472056	9.09653180333685	0.0337212019114832	14.6419826619887	0.0849730227823326	3.80705447250348	1.80595172991587	8.77333251263978	24.7222123137483	9.75722589574348	27.0506716556789	22.4344000981988	45.2100341732754	41.4683540947084	17.638035721979	39.6136330291178
TCGA-D8-A27N	0.148805718152253	0.00969489140270086	12.3206786381693	9.53955061254206	0.00655880745050371	22.0898568490901	30.3017590448051	4.26355237711202	62.0642452455381	84.5882732296975	23.5092354848072	2.11983835133398	135.625247034461	83.3860506619723	4.01424636928735	0.0184331248046529	210.681008717454	12.981095036908	131.108233816153	27.1032967760207	174.417728956931	148.647004946952	62.4296025933217	25.5795192161659	5.92365249277867	15.5405080002118	31.4798156049243	31.8879351093749	0.196650285207432	3.5307350266746	0.743761688218016	1.53221082477116	5.63809213686691	92.7456262746091	1.88283217287224	0.0290014600457244	31.9710685000682	0.0599035769067265	20.4832317927038	1.53507000129715	18.7175127963465	50.530554139926	9.56664494550009	112.709149646941	25.7383367248564	29.953299799407	168.547793473207	21.6256766236346	89.3082241794509
TCGA-BH-A0BP	0.161507023175021	0.0316748518566282	71.2107256460441	9.92958564393333	0.0155884315903039	34.1940080189924	9.35807442440452	3.23020793110014	47.6346121307418	124.897154360328	21.1882505310581	0.936016884491154	123.878985403772	85.1407190966516	7.17268040489273	0.0475178154574564	97.2593475322817	12.2749228007584	89.3790942023289	9.850187226851	93.0225283521552	176.295717124687	76.3704909127451	19.9357449058392	7.5187924477798	13.3152185380455	17.9228846112652	45.9764948037325	0.279939512006267	3.8950969606852	0.836493243023317	0.976560468233965	6.29067008414637	268.984585284441	3.97338825773454	0.137440944576361	19.7970805462375	0.197929140991631	15.7042813212604	1.19959628533427	21.6402398954027	64.0525267066943	5.55327382160955	136.093145217592	17.1281794650202	46.32799205881	166.204995395075	18.6555476127228	98.1239519526343
TCGA-E2-A158	0.0652020527590628	0.0214528132515664	20.3399889570224	2.54287429579534	0.00502528847162395	4.93541285153339	3.70455916363612	1.39977519328691	54.1258181055548	68.7369559225801	15.180012285843	0.254390302709447	228.273192117116	98.9866416064858	2.96684254179708	0.0574658298905888	91.3106591545521	17.1493424321193	98.2643037597828	2.373839745736	222.637644732368	36.0046497328829	47.665054729267	12.8521049065303	1.35509538265486	19.9823947887629	22.0193800326022	62.4873095882599	0.222000296849207	2.92912737750407	1.13817158295463	0.647404580462449	2.45300703490123	327.243168572014	13.8625439215697	0.0164507611490944	11.906269597501	0.136570481094255	15.5313902747495	0.284998588175122	7.1637506422307	23.598903187187	3.63065680630597	83.553602684326	10.7284079630058	57.5040443092487	92.6940992899317	3.97703865725194	116.096705623438
TCGA-LD-A7W6	0.0791459297184312	0.00795309323226194	22.0387785725339	1.99478333491397	0.00437828924983057	25.1427665369116	13.8679813375458	3.54192058627374	9.54232249534534	33.4436623918839	14.2469685165082	1.40976243460431	191.911177890573	98.8939994134991	5.7423294548527	0.027688041769626	28.5763349980371	15.8155575217393	101.553188282324	3.69274523303044	61.4107690286888	65.1593684325434	40.1944596231359	19.5087670112419	1.90666919315847	17.5607093358341	7.28928017617174	7.39788241018544	0.0724306024040719	1.87024706338347	0.843958419823371	0.724314327798749	2.87946119050547	45.6859910020571	4.97027022352756	0.00989435483571776	12.0401794436466	0.0383802464264945	7.10451321853914	1.85650141100352	8.41775267847532	20.6877269008432	7.29945688078104	29.1111494655019	9.37222726604182	46.58428879379	21.1886532469785	17.1247568019764	33.3884261351634
TCGA-AC-A2B8	0.0728967228030901	0.0123690855711276	20.4054204665888	1.96723646540565	0.00780944920066334	24.100303927164	11.0637159737825	3.75490418115828	29.4025968480693	37.9165251358579	18.6120223288011	1.06317386079563	115.961280507381	75.640743105947	6.37515948680216	0.0227273237550211	56.4925138774392	10.9951059642607	88.4506978525717	6.20448395481848	69.6680968858237	150.939374972106	36.1319208691919	16.1501950818015	3.86668210658066	11.6535584239739	13.9408439900726	31.8988641474766	0.099384240533819	2.94770064828858	0.834972247148782	0.878288817715908	5.16595449077598	97.1183905424198	3.55304286274597	0.0327825958547765	18.400127647447	0.109901349204629	14.1466127115092	1.41209977218196	12.9327524603699	32.0154495975278	5.09955520959149	71.1537636228305	16.6113805996536	53.3060917311219	72.0424781303168	14.8548772620313	56.932458908844
TCGA-E9-A1NE	0.055951980218993	0.0191722412041554	19.349215022142	5.98393121896231	0.0154523664914225	36.373430244464	0.924855802942217	4.99649255560841	54.7958122663223	39.4755338369471	24.8630182338497	0.951080479662403	91.1973432267402	78.1979530867869	12.0457767780866	0.0980671626978814	153.74821481615	13.0850024836605	65.4807621815858	4.38532178501209	141.224055181889	153.289087011245	43.0677673612785	20.364895115274	10.2820214431404	13.544798287553	61.5768282251665	89.2427571408299	0.838882612773977	17.6824835940536	0.835979504478293	1.68992653884059	2.72922264402981	139.088275638462	16.6381962849082	0.155429298275744	28.3259672332508	0.258275558188734	14.9979268170265	2.04487585131625	8.00641377904379	70.7102869732274	10.1848202160628	81.743241479269	17.7943983877563	49.88975553433	84.3009732586385	12.2340173657792	47.4167892554616
TCGA-BH-A0BJ	0.0868075413767785	0.0197037444183183	24.4135561518657	14.259981783091	0.00749874889028019	27.4881229766231	21.5057563119363	5.15105211605416	61.8990548004782	93.8469558804641	17.7584763652409	3.23899913060644	136.84225528969	80.5154291916307	8.14671013721914	0.030366851160905	80.3741135351981	11.5255096631374	100.54331596567	19.0960099718054	83.4004938665552	187.604200569271	104.295092460251	19.1354775543787	5.99625615413987	8.42350259336321	20.7587092308692	54.6080903745647	0.118220389478941	3.34282749765287	0.731611543267621	1.09895124412536	5.98153896274027	156.394268446173	4.74261752356746	0.0476772223540815	29.9436806758032	0.0638984360933429	25.3852243321016	1.31628984486902	11.2416037968594	32.6135859554691	5.41206295623292	119.744176820285	12.3177850868947	41.7133032303129	175.73745835925	16.7862827267682	119.977761976619
TCGA-S3-AA0Z	0.0188579197788591	0.00193851134822785	1.85400191748445	0.487329732215433	0.00156541087321548	2.95165295615702	4.33400459664172	4.96633598452095	42.6867906678261	13.9226176090191	10.669710400695	0.0599545239953275	180.821751832171	71.5537266204722	1.77115217518982	0.0150232638517142	37.2807098019838	14.7745632389948	125.547162497304	1.36132413469981	31.4577813017856	29.0255407932865	7.5463628663195	5.69304531816972	0.167484307626176	27.7927422959801	5.24217729458889	14.7594758426851	0.0935115446593378	1.03072250863386	0.95615992104569	1.06031035463882	2.4831452770056	2.63519961418429	2.07225618678341	0.00369445654050792	3.72042861508218	0.0538851301255828	15.2560105508902	0.953875479748802	3.31066355489924	16.3577150957826	2.77946049557637	33.057032883789	3.82339863798576	34.5283401616863	67.3828588006149	4.11695509008024	10.6464095984808
TCGA-AO-A0JE	0.206406891941789	0.0752658352401157	20.022646844504	5.53934426486684	0.0165661326262419	11.1950352739748	15.8669991648627	8.08078719047338	26.2927992016481	46.1815568349361	24.5248728672339	2.15180667870356	96.678887628629	68.1871995757488	2.72412413230201	0.0522693410177488	94.0435095199739	14.2593385522054	98.7191714830168	21.839056899726	31.0694646593532	105.895420370482	27.6950479612071	17.1146517390186	36.0163696286377	14.5794468692073	9.37038622588027	26.2281503373893	0.0915880670430431	2.05119162167084	0.726619923174008	1.39436956384489	5.4205415303947	298.937079486182	2.36009234612209	0.0526204824649803	41.7141233783866	0.0608248299228051	12.1289449747898	2.4669737516771	32.680929968319	98.4111667536107	10.9063693452165	82.8353598318145	17.632404637903	27.2558870225419	189.26013870104	8.54052781505531	135.402617612822
TCGA-A2-A25C	0.0820829160141925	0.0138280932062982	28.6780197146581	9.17901162341824	0.00926342146676325	19.7225076812273	8.02738893926807	5.7087578969405	35.1532201184857	45.0199021323379	28.1604984737641	1.44295679842294	162.42487831107	93.727556608059	5.56388361580233	0.0437611350400356	96.1799950439375	12.3493054076253	86.1288539330122	5.58406448419483	47.4908826379793	141.570890375419	40.655235692424	21.8582975544569	5.43577055982954	16.9208637777117	37.6987326601124	57.5412531062288	0.240722412396734	5.47076606787957	0.981335810616823	2.24101529249139	5.3165214372526	146.241446438586	11.3062207972081	0.0380097160349949	25.897200887282	0.0841040885932987	20.2111522879181	0.982252204407936	8.00173946957552	30.6495497550542	7.38040290797276	57.5315522456093	19.5331791084051	78.7883768426107	46.1225358333516	12.6017443208918	47.8082161253881
TCGA-AR-A5QQ	0.0145832806601071	0.00308216989034829	1.62082833949274	5.01333372277176	0.0018748493673194	4.62095050443613	39.1617947161282	10.4680507779411	199.085660533384	51.1386535524668	18.556768247278	0.171940146550882	174.765301117687	49.6777320734729	2.45340304370821	0.00721305891865007	25.0032744983527	11.0677124360781	277.709572182341	9.74696523708627	321.975363800599	49.1874417128748	156.06069599039	12.454153299048	0.202575510928313	20.9492886763352	56.8765246443539	19.3017835641156	0.356376770263692	4.5552977543246	0.783092528157172	0.0376941317960366	0.924521567050069	8.70256637823208	0.0709955019808782	0.0118385551623471	15.5373050080208	0.109504043929939	51.1665862203806	1.29605269962397	2.42167394331774	15.4224362226178	2.3592707549268	87.1268460816008	10.3947842502081	38.623231489677	147.862501579279	2.80778036081278	28.4354825110566
TCGA-D8-A1X6	0.124240461946589	0.0508242296334359	57.2609647900724	7.59330788956889	0.0216874904485798	33.3468498251442	7.129858488844	4.70574792301871	28.4569544425525	106.436737284255	20.7534313407531	1.18100069435595	167.828795507974	102.873787629045	11.9421475970453	0.188029207249578	161.308865432358	17.090615826761	95.3453597184027	4.8368079683633	108.082460895216	214.404612982249	73.1544737767868	34.8359203559374	17.2198612580289	19.0732118669279	23.526458869227	47.1187579196621	0.243700515758402	7.52432040181404	0.778925299484003	5.30647190666111	4.41501522926744	132.996480481289	26.0344964600585	0.133541572455754	42.2596659629603	0.0832723989244838	8.83207855749419	1.7434997835083	22.5292042149429	29.1227732567466	7.38212035945369	40.4163900999154	28.3087106983805	66.0081106943643	255.404509464875	15.8146628805674	127.855943213427
TCGA-E9-A1R7	0.202573814963166	0.0434672315289527	124.5539849567	2.719656757055	0.0183013594563083	21.6693428030254	4.0564555603612	3.23018292543595	37.0872792070929	72.2849218735909	25.7785048746426	2.940277633895	115.752907630085	102.098808669223	4.01856124569744	0.431753364039276	224.987522060492	16.7668538145521	60.9883682925954	4.52772492025711	111.437721351418	298.445208186597	76.603380922886	24.3278758371739	12.0188830441371	9.91831143722164	19.4737210270146	86.6966211203029	0.687583457607779	9.02583110857589	0.933365165984869	4.40260920876297	6.08591688318794	233.070573782193	31.6189022247544	0.119587810670144	68.9049200450447	0.166636123046999	14.9102557544478	1.02719691876421	20.4036738066939	54.262578877934	14.2856229396192	65.2528138937643	16.7704336034031	56.7560565183534	81.6056583991534	9.23235822797844	77.2631783338781
TCGA-AR-A1AW	0.0322949580902895	0.0181903600874856	11.4218764109639	2.83300932721156	0.0151105103129135	18.6696941667095	5.23002194619762	5.41739398524003	32.7755497961723	30.821291733976	26.5704483746008	0.387511455243208	43.0240543787204	60.2338020835757	8.21632858060795	0.0478620827175179	71.5179550234585	10.4099315793001	48.1462538307812	4.36858267651001	56.9243773845776	68.3990010647072	35.2806579634948	14.9992422121914	3.11020327891842	25.4397447068531	10.8587050020438	35.9208948199087	0.110640261894757	2.99971714112849	0.502152492357655	1.99916808960216	1.53611155620365	146.134523278882	3.82399772906103	0.0806356482515593	21.9968948651085	0.0691898885780858	10.0652907082676	6.0039376457089	4.74354263278257	19.9310134173873	5.90430666630372	60.6338080863312	10.9997690698065	41.3238074492139	48.4447688319994	10.7672154449925	27.7270410147934
TCGA-AC-A23H	0.252605626777751	0.0211747032282278	36.1030794473326	33.3671068728	0.018599088962946	17.0625921988811	23.0991126516805	5.4803067716801	64.9137486106621	106.606092088412	20.1960306216942	6.94387891682101	196.853409706795	77.6247930555905	1.29355534072409	0.0569177105637989	131.950648060287	10.1191420517611	74.8893478123617	28.1951324051207	257.946276430761	229.401880477056	143.120955621085	14.9781441296605	26.3380740987471	11.9884495243634	45.0053498429872	38.7951268876737	0.544630438212381	5.92177170811398	0.741691888415075	1.63312671490841	7.6900482500952	175.797498844411	20.9695540361626	0.076235607662348	55.2734077482616	0.0962340799763294	18.5403071288705	1.051732719628	38.645837895099	70.9049632354256	20.3470267451622	57.2990617077233	22.6797393146432	30.3904967677454	140.113054125809	12.2589512078421	77.4843635174111
TCGA-C8-A274	0.105262008118646	0.0306941068666064	35.1607646662115	7.5011879983401	0.0207812403383093	29.4659389259841	7.39711062374105	3.61602370948152	62.320767640963	188.703899370808	30.7009398219539	1.46562192626237	264.53262043051	123.668338816044	3.38244102126886	0.113128526468608	160.3619465444	21.3616365482879	96.5941053427971	9.85895221353794	122.849078188268	265.999724872479	145.269970054741	24.0998030313214	14.1519570345487	18.7010506378959	12.4387112049626	62.8109918353255	0.118718250203205	2.67020975020025	0.957333967435094	1.75679392680606	11.6602902757272	207.642022221174	14.5922771437951	0.0912819537200019	49.7494641363075	0.110817127350722	16.9089359169177	1.7496623590522	13.7170236662451	53.6099934625812	11.4382615626215	177.706468262057	30.4840469048377	59.9946500448449	57.3972807248899	21.4534066102423	99.1239921754808
TCGA-E9-A244	0.167845331519973	0.00752170266900227	20.2267380033362	4.84700988726686	0.00466696550994069	14.7320408386047	18.1806066807126	3.5024048174145	59.7778143430636	93.7183827007391	17.4395779139903	0.299724504386773	163.042401501844	75.6864107494052	5.20620524185195	0.013230337874384	105.540334937313	13.8682631967901	148.740589447851	4.07352944756942	184.48568432121	78.9787847475142	73.7795917825427	14.5213992195336	5.21503533763694	18.1996656362846	33.3460883505611	38.9003160049571	0.326445440951875	3.55409715021168	0.902520561482472	1.18660392047673	2.6771755208069	112.213673537672	1.86341393767174	0.0238792432560656	16.8839283170426	0.11352850168341	28.7238986707882	0.162010844222945	14.8650317359864	36.0091278640768	4.56851384227954	101.741415008626	9.26330857123061	64.3867664547763	277.471258555464	5.20126511235406	104.492289485922
TCGA-A2-A0D4	0.112886345905197	0.0242629948216641	19.776516985197	4.11916811352819	0.0153045771107705	114.3548692304	0.00477071475728688	4.54828841511514	18.0778856711032	25.7696745443538	47.8903648065665	0.59133001153057	363.81469021659	135.155234482373	41.7253460918559	0.768506932001663	202.484507410278	24.3005866835874	100.278773928333	1.46359416802283	59.0739656556883	658.420539549143	18.2987814273674	42.6436682417067	140.090626756295	26.6715775034358	123.336107756207	72.5199746489362	1.22527971489273	100.937383279149	1.03597307817577	9.48311542452037	8.57307923882912	415.692947227731	78.0465652176827	0.512401263583468	52.3946969990803	1.84955110194035	3.26391186121753	2.03359594321032	9.63608326664618	293.981821637261	19.0393413003554	68.2857199507216	55.68169957255	71.1915911413933	147.879512545735	18.6795061423334	121.696236173818
TCGA-B6-A0X4	0.00893708758267939	0.000553750789161383	0.264418711157106	0.00734321896070108	0.000989211580619862	193.96820923165	9.57190514899044e-05	6.43385523163398	0.666129227651414	0.448579579149082	12.3068997461035	0.0840783753391841	154.626586072611	77.4421005186779	83.2986913421501	0.0775458735854919	11.2454488905709	12.2366030429608	56.4627648519503	0.0821468508253939	0.331294652838194	172.948606082962	0.0530493700608365	28.0936258545764	421.476385989753	7.5699196414054	37.7513387653593	0.547598493201097	0.0338840255195831	230.094619460031	0.716138751546016	1.59222532195735	1.70825812231242	71.5467702921918	62.9233671205446	0.00644108269374967	5.47254474152987	5.2086663807272	0.180882407157948	0.538134101826503	0.161031025177403	179.27448788127	7.62512039451269	32.0464508254342	7.50952920554258	70.9697977210019	124.684967060092	8.24524124659568	23.6869268344145
TCGA-A2-A0YD	0.0443218522874758	0.0303464036718156	11.9401776996751	6.63274743762709	0.0142611480608214	25.670900984161	41.6222680748109	5.75737798189786	75.342317630603	62.322783387765	21.4036333611924	1.19565153062833	154.880375573001	79.8054090381927	7.53093963993781	0.0143542344668612	111.966938203877	12.6766596777567	94.2875758012999	11.8691383225404	96.9028531353276	155.913747703895	45.8383651866623	16.1235512336904	3.41394906364132	16.5321336589372	31.6234010444855	75.4809711385424	0.222489688956696	3.98001368304017	0.874474148864863	0.926396985960731	4.49151599509908	75.2550178586552	2.56840679847305	0.0823201582897823	24.3555013406439	0.081672828756532	35.0112479250741	2.20025191160184	6.14519615251668	41.8315101910417	4.27453131273991	125.069748831154	20.9354888016491	66.4959160525955	77.0772162026756	18.235430564723	47.1900975217757
TCGA-B6-A0I2	0.0173309608748485	0.0138773285154536	7.47604689222004	2.47091551648723	0.00433527244515388	8.87167546710479	5.03307922465507	3.85437713302549	61.1465080354487	38.2200075097958	18.7762198868607	0.269707859630939	173.129410593303	70.332877435502	2.90030880002079	0.0560953730586132	39.2240428775565	14.4496035302454	124.132663419162	5.90932356737762	16.8958608974872	26.3344846089785	44.727097950573	11.2933176760239	0.52242979603625	23.6230710945736	28.8074980090825	21.9289735166183	0.224177451279349	3.51962904158247	0.805769548325905	1.39434715185998	1.17958464046808	32.7957644852421	7.14740538821846	0.0233151785568409	10.872158737492	0.0820548985645428	16.1226360199851	1.76457589776246	5.36009516623062	7.47418254040724	5.7603968046352	37.4886774255695	10.2745961312366	41.2985768467908	86.7685157570688	5.78655868345207	28.9957866925193
TCGA-D8-A142	0.401056212419957	0.0116519014412461	18.5857471494087	26.7269274767878	0.0066131035426426	17.1829327433122	15.0400403474625	3.20365048654172	60.7077789736226	79.9803133395298	19.6972133907257	0.390231707247349	130.553362210016	57.3490435015531	8.00483965826525	0.00766814067866583	87.5124293190265	7.68434324638961	75.1619631145401	12.593023731755	89.264501969611	179.632271766707	32.4175321096652	8.00625553820602	7.29413997392015	12.1143755532118	17.2315875637211	30.7151857082845	0.138659866168062	2.8105779623787	0.674076467750508	0.973737114267789	3.46663424125102	105.132232215579	1.09053562374741	0.0334368793613337	25.3398829331356	0.125941956191176	35.8688019583441	0.993458718722782	35.3708323993805	88.7958566796031	4.21036910108181	202.585051970352	12.0982055204351	31.9299838370936	287.061261694366	10.1707510617605	84.2507410695814
TCGA-D8-A27R	0.20804411013792	0.0497795137849597	68.8829156713425	15.8760030762322	0.0275020853479353	35.8125296234985	8.37735252844634	4.9768995407495	57.1354291625503	217.596319513426	67.2054033791906	1.6100311564988	429.480684694239	125.992867833603	15.6268819298938	0.212666642204222	262.915512020618	22.1133646594411	123.912893551622	10.155012911575	283.984511049895	151.523660225523	80.6000678372669	59.0279738647265	34.9694078516486	34.9175191122268	74.0695948848286	111.725383163397	0.813622819301279	8.63184835793157	0.966502000653669	3.52877719035444	6.0213115636673	119.463041868569	10.8873751585367	0.195413998235893	64.4521574880366	0.223587801836937	15.5610520970662	2.68891054236844	43.59051875896	84.2017732190494	10.244579661781	97.7078067464259	71.9305213649726	70.589717862138	232.095531041415	17.5706281014148	176.360559246768
TCGA-C8-A26X	0.115786758123809	0.0199549159134285	18.8884301972214	11.1204631008202	0.0146595163743555	19.9991558963643	12.7180847922202	5.60422470289419	63.0154150126761	89.5113398538486	17.1268735329739	0.55819388311482	89.0940863983857	53.7476294815567	3.68659831246246	0.0326098939988872	59.3090134085401	9.0322271787024	68.9328900795279	20.9038894256288	78.9471025678787	83.0072854866511	87.0206464395802	11.4401948944734	4.01429502517027	7.77872315175201	12.9751106374001	29.6807067514925	0.280439915171345	3.52751016915627	0.674393265328122	0.577326732550563	2.09455575797666	77.7745219101567	5.24326301756425	0.1844272004232	22.9222636401666	0.152921261150777	23.3748479724713	1.05159778677711	12.0143049159787	24.9228338067889	8.08956658380789	86.1781790588732	11.635839772	28.1258317664658	79.5597024380976	8.71799291571915	41.8698585056918
TCGA-AR-A2LL	0.200618127321105	0.0502944553194015	32.4758968993239	5.98439211851143	0.0250903620351598	33.1218236682671	12.0338723599997	3.86566272541044	40.2102765449523	182.247635941173	42.2454263293185	1.31218739959844	321.803323837243	133.709043608958	7.63110871507302	0.124594736006215	269.823369030391	21.9975443410889	96.0901565885294	11.0322346921854	157.881569883042	238.295463638942	56.9555266838918	37.7012099891192	13.9454320099097	31.9787072421807	23.0069259501452	60.7497375161427	0.509604161840653	4.38340155874489	0.998849320957615	4.31471097626395	6.39828644604252	53.2984565731431	5.99373761578317	0.121271324940568	35.7805556220558	0.171123217451515	16.9662681459956	2.18574064871051	24.8983242995441	51.4509707490784	10.9124584330487	129.990246815585	52.8932970982488	68.5198306723519	70.1744403529844	21.2890389004048	116.719135590734
TCGA-BH-A0E1	0.237312813756595	0.0210556236449465	27.3422061725686	0.699935028577265	0.00810400215048956	44.1244983072632	69.9391520314602	3.84928284238124	7.56109842494845	34.1040615185676	19.1783643426415	33.8674865296121	196.528425042666	73.1813218130225	6.07507646393882	0.0712846308749602	17.2250776563443	11.6093291201116	93.8313755959312	11.251474728225	26.3133314932895	136.429926729285	54.5945162496145	19.7301237060229	28.4458542076906	10.2788542413389	6.43663823582794	4.099201678082	0.0236829634003319	2.90101857210872	0.767443860191447	0.783376282999693	4.35837659825055	125.154356208893	9.81269630323681	0.0233828655325768	17.8809247858379	0.041866512289014	7.86944074581993	1.00149941160065	25.2138635814126	56.6953300998145	29.3831441950271	44.5644096826833	15.8824375443229	48.3953221636778	45.1442960833173	18.0352260609051	44.4331443458231
TCGA-AC-A23E	0.0867970492578977	0.0205225198431607	17.3118491988215	3.69120355566064	0.00798704372103477	30.1968780174061	43.842377581263	5.24275292091289	42.2508938614582	51.1635999101665	21.0034689806568	1.92352758719769	100.133101207341	66.805690097391	8.5508008711195	0.0127875728875413	49.8412970576369	8.10146935978083	81.3355754113034	12.2946906250785	34.4177098214984	142.048527003155	36.1404544738277	19.5086513414083	3.91147504044879	9.93182970991728	17.8654351107435	30.945616498838	0.0862416013571205	2.65354438362811	0.736201137779234	1.57394533878605	4.66856862157034	83.0552679052239	0.490822528745503	0.0320840245103391	27.4732299856878	0.118004222084789	24.6237487731264	0.618633474138781	16.3564414629061	36.7304284955828	4.23721920201964	113.751296922452	14.2654330285204	72.9564318471286	93.8777769890899	17.8511442826033	74.2735599103504
TCGA-BH-A18I	0.0543881429126708	0.0120130811223988	15.79301252861	2.3539037698185	0.0065587579049078	17.7994407928703	7.87982155091593	4.17745538681889	26.2186690188401	41.1377793368442	21.6558832708069	0.926494369775488	123.421957707178	70.3348966848433	6.18389479129187	0.0151675962309953	47.9965551890174	9.52953927721727	85.7624124073571	6.50778372485492	42.7255650920232	93.1706364617403	25.8126579897076	15.6432162510842	3.22128206802339	9.09479843368261	20.3968097725915	31.9563311293126	0.143894333157191	3.39874319988734	0.805918956118482	1.60725347233942	3.40668845692967	66.7117022234142	1.36039651361972	0.0318936217797056	18.2219079799288	0.0854023969026243	16.5972178947278	0.860356741079367	9.72131385690293	28.6471418314091	4.50664498449385	48.1517331031044	11.4989161520598	60.6185139847327	92.9853953364564	9.31873376222245	53.9964669818524
TCGA-LL-A5YL	0.0353465808324498	0.00283571283552331	2.80152082006014	0.0512792092852006	0.0026668170581898	24.4417743218293	116.824079622295	3.51299101353054	2.87183915295323	22.1197836143075	18.4475666546886	7.39643434345158	211.847762566091	85.0834522500967	0.602063555440114	0.02113507826555	10.22857772858	14.5597596063853	118.596685988757	14.1408818057113	6.43820558723314	72.208799581771	124.591655797323	25.8441778648899	7.03721962590095	18.2075401042471	0.871731082280585	0.324016192045288	0.00597442261874228	0.469208836057587	0.58093611614256	0.0869918395603721	3.48378448299378	10.6787419615517	0.439237756249167	0.00325345884583247	11.0357786577583	0.0101862244913831	5.61925724239334	2.48368885615948	4.3557445707703	13.9843742339117	24.1705910691677	56.9446489588858	23.9400661781025	24.2928654220298	7.66707962277993	18.1813449647602	7.42795192965633
TCGA-BH-A0BS	0.314327781863054	0.0328638457730353	46.8101605470423	13.677659921335	0.017451004471117	22.4231298003067	12.5457139954612	7.1431992584267	49.352633059576	189.589231621558	22.8423249176373	7.90056338493006	171.394024213129	75.1765318558482	1.64479567760295	0.0612104432287304	92.0435051159616	10.7305423905454	83.7627082015312	9.1531497683699	130.735669752574	83.9663043144109	107.097715107926	17.9852313419602	8.41734437470955	6.28642338519432	19.5510243522129	34.178657968769	0.181009686210843	5.1553069916281	0.730338299018551	1.2666758166188	3.32144242188599	60.032777732714	9.24113399901638	0.0498108565381749	49.0568374676481	0.0822382319817083	20.4461107422234	1.23886060743157	25.9800949434426	59.8579663269956	17.3033809127111	70.1566769167941	18.2204963580342	42.5801837689297	53.19432565626	9.19279279158977	84.2253898003933
TCGA-BH-A8FZ	0.0348211105485459	0.00776980233260298	8.01435881570993	2.6343111932616	0.00351324608405179	14.7857279734436	12.9067840847828	2.44954817763759	15.9390687127811	50.7015466440113	12.2689124613326	0.291565335629002	92.873258383779	67.6689146565858	3.7855630421203	0.0125530151038049	36.1419776356678	11.9938346959869	93.2309578128238	3.84922243708247	33.325319972592	57.6344388950304	29.3524320331307	16.3837397003864	1.44862090680076	13.7344282644429	11.1993410386476	11.1828662482072	0.116720868700546	1.61311092084754	0.70012534524631	0.277175564955876	2.83063967922823	33.2334144374311	2.06053232840761	0.0133060045820912	10.5399118159947	0.0320656123028734	4.87892843246287	3.10017541942747	4.27593070668318	10.604808905889	3.73983708319429	54.7705003430083	13.0032735862909	28.5117285773428	46.9204012044784	12.9458815667933	60.7474092029814
TCGA-A2-A0D3	0.0362782097732844	0.0109063847467918	10.9099913296391	1.3621255518596	0.00839796436405559	14.8018287012635	18.4036360109906	2.56726978634385	36.9626109970853	62.0342136486374	15.5214859696098	1.57621570115812	138.092783689243	101.935870309205	3.72880889907488	0.0752151045653743	81.3604129095605	14.4650956635331	67.7412624970238	4.26769637499635	56.7188550013037	135.458905746046	68.1715006627833	18.5128634081479	7.5906173201489	14.4615782190489	9.97282195062444	22.8483437931108	0.0914285977060172	2.87918371924971	0.857572710904996	1.4385658567423	4.09794604368417	50.2312011428367	20.1237712564579	0.0345662254808763	19.181205242131	0.0547584131142736	13.8487662192972	1.40181958046835	4.71773647607576	15.8664270476135	5.95575949011273	45.7623893536054	20.3098372067491	52.2723253010209	84.4729960754712	8.13577724704318	43.8572160344578
TCGA-EW-A423	0.126283537453217	0.0261422233232677	27.3284637318058	8.21377326807769	0.0128817765114988	36.3843532814865	5.00464068731396	5.1158613197567	29.1755739761861	143.989192492783	20.9361321178528	1.20063114308734	291.227419681992	111.776902496796	7.19476826008507	0.0773840724930064	100.274826663425	20.6220009942258	107.010409635655	14.2038946412546	124.712962475069	128.121740731586	97.9101434163947	25.2507261906989	7.08812157268626	26.3642344374812	9.3114893621607	31.69108761948	0.117152465901791	2.7442373194029	0.769189933060647	2.222968020492	3.64957112959386	37.4431241976941	4.49959692810009	0.052067090500688	24.1376382605574	0.0705011439796155	8.98795042995229	3.92607916347256	15.0748188736485	23.9995453384332	10.5171113486852	82.4204288271979	25.6402638567948	33.5025696551726	35.3387222393305	25.5570686953219	64.7611316700193
TCGA-BH-A1FG	0.748173735607251	0.338503715460137	567.730875787695	25.7203468353706	0.0557508776135537	30.8154240622368	1.88602975705999	2.68272380662004	29.3812254017451	225.407334812816	45.5391733650335	2.2004447252916	189.43725199992	103.816882103266	10.5772677970434	0.362056006668573	211.784287424583	17.201427464594	77.0955750980419	15.5145529182524	242.382098695949	165.406148800281	100.914367610904	43.2777146981252	25.8858151142778	20.565936990621	34.4990906346107	107.547552903493	1.60797773378639	10.1919745671802	0.943121219589392	8.2777794061219	5.41777484319423	845.239998176607	14.4400229713767	1.3564435936512	56.4700460082171	0.34843910759461	15.0413697993075	1.47641228434681	56.0882172805123	110.930272515565	17.5221176885418	97.8149590012171	54.5135893673413	70.0510826772462	77.0574919326895	10.876927268444	263.131193660005
TCGA-AC-A8OR	0.0259020529517344	0.0122607005992398	25.7219391550979	2.35057200267975	0.00450386340979596	32.7330965083066	14.9039824277585	4.74575863119506	54.178259984364	121.801645938348	20.363703579287	0.945358002358486	334.266482128914	102.787772248084	8.41304926736692	0.0442255795892912	80.5085726562589	16.9998551576683	133.020845916848	4.43744921149572	172.183847253949	67.8596468893878	100.529548974348	35.4509570450682	3.29051965026171	26.9921914044608	25.8353917761681	11.9952660467305	0.0960418006073265	2.11468356698654	0.818321033253903	0.572017237172254	3.56860794520429	38.8556368706629	3.61922079535113	0.0352214322494414	28.7465462190713	0.123255793185758	14.5144206945686	1.30392974079847	5.48858879913248	20.3931527285869	2.94934111408952	73.0696794823305	15.8114257580908	66.160443626935	120.001683035867	20.3389375245957	124.280052873714
TCGA-D8-A1XO	0.12076792594018	0.0175043398133305	30.0400453628965	2.57137584524493	0.00676259151570731	21.7545413540913	11.0310148012951	3.49245686603684	20.9413079452715	51.1512095613926	15.3071337917098	4.42130039062841	85.2415350756984	69.3858922093794	5.84675188692978	0.0293036382389263	56.7427921593642	8.13638423646439	72.836342795463	8.30083083250889	39.407794729016	138.61384640716	50.8421635243318	12.4139694411191	6.31834006574288	4.7829466436106	12.733183918351	25.9485298988327	0.0608380672521825	1.99390800736961	0.69113716817451	1.2680983301344	4.83686955131854	154.196696324888	2.38995356013322	0.0154648410373791	23.9172083005816	0.0515868280215012	11.7542684115147	0.550727701069045	16.0233184319067	41.8519000765048	7.9900442788016	82.1060278641352	10.3380871651862	52.8561753769045	59.647543400292	10.7284649928603	79.8112954492535
TCGA-AC-A8OP	0.116755304455133	0.0269624029777115	70.6259259283984	6.624179083205	0.0138371931648478	41.8531277687907	4.06905917532704	3.11700653566006	19.3362354493909	120.358243143577	24.2335958968049	2.96540021087592	196.58490983237	118.725976759722	9.15158369885636	0.132891402906309	192.617821647645	19.3894575411299	86.3474984389279	7.75879800646191	56.8726751070794	127.710214333697	130.74456533105	25.9883157486497	7.49862368977575	17.3315668514921	44.2611909013414	63.4854678983087	0.677054597985582	5.37430379273112	0.938001640883245	0.9489239151496	6.40446924261344	201.575275360911	13.9202190280568	0.100312750828772	26.7588042665988	0.121347817796104	8.91247563028877	1.8527422908297	19.857298728744	71.0823601844732	10.033310164475	92.6987565075189	28.475152232297	41.0165471545222	64.2216165815029	23.6542224562497	86.4292925275865
TCGA-BH-A1F5	1.39572822756737	0.262091930932997	696.382167214024	23.1042143937497	0.057987651811784	40.535747550257	1.24566833835767	3.18824960047211	24.5255161573606	201.689195662612	40.6094954199854	3.74088652739337	176.969846300233	106.837822916305	10.1166036373477	0.222968783533724	264.770273252128	13.5765750885673	62.9445633024747	12.3711162468894	330.268489506296	206.776210619204	94.0423232599912	35.4444706536724	32.5574147363511	12.1276046359622	32.455571116014	204.872033971195	1.50615399125914	12.1012700002628	1.02553741687992	9.91585254562421	7.35059003599058	1219.00007525131	20.2309349152282	0.812995010949231	50.3791318609723	0.312965063139661	17.2088283672284	0.69672208627096	127.270110315025	140.263633067901	24.0616413219424	63.0569449100636	32.8827923077137	130.36486153179	68.4548539733098	12.0818540794893	221.469881193332
TCGA-A2-A0ET	0.0858633034655113	0.0776850292459077	29.6574609402531	5.25355063785859	0.0230995669949574	44.504978588545	8.70460882370131	6.908996350186	38.7330736580329	74.0131544557856	33.9444391329117	1.96445724150379	217.431847229752	150.204583636408	31.6372515655893	0.25616079842971	167.441144034955	19.588495218363	99.023168133335	3.43005991601652	101.159488118416	259.991620069229	53.1156645624768	45.4008624061253	18.3758275232469	17.6979463481907	33.4697642396853	39.2980176655461	0.117181305525611	7.71741283522326	1.00742352479414	10.7127647051402	3.55427120873979	157.925706156843	30.7494600264137	0.136955226315969	37.9807832722655	0.0687206628008387	8.14027083227406	1.62129918335085	18.1474140718485	28.0598747753215	11.6334731232685	53.9332903050194	26.8956413927579	110.942278213668	95.2346150040439	23.3783977815932	106.395399864716
TCGA-E9-A1N5	0.0982970507825943	0.012644902550851	39.763470948616	4.8859491292148	0.00750298892285299	24.4526365759398	3.8577073210562	3.38333833013935	22.1055793562849	76.9221031858992	22.9423305799297	0.804856221709749	211.500001455269	90.8644967916366	8.09821198763792	0.0384964311997717	64.5424487145013	13.3124486589916	97.3272086800285	4.6497099752204	86.4186636776432	82.5029894163889	23.6356598439534	23.3063478663118	4.01346486845371	14.9723698514383	24.1156427036391	36.2125484686314	0.189936512631418	4.05416207406724	0.916736824483202	2.0357326081281	4.29765481271233	127.005260579338	1.67341632387363	0.0496689465086538	19.4815845486318	0.142144515347404	11.607471351843	1.51789985790934	17.2590243337901	42.5116991766388	7.15484997402776	49.7666539710526	18.9698625113607	65.1626538692095	83.6356854392634	16.2432732300561	81.1787210647031
TCGA-OL-A66P	0.118287592058955	0.0258584521468475	21.8526833060539	5.76570601804786	0.0280354501765476	18.4910690115401	14.1267964817148	7.4622718013716	39.0415780328073	101.841792388607	27.1589502191773	0.77537710239228	117.992581670406	63.3513192257779	5.68026848300838	0.0723129017598748	79.4047537288181	11.6316703954485	86.2066490215161	26.4416425662229	40.4532970156636	75.4704991553226	104.747757415563	16.6337179431428	9.7216277972337	10.8261769024932	10.0561409085827	28.5014506572956	0.101932335793108	2.88600694395714	0.665391664063027	0.438081879074854	1.68816164093869	84.0000907369317	3.87321324999937	0.213700141368171	21.7246314181497	0.107319237503	15.9591310997267	1.77400893373727	15.0224322676159	34.6915212049656	14.548496153761	88.6221615545284	21.5100987700212	24.3933509308721	100.323968677063	9.47741923567476	57.507549287613
TCGA-E2-A10E	0.140233174785269	0.00944110112606701	23.2309576818744	0.769222840242169	0.00493531710643887	34.1067090561482	25.4247045916746	3.20200259436405	4.25993900500271	28.0933815312592	24.8959065433536	17.3044422342229	185.094154559708	91.8344906990397	2.34126866698553	0.0415491065554199	17.7960895192835	12.7440345093403	70.580453691175	6.68051200171892	14.8860224229736	82.3750684993342	36.1209069695005	22.4386942869546	16.2921796639991	13.5068965928119	2.37411362146506	4.91850538949125	0.0179712631472366	1.1290708966876	0.772303232460873	0.654089870384886	5.04262261818147	85.172892702633	4.71246294195628	0.00855808607823025	16.9115776465068	0.0381837342206799	3.55719903842147	1.53719139760037	22.3355369069949	37.6127466277226	29.9834229113449	43.8774088348376	25.0263879740373	45.8731867480887	11.6021615123711	16.3019844633139	27.2307817679711
TCGA-A8-A0AD	0.217425274542549	0.0332510486192646	77.5578167400322	2.46691146715565	0.0112171217969487	21.2165796613871	6.30129370933134	2.72886583448205	8.94061356945457	55.9022341409415	16.5809179910754	14.4162761476516	103.755212354008	61.7961736149748	4.17207086844394	0.0625787916707483	33.4294025343388	7.84865364800921	60.9604702471654	12.6468500611323	56.2359144568198	98.6877214028708	31.0976861974022	15.9854392069862	26.6197549068685	5.26142163318782	5.66358628678967	25.2335012781637	0.0868760253509013	3.41937528973711	0.686424623240088	1.09627940178928	7.93592139894976	211.69311092891	3.95862691403472	0.0459399178458087	25.9833136843896	0.118239768756508	7.83418649659541	0.584329384789528	51.8951550380795	79.3356636216777	20.6541711412684	42.7616964285251	11.9403034114985	39.2721962240321	54.7502947397956	10.7971932884636	78.8779401610861
TCGA-E2-A105	0.058038429921479	0.0150836990643002	36.6043055407431	3.91522525504771	0.0155800824551139	38.2672402593862	5.7218263360262	2.85081773514634	66.8226083646091	130.198280044995	30.120142998023	0.677974874453998	410.827870675072	155.541169785406	10.1876244684549	0.109466380963602	228.41290626185	19.4382621022693	91.8638755167296	4.13348075715332	218.80952054301	108.634683927932	87.6899245765947	35.8848623421479	5.31512294973924	22.7012985829388	63.4382548762022	61.344892049516	0.657780911224355	9.69662155998146	1.06471579973887	1.72168007072338	4.57554395719407	184.580650991009	16.3653940195809	0.0877189246430264	30.6438688226236	0.283317991681751	11.2942611846622	0.733211238638525	11.8275625752077	32.5534315190144	10.6820822565345	100.920188200326	18.3479006389835	64.6693516297341	110.807561330149	20.9158622108908	119.697217059036
TCGA-E9-A1R4	0.201127929492693	0.141266590444859	174.728458431442	21.6858575624185	0.0308714787888276	25.7451083135537	2.07680804676383	4.36776274484023	65.8417590705234	170.118476759293	36.0761270261171	1.40054060273613	184.873152049631	98.2931359575616	11.5745334240651	0.171314101085402	222.568289356135	17.7721758374928	109.922204150188	18.744010620094	370.291163505442	252.258890931164	66.4017179001046	28.5191851975254	22.9434916793362	20.5850214564683	36.0276798852318	149.666085559439	0.733508770599397	5.41566296182157	0.937835641917934	4.64213609116875	7.57777047015318	233.792112431376	4.57956163854557	0.358583132744314	50.2192874081446	0.256895367175007	23.1221915323723	3.95272650258693	49.2438217209851	106.763092082363	9.6603996866745	87.7585716597265	39.3842303180835	59.8869067294353	130.243420502493	24.6103506726801	197.399924033795
TCGA-5L-AAT0	0.0586443013336003	0.0086646219575554	18.7595061063407	2.8180468430511	0.00489580727328617	28.6081297408572	9.9247303034782	3.17378939651112	41.1442826379365	61.4399704986672	17.0190301607018	0.576117139365088	138.012121627365	84.8102151296516	5.44025083235151	0.0144545414026829	68.5132381981275	11.9859298376751	105.141321691112	8.30763061546445	67.830744133444	85.5274779481885	56.548869818485	18.8983302164016	2.14988318194357	14.0178787483003	13.7293571126808	26.3013788347027	0.101874658710998	1.93078376762487	0.75026722198074	1.04872064721841	3.22773064453564	71.7516274742002	1.1968724076136	0.0282961447544222	19.4784980332929	0.0915368937954012	15.0862265340197	1.49220099991095	6.83637682185785	20.7063242168983	3.46086724800662	82.0953892329952	13.1935925689214	34.0466562576025	68.9801596947983	15.8877596256831	50.7475191911574
TCGA-EW-A6SD	0.0912776087020849	0.0219601905428461	10.8742073792532	6.42166159933039	0.0109525759628855	6.10876648345066	35.8682038662913	5.01283697163207	63.6159717752507	74.9430534876584	44.9654959397774	0.980482174536398	136.184238635691	96.1182911016971	0.748075722471629	0.0486583705840893	102.192288621885	16.2937247213142	93.8976366760871	13.796736820073	59.7429128539937	91.7156059806241	82.7084309756487	21.7986128664267	9.1999859822474	38.0165021550146	12.3731615889839	32.1894833351646	0.232806999327206	1.70688711055281	0.643427837026475	1.65662090675382	5.02278742061715	54.4992722038827	5.20233645297108	0.0336801316068359	34.6303774806141	0.0461891447117975	7.64506433378134	4.28389901436972	12.0197243759081	26.2103477676994	10.3924166777961	90.6714793597367	24.8566881019009	30.4396670898938	76.6122989815716	5.77461873301809	70.0791292114193
TCGA-E9-A1RG	0.295470418013642	0.0986001442493942	95.7681202839995	32.5953744601062	0.0320620118004739	45.7642831827431	26.1310618288403	5.75441986061327	102.979804765111	282.007608474112	38.5063454020979	1.05635870900995	883.675531053986	130.90080230945	12.6227813603469	0.245905533055209	177.038807991219	24.7327123660164	142.570918702134	35.6276136807396	702.207440951218	179.687833082639	245.833301771787	42.1929757272138	57.283772248534	40.6825028403165	38.6258100809219	39.5327011138904	0.338862858969562	6.32116651333593	0.921434075526756	6.01339150458564	5.86645240898519	103.340655352852	3.88613916878958	0.285555528199169	68.3984065132021	0.140261765305511	38.4770699699665	4.21421789583426	42.3047943876417	74.3265364720466	12.6842286441424	115.396041605681	48.9849863916123	74.200624811569	197.596462760054	28.7077448548029	328.284663209189
TCGA-BH-A6R8	0.211299405144101	0.47580470404881	50.276924193999	71.0440110688848	0.113949195296772	34.9983991876042	14.4859975573056	11.0471428332881	115.094690755291	199.614278389965	36.461239399394	4.42544549675211	540.296526360373	124.943965457595	17.1462833844494	0.628228370936425	151.878978444311	24.1021515445581	122.398550737463	68.6201869623223	576.074187440264	243.643156782828	192.934013384	35.074470043288	82.2873047208878	41.3991218830366	47.9981467076544	85.8126866994602	0.351773205867645	10.703945815033	0.882206872747555	4.4950244132098	5.29066197841942	71.6333514648203	21.6398864908715	0.923761401126982	55.9777329148686	0.0673100271757391	35.0592244907213	7.61959900647515	27.6416772271295	75.5237369708269	35.4964204288485	75.364358219016	49.7927469615052	47.8797071646956	199.131486937775	25.537885526691	159.866166756446
TCGA-A8-A06Y	0.155734811330062	0.31880145006801	200.708730740327	13.798689565601	0.0383099028975821	38.4090959418603	2.73550036147906	3.9986972973047	32.6041342693752	158.263365672448	36.5344448407176	2.65605286311504	210.518072118948	120.677784792745	13.4004969648278	0.341088589771099	142.589186808564	21.060910167606	96.1641137531896	10.7254803825044	98.5154124616598	127.388068740026	116.265275067672	38.1523123991705	22.0696616774535	20.8995283384612	23.5581317193287	72.5623744230105	0.191975701055613	4.21032818556968	0.908568732108867	3.05058856647455	5.63870109254838	440.970053814436	12.6727841625811	0.418945522695979	33.4973760680219	0.0847071332794006	12.0954993504944	1.96695716512898	21.8016950699632	56.5898887952699	15.3498041054415	114.068871677274	41.9967387270845	70.5266523501278	46.6772723472801	19.869418337663	187.75850470561
TCGA-C8-A1HF	0.0142856518853675	0.0064714440479708	2.86782044508309	0.485264834114366	0.00294672423066947	6.41427411996228	4.13102430308392	2.03339330641677	26.476949547436	23.3733804236409	18.4925410280023	0.306022736851163	140.386195863598	73.9472626292659	0.409351055050922	0.0132240054743969	54.1807437130203	11.9155199293615	121.061509958212	2.99827625026879	56.849758054394	44.6585732610253	23.5369766937472	12.9393684474086	1.8280488573582	11.5020115774764	7.48643632935324	9.59627976780954	0.0416877624126852	1.35890486526004	0.681855785973583	2.11588083800952	2.58824585811829	16.0590374515245	1.0151700562041	0.00684945754209299	12.2850147026765	0.0298908800100742	7.00762303223752	0.608344747005236	2.11986672535185	11.6402292843654	11.0071062224123	44.989970376652	9.79980434262322	32.5014842663762	98.8141324830094	5.33302850700575	19.4502417038527
TCGA-A8-A0A6	0.0854044028657194	0.0139193476342209	7.7918676073335	0.212904477065758	0.00681950845197806	22.8753021798567	23.4751554130266	3.50013464485425	5.84256215156083	19.0302697883399	23.6637869904419	18.6134501674752	92.8981348592606	67.4516906828435	1.78024322716797	0.0396341993437616	10.0987651869949	11.6177183505662	65.1518357060325	12.8882140897971	11.9064084852723	91.7699440871271	48.6879597458605	16.299846251924	17.2542195310128	10.8483774688253	2.75770609984107	2.58246710329697	0.0203176291906172	1.73285574530674	0.674947221432702	0.108752894888705	3.59198078033328	86.8915575540477	4.52291730419868	0.0119136125160297	13.7389575814184	0.0385288594838702	6.17914200739328	2.32983577479182	13.7794214970677	34.1811666629779	27.3972548933431	55.2495109440046	20.2563114406697	34.6167335803141	10.8722859980042	11.6880562512497	15.9289096589339
TCGA-A2-A0EP	0.0232738462748078	0.0108758185831821	7.03850032059303	2.36016245698055	0.00765297000164396	23.4203425689055	5.01900036334175	3.10019271167632	26.9494083877405	54.3251343776506	13.1425903431911	0.174221427785911	54.0298944494531	57.5659763563099	8.61886348982784	0.0123058544270939	77.7876233957364	9.77136310054808	88.669230451458	5.40356782524672	66.0519375830904	72.1803782226678	24.4355188515662	13.0317841877739	0.879501240562769	11.180932850984	13.7889208646105	23.432868871512	0.108982574277904	1.88996729522502	0.665729062159623	0.231086964497452	3.18269005494712	25.6163144864544	0.486684196959859	0.0596621637755643	9.52543416825424	0.0879559930166805	11.4401377228555	3.19534487734272	3.37774706845408	11.785481228817	2.55587388533516	103.557902400119	14.1780498670408	26.0561249303678	62.8664235649178	14.7842084635178	37.9383671345885
TCGA-D8-A3Z6	0.102750392465412	0.0167757274715989	29.2966284838545	5.089137577171	0.00857566169895424	28.8635630046905	15.7858718038717	3.52786952041364	25.3401574925449	91.3516365432881	20.7985373596228	1.45071703586583	253.987783270501	88.769677019861	4.88613765460621	0.0389031319889805	68.671165389092	14.9809637856085	89.4385403775365	11.1421871532322	63.3312625604573	115.100741703732	76.6389971434985	19.9949702847738	4.58501372749451	19.642078073047	13.094112177611	25.7262740056858	0.172092342017624	3.05928866236923	0.838285475097264	1.86220175730674	4.61318816609742	60.3354801719647	4.73594017574887	0.0599408283387693	23.9200470770247	0.0680517457930409	12.190132610008	2.56802243437776	9.34780965855682	33.8236993018912	7.96050810097728	61.7622060959214	25.5275508662044	38.0963124284993	79.1874455577136	18.8336693183252	59.4883928455746
TCGA-A2-A3XW	0.191748463515019	0.00666653378698902	24.7753883983409	27.2373723698962	0.00328135385011898	0.904692681309133	3.54140506369067	2.47753486834765	88.9637557940141	41.4322969574583	15.2679212106033	0.802276359513659	278.217829016195	73.5439230489675	1.05975631178383	0.0232877316586032	61.2741991795313	17.2364261878271	184.719997588935	8.10302959429379	372.529767631832	28.889123471361	107.87963412972	18.0936298028843	0.0775372148371338	32.6851764627757	9.24461738979477	14.4361442490845	0.145759639450378	1.56675188466858	0.710775820234308	0.486869984319685	1.73031492327167	303.357083219658	0.832621232160499	0.0227953101309061	37.6355903521421	0.0674721572602484	17.6660428923963	2.38483883218013	16.7153660165705	81.4857502633788	2.72468552613318	35.857580311924	17.5409100022057	23.2837524736853	324.539421113181	0.835852979644747	107.620922292263
TCGA-AO-A0J8	0.0816691494736369	0.0528281837053904	21.0293068599385	8.66959634989155	0.0176334109345371	31.520832893737	18.453786785089	4.13260857415309	46.9565062168323	115.502455909786	26.347713461604	2.12310591372501	257.185509537724	104.534590710537	6.37485520501414	0.0708957138736256	98.7369887770626	19.50728514036	112.457533302132	13.6269814457924	110.547191251472	190.384682099173	71.5451781178906	26.0992653090264	13.0632177391613	21.190347454662	14.5098821346897	38.711060678005	0.17290495196151	3.2394804514269	0.884676443238543	2.4156094036573	7.8263185964972	171.00925189326	7.65367488813969	0.108477515888022	40.0540801243798	0.0680505428350393	22.0201632332635	2.68460410085095	11.6921853026783	43.5898337839341	7.62239679011655	109.877893616505	27.0076210275347	59.351835294409	86.5854529518883	19.0389146388573	120.686705371376
TCGA-E9-A1N9	0.311800663419682	0.0213785266958136	48.9084752660173	5.04045914132357	0.00939142543108347	21.2286331900285	7.31568997624922	4.24262419843425	36.5065997320779	78.3875554646146	16.0792601227128	0.563418516239523	173.288010625916	87.7947204672038	6.74081369456842	0.0374036157713685	90.2333440158766	11.7442847736988	84.0245750242269	2.7423646096919	259.952571064735	87.9112815816052	68.9785195658744	14.0561416677985	2.31336111224421	8.05510153207489	16.5949481648427	65.517952226559	0.242780296883384	4.39430578665125	0.826077267551199	3.73056267769477	3.73459915056534	221.383582794033	3.27342077324489	0.0406247141906502	26.2295385087797	0.126630519286147	8.23246029801282	0.382280253143827	33.4470692560928	38.5165125747146	9.42935541781423	54.2815445802515	5.83742896956569	39.6545517872724	155.908472399428	10.6406852504807	114.295463510232
TCGA-A2-A25D	0.0425680214787274	0.037646791835458	18.1986696022139	4.02303533051281	0.0118646966150474	25.7808520637483	5.57197785683794	2.53859896763431	30.8278655039348	73.187664483689	26.658914030089	0.474995117341822	154.676422301728	88.7241323039565	10.4012299755817	0.0510864040690741	87.2498258899896	17.0585770441564	118.274344471178	5.11805138912209	132.323442935123	70.3510856088481	80.6435406609609	30.3193443843621	2.69778242070032	19.2241235288836	27.2612078485549	40.4039962698363	0.241723383568829	4.34277431052616	0.828604695962921	0.927613151853422	2.15471488981142	162.255155824116	5.68826375420999	0.0849534526499117	21.6770411123943	0.11060197959235	8.64821636692714	1.45980062048033	6.97676994830276	18.2076270034383	7.35419037343267	65.7628896671258	37.8600089212399	49.0068151445282	61.0630582652089	15.1628711745962	80.8945594017724
TCGA-A7-A13D	0.00984662448592855	0.00892522337197699	422.23574455682	14.7270658924325	0.00264090066550096	60.0694377206785	0.0723226531169988	2.06052822082778	10.2324403694961	117.035280338003	18.3201268791676	0.296532638328662	273.734712397332	70.9866012069221	0.724415242494997	0.0933660358431484	23.6057632668826	11.1252058598253	77.5672319018172	14.6495984387529	0.341237143361573	34.2004034822064	122.742433513079	8.21236608530682	0.226041479232076	20.1509225602683	17.9573881314308	47.6616161959182	0.454715154978594	2.75911461187592	1.14889370412146	4.72303947219215	0.6843380887266	1432.29628469198	18.2484955753176	0.0135250382259763	6.9369274371849	0.143929274004381	52.0727912101992	0.441861627905497	47.7686645648903	27.1180652673949	17.113149362677	27.6623769316779	6.79774320550875	82.1565105098194	50.2013012439456	35.8791836933009	7.51971383078791
TCGA-AO-A03R	0.606661930984374	0.457942754921946	322.434943762655	16.9177322121237	0.036626174743763	31.7308836181902	0.445421740901166	1.38425125414287	20.2390838019793	214.217237259594	30.5504674636375	0.45145909250636	167.528855295233	105.985276599541	11.2499237584095	0.301229543888808	221.909483265846	20.3283292888529	106.006456114594	5.4497233023616	196.278298788803	101.497512824407	107.859979160318	35.9762870156597	12.6456133431545	16.168361578528	29.7466865567228	160.421613408186	1.90877969513832	9.57777570933613	0.944364386275216	3.26416367738728	7.05694915149563	1042.25348425789	13.1465869539604	3.27237731872483	35.3006937491562	0.575712774185598	6.91525504302577	1.11279992767085	41.4217490355065	97.9130455210069	10.8249928291506	120.544899010262	34.7223218358195	54.4140115081034	38.9037426007262	12.2312173649583	248.732290671048
TCGA-A7-A3J1	0.116830569328194	0.0419145124071014	71.6746201606624	8.81933125293043	0.0188048994808795	42.7513796025399	3.7253448664666	3.5347720832111	40.2204840360849	91.280173760195	20.5131193166115	0.989020434096337	137.348723519971	87.0883491988439	13.3166250226826	0.0656339952017768	73.7423883193348	14.9663892790747	82.1910217875252	7.10068800984391	201.452885104095	127.207327901706	46.4994816242753	17.4404006988526	3.46672637757934	20.6463571109474	17.7663259906842	44.5271528848514	0.267596851260878	3.45506083545954	0.874108989442257	1.75444254387855	4.30607188585812	106.450697546472	9.16936375787791	0.127814830630418	19.7961991690389	0.0823541698325164	13.3571095439197	4.27240380271978	16.0837094400031	37.1013481135609	6.50836620831157	64.8117914304348	22.2285496869256	38.9323733511735	74.6674774322384	25.3787649691364	73.2700103063845
TCGA-E2-A15D	0.0313547312295428	0.010382087215635	10.5589667876059	1.52732011072218	0.00592943166456786	14.9392293115318	13.199434176193	2.61404997812122	39.4735394904412	49.3847993170884	11.8046778359845	0.819618047028071	141.83055023907	87.6843821216358	5.46336673490422	0.043794352554735	63.2495500935555	11.7352201061466	77.5295938426663	4.33688395031166	39.9302473527364	103.699652634988	43.7977490527424	14.1988013013194	3.75299599609299	10.6139620187462	14.0569696863675	26.6771562695122	0.131996811968507	3.15854308498631	0.813937994215076	1.32061727062233	3.39659829439322	61.9386243292794	11.0191744502724	0.034265966182403	18.068346349905	0.0543935981563732	13.8409354856641	1.20679918061651	4.77467825076631	19.6487233752694	4.30861962277361	41.3725232826459	10.2923757201521	49.3027340941994	98.767432091698	8.81039693467342	41.2590955053045
TCGA-AN-A03Y	0.210104524945695	0.486587236964521	70.3461311784356	16.2061258577601	0.0824056329496495	55.3567199720411	2.53755900580528	4.36333461343238	34.8573093981344	97.8735048141251	24.807148941257	1.49669216491998	203.868886677303	116.616588079439	17.8592621053477	0.252942962166848	182.232179269718	18.858654448326	88.6273709313456	6.97989499197239	165.786783073297	293.270435361148	113.025082125541	29.3185660390511	29.1902358061906	20.1713111674942	33.732042312738	103.789607736964	0.309510037577095	7.5714204351674	0.832391547076207	4.56951347963535	4.66690996503021	360.708686617978	22.9864837580705	0.354390553550334	43.6525450805066	0.182203296017914	14.0695230020354	0.97223463519602	28.3767120528546	51.5044832250145	10.9354619246607	88.6863168772907	31.703353637849	58.8653500116484	107.44194992834	24.810095944738	93.8647838105966
TCGA-E9-A1R3	0.0630398463405179	0.0150631177581568	19.520474509322	4.39369310422789	0.0107335472459878	13.2144974810522	15.5918045380982	7.05045131624647	79.6572297326442	44.4716948503398	21.3726138867204	2.07352805042514	98.7435299729753	75.7964057650772	5.8053948058143	0.030536806554546	79.6798350979282	11.369106465933	101.515233801618	19.1539418326692	6.01795489954521	190.166452641352	38.497132402207	18.811330120102	10.3315735070696	12.8385321645552	35.4107452850912	30.1679347277063	0.195769016047905	5.19294741272994	0.817338894070239	0.803616970702553	4.62311568137438	53.3714173264262	3.6745272519567	0.072583225936424	28.6257748817907	0.129261179459787	26.4522623308335	1.46710496414627	10.4486203246184	13.1329734625928	4.27078773565724	109.517015197124	17.3119212933806	62.0418200018609	182.785264991422	10.9146302701936	50.0294075544794
TCGA-A7-A26I	0.0998737138154631	0.0294363426090279	19.9439364099547	11.140174990078	0.0273672041511438	11.1435262253475	6.26611719696827	8.75970914209853	54.5862018763253	74.1104362624705	23.6954506174194	1.37518282345665	117.180298709906	63.3459943515377	6.66633408178867	0.0777601437137388	59.8945849883896	10.8119012026802	75.1444905541528	19.9976373248622	73.8435105604565	148.512603957666	86.476775269252	10.8930332952091	4.39449331951898	10.3296893183517	35.1895744154122	93.6131699955198	0.458703402413887	8.88980102745973	1.02367213779237	1.78441414552451	2.54291195486658	396.848196284372	7.77630602589295	0.122113004938654	30.4094925986169	0.200700025125329	27.1721292695382	0.311252080851324	13.4796790866242	52.6903512092215	12.9451233004284	78.1929400505066	13.9749198840701	60.9176781834259	133.37867373549	6.46891082719759	42.7684513390797
TCGA-BH-A18Q	0.0594021524462457	0.0262594828940691	24.0482890653701	2.17943818019129	0.0101937185499371	16.5582015851103	2.91695492940404	3.1838493813692	64.0088168770495	47.5443316022881	17.9616245032551	0.288065704824185	206.344818698442	87.5930737499269	7.84270708401456	0.022784272916524	58.0905909932088	14.6316393112146	106.275448923703	4.07451877692834	267.380953471578	83.2749957866794	38.5728090666699	8.27590826290274	2.92733144243834	22.0171183291622	21.0595425257319	79.6872970902591	0.257725222166036	3.21812220567459	1.06927190129023	0.413331484299349	4.27881056232688	115.423141762688	7.78421325028355	0.0652647104736791	14.0334074888078	0.138048317114099	19.9313426445759	0.573681728792115	8.03688509030431	43.1665796809059	4.05589615816286	90.2531214225608	10.4245709908394	58.433861587192	167.642700724777	11.5028303632009	67.473283639497
TCGA-AN-A0FN	0.0487498491990472	0.0121302573479362	12.8188583734979	2.95254099484932	0.00655967206319572	33.0742714120171	10.0832146911787	3.47631223441003	24.1225609750523	39.562065461917	16.0084221111145	0.601835857304051	64.1232821836289	51.6669239094935	11.4594308138305	0.00496316198818053	47.3452596394225	6.35015769724802	79.9304092740497	8.2644969698429	23.7235076486843	83.9725777449451	23.8225881615493	13.3013332535378	1.14088404603038	6.60232860095682	18.4258346286935	31.9935246112422	0.104083541555494	2.61483579460483	0.651683382930244	0.606326750135608	2.30279339520117	95.7778332988782	0.165406998453603	0.0450701979185686	15.4474123154478	0.084346224502288	22.1194413835272	0.601375291556805	6.33400331747207	32.0162510670298	3.60765750554386	115.773977612484	9.3459327850257	49.5354862137556	54.399193842641	15.8093917586424	33.2680294554231
TCGA-AO-A0J5	0.145742355818887	0.0180524813245687	27.9487241362349	9.68054870768606	0.00987190976038115	41.0217211267733	14.5663835612058	4.88368475199935	44.6254401730827	63.2419514137557	21.2791018866362	1.82457736490944	151.152382798026	72.7003282477996	13.8235147081963	0.0189539992100567	109.946043791256	8.82345000176914	67.2193818663857	10.6569087668315	47.5629460798777	147.04241007485	36.9287362179527	18.3948755435545	5.21254655137144	12.8447191790954	25.1297871604252	44.759885134461	0.160202674730848	3.60491478535864	0.779397320237756	1.93253358907737	4.77960373026397	147.553057716214	2.89045240866379	0.0620673777650563	32.4164439713118	0.0928459286805241	18.7378386931274	1.15786944991297	16.3122216595399	62.477390106256	5.62039742803457	96.2137754479765	20.2912086682467	59.4036978836508	101.1089003091	25.4343304583642	62.252783758222
TCGA-PE-A5DC	0.102752943521215	0.0738616195514067	88.6287830579835	8.050587378974	0.0150512116995773	29.6773915899791	2.30597388093154	3.35635406721592	31.7176831485913	126.851391029195	36.9216001225755	0.967098074993256	341.707336217934	134.445002554117	6.60834442449081	0.114272030823731	129.502032642837	21.9931568615148	124.657052685579	6.59998805381342	101.459996321683	92.2369299656119	103.961449593152	39.1581138892784	9.90654535944364	28.5305123298458	31.1358128243869	57.5679723910417	0.373570731141571	5.76299622731057	0.999693570573115	2.89991636230267	4.33287410367158	96.0480943127564	5.50464912686053	0.172696128481388	38.6408378578853	0.180414782249981	13.5605543614361	1.82151076483141	17.1102432688136	51.3453389712834	9.92137846631044	74.1295992125641	32.854240842705	68.5705859033384	70.5856761526848	18.4798511668284	100.423267628378
TCGA-AR-A251	0.309415109633219	0.00965124591902504	40.4344223581605	6.42179338202457	0.00469023788820318	8.7337653447301	1.6816088287999	2.90336686479648	27.5904189923474	111.198785512634	13.171847112614	0.207841870057946	61.3318699769407	54.8078896683503	9.0602696539726	0.026068922021811	109.58992943142	8.12548102262903	87.1724655376861	2.41252942416687	435.258056369584	306.278606722903	47.1207540862653	5.13691063123724	4.78130060126508	4.62104131363693	38.5754571941863	187.739444527961	0.48614620113204	5.08531851909597	0.783015828319818	4.56469175389347	5.60797740630686	115.457068793405	1.37358102292676	0.0201328978665807	14.289016006971	0.0805223825528704	21.6898372170406	0.040699697483586	53.1823451985777	179.707242673507	8.27768343639585	54.5021204827691	4.65757156712323	59.4900944319108	310.129444648275	4.21625890220777	161.866539493343
TCGA-A8-A08X	0.130963483555499	0.0472970679719291	25.3436588357052	10.304972156781	0.0229390839746245	16.8268606560325	8.83991364723063	5.89417472392987	49.8974913460824	68.385347961349	25.5381786253865	0.674782802046969	88.2545082518361	65.2804411877969	6.0521897315533	0.0557832103965486	136.217514680127	11.0868284409342	72.8208202176201	12.8626402652682	88.6411559554258	82.5536338830676	69.9665561722613	15.0040481317765	15.1542170270277	14.7183888656401	20.8189334791904	74.8832655519743	0.236138856347803	3.68323476707354	0.695589337554525	2.3480348935434	2.23075709154914	308.318064597755	6.65347892356774	0.186354860971633	28.9538108500285	0.158594478553429	17.8416806853817	1.07133065559714	19.881429251422	58.0373121204954	10.3260387160986	94.0740862443744	14.592290306579	36.6187628477963	180.101077554245	7.71438393246613	95.5002079081163
TCGA-WT-AB44	0.104582475541045	0.135424971039987	69.8301038396264	9.01744851592323	0.0251848796733259	25.5490448731927	2.25658249992485	2.07748551096778	30.4466970538225	152.206046375762	25.7575818409392	0.604432868547721	146.568949928927	95.5684379635617	6.93789855538064	0.0834908292174025	148.563926728432	16.9561295916599	101.012086997563	10.3540905412116	50.8392016592693	101.202189674794	103.767604730564	26.1499194848895	9.05811823681165	17.1106610556834	19.7096163855876	89.0430148643533	0.387198431778306	3.3784562685436	0.876686794262249	1.59316727614765	5.39080540857228	403.163082823073	4.52521506254656	0.540460436931885	25.8598615137038	0.237914518559404	12.4580260802244	1.21482955055539	10.361604544274	54.8937110522891	10.8111425345759	122.878390625877	32.9274440658902	53.7947911621065	37.8306307896071	14.4178144469789	99.1622743604958
TCGA-LL-A73Z	0.0521588760992256	0.0164944671213873	15.1904681329072	3.71177747993939	0.00841177860572961	16.4766451810322	5.86946096863665	4.45130600232854	28.8448136212831	50.5630510660855	18.0071040527316	0.369376883244657	133.152783627066	70.4220263205872	3.93005503315014	0.0233814874750906	44.8018402519345	11.9288750657404	118.668378083017	9.09235411144565	75.6667944029757	70.9427165418605	68.862768886565	14.114658495347	3.32416442062958	14.9619155928204	12.5825025136589	21.553226946481	0.124124329923503	2.46804608947531	0.761667158955983	0.628544583551787	2.48459336290367	57.7707680888264	1.40729113483142	0.0530515763981856	20.6989245452896	0.0781039404926163	14.2611366608779	1.2069516086957	7.19855824797974	28.4998672481289	7.38110870750927	59.567885474499	14.9034474117477	30.4182164905415	66.8310026981661	9.94463674355522	29.6608473128807
TCGA-BH-A204	0.145002642526571	0.0538542603914655	56.4844341444999	6.43848640086761	0.0409477958266493	86.5862400449836	1.11558411579011	5.55460399611651	26.9001414945552	101.80967447672	29.9600183796427	2.30088587202039	201.00427552594	100.655849299939	39.2681576189083	0.364897693726901	253.723545706687	10.844828143285	55.2731337848501	3.64216305327949	116.778242049431	293.717369711888	58.5460737557138	28.471369448201	13.2265276596703	6.05469343331937	98.4496508971079	166.285478637876	1.03886180308638	35.3826029325574	0.948673098507553	8.65552108095107	4.15667665539546	683.640854317628	59.6428808445808	0.394280487133096	34.2859600334989	0.38466997243349	13.7057333303021	0.279035822440653	30.5125343149315	90.4005797716295	15.3036667759854	59.4644257574287	15.7779526286316	147.981173301927	286.653970964113	22.1961078444884	115.493396409129
TCGA-GM-A4E0	0.155932720827258	0.137087474846368	123.856095370118	7.57270557189999	0.0221036718028584	25.732802295139	0.635128074231539	1.75502149700619	21.7515525131077	141.407995273045	21.6073198856243	0.279510111310569	94.8311341495099	82.9520041302543	8.57486819691811	0.061568266649262	112.864644773189	14.2361875028355	104.645359632265	6.90551537261404	61.3502174725345	73.2065390008255	45.2381856640343	19.8201210117757	2.59577200401729	13.6955456039853	14.4070783661677	71.2437811550762	0.50735732160968	2.87994774963148	0.847982016212772	0.605528495584257	5.5814878508103	237.039716611423	2.16481390871717	0.803970702756495	18.4781195132588	0.277749123181547	9.03657496765089	1.57788081800343	15.254334145232	50.3710614063391	5.35407457870057	119.262655946541	22.0706158378181	46.8201829642635	24.0695798646935	13.440354068471	124.546709053102
TCGA-C8-A273	0.0948702252065166	0.0356938682370009	35.5377352873132	34.7991913824498	0.011166144095862	35.1970632454133	18.1284459636357	7.15600525544177	82.5071833256433	160.331418459778	33.0904669065701	1.96472706889186	434.528447239427	97.6894181314482	10.2318678754051	0.0834946792271568	143.32706920975	15.1156028502659	113.094399820787	14.7514687853362	438.07957722486	255.272383688706	183.329373839514	23.8241854961766	16.5392253139844	20.0552641546563	65.0457741803528	62.1002399443633	0.218038051236764	5.02382131589033	0.847676788197691	1.92230606504431	5.11867529250902	56.5284872431878	7.89636137068377	0.10854322976451	45.461679837848	0.0759604484711034	30.8829115562294	2.91388448824485	14.8422791196501	41.4437821482003	10.6762873984748	118.709015952012	27.3657704720311	55.5699509892522	184.832042665255	16.412349659062	157.586977854776
TCGA-AO-A124	0.0100464410943397	0.00534831931824105	3.7071065423247	0.917571281311598	0.00163292291049758	2.19088376770617	6.10388092705345	2.21654497317214	33.593658744542	21.6764348537158	18.0135575503863	0.144080148631836	161.153929990573	84.675951554159	1.35586482985541	0.0131291900607579	54.4301130230185	14.4469805398151	161.409913635354	1.66640640425309	79.6765321537845	25.4124513058529	22.5494117984502	10.4632645260555	0.179941649676538	19.3780719197161	7.36123623488149	34.7186239708178	0.0959299764627324	1.07573789543678	1.0016433387881	0.441104844955618	2.80392186290581	16.0486537451992	1.65315886357027	0.00296738903547644	4.04780527610891	0.0723820513570145	10.2527143850085	0.25503963926501	1.58503997890296	6.87488635970341	3.31661539996164	41.6112246352847	7.81631658157825	42.3889352174677	112.553969867967	3.22646025577848	24.211632281416
TCGA-D8-A1J8	0.16155934058225	0.0645112160372906	63.5990771943277	13.3297240015216	0.0159501315598313	26.3056754395073	2.81111584872891	9.59002514490371	68.1662518914954	87.0634458203338	18.5433084448527	3.02936831929804	71.827647891288	60.607852669499	5.48643340620405	0.101566611722301	265.146676230826	7.87613291455034	57.0397774955566	12.9948527004238	324.242355409746	565.822661008046	57.1350825982867	12.8734676811932	5.53637464605032	4.55786484807195	20.0910271831972	236.828186288115	0.17828115599371	4.67169494122254	0.694464489808165	2.46658587539015	7.87771390662832	287.33415326168	6.97789250701547	0.143125472986038	21.3768012274816	0.145978301878819	33.8702479285397	0.639817102745558	25.1385706321492	58.8918098677843	16.8978368025157	114.60761187477	10.9495418088313	50.8437518393778	183.725695274977	12.2286228844544	130.212766155026
TCGA-BH-A0BC	0.0823207146439772	0.0272960027627022	25.7280459808574	9.14540640723121	0.00790148468414286	41.1843429793753	8.63684501877266	4.30643402004307	46.278463973762	76.8322019336433	23.2013995940087	1.21416607658816	135.75957768863	78.27305314474	7.29181786572473	0.0424930007955201	110.69482038393	12.1748117828229	110.379508136062	9.61651099900632	174.910435741993	108.177518363592	60.4109812763869	23.2500670908069	4.20972882937508	12.4632939958663	18.9625032911977	62.3052918432711	0.23649170580349	3.39497133827949	0.712152285508024	1.97539372481665	4.60375069265942	98.0019806825948	2.87508217959023	0.0657579142889829	35.6525761999015	0.141004221954085	21.9189731170973	1.59017771736213	11.7385920774241	48.5387487076818	6.78472247576995	86.6546230289712	18.3643172097252	36.0398780660528	125.172442763805	18.7207295558823	101.854360291585
TCGA-A2-A0EU	0.304000659098667	0.0875865673726709	159.10779780646	28.500370127553	0.0330122493009699	61.1599525414224	4.96536470995573	5.74991996720156	39.9460058320231	243.67225126373	40.928681088454	6.06046823074706	348.862057422484	120.043965418493	18.8096936338818	0.14675668733299	197.973392679293	15.3150748007633	90.1777139510462	18.8241319214804	383.135820311233	371.892840693658	207.546971799102	43.6448862801097	33.0731449040447	19.1355841735567	43.3181004113802	122.716554625413	0.535463718134027	10.5965209143348	0.961789002327508	10.4105862161645	5.50591679936358	469.48153841554	10.2073004928793	0.27772894604775	43.2918602320736	0.141700925175785	20.893196260076	1.4832351441149	67.3217924945409	72.0570336339586	18.1165846780369	82.7322106087638	32.597928775817	105.62530895268	279.528598835637	23.0176015251605	214.626588163512
TCGA-AO-A129	0.0408517446386151	0.0104197078323952	7.20425026928015	3.24549558866323	0.00468405435155934	18.4034928885952	16.0182813069743	3.25502783013748	49.6326714208004	49.4350129031216	17.44744618171	0.233384418421603	213.659914608626	79.5218527263375	6.11228750127772	0.0270125947488337	61.5107335906139	17.4624422085443	136.765602042762	4.99396802147998	67.1925949814819	81.3516978015762	99.0492655860731	12.5600182539738	3.81145442748019	29.5779191455768	33.0938065216143	22.1361314908394	0.248264260735507	3.5229897658933	0.843860191865396	0.546592750490723	2.60460728251178	46.2089022206358	6.22966019292278	0.0253356340816637	21.8947752341475	0.0833124426314778	24.2786755377515	1.78385555244529	6.87797747786391	16.2639324568953	3.30748868529902	90.3018388003194	14.5632598991985	40.0051591838124	102.64710931345	8.47791968996222	32.8037262962676
TCGA-C8-A3M7	0.144500311308179	0.0233227746878942	22.7252443428091	4.33340641381431	0.00900732808947559	20.9408848033102	9.97756435966396	3.86186115996567	27.4520376790631	59.8858773612854	12.2370030200263	0.653820721117424	83.7951789935909	65.1256380489093	2.08482669982589	0.0206967842509467	45.2402361225712	9.00637203516784	64.606058988248	8.64065989967911	42.9472727931319	85.3391790502299	61.1487993194705	10.3373864752827	2.36362961707096	6.31012839037078	5.57625429475353	19.3298432554473	0.0842420216953613	1.70909631984335	0.65625708579704	0.468670640556959	2.72916473959974	89.40013693555	3.80112892811454	0.0314185660144703	19.2752067345772	0.0408739895867371	12.1887062906394	0.790560646113036	14.7217069817029	23.1245219683277	7.80824413009068	41.1729065519482	9.59050329421516	30.3388321250511	28.5722283134088	10.8797012081498	35.5768650534477
TCGA-E9-A245	0.00152327722867325	5.78700401795977e-05	0.0423543784329138	2.96324283424537e-06	0.000207534408841595	72.7500916795971	8.5608482522237e-09	3.72332587103132	9.18544425996025e-07	0.0300022128724631	4.67048899709701	0.00212721489361658	124.119450210875	46.6700925391533	43.4201734925281	0.0106024305421765	1.76885623891937	5.48299647588361	12.9784559470492	0.0126933978181094	15.012358914967	40.1473573897065	2.76136535162511e-07	15.4288617594195	150.376565294382	41.7280628852194	5.56246400999305	0.000889229143959376	0.00277944764940973	58.2733247415896	0.415341338907295	1.01762668137372	0.784297790542646	3.52807050873938	40.4780034642303	0.000614208015438675	1.87772886370325	8.29006288043192	0.0136283323261964	0.0825806062463735	0.0193079599385843	75.5699625704869	5.42221502210854	15.7586834373394	0.823346294272241	416.019940368472	27.5184919928185	1.44060187372604	4.89530592935651
TCGA-BH-A8G0	0.0904938382840405	0.0156744541605371	23.623364634636	5.62460326061512	0.00786241904217756	22.8526890368113	10.9174823258874	3.35627082312103	31.1335846127523	85.9969858709891	17.5065501664514	0.639009468389435	88.4106017591846	70.9251586715213	6.61041818887126	0.0129142168946321	78.6527136146026	10.2727624514488	96.6513039840501	10.8277851763217	73.4684292787114	86.2768382043157	36.7901960326988	16.9968181044405	2.45239864539366	10.7220608400385	12.6100924790263	29.0287502014805	0.155337649368895	1.56406013614631	0.735781396646718	0.674402760579398	4.69367649000018	73.8379169010088	0.585344106849035	0.0524064932100391	18.1786457448131	0.10585927785628	16.8073138083537	1.79422779341895	10.3257144896363	31.0355628907111	2.37103825260896	105.089740140194	15.7363804292744	30.4136883365881	94.9699287811664	15.2288960224292	78.1806912642938
TCGA-A1-A0SB	0.0348900623311799	0.0133788028040081	24.5870111066589	1.30888986011042	0.00317433612293571	12.5587609155763	18.0276379792125	2.84719805531464	81.5054528794768	69.226243069602	14.3441011116038	0.447893347656643	163.989577843775	95.7250786989898	4.34484493328808	0.0103544309436115	36.4397003169636	12.2670430788951	127.641909381563	3.67296926486486	41.460314339285	41.1722659217884	50.5258001870545	13.9665634449141	0.232980190927055	12.0329636412773	15.1319725277999	24.2291973663372	0.0888144749522415	1.25350399703434	1.03485983036783	0.449174460608874	2.58058533164065	281.969457446647	0.779971578497764	0.0158799533306239	11.1027252685513	0.123332252170667	12.9499047559273	0.126457395516163	6.87348267322604	30.3865012178548	1.6717526011035	81.6045665809998	7.54343856925588	62.4691812264774	112.406417017002	10.3468189947824	70.2810644566724
TCGA-E9-A3QA	0.0113736329027019	0.011079301143996	10.5886039847899	1.73946567089948	0.00313134670587463	22.7616086510077	2.27220555962207	3.9764365568764	38.7052347813091	36.6564424188192	19.1108130484279	0.118137998286122	147.939410496374	66.1326648828753	3.14458732475292	0.0328575972008991	26.7899346694808	15.8157446330056	143.097522092719	5.74392513385985	8.82898621266702	32.705277253076	48.6547893751607	10.6124975998687	0.624707238442723	38.4785747622044	32.5262421122782	21.3183477269257	0.245047458758562	2.74326928481126	0.854723829855903	1.2072603007996	1.2442325274753	37.7941454968094	8.2471701219675	0.0224526395298155	7.0439096228142	0.08416447769337	15.0619785164189	4.49617614551	5.73316804895754	10.2920177787692	5.35974818262302	39.8859216866849	18.4397999220757	34.1696279320501	108.863715359382	13.7356528167592	17.1318483503102
TCGA-BH-A0HF	0.142764181369605	0.0219010807744396	28.2762745789341	4.23607644709149	0.00710361770961045	18.6423259703917	14.0669034312099	4.62504959684205	20.8309608085425	80.4713287034742	24.3035541969755	2.55337196871721	144.691418151631	68.9742840255983	3.30499077178096	0.0293933610983448	52.6802684543281	10.8493804662282	120.700205386609	12.1400764771619	111.704226769003	116.3425423394	63.7297619176748	20.8445035936788	6.23126666460296	10.7865106586429	10.3287649935806	23.3497591610791	0.0947282518723149	2.08492059081339	0.788692955207996	0.867820722592044	5.23446618732484	167.792727040522	0.967981547565015	0.0341586314366423	32.6425062720082	0.0864325684266937	12.5156684286092	1.15707994394623	24.1204546381927	65.4727818198985	7.81786665589351	94.5917620507205	18.5260322801991	35.6917427090267	156.884021082573	7.92659643898547	93.8944933497904
TCGA-AC-A7VB	0.132261103484799	0.0558202791299531	80.3619433988116	8.89144326474684	0.0176983886478376	34.225892024239	0.925598518325874	4.36808293580806	61.2162809571292	145.146560046291	43.9452169941099	4.57333032623422	552.127793761586	176.509758753291	8.48772509067259	0.404175799320564	410.845224703231	28.9204099446821	152.72749211708	9.63508113315622	211.233283394793	138.683570607502	81.5568949776848	58.1832751887199	7.38347441939161	29.171135544244	48.2271838672203	78.4440006849556	0.901955782682963	7.12560708383911	0.968336631006215	4.38164893039057	5.60065891627522	119.595089527358	17.9752637736594	0.160163348272661	75.4267343319076	0.156617885372595	14.8226957524931	1.95111374747491	32.7535900997734	114.760100848795	10.4248443206642	70.2908896275529	32.0313750693087	62.9608804151129	164.252677539772	23.4118002714924	166.516116563667
TCGA-LQ-A4E4	0.120450543966172	0.0259471619415949	101.176471372097	3.2846416296578	0.01356288436265	34.1149097742416	3.02477919863762	2.8002834801907	30.2193476101061	150.904092495921	25.8284997499522	0.719045233979373	247.487283480727	131.572915433885	5.79977962166607	0.149345933010016	155.099600636469	20.3008881678785	82.6900652728998	3.87589775940086	89.2723040565248	91.7308479343406	76.129545002903	23.3676964384879	5.35430007744005	18.7349683160461	12.8138548952302	54.3409841020486	0.200589136133931	2.85256100970093	0.880769747008904	2.64036588490102	6.61068289869309	128.589271915237	15.6249372962098	0.15124696694855	22.2451558652186	0.113805817301657	5.31654881192782	1.43559952499463	12.6402382382095	40.820430370052	8.59943651771445	88.6042961437445	24.7822415055095	40.9729227926606	34.2132103423574	27.5028896227471	93.2565314251005
TCGA-LL-A5YO	0.039039530030645	0.00693562057439521	7.23193597821005	3.25501171566438	0.00462776510966281	16.0008601383404	16.1860002158521	4.60619685606901	28.4591361477074	38.1906184919515	14.5916862026346	0.178829243104339	62.1339030991294	59.0059822195537	4.40227601131574	0.0135821942831626	59.2330070434771	10.7688435683493	87.8898134140274	9.90605991765946	48.0084614430847	83.8846446101754	64.1913423448253	10.8532203201848	3.2096498012068	16.4761669875671	5.14890228741755	13.6910270453025	0.0879420898924223	1.53927432946231	0.513300982037645	0.619626609824679	2.26508422954393	23.3230348002099	2.4762010281567	0.0204221569329016	22.0269461245461	0.023559949687296	12.5896528327488	4.84709355686513	5.01968200709019	6.88090379529589	4.64975120433728	58.1189346037974	10.0294618030406	15.1844648344026	111.460193849796	8.48550638978966	38.4104654732345
TCGA-D8-A1Y1	0.156556124380137	0.0887724387293989	26.3708968041393	19.3777383269283	0.0180306978671395	33.6101587864485	9.96230783159295	5.57794768400351	55.2379331071891	113.573257251582	25.7629426468873	2.12830856913627	245.952848763223	93.0676568807846	14.8752210860682	0.0424010790366388	110.83196546043	15.0445755422176	115.18765091248	22.4478269392287	200.049336908743	362.657761393016	67.4939420878591	26.2574319663998	14.8441546990315	21.0174855766554	30.7378390381074	80.0158943892512	0.188605271699019	5.04443996923931	0.87219358805236	5.04457960746398	5.30232871555465	277.33654961076	3.08449578607545	0.146115874492792	50.0236021197018	0.155919554433466	29.3053947160092	1.44845586509627	40.2824904175686	88.2247472115332	5.97280409737033	89.9800339119995	25.5510087113914	93.9185788037896	214.12083491073	20.5651252593596	161.854815257401
TCGA-E2-A15A	0.0785056590176516	0.0288125209869137	26.5621584150481	6.90545380262515	0.0168906528512087	22.0050883983858	2.52722139814631	5.68574553427695	52.6307312492091	109.780445450283	31.7530416034252	1.92073160372356	242.700531584397	95.2403778093925	6.73449480337818	0.107804177800078	153.699816035742	14.3726733393887	87.2027583872765	9.95898604503162	221.947613754396	226.139468645792	73.359339619098	22.5886817827721	16.9990141909459	16.734987186619	48.4394961635297	55.9089681585194	0.411728080461573	8.37047979081977	0.924980314155842	2.85354135769761	4.84834671045542	117.955199212329	9.42389896743753	0.0864289942116658	40.0693259801026	0.169724536203819	21.2679219647832	1.62433268027211	16.1853061222504	46.4841647102898	11.6684362609307	63.3013498155684	29.7431761369953	58.1838299508196	227.271245254656	13.0517252554076	97.0424042450455
TCGA-S3-AA12	0.272139140992137	0.0328123615839439	63.7511672348891	11.6228651397255	0.0141009430266806	19.5303587515768	4.03366373256829	3.63258622740193	14.9625421139146	80.1707775118824	26.6608706639158	1.57566536748692	314.635383604095	118.612585606599	8.56104324081298	0.153383031210669	105.616152827622	17.6597420075416	84.4967787282669	3.70445412274609	141.853312448688	98.9271711890372	43.5816573146469	37.7287973553155	16.7987663100338	22.3705670279095	21.3125915351933	70.6817500596157	0.202722195030104	4.48817207898201	0.860385448462333	8.24514920257204	3.96472291882479	165.123543267357	24.195897613629	0.10358458460345	53.204602058362	0.0733930143267542	8.25623269479865	1.76423144067334	42.3720733980157	36.7164505847613	9.88921824722686	28.5039719805413	30.3290676815541	72.1114901108469	78.1299915055418	12.830442602164	111.534083333432
TCGA-GI-A2C8	0.259624147134447	0.176842020895484	9.16196251699447	306.084325325165	0.059824470091525	7.73157573983255	1.26907714708442	6.22952108926692	1.00928465540769	318.326327326598	13.5906358396738	8.49509357944543	84.2016135029054	61.1315674821221	0.0820849209598607	0.109362731008684	65.4834296110084	9.78101338197746	53.5120477490654	36.8856163684553	9.92203260260789	17.6576689342115	64.6834722629551	11.6488537250169	10.9206391244666	7.55780819689808	0.913132427686198	59.9617420979246	0.160757717225779	1.93440329859362	0.683444268003808	0.0833072405444519	9.30674828481583	3196.47000550518	103.721334130052	0.0275706231250725	69.8912850639509	0.143198797349619	0.50982076018341	1.44649680562047	237.147197461299	74.2191702653282	71.7464722790707	46.6720339629021	14.4231287369939	27.807551791926	42.3276675790875	10.0574845523943	89.1629800726698
TCGA-AO-A12E	0.229732899002961	0.0787871824938753	114.732989717499	16.8306753482295	0.0238715004159526	32.1372909755293	5.8023944085251	4.16451994289147	34.1834626060046	143.276496574339	33.1888092771315	2.84880946191504	183.04704221886	89.7096173336592	10.2754670715823	0.153021944027384	102.664758012211	15.4189778615602	89.7216998636549	13.9705060899058	152.394630326662	132.527738053487	88.4141594573478	25.804417432666	9.07716614963509	17.0431748526338	21.7611701875648	70.5820485262683	0.308962412816985	6.33553466487913	0.906747031988768	2.30630643078444	5.00025332113777	218.991750857702	15.8691430353952	0.329341060095207	32.1333061381819	0.211167930422618	12.7573275740624	1.81031793618449	30.531756019331	66.3129617501091	13.4462972251898	64.7886627459923	30.5020660580818	66.5120361806941	69.6013071732343	14.9785770355122	131.838967076582
TCGA-A2-A0T4	0.0729430375751306	0.0430553566561093	18.8482249276271	9.22546944112358	0.0156819498232334	44.7883107813601	8.63377233892059	5.50125947327236	59.0459432880636	86.1033675104899	28.7418275169153	1.45848303471099	179.564370812873	91.3369983525081	12.4808284689682	0.0512339316960723	153.143688199778	14.3667234831997	108.696022520458	9.79857030119199	116.397883782863	191.446772052319	67.3350941211673	29.7098648577289	10.8624858289376	17.1910899540875	43.4597450534671	56.434593417157	0.233623534664932	6.85276049257471	0.80776296824432	2.27135713182707	4.6107665989345	160.375385706286	4.41616175975026	0.192692520570444	39.1354719071136	0.216102006141763	20.1647435315391	1.82132002454948	8.79365301643554	69.7255371713183	8.18542608317976	125.798634302843	26.4017691543553	63.8124931556491	133.212408507006	20.6694701301659	103.793707442013
TCGA-AC-A2QJ	0.0254165906876587	0.00217922690478964	1.73985240549017	1.80185004448705	0.0059807978197039	29.1251006870521	15.0475866240675	2.61161981974967	32.238437111238	85.9671551970889	19.2423422362742	0.0444104822473344	124.9281875322	51.2812626840732	4.16510266565865	0.000890691519959483	21.1828150593762	6.55872333638232	206.625390240867	19.8260093116719	131.346902801109	47.247184675897	34.1028959786916	15.3494623849296	0.370562905702775	19.0235234384224	14.7870178947216	1.08156846761592	0.0225493315437485	0.578979824604024	0.506173701127983	0.0368568013867273	1.64341599561219	2.4391838519208	1.58332757707803e-06	0.0770585260811812	7.60460324967187	0.0969406404182742	27.9126780759862	1.33728235990625	2.18761257698437	16.5449728618004	0.664173539086218	272.258363486611	15.1921617245918	24.3922342246182	81.0158368960483	22.0509685252868	44.9095644046367
TCGA-BH-A1FC	0.0313340438326474	0.0210589619221324	13.9082621543355	5.76303314631524	0.0102229158997267	13.2534231407736	22.8637255498437	6.71072847266879	44.4260577495817	82.363359273641	31.4812567844365	0.503550455874718	154.973929949123	95.5786759320136	6.93914582794269	0.0823042165834354	175.455141435929	21.4555400864851	104.451442685627	3.56624328378963	92.4591897106264	76.8141809012582	117.956672561243	12.6204833017983	5.60243709920889	30.1822312817622	22.90607459662	37.8573857218666	0.520926710662162	2.83487620275428	0.833701275441586	3.52026537443319	2.85797490927737	607.216780110604	3.73404879898991	0.032869571234984	21.891895156275	0.0940632115887819	13.1059417449314	0.949588881544742	5.91361362888004	37.4376223304872	3.87807446183412	55.40378103382	22.4166975142181	68.7707470152562	115.976524663022	11.7400396613545	40.2682069616931
TCGA-A7-A13E	0.0910022841161135	0.00933323949615582	30.5767264284481	4.30762219745484	0.00851827578096283	3.36634714775576	0.983140511935561	2.59212044100844	22.8876703150954	44.6554837866802	13.6700229621168	0.295953590017632	62.3404695082905	60.9939551590036	1.73432212580442	0.028621215998948	33.359573515521	8.81105867720444	63.8430859433156	2.47306223461123	126.668135693918	78.325513766783	50.5591874259166	8.39300761795545	0.64450230005488	6.45068765791174	16.2388689820909	77.1290558179721	0.519875652012801	4.37130603188945	0.869080099081479	0.792274879219817	1.9472923670973	134.898446138183	2.11936077482597	0.0221616456185516	9.90933265442212	0.10773317036392	14.2734836786844	0.0569890857545446	9.6168848788336	35.334878997826	8.28378437275777	60.2422156079398	3.4897920443151	57.7786175352955	104.200910722015	1.57098204646637	52.9401846405136
TCGA-A2-A3XZ	0.0270687562318334	0.0117576644396357	8.46521731125759	1.55151947377652	0.00786764291938689	8.56828817720688	15.2488381747462	3.10892600374568	53.3845406218829	45.3444238876567	19.988984769711	0.802573312500666	165.716453109687	90.0285983956472	0.372569312263272	0.0547897197223731	109.850986429865	18.6079170253133	118.754271751457	11.2601589715304	52.4356238725281	58.5290351527656	65.1727310157507	18.7497549349303	4.23686014007423	19.9382262748482	9.01270248785649	12.0737166071963	0.139823757805773	1.8211384989984	0.744154882095843	1.27107202716757	4.14965440316715	22.8915545738334	8.31675901491176	0.0296245717571865	20.6572007184204	0.029159833511088	7.18433065469483	3.19299398645064	6.35041947447457	21.801298037923	15.8597541219917	60.8229951689212	20.7690209320556	15.4005405568357	61.1064909385354	9.25744651979973	34.0958077080777
TCGA-A2-A0EO	0.247683874608379	0.0627807736246201	56.0280960957497	13.5198486967176	0.0164851219832469	33.46110756272	14.8208418573726	3.6578111139409	47.7746724522934	109.289522945659	25.110348360028	2.29558743339637	157.488018119367	81.033285325065	8.75103361174061	0.0324733516137908	88.8619491751163	12.2348442964574	89.4634704833095	18.9491551718902	143.964917168821	178.216960705799	73.6974080111887	24.9571961568459	8.90974134279902	14.830607500296	22.6508410518579	66.2231810451933	0.193048150752215	4.25874368034722	0.832898449681859	2.45465412489005	3.96607105407531	503.077144977642	3.7558680425115	0.161013116947786	38.6663427047468	0.175068836838546	19.000365226731	1.22796944409529	31.6436013741998	67.3251178282167	7.31362410930427	108.565836141166	22.8002960190728	63.9774713322885	104.533229718797	14.5533103210655	127.867898909527
TCGA-A8-A09N	0.147533938125254	0.126183299624055	78.6701016709706	9.55598074581108	0.0218077908560734	69.5183434305567	6.58442326455119	10.2100750703075	34.8218912350661	107.609622303746	41.6845532938155	5.98754575662332	400.042967169084	101.639229296212	14.7608918642001	0.169161273162801	115.458165444706	16.5924202020773	88.6445060612948	12.3933643194383	362.490614974813	292.013347024918	176.522235024936	26.7165330614279	27.012095881973	18.8242450911103	30.0556290926046	90.6163402341458	0.235528623563201	6.69167679191961	0.863569140015229	9.65176596694904	7.16793638151512	160.085877208943	16.647566299156	0.0664547753467528	40.3513632333647	0.106583785041673	17.289849195821	2.36410695019664	27.7585843773869	70.8105960664529	18.2077394470815	50.0559275152136	43.4915000630734	60.2922566862472	402.523476802544	27.2794342799352	130.462157093671
TCGA-D8-A1JI	0.403400617478978	0.06534139992824	171.496494315196	34.1259401791309	0.0319705313936401	44.9791133069872	14.0925680780439	7.13092191154244	57.5978606050261	206.318419718693	28.8037988123346	9.02298549456989	316.244210889377	112.655997979141	15.2985485973217	0.879346361050839	190.884149101759	19.0649625019622	82.9586385977152	9.63573615048388	406.08740952733	252.138233610155	168.85893290563	36.7823470062664	36.3802948931126	9.0035136816473	39.3481429996383	118.769038669088	0.387260516804602	10.9858421741835	0.754753761549737	9.60145598595879	6.53911446646111	226.773736563017	84.0786520087386	0.128184372293392	71.286293355362	0.0781085483789422	18.7479485302799	1.85067136054942	45.0549090470385	100.205123466418	15.9418942032301	58.7757176068186	21.1096567799988	51.4104518912122	130.463828770374	13.7164900306063	276.841149290839
TCGA-BH-A0BL	0.0410644214784218	0.00918418936274731	5.41533670043527	2.467584730893	0.00556513499901693	16.622155071363	6.29762562594743	5.41102832216949	47.9070567508316	46.289736323281	22.7657048640755	0.212010318221951	143.669698074717	66.3363914540609	9.08028687522194	0.010508626878009	53.3752609660946	11.4396845080813	119.747200030134	4.83716700235886	63.9539494165824	72.7329031846546	23.0982367949369	10.062804169815	1.75128601676231	19.28285203113	22.7966830988717	56.1711502845734	0.208863198764331	3.11695809950611	0.922168026100328	0.563179688689254	3.38077427703146	51.9476340798645	0.537971691773449	0.0245129400191455	17.8167078093287	0.100680466925031	23.474093081032	0.925130529831709	6.17821659155616	45.3422136822132	4.13449641969331	118.677779040801	9.7012887320327	60.5163100046322	130.222659294902	9.38390979323245	39.3816207484368
TCGA-A8-A07U	0.0637637847815651	0.0519246983112715	29.6473456517183	16.9910539855397	0.0169045683801826	26.7992817746085	3.91874913383036	6.79812113653443	47.9707357875376	70.0229442625233	31.3147222466343	0.498271226412524	136.344320435397	65.8468214933278	11.4708307231222	0.124583259594367	59.0770420099018	15.523893917716	88.1769776424105	10.7533154439392	50.2419496716275	85.0365988881956	74.3299706202537	12.6652531343413	5.40334234363699	33.4793976210051	33.7457794826868	75.691878515103	0.674255919043368	5.39452758949492	0.910138188278343	1.73466194289381	2.0573619870607	231.094867754001	11.8502486247174	0.128511939435088	27.3575428070871	0.175521780715739	22.3994245081484	2.69830338065617	21.8946666013864	33.3789509207662	7.80104382938285	64.9370459527975	25.0846520918731	53.0380147482505	101.503928095743	13.9680865069218	58.684221660827
TCGA-AQ-A7U7	0.0173868009344952	0.0135357766616432	6.75244230838991	2.32880166842777	0.00773154783892823	30.7888762530838	5.40568923212217	6.69684865183868	44.111266452028	20.4780692398318	28.9018586350187	0.516398817812328	44.1099690992306	62.5999246438123	11.7947039925497	0.0147452217665006	46.8129887472994	7.56970903351023	64.1211854424156	6.00541138715405	49.2142034702318	52.5667256140487	25.1960767064755	16.8828884185726	0.587183136913849	40.8874157598159	21.6804530011438	29.7351815073783	0.12467926960323	2.78852024233849	0.374863308431228	1.12669228713046	2.0579928244518	17.2906270650052	0.899013142673412	0.0391241383496677	12.1901799583763	0.0501039661235592	19.8053481360963	10.6115742145863	1.93758759209999	13.817102297129	4.27763359314079	68.3300059972818	4.63803826445829	44.2178559310826	35.0301436111852	20.8240231290609	13.9306869847197
TCGA-E9-A1N6	0.0639380288145852	0.0115697526796298	16.5248083447515	5.92104720102873	0.00615738422555634	26.5936567907107	5.05847278684383	3.40500724368578	52.9191382281252	59.6526612019257	25.1325361147735	1.02371232439338	223.451389442339	82.6703993696471	3.55857947002073	0.01288118680996	61.7721707501302	13.3313157878629	120.05667047363	6.27169350799843	104.345764619317	157.515875301218	61.5078100790798	17.1302983391525	10.7031577090817	14.8756677091922	22.7779810812014	43.0852540225492	0.0924525440494881	2.44806746827801	0.851194087930025	1.74140016429007	4.2622432697698	60.4221299762283	0.963149504921095	0.0434407698930078	27.7366745642282	0.0564723521454284	25.5900058679747	0.73855716304731	13.9551585599476	32.7547947458787	7.58018304020209	76.6497498101268	17.8426549794965	52.2169607285458	238.223779448986	16.1245981554039	43.4400556866109
TCGA-AO-A0JB	0.359310742755869	0.171391403324323	189.646592165311	17.1592382141486	0.0320804808658458	19.7830867228214	1.56007456122526	2.10021805267376	29.9294085905555	171.389722249389	28.2025286926077	0.561016956369459	139.98126530007	84.1800843053606	7.42583067922898	0.168360168739009	105.794508132263	15.3370339280325	84.9159311293971	10.5296895323993	107.159290309804	83.4110841523707	93.6145023155325	25.468284691587	5.5475575220957	13.5539034393827	22.7272876908541	100.81319874081	1.0534422493423	7.08683586605037	0.954287165363529	1.57823002884892	3.88655141253519	1105.11041280583	8.09912241043431	1.32481904339735	27.1013817746419	0.461622160916134	9.47792032820344	0.631937120189166	27.9205776633017	67.9102804932259	9.51651591272806	104.917675591313	26.7589856293623	51.8845753897068	44.9173904429019	10.0149084087313	137.317542647526
TCGA-BH-A0B2	0.0410996024027142	0.0420964712548743	12.6599656133394	2.61508404612697	0.0124017552846517	29.077159663415	9.03784374661663	5.11163811863522	40.7479352053958	38.1016465396451	20.74876405684	0.693401768101642	127.093549990756	74.0031728612848	10.8872390138051	0.0187595136079536	47.4641790628477	12.6648827473673	89.2005145138336	9.35388779435002	107.378148368481	82.9001309344094	39.4584992875748	17.3780080783717	4.37589724855683	26.0152715622507	17.9287399360134	41.4935392903368	0.158807616323913	2.80419241956483	0.766548129471081	1.98449485769938	2.47492468079158	45.5651721770919	1.16327443124069	0.0730579743735925	23.4501307420314	0.047266331828175	19.0234336526811	2.28460024120402	4.89688163582702	29.1684605806042	4.44807179652454	66.5077400504265	21.982045177831	45.3029084196302	103.513216133971	19.4181252614816	39.8433583213899
TCGA-B6-A0WX	0.148376760812739	0.0120286130609518	11.2896088435982	10.2494395511696	0.00666196447483599	19.0434932115071	21.2226798225389	3.09230860700173	81.1203623797497	62.1552290645854	10.8875518693753	0.395501662572613	108.626261471351	66.7250726717335	8.01088108767508	0.00792635830210216	122.644280371918	10.509753897776	93.0716222638439	9.85224129543607	75.8877135208484	136.708027977832	55.5998377341069	8.69455308840434	5.04543472143932	11.8903919219273	18.0812236578419	48.4164487254279	0.22588269832883	2.16551610409244	0.698182729829822	1.55730235150385	3.84786871171949	100.312872431291	1.73966790023771	0.038998536289383	21.919069238347	0.0854636726465199	34.176085164559	0.635034689212123	12.2492885475095	57.0249228690036	3.84565786653369	173.10168286999	8.06171790618669	36.3727774794508	214.69011934888	10.2086521841691	53.6155071464036
TCGA-BH-A1FE	0.0649153348123856	0.00980588517145603	23.6729589110876	4.86429252490028	0.00704019621973882	19.0189146565489	3.07522997543215	2.958142468327	31.7722935669052	51.9262892301288	19.3449226418959	0.711431140485303	94.423358456768	68.8511591921349	4.71831235350228	0.0204369714422	63.8051524092835	9.23859417819191	63.3855201609494	4.82942174241599	198.768431976681	109.756578983238	31.1647813733916	13.6585559664319	2.24422887515289	7.73941444533584	20.929255439396	74.1750641216989	0.227981732849529	4.48617762717755	0.838842809801756	1.7847462721997	3.17868880056262	205.699832257212	1.86906007992187	0.0350918689441787	20.3129740545318	0.11168887276989	15.0752373032571	0.535726511993203	10.5179047403903	43.9692334788426	6.53465369933543	62.8153317536784	10.7753795177912	52.4820319306461	85.3772178846974	9.53078505877254	72.0122392792685
TCGA-AO-A125	0.220065526921092	0.0408641090051299	67.2139751839456	10.3251752643682	0.020576466582677	36.4680179006625	8.71703450919213	4.61629940756234	27.4539464575832	155.868699709289	18.6447984370631	2.12708850061536	241.623280558638	107.515934944918	6.52502266328387	0.115122045131302	94.9184961098503	17.5311987425649	84.0278008537116	9.85240747019138	174.770954894987	123.286399446072	123.903119000462	21.9065825184173	9.27005947901928	14.8420224731154	17.5133765823105	52.6043607605439	0.314892751672908	4.30787420214813	0.879923143029051	3.99487179732454	4.1234496088787	143.107585848231	20.5212591611114	0.165810994892092	30.1256931985887	0.115159395682067	9.95371167473651	1.46465889031832	16.4293969759683	46.5299363331878	16.1841941685807	56.1965107758509	22.0458028663629	50.2490393947295	33.6175747488687	20.1252749081826	68.1845261032986
TCGA-GM-A2DI	0.0276010707489065	0.00859173520357155	12.0744400335326	2.49689442787123	0.00572001795709858	17.075458075745	5.78473907699988	3.21752689328456	39.7839293281392	39.6110363617986	16.5954315666315	0.317999241016824	63.3181078936402	61.4544021627068	4.14722693644645	0.0137021186727252	46.700985057613	9.86136365826464	75.7226149908978	3.90503661884857	87.0825316803164	61.0787803534632	26.4379939764419	15.356102918666	1.29050987552901	9.79410281296397	10.65899065111	32.0613396113621	0.122631310643402	2.10717870706516	0.699870663122722	0.923056486618911	2.09659627748054	39.3272419013718	0.699915046786572	0.0348959250042534	13.0278672781414	0.109935689451804	14.6404212218189	2.61123607225206	5.13316360798192	13.8551943166694	2.99835992769619	72.8495084207453	13.1267307436223	32.1239111198838	61.1754432148842	11.7787817412692	44.4664556612114
TCGA-AC-A3QP	0.0663820304382966	0.00790111202657776	19.2944657872462	2.79085776823873	0.00321187960635131	17.8481131636511	31.0922940247975	2.35354994626477	26.3500758198974	71.8713760195988	15.8600837926484	0.418056381121377	137.289784577033	79.5958229048635	5.10021868932888	0.0130091142013601	61.7742913299204	12.4668175179617	117.744567794104	6.93933754546897	43.1315353615749	56.2002686389124	75.1454609455273	23.6010304207249	1.55673296510706	14.9080056229201	8.93098408388393	9.34112650340149	0.069149562906947	1.35521745092078	0.631381564110748	0.528673850159027	2.32463618315739	40.9679007739936	0.671205525366697	0.0142251801805418	18.6113235457753	0.0434875626358978	10.8900208175803	1.63084708440331	7.45245461200239	10.4795495421061	3.13285456159016	68.0427632160681	15.8248743479457	32.1359455761432	79.5539788826774	10.9381322043112	61.9745250351626
TCGA-BH-A6R9	0.0185904197254444	0.00306977446729955	2.07045614644661	1.31882655996567	0.00190936109901729	18.1142103375542	27.2578501178605	5.02543452877349	47.3078434462124	18.3359506705671	18.1998364167332	0.191551561847271	77.4465789359313	45.0288501490678	8.9409086347285	0.000890109148278692	16.041384962235	5.65648971096413	126.135578035131	11.9501104278913	4.43530630803942	64.1588946352883	8.92126351612384	11.525318612002	0.2226988816267	9.4315287353181	26.4045473636187	11.4930254267651	0.0616571925264268	1.54929673113241	0.636884302741467	0.232846112555789	1.37716462378692	11.6034422649722	0.00138570014173784	0.0082303465305621	10.0815207777336	0.0294427253616748	32.8674816442163	0.610446399660329	2.62869959466197	10.7221242373834	0.832654791855606	129.504653476558	8.30575945620498	44.3571038742778	161.910110876918	16.3794615403174	19.5470360212466
TCGA-C8-A134	0.0577295024631017	0.024129351490805	21.5648351745511	7.66676394500812	0.00701650204538271	14.9399666481941	1.09615764914438	3.37268989889838	56.1764191443762	111.212501324156	17.1493201424225	0.19179177740175	221.234818730341	73.7370593126151	12.6186048062602	0.0308897831884631	87.2601167636092	11.8596685298858	132.398846984926	3.58489828464208	198.547075777422	77.0940866138251	49.785904630666	6.49106139422524	4.73279359545664	13.4229298293449	50.4149973937231	138.55691490947	0.417973192686614	3.74025144121994	0.946477689396445	0.698927535168591	6.02163903696803	85.8836663233042	6.04675418394276	0.0503481339311975	14.2137477882855	0.1217546831874	23.7030935264479	0.570655199694771	10.7313469774636	96.2979121408227	4.6916052379575	104.841064425872	9.07351111622915	46.733904838605	139.217407565682	7.00947777226335	114.964071502903
TCGA-LD-A7W5	0.0269931202563721	0.00416035361215477	12.5208805560129	1.16981118277618	0.00309850897913541	19.1008619973811	3.11792903273561	1.86140188070636	19.494267718855	31.8884477443235	16.034001178955	0.178550585303324	131.376059774692	91.5911137478921	4.38389082647844	0.0169783539503151	48.521393590542	13.7993376484239	99.4371138213798	2.7642802682046	61.5626749693716	41.2690157443387	26.0163723366974	16.1546019962401	0.605779119247805	16.8029078178852	7.92058754128884	14.6705388166537	0.092002367655001	1.56187615748936	0.747692394483178	0.506193447578262	1.89817718578225	23.6062045640179	1.27900696478782	0.0179699624274237	9.81357853549582	0.0456213849889507	7.15101322083991	2.55992933053564	2.85681543347866	10.1009903779107	3.57330100554879	44.653388808836	12.4026059132075	24.5830397205745	27.1605710499743	13.0266931872746	19.836377500631
TCGA-AR-A24U	0.0860553752886698	0.0391123149270445	18.3697519481011	4.27173265697431	0.0127504629179104	10.674867919881	5.27282029562267	3.54900358259709	36.9575518371374	60.2235649057373	23.1901066674248	0.687038368016752	87.5056180625916	61.3957812228281	2.96011991450936	0.0363892493482773	97.2999700545635	11.8288905836135	75.6689777850135	9.23982319377207	105.226520671041	163.431241098002	43.7186549390797	13.5597024832867	8.32013576016074	12.947469004151	14.4082414307299	59.274165601104	0.264221750482497	3.68585507757053	0.819698797994444	2.70531586296178	4.86786996291902	132.125409939742	7.83564990836701	0.0931253568205258	28.6383349717466	0.0947568223980243	14.2502761835077	1.41422058760744	12.8036376996991	42.2013111974031	8.00106541643065	69.0344357390296	23.6484266223746	43.4065509794664	164.164348831567	5.93655289011223	60.3677313585363
TCGA-E9-A295	0.132971300185427	0.0691968744704583	37.0833604900523	13.669473339721	0.0210015238516092	24.5374806674348	14.4648143385242	5.67534442696314	75.0140893761544	109.689866065667	28.9442499477915	4.05774109253922	250.044654823356	109.531662453409	6.31192843532904	0.140887986387934	180.447178883723	17.2345044239258	117.424690050766	20.2574076538918	156.183681042643	161.054310849319	106.70253963218	34.5880711569865	14.0477995602291	20.3706746897059	31.7889569264174	66.1772405695709	0.21787776947518	5.64316845023099	0.845282736295465	4.64494409700121	4.4526956384049	280.94938929555	5.89232884578262	0.224624671966613	47.7045283284807	0.168389147776149	17.6208465134646	1.76381926678647	18.7724954858968	65.5627856218996	14.1227308094589	72.4383137660378	35.2706350982562	54.8921224846058	149.529030986839	15.8079046117943	123.089065955344
TCGA-D8-A13Z	0.0361877315717614	0.00972716065525147	9.19955249400612	8.4694018811095	0.00977111057748305	21.1498295919619	2.15447138068203	9.42646215346691	120.80012785543	69.5425801842913	21.7755129375774	0.394921586275617	172.764636690073	73.5054416048283	2.4223874168308	0.0262113527484786	80.8685899199468	13.1387807149442	125.836205175476	6.36463176583426	446.403037036653	183.505290833535	60.1096814807127	8.82638009753079	5.81226080887847	13.443143631304	22.7701112969826	136.781075294909	0.360853106798664	3.67148062290416	0.866236811646374	0.706974674035172	7.67048096687352	68.3737825874218	1.72926957870878	0.0572226576556343	16.5608060750637	0.149283790764682	32.3615259775142	0.83189767349333	4.9726918479247	37.6924194511981	7.87079069278148	192.733906040762	8.59695995691905	33.3395635698579	538.647730762764	10.470547922576	62.7430984538889
TCGA-EW-A3U0	0.0421774166002706	0.011140794358821	11.6760052366294	4.53010549143231	0.00784385445285462	17.4113977671165	3.23764880553071	3.86732599316034	44.1533985420329	40.6850996292535	13.6223918028711	0.267971072834187	105.647480426875	72.5845615315168	8.46170528363633	0.0259629557493854	38.5052418128638	13.5839617592723	110.996812209551	5.48014446850071	111.779348157337	75.1080454016104	20.0284482144176	10.6945917486449	1.05125735516482	20.3236150302221	20.5644269874792	36.4028553979535	0.193432547152277	3.70361334760613	0.908747499431355	0.601699249551513	3.13166954697053	96.9958129785891	3.01089125457833	0.0431461209921207	11.4708862273425	0.202195681478148	13.348391918333	1.66658940034342	6.16682258298118	20.7537564033678	2.78076507756435	78.7319507630204	11.1666986673015	31.9140434149853	134.342221063207	13.2223587017985	38.9334895872356
TCGA-A8-A0A2	0.166779589696561	0.059204954660488	74.4403541285938	9.07749943463426	0.0213230078628816	34.7457136795596	7.70028558321236	4.58811858093079	25.542686918643	93.6464483796477	24.0063853663814	2.34032871489674	160.716855498997	100.296193928901	8.46874209902104	0.104498462009189	115.587031921209	14.6341581223363	71.2103541779741	8.52670842109466	173.915467908051	144.262646276633	82.4484315577188	24.6718007606148	8.3784695024711	14.8615822325684	17.0162352142661	88.3380395664541	0.191270518937303	5.12589506766294	0.811751921184658	4.56064085071055	4.417357610633	314.434856158167	14.114133134973	0.117898605121386	25.9826522438917	0.103232156884077	13.8057370910098	1.38445229747844	22.3537371082123	56.2982533926148	14.2393341393124	56.9217544200584	26.1691351758127	59.1340867511799	41.802505977611	19.2309403762049	82.1718243676921
TCGA-E9-A227	0.212327959004906	0.0282468468580254	38.6247188811214	4.14430140170069	0.0133254149870984	27.2517748354419	8.12837763510318	4.57076678190846	18.7693187051872	77.4945391071668	15.4972640658961	3.89428527660597	112.393001114983	67.9240925557593	3.13583159023382	0.0491917995238619	44.5855795235007	10.4700609261355	81.68692294832	8.63823523106378	42.8381145017928	74.3326191486208	60.5198300649185	17.7929743717351	4.8431756256011	7.66670329049834	10.9163362878711	14.0934424528909	0.114344829031184	3.65297449386551	0.701462258767644	1.10455103536598	3.44385644632235	98.93781000643	8.67430659733488	0.053051746066259	26.0426643351447	0.0805308932603623	9.29668951460138	1.1752076817489	18.6122806233478	46.0096320910403	15.7015017899446	48.3337148125067	13.3666271761573	36.6449711984742	35.7650778130179	12.8616694137885	56.317822982019
TCGA-A8-A07S	0.153802091802774	0.0305058700840776	32.0237628492392	8.36889468640461	0.0138674179937626	33.2904119056483	17.9152777703275	4.86844810944782	42.1951842502167	121.740970601157	17.7187640099848	2.09004658827214	229.437606145231	91.8443294398424	7.09867016254153	0.0892361421818121	91.407574258369	14.9734647101134	102.644714038934	5.93594237952483	113.749953333221	165.736851961844	79.528543835338	19.4355518663138	13.1992846417738	10.8753389864006	24.4469348396586	35.8728991886178	0.296591824891056	5.01655334734859	0.838106840668748	2.02575531873702	5.49296203066344	71.5679498785625	23.5801646995257	0.059639506892289	35.8379469872202	0.112317483625521	15.066284045065	1.37321809232769	18.6055888352059	49.6866079604685	5.58136502879401	75.5349370136001	13.4030736199387	43.0940190177666	128.251740110062	16.9740051384381	118.995209141194
TCGA-D8-A1XB	0.0786368083287357	0.0134540349640608	25.4872825126858	3.90879339146218	0.00580671322007577	18.5794954121025	11.3423546760205	3.34773537574011	30.9621356351649	53.8058102483674	21.5262086060063	1.42384676369728	153.47574979134	86.1580243990696	5.38232764762367	0.0129197022038687	55.1330235295886	11.0600440234916	91.6995172603353	7.24655285062134	51.8926880463814	111.14980620413	32.2685050577681	19.5303653727097	2.43178884642077	11.5616234115494	17.0022212285421	25.9259653042254	0.100164839149827	2.16669765940085	0.822536385363995	1.86019777113676	3.76064030462294	104.014931762638	1.1503765170298	0.0252474969915444	16.2526922592803	0.0599281218206267	14.1818826593931	0.755682470099967	17.582324602734	27.0097030568846	3.09708924582255	67.4477271329765	14.20425820358	63.1340121527726	85.4900397661944	15.059702403056	60.6712916909199
TCGA-V7-A7HQ	0.102457902540529	0.00697158401959445	35.4884741065656	12.0496083599798	0.00527160755786334	29.1800867761521	28.4956778167653	2.9975720028105	38.1510851931048	184.060053110305	26.9039644276714	1.04051795654017	530.362319028817	112.923288698348	5.67396714115625	0.0384968715422225	94.3346306686628	17.3095950470202	162.140455637945	20.2096617203916	152.745592691555	61.0926053248235	292.463361011418	41.7494350410722	4.92204488575924	25.8622237422437	15.9652130934909	5.14276064029792	0.0621583604470948	2.39811098950596	0.605234831269292	2.78484036748524	2.40086282651937	14.0017052395562	1.00402757164924	0.0341169002933608	34.8154451217522	0.0436054234105841	18.6603826188021	2.99497288712153	9.85345796259897	18.9979630367609	8.74117409494111	69.3608950428805	29.3831590687779	31.8164831157201	90.7913670969898	19.145146914261	93.7987402334476
TCGA-A2-A0T6	0.0527637612602679	0.0220638441078812	21.6477301845283	5.74509944026952	0.00889252392980574	25.0590483748109	12.7305293033589	4.21913125056059	40.9813338906618	68.1237164662176	18.5942419906572	1.26078959045428	96.8696548283206	70.6675867096263	8.62812380563131	0.0119267778196101	70.3952814808216	9.13800742974814	77.8709840679876	8.98430726439292	60.5555043175163	114.416084401772	29.3007986869771	15.9182295966318	2.08842458838168	8.75711383292718	22.0042462022077	53.592420796234	0.145129702241148	2.8185495348567	0.727638786140309	1.08451726027442	4.16831763701209	165.723212255506	1.15666238080316	0.0487188213266592	17.8152969601743	0.065332886870537	17.6141081454879	1.1627784573638	9.75739170172007	37.1630142948031	3.62718776941695	112.759091509576	14.4601593055299	59.3657892590113	71.2931488863386	17.2602838803644	67.2864832051709
TCGA-AR-A24T	0.120755871666003	0.0216115386043031	29.5755742885721	7.03293871717863	0.00850886416790587	27.7546083814504	25.6419415857899	5.78128716029152	61.1663369043485	74.524879065925	20.7032970067657	1.5065356820765	102.57113683658	73.8492229028668	6.71712334040951	0.0233977983322284	110.737356959426	8.96928108758474	76.8265745596174	11.6207905200972	94.7365716551666	135.529204382854	50.6459953102129	20.0917291660224	4.07499329231767	10.0824746394085	21.2952133083961	79.3829851065095	0.150194500538966	2.58042935367268	0.782756581563311	2.39528355186005	4.11507063243285	181.229755323999	2.31527116962257	0.0472748931738418	39.1195401669342	0.0915724491130893	25.7350549096614	0.716320342817675	18.2630610295692	68.9226149472806	4.80811187484536	103.025876054178	12.9906234509044	63.8317204411666	132.933645920558	14.5636764453529	90.2087948689583
TCGA-LL-A6FP	3.29464542865078	0.238346507544426	38.4342837885862	34.1007539921707	0.0356029734462134	30.3546686614711	9.71402373579695	4.44742443355574	23.4643295890683	357.257155967649	19.5359029391472	13.7554639962337	555.276117399913	132.398254773698	0.148845469916415	0.121451011362279	28.7818693656118	23.6366041866082	88.2112757321088	21.4787802417801	105.017012976628	34.0668537965998	204.374885966575	36.1344207304897	12.9819092861618	27.2484309970667	1.81078686756285	3.31436275825635	0.0623775755872794	1.29371841473649	0.624083837739869	0.893417200812336	2.91545392795937	47.3407155410648	8.85817890082723	0.013602638394728	36.1428734590564	0.03983533552886	6.63986463651296	4.6145002276494	133.753126626839	81.8563839442756	95.5100356297889	14.3860538097671	40.3335900047176	35.523316066413	2.93733121407583	21.8914486403701	51.115973388319
TCGA-A8-A0A7	0.149006749269836	0.136733544280285	43.7266860572583	28.4745312948665	0.0403509475999123	24.1528964915506	19.1985268628301	8.90909301789216	86.4922743051002	108.776868207715	38.1292965652024	1.73992484897447	85.2991122585527	64.3085615365914	6.89207277144289	0.0680879382988152	148.697911922082	10.9035417830401	70.7020989100135	35.5015749149494	139.758670453599	210.454947632859	103.830076348644	20.444785301864	17.1645043063324	20.058392666237	22.5728306675812	81.0964573494388	0.356319196350349	4.00727728304037	0.58093448847276	2.95245691054565	4.66600188163816	504.032884486021	3.17135981196805	0.338003419526743	66.6214257898738	0.108389366033841	31.1803249087655	4.93011102436713	20.0425797879652	82.8959983916864	7.55951367709239	105.437044929047	33.5899913279047	39.1628548086401	193.660764224831	15.8169640043263	85.9902004688166
TCGA-A2-A4S0	0.0306129806914845	0.00206565277193614	19.5369599644552	0.136451016702242	0.00250644853956225	6.99505723981569	2.17179504638666	2.02240864057846	1.87376300605905	86.5524483238357	20.5409708477878	0.310100014857743	330.834744972434	62.577349359839	4.91860970171945	0.017803973505594	47.2775439178578	9.00338917390397	46.0571834188393	0.773596880482275	2176.8950565835	32.6212239946465	25.8024794362221	56.0598325402782	0.816638364792807	25.8151423743122	5.92332339352416	0.694765137421755	0.0146260821415892	1.82326340515399	0.636478899998012	0.120927878796714	3.13383115694185	27.1090861465034	12.9603183492773	0.0152350837490261	16.8354373955771	0.0678774208173916	4.24451565054568	0.725139641270502	3.46357752640481	9.38302269982904	2.19742711669274	30.7874597134395	3.66676013079976	337.398636874017	22.1451277074712	9.76189690029247	121.608998422502
TCGA-A7-A3IZ	0.161665375166159	0.0172553212359559	25.9547015409893	4.94729602335177	0.018872759023995	38.9848523434618	2.84161521191385	5.33384010704527	23.6824186646048	45.8984560251949	19.4935825897074	4.86344443644401	275.236061369509	117.658223229723	5.49885345670289	0.103991390280035	91.4059455699554	15.4043822291094	81.4785619721971	3.48346666185296	137.018084041845	92.3625714233826	57.5816479518656	28.4771620964719	13.4294833755071	11.4211331404736	32.0240885225344	52.9260386772858	0.24157719650013	10.336342735161	0.94438569198972	5.37797193453076	3.74516034456113	174.485584733874	16.2193366741421	0.0874074224436219	31.3929989960601	0.279873810077126	9.16638872515084	0.905402701651501	12.6569698747107	46.1891256771991	11.7391736751657	46.4680187171601	12.4344025598696	50.4632407361449	39.7572772552373	24.5939201321095	42.5442544164341
TCGA-D8-A1XL	0.0375718860051956	0.0159567282979212	6.11691128342639	6.16210820590911	0.0084016854665957	29.5791205739541	5.29376960443645	3.62709670652546	50.2593158861405	41.4766609128271	26.2884809019558	0.543593269708958	244.987447669783	99.5755813115805	13.7339112004811	0.0590550235078105	81.4164508908756	17.4516729577833	127.126286077878	4.78386915246126	456.065019013095	87.6312424010555	42.7000156501681	27.1832277533515	8.13343730277299	27.8613105464083	24.8139926730925	45.3485202687652	0.286320770177077	4.67566020944571	0.788458591795758	4.40476229052715	1.78707034796789	84.8990735156897	10.0944161648194	0.0369630335160414	34.1595814228332	0.042347682753249	9.23177215535388	2.40631946237354	5.96055390412675	30.9753491795757	8.47626788593512	45.9208825976608	31.015076428895	38.672202697892	132.273184969648	10.258385183297	54.3076977771958
TCGA-AR-A24O	0.0917418536808788	0.0195354556045259	39.2493507047963	3.81628757621506	0.00826792356892651	30.4132513300077	10.6668816201116	3.56358739654276	27.7913422194874	48.7109897465616	17.1907295118412	1.99031606047406	93.3682009338959	62.0155809631154	7.78905003691823	0.0169109274477156	61.1581827123944	7.79070803065831	73.2594894936138	8.23994779702863	66.6109234330124	93.212750314759	36.1000082805005	13.4426456254614	2.6586987358866	6.0484766420968	18.3610999105438	44.0261641207102	0.143679510921978	3.4158120426011	0.806167677119812	0.794975055864382	3.91354796274026	169.931675777247	1.7598403821454	0.0458106015370116	16.0155339129394	0.106876999537121	15.4714743549791	0.548107774203367	13.0757741984616	47.2473441238174	6.41010850707593	80.8827512723804	9.22972058501646	58.1127586542911	66.5809836371925	13.4552622703502	60.0101728394583
TCGA-S3-AA15	0.0996175411283898	0.0194314886929074	18.438377870746	9.9751650396316	0.0116620720538541	16.6535832856301	16.5479540504013	5.83710204063538	45.259928357373	48.7378084495488	17.8779630571436	0.556832149495235	85.2120726920446	56.9366050383483	8.73371738613906	0.0320797379751691	63.0249374734017	10.8495258201588	70.1976806822541	17.0115020260803	51.3525588939713	87.6762165519867	45.4473772237504	11.5823460770612	4.42810797427787	11.7161646911164	15.0697802360033	38.6552500114219	0.147853918773445	3.42736907770491	0.740168183608335	1.15127076383533	1.73274336128959	184.375030146236	5.70480003077277	0.0993231100982964	22.778500141047	0.0943333548102068	18.8713815905052	1.48887916121244	13.1630818273204	21.0116711621911	5.64213455270639	76.5261649964227	12.5497169151007	29.5794728322856	139.632778852129	8.33596707586928	54.9406576706834
TCGA-D8-A1XY	0.323001445384475	0.034979313583422	68.435225791401	6.77313615768365	0.0107226929223018	24.0831309570314	5.69805548423663	3.22286743624306	13.2553120417334	62.8257713356609	25.858856069126	12.7851891000361	119.78251287732	77.8536978588385	6.59932266356204	0.0623008460751308	53.5146368070245	10.6150614188542	70.1140038675854	23.8594212058448	41.6838085744119	162.676660525873	46.5969044247453	22.8990784539057	29.467315392959	10.0272739144034	10.1589279216486	36.7847547683484	0.0967796067905462	3.66635002969616	0.812228633187295	2.12304637140082	6.84229042233442	212.288453343483	2.53085184564331	0.0376639036465116	26.0680508467598	0.09908716656609	12.4514640876936	0.943730925399099	46.3710675393543	119.018307069332	18.9773477667122	43.6330928012736	26.3472639180867	61.2910823254585	51.9678214263204	15.3284667951447	96.7248117332554
TCGA-D8-A27I	0.128384122621143	0.0222558532510982	37.9940445973744	9.73746139430642	0.0105675052726705	25.1059289942115	18.1781030805685	4.99830207181984	39.3365612419861	77.2989068311728	20.6529070368369	1.22960353908491	106.908988600121	75.6450332099413	8.42189818437455	0.029861278221991	89.0192037271255	10.9484299388561	84.2347821110022	13.9292476836992	81.7654537138485	126.062755823318	54.0614695103659	16.8715315027209	2.3597572538193	10.8699443426352	20.9481132515431	46.2831897256485	0.164456279258463	3.55712518910569	0.752895577922094	1.07154995980383	3.81115303212304	115.757242959602	3.24176046195822	0.0590254897104806	21.0622129006529	0.0888619880708489	20.4745297111321	1.71130216294623	18.7530703051479	41.5198375126966	5.21186435744394	90.8169511431219	16.7068940042204	48.604344933304	124.456635452895	16.901885403979	78.7193973000842
TCGA-B6-A0RV	0.0666441310928634	0.00617675849923573	18.905471907732	1.1841916809371	0.00249798658788613	22.305109059325	16.0995710267596	3.65340601431072	12.5568035407582	29.8019885028305	18.4410803508747	2.74999335280015	148.982760955936	73.7879256486015	2.18057993691019	0.0239643926586263	32.2902857884144	9.84322735333709	87.4579343751203	5.36607069814998	97.4363429189691	62.3334147339752	54.6499326665491	16.7876104965051	3.8346751397824	8.90467907049171	5.78243339075627	14.8199863663783	0.0389892648979763	1.40643616341638	0.698161356921173	0.975657555528884	2.11307086855249	64.9188193023936	4.00005739570105	0.00722906655163216	18.70533792026	0.0399330500327378	6.53761121143109	1.24039253173683	10.2366447085811	25.252885819059	11.1570662339224	28.769544661697	14.2378111539274	31.937360442799	32.260096235254	8.80152130676096	45.5165808729674
TCGA-AC-A2QI	0.0640342204736923	0.0130527039900814	20.6996254843336	4.66628920502436	0.00946844850867963	28.602246708033	18.3572547547177	4.76232539457701	53.741841844829	66.618838530977	12.7110296455665	0.723417124222447	129.051660242826	77.5663076787315	5.29744468118356	0.0220020067970755	82.8298974734999	10.3398085439817	83.2957468986406	7.85553825415109	63.2125646939763	105.601724732634	40.2687498087722	13.8525009044307	4.3963887662117	12.2302427875645	15.5150122540093	37.2920590764327	0.144184133291826	2.91024535114181	0.708840589579931	0.82571776554457	3.64465318318753	47.1757023415457	4.00616552596384	0.0431291260106618	17.9920475229395	0.0527204422449578	19.8063177565952	1.85670236799723	10.957211646103	28.031912951335	4.72007205425744	76.6570776848805	10.8163057580734	28.0955136816387	81.9247145518121	18.5380905063208	47.8193759690266
TCGA-A2-A0T1	0.0780256227366779	0.0276997303073113	15.9114705887011	1.26356746231313	0.0166965047394321	21.6009706586386	6.89612212659174	1.96849077884781	30.8786743297667	56.9231755963981	27.3593314478725	0.561698771093825	137.012807391471	77.1960644070845	2.39990981114552	0.0213735390690341	80.6915600786789	15.1376886270528	97.2606915048702	9.44106932582618	39.3671796433819	99.3196165873704	59.7536056215213	17.3222080796661	15.651971546836	18.7462578044381	12.3209340813439	24.6379010495357	0.163004965839334	3.08848865686889	0.822361061253164	0.558226664185607	5.33442083836895	251.907961150618	2.26890076291168	0.13980430025788	19.6466049614704	0.185166209029305	10.1647319133298	1.79122323882139	13.8295943551435	45.3478114662195	11.0820832371192	143.396374075073	30.2811548384275	32.1198750333448	109.810121520386	7.61409949388011	77.135114254384
TCGA-AN-A0AR	0.0802300366908227	0.00986238919015893	18.0938863701026	1.591713997365	0.00231784951432984	5.85307700458843	3.1639640327274	1.3138162042013	21.1719514386684	54.1592078041272	18.7189485829281	0.14401134468608	286.576217719172	93.6700353014589	3.15287468513935	0.0177873971133034	65.7878546909593	17.3126288573922	185.769634469861	2.11924168394851	84.203926771685	33.489725142677	46.2456197442055	19.4724215469757	0.672294881122974	23.2802073045497	7.66225545738117	8.41082127531255	0.083126368043889	1.13132557936305	0.940532663504721	1.49989747073532	2.94465946019387	109.7526397528	1.94298146581053	0.00716092077340923	9.46303318893252	0.0520805289884122	6.29359730967102	0.397789436821826	7.06112868769466	15.5429799686621	2.55476708921432	74.1284060685126	10.4226592861474	48.2825750122973	212.683170854633	3.87040544545432	104.728730080575
TCGA-AN-A0XL	0.327073057035069	0.0469076316351046	97.2915822533665	13.5282734646357	0.0172044561847547	37.5663714764657	9.55974791599209	4.87127100260893	38.4476670138403	131.719966185917	19.9113366683761	2.1250917550147	158.38397782974	81.7645157480738	8.23102856397448	0.0692399956720523	145.781548592479	11.4158276539224	76.5568959439312	14.5733315207305	159.578916186089	140.952630400722	66.6134728513302	18.1586898864448	4.88281703747684	9.2342705643009	21.988922612747	91.6461452209248	0.373537166583247	5.00481890521781	0.811756958392391	1.75476915360837	4.72287688240015	333.480712702208	6.93330435184543	0.139967711515729	28.959756935461	0.134861062611055	19.4878724887193	1.07737332235625	39.8115496322929	110.125741931025	9.19293994510904	72.6299658194094	16.7977770900983	50.380893632009	89.5743821134382	20.7922240084461	127.221044555443
TCGA-D8-A1XF	0.0354001406606436	0.011908472841398	5.17296558846653	0.749354160907256	0.00849663008670999	26.0938592241227	0.0605537244578516	2.38553165782592	10.4646484813499	24.6532454806934	37.6277434495442	0.192320252161822	322.365783086705	124.368481945697	8.26161230156552	0.105501315212903	96.1620181007528	19.6472561674662	89.5755172381408	0.96577717346659	40.3003502121523	120.629254448863	17.6304712416949	25.7860056089744	18.1044103077252	23.1572443534396	47.9080391334012	33.6326814502706	0.201959087448802	13.629125407861	1.13701454780062	1.00728659474642	2.38922897657153	106.034269456892	19.982303136129	0.0739625808045488	19.110167580635	0.309902457048866	5.73529505270026	0.691487787131569	3.71275197474688	38.7703633878149	10.0830842511049	37.1231415100717	22.2568126892813	82.3251417673735	49.6673104961527	5.59704692804576	38.8337112881581
TCGA-EW-A1P4	0.00661574771170794	0.00804724617028297	1.57182797900989	0.755215450267414	0.00330558638740908	5.61045567473772	7.41063659380876	16.5741197660547	257.461853648875	24.8444628071636	22.7275047162226	0.0694940414734947	210.709047341987	59.6497818028624	5.7566373530103	0.00786834110653516	34.9729145320635	13.0515818209984	264.659990480772	4.99932830856994	210.464865287019	36.0759155563041	77.3359283858441	10.9265023167446	0.272391497168944	19.4676503727197	74.7390209160014	75.5440886074861	0.381596822947354	4.64155473860349	0.899796422929776	0.208773261716391	1.59109237625184	5.66087992189211	0.455877635417073	0.0348712561382478	6.23023663998949	0.123637467744834	28.6998919314617	0.979200179687011	1.07100596732126	15.5283784173724	1.85679518843431	133.374182059565	7.6221695240342	43.6969351563144	413.020811793644	3.93275318062608	31.3177398668725
TCGA-E2-A2P6	0.216113077727873	0.0546013028266632	70.3866099611504	7.05755347897699	0.0212995137332881	31.0489204527902	8.19637056400563	3.25070306551225	15.6337104297275	94.8896244151225	22.5845677649792	3.34435888320426	211.53914620386	98.6904347695035	5.57980594083826	0.149586008917816	102.785920862053	16.7621522085341	76.2138499547438	13.7213382290863	83.8670108335919	119.308887788463	83.6134034670204	21.6983487526174	15.5720560375375	17.9992286924469	12.139244035932	40.5595575044401	0.202959809063664	4.15130746503964	0.877575901776829	2.04899598757549	6.57992494471926	91.053285671888	11.7176488469507	0.163350216532591	27.3204438036388	0.131289042788818	10.4284308704062	1.99700430939173	24.1319859214032	48.0894267162326	22.9274816179148	52.9212722155249	30.8945809163694	41.6954913083504	31.3747388787571	17.8147014584077	82.7552939603882
TCGA-A8-A0AB	0.181589363704842	0.0223620758338699	33.1204401869309	4.01482255644804	0.0162712284660981	23.7841816474348	27.5099575385803	4.63630951859122	53.1382352991068	93.430746161577	23.2527976678884	2.12693967834607	278.26893245839	128.92745582773	4.85751539201184	0.142123142735464	115.779413039531	17.3691448072553	73.9571493060821	5.65689792397948	124.161682510968	160.053534920128	79.4957461135854	19.7052028715415	5.72730067975341	17.3703656812231	15.3076969645016	50.0119902380091	0.184111967549778	4.44885508618039	0.974257792752007	3.07463049126328	4.9948540283324	144.174383827297	15.1693968307303	0.0492852160131682	19.4245056670662	0.116619953979564	14.9250388250005	1.04673737274323	23.8879473488581	28.2779051518161	10.8374293012892	77.7921950463115	17.3350827690714	59.2106688658644	87.9695142784622	14.7165709479721	81.2959084642452
TCGA-C8-A26Y	0.0736726964167297	0.0341064711074599	31.1332410004966	24.0909259634331	0.0221924823306576	8.84882615480155	14.3961389984842	15.2013091342029	152.629613889319	246.080536905434	16.3960034278449	0.661082753946878	152.148064586961	65.0971210795801	2.32055870048071	0.132409423335931	270.44577435756	11.8826000030528	93.9246642264582	21.748192524378	387.186197260811	173.339069853971	197.246900378846	7.1299556399302	8.71321311588121	7.15806716903089	35.8664936614855	202.681161141879	3.17246461924254	4.17475859748385	0.875344275667761	1.09506432710468	12.6734346199971	44.0059568484818	18.8946101642473	0.206453723946041	32.5793898672528	0.231851064617518	27.1884658338284	1.16521301485154	16.3501212197954	41.2127963997259	13.5308628988003	104.008395196736	10.7318397109893	25.8855286945104	271.069793192105	4.28114686340489	203.964544421777
TCGA-AR-A1AV	0.059140537136859	0.00825290470602195	16.9823014758889	2.14859603786778	0.00740292288478632	32.1793801250799	7.31278922515244	5.64056064419066	35.8081029637008	59.9757457556302	30.0035314377457	1.67441350655027	182.439317706271	108.21169928041	10.556591786317	0.0757338079963001	105.404767759527	14.4597656642256	76.3805447646002	3.55801050843362	66.2149126096865	342.640379043914	54.0696045605236	26.2010724842202	11.6750125542685	15.7220835728436	24.9902100115797	33.1959916240306	0.0974492790690023	8.59638640785037	0.8901694120897	1.68652571070701	6.15046035262243	111.99466062532	9.819113008063	0.0327093932289775	19.9813104612235	0.142822589267541	15.9901513932205	1.36016450716893	8.9002645129847	34.4995968343608	7.12504992060611	85.6681772594645	21.9139906236933	75.949604155997	136.872674172651	21.0341458725429	69.0182154914861
TCGA-LL-A5YP	0.0509395146310229	0.00672709973524491	9.48074253324521	3.28172433482716	0.00546642363006006	38.1015942805874	48.9422215795249	3.23159089180955	67.6052433684586	73.9176024080934	16.1662951536554	0.137655709134269	313.480564150449	79.3760874143417	14.7394486070766	0.00644237932444552	89.5419337497704	13.14065351884	157.135927456791	6.34739386878118	124.246308923077	78.5083144376518	50.8818903931808	12.6306882438248	2.63911221365352	29.6830880819028	34.0689670749656	30.0119256580454	0.18038785609557	3.32609223081883	0.865441386734966	0.199747585926086	3.25775116750982	37.8490717666456	2.19439115574946	0.0273954941429814	9.73393586734836	0.0835836835186596	18.1223533576182	1.11524529628176	8.77711488008	45.3461816209828	3.1652801991935	183.89414379704	11.1248266733392	41.6203706832505	247.118135774693	22.0382147682001	56.8223038656673
TCGA-B6-A402	0.132683374948	0.0205540381580334	49.8486026174259	4.56174085950837	0.008621689685764	12.8239994434739	2.21579411803985	1.4584242967717	34.4739416212904	135.841379071604	17.8622858747995	0.113619002538694	168.043454775865	95.4712504359136	6.61591186947632	0.0571451635873858	167.533054944442	16.7868764627304	111.535903238546	3.66253286400827	270.108825677811	73.379359620386	103.010126839282	13.8504766995454	4.90700701893702	22.2811556964303	27.1422670624157	69.1506534190591	0.64107603415741	3.67390438345164	0.968185574346954	0.744558914444083	4.58880827765789	89.1935579442698	6.61600261467644	0.0645177259574988	16.9852622680864	0.239006081849188	19.0211482996792	0.307541858872178	12.130504434439	107.894018005684	7.42871534323918	94.4605937857518	16.5891305817391	45.7388313467362	54.2682238666139	7.11158116340597	56.7649276974499
TCGA-BH-A8FY	0.261879932940264	0.0406301152617696	62.2604462778144	16.0521388191914	0.0102628272516683	32.4387421165535	6.41515467717838	5.00881430254843	22.3170417728625	133.746272403667	15.6028163165015	2.38559400330288	170.034659178287	95.611135773966	3.58128474241037	0.0910727715109854	73.8469965229417	17.5423604657627	114.707005279485	6.87006054020269	85.4297002264386	71.2329255328033	144.834332817378	25.1213688244769	6.09373487931505	11.7810011604373	10.7389377045958	19.8601755122702	0.115952506495082	2.91791491803103	0.696655769142605	2.19686546092442	3.59957016283668	72.0228845478326	10.9682269050931	0.0470255143691249	35.3949497920397	0.0692265182828534	9.38528066120202	1.55183099287931	24.9554062729445	28.3316510952562	11.4074041074722	52.844761767584	16.5712479855699	30.8821549965512	49.9847059712901	17.6581976325104	100.167626779002
TCGA-AO-A0JI	0.0789127521410286	0.0120759837739328	11.2893073386392	3.12922967650295	0.0119872817182888	125.8927220126	0.0539479063327002	7.26463554449206	35.1033067013782	23.840525747786	34.0890499730214	1.49337674825984	256.737533286299	132.718729700789	35.683185766031	0.670288240704474	159.634757430508	19.547397386462	60.9690061889513	1.16847757051462	98.9543618135467	352.691959670846	24.7460916779967	55.7849851941799	164.427765439447	22.9897212371804	66.8626221060494	98.8836874139195	0.241883510303784	38.5664503273664	0.927798567730081	23.9504508680463	3.47537484899228	266.938478106292	127.600562963181	0.226716840694818	37.7942038072659	0.693283070520292	2.84214901882264	1.39935094743707	5.77333396648205	154.479841493599	18.2453184284756	58.5375620682095	32.6545419878571	130.805746323865	148.951260676583	14.6418347827002	159.178791264918
TCGA-B6-A0IE	3.51029659387271	0.0325898793711283	186.633061399972	37.0939208136387	0.0111692313908079	20.7137413483127	32.2152592527804	2.4588047046953	41.4934080306581	138.724621206619	27.624123158301	0.961072173545834	204.668561295435	91.0613902853455	3.60434275641995	0.0377410683138903	199.459070875176	13.6354346115938	77.6022951808683	49.4580048009178	334.843703838884	243.117934714196	136.524649045088	21.3858703606736	41.3740900501874	19.4248832889653	10.3619875101004	50.2494599346495	0.279517123518797	2.43201775192992	0.696620189544981	3.14644119086035	4.87387786390182	487.525219755289	3.59373029956804	0.149408063577284	65.536372440538	0.099121789658068	23.6453406249345	2.02971448862222	91.6187285069802	75.1018186369155	7.38426699753126	90.8264062547688	32.1657653564951	31.1858163574941	93.2945752793067	9.58623009763487	195.902406047094
TCGA-BH-A1EX	0.0878281674981394	0.0449476578610309	19.310479006219	4.32943599774166	0.0234996294764017	12.9970484974082	7.8330106079787	5.81060449772715	45.1036356630981	81.0513915037832	23.0265006161116	1.69210445357502	167.240319765321	75.4516415970447	3.78783576889155	0.0659332885722635	45.5876516471903	11.6015339958111	77.4175814235936	14.7982072903675	67.7018972793607	199.495624524427	51.5117702938186	15.4884526837551	11.2967563878439	14.3996061586502	16.307102251159	44.3742570922966	0.178566026645224	3.79735996231134	0.89829340072037	0.774449616045884	6.54156528679509	183.594509321726	7.61943184247002	0.130552024762183	26.7413855137022	0.106228281497993	16.9625970782783	1.92574934381923	15.8705808640267	46.2216674209114	11.162164088988	85.2381517914022	18.8777617129231	54.4113472188909	81.2964242883751	8.80706964756809	74.6305515428014
TCGA-S3-AA17	0.0682722187698397	0.0745747937232124	29.0301764745801	5.89969062921751	0.0196376188332736	21.2924721288345	1.62781869476654	2.95257251984025	37.0713976884393	75.1784555968606	24.4525820781812	1.06687163625706	119.063317122665	80.6691302725525	6.20233861963119	0.113062178466581	91.7339711915863	16.7787483447523	81.3013466324639	6.83373464949818	88.1796309116005	97.3946582202688	55.400022060092	20.5100718013183	7.96944573294553	19.4737275519234	16.3650086370321	52.8778259121641	0.220187686382178	3.78927931573303	0.800769765718541	1.326762843352	3.15888069164139	123.658467587468	7.87692240333515	0.151752749506232	26.1213063016708	0.123407492633862	9.54096241684437	3.77795373895164	10.2766011806893	29.8351415250855	10.4399809086835	80.5932322685391	28.4775873044323	36.2387902334174	39.0546445105209	13.9431679203347	76.136479375562
TCGA-A2-A0YL	0.0769556856074325	0.0149763633738762	28.8370605435078	3.42460639391761	0.00607375255118031	25.7575741866119	26.2525754620995	3.63851920255009	45.4238968635249	65.4214982207614	17.3254596988507	1.08781667511603	122.343631889615	81.4211752838005	5.23228888346614	0.0201366496314347	60.9274207590868	11.3644223057621	106.759339641433	6.20589682587938	151.082344505008	88.244576433495	60.4193963822053	18.0643030811862	1.70427797061948	9.62102615562299	22.6397937499101	42.723719065628	0.134732366912118	3.18889128673079	0.852497240121096	0.932161342564412	3.77139520974519	209.927230179629	2.1566420777014	0.0302906929836626	17.1115134369835	0.119369624599139	17.6039223323724	0.665424264882663	10.7960019436413	41.2850403015451	3.79947221858829	70.8311943382335	11.1719020896885	51.029908037929	117.422861432619	14.2166055447691	75.4893573217037
TCGA-AO-A0J7	0.176311827058052	0.0309691642339169	41.6290739412453	9.0135322067427	0.011786179338744	60.0779057678965	8.89414327206622	2.80639372221937	23.3246252606267	121.918809265933	30.2626129420208	0.634208889340279	377.967963257994	142.447409911331	15.4869570256281	0.118529940669488	167.017878024683	20.3926370591764	120.335904273219	2.04167099365668	96.1434092804488	266.668672277005	49.9804885999801	54.1034467283441	12.063176928477	26.8868592646966	20.9191735854832	21.5546950457525	0.105818010217944	4.95508267750684	0.977568960593303	7.95085704918361	4.49719400227953	251.487128026707	9.03591823073518	0.0744231665881307	28.2056830824806	0.167383380386044	6.49493854418476	0.903274916302247	25.3962591988554	19.8283360377599	7.48704302177426	90.7435996513603	30.7178836168169	97.6848282657694	137.417063068685	21.9610694417302	191.519071100225
TCGA-A8-A075	0.0904622017886213	0.0869707587779537	49.1092478555821	4.85127451170042	0.0213504178612046	32.5409758074115	3.85636824437788	4.56849657083307	44.298067683244	60.595618066054	59.0445288776074	0.845673384998391	133.705215638802	89.7547262189419	7.60908354646802	0.0619729599689973	224.627232493557	11.5209014674381	79.7228088806716	11.8570242192818	192.826908411124	96.5010471431441	62.6666917169891	38.6734516086536	11.2611506729783	41.9695632574521	28.3693821896756	72.4815575317023	0.220553158022428	3.45981347594098	0.525594255484008	3.67808970594034	3.30375214805367	144.624274590958	2.94344717187329	0.190584351646494	36.1088827048367	0.138071875830919	18.8297430618513	4.68832280981467	14.2107642341952	44.7423481852347	8.98789923399483	80.1960852902935	15.340285276437	75.6477910677665	113.584819748015	14.5818099868606	101.739374729678
TCGA-A2-A0ES	0.170763836297615	0.0290915250903345	77.0390238528721	4.16944143352987	0.0101349748723369	28.0093388658291	9.21560027289659	3.53299124678761	21.8578352517636	62.9399417159283	24.2848989590464	2.64086272682455	110.077773514683	76.8210740235322	6.09859779207653	0.0311486291289155	39.6169906454782	10.6793427918943	86.6979119707572	7.78021293568829	60.6856610094355	71.6329767567003	45.3194925070564	19.6543437212902	3.52228858162783	9.92687636278885	16.0681966590495	37.4149105074799	0.111471714380126	3.08313968776004	0.865262315580308	0.675211186069542	3.17803676498208	275.307599386617	2.57771438041983	0.0583005289378343	18.1093701497559	0.146817577017786	10.6142976477709	0.895186417641691	24.3793893654976	57.3523323175377	8.36881610728243	68.4696833085942	17.8821675580971	58.4285442696174	38.091237755112	12.8387343912918	76.8466946296869
TCGA-AO-A12F	0.0605295733458544	0.00654024986521006	8.9813942617667	4.50155137189043	0.00646593885355203	12.0810839934498	5.73820398374516	2.67142581535639	47.3402081284516	94.5498757001483	16.5371055324312	0.210413279405633	231.847745676985	95.2913363114868	5.47696851986837	0.0367930370038022	92.2329582910794	14.6334924856226	115.701081660497	4.10361408145848	118.896725611426	80.210278958765	69.5406410418891	12.9484520840461	3.09426807757208	17.4724507901172	29.0339627307215	35.0786828691783	0.239309160301239	3.77820641978143	0.832593601912915	0.511578925230353	2.43906930875669	42.8013194721235	3.67581922212292	0.0403845292505061	12.3313864877236	0.113633600434886	17.9892974912378	0.321913480746847	8.58552745896367	22.7309687656701	6.40191969414313	152.925111497344	10.6928761979679	54.3589563474361	67.5277726447881	8.12331056549401	58.1852864377844
TCGA-AO-A12B	3964.19559371384	4.80471460389936	289.631354061682	570.253472519134	0.0844411634878145	41.5118135288352	0.541365771837263	4.30324285186526	12.980977740234	647.44056330687	13.9955241796124	25.7763119463669	194.817417082314	76.2929125799115	0.111817142477391	0.0195920261292013	16.4886087705577	14.5818538086597	81.4674399312853	10.4650192925099	73.3351615005819	16.6739319402973	81.5232174173425	22.3446962296131	3.91772992459019	10.1119933984109	4.17750385021983	6.48297351102549	0.935680455809481	2.09090822491988	0.681983369562348	3.20304828656608	2.31311406259212	32.6935391302827	7.18831396509782	0.0172242510357181	42.3514829236764	0.144045462517655	3.65699105503508	1.45829927479427	1585.16343877418	128.085832412839	42.707806684067	9.84388648223598	15.1368397056458	33.5477023120195	0.642232735603388	29.2255264458565	58.8192297352278
TCGA-AC-A3W5	0.0568610197953747	0.0124806755964761	9.65951792160114	2.38020273670225	0.00592069256772379	11.6941093782693	5.29128602708621	3.31519144795525	24.8215351659319	57.2994281045014	16.5068707593965	0.435697263222234	120.393470492935	59.4035788656477	1.36454328753356	0.0114709955755549	35.8170836050627	9.79996117889187	87.7927674555145	8.19970554190137	22.4528398016694	66.8721361775492	27.6639425433522	11.2154187818924	2.78621180097888	10.5379506307206	4.90288001896803	21.3065032319857	0.082933885628033	0.927991052213287	0.652307389372623	0.512673619360203	4.53958343657847	19.7021676183223	0.33847339907709	0.0318015249826528	14.442631249453	0.0543149755364354	12.2008923895435	1.79392654579435	11.9338255258984	32.7339676888597	4.92023099751272	88.7730836938906	13.7898366947221	23.3694177431067	60.598716928826	11.7357771770446	42.646364029299
TCGA-BH-A0HL	0.126771474676623	0.0190404427797218	37.5808085466317	13.7784692559094	0.0152976592435517	102.169221771305	0.122124443702147	10.8600088985361	56.4589494137914	36.2686306417053	22.2009752226093	1.49460797866117	652.381485152105	137.513663670608	22.4390158306253	0.217478820178407	217.484490038639	18.3789342939798	78.5201190982886	2.81000705824297	150.404555479851	533.518864050225	38.1455881289224	30.6931699870065	112.223766447145	13.3563168527135	85.4540503926901	86.3889384162343	0.72154957006828	41.1748883036014	0.966955446899194	10.9258899765193	7.63386577508561	1154.04067818674	42.934374016991	0.32070173592686	63.5702926100075	1.51550555352244	7.04162450653979	1.60313385523348	13.0628579946155	192.963910291008	11.214518785184	99.7526065341344	18.8294692561071	58.2685100606894	542.854593240063	32.0830297028199	207.2166074821
TCGA-BH-A18N	0.176416196125891	0.0440297640518334	139.607925162719	9.24606719447866	0.0304423894751289	31.3765035760691	7.56725328103861	8.30701940139827	58.0160278692009	155.503095578725	37.0250820491953	2.79348143184461	301.417884864046	121.724480957708	13.0208459888854	0.172747818293832	157.546464539402	14.5002591627519	94.7964359093962	9.27856142968997	131.273016063119	199.243888067309	166.819776457009	40.5697501496573	13.2562705076544	16.7165920348349	60.6375881431972	73.7272265477175	0.552792000851284	8.89562454635955	0.95688792129273	4.03510796049369	4.01068986813382	161.04211330538	13.4001131670519	0.394030702381744	51.0162153059042	0.106701639578023	20.9369531572081	1.32554590332309	47.5894990525365	41.4787691457306	6.28413978247825	70.7462286599447	27.0059558136718	95.2460887913169	203.638791181068	18.5678584928557	127.192786189273
TCGA-AN-A04D	0.0477363810620071	0.0555818736590443	14.441392580374	5.19475304714006	0.0218496490725261	32.5198863018054	4.5538956814297	5.07964983350865	122.570742614645	79.706720655831	16.6729964180468	0.570863821412899	607.418373816395	117.862735826649	7.92674034379499	0.137225313259454	173.026648066986	22.5678762128929	113.138783743498	5.54308551104538	196.429706136333	139.873850390367	99.8758231213833	8.81175908272435	10.3578010421021	18.7692875382838	36.6317117686885	160.125191975948	0.815372973485445	9.47827353422628	0.983410386493368	3.12700248428594	6.33082623363934	122.623223823021	64.0400373497589	0.100567340490356	27.6007733611311	0.142990079323082	24.980625786089	0.585970749145929	6.89251709542391	51.8772353019841	17.182490854369	124.886217653102	10.7306880865524	32.6075408864974	160.663537156687	17.2387307681781	45.2366552523349
TCGA-BH-A0GZ	0.137030609547472	0.0580419102696145	54.2947384449639	16.6149682803308	0.0290433255130932	31.9225939557385	4.47101443889344	3.78558004634613	38.7866760730541	142.186881938508	29.855513157139	1.53841632365605	191.266907768933	96.5587360685671	8.73075098144933	0.104081613741323	115.886252968806	15.235532690136	92.9674785826528	13.8404061106335	67.8945417649011	116.156699808255	116.215163034874	29.8377653030748	9.1165935476756	16.9450220921621	23.2277755080279	68.6809973337124	0.294079205151455	5.86605161924986	0.836395127580022	2.2297834771517	4.17741553002231	275.229018891591	8.74134591936742	0.417858660816992	39.0036851030346	0.183231730430361	17.9865936864421	1.02884574429614	15.3626418219981	47.6347429725008	13.422710897183	108.936476257625	25.2438915229233	64.5059775602719	71.4925569800426	13.4098641172305	89.6589931875406
TCGA-GM-A2DO	0.0226838372671695	0.0101324788635213	10.1877981647342	1.15560242015665	0.00783270893178743	18.2523857151858	1.53458984649065	2.46664630475199	23.9578659251055	39.0918483426381	15.6986653891333	0.18008482741226	62.1445577481713	70.5999877430715	4.57315566433659	0.0315847858761071	66.6423460200016	12.2940587334752	82.9195228837666	3.4780262932033	53.5880326522463	56.5641302387263	38.970591399695	12.8836296308258	1.0187466201969	12.7141262847796	10.7000221503384	17.5559772209638	0.137858220178729	2.61675036107939	0.664533987794417	1.02387335688457	1.71848468209995	33.0857517518587	1.65063593680026	0.070824703486684	11.8644925588975	0.0835620033609224	10.7254441244057	2.90665121419923	3.6737160779156	8.6169928356079	5.87330828786074	53.5995118446831	9.04837921854759	24.4867656992132	29.249659269212	8.55334593254181	22.461990677016
TCGA-D8-A27M	0.0630828572056462	0.029061652959127	18.0310112793644	3.8790450800158	0.0123666090969627	9.45969656613832	4.1012761314347	14.3570739239896	108.268889245986	58.9765200778317	19.6374118503084	0.26772990431919	66.8690004477386	44.9307706222604	9.96110098317097	0.0163860217565267	46.5132352912643	8.6339856712581	114.111238190217	9.53398966748688	316.050431127696	177.332188831552	42.3836526288437	7.28615943653843	1.86650205598844	11.3894394555333	74.284891568076	83.6923962885185	0.565755630763072	6.51667862585164	0.847675726242262	0.560846098958442	3.53141675947203	146.209248492648	2.86250667677212	0.111780212125124	20.2305116244165	0.165381036481297	47.4307831037572	1.57784354777307	14.2227488211218	83.6627986822707	4.22317245880356	99.0811404238351	9.86633523122167	36.379247733179	436.61080767748	6.93895840218097	61.0852221602089
TCGA-A7-A4SD	0.0754621212433414	0.00828021166133058	10.5440638302136	11.4318656219467	0.00397825973793576	11.2303354344578	12.3173326887134	5.29667009449005	58.9512898731497	43.6926463001576	26.8221244341624	0.211832255262586	169.362907361648	63.7561430959847	7.68325599998744	0.0125539473124145	38.1608909777939	13.7011020076726	130.311793871628	6.06338059503475	165.083994902302	59.6020448060758	28.3709739687661	11.0271006602275	2.18980684321073	28.1855726258042	22.7187617876927	43.2869220344912	0.223212923055816	2.71922381924073	0.82654541282641	0.631312189240294	2.00167030061047	36.6155547839584	1.3781888349958	0.0200722913956675	20.6041756403964	0.0573566341242266	18.320231279048	2.52983861771604	11.7926563024929	15.0972635731647	2.87934454916037	79.2000023787084	16.6320389142877	44.1278230458672	128.897597731193	7.56687756215507	81.6589176007627
TCGA-BH-A0EA	0.0810844925038938	0.0352377837792785	31.3179726496004	6.16317197499996	0.0144822802636661	26.3597771379536	22.3086878050925	3.99710408838231	65.3082994575783	78.9956988392635	15.2482261562146	1.24536802476235	145.073704140567	85.5986205679095	8.47205217563374	0.0551697175442165	75.021314265229	12.590134608777	90.0341738947138	10.4040015527279	87.9473814080855	119.913431373843	47.5930380395337	16.7614469826378	4.55126821465689	12.1048409161106	18.5546020855426	42.5043933803454	0.177617250685139	3.30371274901062	0.882160298835771	1.75241116577293	4.9268440628488	155.050171826549	6.62355505389703	0.104404611015042	27.9128391902904	0.107074960897746	16.2535935087467	1.50392869119517	11.1080784170244	37.1077402800337	4.60443495806789	85.5500513942132	16.1644374648362	47.0701164697033	135.838443855696	16.1377122412725	92.5033872910543
TCGA-AO-A0JM	0.274053816056065	0.0208439508621737	32.8057411548246	6.11035217497065	0.00841665074726532	36.074034948872	20.3324205569906	4.00200740245928	26.5750927506275	63.3374446375396	25.4982797742165	3.87248840312695	206.415680226521	85.0206527110576	3.23513091062945	0.0266601257723525	98.031093532387	13.355453949594	121.994873992181	20.5969450821054	73.8621268224509	110.401158888977	37.9225505434426	25.3451970162928	13.6305861708212	17.561690392776	20.7900413828679	23.9124066796106	0.155608858470927	3.60298344872032	0.776070160799856	3.16014105061852	5.5989660982117	138.29337864993	2.07543779679248	0.0481978206902128	28.1653882208206	0.0781662675703696	16.6674980761915	1.14198599316517	26.8495145324337	91.2499969087933	20.074216482502	70.5929757906859	23.1413512000213	38.5052852627264	44.5610063091907	23.6473657440672	56.7692661961269
TCGA-E2-A107	0.150754858523443	0.0355108920450433	35.2012753288393	9.02065530881184	0.0172261595484569	44.1746393380609	8.49494879894655	3.0326300040556	37.8593926304	203.617617623606	35.6719904849433	2.14796677219604	558.994395655435	140.701040377304	8.65696233362271	0.288853162625608	192.324768371828	26.2859713310729	100.908769606766	8.01509239320316	106.620821353475	153.841223281301	222.313544773358	32.4476731603326	14.3308097917422	30.830847338503	10.821813693787	41.0567594160497	0.122338432660151	3.2724705206092	0.891015020336651	3.55402102102491	7.84954351242529	143.824068561474	33.4154599539353	0.128407241239926	28.6651218432519	0.0877929374852048	11.0187689172184	3.5017048460565	19.6566504104507	37.5711817796169	20.4998850048647	90.547566120111	40.0615911520055	53.9913559712175	63.5333358171281	21.3509268901476	130.091521418132
TCGA-B6-A0IB	0.151163410701106	0.0309574517618385	25.1998960722149	3.56990255040659	0.0089635807267385	26.3561123806969	9.64217009985294	3.06402629631349	16.5072238365308	58.7854658305858	22.0098984069572	9.18294806984258	309.309678284162	94.4351266595058	2.65757761302953	0.128464147629794	21.4908490785076	15.9323014764885	89.2351797067622	15.5190869368593	45.1553613439467	120.395782543456	68.8308153169891	20.83746786911	41.9498084875004	18.594030217587	2.3221307288794	13.0328909143722	0.0366836073092599	1.61324903313526	0.785979381512618	0.771710511837257	4.53507975414615	95.745127568002	8.15058983567323	0.0219185580136545	22.7976549235809	0.0676414399298337	11.682448245352	2.03566261339671	24.1843587435434	50.3888111892678	41.0039113950922	27.0635644534172	27.7146989621973	46.8944654736454	25.7495977325037	13.0116929306772	39.4740264675764
TCGA-AR-A1AN	0.0888429201898016	0.0171679441158175	21.7034912111079	0.917325177418337	0.00550236444580155	24.5531912909316	9.52541481915825	2.87222642911147	16.0398118086771	40.4028472254212	17.911552743608	3.25506113376629	106.108532922476	67.0970763133918	4.54135730604315	0.0212678138775761	24.556910778462	9.57965236151461	79.329182898653	8.07641014332139	34.1654362252437	90.1958783892942	33.50548824977	15.3922404754418	5.50660972947335	8.01934355412069	7.28789497019448	18.8394349672669	0.078360956022172	1.87939190338793	0.737770610822303	0.252860556051506	4.80448392989148	88.9841502006242	1.48517906005829	0.0184053435749751	11.5618207053881	0.0992241908812196	10.5712418874262	0.654329381125914	12.6003559897759	26.6800104087486	4.80313951699841	63.9033223638317	14.2544595272042	41.9395784352145	44.9133756404985	12.9002188571643	59.5467533089084
TCGA-EW-A6SC	0.0382236464323025	0.0110124011393448	15.2957226266883	5.92145006872724	0.00550650754704259	31.2380304483376	5.9530933183676	2.95406656915986	37.7138897948366	57.3628581145245	25.8422968809202	1.17413272343922	216.861251246759	94.4695945975796	8.35184950013685	0.0200974127527083	103.494493768453	14.0071230959129	97.8944922386677	5.30538760997018	81.5253205228397	71.9709516749673	44.130406650776	23.7410872984522	1.58914803380658	14.9453073088033	46.178155473552	48.7612386516157	0.240702859912063	5.7245104157584	0.906655132707923	1.19600137258277	2.4466819763084	68.8391974336259	3.75032475439576	0.0339309603226255	13.6279577926399	0.073638863959907	10.8749473844213	1.46634553551673	6.28309686651808	16.5419492194468	7.79607232838481	58.3859368823886	19.3919450694674	68.6714850446733	51.8382238621754	16.3787595614445	37.1352369606976
TCGA-OL-A66K	0.0443370445850342	0.00886822814182478	13.966928399506	3.21303450676464	0.00547604627989118	19.3104660945126	17.200196134585	1.86724521675354	29.7911877527166	75.1575747455689	13.9282801914778	0.975915622083661	152.712876285048	96.0168389411287	7.356672610705	0.0328658921256464	109.652213222593	13.1911242313727	83.9255174958832	5.7266448539797	55.2287679902465	98.6245549712736	71.2191585107658	15.7656506470477	3.27294712251975	11.4206059108379	14.1909190297552	29.4698492765196	0.0844550247301818	2.82226219220775	0.779574226403593	2.24274026410474	3.53094848629017	41.1201632715002	6.34399550996085	0.0248594920146941	14.8088816016305	0.0358344774146278	13.2131038339749	1.65522679886377	3.72962361226545	18.0969081802613	6.41501387591759	64.9191829842868	13.3426622928763	48.0592520360361	85.4615285595064	12.9628875955014	47.8338749196232
TCGA-D8-A1XC	0.226276112630619	0.00662945982244218	20.6872739200778	0.655930305161618	0.00372540597786432	5.41504341392849	0.0343437986434653	1.64781042886714	0.0393041296792907	75.8439384617622	4.39619450977103	0.855204677161517	125.785142907036	42.4704733301545	0.0647553964439123	0.00919487919709695	5.02810417266392	5.39427656895582	13.7456139039558	0.383695845765233	851.351670341818	8.52993290923276	7.59310271320887	9.02852443686364	1.92740754327815	30.0959022411591	0.433108545202374	0.0314160868808225	0.0146534643531664	0.8112663968012	0.496838789015712	0.183440217817348	2.21643864237503	19.1294522436708	7.570207141105	0.00219262144209836	13.2066750145341	0.16687082748069	0.608006369669695	0.0496818189537653	31.0482936183323	27.96601900555	21.4710149806319	10.0032327852254	0.778334634978691	283.977353685557	1.49345805068672	3.75063855464128	26.3513425993475
TCGA-E2-A15F	0.129550907850081	0.139239999419819	102.724882915626	17.2882411988859	0.0669195035478526	91.0787814973692	0.273350861138533	8.27325993486286	59.4434836745429	151.089857786288	39.0693471289758	2.38642036281146	321.128387972459	124.172261381362	37.12803002726	0.441951538362281	223.038757263122	20.0870605808547	84.5834613326624	4.34651511847831	258.440537579326	414.93709462692	50.0095905969064	34.5871164406547	52.4190558264705	17.1951943481495	123.489698175218	193.169607790756	1.22482712909552	33.6681125805174	1.0157286396357	7.88177089177022	7.48324253521453	570.418508516892	48.8548774350843	1.51815789554684	38.3271261334782	0.463979616741691	14.0232682875222	1.98977329883011	20.6140655881391	158.926446615148	15.9947476301639	130.863018911779	30.3939164259345	99.2683918900934	213.661643978697	28.3885608842949	249.273289085924
TCGA-BH-A18K	0.154917505573197	0.0895404499327078	58.738342092149	12.6627755269754	0.0208904284945395	40.3734503099507	7.34557306606553	4.07729845941173	43.6151042852109	138.388987040276	30.7633253612356	1.21700407399265	254.294648050539	105.722948709724	11.4107645955059	0.0587110164385061	182.598165147051	17.1071828006358	127.786349988253	12.5005730891636	137.229739410567	300.02030272673	94.7333351806259	31.0205772591063	21.4773384444953	18.2689761273265	32.1656522067039	111.853646635159	0.297796781932108	5.73978247402615	0.830269561743911	3.83788349994476	7.09122854624119	184.73710593038	4.05459790027676	0.207892469086906	36.6972805221554	0.125136502726525	18.8032756136936	1.37204727087783	20.2697833334023	60.1383082558123	11.4382945875857	167.177075840033	30.3061734186373	60.4441135724289	144.13277786371	18.6256326575155	147.166108357067
TCGA-OK-A5Q2	0.0314689166281057	0.00524111163005532	7.23993159464291	0.175514693641952	0.00321043768475174	17.565261802377	22.1081646482679	2.05814544263758	4.73069097035049	18.239868184272	13.7573583740231	3.55649439184444	153.883005115018	76.6292281396659	1.60167649061555	0.0207386092420852	14.7761877881674	12.800117959729	91.6575964816571	6.02013221481813	6.84279062424811	46.4706304760804	31.1167956099965	14.4902434436105	3.43966717326058	13.4307858888335	2.15493400094456	2.64370980651144	0.0187304626284505	0.963292338469412	0.716533239610636	0.152427059264685	3.61442038884096	18.2706974051653	2.1540723087827	0.00704656008869399	8.25295207573232	0.0259892009720231	5.22393405255912	2.4360470556978	5.32633080961052	13.4267732375355	12.6306928420458	27.4319522454932	14.4791126892748	25.8924872968259	16.1246081916931	10.7660832586398	11.4661768750363
TCGA-AR-A24R	0.260609335373637	0.58655145341209	252.118062350896	93.7920131285896	0.179639099050645	43.6124392366896	6.18047441930774	8.33246367597871	107.434366286435	313.565481877927	45.9214749953028	4.54638625360584	348.774110413572	124.822631092024	18.1683019861879	0.879048858353145	390.799437391703	18.8142067878045	79.8930308434792	20.7495780037942	1314.54446649938	346.477513722795	144.70973114663	33.3466782637324	71.1566328181551	24.6425748631352	186.286210678634	307.340179902443	2.64823584375673	21.2603864654066	1.10954831399467	5.99062676367045	7.3355778406516	179.126124475811	52.5449408809322	2.40880267288214	106.417400598938	0.258861614871922	45.0895060710571	2.20483319227226	58.2483476922058	125.252611495729	19.8133580847301	101.358777911358	44.4873479895408	119.337325179265	96.0795505057509	28.2011232012384	233.306793562503
TCGA-AN-A0FK	0.355456980004126	0.149502636935127	30.3652816217644	12.5358207675248	0.0371756798896284	37.8844221597168	16.0154529617653	4.98558397005888	27.0072764279888	91.5279491582193	21.9205794192675	12.7888879930877	212.144878556158	97.8173531645236	4.69235829670591	0.0737764351549015	47.4679271068072	14.8927324448361	79.507018968406	16.5009669027337	85.6639509651833	203.561892072651	113.877707084784	28.1105970747823	22.8937397376808	25.1389236536899	8.15515542237558	14.7423975234668	0.0569649646372641	3.41792657078703	0.808171696299593	2.16290377037322	4.47112044150181	113.247269302122	9.02487691811509	0.0791468757233052	38.2419162446812	0.115723014036969	12.3638000443701	1.53787696913776	51.3900837886274	43.2015928991988	16.9694896242318	55.1544384503147	22.2367644109899	77.3004723210296	77.1894722290632	15.8535660282026	68.707851889004
TCGA-BH-A0HW	0.482788311459795	0.19047836554397	149.099575353714	16.0548847164847	0.0647908585840255	44.8348297869865	5.69943102560207	5.28300051369398	63.4534207430852	243.494895604344	56.7535627450316	7.33506074911255	517.938861308176	176.75682181389	20.6423062142827	0.544891139577301	244.447330691578	25.124340381046	100.04998288345	13.7236739906251	426.476814163535	254.595302410947	152.741577744162	75.5890586642895	15.3688452390545	44.1925773018138	166.999358888423	111.781637255163	2.16293358995227	19.9323859895547	1.08580582279872	10.9237493026852	5.7846007823997	822.617485847499	25.777605369634	0.893396247144531	74.577756186192	0.381100458206913	15.0088347833454	1.51050824112891	74.1437325843691	101.826198654794	24.8449548853297	102.474863253079	52.3872598336392	109.544074416968	104.769373536888	22.5590328697246	298.110259695878
TCGA-EW-A1J1	0.247647447686949	0.0454751265236054	59.7894104161121	25.8505614527397	0.0168992926247693	60.167756709554	2.13899963843113	4.33710089919703	42.7263024828175	70.6819802221227	32.1870379067156	3.60614998992042	240.762755869558	106.473299949403	13.3931537452596	0.112436945157004	122.359178176156	16.085738044609	76.6872761268271	6.60246359779024	408.283364683335	275.467962732284	91.7173376001445	38.5414952339247	14.0080787765499	23.043289476268	61.6683135007845	63.8558491830008	0.391910125067635	16.8615187814277	0.938424974245705	6.27065248189737	4.37289234548436	417.963532432358	17.688105067789	0.0574449556567287	53.9674112220353	0.309800955365797	14.152828477618	1.92246506103884	25.4020118610609	63.0500679457422	12.415028693463	72.1169224981054	31.4541951734873	82.4602445689237	116.739915033067	21.701412748958	100.89720157559
TCGA-A1-A0SH	0.0835262510116126	0.0154102997572062	27.6914773999545	2.0299424457615	0.00509869862664159	16.1491879995351	14.7927230783667	2.42819750889327	14.3122854824105	41.5173174104587	22.3084856485382	4.10108044596514	89.4077996312191	52.1751101424922	5.94188071117286	0.00515276649335777	22.420404578463	5.75120744609369	63.5087294100118	16.9430785768774	9.29785241991296	75.1700043225196	13.5339588085998	13.7009392229989	3.4718529109019	6.14942498021373	9.10544805122466	15.3999500548978	0.0549477957288575	1.63128200839065	0.689393524111699	0.614218705824021	4.47245289093562	144.19907545376	0.0751355179115262	0.0191129514348301	15.2345811629151	0.0518188600978449	13.8609503919333	0.495880035081007	17.6721805687001	89.2476406314767	6.44495226841392	84.3399317906311	13.6398701171535	56.2214210994864	70.6166185373521	13.1242510402564	54.9114060582523
TCGA-A2-A4S2	0.0367373627660442	0.0259811469197383	18.9431386962421	8.16593683648245	0.0105193672921798	31.0655032610007	6.18934094811538	3.95671219246621	25.5315916680297	40.4181595004344	30.3493589532653	0.906343415192915	173.648099648552	91.3414254493465	10.8649892529252	0.0420450337995999	44.3223563578562	19.3596332500565	106.613520161583	6.44153821607903	102.321246038998	98.1244479676805	39.8482450578664	24.6772334628176	4.017445982869	36.9844244836744	12.0568131127508	33.8312561888851	0.0741424653627007	2.48212918625855	0.929150063822703	0.634673991610113	3.43746351027939	26.463324056384	3.45844841986631	0.0576901446555229	15.2327723383711	0.0471555230656702	18.1964893298385	5.26395085108049	6.02417667849426	14.5740970566371	5.57880142837924	57.7353812499153	36.7535720275146	47.6796431570345	37.1247331502693	32.502586852256	43.9791988440829
TCGA-EW-A2FV	0.111905963569629	0.140595805849887	54.2145426715487	20.585719581332	0.0436845218942288	45.5788088441025	8.60682678603804	6.05675539221078	87.709161321279	92.3211850601395	46.7741655539832	1.40222780214089	211.440485514556	100.943336798311	12.9770833137665	0.116901554736482	194.798388480259	18.1906235076294	104.773777571528	14.1991696121958	317.019336029735	186.292991861531	135.009263987113	28.729451517739	12.3307803630346	33.5002199126983	84.785223491714	115.512386456287	1.09141949663428	10.1420280222363	0.99886435623905	1.78991038878934	3.54767077406404	176.400854228916	16.4358477243406	0.787273089124679	40.5414688798872	0.176357311417707	24.1011156653351	1.97185325598489	17.4455633492067	58.6026577540824	17.190641582557	74.9686562310745	52.4907256846111	64.0840724415748	66.1038228251074	19.4570971467163	74.8327091448147
TCGA-BH-A1FJ	0.313624530199424	0.0323503972729373	27.1727548731034	5.62327493665792	0.0134076269217626	39.2080856908135	64.2395182471316	4.31218110080601	29.7869466036634	76.2176925281636	17.050154985967	5.66515301328621	271.266317091517	103.170094216965	5.09058466601264	0.0674875510015081	83.918892288389	17.234793791037	111.450584108817	9.16629953043113	242.742639242236	493.511463728418	62.9026798348654	19.1959239108654	26.0703276072717	13.9488699004962	16.1279143000444	21.916451944309	0.0894262090324895	6.01870462516268	0.911378607125311	2.23275479494977	8.03961186530284	163.388168013175	24.4605442313231	0.057071750181734	49.4458442338383	0.0682934981397488	18.9462373956832	1.16492951082218	33.3660958924725	87.1438978183472	13.6836662212446	53.9228297545648	13.1663480469872	55.4122333035121	110.90297259128	14.3104593352581	82.116639948075
TCGA-A8-A08S	0.0988490643462929	0.734562820329871	63.1712874162479	10.0451404498632	0.0882179877561853	34.3206141287752	5.10817906898442	9.82552222326662	84.4743268170698	110.345600351768	56.9617605704124	5.21935219377788	319.400705659719	128.507882533497	5.10229270379289	0.46548383765005	149.658047695316	22.1477327104942	94.4587350406383	15.9026858715815	91.1092255801078	168.548962228815	110.309820418554	45.8103227687901	27.1652018492851	45.3008331831729	29.349766010285	84.6576515357975	0.835414023376748	6.75994558043708	1.10430808578117	9.81231033909196	6.20780890384921	195.244896465701	13.4703087601452	1.06327006554325	74.7427705232699	0.221212747636246	18.6564874541073	2.46238996085543	26.714386449744	69.2893462725302	22.2100850585832	59.5822814321502	66.9366878026218	95.3574121740828	113.762762776379	19.4575664245087	131.739708121331
TCGA-AO-A1KP	0.168445964846744	0.169715839805624	120.289233321074	5.42576884260384	0.0387649318138149	41.1187808349225	2.31012313503478	3.2700856803016	43.1074594209342	104.283055239911	36.2753525186211	1.40634958155392	207.660918078507	155.455992144426	13.432229559481	0.24871374715865	316.089527021504	21.2621519183489	81.8076253397988	7.44933238064016	177.101162503036	252.412731784284	113.128480566671	44.9426405881666	22.7828840447527	23.803718382939	36.384591248381	138.593605886513	0.592716856866695	7.42741835453964	1.06265770796696	9.77046302004108	6.70241358315363	679.224800354503	28.043116853414	0.74680814645081	42.0334109564746	0.180319916510918	17.6706128233763	0.746075823016	20.2674546851758	66.9296727179246	16.3489702326487	70.9012451671562	32.2817172154881	147.750784471747	100.574797554997	13.6168310356774	129.004184054085
TCGA-BH-A0E9	0.115264642118112	0.0379521271892414	48.6585262288211	9.34621092286989	0.015405599952496	20.7236967744535	8.73658818460739	3.41332732640578	64.6914511945078	93.6234483600214	18.2385653657925	1.88126724454545	136.898139378692	98.7388873604397	4.07351652100551	0.0887292497539225	109.591301073236	14.3476748335853	76.4400443640204	8.48856532998154	97.2966292985447	158.140396131289	71.5931532238299	17.2676657931268	7.57535444721164	13.7745318974882	14.2006920956546	76.2868327883599	0.194121730259734	3.1170713426696	0.910406192281207	1.58300256696261	4.8371253361988	363.894537029566	12.7449745827611	0.0829914978749016	35.7300770984226	0.0914258535788356	15.2157392124155	1.33476873240555	12.4091109020705	55.9777566685873	9.69469695920258	87.662887827429	16.9778058720079	53.4106216933656	57.5086555876616	11.8769291580991	106.238702419363
TCGA-A2-A1G4	0.324996989947538	0.0293240591055892	109.048413722433	11.7588628660772	0.0256746263616427	37.1728646302065	4.3274792773524	6.8884394497419	34.9499283809891	185.872019840344	26.8140705768485	2.36007713683314	237.947263272339	100.54994040188	6.9474266168474	0.163896514112104	165.616019294862	14.9357177279822	81.5111032816885	5.54670395051541	368.061991997005	115.195637468472	102.605013694366	26.8810793925366	5.24347054295231	13.9817559752099	39.2146180722653	109.582161656506	0.657022756202134	10.4038390847927	0.965581604395383	3.39599759579331	3.07800539246134	784.944494751627	21.6266747527296	0.148871389000461	31.6647566522019	0.35411537093715	15.0936982215243	0.857450338186806	40.2344351744676	74.7625284222451	13.7695693249144	44.5232320230943	19.6366805615951	63.9379252105895	72.2046982266862	14.7260386159115	134.911513101654
TCGA-A8-A08R	0.212830175526198	0.0269697153228469	22.8864230284434	17.0054210069363	0.0176788586424546	19.6589135003537	4.35697954373826	6.15869585077099	71.4796274979754	81.6917769847885	19.5260661587187	0.250543368044147	180.152025320264	63.3642956043184	10.4017532390526	0.0297436411613985	70.8631846708182	11.0508485051219	91.6899012808776	8.67259542672139	380.36060417801	212.202207833721	60.0067549902499	7.74709512384668	11.9562303831068	18.3297486973235	42.2047055756609	91.9530846790137	0.642455824203189	7.14386634589868	0.892097130346791	1.27963941461955	3.42546015766499	195.718317249337	7.34387026713712	0.127509685518397	29.0792255076118	0.215424818695184	32.3757914172283	0.633255490969375	50.9593101396894	171.57460052306	6.82516249507345	93.1534127127884	16.6560257852725	44.8527268353724	221.238055877026	10.7876120868407	115.139426860082
TCGA-D8-A1XQ	0.0798789643594751	0.012860919955944	6.43381575473409	8.68046491675733	0.010176233886064	17.4256076519787	26.6054805666191	10.730327478018	91.163283839828	43.7824584758068	18.5384878892672	0.404092673575281	122.570169233278	63.6914031311748	11.1013016242621	0.0180825399253731	85.3569513742422	10.2381006068933	91.9818762296036	10.4702483666342	119.610521007422	128.765556805955	24.7919282555629	9.90637268801886	17.2875704748643	22.3333592418908	29.5731800382218	29.2828388238681	0.316000359354883	3.43685669913983	0.769433427180514	1.68734024532336	3.6851565751093	27.1031451914423	4.7150533846098	0.0277339144910534	19.3661321430571	0.0846642508998897	22.7096560554068	0.80983552768163	13.2094813261436	37.669515462122	5.31853265451474	68.7202446813288	14.9854926660003	44.2269794329009	208.505484706678	9.79716746551406	72.9171153298445
TCGA-D8-A1JT	1.17756014575182	2.88939248498688	348.22862480178	32.6426343985947	0.116085785457196	49.810135174229	2.65788789158667	7.38333828721774	50.391364887402	204.327443029202	49.6392449588974	4.03777338664932	182.854379133535	104.740014069974	16.4940975957374	0.973068709094331	411.347261881417	18.6742672062599	76.7379495848908	13.0512107381828	546.311972700679	776.508611340532	78.3706516282365	44.3667697763397	65.7926541924209	20.7186237028576	60.5187856489121	356.407971763518	1.8388420029476	17.1059046271269	0.999484206949088	16.3071859117849	6.35788793373698	549.291540226222	28.3110478652164	2.55297223896979	119.565468410042	0.284012906773331	28.4904435203597	1.99533516640243	131.568928233937	154.100928737732	17.0769056914387	65.2631242656551	59.5109840792896	93.2310527031462	209.091944472408	13.4179588441499	282.18692164343
TCGA-B6-A0RG	0.086525827053328	0.0349775848766117	30.0160181362259	11.2383611642517	0.0209710028597935	21.9646413701476	8.22155377376399	4.44210763097472	48.4875678203641	211.757085739683	49.9332396268736	1.36493675000519	394.528638227272	134.479251039394	6.24251708366103	0.0821348139395652	199.139531840516	21.148149665877	106.995699239446	7.10136973959153	136.205811367107	110.756796783461	155.160596603724	46.6344692102963	13.5071339731097	36.026186502829	57.4704163279275	80.9802105612288	0.652677558410139	10.042460207291	1.01379273658968	3.55080964281844	4.15878379192771	81.2334808370033	8.14072578076464	0.0988235413089399	42.4792540098428	0.165880655374272	14.7779011286252	2.19013984398208	15.0336554387603	48.4996861707012	15.8576603301497	130.564620415713	48.4547856491687	80.3847777881569	137.624300472189	12.2075850236605	89.0322228164012
TCGA-D8-A1JE	0.340076637054231	0.026474013396159	41.8031210214257	12.7544137950223	0.0150122683508506	73.9554435576605	1.40371840180748	5.99592324560496	42.0919364328932	49.6154178632441	26.4325417487365	1.53459366636911	93.8241845457105	73.3958294451949	20.9352850114052	0.0511193544481641	125.449352693123	9.46311312276571	71.5591969972775	5.33275163377458	96.053052055806	752.75246943613	26.0275387055555	22.5123577878469	37.5461556421787	7.00540751088889	60.4979093985753	80.7633759854682	0.155094443473954	13.7765784170211	0.833939670092932	6.6049552082306	6.43794128393916	734.572326171522	7.3519675816309	0.131451325151247	49.6819292561545	0.480545110945758	12.6450262476705	0.756317282313473	29.6105811326111	139.402758871302	7.73480840289131	155.102257688837	15.8520973117624	82.4457619643069	471.97939069633	17.4456816455149	186.549583877872
TCGA-E2-A10B	0.354555475756937	0.122577390735616	135.902983041105	35.9039127876383	0.0308843913435356	56.7834565471373	6.00224811520777	6.13407196198225	63.349099336014	135.663567577932	24.907040938624	3.44341893598485	224.873980589963	99.4315894278053	16.7905944519967	0.179502241383333	87.1372131317438	13.8894578889837	76.9871893577144	9.85974601376024	200.432873101208	367.711617800318	66.3879896841217	23.817143310681	12.4723751304481	15.6660351537417	22.4303547132814	73.2894148694735	0.228771566183163	7.43133623413174	0.892736894787776	8.5764557639052	5.52314476554015	469.194012524828	18.6102339761118	0.244009702511114	56.1613389863348	0.141294167274913	18.2585672085478	1.63129325107754	58.5545810768868	53.8571132915378	9.00299048077293	73.3345477386915	19.7236110283486	68.4161425116241	313.164422190742	27.608154273612	178.588271199806
TCGA-A2-A04N	0.1162286187227	0.0240388929151019	64.5739700898006	2.93683551117792	0.00826082812574504	20.7089030604574	4.64737418913382	2.07443407475941	14.1642190977669	74.6183054309794	26.0392037852772	0.956486323513493	166.316761279241	91.6112023848361	5.64091020490127	0.0301904243009144	70.3874169564892	12.2608942815328	81.8301324282148	6.88823210244696	56.2359469291126	95.4937309374656	45.1612783219099	23.8901534253928	6.08622623408223	15.9356173795411	13.2060416966202	27.0292851031312	0.156742626327763	3.00341883223021	0.845038210441456	2.54404442120956	4.2075170810486	144.174672563026	1.53885623433532	0.0505196834543116	20.214515381759	0.0956068104143463	9.57687260500578	1.06072330513563	16.0418622420325	32.7392419380529	7.42003233010479	56.8733116082434	25.0920792199383	61.1238270591176	54.4723683275552	11.3417228663792	78.2445895072149
TCGA-BH-A0C7	0.0635067646063527	0.0258478286443603	15.2261442592335	7.87076282575489	0.010923854627647	20.9223073816533	7.56760536955608	4.52519122643971	40.9842882316492	79.2369373138774	23.0713721065795	2.34596659480325	227.497323997263	103.153761942362	7.38050477674993	0.0626711304161908	115.595200713217	15.6113837821275	104.991127167808	6.86653121099704	162.001609305834	228.01667906153	68.8962248726574	19.4939689838286	2.2370854802852	17.3192064566086	45.3539332589017	105.062072664544	0.627432448320818	7.95885186063063	1.07249865467668	1.89268467643417	5.84475188684204	51.5618971215755	9.45030396349007	0.0348605102115804	19.5451121449609	0.122170284993044	17.9305250969143	1.15048680642022	9.0558305732756	28.194652081479	7.45185186344098	75.509819673317	13.3021449823783	70.6107976419091	118.545054810154	15.8261358748198	52.1644788972037
TCGA-A2-A4RX	0.038922721035764	0.00541797186537187	19.9440343878339	11.2355209665225	0.00317376928607727	9.31527292526209	16.8671766614002	5.10811154296901	49.7974895848603	36.3658407327077	7.41253597059718	0.215605589203212	102.80557346913	47.1781251263738	2.98320240134671	0.0023850850291461	32.700270042212	6.25959674066709	117.052033336303	6.72031799345945	101.926675405634	39.9283582445159	14.8428266115204	5.60903069212003	0.464257664149608	10.0156214338644	13.7066637209432	51.8265621064551	0.122823563221871	1.68893425506154	0.805427425875696	0.485751901654077	2.64909582618049	59.7696745765834	0.0704100346306714	0.0218796038902056	7.00104531243309	0.0830477493844683	30.0288911829097	0.225756917402184	8.05104785946933	55.0939766276237	1.50480342332408	67.5830501037594	3.87416493015504	36.391831539336	137.647188766751	10.9333922299992	47.9782071494788
TCGA-BH-A0B8	0.123615820984622	0.180386062123451	46.8867762427782	16.9180078535789	0.0200831905911937	38.0800423383389	4.64795747869189	3.88145869598766	50.183224979768	127.562970414821	19.9130105908098	2.99972881594384	213.86855622395	101.401366766413	14.3940397251386	0.240089688193301	168.868096189701	13.6380284774021	93.7502021080001	7.93922695428656	135.139657196886	172.728929593448	58.4068737542319	35.8503692436115	12.0874932790394	12.9499050994084	24.2706708840358	85.13801949647	0.366013522672596	6.70534520471244	0.948751187755013	9.59879436205043	5.40274085113225	464.150581098812	19.9974291609045	0.218966007929141	59.9389339851066	0.185958187617745	9.65239735242042	0.93289116088212	17.7865081400183	62.4745214828238	13.3048510384224	78.7890662515297	19.8954411299219	70.9680335800146	216.261200209701	16.0223521670631	166.325816883897
TCGA-A2-A1G1	0.0455007583866186	0.00793863201662946	19.584908758022	6.92398646893604	0.00737313334772966	10.002470899435	9.52613577999619	5.88073795114041	89.6506042912449	61.8639744622118	24.3992211162515	0.461391301783648	126.761307330007	64.2384855171248	1.74142087578606	0.0132170526699098	37.8295870592613	13.0521984723544	146.039538029707	3.91751227542396	308.385926774372	84.7802187129032	54.3543169067055	14.6102982827496	1.79701708936257	22.5579341533042	80.297107106686	66.5669595270762	0.306850035987545	7.04513926914447	0.975703047184484	1.0187096497864	2.14626509081333	128.449024770654	0.361440580791379	0.0180552505507112	22.2228521134637	0.222737752894348	34.3441718553969	0.401564631948669	12.0996949453064	32.3670299299389	7.09514865507898	139.444085673586	9.56782577447092	84.9324534652317	496.518205964039	4.52718207876185	97.2887605505775
TCGA-A2-A0CZ	0.183344948957033	0.0185098667042727	53.4333562987362	4.64471007492994	0.00482263230263358	20.1615587773651	10.1827477712516	1.83372790340641	21.3408814042663	64.8865023960395	22.5310708397613	1.16822991891471	96.1403934698797	71.0101428291316	6.54896461993966	0.0125811510974978	53.7540776255989	10.0030461085017	87.2144401650253	11.7498803658818	21.7236500146361	77.2078620979505	33.2507537474492	21.5076996068503	3.70376749144542	10.4156541794384	8.89994307898435	22.6323933281955	0.1153441761898	1.73519268964038	0.715216114999347	0.554192808522686	4.3955009775464	230.21486012843	0.639021486271831	0.0512895731427052	20.3339721239382	0.115473498450049	12.3395449944187	0.951784951305083	21.0818907531222	41.4365703144097	4.17507751758674	119.958652708529	18.5932442043728	42.4934091987097	53.6094084231209	11.514374484489	98.4983166718582
TCGA-E9-A243	0.00478821550974342	0.00183615537598672	3.40284288314827	1.12996103468427	0.00217382742529783	2.89577939831261	0.861256179855871	2.75522471192784	17.8816292008321	12.1816678595977	14.9764704731418	0.184741463725638	74.9633088711241	51.3959259041137	0.427647880373792	0.0395053094800026	50.8830972300922	10.1670527854803	61.6601271173996	7.02655609787087	0.193079617669159	29.5656703009005	44.7237526871409	9.32621987472353	0.00615567638536255	15.3747968229282	11.6573727244124	13.9332158841355	0.155219298309061	1.29684600946258	0.636984858704801	0.467748458672994	1.08168565463849	58.2419867982087	21.6913885501773	0.00909048987793916	2.4470141007056	0.0452849409216077	10.3409472271257	1.39128660259347	1.99469379179798	3.07336108762424	2.61820521114861	28.9858575787961	10.4010092339799	24.9688842565381	44.1919574153442	1.40517204075902	2.42115601315836
TCGA-B6-A401	0.0471303991412359	0.0192637425658193	16.2938643321429	5.27974878043778	0.0113871514967076	23.8512781483945	6.4445439167277	2.89954914347947	30.3439163225294	104.994067897388	16.8191454526085	0.67255272555331	250.606579760418	97.3590616703239	4.04545233410226	0.0346965073070363	61.7406203785334	17.2290201593632	120.060655693998	7.32720374904407	92.1154242776956	78.3960182976733	83.3199088778288	20.738995087292	6.4125237339538	23.6014933307315	16.6364844933195	25.2404641499761	0.152752782552065	2.49258898932938	0.834909298653966	0.647949856557714	4.06149764981897	53.602593879079	3.08677014716133	0.0749868780736849	20.6805696294518	0.0684532702407094	12.4912696545083	2.18433961825759	6.3285269263063	27.3612774248567	8.52319434274062	92.169530003039	18.6842681626075	40.3040094968541	32.6784087169635	17.7982688659262	67.4711769868153
TCGA-AC-A2BK	0.0286019194093349	0.00328852440779339	0.571794200320516	0.780154413282275	0.0019401173580935	7.08474620646009	2.20117684890228	1.54730774487983	39.3828342316676	12.0880093522527	10.8694834000216	0.195453501227428	153.252127185085	99.2682857981067	3.94775582485185	0.0228463094840227	57.3513437537487	15.3355403871144	210.435518706844	2.08937195633885	92.0343035629143	41.7820044923357	48.6857033532275	9.86238685101436	0.516237240194649	9.66648715937936	47.9014227591132	62.5455983535615	0.128875199323881	3.18390812582811	0.890165102931827	0.755754779348192	5.66816330028709	96.2228330146228	24.7078041161135	0.00263215074577577	10.2249444785249	0.0511464382935557	10.4278607021701	0.0705479722042093	3.25077668278454	36.9104215176638	5.60071169946569	110.050242210507	3.40509266436636	41.2370531981743	107.035289223592	5.50866946411793	15.7423681550927
TCGA-E2-A1LH	0.135201555417614	0.0342678576932385	30.9525174138843	11.3861929617457	0.0192684372653409	17.6976441462328	4.71984158779652	4.34310209496874	47.5787699934441	99.1522071142006	21.8769616410583	0.399221175785768	109.087039726936	65.5217959123555	6.91998451404851	0.0482622514371625	66.7217533001982	12.3530400687103	87.1521221365225	14.0221692267651	157.522811246816	112.248686014249	90.5865260497627	13.8010175149964	6.01763725139761	18.3800353146215	26.0465176465106	53.4852405821279	0.424158216387244	5.6575696742827	0.76519680828198	0.555276596356057	2.51096977934346	152.03785847591	5.81945318331947	0.350624665455886	28.3439024437497	0.269876767834071	21.8062503229716	1.40635377202554	14.7424220708059	47.2422630127142	7.72506052233675	92.6946180714508	16.2439659197948	41.0116277984693	84.9764285474092	8.62091488691796	51.4749188236547
TCGA-C8-A1HO	0.18421297019677	0.105995046901639	65.5508885913529	10.4554537516513	0.0336728140167718	61.4401556024425	0.787369599885025	6.04150646629514	36.4189739651242	58.6422895631412	41.5255520260401	1.48524754149295	261.892460045503	117.772748735766	25.4838736385253	0.228333030964982	138.282472552676	18.6262276663599	88.2580247367836	3.8355233089051	193.317173770434	91.5441421926659	48.4827551907697	37.7431214403164	10.4813911860323	23.4096806994573	93.0287659436844	138.439319157467	1.19690418337316	21.4444293600447	0.979563713716899	6.88341529250695	2.93427641345894	479.357530648778	39.6028290166644	0.351905250003711	37.1694788316319	0.233431781520681	12.731476700252	1.69955692458026	21.5168543232782	95.1489374589772	20.8281663755193	42.4431315053842	32.6120741332887	73.9057287246178	58.2521015601412	21.1686644106734	62.5397631219614
TCGA-AN-A041	0.00954342498955879	0.000345773806085566	0.18101299897001	0.0135044695215866	0.00128943497034087	273.780588941963	4.3546016313821e-06	6.87632752663298	1.65767420419398	0.373274467532786	24.1648523061142	0.0157826686386367	168.609367220316	98.0540353430586	121.030755668981	0.0334626588112828	20.832075350302	11.8207047666822	72.8260545261597	0.0780109482420102	3.34559196308181e-05	687.574443122685	0.0123633629771022	24.1159607172628	457.450004856199	12.7798048205399	126.334029495181	3.74948420383622	0.128767707146105	671.368826471754	1.00762483187076	1.6933065791845	1.49815628340856	82.279682222727	24.8187047164815	0.0122192622366397	7.23933172186481	12.3817343940889	0.252763312935167	0.867325316509723	0.196628228026487	344.592897074492	6.49182465331251	95.6176178535122	16.1892023293515	72.408184670248	131.220479155774	7.87212723846414	14.7695648457924
TCGA-EW-A1P0	0.059427852775519	0.0230762759562741	19.5354287088122	3.90747498906356	0.00607570549452802	18.9038312861224	18.3010707874297	3.21006566820598	23.1406558348531	63.7490125390117	18.688220419509	0.924670522219175	199.272150422764	89.6673634445267	8.43396364666273	0.066643079303688	125.100857235998	14.0178102652212	84.5833455862676	4.03806548724867	165.987245997587	148.439627432943	48.2188693966059	20.5009347126847	7.68854647290051	10.4721451496301	20.3556776844841	50.2389926830093	0.196757728769318	4.23965476439914	0.85501516796236	2.24921643669439	3.70840918552282	67.6883165711374	13.1420404856718	0.0393481925074146	28.4996646656283	0.06163338166924	11.7135979181611	0.999169367784558	7.18999772119294	21.5734641877841	3.61300323533186	31.0566403628824	16.9489229601759	64.8868326325096	121.85106712912	14.2738524846257	83.9149795841707
TCGA-AR-A0TT	0.0417824896455596	0.00996634192784619	11.2067470114925	2.20795282170572	0.00682319961412558	20.1149536888245	5.03025962947157	4.42960380548881	27.5905400114404	39.6017153983997	19.9227101712682	0.474872212004753	78.2675452211843	69.7071708814084	6.95453803379351	0.0344696105406285	95.2296496343408	11.4230906344965	70.2549935288936	4.36525468179247	68.5170341873346	117.365184292704	32.6368922066091	16.6080154254675	3.00442913517695	16.0844641295118	11.1830439748802	37.1980868908011	0.146845831010439	2.39048519282096	0.700438795682125	1.17503713635049	2.70349990735987	104.430860596628	4.26611891072237	0.0391061299806248	20.8954614976565	0.0917448485670135	9.84143401387782	3.01282459840233	7.45562347761433	17.8241028800713	4.10556919385415	56.6529067166409	15.0273190478973	33.6224673436137	85.0872260444787	11.3180493502805	48.1245604933045
TCGA-AC-A4ZE	0.550912582541536	0.0553946135761382	149.580492735132	20.3861596836217	0.0157116578862131	25.7409620993329	5.24024501587402	3.8124173779898	18.7158784490666	162.224893046302	21.5025554017492	2.74630172639741	288.521337534881	118.536418844385	6.03587309106127	0.172388043627676	199.59387026294	18.2557748625238	92.8629028284072	6.38109494828122	207.731032218834	112.274910725238	91.9794742420795	27.1641835675771	9.7110134585582	17.0500665911057	23.6891696470685	84.8817041970035	0.399276171121109	3.88864118928201	0.951257588948556	4.25242852299896	6.51764974697594	369.589314951849	13.7418956908433	0.0879018912708109	36.6289773493194	0.165424588085716	10.2029895834316	1.68804773333872	59.423751036294	75.3893446332368	10.8484261255519	44.1086756490779	29.3138824820462	48.6100533415205	36.9527279380289	24.3965038511755	151.738718333603
TCGA-BH-A0BQ	0.0441437708847528	0.0124496419454432	13.8526393808361	2.71102625594649	0.00508806684114441	22.7422004805246	35.677211343644	3.0875705854868	53.5807997344049	68.048424450389	18.4643656154938	0.642917845402514	141.024749629175	78.4795938085748	5.70965589703165	0.0152657560970156	56.2613953592398	12.600567856539	113.595635993921	7.63352739900121	33.2779370289068	73.7448731827184	60.1534608783017	19.5553270581893	3.0585754461361	13.2084218306055	16.5559428096124	20.0383351506419	0.0930880115696169	2.09159584977136	0.725369840301383	0.708875448063615	3.13136539723107	52.7883356823736	1.43941626453529	0.0369239681276554	20.4889797251155	0.0624064083469131	17.3291844735201	1.64562587732496	5.38619483093794	19.9174434927129	3.19979293430347	98.9932732179804	16.9975774683988	40.1992651890574	88.4843800049333	11.5652140931531	66.8187787594261
TCGA-E9-A1NC	0.0796406101925734	0.0557683900886295	16.6497731445343	13.8471408339725	0.0180075725170137	28.9045187180894	27.1347812732137	8.3716681683592	106.107724252972	94.8753823060658	19.864714162805	0.459325827506384	158.843008561467	65.9919377256971	10.0094703300242	0.0186033658806501	79.3259127725581	12.5500553811563	133.345216718794	26.7283636077962	195.709645390294	96.7277286840717	118.011423643907	15.3283899439887	8.22768935097074	23.7931918225966	41.6045842449318	57.5345274721143	0.382806429999027	5.05708799288901	0.826583191260887	0.888194761191681	2.36918373457673	136.481119262385	2.6036652596286	0.165816741597133	25.5997002271913	0.197651830773581	43.7174231112184	1.28436947844978	11.2456822832899	45.4056572769268	6.89012699109477	121.375829551348	19.730812924624	41.1291787230797	185.275346629705	15.1337974036178	64.4374203813578
TCGA-A2-A0ER	0.0514866403025903	0.00121000712061955	1.59145726359219	0.209402157812729	0.00278864097415642	219.662286293787	0.000877735466231224	13.8222219696846	2.96238256497108	3.06817343829665	38.5397615567371	0.382039004373029	239.587528934535	98.6113683495053	65.708245106081	0.202659147680908	36.5952767433276	15.1471582709023	77.1843803203963	0.203787871257489	2.82716149959025	703.539542146422	1.08937389566173	42.4138421938982	530.771012824898	12.1628206882728	119.723352608691	13.3569931711213	0.108538607950911	445.535463606017	0.894363302599511	6.60564808630317	2.51699761631189	378.858307063618	67.1368664702894	0.0261975714820307	19.3853911132726	5.59253184922664	0.875540796715328	1.51571950310141	1.44257690006034	442.649561778197	23.6312104348405	62.5534935395334	28.4423270203114	85.75344039225	157.675188973764	11.1515925433792	68.1398816374808
TCGA-BH-A0HK	0.562586926346149	0.185580905133323	222.761497343089	16.1056010108521	0.0168716444908798	23.2139495078599	2.7091285306005	1.82031203753417	42.5925772796826	176.051850630854	22.3980181568104	0.577786980601025	99.6714640817925	90.0232272611795	8.08824216391346	0.166883279465758	269.904615557537	16.3003748930459	89.2908425368448	7.08924918384716	175.320810435886	116.896763655698	73.3802591977277	27.1676411619196	7.94607450826515	12.3073535916982	19.8049521683213	128.034379760818	1.34663873294555	5.57814400525713	0.918856025044168	1.48206505648555	5.72145742610623	771.828922676134	16.2095974481133	0.676733438669801	35.3597365257558	0.354856820855579	10.0747314515949	1.1411712105599	39.387876341587	59.3825514206561	6.78070057345196	125.188641351251	28.0208272884567	47.3817355152929	60.409185532616	10.0619610701754	206.737247607555
TCGA-B6-A0IM	0.0559873467326679	0.0156767336080068	26.6755420883486	7.66296456283718	0.0101246307032269	31.339192924403	2.80004206769231	4.83554027569237	53.6395474348132	102.775694669021	34.2327051862796	2.7022217682481	321.562481367935	103.892709071164	9.15935885131579	0.147990374039067	63.7133609424665	13.8886053106799	82.1902618278157	5.64805158038219	130.072349288617	124.469094451658	75.9033778852305	28.9861636183439	4.22387734041311	18.4870352444026	42.3795593593629	88.9924600262886	0.981621049591356	9.09792131802376	1.05764778269836	3.50470140812702	3.46930735915858	269.582885545649	16.0740512206642	0.0654687346471183	45.4966873792478	0.350582916595598	16.4207050370046	1.32171587870622	12.2048631675579	49.2619892367051	10.4273397996634	63.2325719631882	19.741661244881	85.2434095682566	160.324799085212	15.0491338389527	115.348992101545
TCGA-EW-A1PB	0.0078102173889842	0.00400877235401328	0.68640123136903	3.65184616372624	0.00286155007263114	8.86884256967591	20.1739040174708	20.2986638699153	79.5615583896927	42.4502333319916	10.4069640666201	0.122785461170063	155.075859209642	58.2873107452243	8.88288727233608	0.019386787634736	38.1582404439367	16.935017362819	265.654057269945	10.2715835428011	93.3690846881544	53.5995642933713	48.617198414679	9.16912638685783	0.830185298570393	28.3633823016436	52.072550643443	25.5241941858801	0.235795632725077	2.47773553624049	0.800390383958001	0.605974486569312	2.09220219248803	3.74619863735261	1.2743940349189	0.0134236018211934	16.8029942397282	0.0229906145826104	14.1233241453045	5.15553219784653	1.9329300472559	18.3678887044969	3.25288547381204	72.5273060198704	8.37688047022832	18.6210857913549	464.438214294286	8.58745069120425	28.0463769118485
TCGA-E2-A570	0.0467112908567994	0.0208893701930401	19.6607693222592	6.50949395374708	0.00915340958156323	25.5085788316338	9.20406081300397	3.31085820376177	34.9881098533545	91.7031078369051	15.7473354698022	1.01134848036682	228.437197133212	86.1791423849855	7.37599332146852	0.0276533821558441	67.1323545634172	11.9406758539402	93.8744565497655	8.76233931364368	104.829136773006	115.231117636529	96.3803616940123	17.6486308340103	5.6684086133803	11.2494755927928	23.0962484599636	45.8459451537622	0.135446570372945	3.5263955473586	0.771765729290106	2.3321782991564	3.22268071688744	90.9873161227544	3.26093631612547	0.051994842318942	22.6788108731448	0.0659245002630538	15.6609958421066	1.04208866884198	5.87333701727669	31.9454131125341	8.96270069968734	60.3765494613692	14.2801984903228	51.0909755529285	66.788554368337	12.8855144373039	56.3450560562906
TCGA-BH-A0DP	0.117667356456307	0.0469833162993321	35.8106916533096	9.7616352174438	0.00993931518298199	28.0050268393644	18.6178586726172	4.61550676114852	54.2614209178118	102.488323294026	18.7919826311036	1.6442161075788	148.977275115821	81.5689742672478	5.91099689121382	0.0391418311954791	84.9389258850257	13.4625748410215	107.372929039042	13.175242964026	129.402885229434	176.097109432468	74.9995880960753	20.5478574088092	5.13690869460989	12.7575237777755	17.1750971257572	61.6175526606367	0.160794872807631	2.59682482293557	0.796251584319959	2.03029501534482	5.23554319499886	188.423686015451	2.68211820969447	0.0763628595505581	25.0536639823406	0.117831943615151	21.0352020908661	1.80008918081302	17.7966450586429	49.2790783170769	5.19159906365353	82.0783765725524	18.9484684552449	56.2699537161481	126.661167876129	13.3219503814458	106.218058115123
TCGA-EW-A3E8	0.038004522147004	0.0105418884326252	11.164793078474	2.49005512927562	0.00582831725007872	25.0764070216568	7.90537759878564	3.28283121016197	27.258869052789	60.827986293071	17.434203418011	0.764290279468072	160.481763571971	85.0830418404905	7.05709830307337	0.0228596124842353	55.3303117306603	13.3997755899128	104.947120672481	7.6008763344077	86.5102644323156	81.8580917668414	46.3423805089734	21.9966650072893	2.7250799009276	16.3366980094342	14.6758698452244	19.1889792625441	0.0947328296843506	2.11328835367801	0.747331118186914	1.05941356201877	2.85386981763994	32.3833293678627	2.28059051564656	0.0343867163342058	22.0518793354214	0.0466410262875142	11.3277069702098	2.79182144702304	4.75827018489371	12.238666878378	6.2546659420649	54.8722766897939	18.5558050837224	31.5898178808262	59.4735590378551	16.2337033770021	42.9762205860387
TCGA-A8-A0A4	0.332941659755061	0.0576752306980741	217.842066081299	10.4667998822972	0.0100682840512501	41.2262831196358	9.87484596121455	4.02446019659877	36.601159980682	97.7273056147033	25.7527881130623	3.5457539393185	234.605783969253	97.039695601548	8.68264012018662	0.0462530831599258	74.1994227272312	13.1380498068833	110.805170054001	12.0869187647684	105.195801329447	135.389616117655	68.5329059750661	24.3304292492885	7.13288073336671	10.2965104044224	14.2943450925973	31.7447980377226	0.102778206961251	2.18831948015091	0.77390741297932	2.3390184713221	6.42879583426294	181.972804256563	3.91181932758139	0.0632890738226298	26.3837265666198	0.0901017538241285	18.8036586819489	0.955921234438183	37.0834811472803	61.4458203300182	4.94850503216421	73.9486201905887	16.9558262718021	50.6221292497695	36.6142394091006	24.1237558366285	185.981039878519
TCGA-B6-A0IC	0.0829223486927258	0.0146165615226655	109.28189635156	6.36618663901817	0.00993092316479379	17.8875552883568	11.5673542036441	5.02154573283895	33.9168533296658	96.781961938422	21.0818408068433	3.55670642845461	259.884222767364	112.835359236365	3.93662901958983	0.185601028067215	96.4412572267611	15.5647867328542	94.2096615068997	6.09434646212929	152.742675290342	90.3211013711005	81.6795067498008	25.2697757299655	8.98240482967369	8.988210055961	27.3654008383668	47.6948196978193	0.24783651048296	4.27801490606528	0.896647080593949	8.19474217952065	4.35850099113421	80.1647651373933	14.2348161802411	0.0651230336431214	41.0377223360445	0.0633721400660992	10.0574547493707	1.13560218956136	16.9504091509332	28.1089794183918	10.1079427689087	33.5203663602006	17.1531765767937	48.8407982920117	135.773357783605	12.0561469927389	87.5416473067774
TCGA-GM-A2DK	0.288938260143707	0.199878251225896	223.318672525682	40.3213479320799	0.0737969300663328	46.8872161406448	4.19089982282472	4.770625400784	84.4349733780296	353.648242033291	42.3789608499243	1.19403289174461	255.935106730117	102.211794448144	15.2690198770573	0.169558519153959	306.382100640522	16.5617421166346	94.3711146924028	21.296030309397	375.393294454969	235.360623092387	145.757410453497	30.1399047957288	24.9615426309653	23.4233599919536	50.4200749685472	157.523714125881	1.4432281835679	9.38605411126961	0.953630964452312	1.53039300453477	7.16412643482004	480.793202235386	7.08447883454951	2.15582197920153	53.8734597211428	0.525478478628151	35.5022898934904	1.58202228327076	34.3465123125084	125.921398257519	10.7765322749489	251.044648598336	33.4871244660004	75.7509089189034	164.096231896023	21.0725901622208	254.661906824433
TCGA-AC-A3QQ	0.527463593772253	0.857234658845697	409.23681636012	31.7923549190085	0.149653649052423	32.7002258292239	0.51021439927778	3.32548083819322	42.9820095312407	211.37334792477	28.690738640362	1.26856897626295	116.069389303261	86.625036702751	8.22711543287623	0.475756930738175	148.078803779643	13.1188641713904	62.5416602191063	12.3793394001893	123.724431776129	183.432007981041	98.7657683903542	20.1386738031054	14.7185510652314	10.3707926574147	26.0643873966469	252.171148754783	3.39409288439512	12.9517109091392	1.08916115218277	3.45865067938665	5.41039581187394	4103.875948405	17.8177492105982	5.63561651000973	39.9912375546964	0.803862557987837	17.6829605599159	0.59659787188444	40.6721651441958	145.991825812684	23.9438051165312	131.730689562355	23.9043622753388	61.9801872065593	33.3021794549017	18.7794071448506	144.308159406986
TCGA-AN-A0XO	0.171220077524891	0.0525396982683812	78.8358187280253	9.2572270544743	0.0153184865459647	36.0414837718129	25.6948662695153	4.94488518371635	67.8414493393745	124.075617138652	31.4716603728367	2.6092821279823	238.484385585849	102.915266982653	6.49124187404266	0.0586124390998341	145.919305769499	16.5712126214626	114.350247339088	11.6969178470809	101.117482436134	126.291389028682	137.727260026868	29.0699074413956	10.5952716976883	18.3966958068309	23.2735328361774	79.0795085418919	0.226805003600355	4.71127075468027	0.893777884429002	1.79386670913056	7.82666870408432	184.91521188277	5.86085090388478	0.0776390829689838	34.6424701985954	0.18717079472586	25.2037631315416	1.23029815049253	28.9318585373379	47.5743722425165	10.910637903284	115.136938808599	29.2219671275008	56.021777035139	132.760653311338	20.4705823596581	128.695124432209
TCGA-A7-A5ZX	0.0637867412708531	0.0102448848181785	26.5828844241463	2.21912440494283	0.00471241747822514	22.5394806001447	28.6378431876685	3.49237759612972	33.6632049477328	57.7538454025305	15.4465812742715	0.754802422200446	163.405246512447	89.0451156208502	5.16437146549139	0.0155821157469623	53.353302351292	12.1722178359151	103.619399413987	7.50225515694351	68.0951985036612	63.9936053384303	51.5438189426691	18.6708892063568	1.87957946107407	13.3921144340061	17.9909684297149	21.2030865896227	0.0984147723004649	2.05797039709847	0.812452105945059	0.811105292544877	3.22414441663906	91.943584287484	1.42518122682344	0.0227481849458054	17.8353838370474	0.0637661253628303	14.3633172233112	0.883779620502282	6.94140094534083	25.0600527421986	3.38094835361482	60.3336191174561	11.7584550429965	40.8139689057268	89.7736989391724	13.8195526103452	50.2282794483791
TCGA-BH-A0W7	0.0710599741617794	0.0386421964686274	29.2399517563299	8.79889402127914	0.00948824844631376	32.779387213108	8.03909803055068	4.85705289657737	60.1479566977437	67.9658123152628	21.5970723985552	0.674795459831646	149.924519963611	77.2346373508551	6.78282757684891	0.0181443972976639	103.679708546814	13.1209831083674	109.379001185414	12.257393729494	77.5773413646778	138.822959773656	66.215035168728	18.0536146636666	5.16925321785699	15.1414816492015	19.4922600441484	54.5833381014846	0.134991296336492	3.20853011381076	0.745885871250768	1.67469469776782	3.44037942670918	119.347096142281	1.65360142756285	0.0808988142040756	22.6522967545697	0.0922545366816156	17.8309861721162	1.80894028258441	10.3332350241061	26.8073336113774	5.69679163327994	86.7860985946793	16.6389718224052	43.832900733924	102.722161061303	14.246299684001	88.9801692745973
TCGA-BH-A0E6	0.0723132857400686	0.0210427501980295	16.4385114462379	5.35211204732364	0.00789199393511505	20.9575954093959	3.07961669269451	2.45015689021331	46.5513755301063	192.009850482442	24.406297647286	0.176660546220879	220.294676470658	89.2322940827975	7.3590009626177	0.0385956205731625	132.561932069329	16.5163220708341	137.849187075971	6.56390211194385	111.660054234506	52.9438493354747	161.613441801826	18.9817546287279	4.17995002730071	20.8966517391143	14.937330912356	41.0127331210816	0.163186330964541	2.6644799053142	0.797673231612517	0.455293897445379	2.46757549335977	93.2586046175424	2.86004174669153	0.0601265203798876	16.6986860915755	0.130318348718695	15.9537262715869	0.856638826019836	7.95437467088662	50.6733162508062	7.89800323124261	179.030575066985	15.3135162814252	51.1013225380282	56.2330395712504	10.1958510131076	76.4108738035318
TCGA-AN-A0AS	0.10091950839651	0.0280597458365223	22.071709810347	6.38725830726814	0.00685925835480523	22.6102402610486	17.2178327093872	3.4602790043921	39.7634985527381	81.0526272011011	24.9686898870705	0.610893028198075	149.385637517851	65.4080717216827	5.725862623791	0.0126783869960715	77.9408202724776	9.57189619795112	107.852371689212	9.29144304212232	132.101734692964	113.334197500051	36.3793822106759	19.3347950764527	8.59735538719675	13.2412072087771	16.6270638018443	38.3108765534734	0.187525341600363	1.77743072941478	0.81085491982576	1.68791142801429	4.58455703261151	71.3114248795619	0.206324151355589	0.0335864287720326	25.8776869053701	0.167987028780893	30.3417715609574	0.88762372561639	15.073849243025	29.6603125377531	2.67970041978278	117.783783427805	24.0666081275875	53.6694822847258	242.230883804522	13.3620503502829	101.084349691234
TCGA-A8-A08L	0.0735033740304362	0.00848415497275434	15.9067371304277	3.33180189425088	0.0111683181733908	27.5739570054506	2.20917555661391	2.33176796822571	52.9385968994092	76.445475669078	12.8137737528874	0.270009404289928	147.213044295342	87.7308392158122	4.12430550723117	0.0788350046060514	155.617340265954	12.4180058222436	71.5575462603255	3.13479290204422	436.997060335671	113.992484519417	67.3222914635158	10.025723561919	2.99107778853168	9.62715157893098	14.3997768046898	70.6603473741905	0.228724057878367	5.08330424776161	0.787995137413271	0.79877726550553	6.99325693292183	57.4469408883287	14.195335336955	0.0497405475931469	15.4754303046837	0.266736091044703	16.1711152448166	0.578750457433065	6.23171115114357	20.6460244367997	13.8814532597805	78.3288125485075	9.18428854577304	23.8477826626544	52.4575300440617	16.7376003954599	34.5236175481011
TCGA-MS-A51U	0.397711423580822	0.0231536873575751	107.979694805797	15.1337082509521	0.00923365708094079	33.3737607473152	15.0673422454192	3.00157022911219	21.3036459552701	100.539581456423	22.8779383882677	1.1812601124946	174.824578191449	89.4814065499072	8.88759336028762	0.0206151132164215	91.455561494793	13.6959979547193	93.2013129010256	12.0670692936134	101.593157345901	104.876637582817	64.2885112570644	24.4728762536146	3.76438052699473	17.2960297318522	13.3490593475345	40.3024792357409	0.137636464029444	1.99098134496244	0.823435918513003	1.45480732330887	4.52450339620857	174.354028899426	2.15417289345241	0.0603923745725091	26.8071199175064	0.0612805199443261	14.0502085408981	2.27943569620347	39.6231320468715	29.719971309855	3.941813860695	103.724712009352	24.2243772250347	47.6783311109699	50.8423951975745	22.5051320173266	105.612685390589
TCGA-A2-A0YG	0.500483127488127	0.0412621547160727	50.3804712317345	23.5079371311485	0.0157320734625061	13.6694692527686	29.6042468446315	6.36701739892866	68.721250403328	113.958173711589	25.8618434312275	2.92401603838107	205.820988237706	96.5197027986265	1.10588204521275	0.159568685789695	145.679716148974	16.0538239027782	76.4791606991561	11.6156310785471	280.159480789379	329.99494061402	168.700287087746	14.2684499841828	27.2162296415241	17.5164024551811	9.1013087461387	104.433271122686	0.251168748429102	3.81850275459956	0.820541941170543	4.71494198403733	6.62553114207756	154.945383975223	35.1081620320997	0.0606545323849977	44.3032046854934	0.0684754498915377	22.3001187571923	1.33375236794772	99.0098132457814	92.4557576732343	28.9068887499776	85.1353043855317	21.6813703819756	34.1080091295491	160.408169592297	14.6850073743227	121.759424386931
TCGA-BH-A0BT	0.0681218411121939	0.0806249344861812	13.3824962600763	3.87290408148294	0.020674007796164	18.4095364192634	9.56002366074278	4.29626881102246	26.5316841308872	83.0307196173589	36.9871827553532	1.72358340668185	330.959727512987	113.650147423134	7.21661908255552	0.066992147751037	66.5406274496265	18.8614009572555	123.737760174896	12.0944993656378	59.5680668067414	98.0180013748749	46.937909086625	29.1707043298839	20.3643727055075	34.882951706954	21.0648179980532	34.5032119332459	0.1344353803761	3.66042795210402	0.834117788873677	4.98337704214816	3.71765177827281	119.518842567101	3.28768444274923	0.101481857324649	30.8882648602766	0.0462302628767053	10.5576650547872	2.27010886827781	6.49498521270531	28.6731872647187	16.612056902677	53.912430406095	43.3077735382314	67.3391148051868	35.9369656574198	8.85018613437343	71.5631295707895
TCGA-D8-A143	0.0131740525834091	0.00714862389686113	3.04033291323996	2.27489623135096	0.00836527675939723	4.81493174875629	13.5168848051522	10.2751105866851	129.867630382115	29.2317103961284	9.88180223123892	0.133997263991538	345.370577031728	80.0238522566309	1.46981385342941	0.0283528124156166	40.6432222317138	14.3084377825545	146.196393765954	3.153421005132	155.080197961565	68.4205142493874	56.573163231151	5.77420123446145	1.55773786130925	9.73639175112404	18.4098047088559	79.063839400274	0.467394210580808	5.20510963623644	0.896099488004645	0.286040099903648	3.99485846547223	12.8280060807189	5.796501466079	0.047546661815118	9.91315197217651	0.0688969761100252	10.9953596847543	0.522543372941723	1.60783020656194	6.91073350791645	6.7116615801964	94.704182873282	3.25515350411356	23.9623694532525	192.638385751239	2.41229399153462	32.5145691378557
TCGA-C8-A138	0.112622223770029	0.0587849787779517	35.180272091043	13.2663470961587	0.0262975357332	23.8575169973887	4.43886139906019	4.25401326722686	39.2602578209756	103.666945629503	27.6845337137988	0.630650659833723	156.969392622366	79.6416608060181	5.21111756830301	0.0408824774036664	95.8368733258419	12.8382656394921	91.3586825297611	13.192927975768	118.544836819183	137.327206336277	72.8364917282873	21.2134562490156	13.3152495598876	18.5911326346613	23.155288945149	52.9273920391441	0.28622337517055	4.56098867467927	0.782062143349298	1.89917080259531	3.39411886708448	195.139219999419	3.57172481678561	0.24269105584684	44.6685652606831	0.18312436088002	18.9464099330346	1.39627250911539	11.3175322616154	32.6406314833247	8.97260529308577	81.5940336709354	27.3819557320352	58.2758839044859	114.973567662223	11.2211997955405	74.5953310185657
TCGA-E2-A154	0.0676174594920218	0.0197291299236913	33.679844232209	5.00244716882356	0.0103996320497006	31.5864301203517	16.3296205029752	3.36408941525042	29.4048090026084	84.0962539740691	20.9289185941176	1.43922717576933	244.594576365985	103.980084194353	6.76601969798674	0.0659308617048852	86.5605742215941	14.174817686891	88.3739002055817	5.22483463975606	130.013550901273	153.883849709447	78.5887546007689	22.268195431399	7.43817824527699	15.1345152526126	22.1535927707993	45.2552257563681	0.130012177304332	3.99208475668171	0.955970664300261	4.10882872969734	4.04501228022445	141.036224248575	9.02188365420428	0.0406547455800508	23.3190710327793	0.0943641490701122	12.0561858428072	0.856063089215121	7.45217408735477	25.3823881876964	7.51898794679954	51.3835835225438	20.4610951675951	78.748611301911	67.7142934689539	16.2099225875595	82.7522225896061
TCGA-AO-A03V	0.070450101061362	0.0451999628669235	160.867700983709	5.13500872948392	0.0135871705046584	39.5108648701182	2.58380359216816	3.50299788899455	35.1782798464189	103.156901151841	43.4695610577206	0.638442509040524	342.465950358784	136.95467433007	8.63728859928823	0.0647509701071689	255.5346486009	19.0861321415853	110.417908816884	4.4490224166761	311.393074239142	326.097627138943	75.3856570475255	38.9152496267143	24.831747252821	28.2128657165472	23.4304022496426	120.34694159756	0.183927128014248	4.22542803354427	0.951383056028808	1.58643009565704	8.12081145904822	463.556330898228	4.87473110007835	0.0753229909307431	43.5973940472417	0.112589287212007	14.3888426341523	2.01868926633877	18.8877133576132	63.526030673706	5.13995207875679	88.2497316586096	40.3020121246818	79.1783638034036	253.548734854375	21.2399612022172	231.118170008719
TCGA-A8-A08G	0.0981681770003229	0.0749859922472838	49.7541336339581	11.4582311728525	0.030279132236118	35.4477679769969	2.58369620994718	6.08367432837021	72.2289055209651	153.793892350242	40.1975293577053	2.24270724003959	270.569714971193	123.166750204925	16.9818663403294	0.299630420347009	241.292186849994	19.6416854978246	91.59773576207	9.37139092980451	230.190631855054	318.245567343949	99.0902818444522	32.85801999659	20.1727443160705	22.6812357227366	76.6067710528637	129.979342903015	1.07212289854604	14.8437383646269	1.07436379141876	2.49470497641569	5.64636386964597	62.9721114451497	25.2826792727864	0.246772421036365	45.2912153683788	0.352328331190412	23.0135587786643	2.69289760894949	19.8640113853825	71.2427984771031	6.39911069497404	84.4449961514766	39.4026675176723	71.3831307326523	259.692720209475	24.8107699208396	108.384100049257
TCGA-D8-A147	0.0290846455879698	0.0187984238219147	35.8196405010878	3.19726182519445	0.00571090824759192	16.5761529325493	1.99809917606558	2.55495158090574	46.4131712653231	51.4800290944312	19.0949725258709	0.197638715159595	261.174063181937	99.3565109316952	5.25169256929142	0.0411414304137709	78.4899828493459	19.169213473078	178.095397187049	3.05036423704397	188.909606977257	88.251582792808	55.1517932585328	9.06318952495351	1.01860508965936	24.8720432221344	48.0021775724645	128.847811864509	0.448851368188608	5.26529048572879	1.30725313777175	1.34149813377974	4.10011747997346	262.389894844976	8.96482417415557	0.0124379333935209	14.5626397489132	0.107970630772271	18.3770266638671	0.432892042852708	10.4935448076572	87.8782632921121	5.27146607223974	48.6284437846717	6.9956271313104	59.2290787568492	116.474415904157	13.8162225222617	40.3291735894419
TCGA-BH-A1FM	0.304386411674804	0.432136179263442	181.585657962129	30.7897290617428	0.0992385434422283	47.051540138363	12.0155444368061	5.45849149205903	58.1124987097967	169.677830369197	53.5083787743575	3.37058599444899	156.734996412139	94.1022630344303	14.7671160746413	0.170883421339406	353.737387216761	13.718284303894	86.75776284269	26.5416579581412	502.937048310037	524.443654288246	153.850067693505	46.0855411250671	18.9677414557244	15.6274382012232	147.078447598359	316.453411376504	2.49228621913524	30.426215451132	0.987272842960579	5.08742313488247	4.48165864546124	717.209186603899	18.7220816462435	1.97126462791776	54.7380682979956	0.524118192248542	39.83632671545	0.461745468046915	51.8970141476601	111.574717412939	22.644541056786	88.8847705621218	38.5607165438133	154.581782783818	379.324718211382	13.4490154706912	137.088107966193
TCGA-A8-A092	0.238253528435949	0.112435875722584	34.729097073661	8.03875285280495	0.0323204216127494	40.7193520261518	10.7473598769569	4.00392467597521	30.1774710409897	88.5727648680872	47.7462668812922	3.25440950352009	461.707243267241	133.273361051824	8.79736259179733	0.148875549771204	175.841416936681	22.7019630427223	105.949377354445	14.003044802824	283.335691612044	323.988681892611	88.3362451632407	39.0566038063143	44.5862146615766	41.4762903447836	21.0144734000848	64.3682578585708	0.237737776631161	5.52234956029884	1.01155913740618	6.18584799744576	8.60729760072246	191.821835436682	8.15327135149625	0.0964497693608152	52.6636483376674	0.101398194603494	13.8224288499779	1.54059342135492	39.2571602555827	73.03994050684	18.8661232910555	76.4867068676898	68.3156235366011	73.0990087942695	111.325580606711	22.2086739757459	139.350442501933
TCGA-BH-A0BM	0.163827961879961	0.0400585324372343	53.1527061118157	2.3518573505019	0.00810609750701683	20.0138841027438	10.825533823364	1.95667904866365	11.7018110272682	63.687100488379	18.8807085595182	2.33518591882798	110.526751683516	77.8293346970532	4.08250284704338	0.0555259397494368	41.6073768457454	11.6205242737326	81.7044930457614	8.23325807370132	32.3778777419139	67.8725251839743	63.0270250671283	19.6990862762117	9.1850213727193	8.73076778173395	6.95151508639443	19.83743527104	0.0816663293927841	2.51957662698759	0.776427740423443	0.601561508544533	4.60124134343035	244.938380396762	3.82357110883788	0.0608209890774561	19.2297422764583	0.0942165386565152	7.93445052634169	0.811010784414738	17.7449882353945	33.5203992095008	13.9572911144768	60.3923299907605	18.5695294182947	39.8461716434881	28.4155746793954	7.65674848167727	81.5844790373396
TCGA-A2-A4S1	0.0294039398072776	0.00859044172768207	7.88053160739471	6.49344868038211	0.00404030279234849	23.8433075143176	6.24035347903673	4.56976275097459	26.5369262527669	54.5502513996129	17.3756614538456	0.181126797659839	97.6310116862674	41.3121569389427	13.3370955782942	0.00134589941120943	28.8501004961818	4.40725534951621	133.940289989919	27.6713687598979	56.0484744755683	79.4496724034936	15.7942117995626	10.4166263819137	0.404313906721278	4.56289636166441	32.5495831465151	7.71954677796308	0.0706078709276638	1.52412353542143	0.529426936761356	0.115834816446644	2.04854311747743	9.57891447597751	0.000431751288420691	0.0317521406676525	5.10266155008088	0.0304027926314608	44.9880173185592	0.50578451964378	5.29640279431742	38.0595727580371	1.2952072039109	117.240395803305	7.91841153438193	26.5379293747621	142.893132668644	27.5265406513379	20.1113803207675
TCGA-D8-A1XU	0.0239867017187981	0.000839416635266919	0.404787677431389	0.151278306630454	0.0021395990963197	433.751660007223	2.41594483747019e-05	22.3662738499354	1.84081122493327	0.694719941578136	29.4916050327553	0.0754977827559742	148.019635095055	84.8363894444094	106.031971191046	0.139362248092214	18.3375210365256	13.8932794635686	63.911647242712	0.168602441253562	0.0207908147207686	1901.29126487122	0.234107233859952	27.749729250405	1279.21816303385	9.64877274586586	61.8598938250557	5.49393669489584	0.062121211000141	406.620040388805	0.82501443936871	5.12385717567039	2.52945955430982	342.903454090062	20.1468736049214	0.0259493684968787	17.4379788162378	7.72472519179591	0.4669233742143	1.39645300451543	0.466445560177489	627.99088712055	15.4008930786035	163.374435138681	22.0068034099534	51.8821947713581	299.582022091243	19.5890539130133	40.8297732822449
TCGA-BH-A18S	0.903962527416603	0.0909117194611761	10.8986505753127	113.47354652263	0.0290447223295065	7.43805295960716	0.215822744700685	2.21910175681563	0.0424579727982488	591.434066576195	9.16627358686464	12.6124020581449	117.677272222835	70.5450153376657	0.00281618368267056	0.0651944948231963	25.9700292567952	11.3887151966906	30.0190366748076	3.41861757257709	152.867313708234	4.7674419346467	31.4828882864283	16.3229596739897	14.5054105096958	20.6763282332516	0.224292057004396	2.06103561430019	0.056015624947485	0.993191370676862	0.53904308950839	0.0702309822965789	4.69659571897604	180.437023107977	188.529129847956	0.00427353544385171	80.3567795844455	0.076856139747553	0.207606283710234	0.363129327995563	423.322896556187	67.6155860958416	246.55953517092	11.3877628967884	5.29333153308875	74.7889444545733	1.18575795517793	10.1150315608571	46.9310323353218
TCGA-OL-A5S0	0.0226089353389505	0.00330494201911944	2.1925287098664	1.9503555525564	0.00245364708132487	21.7408937879561	6.96211237497812	3.87324604324119	32.4284607663433	47.2524369148859	21.3705306702442	0.0790634590191733	251.154677682569	77.8973407476964	5.1041456496281	0.00761086152074346	45.2040652009247	13.349101075941	220.548256268663	4.36698821697116	109.318596825352	40.1930395360334	51.0170232968443	17.0383341637158	0.849468137795825	31.6305616094507	13.4666264904014	10.156836295198	0.0495252060744019	1.30436975050308	0.671417767479645	0.353356592632005	1.59561682571797	4.45771431562166	0.253759195690604	0.00551348648018701	9.09613800127579	0.0378905732756845	17.2283484818457	1.35661888131586	3.65645494103207	11.7480924308211	3.28085748994611	93.8613558123148	16.1176212238325	32.2200361840551	53.3333596210769	14.0479369592243	16.9113627953005
TCGA-A8-A06N	2.61789537712954	2.68337928317849	521.841284180299	73.4828496543652	0.413471755544904	77.2903676349277	6.89264950972521	13.3875893189845	65.5301056450297	311.20960074866	55.1638089965247	17.6550370253342	578.58969107	159.934110900273	32.1143045511908	4.12361893822016	318.857468629041	26.1629256817188	76.5127805055391	25.9168967189001	1179.44927882635	422.390896672379	146.176161048316	57.4650651304513	49.2352981384544	33.0946801197938	136.438424307833	470.012916405356	10.2201885045037	47.078788126646	1.11845762463808	18.4080304629915	5.53330917730756	1300.34721493046	104.436074286186	5.07720540248575	117.464001349337	0.251694144131362	20.8167380795771	3.63733289792363	399.373647042545	149.733324181665	33.2118192756145	50.5913507761358	75.5815611496127	101.095780205099	137.424942760424	41.921637107236	253.679438156334
TCGA-C8-A135	0.244712865164086	0.042784415163781	24.0969667319789	6.91173900443183	0.0192262137646439	21.4141177261457	19.7617658739342	4.11401668368793	72.4188775054872	93.4925383351691	23.6244241793602	0.854733757303937	197.069790234714	88.548495526226	2.2300467128111	0.0305756382670436	152.742646639549	15.3819896663249	127.997287226347	22.1191630250735	150.936670368199	198.708816015758	106.811253037527	18.173275528299	16.7244861614978	13.827265403988	31.0384353321999	75.9492382060771	0.267774656015164	4.48995383986721	0.796457794861728	1.65281308815659	8.02736598049631	199.034303868315	3.35422437108458	0.124035596949538	38.2608229495291	0.152196901389883	13.6735033116649	1.1434066888174	21.0798721008988	71.2598316906393	12.8087728393448	126.728940649566	28.2711613169635	27.0135742869825	441.540982829362	10.4218447577146	101.441322315249
TCGA-EW-A6SA	0.0479964366798965	0.0132536431728251	19.008740172841	2.51761184182796	0.0191353169039566	39.0618849429506	1.61036507895941	3.10785857091417	52.9248311249304	152.469552348249	52.052097815772	0.989829230340314	793.584939493436	218.779916166023	11.1055745081969	0.124517526202584	379.780134744323	27.6388593838266	137.785987150247	4.68900110349154	53.645555208786	116.079253933589	119.613648984222	52.6644409255768	19.6618471700456	36.7862056538544	72.7295067405211	33.8908453442949	0.223402612300966	7.96190050838585	1.11143416256359	3.01508440914049	5.60155879543082	56.8834682664521	15.5174079204587	0.0538478109004183	41.1996202541942	0.105702974422424	9.93565259772291	1.4909116938779	10.4168211992004	22.7300801018365	12.7921920201952	108.421185854986	35.2465393732213	89.861051934845	147.943549484275	25.0377870870804	46.9086410725084
TCGA-D8-A27P	0.312435950406036	0.0207869160983679	62.4819129370321	9.06226366222974	0.00971104075213658	22.4385034350793	5.5216081050052	3.67204346062082	30.6378169418517	112.862865714793	16.2136777381372	2.90483016668662	162.628653512263	82.0659981169785	2.03990935934456	0.0295122441777146	56.4053453894575	11.7835252862292	78.9411201596882	5.86051653393162	81.6854056841261	68.5194896257887	50.6683233913134	15.4586305447877	6.01427913118242	8.10983233154343	12.9508014579848	34.0194990891026	0.218782040804844	2.9415091531731	0.821946676312576	1.58692006908434	5.27107540030513	158.350726535454	6.35338970448787	0.03679838642214	25.866750475084	0.0692461385216348	7.55719652099464	1.03918092747106	26.7723735752778	46.4937293405049	8.23880831736841	52.9654701031799	12.1198305243964	35.5078555194868	60.6642465011129	11.6480463617622	100.751262403379
TCGA-C8-A1HK	0.284073682022961	0.0158532043039145	53.3697049081568	3.99890528401508	0.0118361528951913	9.99630554318102	2.90791045225067	1.95308659303806	55.9418305141219	72.8436445230843	29.397201517591	1.19271349790708	181.107114121702	108.474368125277	0.535241959940651	0.077925492340688	207.612548862906	16.0151399099921	78.6551173985616	5.07698810853597	149.060012020946	107.715526387561	52.3168040221877	20.1564300481549	9.02590521618599	16.3704796023722	12.3024971388658	57.3358917944258	0.177524085016502	3.79022885642395	0.932885581588961	2.4121202122053	8.03009013857714	393.279958593257	14.1695667746332	0.056828571850085	33.9974329132658	0.146838563754598	5.83258099829904	1.06900592183017	24.2930907427528	36.51764661491	18.7815135530674	66.7965857646938	29.0048789714484	32.6749066308506	105.800243885831	7.20253451017518	79.5826371808639
TCGA-E2-A156	0.111624553862522	0.00848294030813062	54.7824127889719	5.18323102166685	0.00765756404629506	17.1853944714006	11.5063437589889	3.7952563710158	31.7065237806243	97.2900720491693	25.8106274636068	3.92572574429133	227.790564909956	114.548814078255	4.43487897250899	0.147879323029451	83.6238879439537	13.3994843306921	75.9217362902201	4.55923167007305	211.970761792042	97.0493937493812	68.4734033869693	29.209041765546	8.92883391419949	11.7022497119548	23.028809400457	54.0084427453404	0.160795875237892	4.07327532268526	0.932018214114193	7.53981257961984	4.96525080132388	126.059867446306	12.8047462621433	0.0359403694483781	33.941556157365	0.0626179676115448	10.1717725195669	1.23283643166361	22.8428328414495	38.3512866685595	6.6478820860999	35.2128014668921	18.0747664403094	66.8972680880147	139.103474189169	10.1584027871552	106.88636195713
TCGA-BH-A203	0.0615543019649977	0.00508729727275994	9.95354097374018	1.47025638815516	0.00504327869008732	30.4344722363808	7.89603949957996	4.09199582624331	22.6806464018908	77.8084447280688	21.0664469983354	0.245805916201475	147.719834246214	77.1247131832021	3.33209726756692	0.0216758875215423	100.771732978854	11.9011049278848	79.4477269695138	3.0775335424463	313.544715101479	160.338323045882	36.2844160047661	16.8671132216488	7.32803120494623	14.2393812518422	11.0930145908829	22.6520844690018	0.0926272796091033	1.81047468391391	0.812724426228666	1.29436404889692	5.07470499477613	67.4236038167537	5.39846503171357	0.0109947036278746	17.6525013731756	0.0855025453481423	13.0531824348933	0.57598882742602	7.26035042695571	30.684990219658	5.95478645021836	85.2742423868219	19.1538911447747	37.2749818149322	334.27574869926	17.031894810278	74.7083225520611
TCGA-AR-A24W	0.136908425871215	0.057211718038103	75.2386322345957	11.1967536730619	0.0122449337945204	24.4351616815372	17.2849969833537	3.53476579339504	33.813298477667	70.27856808202	22.7165690697043	3.11935920614859	104.489919120998	78.7703909910292	6.30657704939377	0.0538614694554509	100.318450395915	11.3357643430758	80.6522047475012	10.0143633000087	79.222415593868	114.974264049861	70.7345855037014	18.0626029116238	6.63747127133716	8.30014709019375	18.0450724267902	79.9185719644457	0.158304480475039	3.85671734123738	0.853223126940033	1.26183745980884	3.8185671898703	443.688872436295	7.24577665603842	0.0928055732430118	17.1043403078973	0.0995007100477081	15.6791904526308	0.916778717858939	19.9842998881113	49.7837414112671	11.244311357828	73.6140686644146	18.1789985122281	68.7251682794052	69.9172182321643	12.6786241363195	90.5312777943275
TCGA-EW-A2FS	0.158512708425117	0.0321297595185125	58.6624105439845	11.4642679713592	0.0236753421010206	37.0480311911353	1.8702703695713	4.8000408650579	43.5360608173639	131.151952005691	33.9950277811657	1.05793074485766	166.628790666558	96.9505644217087	10.7042123305104	0.125482480893008	154.763044840425	16.1144280144165	96.8802340141699	10.819579604724	124.950882450001	117.507735076342	114.571239250047	26.9116367936407	9.88603667987964	15.9670076070322	47.8073100690209	76.1180371576393	0.778465750921588	10.3085896534871	0.866556846738761	1.7054088313538	3.04605726958477	235.759576394718	8.15130954833923	0.330742671562693	31.4569888894812	0.27372128092091	15.453867369396	1.2014509094175	20.3198288703867	63.4668167577552	15.1029943074796	100.441030990039	27.8133148368896	54.1409613288577	57.635282772049	15.0987215110145	68.2145291545135
TCGA-AR-A24Z	0.162150735887752	0.0362081736783404	58.6554455407232	6.6670576232333	0.0179268734349102	31.8135466954731	4.07982147723659	8.70245656148387	23.487667034829	85.9655402375802	26.1899055623153	10.5256077274865	222.858633371569	88.1112694280207	5.43581623686434	0.214768893051261	101.003499984414	12.2644410253247	63.1930368320938	8.12032259808975	114.154877094249	207.711242957215	72.0031088318378	17.0526772453575	22.0802127936184	9.00681790560754	27.6391209312337	68.4226014449901	1.22316324994539	8.3060167790587	0.86672492850274	4.0603604586014	7.20833658556111	192.798304210194	11.7640847268947	0.103662819953259	71.6683954618667	0.110778826328741	15.5677540036878	0.876955645210187	22.0130116357703	124.98507462174	21.0934437448734	80.1302486285589	12.1840607976515	42.7944838341359	128.068981428859	12.4656958216026	131.577208606877
TCGA-A2-A0SY	0.083329146087035	0.0224497150260489	24.3203501585442	1.85639597808522	0.00636770035037497	35.56580080043	33.2880982208853	2.66297609345261	26.087611685129	48.2418278479725	20.4957078030825	2.79662153482112	134.922361781655	84.0310273445009	4.67834716679725	0.0225402109293147	63.1605992581381	11.6561287408905	92.8482853738463	6.51236797459614	52.6915708367139	96.4465125397571	55.101779644588	26.081684613913	5.16579911682312	11.3984655139801	6.943842556703	18.1080070049165	0.053910332023727	1.75524777657114	0.737001628247557	0.947137900637497	4.4072298027189	130.657152389699	3.22152851891027	0.0275393714025423	17.8943748561026	0.10045376097071	8.54761680054459	1.09382407612036	13.5225959863796	27.5140427716041	10.1686624323606	66.3098138417401	20.1034229853482	42.7203460071083	45.2404756526464	14.7640948985837	54.3677694883253
TCGA-C8-A8HP	0.060605920319007	0.0210447688806851	21.7870807835309	4.05054293883589	0.00846435058565569	15.8819086976234	2.32302652794725	2.28753051615921	32.6709777875182	81.4119664680871	32.4065769864926	0.66120401348982	156.903299735491	86.8929527851362	1.20320510374181	0.0752909623529009	74.4301255452323	16.8313304409039	76.9067976668794	6.4251518702993	42.2744443941051	75.4172531066368	67.0953413543793	19.612917771751	6.97312712244968	26.316641309454	4.50060315618233	25.4833815539062	0.0950574924123109	1.26240561808775	0.727841563989838	1.26706744073153	5.21509046590793	49.7208543938879	3.04017702352227	0.0513720527169501	29.9257139459651	0.0493244452713588	8.95276021694442	2.66972343416183	11.4537049221055	23.244557109173	9.25080351310084	80.4305807955116	28.6945314019166	30.7112949239822	31.8053812156168	13.0797136639602	58.5202796599735
TCGA-E2-A2P5	0.0699355280006319	0.0197217408981741	12.5554366011799	2.34524907072496	0.00673823334318677	27.4266869610916	8.82928100644693	3.34376624393722	20.7042639861716	45.6562179330231	27.3428840393392	0.836773161654288	301.775392528326	106.239307831166	5.03506218766346	0.0339212206329897	63.4467435574527	16.7766070497208	114.209969767306	6.10193944906421	76.2203379899452	64.7184809472231	91.3531373989019	31.5960430490183	1.8285746467592	24.1257945179737	8.96399914197137	24.4266169772949	0.053448219542695	1.81105724866657	0.816940529824765	2.53738142679598	3.26642211055564	63.0368917384862	2.34637580426878	0.029064137250498	17.6396115533195	0.0503485133073944	9.88330039589456	1.39971053398937	8.63225691077241	14.1436786146987	8.34948535436793	48.61450304237	28.2098143142373	48.3765388050132	61.4416821535697	12.3210045870556	48.394789702357
TCGA-A7-A5ZV	0.666980841420346	0.0743887157837716	92.1569462893817	325.538293839493	0.0540339238481541	23.3408059984085	191.211888865763	9.73330199366284	62.2186648320636	363.753449366008	13.6833702410457	0.883467539887726	404.395978485884	67.1380366528511	13.7878403972097	0.0271050651642451	196.317377534563	11.1648624720288	114.480851107149	43.239100210033	239.402549144158	109.184342160153	69.5451541909686	13.0592403428741	19.4775678676909	19.0275104141879	66.5646861283522	79.7415590593018	0.990204784268918	5.79177534675676	0.827875470874266	6.94750200214795	2.78701108869841	181.492600101679	0.575461328115162	1.24955490757889	30.9275863723685	0.147971823909066	62.8623302876295	1.35815274207665	97.2532853133317	387.524890050336	5.32648287767182	217.47692388663	13.3788177815752	30.7312602895965	907.117412378197	15.3429928635761	270.188099632593
TCGA-BH-A0DI	0.161372419857861	0.0243545646362472	25.251204955792	9.58083990006407	0.00834918475746414	25.4925091078579	9.58078569805906	5.54204919389563	39.4103057997733	88.5830000729631	22.9004185146348	1.05279008654159	118.704095818069	67.1838928813661	6.68676787725878	0.0108493374418988	57.866106293248	9.07483294387476	97.2536990557079	11.7337589487624	73.7085137996654	93.2376512601172	21.857572678967	20.3838349581952	2.09428403061902	10.0174382213901	19.7679167297578	38.0137551316851	0.143187725782464	2.44439853234501	0.723228375426952	1.46877359368983	3.89381924119422	175.078126694728	0.658456089720213	0.0375721963771622	22.2341622689481	0.083608175153908	23.3884193797338	0.9814177523791	24.5080148479127	68.8978865557417	4.44192263038424	111.330968136209	17.321804106353	42.2519049340418	89.1657401215577	21.1816656147947	84.321599972716
TCGA-4H-AAAK	0.0621970914832531	0.00689992439901538	19.1796401219116	1.92625522848861	0.00362579509356861	19.252357313803	8.34419908750298	2.82569166827323	16.0047415416216	36.7701169555368	16.9319717919888	0.703863229566987	162.812667276005	85.4190594163327	5.88219122772367	0.00783401586385055	28.9842535594432	12.0525472026087	98.9195940320538	4.77534051699207	64.3565250070517	63.6847006147741	29.4690136891705	20.5328467140895	0.982699289107909	18.6209069475948	12.8335995194672	11.9503208350664	0.078200068108853	1.65006942518408	0.756296557183347	1.34679592777528	2.80274690453729	64.0849510005362	0.261344746239608	0.0105308222069838	12.4098746196521	0.0526896766195081	9.37832539868969	1.04733918627709	9.92725317289999	27.0336748110318	4.18933592206199	61.6207535667237	12.7582351183375	51.742651846341	33.461986100605	15.6983662206145	50.2446610393025
TCGA-A2-A25F	0.0234483187539434	0.0103969481928536	3.16406432767458	2.44351914602126	0.00748488909926695	15.3896873286388	4.58902388995602	4.4058816698846	44.3845641914921	34.6101586891939	13.4794309290778	0.131769013463281	28.6910358314473	38.346510140579	8.94893101378777	0.0105791367048985	54.9452656060967	6.13191088622386	59.5343661892471	4.27123117817628	83.4581930575619	110.336352943095	18.7445932872614	9.68292135835859	0.920160152346874	8.93413602206531	17.0551931015345	41.1415277663157	0.193923874394286	3.1767266971683	0.53769739324383	0.458769034860036	2.34110775776802	25.7104863861052	0.476802378451423	0.0500726442307708	12.4218623979455	0.104506539437388	16.5346898829815	2.52577339347425	5.04300965492507	12.401494579511	2.26797762036785	109.967224334569	8.13536648154253	32.6862990469054	97.7146031237347	7.51265349025344	48.3143021178258
TCGA-E2-A153	0.100820819260402	0.0823193318869977	27.0813306416587	14.8639677304012	0.0160303177799991	26.6390496524212	19.3899698895091	4.60902355203068	64.8832328546191	120.628145389643	23.5142250049363	1.41430639241337	167.71999108443	75.5199072687665	8.52008953092787	0.016815801493553	95.2751078964166	10.9049226211042	95.6868289997651	22.891431173808	86.8201646211888	205.802451157057	78.5584751888231	20.448929499137	5.36361575599433	14.8235482588712	31.4099768749313	57.3931212310597	0.295461670318723	3.68897763943437	0.836719455550423	1.36095763623908	6.1733943124882	182.492990715542	0.722316876991854	0.161325759725376	29.902996548106	0.148571034883249	33.1564197614618	1.33279016385452	14.4172733276522	56.3187417066353	4.3366000646677	176.450840666417	22.3980267127651	66.1561962567951	82.7312727790023	15.5833177472698	117.767725380039
TCGA-AC-A8OQ	0.068085778522579	0.01867221065118	11.9940472491135	10.4913886616005	0.01034002863743	17.1845937880907	3.27303339268723	4.61883811316215	57.7004027383731	42.2739208691471	18.3428716519579	0.490778934297678	152.648442721378	68.3221325954519	9.34340154831505	0.0510220018069038	44.3140482224672	12.6315667500028	99.272862044172	10.0373985330708	89.995349601913	94.6431283384306	38.4887259802918	13.1911001509992	3.65778429984415	19.8626076606742	35.9314126330423	41.5320520371421	0.173057366697792	5.95705691833854	0.894435826086922	1.99187546828832	1.93229218615726	104.689841074137	7.5594965276743	0.0642821276455769	23.877006840731	0.205117754870174	16.7893644245361	1.06919571826764	9.33746554184634	27.3291839267993	5.62050982377875	56.9657046312241	18.9994201547841	51.2924371770483	65.7432764480324	9.3771584181494	38.6458318160533
TCGA-3C-AALK	0.0987586646463713	0.0177723292325582	28.7059888295914	4.48623858673306	0.0125926443947896	29.313557180501	15.5699314577109	2.39011813545842	55.0028563829073	110.249428559079	23.9231080209195	0.931736897284965	214.829585971319	100.432328430314	4.15905097072855	0.0195757717023307	126.871155369973	15.4535559022021	111.791534814196	8.46346381959139	71.1722100499621	92.3267339251122	88.4617132143811	25.3516867367584	4.66640250240091	20.0753186161329	31.0717873007718	33.4470356083073	0.191131516195725	3.5677865374661	0.845969837028666	1.11396821552804	4.67289124680408	166.839156524436	3.5560913003	0.0864278299387282	23.1237309654987	0.132659973315452	10.5193312836046	1.36484123536092	11.5869422583345	37.433094019797	8.67191565909701	132.171513399699	23.9978443146234	38.514869620957	74.2179882700067	18.9997952668563	66.0468753903219
TCGA-E9-A22H	0.0826674999526872	0.0223341928693395	30.8726004073193	7.58843547266673	0.0225301428368294	31.679120473438	8.99030507264941	6.44994994024347	36.5454126827262	73.959153325131	34.2811127174628	6.13109882238405	225.892571758381	103.51344649433	6.90677837793854	0.158339661784216	121.258452992895	15.8082124488808	89.8881412023875	7.90563419924697	155.244659926308	123.847342283365	99.964623379633	22.6592961023128	13.2059581265926	11.7588842759505	34.1647127674194	115.859548321286	0.305781295407139	9.33385521238977	0.984904150208288	3.50723450547583	5.08737210535238	101.0554358573	19.0348078744959	0.107299802926768	32.4630523932215	0.0909067908783721	20.2966972103128	1.31514798200051	13.9514591508389	53.0780770624321	21.8107302622062	49.0292050773303	20.1439703750029	66.4560383853406	73.4829050232389	13.8910550698221	56.287055562548
TCGA-LL-A441	0.020358708522885	0.007024046693113	5.38171325761206	1.33378032332171	0.0047694820400478	18.1856466340337	4.74350617328926	4.33712947737033	40.1335513667093	34.1073878094892	10.60621409239	0.149595237158213	103.863708978594	69.395295061681	6.74499581920493	0.0222419110360378	47.6174601461281	11.3307020403065	82.2901330344038	3.96952843023665	48.8127623234417	56.6456618534309	46.794380526077	6.47106407049762	1.48277016455531	13.248662331749	18.0841679845569	22.6741036473552	0.0929886928147488	2.24387290550482	0.775744736316638	0.60332358702794	2.25555569176444	36.8316610404059	3.63347701255163	0.0151991144216594	10.8181905921687	0.0318437076971988	13.015222807833	2.13382826166752	3.45198157958361	19.3474275851712	5.96110009888827	63.09371084344	5.80178775353217	19.4844604670131	79.4705172450487	12.8189278115984	22.9854350925162
TCGA-BH-A18P	0.0313377625384264	0.00927073491706367	9.65549765959149	0.341135182029852	0.00469087622608686	28.5085687884263	10.1844637568935	4.72692580840322	28.3376679481162	25.2564311943614	17.1047823211689	2.6409522917941	152.542087882659	83.6178049652543	2.7938980797274	0.0332506398165722	34.9144293783596	12.1518708527768	69.0750153455465	3.75446499830263	40.3793602009799	119.571982564489	43.6019553552681	15.2049129457327	2.1744615521787	13.3502909484541	7.18417990955085	16.6346933810638	0.0446002558984079	1.86906003595534	0.791378414457568	0.596277194684397	4.96266535433947	78.7140181428466	11.3037840264501	0.01134927808119	16.0909290557337	0.0393782899955343	10.1876047372784	1.16213160729194	7.31378491034091	28.2831684338692	10.2892577796831	47.617261847207	11.3981912157276	44.4623455202371	41.5069694947381	15.9890857132243	16.9425253920802
TCGA-GM-A2DH	0.0304280896381896	0.0132895323288183	7.64893282473683	2.57827318632158	0.00663597313405995	23.890067239927	1.85645332978085	4.57561809816047	39.5266473216915	48.5156189809275	17.5930095152563	0.438246684728931	280.178296308354	89.1587849182881	8.91152342204226	0.0479336726536455	143.666626091328	14.9922622592095	117.013853251587	2.35687292106833	541.620302612198	96.2743072826784	33.2678252461915	10.5556322849005	3.72252503657506	9.69596601160356	14.9090231666991	96.5658582942152	0.212693293059291	3.429727646405	0.91844094409548	2.84045635980707	6.93589676346571	83.8158813864398	8.85022650244447	0.0129036500437193	19.9534749423586	0.0679581738903897	15.5001184490489	0.833437118394487	5.59530487391129	30.9040226933367	10.3432195709526	61.0420692605785	8.01122589600631	33.9678556478003	167.957020688886	15.5078641003839	95.6647087545445
TCGA-AR-A256	0.0781966205593838	0.0127188178425984	9.54111968808049	5.41747070469261	0.00786898801302198	9.11163594736156	18.1315650668691	2.46026418429217	112.569934925495	163.517349644539	22.066276997539	0.132553209546629	225.583275064555	93.5201856628963	8.00989855209714	0.036400937445518	230.280491671809	20.1253652117157	183.674408178517	2.67579777154014	452.41355660719	177.525400398846	111.576022351491	14.9956169366814	10.2896349911464	31.800204192825	52.4531683801207	66.5803591168387	0.330928312560024	4.50096653417418	1.1242253172526	1.27705621405023	9.31027224527608	62.0300457340913	11.325733049896	0.0179860439349747	12.8969069804644	0.154903630067686	22.2300125428808	0.353346198164413	20.6348133871034	53.56848366965	4.16106699490553	231.117422211232	12.3886317509554	115.074877186401	156.226696660429	6.13666946195809	145.704770865759
TCGA-BH-A0HY	0.479317018408018	0.113695434467657	42.0149492076158	2.80377472504631	0.0184045565722749	28.1018654801769	13.1614879056101	3.07528975566981	37.4544792720958	58.3823047199514	29.2593821600164	4.57244108027864	229.983515083549	86.7440708202458	1.1789978549308	0.0417947345740151	123.993189524943	13.3768070649428	96.2998667842782	15.6566789130648	113.650590165398	203.62060631879	92.1153571565441	19.0321395784193	31.2417065139361	15.2286805059201	9.21317372216322	32.7308666391433	0.105637740603781	2.42216022890827	0.75947206118951	2.83420841512052	9.39689635194029	223.199303616199	3.23558681929189	0.0478758679393856	32.5536124962469	0.0864937615814696	16.8486372969051	0.86143596379493	68.6839153973315	116.518423348587	30.7057146023714	150.572383054826	27.7034107968608	31.0058943681056	42.3548763805208	15.3330665400451	86.2046852204129
TCGA-D8-A1X8	0.116498756794916	0.0259318256211559	39.5664400498225	7.13085927075071	0.0132782625247915	26.9280513383194	12.9154466916586	7.10726916744932	39.4920614291954	91.8208965151312	19.4557650237189	2.14678583038296	120.91579579492	79.9831188311468	6.14907695223649	0.0901645653267754	128.47066634231	10.3627177393671	64.3670213879486	7.12340021173716	85.1132079248948	135.793528532945	69.7314667969703	19.5151672755768	9.13468039640209	7.82280658744986	21.9673396843511	51.1811758845023	0.258739711865035	3.98535434084548	0.725903468034187	4.57437877184994	4.20206576481251	97.8525560670628	12.1872984135476	0.0649141567508187	46.029834930924	0.0584955135600859	10.9773522314042	1.11913796896375	14.3553601155209	38.6207318201285	9.3206828160189	71.4093491254136	15.2581933453496	43.6378380424953	77.0316334384902	12.4627162932547	78.5092253559057
TCGA-D8-A140	0.382077404256783	0.122095639479927	93.3185228951781	28.5772999656452	0.0543088567262786	34.2297630679364	10.3514666963856	7.01481796019882	67.1249328922088	99.6622182880707	28.0989582113154	7.07146300047584	150.907545304812	100.677336521359	9.71562477411463	0.217130140138917	168.466127969145	15.1662433397198	69.3190758209758	18.9262177087073	199.78381897317	219.896615508256	130.09104194723	26.4541955496242	20.284677168549	20.1702799200086	50.0200709554441	117.465090085761	1.22177881838316	10.0318654737615	0.836804322334451	2.91912002149377	4.77298378445106	333.562465716352	40.0634443011621	0.443284372200868	60.2591272582585	0.148605980233373	21.1492007241229	2.32285907722753	47.7580312429673	114.954736956424	13.0788179811399	85.561844487383	19.6857719238866	54.3959275078116	134.406652126691	21.3298583850987	111.531025596922
TCGA-BH-A0AW	0.197261536500024	0.0178327338973135	21.4840272778218	9.2399658449905	0.0165709881163478	18.0276184405472	3.12418199095247	2.48851222357253	64.6918582803297	164.334768934472	25.3416551254582	0.426933787995202	112.02985824016	84.0749694636088	1.36126679871056	0.0405163113718806	206.331521432261	13.8061299177001	101.369092561696	11.644993507826	140.712396469392	128.234492323069	120.745059522611	19.7626433443862	10.5712241562185	13.6300331445844	16.224401514803	51.276746611463	0.323187767141267	3.60429641773865	0.676640576392121	1.44050716619515	5.55740631092107	115.17090510203	1.63656201631034	0.215236331793383	23.9785681136726	0.187793219469126	12.0544910745822	1.58131847940108	16.3153887603504	45.2173176120902	14.4224571388693	208.496918687769	25.4150623629398	27.7205786036647	76.3454680416521	10.9157649671468	69.4372911395682
TCGA-E2-A574	0.0165335178308483	0.00373762071451924	9.12688820734137	3.70384219867172	0.00204289262668378	11.4764101280995	18.6965862737739	2.63210473726185	76.8905282796567	129.00514474123	20.0648466495795	0.112420398338909	262.753851000565	87.8909794821707	2.01598676789007	0.0175049717149047	115.226599036697	16.7959059952401	272.303546480929	4.63192987663995	248.983661308821	45.0557499963348	274.938404712548	20.0046628674121	0.274372529388219	27.5805963865044	16.4875148478883	10.6951369756381	0.0580558765392391	1.26205199305131	0.703027854288759	0.558228590632026	0.61905351352804	67.0562224029163	0.172773662711176	0.00589036061300281	17.0186198225478	0.0132535616475435	27.5874932421606	0.25750407022422	8.46140863910641	25.1503161413576	2.8849413868705	100.628024926222	8.70348258239235	51.376840475449	101.349185756843	15.3807495023219	24.5615943285776
TCGA-AR-A2LE	0.0915743545877606	0.065706488384056	93.119994135708	6.46167288061858	0.0138027380072636	24.9588812232491	3.34672317390935	2.63888786506458	45.1968887690881	161.306184882005	19.4715303390281	1.32683070640594	113.208034088831	86.4095717774955	5.82323516209926	0.143427635581889	160.377337812347	13.0746366378341	83.3484356044188	5.53849276083842	192.650278337258	79.1679491935687	113.259779508543	24.2878594682106	3.08530240254929	8.36986778761519	23.799535970213	82.3021617550145	0.66349473564385	4.97417317849766	0.915453807762688	1.15127070196292	4.73789919434579	358.472398918803	13.1890875625747	0.181697678288102	25.3036561300207	0.234341652141799	11.7443044332344	0.664595644008405	10.6860643998063	35.0023328555793	7.81034413954356	94.3897687869828	18.52649596874	49.4318404996207	63.6806114994996	11.3614487692327	157.07057214567
TCGA-EW-A1OZ	0.136998509236921	0.0134473290543738	11.4919820698726	3.43708770975317	0.00919838052115582	4.91745187239858	8.25500091015603	1.46128549308856	14.715763944216	73.7477839828716	28.3840473733734	0.997119906477739	209.913277578074	111.030485429935	0.257023752963216	0.0217887887293802	45.3806944331104	19.257724127941	112.416480512665	3.38456161311054	54.8941754020551	75.2592138125543	30.7383616301314	33.9621709757889	13.3439820874557	28.4841070679423	10.4057330404995	21.1197892308724	0.121380011659112	1.59579203905139	0.841781254062992	2.9466261294096	5.46748763267764	150.251929431954	1.12331091612606	0.0401077784619031	45.3083736801556	0.0677324162020631	5.59934863121268	1.24426797478546	22.7147448047744	29.6093418366152	9.9697912596387	54.892569142335	35.3937928794144	56.9432138868635	172.742165784368	4.40708570387396	78.7179084587805
TCGA-OL-A5RW	0.0597907142271065	0.0212523258956431	9.1326851140365	20.1682070461559	0.0054568430963483	13.8851025108046	13.0723498626432	9.70387547134381	84.4171556484655	137.769326674164	17.3891054243107	0.278039740295832	300.026100319559	74.9431708312883	6.63456428889814	0.0386030241884968	119.302118701016	16.2787271808093	288.362820652662	12.1236643619079	670.826855391469	56.7613247116811	95.9105316513975	12.3031007470828	1.50059528809157	24.3297714851938	27.1052840016257	36.0219686134328	0.296750647535094	3.76410330003201	0.814930480954771	0.587689234653497	2.23382212873185	13.8343045866599	0.908284270648869	0.0197804019195676	8.90304452656752	0.101176984973112	45.6430954830749	1.01571373287791	7.40249840370987	47.5934020916908	8.40261813591149	66.8115979222372	11.6387931501789	28.0398714049015	205.779828100094	12.4809764819096	57.873726091942
TCGA-BH-A0DH	1.62186328977259	0.0752825978773963	319.10350812364	5.47152983210046	0.0197203550506624	20.194926737642	13.3234690056934	5.26941415671749	6.81375747557517	98.0903757870561	30.6909554710527	47.864334395878	135.077173149371	75.5704281327391	3.93480608041755	0.151135395928168	105.967491478204	11.9532980131755	74.1651254728114	158.337125817338	39.6444275464501	113.218684062197	71.2675341741656	26.8137072065098	184.972418406155	9.59959217754306	3.10173739093661	24.2742608215097	0.0799011095728386	3.00006891347549	0.605145884834916	2.17378600942929	13.8250733883807	186.248369023375	12.2801772297881	0.074628056937181	80.2906367599304	0.0782525497908468	12.3407641984489	3.10865348323249	194.470462272826	93.7949244715241	26.286303848976	60.7896233477122	30.3064442749594	29.8373436280464	65.3797209491419	9.73960675702402	104.540594722478
TCGA-OL-A6VQ	0.0485773769257327	0.0237965286017589	24.2465156329379	8.6155631530404	0.00869574333906538	37.8756312672436	22.9098384602819	2.95533872372541	38.28671016639	84.1212357294051	28.0826476526291	1.39565081222971	224.029228664674	99.0459291642739	8.47684315240586	0.0168783684325085	135.976740114152	16.4266158166852	100.757361529118	6.83921529175406	93.5352960743318	92.6116981290023	51.1701472796256	24.416086265884	3.01230374523786	23.9008778118669	27.122618334277	64.9099440368701	0.173255084932689	3.86910733741082	0.931394541718916	0.955706087835434	2.92881529957523	138.815699186529	5.26272495228107	0.0517600278800889	14.0664384235889	0.0727671335241517	11.6006924531959	3.01201216955681	5.87122861676091	28.294397972571	6.96587996274253	107.08884861302	34.8099338135494	66.4881106363463	43.2042773281535	21.7187154839859	62.5305634231379
TCGA-D8-A1X5	0.0818472205949092	0.0247892617847588	6.18448076904723	4.14354401910567	0.0172684164351613	58.4508673909642	1.48613891975868	5.56056543282604	35.6629668534614	32.1145512181049	32.1627832990477	2.01661214221229	191.314976484295	103.210426515909	9.0341245101808	0.124191693544713	160.359063665432	16.5451089834981	79.8322257141688	5.42779021141047	49.4088750530266	623.288574238948	32.5854683483647	28.4134052854036	166.188383477288	19.1772511562861	47.7299494693834	38.3554467954967	0.343413508497722	30.8848994965796	0.876348795403591	6.40789716019869	7.81206328692637	118.237066113674	11.1199760757784	0.133632076678476	50.068463708321	0.367915098025437	9.61997649959134	1.84363793464178	8.09499494845322	158.697668129736	18.9037946116078	136.44237317279	38.6475091778726	64.9064955465305	218.076579554432	18.6371977025541	78.2849044741296
TCGA-A2-A3KC	0.120592044865803	0.014744053795616	28.3521097326123	6.77487514944521	0.00952691146017096	29.3528684687224	17.582896045072	4.60654967186391	51.316989722801	82.7791087886482	17.6630351573518	0.978845684303653	160.67324477731	92.6094820517843	5.46634115093164	0.0208337641586568	111.541561387515	12.8003651486215	87.437839985245	7.31321155244535	72.8059913880311	109.274727500877	59.3873174862674	16.5113935226001	4.37148387767945	18.7740418566556	18.3705723147003	38.6822373768526	0.122026233845532	2.01522762073711	0.824027819434396	1.61951257756884	3.47871331315029	97.7767671369268	3.22889492128701	0.0563517876116666	29.2638419868034	0.0901789787419076	17.9454416987444	1.6373840328954	13.3308473272505	40.2856222997734	4.81283166911459	98.6435293687551	15.0947653695087	50.4420708552732	50.9291047654352	20.091441081683	59.5606322772072
TCGA-A2-A3XS	0.0356146463626385	0.0113548742924983	6.92697649469129	5.54603675840773	0.00738042298580014	9.39734511662019	3.67974687548268	2.51845883609574	40.5353198538837	96.8720058747493	19.5187918425312	0.154199843281088	277.133185405792	86.6701618938745	4.35779271211681	0.0270259096550463	55.8169430962263	17.416880645479	124.097883692664	4.93535021159379	100.15542807792	55.3986456127194	96.3569339679274	11.2174059623789	3.44757077800613	27.2623581181042	14.5177419998435	37.5333575470032	0.153945574804916	1.94516922650647	0.825634709448316	0.407067389672625	2.68144221440615	23.2569273520857	5.24844927020257	0.0327825438336043	10.2686666437698	0.0893305898706208	16.6099394811471	1.08532950220743	5.17033412662762	25.6927044761287	3.87959714398387	100.819403154133	17.1738251646451	38.901348576184	64.0858672454488	7.49710594756411	34.3834366840379
TCGA-C8-A131	0.051404082555575	0.0125072557876402	11.3475832212448	4.54626589090207	0.008087896973532	19.4441822455309	2.61111446219882	4.13750521635702	44.051679170023	94.0235568276929	21.9526935926509	0.201509396442818	222.520269848232	70.5261415594844	2.6468089622168	0.0155194454993688	66.9062190255444	12.188286125997	117.456263952355	8.981494069793	109.470948818781	77.5000951868802	76.1284630826686	13.4621376430645	3.59268411364087	14.8571081659918	13.8415049058543	26.2169043927882	0.22878835076926	1.68954871472488	0.744456228831296	0.308090129064212	3.33968004153908	46.37385321615	0.69249734342664	0.0808205934214586	17.871555883147	0.135526606356994	18.5525888221668	1.11473927121205	6.96111917310282	41.8028922377082	5.23871789346572	130.313094673836	15.7807168845561	34.7606817084799	58.7837579086224	10.7686958665633	35.6420722692445
TCGA-BH-A1FL	0.050099836113881	0.00996337520519731	24.757139288316	1.98489839944938	0.00804668897705709	27.6270146355382	16.3205555410116	3.17564140443227	35.8982132106484	67.0911007871914	21.1303913843052	1.66603081671709	272.275399216914	140.89212499015	6.33751738332298	0.0621597761941885	149.798578586129	19.540640150497	97.6267104183863	4.77127277708914	128.554232736596	151.722601405648	80.8568826432773	22.4241386902847	3.92686655846297	18.9806677577407	14.458269307899	44.7565862124237	0.150919324297058	3.15345652890796	0.956742127576469	2.68680134849293	5.28738722155511	88.0370126972392	11.6153574927558	0.0276919613465815	15.7427302475976	0.0624570391579954	15.7087484364494	1.51452284918255	6.30467228372566	21.4535736360204	6.14426962044192	54.2134233004438	17.5337654438499	61.6721288518229	48.5214695966535	15.6741221324475	53.468481965548
TCGA-BH-A1F0	0.0626012426755312	0.0227735450408644	9.88820386622877	6.90242587202546	0.0106927828624561	11.8441172803683	3.64212317283786	5.35086135732261	51.831751331853	54.8946698791732	16.8030205676413	0.284583299431682	57.0874276233068	49.5207496085186	9.94036417275712	0.0288923030480437	64.9030480527975	8.80910356049474	84.4331909685395	7.83992533331609	118.291950716308	119.24714417736	30.315948144726	9.09032265227772	2.4121665643198	10.6404042584449	28.8259347255028	71.7478726491536	0.484048894447391	4.20828803034638	0.693538539382446	0.873268765818414	2.47421806413765	99.5957042488435	2.14903937120541	0.0768537488981057	16.0591048281649	0.147025799623911	22.2262046959423	1.15760401316064	14.0267625954166	33.1770740433177	3.86072825914002	97.1124781224652	9.62150056257716	37.7034621999458	147.53370619135	5.84550450059193	60.3626892714633
TCGA-A8-A09B	0.0825039288764851	0.0132688456557881	14.6294353680384	4.41831783716082	0.00970232895920301	34.8701011318431	2.77775397132305	4.29757567019592	18.0369032335544	42.9120970074544	26.090853937243	0.974696618491771	227.977952995898	110.231956109139	9.03069571663277	0.0659785249643824	67.7229925297896	17.4377587816583	87.6862669937564	3.10436348623919	34.0806197661483	130.401333949117	33.150073180805	25.3771533401017	11.2366981197972	20.9241843827662	14.4838330064155	33.0383437527348	0.117373291223037	6.35049603812773	0.888730934396056	2.75932385505856	3.75715513905232	112.67038318022	10.55007728658	0.056152047116398	14.7948876012782	0.214597628405934	5.18965252576495	2.018254658786	8.49369776735242	44.5601467763158	11.0307944847136	70.3284620758251	27.1244361670965	62.1396713500732	50.9689573240844	13.5370972913837	60.3567466842746
TCGA-E9-A1N3	0.0226493557945946	0.00533221438604618	4.89417980342541	0.517044257230763	0.00476462229168022	74.1550544337081	0.0500785664173266	4.95977768369124	9.25917210470694	10.8273906693694	20.3486536945978	0.534421322839866	190.346842623836	86.8477167918512	41.737021254449	0.191596676504172	39.8859705767916	13.482155119958	68.0652738873415	0.638241206656826	3.7815654500375	138.862076537168	8.13586516554587	28.0781798982379	41.5627205313259	6.04013869017424	44.3651524692134	14.7739712134644	0.162550004298198	49.3674620276946	0.868249960086429	3.32509901081096	3.44878810212685	172.154113207475	60.5470453915101	0.0576926209632059	15.1794954399877	0.751179651496854	1.44998550687758	1.05200261916388	1.1427772665219	74.93755293002	9.42815179774098	50.1406240861099	15.1514441876648	54.1155394816162	167.524910702027	10.8988134125878	71.2852736735391
TCGA-EW-A1PH	0.0914233844072197	0.0495957768763466	7.88512886629116	7.18460677133957	0.0153791777292468	25.348551376348	9.41378746505295	4.79338680739478	62.6044259208457	41.3887075964559	31.1776204700745	0.338249597905992	195.887914877008	87.7286648639933	16.556107687939	0.042037548778941	104.97836805265	16.5385997507154	132.86981168052	6.4564607382251	184.7891009174	119.528599231936	89.7877402774313	13.3939091975881	8.89840454985487	33.1574836528582	48.6157283304801	165.576413415696	0.279854575146786	4.66899133506043	0.951087549698102	2.17542713851941	2.19686345577695	59.0164371310203	1.36174837079444	0.0553351424879303	21.1008416441988	0.0775931964707683	24.5876474788817	0.378637672404666	25.1553579274447	41.1017401085386	8.53694184810496	85.5311252480752	25.5450354083992	73.2505233981755	166.303614496975	12.5665217948444	83.8494836241318
TCGA-E2-A572	0.0463580853797726	0.0381346555129144	17.4169115901256	18.2955119600365	0.00941468335026545	33.8337375813737	40.7354175553949	6.7050400127432	60.2420324453081	93.1337470092429	19.3795308185992	1.87599884040753	466.15537259813	89.4306863031111	12.2724734604355	0.103647303764321	45.6499442779119	16.0086969313174	149.14740745308	16.2922095658345	360.803518402574	49.4405091826732	194.112935541507	44.1385298430917	4.96835434093032	28.8264476214659	29.3781050591049	7.92471109526389	0.125335422369259	4.17689598103613	0.585801919049521	1.8446830313928	1.87553246851554	22.3502509341283	4.72855239563447	0.0670624265859841	43.7245042285236	0.0185049322496299	22.0219087338594	3.68481193548452	5.25971290662013	26.1493525572103	14.1393899388619	44.0871175539683	22.7815293436193	33.1805901112028	67.3036967223377	27.3288647829545	86.57200184539
TCGA-B6-A0WS	0.123079006893582	0.0138872034283813	69.1882183952235	2.89310458576664	0.00543684481418862	29.3586771967649	1.46269763827097	2.62184133055793	18.4025826608345	56.1169861755365	24.8933338606645	4.31807047281302	129.00733607254	74.7266548250266	7.18435617314692	0.0367962602189725	42.2715058438169	11.9227952091831	76.640079823509	5.51480372032765	91.9129695019599	73.322666486396	28.7081389330309	22.2097743879557	7.58071930293731	10.6009132208122	12.8456952481924	32.002660189739	0.0938157101053168	3.62946553055131	0.786585644684688	0.842028627931366	4.27439613484176	85.7083639607669	2.84050314216093	0.0197298906277626	28.7827059190849	0.128525902221334	10.4172736309467	1.99969708117758	17.4182992111713	70.4168021191776	9.69892186725797	41.3449521743722	18.5876085649912	42.1150351947085	44.6077504044681	14.954535063074	68.5421106558819
TCGA-B6-A1KC	0.471213906054055	0.502203942410742	87.1800177847096	34.5630894836339	0.236378285690043	79.3508784093227	1.37626243669457	4.80740365559617	66.0641647456286	155.560624026056	28.9334960156556	3.60856594747969	207.621109543229	103.132186239372	48.1597116575395	0.55361958779697	197.625059115393	14.2375460600834	56.881693501382	8.8079438036001	212.509854257231	167.666150432379	72.096354004537	30.4685072426015	46.2141979397485	8.6960879158271	82.189442212185	260.98904089466	1.75024462330881	27.2713576412165	0.919785321167271	11.81856173158	4.63146936271941	1460.55150242771	77.5512634754313	3.45029850870718	66.9892595348652	0.433118562631246	10.1910196900838	0.915898829892842	53.5264548210168	103.358336750682	21.55040709383	117.367213136907	25.2005809327912	87.6250967655888	124.148444312672	22.7619732768945	186.729653371262
TCGA-Z7-A8R6	0.0476038278524445	0.0245889944674057	16.5846658369589	5.88689797134865	0.00903317291885126	34.9211867851999	13.1783224201607	4.11168749111707	44.4923715139697	81.3387222882333	26.992558416983	0.755644357335963	714.835593548532	127.82705921295	4.97442130400055	0.0583109369745092	167.068416242462	22.6423213489143	169.56684602506	6.96989925557136	326.748681063459	163.168743845236	96.7103909496225	32.1489814559563	10.0717577052816	36.5576588100609	30.4090141113805	37.9757298579474	0.259651859829719	5.14613488848615	0.976045459943948	3.10127017191356	5.91978269647426	57.5080308931304	3.47145762151707	0.0419740599603626	30.1929364646483	0.175131144832335	23.2024952053701	2.29560080118993	9.03354703254031	25.3666300290009	8.47873787498993	52.2486697520113	23.0220532366723	57.5326770062566	141.387524926228	18.7513506192897	72.0489144089478
TCGA-E2-A1L9	0.0675432258112152	0.0156431806106098	15.073628181148	4.77936233330196	0.00847861801747912	27.3846332947372	19.6119849705056	4.11589582530138	42.7790943042416	66.1870025032178	18.7754771057895	0.668778394191463	126.321431860348	71.7297222662418	6.96823674187671	0.0104033851794278	87.8177107930987	9.9975078920757	103.012568257252	8.98740633380226	70.9500719600987	145.357965291624	41.5719217068719	18.1204240979303	4.81865174384561	12.1232499093986	27.6581914203536	43.7801279606533	0.181384551328293	2.77980813005729	0.803638976849279	1.06231740459689	4.43083477889263	73.5320010055181	0.989510967735695	0.0573391857280317	21.7252959768523	0.109250538975531	27.1334917549283	0.846156743784862	9.19897069722697	31.0990604409565	3.6447724573634	89.505783990869	12.3981835635658	60.2619839872573	124.806842286017	14.1217640112589	56.8933624120828
TCGA-A2-A0SV	0.0724541892077479	0.0580717117476745	11.5185319522136	13.6879083099565	0.0118255743674344	41.066019060313	8.20883367421276	4.5372928488696	27.2625430834828	80.4397455542109	29.6193210886492	1.61504129879724	231.321700221394	85.2147493752617	13.4638368449508	0.0501705252234423	99.5504663961387	17.4737891724819	127.656735412814	23.2678803347664	271.631106510781	318.708843174709	62.8371324191285	25.5282735642068	18.2055374523315	22.2786829325465	33.6403268494204	52.8856636643896	0.319849250019671	6.00593147994997	0.816890418053516	2.00488992551321	8.14962745640193	65.0269856127785	5.79705626622229	0.073961961160582	48.5343037029258	0.10098821196992	29.2991176063235	1.96942383165037	15.8588448283774	54.7027475871891	10.5305371949474	101.3575803851	30.4268994213174	47.1358593932816	195.301431042721	26.8229897390819	138.157494989119
TCGA-GM-A2DF	0.128926880646511	0.0720152269426405	45.5887908058956	13.8646011993769	0.0289832766810651	18.0532867502359	4.00140242854815	4.66338233789969	54.913789471125	124.370617254851	22.8137014876088	0.466303892586553	156.123802620647	68.2653088947563	8.41669842166021	0.0711324775741669	84.4802334432372	13.1839534080073	96.5230466880432	13.0060749667491	141.187128203156	89.3343660230377	95.8198462144615	14.1011542971342	6.69202477699395	15.1317693464028	43.9394702291516	105.736254756303	0.57459177300898	6.97783612574748	0.861025471852099	0.913132778845889	2.50070045205702	339.233520610495	8.10320555922411	0.382401062684477	26.4969602035913	0.340491152635888	19.8330386035744	0.793629455110167	17.4306525320858	55.6581094046343	9.37782139496054	92.1259282619117	20.1299477543365	47.107338156063	92.7455947199622	7.98437417034747	67.2388721923272
TCGA-A7-A26J	0.10712829975732	0.0320358278509224	62.1122578812933	13.5597256380596	0.0230375355087054	25.526533572967	5.68136545168575	8.56439629275592	44.5388016394029	88.4890484993853	26.6248818390912	2.24634305366257	135.410432898731	84.5199633388255	8.17989684545369	0.105517733471152	101.420791548661	11.3692188201631	64.0663819434346	8.6143232132806	116.46518898244	168.837743261244	61.8621422741505	18.7872124919617	3.84086032888598	9.73088935231137	40.6193065636096	65.7314712968745	0.548483409919113	10.1282256575508	0.999543038479455	2.16868180050164	2.70248421579749	221.84840651466	11.8968856943148	0.082087812066742	27.8901982835431	0.158759504344256	23.621443288654	0.47064865542046	20.2450743211588	42.1893811659862	12.4726560281534	45.4758096298276	15.4178547847005	90.6860320978043	98.7050127033281	13.6164005620102	46.1426736055221
TCGA-A2-A25A	0.0621272072751087	0.0192195855273887	29.0010423175823	4.18140521234813	0.00773557523299318	31.1655215769364	14.171589810663	5.19534313515863	45.800887934583	52.1213782405952	16.0166715629691	0.572843473908384	113.49246176604	70.335579752838	8.62159601788537	0.0161206459394579	74.0402982948784	9.89661073386585	102.646483323171	7.46921029062536	86.6849069045299	88.2527210548631	54.5793510234392	13.7258778219079	1.50299395030433	9.00669933248309	29.3396522769	49.0790225388815	0.165283644830353	3.78159814916173	0.803674028052424	0.617662012526443	2.97293976340142	152.27770237328	2.76103936301475	0.0560703275050013	17.1928644375216	0.096501242239367	19.5250954714426	0.775998579542228	10.0782440739299	37.8069939279776	4.13658566453869	73.6362214113204	8.59826389484367	52.2876166827394	100.49862220036	12.7045820070805	51.3261619965762
TCGA-BH-A208	0.400895015030175	0.0238993109644287	41.3661519758232	8.07953675689553	0.00856946011685465	31.0199941806884	23.4063952450184	5.55971668008851	25.6891456194045	49.976353023187	19.7561521510799	2.68321969755038	81.6209673494276	45.3762709322906	7.08964093353046	0.00417222110802165	36.3857818110772	5.03240361348797	72.2608846921827	49.4291144317371	35.052280140526	142.520333645222	29.3753135302187	10.8870948988688	3.67039943791815	5.71715793674558	12.3029013960307	34.4854826024248	0.0874356402317542	1.94506106556694	0.642344367488421	1.09488947595471	4.00439955475983	535.362661833405	0.129311613554994	0.038186868913833	17.5117778454168	0.0850390850459038	34.4021462238758	0.411387952991685	32.836622537403	113.022611028709	5.67484964362139	175.177273312478	10.3943603952435	47.6630327663664	172.276738215556	16.9845686501737	58.2398267859855
TCGA-C8-A3M8	0.213539746723921	0.0448074598297758	75.2968590680535	11.6299596159388	0.0241832971918908	33.4623323218771	2.89243090312341	3.78213232387593	49.9243744109794	156.854084033656	28.8824753290864	2.11515721923451	226.497924408787	104.110104541901	9.72486936962221	0.169843945488615	185.362547485377	16.8999773093559	80.7087093432983	9.04905626708166	156.044019247211	131.973984846328	76.7088376736866	27.4148179440711	14.5440161891789	19.8442842506637	27.9259819372919	110.166219146613	0.662667483211267	7.95604916399881	0.900290112921083	1.55765792181646	4.85272664020675	155.762899873668	11.0217962595226	0.297874958503654	47.2931927824839	0.213465523673085	15.5144550356859	1.83314034650519	29.2453831444979	116.162377050638	11.3912512593019	135.657606620504	26.8953786777666	50.1944493949073	64.6633725883266	22.2245342905727	136.594808464598
TCGA-BH-A0DD	0.0866394467281157	0.0688010940985393	26.4144487121019	6.11246848990745	0.0169429131302056	19.6667696761901	2.73747969668139	3.4043604611883	52.7501701732754	70.4921468150188	35.0666039600289	4.03627226754807	438.0692714681	124.764907654867	3.25175015584058	0.153909611042861	135.986072396533	19.9815133351993	114.804625037473	6.18512790723572	187.29179353011	158.338916951126	101.819318086726	23.8857283742908	13.4254529965574	23.086981393233	25.1563405880334	74.1844679171507	0.265536623823739	4.42752719117311	1.12926464290584	6.64015287774245	6.98406125236663	138.416539460028	6.51102616779735	0.100526935377276	45.7568616384993	0.0940942328413708	15.2941694473929	0.75357604982901	22.7256227722274	64.3836392364661	16.2055450592787	53.4884283472603	18.6942272149327	75.7860384399316	93.7174035882572	14.4292385202239	115.361597036916
TCGA-EW-A1PD	0.0870869066064836	0.030314045936592	49.7436856255856	3.67433092717863	0.0143444679603449	22.9557543994433	7.04187987252088	3.61688901454876	34.7112118232678	124.124024569008	22.4942402089698	0.921090324323049	182.00883162158	94.4569012088279	6.47963565197044	0.0286964954552717	108.432761660167	11.7458597029367	102.290930574724	6.44703201929633	102.984947752011	143.168494099051	40.8422609783624	19.3517348098851	3.43806378451911	13.6272184293912	31.0919533130049	51.5758039195899	0.315366290493511	5.15298819846131	0.956390267636468	1.21179762049111	4.86050964632218	191.127801184868	1.18749448714397	0.0968788073914435	32.8901518014825	0.102022572354063	13.3867684333541	0.700351679135383	16.9727699569864	72.4692004066436	7.26719695380288	131.182940809144	13.2339581911115	53.3901270648917	123.672082139041	21.3042451657535	127.177028952987
TCGA-E2-A14S	0.287273730175404	0.259959846394271	237.924151327122	21.9784519990524	0.0359908163550671	50.2289227317041	1.425723447539	4.93032866708794	32.7741780851921	157.214569876084	25.2140111521668	1.18258504597463	215.75701457224	100.865660550361	12.0472629424716	0.220234518004161	188.905391092928	15.0769116813106	76.0340250249777	5.63207554480726	616.925617683813	238.189808645537	93.2030316919377	26.671103355877	12.7164167097964	13.3893628245275	33.742380121157	112.336005896386	0.563563634380855	7.55748161533096	0.878446274380782	9.74694184363123	4.31071995669794	442.458713919852	17.4598572284584	0.607743907770548	58.0437992265267	0.20541561031985	11.3523216320869	1.15474785814521	42.3799669446145	68.0980152952545	9.97203715837784	56.7426782955852	24.8981590235585	57.0273571104334	104.603514141192	15.9915630450695	184.730907465392
TCGA-A2-A1FW	0.18248499986622	0.0340890534088971	98.9557832519385	11.7362008968216	0.0265088731646828	53.1894100761681	13.1949391993111	5.83265506696741	59.4943854345328	80.7496578379803	37.5731439160171	6.04794121523845	332.942126636684	133.81415481466	11.84341259946	0.185059773617846	289.380778488642	16.2387399941324	66.6994921972515	10.20995317507	307.403626618111	388.26995962827	168.111314836147	29.3831389829791	15.8718071707957	20.0061484747462	49.4615355076375	108.216665543234	1.04815168279109	11.8337656732443	1.11158961294514	5.30490650554592	6.00133535774852	804.861289343233	39.6886059838011	0.258239066256048	57.7333960876982	0.239920995940059	11.8272039520704	1.44578396061343	23.181526685732	54.8586080355738	19.930768775503	58.9495935132296	31.8265377558667	77.6456072454697	187.220441440295	22.9144841952844	73.9682796019879
TCGA-A7-A13F	0.561612001454861	0.104286031284712	74.2144037183571	76.1011419738503	0.0306404235776406	37.8472581318828	17.7234570890574	11.6123578296418	83.7552717537522	275.010067272476	32.6753431491529	7.97670900598421	355.742607232616	90.8546588774645	12.4067932113792	0.333970210014517	195.315691513515	16.1047634577973	95.1035922777728	28.8410354290197	414.753308849527	316.465332322132	148.508949242157	26.5498836791231	34.9300452086272	16.1566010601224	45.7364575215441	110.11024594706	0.446365615357043	8.25731590154644	0.803266437659587	6.80919353486216	8.82071528427501	323.684619198128	26.0293318662595	0.571920756248697	81.7976929122636	0.124104652683376	27.4984721429948	1.85310534477886	74.6723909093672	146.532433680682	10.7081778730197	180.908434374491	28.3628360574308	56.9693693153682	141.847919050445	18.4637118708756	334.804845733906
TCGA-GM-A2DM	0.00709615316970087	0.000409289915860444	0.306824604533671	0.0170496305182581	0.000820774885080974	161.508033916782	0.000433773088968033	9.47567687934494	2.63995190909602	0.848130420919865	21.1087213908685	0.0577572571180289	146.556383705924	88.9348011501523	68.0810921750956	0.0459602959499358	14.5046944380281	13.8285735138797	93.8120273401456	0.115584369391324	0.11842738011483	333.550205664988	0.0810203855453709	35.2962779104598	307.287771848519	8.59448769503786	54.955994081986	1.72882167671585	0.0476869912499365	126.328211853351	0.802721391130142	2.30762617358223	1.92636742712038	54.8222276108734	16.1907236329232	0.00685877078596111	5.72079821567872	5.45541024954555	0.358294497721264	1.17367683188513	0.175418408516918	165.484723063217	3.5023558513842	55.218637013604	16.6446165478175	53.2804402573931	390.778318340724	8.13365856234748	35.43802627461
TCGA-B6-A1KN	0.112999100276054	0.0750039738962377	41.8193000902669	10.3346165370171	0.0223010714882311	15.2124034506529	6.71604477744241	4.19441391428295	32.6436865248134	65.1010743404213	45.7343380347588	1.69014570100858	282.953827410253	107.646383149371	1.19407369163225	0.127272935828404	89.7135055712086	19.4498846237948	83.4562555900391	5.08188756829106	142.499849896783	219.85608475586	34.3262730444796	28.4755036804736	21.6765354690464	37.3903158205713	14.1776927050262	47.4344139674871	0.228457669665304	3.67695640002384	1.01175992503681	5.66547259063304	6.27714321579102	172.672954484321	28.3825797707833	0.0658104649938628	46.9626620102506	0.0744654135391727	13.1644112058038	2.05992154421078	30.7424759039836	93.6005637630235	17.4690942224329	35.5424516423686	48.0112822158465	101.049495387504	104.588029926239	11.6448609816029	123.320794553758
TCGA-EW-A1J6	0.124167271632293	0.193186339806582	73.916258315246	21.8211851708846	0.0752932340653958	30.6456612984013	2.45409149591621	6.96128386105207	54.1785640015177	140.352874183351	31.0459748542273	1.63189656527627	171.535815693507	82.7630226013416	13.9673261468901	0.210302120754101	102.96811767089	14.034016438447	70.3893578404136	21.2862755730523	127.330660598515	158.672038705916	119.373972403339	23.4715845313346	14.797573078328	13.9421599348849	38.2079617392274	107.367727786696	0.838502291423721	12.1847532631658	0.940999536521125	2.62419762184991	2.84459209591368	555.616863094058	14.6024357826649	1.08010142039676	35.1638362976684	0.262274829551213	20.7815850278503	0.586839154783988	16.8017881527684	50.1439417992159	19.2545747332878	81.2682145404975	23.1339707123321	77.6107270668652	89.5375905861758	12.7531455781073	83.9086528637682
TCGA-BH-A0E0	0.134945225703528	0.0371862064148823	13.6742076676964	7.66791129448775	0.0111013339276566	5.77553296467181	10.2952266432688	3.34269899728793	60.6193100346031	123.161315585005	19.2169746469677	0.658912601428521	200.478555714578	87.195180724816	4.07544938362076	0.114899911346453	226.929758722133	17.8432215549152	122.369879849619	6.74205585102724	279.276727153747	96.0947493249422	145.436833065034	13.1057195294092	7.09748685811901	14.3554474902781	20.1241396228342	105.94250353498	0.296257855395511	3.72679684653295	0.912133298862976	1.35890255686861	4.82111513729838	138.940455467327	9.96265237301239	0.04879689777899	28.4966247560133	0.136942708196692	15.0984136502422	0.735117863025391	14.6303282644404	29.5610155688869	5.6426457392137	107.004879196698	21.895277585229	42.6363402807206	169.917692096608	3.72947141968321	161.04636341102
TCGA-A8-A082	0.166470310043133	0.139134414619017	63.875523000809	9.91095084595281	0.0367654997938243	45.2817925005287	2.50273980467525	4.05123125115462	42.8193454717831	123.573320591715	32.270763494509	3.01402257317607	314.023805975362	103.205703962556	15.9697050430383	0.189291661210532	99.5757208362518	17.3441933627081	108.294324546279	8.60278572147945	218.790834099394	168.254485860607	79.1096243266072	32.87388286959	8.95843670361378	21.0912857680152	72.120418312901	60.1852738831469	0.460515081273851	15.0163351582551	0.971953092222577	1.08076151876312	4.92352542896597	550.124509559957	24.8796297423972	0.453034443420675	44.9315876532445	0.359451846782847	18.589857946157	1.59704763570636	36.6952685068253	79.5145061581373	9.34336773952724	84.0952146852257	25.6243612681328	77.6136999364358	108.573056257873	23.6188874323586	169.745544170367
TCGA-GM-A5PV	0.249571143042187	0.0300909321670899	82.9421008194627	13.2043924013233	0.0109560310438882	26.4415781217471	4.32675211594692	3.11360578364535	18.2721693146568	149.905548092054	19.608754812233	1.45793524069176	203.561180242071	94.4755685038634	3.1213307200039	0.0545077865504427	54.9486926133085	14.3977947383331	94.7270575426903	5.85751647812503	155.022669272432	55.7571009599165	104.014267246791	28.7994050556917	4.24936857046457	14.8913972151685	10.6155398324653	17.3485764488415	0.169521951312575	2.68349904137243	0.715697452918012	2.21394772973564	2.69220764909539	116.371421482586	6.35832533380159	0.0433614357797701	29.9356305669267	0.0835175501759491	7.53640908339573	1.43295724004974	21.009538238205	28.7542864805548	11.9239205197739	43.9181395464166	17.5037106923955	38.627418718092	28.0801394666148	12.0504663381491	86.2417202392341
TCGA-BH-A202	0.108352202184981	0.0526579329230884	12.1450721478274	1.5301787684377	0.0159418634588653	28.3387758294653	12.6995704743985	4.15044419913326	22.7268822572209	27.3037207163187	16.2514220514225	6.77038089240013	122.378759045008	56.6825389168356	2.68374465072207	0.0863877060003896	28.9772593706845	9.39287347937228	51.6426831999089	22.3741023998881	94.0860477352658	163.997635496213	67.2178963377151	10.7333668871225	19.2302105928903	9.00139216985248	5.32513315118204	20.9332053345029	0.0722184191062225	3.14919513974272	0.720456089770542	0.802558653731624	5.47741679935352	48.7530799244652	9.63913500694571	0.0438612909260688	14.8775157547309	0.0617466089213027	14.4793443303527	0.850833720024205	23.0841745135373	50.9642737886266	27.4516305004741	55.0834631924513	13.8767867663656	26.0801291104926	71.7943408031643	10.5340219563214	60.6321460346815
TCGA-BH-A1EU	0.0921599983347669	0.0205401945455366	33.5329243472619	7.66406189412144	0.0120817285571772	30.7155062447249	3.16106621344546	5.93121928901116	24.3873596207382	65.6424452419833	17.5730313418954	1.58230328353593	62.7362600477808	64.6155938968891	9.79929313374956	0.0594686193250649	98.4625874937578	7.89224412350076	59.6990550198113	8.98352752355153	105.104470908685	151.745690656764	49.1074431787592	14.1518465483513	3.88814128062352	4.75986781608324	21.0193129859071	70.5798636320168	0.222459185171932	4.10768050286396	0.765321721464718	1.71600335060685	5.28101357940027	282.795332314365	4.54360944639298	0.0648644386503345	22.9025739252564	0.0987449911019074	17.1251914657955	0.78251642962058	17.0770589123586	40.3592129079559	6.2568326647092	79.7411582694582	10.1094278504229	53.8919314497295	90.008785657066	16.537501511731	88.9553170330293
TCGA-A7-A6VW	0.0158302403119009	0.00337916726689163	2.16241449014181	2.03335991649435	0.00150683244418008	7.47262044392752	17.2808368209582	5.43493541917803	58.5649469273497	71.9635833162796	15.8150187453513	0.100200032727655	301.776824955761	79.606683212955	2.35783601451055	0.0106429340826597	67.8215788066405	18.5448471239511	379.818384427849	3.7313119866892	117.302104043451	25.2341112958604	137.821344139263	14.6806536145313	0.220996705163006	19.4509026181336	19.8016459883952	12.8562054914735	0.0553305504183081	1.05913247105765	0.758883924544253	0.401006387756786	1.9876147718735	6.7403859223489	0.106590023755209	0.00367489504852318	6.94389281818848	0.0348212128935776	11.4605178201223	1.27011646315356	2.06975741659548	6.36835080616165	3.42859928002981	102.517561243596	8.64770345071179	21.9678504737112	215.100771678232	7.75410390677182	44.5257107771579
TCGA-AR-A0TW	0.13608014118447	0.0896685417219157	68.4445672523452	21.5617043138375	0.0311705927296812	27.8960094073049	7.21497211631833	3.90117824625718	44.8194396713916	119.407084415079	48.4474412962069	5.52418233732079	178.102737302709	103.543040418472	10.1180113000436	0.270329194539157	184.903050314537	18.906189872892	87.2609169524719	26.408196534915	259.121856663277	190.957002869067	126.389470387185	48.2984373267041	16.2628546835581	24.4087033245026	54.2646195590657	87.3558842578551	0.748398413415358	10.6806575764902	0.85466670127177	2.59598290229451	5.24572744516019	160.697041666841	21.0520896437637	0.416152165349072	34.7342176547344	0.135043453139681	17.5488250417682	2.77734256235093	32.0360296478275	47.4071766762676	17.4951369352205	66.8244218083857	69.579222376701	48.7909447877351	176.933432020806	14.2772087773469	125.270903985663
TCGA-A1-A0SQ	0.506370458575876	0.0227601443036152	23.5184237060741	1.68064359096745	0.0153314339322206	66.1481643701946	2.42248042952989	6.14009418728015	2.766326856682	19.9858815689617	25.2929236963006	32.0741688396322	205.844092923727	95.1050794311577	4.57910798931786	0.199669642420259	48.7201237272935	15.1815515245831	69.5069982936705	5.44614610089512	45.0205109223702	331.438605089877	34.6962818615712	27.2416474596734	116.457276535446	11.6476709853487	5.7773953058003	8.80699646367188	0.0228214783309218	8.74139773298579	0.734049569319476	0.940228125561741	6.49129713963411	495.167212997503	16.1708013267202	0.0921822412735512	24.6174676110559	0.271522821842424	1.66024224220836	2.83727751282778	46.2315516194637	138.793523510437	40.8318371631984	65.8803952888393	27.3100838056057	44.0066876570395	21.273676314954	22.5263392650201	155.382405227263
TCGA-BH-A0AY	0.0765315311294982	0.0355562816087171	19.722830676715	5.82308707131	0.0124458819708419	22.6020774665495	8.41788609730697	3.68420485249174	31.2804870435791	68.4263793147721	27.8967737288153	0.816143818853632	185.44143130291	75.9382921345279	7.62025764263942	0.0365278675803274	91.8747703587065	12.277905063462	86.3012100740356	14.7199986326845	81.1004393514895	119.779266618183	59.8855026231064	21.6701377108762	6.13547384296057	12.8995796755587	18.3967614276257	42.8673825012826	0.203950329486039	4.43873727758127	0.818009634073331	1.57292223951304	3.14062935293808	100.347089897437	2.42118610364401	0.111626829298273	20.7982611950982	0.137424625386603	19.3295562625725	1.10041748478044	10.782120980918	33.8943199170373	8.82866657630569	81.7993489299297	28.6371338664048	48.3571781591672	132.083417566008	11.5990348350686	58.7966589857877
TCGA-D8-A27V	0.226110202547577	0.0120154665360278	49.4724839113044	1.4785153888604	0.00536428146211403	19.4281178354016	31.123473848656	4.20104330853088	10.350688238139	23.7657264372056	21.2192300547881	8.0918517840167	79.4618893562042	73.9354566250505	3.03500035620371	0.0678353689614639	54.1121837621526	10.3792006112391	68.8394404714716	8.32187251034394	47.0186205778547	94.7967587909631	60.4406961230864	18.3643792359094	5.29661638290372	9.70774063033212	6.76627982176079	22.0779911794531	0.0398746358188861	2.51109060285563	0.746502646741712	0.95592757569974	3.6402048910522	190.651402053311	8.99017768547167	0.014626752745198	13.4311612009571	0.069947085526446	9.33521401693925	1.2183913683042	25.9376046601991	37.0149374120902	15.496790122601	30.0060609905937	25.1543588054395	41.2530090548611	26.3778902081234	11.8870765230309	35.0840123716742
TCGA-D8-A1Y2	0.10947348791546	0.0302390573147219	16.0387247069845	17.0409981105867	0.0130788037303519	27.6716306304874	14.0389731118127	5.18369106828965	17.0444658378116	121.19447537758	22.4132041362277	1.10176532266101	87.3798524648733	64.4969010081706	6.80054039905133	0.0272520604931731	110.636683134526	10.5085289128259	105.679225414554	20.5115477173927	65.5461210960098	85.1657082162192	43.8718137022498	22.8344496048141	12.2006451840646	11.4116928423302	7.99132636727349	36.4721965549318	0.142224556681019	2.55724653474783	0.670422508008332	0.40638440453281	5.60284820204399	168.73086050856	2.62558296426044	0.057907465582538	39.1438870341532	0.137319624097953	10.6742289652441	1.36241328468127	37.5691290280048	34.9484964818867	7.83432595116043	159.214224845281	18.276925301804	38.1348065462764	120.884655863152	16.8150043962823	147.614264354028
TCGA-A8-A091	0.0925126022123212	0.00354463644416979	5.99581509995351	1.12009943810543	0.00963394530815406	164.78004480458	0.000742732969744735	9.71623795005774	9.77749697702511	7.50079080449266	23.962237674906	0.152365012005774	236.202067886226	122.597386722542	47.4151886661244	0.237446660493483	46.9995248261548	15.7197976441542	51.0709942777331	0.331772153265123	10.9252392334919	646.889971984963	1.96892391517787	28.7643155862572	301.915402772789	17.8348482150059	60.2113176967157	41.2410685171312	0.44130886773651	130.866907768368	1.01990199033546	6.72458981904423	3.39984012814661	628.621344475826	58.6206151354574	0.134026302990364	24.3668177335565	5.17794174090163	0.981586495884491	1.68093402427151	4.6454434972056	289.994743509998	12.4370282852368	49.9324586857054	22.3034100680204	86.1736947832851	172.599241710477	16.3791093026395	68.3468879843401
TCGA-A2-A04X	0.124764344457351	0.0159187510411921	21.9398129922901	1.07258777479669	0.00501904068160855	19.1768925632437	48.7572488096902	3.58604803598239	9.70361979811011	31.5526580049822	25.5410853575352	9.84827545191904	144.338939819355	79.513430107326	2.37211695885829	0.0533502386655242	23.6439311258516	15.8943804665807	99.6073749614271	11.8580219358685	38.9797854838846	127.787102882977	37.5908049099222	21.2269200784531	28.9805341282307	18.3943315683401	4.33563152466608	9.20230243100826	0.0466632736132395	2.3341025949604	0.759901241597286	1.20271528216815	5.63258539534488	120.319841389566	5.11715323314492	0.0296252211493454	18.9956560163318	0.0525644631407069	6.19409297174651	2.89695725624597	10.3118083307881	44.2045256106354	24.8957235698978	44.2173252142349	33.8646804803432	30.2286081674293	22.1582168709724	11.3468734126313	41.352917862559
TCGA-EW-A1P8	0.017009225397036	0.00683634948303075	4.91448085782262	2.7918230040543	0.00276199226137647	16.5035436828615	3.27289776207986	4.26104508480653	47.5889881026451	39.5218517363322	23.0303396990069	0.231425790640828	350.552121705164	83.8391065933025	3.07615750730259	0.0213290356287143	52.9614428870294	18.766108001525	196.280035183279	4.12240849995311	64.097124824646	46.2693977258656	42.8048614065506	11.165256122473	1.18133914743704	23.6970524894806	19.9749634769291	50.2573472386017	0.205208628952488	2.01443430193323	0.950530361206331	2.40360327298081	2.20205936185534	13.7444834220561	1.22551744681397	0.00414444134487223	9.59468751256364	0.0789739186273568	11.9142346577972	1.27688336857395	3.29897966481186	12.9128008718164	4.20820281692509	86.9300937881294	11.3302800256941	29.6749955689836	280.587381082868	10.9264654697431	70.3091882467134
TCGA-C8-A12O	0.180371877637331	0.0248336670709358	58.482052549084	5.93171286226861	0.0111490278684916	28.0011772711197	8.48584613516179	4.08470812071555	21.7849934293242	72.4620573795601	22.1646800914149	3.76870424853261	164.653090655288	62.1236014127026	5.95175151032757	0.03128556351786	36.2695097425085	9.74997447164397	82.0904634939295	13.0282608658179	144.281508025252	175.571043662454	34.5940925744781	20.1455729960233	22.8868027413153	10.2059652341028	15.5318664377126	23.7005795988791	0.09917136751584	3.98605143708574	0.785717548140789	1.74650987792173	6.14277246183747	229.505309419672	1.89493206464228	0.0558948141112937	30.4059387453764	0.10214330014835	18.3955332368956	0.971688493975404	38.3492451685969	90.2310063393954	9.81679127507594	56.5621974310232	19.6607639820997	53.2222362291999	138.582824186628	13.1388444544259	118.359491397934
TCGA-AC-A5EH	0.049668304351905	0.0122007815734134	15.9430186280495	8.14673466545809	0.00685410551935451	22.5477440914335	18.1865989725927	5.19726800753447	53.5609421889913	136.742981773941	15.1457492753181	0.463297742747848	210.592954862702	75.0319435643253	4.4058665065682	0.0155029678449299	53.5028761274579	11.6658484207608	105.946199612907	6.09545031146753	132.475467037224	131.516905537625	71.2024483618778	18.3672678411147	4.36624034754981	13.8636307229651	14.7199308366016	21.4376325564537	0.113283174595506	1.94346356601416	0.738427403554781	0.982854296918337	4.82558996176444	28.1687129975457	1.53628024063828	0.0364041686968464	28.3947659644225	0.0479477078517147	15.239232810293	1.34978400851826	11.1613960737711	32.198031283353	3.32951346090493	87.6255511291769	14.3317209633453	40.0207249589564	159.076448819735	15.4435589762461	122.416707819686
TCGA-E2-A14W	0.385026088923662	0.518548885681725	238.281909081977	26.2182041451796	0.0687600358472144	85.9989730098438	8.00760557489455	5.39098235524894	80.0029980270881	287.448627333807	37.4387795849616	6.84243724316333	364.728824353747	119.894301682747	29.9418325453057	0.311425886864989	421.578666891464	18.635043965997	107.587792873497	28.5293032449445	843.561863902129	500.308241634492	230.098841005624	37.8422296743938	27.320586300044	12.5162495619493	120.733371412754	271.249589785756	2.13446935577386	27.4678486392671	0.904388303622562	10.8433760141137	8.32158997184856	1519.65640791744	21.5417592829772	0.915549203082012	60.1313673504701	0.171604549311265	37.2566787883622	0.710769112697285	71.1798584781591	303.562424385324	30.6472100471925	226.47206804323	26.6130840309713	71.2207080283919	363.70343032118	30.1063583588031	225.148649851063
TCGA-A7-A0DC	0.316794415644891	0.150316025827741	164.583751302353	45.7618168145978	0.1515292892764	36.6991889100852	2.50308864419375	15.9264330381724	52.6731036687742	155.660129224595	30.4238772601339	5.43341294916131	153.865658644665	90.5033967023784	9.55834598512481	0.520921035847821	119.239817595742	11.851268128123	57.2294218405791	25.3341952644884	236.509974989398	348.25862775998	155.353063097911	23.7353325573441	19.3198260592241	12.3349743090417	55.0773881742128	169.368043283369	1.89565404340374	19.9526943071652	1.0659576391471	6.6221375704016	3.23067123938479	2000.58013287296	17.0920994206082	0.846177676356058	70.014080706084	0.468935534863105	34.2806300904036	0.532983414227254	42.1542881488627	79.7366927361797	27.8592656079899	56.9205253681933	26.9251411668494	89.3459190534948	145.453066067219	21.3870887581076	89.5038915579703
TCGA-AN-A0FZ	0.268704474939932	0.254517639333288	164.527030244099	2.91023027597281	0.188795346678021	32.8862920830761	12.7849155792384	2.70582383255245	39.4790778876236	159.914163138851	47.7277202877037	2.42362493069846	302.248875765454	131.942643899918	9.20764751963537	0.571919619362222	140.436547466872	18.637651854441	91.6151971931017	17.8081907176777	19.514084127296	337.200712059756	83.9367274215062	36.8017820022506	47.0481224727326	28.793742972465	19.7000362345009	61.3968344510333	0.639172625467758	10.6127565549354	1.12289642385175	1.40351310075824	7.13193946346856	138.723049216701	6.76209620254478	0.707293766288054	74.7855951605185	0.376060788965339	18.8662569227959	2.04253089233822	62.6229072429999	140.607618120842	37.8281070754208	72.8790549022371	44.6179355281609	83.4980637781162	101.094664159244	19.7136813033448	130.516301480333
TCGA-BH-A1FH	0.120992397494889	0.0104590878006541	32.5456737877687	3.17230676271749	0.00527999731412948	28.6802401281981	12.8713215392222	3.92220206668885	28.1291966807452	29.0558276927217	17.018896195499	1.63285487209662	75.7923547354618	57.0182893752193	9.77642785516561	0.00983627694278434	34.8742091692517	6.10060196624812	69.3195113244393	11.4156107526964	49.2593215968462	116.718839493724	21.2151655638803	10.8487171991658	2.21219818841144	5.69115755485761	15.5982028198295	36.4995713669638	0.0944270648982391	2.91424316170045	0.72236889686938	0.744120962953259	4.3350576239856	270.380304281941	1.06631832248742	0.0237134954504703	17.4111678695629	0.0756200747532214	18.5482111803371	0.449506318616069	14.3018804364636	78.5732686237858	5.40471465085859	77.4557734352226	7.88296391049505	45.6392438989178	109.737543478806	19.740617414906	57.5701008414213
TCGA-A2-A0D0	0.0476923137795281	0.011064762011306	7.79700314399044	11.3747496427134	0.00548983462734859	25.9106196699272	12.3721828203826	5.58461100327076	130.771276123314	148.024338342162	19.0585620042739	0.119220147412834	402.251473192191	91.9799520788959	8.83760274795377	0.0374632393662719	70.2175514657198	20.695843619069	275.960348596911	4.20963848399612	749.634880990999	80.0170138330227	138.160365401708	17.8593220029336	6.63330611640104	28.9481361230719	55.2445919870197	41.2524851145282	0.357847080175003	3.93686414342136	0.91678455349798	0.770859735760375	2.95455773441465	47.3909282564931	2.78660019838632	0.013478927358147	23.5951717942746	0.169535140734671	33.7490375091874	0.519179543492339	9.81517411740227	25.7279831511895	4.86627810652714	137.467271568193	11.7456284973045	56.3853760283537	266.724525917697	15.4571048200726	144.170653612708
TCGA-A7-A26E	0.098932190541971	0.0143529475346735	40.9300147285017	4.48238826157404	0.013539010736491	19.5868339429276	5.61473111873857	6.02413521523827	20.084528507182	68.9881774987319	22.7342224938443	2.48570807421414	84.6991919652133	77.150003607171	3.3323120844429	0.0591316390050248	62.5114148784714	8.77678254869347	50.2910865830579	7.00735160581148	71.4233072005974	111.083016476286	67.0150206996372	15.1524719725317	2.2917265009347	6.36383130298029	14.1381365049194	53.9815086144945	0.165027156829419	4.80728867904375	0.843486011117213	1.50351572545622	3.27091183365369	273.209592304296	8.53496812614714	0.0423572059049773	15.1736384104417	0.102074100511375	14.2853392833547	0.341955283917327	14.7078972376333	32.3261000061495	18.0668248178839	45.7955577807472	13.152973330176	62.4243444135589	51.7942388171275	9.16009371118795	28.7013016088009
TCGA-E2-A108	0.0583516835864838	0.0318264166562476	16.2808392773624	6.85682667147453	0.0129855026702419	25.7482897360968	5.84783417837757	5.35191025078031	46.0288834556307	65.7047025030405	19.1848762348531	0.387410078116935	71.3802179802014	55.8785444411534	10.493148931379	0.0203887148131143	69.6836634820677	9.47753249748643	85.5253918882395	11.8662566030487	107.987162546516	123.047775770737	32.4328301919844	14.7716473979389	4.44838914772066	11.6128322146204	19.7733108659423	48.9091025423853	0.277587063665733	2.94302808461719	0.706481117409925	0.789004727999131	3.9189723299558	72.4638308050152	1.17029524225663	0.157557679041941	21.1535678513272	0.143246498234102	20.4219599007844	2.3882684097284	10.1679961315425	38.7096181702459	3.43735909360529	106.03254805965	17.8745560794797	34.7424021924341	168.89587993488	12.173572375458	91.6201760513536
TCGA-BH-A18L	0.185031811024229	1.18628401920535	92.4045272262801	16.3460239094014	0.171548647561778	36.2916120636623	11.3797893744885	9.10518678151398	91.3256465934546	111.03565137222	48.2601902216776	3.85778182716787	453.404361490788	136.177382844728	17.0827904388825	0.614126505938692	591.872665316311	24.4333150938395	92.1174068735739	13.393005640579	502.425494648426	901.255071307911	131.117007787655	39.9719261391467	61.4312019023032	31.0053979426506	74.5506496903145	101.057820995502	1.445773216884	21.5632845713557	1.20368501476446	5.99184785793354	11.2842996356743	257.796775668174	77.3115878977146	2.00290734124103	73.8545006517777	0.21848595563858	23.8476726475056	2.7161172099685	44.2325946700445	98.6098059182862	13.5569994578244	82.6823174329001	68.1238682397345	101.006588683686	958.424638394165	17.1828307843102	195.856052237669
TCGA-B6-A0RN	0.0711669461096699	0.0236985457633903	28.1039125574348	4.22169926950079	0.00760032514696942	28.1749450314157	31.8137625220563	2.63228939438519	44.7911163283162	83.1390488115091	22.4327435855085	1.43864477898454	188.060755463686	99.1057905596647	7.89220502854891	0.0246160725445297	124.547973715822	13.3824443548143	89.594639383917	8.27305067982432	84.6113504125425	90.9984290219615	55.7453758080453	26.4095694599721	2.83907882436385	14.4133080458303	21.0004585670337	46.3362897090498	0.180560481312241	3.57368297465979	0.783183795246873	2.3344289931819	3.96075104020564	133.880696201829	2.57464275245499	0.0382515740327147	22.9119457255388	0.0946697487477912	17.866176500836	0.991084284572246	8.1063869817955	30.9415525098961	5.13736226429779	89.46769022275	17.76648217112	71.8750729238376	103.19352435224	14.3084996704165	73.3409546961149
TCGA-A2-A0EW	0.0675330400164006	0.0246406638290387	36.96223160844	5.29510100257751	0.00835121882222538	24.8214098379609	5.11605888020248	3.33989111695106	24.3615247798411	78.0547131304398	18.8602788241279	1.20487104089366	110.302336888783	76.3601901147512	6.81149343238993	0.0259144650851549	75.3259871732983	10.0530768222188	84.7778195750528	5.98879688060812	54.6329682059747	71.1328801346657	34.4266424685492	16.7438318146181	2.19054045700482	7.83005271097657	16.3341865644663	44.3586065642769	0.149453093729125	2.7682402874755	0.771404730915406	1.08442881092623	3.27868421040767	124.251826206414	2.45784205429381	0.0536404843313055	17.1137966416334	0.0740443122221577	11.5926530420647	1.0100866749713	10.5639690135674	36.2120891050865	5.623009718066	76.0950345801978	14.3601329480921	47.3911148072269	57.9353602130936	15.1177665263635	73.8846141835206
TCGA-A1-A0SI	0.0509118315168873	0.0114839538877188	10.0277057703763	6.76687851604904	0.00642910826769926	16.5209081330495	14.2902419288848	3.76950390479957	40.7753182778912	48.9249622683261	13.2998699109884	0.699797733851336	113.639026268875	56.8962410589357	5.35231654637604	0.00883657004639041	49.7963110212283	7.75875633988815	76.7555912998933	12.6502896804612	92.5904387783185	116.948596511377	27.8438208154023	7.354659698202	4.6306310529021	7.28037112206406	11.8207035220324	44.2527462060489	0.0998241364187687	2.25327029476557	0.663602147030972	1.03166424793195	4.83844267891811	45.7380818942789	0.859355115515737	0.0245054043023031	18.6799651683222	0.0336315792375362	28.5223193496228	0.83847089369183	6.63455969332695	38.8417789501717	6.15819216583094	79.7722208704487	8.33150926492359	34.3589984056936	94.1084269696009	15.3528768797815	47.4747215293579
TCGA-A8-A08P	0.0521087484161341	0.01391577013367	13.2270275193068	6.26788613312031	0.00989768067401454	23.9452407242723	2.62623524688702	4.09403687353622	25.5143362217039	59.6084691231823	30.1423980964452	0.704533020589403	142.91040467005	85.4310010280675	6.55072432519619	0.0670500701482005	111.700583660237	15.1348505445688	98.4991714470041	7.04187917080788	126.521504825318	147.407609261199	43.4993122739558	24.1013147712136	6.16146409101385	17.9607019830271	29.1568602901451	44.4374424659857	0.304673671252982	4.95262233984135	0.807299311294771	1.9799096077831	3.91203321863413	50.998664134222	5.01739747954166	0.0480495361764845	27.6063498610399	0.116047131273319	14.7559732098793	1.63754687169548	7.85735395729499	31.025410616731	9.05652676698454	61.3666190644654	29.8553350217899	47.8480480187887	92.9664331232501	12.1615086453373	44.4274514495072
TCGA-AR-A24X	0.0498956657305484	0.0244654691949454	20.0504439240584	1.83518836615051	0.00912510546776431	23.8004758212262	28.1047407658905	3.76709255529261	60.072432691336	68.4587635416291	12.0095478353477	2.0709220499691	149.746075178239	94.6227621546442	6.37036755929011	0.0281831015587798	147.219867443741	13.5314247375469	73.3745077227958	4.16567253825061	92.949744810357	88.9327724737247	60.0901801205979	19.1984561871695	2.41673692364427	12.7621545944182	19.4614630910354	26.0087170281406	0.200308931571602	4.59029172700579	0.828642754160131	3.14682151166019	2.24631652238981	130.542139964276	10.6707681148277	0.0393566266110849	17.7792706733918	0.133532077958518	12.1247128136111	0.852330414546588	13.7795690991903	26.3875032249304	5.32571663896123	55.8533039661864	7.68358588185121	91.2018672467641	200.59641407772	10.8537907958426	70.2215685915932
TCGA-A2-A1G6	0.239765618570011	0.0247270640291094	93.648739513323	5.03909956195741	0.00830901138574714	18.7217264562077	36.2324981445179	5.71515423412253	50.2977068691813	63.0047895056402	17.2199147200655	1.43336828261165	89.6545038421242	74.9753759027712	6.5101557774115	0.0268822690277796	65.0204768159289	9.55142502317653	96.6125842898093	12.0618300470798	87.8337714401977	93.5480412786763	51.9991279750134	15.0610474085304	4.13649515566556	7.97651388008165	21.3076183715626	41.0304537870327	0.155565340791523	2.87173425383534	0.837712801566546	0.875222139484905	3.83714558190308	361.988287321022	2.87953454774498	0.0539119182802536	24.854266814965	0.104876011452317	17.2224284675896	0.551913885024077	26.6250610398826	46.2992643289727	4.86380174484065	63.4921691483939	9.48786797025304	48.7978934499257	118.451753989464	8.09765551122624	90.3182757234112
TCGA-AR-A0TZ	0.106148767743372	0.0335552931375477	99.2052558195389	16.9082332493505	0.00814771533602408	32.1944723577672	1.78416780284151	5.30896628572551	48.1398639027574	155.027697822416	42.5397751618773	9.14017902604519	492.093974793736	170.824856661359	7.65786395302996	0.165382743027159	238.451098077887	19.9738073927223	103.17115922638	7.46703342136044	127.431092173489	189.984628074417	96.2096970159368	53.3594864681204	7.06673133034787	26.0098217709237	43.2995170106835	109.025586235465	0.506526474128567	6.15321005201059	1.18591379218417	12.2777119573017	7.06470728163816	527.127691695251	14.741150077381	0.0455421144619556	39.4398148320847	0.166325091231728	15.4982957884962	1.89135956588407	36.0311948111907	119.03828256339	13.1546621093562	44.3167389320776	31.393781700024	112.566672598358	72.4810377060674	31.8994464882233	112.430175233967
TCGA-A8-A09Z	0.0595162544914059	0.0692397152360214	14.3030610549397	5.56414243354977	0.00875400739911994	20.8466847085804	6.37408643931082	9.51347484786102	106.837782906017	115.249430628793	30.4750481633423	1.66047721369643	98.4583226075468	73.9439343884675	12.1417468947221	0.0439809814043197	116.205258884739	13.8026505548479	139.214447839409	11.6544354375769	208.964100355047	539.434197870113	52.3590960922988	25.7201240824869	6.94963308864602	19.2739086593424	28.2295520503814	62.8044626772724	0.210375175568084	3.51011652298198	0.746230585574665	1.19880590889442	4.56806460108457	32.356520381636	3.01052006171911	0.115140122672944	30.6253552710881	0.135761927074178	29.4093417877284	4.05310546365187	10.258573440985	25.3288722326121	4.31442572849878	101.38038980025	34.3898643669838	43.1616935170179	212.01149794933	19.1379563223581	133.225241464488
TCGA-C8-A1HG	0.15861574267639	0.0763326233520641	35.9942323488142	11.5384608622916	0.0233988584944005	32.3524818880483	2.37617867760178	7.31152628755869	41.2317535040307	92.4585115720289	26.5773780599731	0.719113560893428	169.081335513025	77.3291207852731	17.5568785680336	0.17054464009754	177.354932475032	13.5404109235974	82.3191769361856	6.3825862892054	342.05893613714	165.520496881424	61.7665842161896	22.9986185872537	15.2014864565136	12.9690726470713	49.1859473634832	114.565811273176	1.00790987415194	9.30025478740903	0.810742029385867	7.09319955268657	3.80622213312317	215.756932468741	9.0202084922786	0.286148201558868	47.1989295482555	0.243238433383582	17.3720436429534	1.00104775090527	26.1098164865473	60.5833285475306	8.88968382628957	74.0469264993449	22.9487934675205	46.689855081013	418.851836278204	11.2178960211772	113.998605794208
TCGA-A8-A0A1	0.112268303066281	0.0228860175576133	35.2619359926493	6.82070750247934	0.0136263130650477	33.3820566200569	4.93242548868846	4.55232824689476	36.3819724427728	86.2286590057588	22.1538024473067	1.42955927194492	104.076645729607	79.2087642183811	6.0134475262463	0.0406770490628538	110.581674746575	12.8603394902383	86.4525306700119	7.48155538054593	131.817661985414	209.10571645759	44.7849920528825	20.409792170687	6.303038331963	11.7835808111946	15.8331525494566	50.2259930786186	0.197798978114159	3.25509544516222	0.823204857561851	1.58909983888448	6.5269508671987	137.379079241016	3.81930226272066	0.109775208269406	27.0074035435788	0.177244947598638	16.1157363885262	1.76046303208054	15.9303613676791	41.0511799551837	5.30639555073484	108.337892673503	21.0065748597492	49.6491975383317	93.6133666827411	17.5994264824229	88.7718955041742
TCGA-AR-A0U2	0.113265908564496	0.034178263699903	72.3538202858691	2.11776125424998	0.0123279844367512	25.384804786893	0.546810182246146	2.90624175635099	71.1666619185404	131.346797499937	29.498208179867	0.789638668296852	476.207767293742	117.528479517095	5.54868027203543	0.181144154060461	488.419147964722	17.033304429696	82.7701289945636	3.28670869864108	590.525343354502	620.398658345191	78.663552852457	23.7493256491026	9.25801430592921	14.4679163978078	50.0082053127103	83.0378646373073	1.19182578860371	10.1670488910386	1.1636974262869	9.86141595090166	17.1171969897591	472.447638377008	28.8960145121994	0.128877905208515	49.4636261617968	0.267275128896866	21.1279781659025	0.716561308537468	17.0899621705183	135.872320991989	8.28272677025877	53.822305894423	13.7326394056794	117.222409334983	558.23183503181	9.53589060692014	143.875761427528
TCGA-BH-A28O	0.0989079658555064	0.0138119375295802	40.9249314811605	4.34365553817485	0.00495921858173473	20.3878366555881	27.9572912004889	3.02206986498439	39.1099104663747	54.7459892829434	13.7411664065885	0.619431753690112	107.229105432412	75.7059145993568	6.3434028706981	0.0138264285962198	54.922795642313	10.7032526598927	97.5027857874905	9.64954545007901	38.5334381378101	59.5735934039258	35.8966505308052	13.7047312182235	1.15583078680463	11.4355870237921	11.7331015834932	22.0149423378964	0.110767658707397	1.56782442489249	0.793433230655292	0.493811289183492	2.97407864629867	120.628199206833	1.85535369127959	0.0346520139972901	16.114505124399	0.0584711686776063	13.5409790147484	1.14407164152871	10.2417976987858	22.575100755625	2.68061731715001	64.2253287638181	11.4444556702631	36.2440414981761	83.9993297685642	14.2012805585636	66.8588268114335
TCGA-AC-A2FB	0.10665855695976	0.0482302441275645	39.0672449655834	6.09001787856714	0.015390733706064	19.7703480656443	4.66687455500023	3.56425772318911	38.7056921460999	64.8678791704217	21.6636860651888	1.68415561653147	80.7804121367221	67.241156130859	5.02557125488442	0.0695440665031091	68.7070135371354	12.4042064433356	72.509128966715	8.65138789326468	108.326706481711	93.7920218177476	54.3749862678405	16.8174324082394	3.87743581193487	11.0151684289852	17.6280433177372	63.0975510476549	0.314815831611482	4.24714948165419	0.77191725352846	1.08030964437398	3.76635864804371	198.492777574562	6.11124100377136	0.140727665827597	23.5907047136407	0.152986755926986	12.2886004774568	2.56902089721643	17.3272997362334	43.431454809728	8.08833894559849	76.1473786550956	23.0831110518915	32.0352099395378	50.2523112479521	10.5912552188773	89.7931841209022
TCGA-E2-A14N	0.0236403362595681	0.00617771289013916	10.0334995378644	1.46719544214082	0.00268098710173911	17.1785947972983	2.12322121710585	2.21957964245113	24.7660725497613	45.0244371514977	18.1786130347563	0.0834245989640265	201.490421374223	78.5068852173997	4.99661133484773	0.0196404729431836	64.5223904279755	17.3037147981548	162.35280634133	1.51290893951968	124.83854121013	50.2988774105255	40.3405840743655	15.4313913775303	1.1803504638109	17.4477717052417	28.3386921826327	34.2217298833949	0.444312982894472	3.69224944453775	0.907270667776083	1.31049910896368	1.73053652880717	32.2480507342179	4.80617431850542	0.0104358776157281	8.99048901534288	0.074962029687512	11.4885261740986	0.264547025235783	3.30338433227518	10.5343267821048	5.14824135332134	58.0666637031028	9.1817956337946	53.5483319866577	84.9424179816398	6.23147296167211	47.7096131099051
TCGA-AC-A6IX	0.0646505598654555	0.0150698206160004	19.8573549260929	2.93835606545861	0.00824297523845079	22.740848463097	16.2191330994363	5.20561645143626	26.1837646755545	55.6139203661405	17.1151353968107	1.53194621243087	96.3039104982431	77.0596541507518	3.87695945405476	0.0486827271641407	93.5843810899639	12.2449668156151	72.1069538148302	7.78115430887674	45.6502522644832	81.2961165724588	52.3686133911993	16.7546682175368	3.27766809908004	11.7340962546046	10.9974140270046	31.9582019586809	0.119177965769038	2.6906201110951	0.748536621535585	1.12888766029638	3.64109137581927	93.5740645507775	11.7097021177884	0.0407007692895221	20.1623529819981	0.0455075958533099	9.31856392237502	2.41749895534502	8.03998781324161	32.1275933711363	9.3997625689448	52.3136497469262	19.9371143178851	31.3161324779454	50.1155706007651	16.9516925904533	36.5281344598228
TCGA-AC-A62Y	0.101145813441986	0.0158236440849121	17.8826325627566	2.84616723320253	0.00585602556372039	33.3329622646684	8.48361711433882	2.970973109134	2.99536521473461	48.6604118497676	15.8875574668782	9.26044641118412	180.347121161156	73.7674965180341	1.93713176555211	0.0384579874090738	24.9510722563914	11.1496982753639	72.648095278352	10.5734519004482	158.346724025831	91.8383589255495	58.241905885964	16.8922855621119	23.7842921102682	15.8561475229269	2.92802644016449	7.64598654246319	0.0235206487933676	1.64090721756605	0.693284551291607	0.423818207100541	4.90659507404478	113.121705955789	1.27116035294909	0.0152233795715918	23.1600206096024	0.0442806323996237	7.03820416871857	1.22264585162016	15.977922764649	52.8393485584307	33.7271768128391	60.858200974594	14.3484974140665	54.302267588394	16.1599263457111	14.4831553376639	52.5014886444869
TCGA-EW-A1PE	0.126765390316668	0.02567621499353	26.1615243849609	9.28450837621989	0.0114962572905953	27.4608401494527	10.5249256694111	6.35545535620318	26.1165505238635	39.7158947140787	27.6623432559211	4.20515867420514	110.180237159764	65.1778673739502	5.47574043808747	0.0396595114197705	31.6584823141546	11.8052836482889	73.318861042577	21.3421263800137	44.5202674247957	111.844324072393	46.3717041661262	14.6699640901649	10.6804429916117	19.3384109650952	8.57355114884917	34.336936519541	0.1450397342069	2.27049865899125	0.797539705174909	0.859341472506991	3.53523903959625	79.2884482076179	4.61573459111681	0.0555950530461803	33.733080064718	0.0469517568504665	17.501193194353	4.21705981781853	16.3796678480926	34.0188825111406	12.6508884927718	59.9195574351584	24.890841084268	32.4135284979351	36.7693502120348	14.3832810809452	52.5968557687912
TCGA-OL-A66J	0.0575494522336677	0.0264778722543067	36.4316975589654	5.5327242342114	0.0122776052525011	33.7316090664896	2.4563899818005	3.08010438415737	31.385283040863	122.143631153135	26.7807422632944	0.841831980996931	197.017407301269	112.501478831901	6.40273038082499	0.0566028645986768	137.977733483806	15.7919097488658	104.024300207659	5.48819389617774	105.517806385245	82.0930488546284	59.5702459770858	34.2854353541601	3.87444516231781	25.4751342409986	33.8763812207927	60.0159587045075	0.300827734476473	3.80544496537523	0.881675442320705	1.21685171726521	3.41404469246911	89.0329040051751	3.55551741107493	0.170011759019717	30.8865437246577	0.151848656385811	11.193515346162	2.03189986315067	10.7688085940724	39.8364470622635	6.59040704238165	88.7432950427515	26.2924535667877	62.623759969373	63.7010376590123	16.1676331434083	86.7758376627099
TCGA-D8-A1XT	0.0415306416320236	0.0230653223278342	5.53230415436799	5.01507354315304	0.008109144512521	20.3258958207068	7.46288652020996	10.2040975853545	144.013564914672	57.6857702977016	33.1486632174543	0.644037044689454	184.216026666717	80.5987587833618	2.66366745192137	0.00951079461804437	81.8731488645086	14.217645721631	153.82655313338	14.2147405501455	130.976356768062	201.839598272326	54.4386796719008	14.1150268311349	12.9370671711824	17.2680830226559	55.3900838285488	62.4318269921249	0.356067934080102	3.46799597112949	0.843814668395174	2.52694912020212	6.93675596376027	40.3119486846014	0.918561220237656	0.0164263194853233	39.9116100040033	0.0325675561295161	42.3304177574894	0.945231277214837	10.9770058747433	114.944905069137	10.7012858424998	156.835811245241	14.5111170539863	48.3336837861763	341.117164909288	11.8056647051518	38.6508019422428
TCGA-AR-A5QN	0.0340491864405627	0.0242305389679665	13.2593935864858	2.79378401115869	0.0218601008002544	48.0779412355946	7.44186531748176	5.49673908230591	53.6856948160834	61.1925680524515	20.6621706365322	2.39212281605383	203.269218530556	90.6447797970318	11.0426508011986	0.0623930003036168	79.5617403791932	15.8369575875892	61.7043707240605	12.5883215090622	68.4647207377375	109.685452863853	55.9384090911117	19.2165942505716	2.87778292595077	32.9202457727862	26.8746802837497	36.636718519962	0.147684083933359	4.14776530582516	0.852938647822125	0.854648455417451	2.70511853597728	61.6644554720284	22.1667711430795	0.108500553282355	15.5584205651643	0.0581573928356249	13.9025012091613	2.19570077183812	4.31507215329495	46.9545648896824	8.5689363937848	78.445835318505	27.5889511080119	77.1800668432783	70.0596632048917	21.2048308313506	40.2602103851143
TCGA-LL-A50Y	0.114743452103749	0.0117189644613144	25.2747567215386	8.25425375075397	0.00693360927908489	34.4670143208903	15.4010383249626	4.09201140592091	22.0495367529103	123.585397477856	15.3630240443946	1.35921747658973	322.263897273738	102.124321009182	5.00038516563311	0.0401056208254781	65.7540149281998	17.6798818703127	120.611439579169	6.91602607317252	160.917635745506	72.8436779931821	113.730430278981	24.9493341485246	5.7336925838383	19.7332596747143	9.50946992993666	10.8442849657915	0.102522209803421	2.03729289980149	0.646182173468352	2.04899081349083	3.00598042007419	29.3523523552398	6.66347711219054	0.0258632738078238	35.9062514585252	0.0378223685024119	7.76621522946959	3.83581518049349	9.06556606983328	25.7297674300665	7.29602779829736	51.4535437528486	18.7780336469526	22.0397686730053	47.0098759561824	16.0757428495521	68.0140506248991
TCGA-B6-A0I5	0.0806761300680467	0.0320478700306611	23.0891725842565	8.15084614185624	0.0126287860786699	22.4185271121706	19.4567674724947	3.59214166551218	46.9978760631373	114.012185401999	18.5996224425493	0.818314571171061	222.732036908928	88.3614070287102	4.9546818728161	0.0469670989677548	81.2631595142311	16.1498243494209	103.982321591982	9.48049159191271	115.251931841304	71.6079864186871	131.691920119256	25.312390424008	4.4838400970561	22.0332567572124	18.5369868533584	26.035997001535	0.18400140935241	3.47564595202779	0.784682146550707	1.62797272715082	2.5608060988563	126.42883973114	5.12903101368005	0.11523936073864	28.5824897813296	0.176924355088751	15.6457885829627	1.38501310225004	9.99187187013476	25.8409075806621	7.112603058116	68.4732195436801	20.9240036238694	55.5899355212168	70.0672383616967	10.8229449651346	69.9823320727331
TCGA-E2-A14Q	0.145176246680105	0.0335940230211271	83.669284651889	11.5841975612198	0.0152437783434093	36.4938555641355	11.3377772967592	5.39669179524066	53.7300578524482	130.979783584504	25.0461867708153	1.67498067534377	246.81263723667	110.099440849937	8.34312757738114	0.0689099823019596	205.489347493784	17.3751201497892	112.361028219097	12.0738500959084	181.823806441441	214.954463768766	106.111163753132	27.9631647612243	14.5657131473803	17.4453556746315	34.5212569152408	83.1395175884789	0.164566839945067	5.76498163205952	0.858846547349911	2.22687285016763	6.6928192795847	223.337529052392	10.1549116894042	0.127153645038737	36.2473105735058	0.130122733792331	19.9689558828659	1.57283279042808	17.3974624225255	52.2473066696211	10.7959620279948	104.782131523717	21.6345723899319	58.2875566774291	134.43548367654	16.6338791318987	162.951437315807
TCGA-B6-A0X7	0.112579566281211	0.0329247711678663	53.7430361363567	3.0075769939369	0.0112514486863584	25.1196614431584	5.47087439261303	2.62617670973923	24.0652793408554	76.752790035608	22.081154414242	0.838316940531741	151.817796394708	92.9736947598115	7.3139765017488	0.045945532037025	104.455965054977	12.3528391704388	81.928920562566	4.82541996026853	119.083329655129	85.3391278848942	54.7042907658994	22.787469909761	3.6183102198086	12.6083399888309	18.9135355933872	54.900107967588	0.243435765925382	3.43206865685133	0.831914640766419	1.51527032352556	4.52857082733373	197.444012863776	5.08827332712011	0.0824732273759226	23.5240172248792	0.109347134184237	11.5895221190293	0.912119742280216	12.8951065994921	36.8661112148706	6.57716495992179	76.6093774368128	22.2184172240622	51.4174297739036	54.9984748258655	14.29260325509	73.079777783739
TCGA-AO-A12C	0.109103057489903	0.0261917285304145	48.3358974830013	4.03998255946004	0.0100629001911338	25.2797595787047	59.1182640124634	2.64473928450899	57.0958615217471	111.282685791009	34.2746793546187	1.0651277496842	181.023637273049	114.086317235545	7.76507834062048	0.0230375573259367	183.468167308753	16.023557556353	102.221736535105	7.73933744071424	38.793774167928	155.317845811024	80.7486456613128	38.1093870788208	8.23476188262248	22.3363043905937	35.7932235561172	39.9745817363874	0.192750144342224	3.84428409645239	0.889869594133109	1.58251175142259	8.78591074458956	232.224629348823	2.36676425054783	0.0863686278683687	22.775516823497	0.188250079156402	16.4919182978625	1.33426811427768	12.6340070590903	38.5771961203977	3.83506369802096	154.295715848515	35.2532509794389	94.3991201974972	170.635117874111	15.6098065385316	121.987149141441
TCGA-A2-A0SU	0.0862652480445347	0.0203766162474174	45.4118121802934	2.56791699797636	0.0107707026198936	37.8615461287816	50.438467473107	3.36788795813473	48.6437677550109	82.0723070566839	28.3684700885836	1.78377806238056	266.541064742118	105.897767040416	13.7134448787329	0.0571643338853998	117.85362378466	13.7355214740426	86.0365563770557	5.14217089660407	71.5924253793936	111.98879073567	75.1283357700138	33.8121859988572	8.27551126853494	16.5525679479693	33.3883142774328	27.7519803571273	0.219945260524278	7.72552464623752	0.841992602629561	1.36287587118299	5.44514507240882	228.529634641126	7.23173069312434	0.0638360420481768	29.3852880829994	0.200559222370943	11.3400341887193	1.24703244640887	13.2214315575185	42.7237817655366	8.68530416321857	101.61375782514	24.3085831187924	75.0980084498456	167.662709048181	21.0923145490488	97.3412524981347
TCGA-AN-A0XN	0.236948283778807	0.0550933359813389	63.5941469349154	15.3173876726083	0.0114397495588544	40.7917423824626	11.7038493702141	5.27818566685666	51.3825239090085	141.678516672279	18.4089358222713	0.84894247966927	88.0039179385713	55.7324979949626	15.8931824025171	0.00860667702272641	113.432060175356	6.94186546984469	88.9067138739686	20.6456358650587	171.595501116621	223.051267319512	39.2886864594072	15.9461899442645	6.17311353231257	6.25612008081877	28.0295535128415	98.3618848337869	0.368444963037119	3.17805528318325	0.733739253887768	1.31338084832043	5.9137292718712	286.934769011541	0.180676763707742	0.143897449185287	28.4642126798942	0.207269890292096	47.9195678397129	0.327957034957531	45.070331307703	167.310782963759	3.08493559017296	245.022587478779	10.1015203543426	70.3616745232923	200.57694931036	22.6416730483219	158.635917256957
TCGA-AR-A24K	0.0500613481895953	0.00987927493631835	11.8482335675714	2.18974404634856	0.00461528776814085	25.0767412534388	30.113857324767	2.75435450903894	12.1578507898632	63.4163551299997	15.4406516823659	3.23847611862007	218.574953244985	101.289890026473	6.94069735051785	0.0376846713099147	113.08874064992	14.3839105555434	98.9990598737722	3.83758515431419	258.050854519948	86.308393445106	66.852989182123	22.3819514417091	4.77338819371284	8.22573897303604	24.1001518237258	46.6388285209919	0.251001543786739	7.03392685826441	0.930690362883563	3.9703818570095	3.92615785942744	132.396965490827	13.5496998606366	0.0107581695719325	15.3818626831002	0.0706268268454349	7.85713944088813	0.322648637959519	5.81971887331336	32.2632299530713	6.96621739374513	31.5435233594799	12.0840379974305	99.1523100664356	97.0576935334641	9.59552364900746	79.6158979661421
TCGA-AC-A3HN	0.054790480955825	0.0094095658374272	21.4080208616824	1.97287886009667	0.0048736303129841	20.7798557533192	13.8225066817621	4.06831836207862	14.8631479802266	41.281142365558	17.366531450573	1.3167270428759	111.693736255235	67.4629874323832	5.54879096994634	0.0143091300295432	36.9886509360729	9.41394052736629	88.7731372739858	7.1878062355882	19.6863971230332	73.0408461798688	30.3564394394612	14.5463225179251	1.93190129617706	9.25141983343739	6.97493593197298	13.8392174544442	0.0477541974105082	1.37495103484467	0.690436723920943	0.492211424526194	3.53478367379955	48.6321186789751	0.596153926883385	0.0174273582571952	13.8909103779528	0.0400079203230557	11.3409203948423	1.51310122503165	9.28370241091382	24.5339037055032	4.47458876226245	68.9618032320932	13.8744972404821	34.9063377439569	42.0121830777959	16.7917570839895	44.1319098844195
TCGA-AO-A12G	0.360482467141025	0.145638867358936	144.986243914599	13.0967575769588	0.0249694240166617	25.8958959720366	1.94953512925136	1.89360227689342	20.6473475160729	120.30223985854	23.8028257105704	1.17306522558723	123.569948644581	80.0083674479397	4.88593708136696	0.149619511541323	96.9349769951453	13.057389552988	79.540250978459	10.6296029658241	103.161349173429	93.8663656310492	59.6565119607823	26.2578302005276	9.82211504201977	10.5686297374202	11.9189578380547	90.5107198934714	0.503583972984218	5.040549602957	0.81364590552503	1.73513456411745	4.21452945392357	869.763309707631	8.75823136732743	0.429351998749891	34.8759367993032	0.263597006389992	6.65970460913081	0.808924694201553	38.887065564607	73.2326209237133	11.9512202027343	82.8081348091689	26.0843201578549	38.1968473935251	54.929844227866	12.671599709505	147.108236878831
TCGA-C8-A12L	0.0603283206888481	0.032970995116759	7.61693236903969	8.33586979803733	0.0132193431749421	2.00530228724726	9.39488173335279	8.79002915187138	113.352095242853	81.6058643639769	16.4723820249847	0.95314749799009	223.969383395217	78.644440654667	0.527149070422357	0.0630567112709885	141.907011847594	17.0339870702271	128.099024334242	12.6403841919958	147.056547114707	140.435633752593	113.330659838101	12.2890106736514	3.4920233135259	18.3249101861828	29.2349402785671	34.4728723112482	1.46130849911231	2.48623512803623	0.964329226213937	0.39119161920845	11.595210767543	69.0295355595903	7.1186340255461	0.0699545292879325	22.420135938069	0.160671183530588	13.6289246540794	1.14621833808224	9.90318107023958	37.9273996389294	5.69854256093584	95.0586751930318	9.66808264312846	29.887322780576	142.732115512913	2.4884602700864	107.546597552551
TCGA-E2-A1B1	0.117995186678176	0.0324894022868914	37.9443695871423	7.66468536961839	0.0148426401489504	21.5672384074214	10.8583440806263	6.74505245126788	56.5298285449986	64.433029470785	25.9433058025728	1.3514376883212	82.8208586140749	64.5619738408934	7.10695784651276	0.0210003064022273	121.05636538936	9.13613668082231	88.2688190349504	12.4475386137301	177.43962508893	183.981177618115	34.5002880600383	17.6664379352199	2.34543280079822	10.2562246625156	52.993059483971	60.1753151030886	0.507755641278026	6.16348393049935	0.828001286161862	1.45307279143742	3.92016836005936	217.66837793164	2.08234472811167	0.0713384914168439	30.0297238151546	0.105346131739894	26.1874718075873	0.801587379526027	17.2753880247531	89.2963153154623	8.34610926642404	103.432824643655	15.6131830919885	59.2041209692052	94.1332439798527	12.9176120406519	80.5027395500908
TCGA-A1-A0SM	0.393126959617441	0.10539374782726	21.2431660997583	4.75744239753212	0.0335730258393097	42.3550131383729	245.685125346439	5.83555371770811	53.7271638124175	69.8011424475491	22.274084026731	24.8712849196202	220.685560663184	79.9870143106314	1.43613889370332	0.0289483654149351	60.0669305414701	13.4731557473393	86.4606222865259	57.5297876993586	34.2764012411726	290.342312544983	76.1132949284702	17.404459533278	107.039763240702	14.9507418654846	12.4628930469599	12.4168235891415	0.0539725449695378	3.30829735614429	0.735831199140899	1.56024166579261	9.86726210302679	151.321720172808	5.2516048947937	0.0821208319838083	37.649855733277	0.0623250374121512	12.3894369202491	1.85435202660949	82.983448420339	129.026249867135	52.3037944281023	246.28634364749	24.1384468749963	38.384674332618	57.3207939166688	24.9238072029013	55.2446460053456
TCGA-AN-A0XV	0.14687603219565	0.0229415377334656	48.2761824950573	3.10584024652412	0.00924938071454285	31.0883163790567	0.972997484545322	3.42003721133872	9.69604667907832	52.9949605437581	22.3508536534053	1.24332701744982	112.716953858364	75.0330746272053	6.85330801808238	0.0484170257553323	65.5702141452579	10.8910281979201	78.5288445020334	3.97269292221833	67.9494966723932	101.922895960197	31.7765856552178	20.8799695919418	11.9929146333645	8.59036182655119	16.8215578743603	34.2172846374528	0.201897764267141	6.70558612360166	0.814371396048908	2.07886293624664	3.23519457934056	254.640427049964	5.22683777022932	0.0793952126161119	24.0388875192814	0.18329357223098	8.90957651339454	0.707093181066359	13.9589718156644	77.0164016964298	11.7061021428615	48.5985550101307	18.8918494454824	55.4995955354279	49.2067621974224	9.99864851737354	81.4784958505927
TCGA-BH-A1EV	0.31700807341604	0.0411985060361761	45.4464414513485	7.71082597217265	0.0119503457911398	33.899616252062	32.8295234281471	2.80492518846888	41.3617650480289	51.3363325317951	25.8052972817807	6.04848534450767	181.675551562752	82.8137287763148	1.66869790361411	0.0626624466995339	61.7472386198383	13.9360784112447	84.1259519928355	15.6698992596646	155.778624135757	214.57270045528	56.6908544820985	20.2430145730102	51.786012774235	13.683769956757	5.37579373103907	39.6016982991865	0.101105741598227	1.94069969496574	0.821519342336054	7.62511005839146	7.54521587779631	126.441414043124	2.37826274553081	0.0384037693409684	46.5373210160024	0.1235068205941	19.5419120416431	0.829085611097784	41.0137344303942	112.083563639702	14.1574921915874	67.6545080702599	25.6997752764779	49.9337774397609	59.2702150614041	17.3117959112223	164.213939864044
TCGA-E2-A15C	0.269851830263567	0.0422212754496849	161.933998807325	5.89703956239379	0.0151614059483442	22.2669197881302	3.47391562919453	2.97754959117809	18.096042767668	92.3254388702062	29.4190384512919	3.14817706276306	167.78839711692	94.4513513077201	5.55008536105691	0.0709094176640423	81.0456641498251	12.7247801191484	67.5298374189898	10.4092756868754	97.9642502927763	131.860793723773	61.9669425960847	21.2650078583967	15.8837551477552	14.9237713372935	11.8840404726221	54.9296222554633	0.229700408259085	3.88660399860615	0.903294380677797	3.21136923605324	5.60671112982382	409.787794441006	4.01155676442012	0.104351556333934	30.0136685974151	0.172698843159422	13.2141582662977	1.40367805139817	34.8244078677216	64.2766284694472	11.0959220282293	53.0396301894066	26.7608540310425	71.3150063348755	64.3104143024905	11.2250585140794	129.731686743354
TCGA-A8-A06T	0.0954793803757405	0.0213248732250466	54.8170295392045	8.43669234915311	0.0149747313822666	33.2691655029189	2.27957385010688	3.69624718356468	20.977379859667	119.732422481878	31.4023266447234	3.12321878610539	194.368953684297	103.502862951489	14.4395374567928	0.178377442921987	123.491119143827	14.3463702566776	90.7240101999647	6.19262293132821	80.1216013701542	91.7823176959188	78.3123629072586	30.7198763230051	17.4224824323204	11.9981254680333	28.3033110800114	46.2829758831871	0.366969553465188	8.440755974721	0.795996349494002	7.11953445121764	3.95064200478083	116.550673470907	16.3975726997052	0.0825874787156927	34.7478710727642	0.077811845048568	9.95641064458822	1.41659726406099	11.7564421084994	44.6871697939041	19.5597071627157	52.6219880599639	26.8711967292066	56.3052017092734	102.398626594529	12.3021423498314	102.201978966566
TCGA-D8-A27W	0.239000806178515	0.0806999554317248	42.7051474065952	14.0052601098575	0.0329793630357092	31.9475801648261	9.57368568335116	5.73609280755574	44.9049111178179	105.931464306068	44.3777850253152	1.69502652868665	263.729537129405	104.451723390203	12.2737241113563	0.116476693534357	156.815253223278	17.1691672124013	94.5819642405776	12.9820319561873	165.505481307953	300.471606848842	57.6176562157992	44.3567209224853	16.188496968648	31.1690170241921	35.2939698996271	54.4775703342149	0.303453183652837	6.17440902812475	0.84058436433914	2.54334787371045	4.89427724532053	216.42035586233	11.9395320872817	0.3537311625782	69.62247884363	0.140752267603996	13.5746868292516	2.087193933717	47.0632991169626	36.8029542742986	8.33517796381696	90.7878419599307	42.4310124538429	76.9266655127218	197.984223506626	18.1253636198719	172.143004840161
TCGA-A2-A0CL	0.0203315982084373	0.0105017662047539	7.6422684304124	1.44429423849054	0.00869865045080449	17.7390741003519	2.02207717024207	3.09260585414095	26.7543714091985	34.7014331803978	15.1459050050744	0.177711459907235	73.0749839018636	59.5354188391732	6.58679867312776	0.0196399402038745	50.9983369997261	10.5584503197272	80.0690974915509	2.63633751964256	79.4120496232059	70.140202297401	21.3241808279906	11.5431685929399	3.02151257198046	10.6058753269988	16.6094475221731	40.6905092509559	0.147755563784674	3.46316747202505	0.7631748754353	0.913985500044166	2.05556253197019	60.3910039422076	1.09041348299176	0.0426924981638223	16.371187410247	0.0575020724875804	9.22835898451811	2.49091014017675	3.62966149885938	15.3833686716438	6.00979801125969	59.624343166998	11.4618520993021	32.9692543042847	46.2622151601528	10.6994307372121	39.5188681320626
TCGA-C8-A1HL	0.155541110958957	0.0237771174119014	40.8950134486149	6.51881456148216	0.0154800412255884	41.3840576658806	11.0091746690992	5.71504239120088	30.4544629006961	93.7387329289254	27.0749074636995	1.15123253203969	212.590917415727	80.2827993264275	8.15071771649989	0.0496589660512898	92.7284508778246	11.7237609647003	104.269513990752	9.80401184627498	101.828557762701	165.916009680138	96.1406155598367	23.4337507762497	11.4165798988505	11.9378071082851	29.2521390937366	31.1933348195696	0.218502235273357	5.40335704358985	0.80496519917089	0.842113310961093	4.31924639182621	89.4704010889752	5.40431138588399	0.118268351267246	32.8161999652529	0.185990919201385	21.4575510648453	0.708777402530938	18.4514418968808	41.2669037832675	11.0917502000415	90.3568329203169	16.7746888763247	53.3101618964094	69.3415593240039	17.7794377325789	74.0891096770895
TCGA-E9-A1RI	0.150160829364441	0.0255516119935935	52.2701364188347	7.61345016346695	0.0114565819441926	25.2722928360902	10.8661109023397	3.36516398961686	35.2442128404899	106.010489173448	31.065986525746	1.7106668487914	133.31203135239	88.5171460595405	11.8956880972656	0.0220302165199685	107.430403298729	11.0844081613836	83.8180223347372	10.424576483023	114.960623416381	174.904470163628	33.383177014179	28.0315979141514	4.00800736010861	11.8577782027488	39.0545570979268	72.1044460023063	0.276620789206694	5.32937624017291	0.872166345501757	3.4287158657223	4.4228845283991	281.115740898595	1.4893938164561	0.073449268111177	32.3948193831726	0.106020808177104	18.8947502642392	0.633626187109107	26.0384289249484	67.8864735493373	5.74898285924476	98.9540020210064	18.589947232804	91.5122822837203	101.641271236784	14.2384210454773	109.742856316731
TCGA-A7-A6VV	0.0361542353479693	0.00299040022017503	6.91241626800794	5.5924276227897	0.00272830717515455	18.0321441061725	26.3264458098215	4.24057283647797	31.9243512443655	38.3766052606919	12.6490783823778	0.165888271209302	220.397056594785	60.7859241831823	4.89511214651951	0.00400864489253349	33.6903424301275	10.5469814090756	155.484204182772	6.24954397086715	77.9607267378588	59.8943180657994	24.0562639272368	6.82912572009405	0.833513120871068	19.2754166451011	12.6866281402681	34.9525610777651	0.150010072840362	1.78402587088227	0.893803801961487	0.729738044579549	4.00521119723284	35.4780457756212	0.202699709464933	0.0115867207727914	8.53008269024768	0.102875873008985	27.0878326725918	0.629388732707417	5.03490316161879	28.9241373944224	1.94619189832543	74.6934951889532	6.9793314078765	31.9749893145979	253.194034256738	15.1420452782171	39.865270136719
[truncated: 486 more rows]
[truncated: 149 more columns]
