# Supplementary material for: Leveraging senescence-oxidative stress co-relation to predict prognosis and drug sensitivity in breast invasive carcinoma
Source: Front Endocrinol (Lausanne). 2023 Aug 4;14:1179050. doi: 10.3389/fendo.2023.1179050 (PMC10437062; doi:10.3389/fendo.2023.1179050)
Supplement: Supplementary file 4 [file DataSheet_4.zip › 12.YM/27.ym/macrophage38.boxplot.R]

#if (!requireNamespace("BiocManager", quietly = TRUE))
#    install.packages("BiocManager")
#BiocManager::install("limma")

#install.packages("ggplot2")
#install.packages("ggpubr")


#ÒýÓÃ°ü
library(limma)
library(ggplot2)
library(ggpubr)

pFilter=0.001                      #pvalue¹ýÂËÌõ¼þ
riskFile="risk.TCGA.txt"           #·çÏÕÎÄ¼þ
drugFile="DrugPredictions.csv"     #Ò©ÎïÃô¸ÐÐÔÎÄ¼þ
setwd("C:\\Users\\lexb\\Desktop\\macrophage\\38.boxplot")     #ÉèÖÃ¹¤×÷Ä¿Â¼

#¶ÁÈ¡·çÏÕÊäÈëÎÄ¼þ
risk=read.table(riskFile, header=T, sep="\t", check.names=F, row.names=1)

#¶ÁÈ¡Ò©ÎïÃô¸ÐÐÔÎÄ¼þ
senstivity=read.csv(drugFile, header=T, sep=",", check.names=F, row.names=1)
colnames(senstivity)=gsub("(.*)\\_(\\d+)", "\\1", colnames(senstivity))

#Êý¾ÝºÏ²¢
sameSample=intersect(row.names(risk), row.names(senstivity))
risk=risk[sameSample, "Risk",drop=F]
senstivity=senstivity[sameSample,,drop=F]
rt=cbind(risk, senstivity)

#ÉèÖÃ±È½Ï×é
rt$Risk=factor(rt$Risk, levels=c("low", "high"))
type=levels(factor(rt[,"Risk"]))
comp=combn(type, 2)
my_comparisons=list()
for(i in 1:ncol(comp)){my_comparisons[[i]]<-comp[,i]}

#¶ÔÒ©Îï½øÐÐÑ­»·, »æÖÆÏäÏßÍ¼
for(drug in colnames(rt)[2:ncol(rt)]){
	rt1=rt[,c(drug, "Risk")]
	colnames(rt1)=c("Drug", "Risk")
	rt1=na.omit(rt1)
	rt1$Drug=log2(rt1$Drug+1)
	#²îÒì·ÖÎö
	test=wilcox.test(Drug ~ Risk, data=rt1)
	diffPvalue=test$p.value
	#¶ÔÂú×ãÌõ¼þµÄÒ©Îï»æÖÆÏäÏßÍ¼
	if(diffPvalue<pFilter){
		boxplot=ggboxplot(rt1, x="Risk", y="Drug", fill="Risk",
					      xlab="Risk",
					      ylab=paste0(drug, " senstivity"),
					      legend.title="Risk",
					      palette=c("green", "red")
					     )+ 
			stat_compare_means(comparisons=my_comparisons)
		#Êä³öÍ¼ÐÎ
		pdf(file=paste0("drugSenstivity.", drug, ".pdf"), width=5, height=4.5)
		print(boxplot)
		dev.off()
	}
}


######ÉúÐÅ×ÔÑ§Íø: https://www.biowolf.cn/
######¿Î³ÌÁ´½Ó1: https://shop119322454.taobao.com
######¿Î³ÌÁ´½Ó2: https://ke.biowolf.cn
######¿Î³ÌÁ´½Ó3: https://ke.biowolf.cn/mobile
######¹â¿¡ÀÏÊ¦ÓÊÏä: seqbio@foxmail.com
######¹â¿¡ÀÏÊ¦Î¢ÐÅ: eduBio
