# Supplementary material for: Leveraging senescence-oxidative stress co-relation to predict prognosis and drug sensitivity in breast invasive carcinoma
Source: Front Endocrinol (Lausanne). 2023 Aug 4;14:1179050. doi: 10.3389/fendo.2023.1179050 (PMC10437062; doi:10.3389/fendo.2023.1179050)
Supplement: Supplementary file 4 [file DataSheet_4.zip › 12.YM/macrophage37.oncoPredict.R]

#if (!requireNamespace("BiocManager", quietly = TRUE))
#    install.packages("BiocManager")
#BiocManager::install(c("limma", "car", "ridge", "preprocessCore", "genefilter", "sva", "biomaRt"))
#BiocManager::install("GenomicFeatures", "maftools", " stringr", "org.Hs.eg.db")
#BiocManager::install("TxDb.Hsapiens.UCSC.hg19.knownGene")

#install.packages("oncoPredict")


#ÒýÓÃ°ü
library(limma)
library(oncoPredict)
library(parallel)
set.seed(12345)

expFile="symbol.txt"     #±í´ïÊý¾ÝÎÄ¼þ
setwd("C:\\Users\\lexb\\Desktop\\macrophage\\37.oncoPredict")     #ÉèÖÃ¹¤×÷Ä¿Â¼

#¶ÁÈ¡±í´ïÊäÈëÎÄ¼þ,²¢¶ÔÊý¾Ý½øÐÐ´¦Àí
rt = read.table(expFile, header=T, sep="\t", check.names=F)
rt=as.matrix(rt)
rownames(rt)=rt[,1]
exp=rt[,2:ncol(rt)]
dimnames=list(rownames(exp), colnames(exp))
data=matrix(as.numeric(as.matrix(exp)), nrow=nrow(exp), dimnames=dimnames)
data=avereps(data)
data=data[rowMeans(data)>0.5,]

#É¾µôÕý³£ÑùÆ·
group=sapply(strsplit(colnames(data),"\\-"), "[", 4)
group=sapply(strsplit(group,""), "[", 1)
group=gsub("2","1",group)
data=data[,group==0]
data=t(data)
rownames(data)=gsub("(.*?)\\-(.*?)\\-(.*?)\\-(.*?)\\-(.*)", "\\1\\-\\2\\-\\3", rownames(data))
data=avereps(data)
data=t(data)

#¶ÁÈ¡Ò©ÎïÃô¸ÐÐÔÎÄ¼þ
GDSC2_Expr=readRDS(file='GDSC2_Expr.rds')
GDSC2_Res=readRDS(file = 'GDSC2_Res.rds')
GDSC2_Res=exp(GDSC2_Res) 

#Ò©ÎïÃô¸ÐÐÔ
calcPhenotype(trainingExprData = GDSC2_Expr,
              trainingPtype = GDSC2_Res,
              testExprData = data,
              batchCorrect = 'eb',      #"eb" for ComBat  
              powerTransformPhenotype = TRUE,
              removeLowVaryingGenes = 0.2,
              minNumSamples = 10, 
              printOutput = TRUE, 
              removeLowVaringGenesFrom = 'rawData')


######ÉúÐÅ×ÔÑ§Íø: https://www.biowolf.cn/
######¿Î³ÌÁ´½Ó1: https://shop119322454.taobao.com
######¿Î³ÌÁ´½Ó2: https://ke.biowolf.cn
######¿Î³ÌÁ´½Ó3: https://ke.biowolf.cn/mobile
######¹â¿¡ÀÏÊ¦ÓÊÏä: seqbio@foxmail.com
######¹â¿¡ÀÏÊ¦Î¢ÐÅ: eduBio
