# Supplementary material for: Leveraging senescence-oxidative stress co-relation to predict prognosis and drug sensitivity in breast invasive carcinoma
Source: Front Endocrinol (Lausanne). 2023 Aug 4;14:1179050. doi: 10.3389/fendo.2023.1179050 (PMC10437062; doi:10.3389/fendo.2023.1179050)
Supplement: Supplementary file 4 [file DataSheet_4.zip › 14.PCR-2023-2-12/PCR-2023-2-12/1/2023-2-12-1_data.xls]

## Sheet: Sample Setup
Block Type	96alum
Chemistry	SYBR_GREEN
Experiment File Name	D:\DHB\新建文件夹\2023-2-12-1.eds
Experiment Run End Time	2023-02-12 16:08:05 下午 CST
Instrument Type	sds7500
Passive Reference	ROX
Well	Sample Name	Sample Color	Biogroup Name	Biogroup Color	Target Name	Target Color	Task	Reporter	Quencher	Comments
A1	HCC1806	RGB(132,193,241)			Actin	RGB(139,189,249)	UNKNOWN	SYBR	None
A2	HCC1806	RGB(132,193,241)			Actin	RGB(139,189,249)	UNKNOWN	SYBR	None
A3	HCC1806	RGB(132,193,241)			Actin	RGB(139,189,249)	UNKNOWN	SYBR	None
A4	HCC1806	RGB(132,193,241)			ALOX15B	RGB(208,243,98)	UNKNOWN	SYBR	None
A5	HCC1806	RGB(132,193,241)			ALOX15B	RGB(208,243,98)	UNKNOWN	SYBR	None
A6	HCC1806	RGB(132,193,241)			ALOX15B	RGB(208,243,98)	UNKNOWN	SYBR	None
A7	HCC1806	RGB(132,193,241)			ERRFI1	RGB(244,165,230)	UNKNOWN	SYBR	None
A8	HCC1806	RGB(132,193,241)			ERRFI1	RGB(244,165,230)	UNKNOWN	SYBR	None
A9	HCC1806	RGB(132,193,241)			ERRFI1	RGB(244,165,230)	UNKNOWN	SYBR	None
A10	HCC1806	RGB(132,193,241)			ETS1	RGB(255,191,168)	UNKNOWN	SYBR	None
A11	HCC1806	RGB(132,193,241)			ETS1	RGB(255,191,168)	UNKNOWN	SYBR	None
A12	HCC1806	RGB(132,193,241)			ETS1	RGB(255,191,168)	UNKNOWN	SYBR	None
B1	HCC1937	RGB(168,255,222)			Actin	RGB(139,189,249)	UNKNOWN	SYBR	None
B2	HCC1937	RGB(168,255,222)			Actin	RGB(139,189,249)	UNKNOWN	SYBR	None
B3	HCC1937	RGB(168,255,222)			Actin	RGB(139,189,249)	UNKNOWN	SYBR	None
B4	HCC1937	RGB(168,255,222)			ALOX15B	RGB(208,243,98)	UNKNOWN	SYBR	None
B5	HCC1937	RGB(168,255,222)			ALOX15B	RGB(208,243,98)	UNKNOWN	SYBR	None
B6	HCC1937	RGB(168,255,222)			ALOX15B	RGB(208,243,98)	UNKNOWN	SYBR	None
B7	HCC1937	RGB(168,255,222)			ERRFI1	RGB(244,165,230)	UNKNOWN	SYBR	None
B8	HCC1937	RGB(168,255,222)			ERRFI1	RGB(244,165,230)	UNKNOWN	SYBR	None
B9	HCC1937	RGB(168,255,222)			ERRFI1	RGB(244,165,230)	UNKNOWN	SYBR	None
B10	HCC1937	RGB(168,255,222)			ETS1	RGB(255,191,168)	UNKNOWN	SYBR	None
B11	HCC1937	RGB(168,255,222)			ETS1	RGB(255,191,168)	UNKNOWN	SYBR	None
B12	HCC1937	RGB(168,255,222)			ETS1	RGB(255,191,168)	UNKNOWN	SYBR	None
C1	MCF-7	RGB(223,221,142)			Actin	RGB(139,189,249)	UNKNOWN	SYBR	None
C2	MCF-7	RGB(223,221,142)			Actin	RGB(139,189,249)	UNKNOWN	SYBR	None
C3	MCF-7	RGB(223,221,142)			Actin	RGB(139,189,249)	UNKNOWN	SYBR	None
C4	MCF-7	RGB(223,221,142)			ALOX15B	RGB(208,243,98)	UNKNOWN	SYBR	None
C5	MCF-7	RGB(223,221,142)			ALOX15B	RGB(208,243,98)	UNKNOWN	SYBR	None
C6	MCF-7	RGB(223,221,142)			ALOX15B	RGB(208,243,98)	UNKNOWN	SYBR	None
C7	MCF-7	RGB(223,221,142)			ERRFI1	RGB(244,165,230)	UNKNOWN	SYBR	None
C8	MCF-7	RGB(223,221,142)			ERRFI1	RGB(244,165,230)	UNKNOWN	SYBR	None
C9	MCF-7	RGB(223,221,142)			ERRFI1	RGB(244,165,230)	UNKNOWN	SYBR	None
C10	MCF-7	RGB(223,221,142)			ETS1	RGB(255,191,168)	UNKNOWN	SYBR	None
C11	MCF-7	RGB(223,221,142)			ETS1	RGB(255,191,168)	UNKNOWN	SYBR	None
C12	MCF-7	RGB(223,221,142)			ETS1	RGB(255,191,168)	UNKNOWN	SYBR	None
D1	BT-20	RGB(247,255,168)			Actin	RGB(139,189,249)	UNKNOWN	SYBR	None
D2	BT-20	RGB(247,255,168)			Actin	RGB(139,189,249)	UNKNOWN	SYBR	None
D3	BT-20	RGB(247,255,168)			Actin	RGB(139,189,249)	UNKNOWN	SYBR	None
D4	BT-20	RGB(247,255,168)			ALOX15B	RGB(208,243,98)	UNKNOWN	SYBR	None
D5	BT-20	RGB(247,255,168)			ALOX15B	RGB(208,243,98)	UNKNOWN	SYBR	None
D6	BT-20	RGB(247,255,168)			ALOX15B	RGB(208,243,98)	UNKNOWN	SYBR	None
D7	BT-20	RGB(247,255,168)			ERRFI1	RGB(244,165,230)	UNKNOWN	SYBR	None
D8	BT-20	RGB(247,255,168)			ERRFI1	RGB(244,165,230)	UNKNOWN	SYBR	None
D9	BT-20	RGB(247,255,168)			ERRFI1	RGB(244,165,230)	UNKNOWN	SYBR	None
D10	BT-20	RGB(247,255,168)			ETS1	RGB(255,191,168)	UNKNOWN	SYBR	None
D11	BT-20	RGB(247,255,168)			ETS1	RGB(255,191,168)	UNKNOWN	SYBR	None
D12	BT-20	RGB(247,255,168)			ETS1	RGB(255,191,168)	UNKNOWN	SYBR	None
E1	MDA-MB-231	RGB(180,255,0)			Actin	RGB(139,189,249)	UNKNOWN	SYBR	None
E2	MDA-MB-231	RGB(180,255,0)			Actin	RGB(139,189,249)	UNKNOWN	SYBR	None
E3	MDA-MB-231	RGB(180,255,0)			Actin	RGB(139,189,249)	UNKNOWN	SYBR	None
E4	MDA-MB-231	RGB(180,255,0)			ALOX15B	RGB(208,243,98)	UNKNOWN	SYBR	None
E5	MDA-MB-231	RGB(180,255,0)			ALOX15B	RGB(208,243,98)	UNKNOWN	SYBR	None
E6	MDA-MB-231	RGB(180,255,0)			ALOX15B	RGB(208,243,98)	UNKNOWN	SYBR	None
E7	MDA-MB-231	RGB(180,255,0)			ERRFI1	RGB(244,165,230)	UNKNOWN	SYBR	None
E8	MDA-MB-231	RGB(180,255,0)			ERRFI1	RGB(244,165,230)	UNKNOWN	SYBR	None
E9	MDA-MB-231	RGB(180,255,0)			ERRFI1	RGB(244,165,230)	UNKNOWN	SYBR	None
E10	MDA-MB-231	RGB(180,255,0)			ETS1	RGB(255,191,168)	UNKNOWN	SYBR	None
E11	MDA-MB-231	RGB(180,255,0)			ETS1	RGB(255,191,168)	UNKNOWN	SYBR	None
E12	MDA-MB-231	RGB(180,255,0)			ETS1	RGB(255,191,168)	UNKNOWN	SYBR	None
F1	HCC1806	RGB(132,193,241)			G6PD	RGB(243,124,98)	UNKNOWN	SYBR	None
F2	HCC1806	RGB(132,193,241)			G6PD	RGB(243,124,98)	UNKNOWN	SYBR	None
F3	HCC1806	RGB(132,193,241)			G6PD	RGB(243,124,98)	UNKNOWN	SYBR	None
F4	HCC1937	RGB(168,255,222)			G6PD	RGB(243,124,98)	UNKNOWN	SYBR	None
F5	HCC1937	RGB(168,255,222)			G6PD	RGB(243,124,98)	UNKNOWN	SYBR	None
F6	HCC1937	RGB(168,255,222)			G6PD	RGB(243,124,98)	UNKNOWN	SYBR	None
F7
F8
F9
F10
F11
F12
G1	MCF-7	RGB(223,221,142)			G6PD	RGB(243,124,98)	UNKNOWN	SYBR	None
G2	MCF-7	RGB(223,221,142)			G6PD	RGB(243,124,98)	UNKNOWN	SYBR	None
G3	MCF-7	RGB(223,221,142)			G6PD	RGB(243,124,98)	UNKNOWN	SYBR	None
G4	BT-20	RGB(247,255,168)			G6PD	RGB(243,124,98)	UNKNOWN	SYBR	None
G5	BT-20	RGB(247,255,168)			G6PD	RGB(243,124,98)	UNKNOWN	SYBR	None
G6	BT-20	RGB(247,255,168)			G6PD	RGB(243,124,98)	UNKNOWN	SYBR	None
G7
G8
G9
G10
G11
G12
H1	MDA-MB-231	RGB(180,255,0)			G6PD	RGB(243,124,98)	UNKNOWN	SYBR	None
H2	MDA-MB-231	RGB(180,255,0)			G6PD	RGB(243,124,98)	UNKNOWN	SYBR	None
H3	MDA-MB-231	RGB(180,255,0)			G6PD	RGB(243,124,98)	UNKNOWN	SYBR	None
H4
H5
H6
H7
H8
H9
H10
H11
H12

## Sheet: Raw Data
Block Type	96alum
Chemistry	SYBR_GREEN
Experiment File Name	D:\DHB\新建文件夹\2023-2-12-1.eds
Experiment Run End Time	2023-02-12 16:08:05 下午 CST
Instrument Type	sds7500
Passive Reference	ROX
Well	Cycle	1	2	3	4	5
A1	1	26613.1	4251.15	13500.7	73267.2	342.534
A2	1	14088.7	3550.33	15017.7	73203.7	699.252
A3	1	14655.9	3538.85	17200.1	77644.2	944.532
A4	1	19569.7	4245.53	18250	75104	752.11
A5	1	43285.8	4960.37	20828.2	81589.5	930.913
A6	1	21517.7	4554.88	21481.2	82691.1	1362.01
A7	1	17311.6	3853.84	21142.2	82318.5	1052.62
A8	1	20303	3656.13	20837.9	85332.2	819.795
A9	1	17749.5	3753.67	19216	82787.7	357.22
A10	1	23776.6	4477.63	17467.7	80625.5	763.621
A11	1	24626	5283.26	19178.9	96823.3	2588.05
A12	1	54506	4756.22	16362.4	93272.1	1213.5
B1	1	13623.5	5483.47	20342.1	83939.5	2461.71
B2	1	12321	2804.8	16986.5	78361.1	771.483
B3	1	13649.4	3545.28	21259.8	88258.8	588.454
B4	1	17516.5	3863.03	24239.4	93193.9	676.456
B5	1	17012	4154.95	23953.2	85461.6	333.751
B6	1	21856.6	4365	26031.6	90163	847.171
B7	1	17524.7	3774.8	27215.9	94998.5	821.375
B8	1	17913.5	3774.17	23734.2	86451.2	381.502
B9	1	17532.1	4130.19	23455.5	89916.9	988.281
B10	1	18977.3	4279.59	21291.2	89139.9	994.665
B11	1	20629.7	4683.24	23927.9	113189	547.058
B12	1	23701	4716.38	19753.4	106766	653.19
C1	1	18188.6	3723.38	18169.7	91048.9	855.718
C2	1	13768.5	3402.72	19245.9	84985.4	385.821
C3	1	15437.7	3877.54	21433	84731.4	667.454
C4	1	19354.8	4362.29	26036.4	92888	919.145
C5	1	21155.2	4339.33	27606.1	92362.1	1001.53
C6	1	22146.5	4329.28	28526.9	92699.4	434.049
C7	1	20396.3	4221.19	29991.6	98115	1343.07
C8	1	19559.7	4007.7	29775.2	99304.4	758.48
C9	1	18443	4142.01	26746.9	96639.1	581.698
C10	1	23686.3	4798.47	25674.7	101487	615.782
C11	1	22027.1	4575.59	24896.4	111889	875.872
C12	1	22652.7	5328.16	17726.4	88258.2	1065.12
D1	1	14505.3	3321.45	16687.5	84921.6	238.043
D2	1	12777.5	3186.99	19988.2	87327.9	621.55
D3	1	14594.9	3992.64	23171.2	86592.4	158.536
D4	1	21572.9	4248.85	28305.1	98582.6	743.451
D5	1	20726.8	4274.52	29243.8	97282.7	879.964
D6	1	21948.8	4314.62	30671.7	99335.7	395.043
D7	1	19532.4	3980.84	30580.1	100061	809.98
D8	1	20861.2	4389.18	31760.6	106583	819.522
D9	1	21334.8	4706.08	31234.2	109573	170.442
D10	1	28917	6686.64	31942	111118	4416.18
D11	1	25263	5094.63	25018.1	108344	454.277
D12	1	21292.1	4666.27	20995.9	106857	1373.01
E1	1	12116.4	3010.6	15428.7	79806.5	670.117
E2	1	15461	4638.67	23578	102074	449.728
E3	1	18926.9	4354.2	28294.3	107119	1164.93
E4	1	19818.6	4602.46	29513.4	103943	329.785
E5	1	22731.7	4563.41	31331.2	104267	1871.78
E6	1	22916.9	4705.36	32998.7	107356	524.496
E7	1	20450.9	4162.51	31690.9	103437	482.113
E8	1	23133	4425	32473.2	107998	733.538
E9	1	24665.7	5075.97	33069.1	116301	614.446
E10	1	31835.7	6213.29	31318.2	117983	982.791
E11	1	30535.8	5921.11	26663.5	112346	709.828
E12	1	28400.2	5561.87	22728.8	111436	934.569
F1	1	11619.3	2937.72	17138.2	90498.7	498.854
F2	1	15793.2	3741.16	25086.7	110063	728.153
F3	1	13671.8	3895.67	27297.1	107707	799.736
F4	1	15990.8	3754	29335	104768	678.118
F5	1	19124.8	4337.48	32751.4	109672	1417.71
F6	1	17351.2	3764.08	32229.6	105945	1063.01
F7	1	10087.6	1867.18	2294.05	4005.6	1096.71
F8	1	14640.3	2238.19	2367.41	3863.68	1257.71
F9	1	13674.7	2151.48	2171.7	3991.23	1362.32
F10	1	13367.8	2442.7	2095.52	3636.64	1785.47
F11	1	24601.9	4628.65	4061.59	7032.27	3156.78
F12	1	21444.8	3597.99	2703.24	3961.23	1521.93
G1	1	17440.1	4027.15	19409.2	102370	1469.13
G2	1	14352.7	3826.47	25080.4	117091	709.268
G3	1	16623.2	3802.67	27328.6	113303	1438.26
G4	1	16452.9	4102.22	30387.1	115249	951.098
G5	1	16060	3967.88	32881.1	118347	650.341
G6	1	21404.2	6257.39	35595.3	120273	1743.17
G7	1	10753.7	4248.29	2634.14	2604.39	857.575
G8	1	12380.9	3092.71	2208.13	2954.3	1611.65
G9	1	14035.4	2280.25	1979.72	2888.96	745.367
G10	1	14984.2	3141.17	2312.1	2977.69	1061.84
G11	1	25492.5	4915.44	3668.79	5059.77	2263.4
G12	1	17243.2	2719.78	2019.76	2914.71	1094.74
H1	1	14462.5	3455.45	15802.6	87210.2	1407.94
H2	1	14266.6	3622.44	20753.3	103417	1107.49
H3	1	17193.8	4491.55	24880.8	110638	2055.85
H4	1	19541.1	2501.61	2225.1	3019.37	2516.18
H5	1	32611.4	3491.29	2939.16	3723.18	3286.46
H6	1	44111.8	8779.51	5690.27	6495.36	2303.92
H7	1	22152.6	4728.45	3437.66	4150.26	1921.9
H8	1	20716.1	4405.93	3011.52	4275.3	1539.5
H9	1	23144.9	4408.66	3353.38	3704.87	1954.26
H10	1	29827.3	4697.42	3230.46	4516.1	1546.38
H11	1	31754.6	6233.86	3789.1	4987.7	1781.22
H12	1	70042.9	8101.4	5187.62	7438.3	1747.61
A1	2	27187.5	4254.71	13826.8	74405.8	651.027
A2	2	14081.9	3760.14	15102.7	74499.4	377.998
A3	2	14791.6	3483.4	17461.6	78330.4	798.956
A4	2	19691.5	4400.51	18287.8	75236.9	680.357
A5	2	45815.7	4838.34	20996.9	82496.9	917.421
A6	2	21942.4	4619.18	21601.5	83549.4	1330.04
A7	2	17304.8	3916.75	20953.3	82591	662.57
A8	2	20540.5	3672.44	20979.5	85571.4	551.923
A9	2	18076.1	3760.1	19486.8	84158.1	719.092
A10	2	24027.7	4658.7	17886.5	82362.2	1106.62
A11	2	24612.8	5371.65	19338.9	98548.6	2474.03
A12	2	56284.9	4893.02	16463.9	94828.6	1159.14
B1	2	14114.1	5643.84	20428.8	84919.6	2415.64
B2	2	12192	3034.56	17019.1	79208.4	729.233
B3	2	13640.2	3340.31	21185.2	88238.5	686.234
B4	2	17506.2	3755.32	24224.6	93663.2	1024.54
B5	2	17083.8	3993.75	23872.8	86254.7	222.794
B6	2	22034.4	4507.83	26137.3	90660.4	916.308
B7	2	17215.8	3829	27049.8	94877.1	1319.18
B8	2	18011.1	3681.07	23856.9	86657.4	491.606
B9	2	17843.5	4242.74	23496.3	90726.8	1125.76
B10	2	19149.2	4243.42	21418.6	90019.5	1099.71
B11	2	21065.7	4677.13	24260.4	115565	485.759
B12	2	23795.5	4846.63	19966.9	108062	1035.31
C1	2	18490.7	3712.21	18443.1	92204.7	683.775
C2	2	13814.9	3366.44	19490.9	85916	192.463
C3	2	16221.4	3967.84	21516.8	85697.9	787.801
C4	2	19527.7	4453.56	26169.6	93290.1	1075.79
C5	2	21446.5	4224.01	27803.8	93489	1074.53
C6	2	22243.5	4418.02	28565.6	93524.3	441.283
C7	2	20741.2	4208.29	29955.4	98957.5	2029.92
C8	2	19724.1	4326.72	29633.9	102333	467.214
C9	2	18284.7	4272.29	26758.2	97507.1	822.592
C10	2	23662.8	4803.59	25726.4	102708	346.571
C11	2	22209.9	4776.3	25108.6	113447	996.495
C12	2	22623.3	5320.07	17714.4	89729.2	1113.37
D1	2	14992.7	3194.27	16871.1	85810.6	601.655
D2	2	12889.6	3161.52	20109.2	88023	503.641
D3	2	14974.8	4066.03	22918.5	86685	611.233
D4	2	22098.6	4343.33	28469.3	99336.3	498.2
D5	2	21320.8	4226.19	29610.4	98052.1	1088.35
D6	2	22142.6	4473.67	31116.6	100971	440.877
D7	2	19862.7	3942.29	30817.7	101429	839.894
D8	2	20869.6	4323.69	31938.5	107520	905.469
D9	2	21659.7	4568.61	31422.9	111198	620.359
D10	2	29558.3	6636.06	31874.2	112461	4131.91
D11	2	25604.6	5185.46	25330.3	109841	846.466
D12	2	21330.4	4601.22	21247.1	108875	1323.4
E1	2	12476.4	3088.97	15649	81402.9	963.093
E2	2	15725.6	4814.92	23807.3	103508	48.9623
E3	2	19277.7	4544.3	28290.6	107816	682.276
E4	2	20080.7	4653.16	29750.5	104510	639.226
E5	2	22790.3	4564.25	31586.7	104766	1835.95
E6	2	23109.4	4750.81	33345.8	108373	537.608
E7	2	20916.3	4119.74	32078.9	104822	838.552
E8	2	23595.2	4657.74	32925.4	109826	580.088
E9	2	24878	5078.38	33611.7	118138	984.609
E10	2	31873.6	6095.65	31889.9	120188	213.848
E11	2	30782.4	6204.61	27023.3	113974	874.245
E12	2	28386.8	5660.85	22968.6	113153	906.487
F1	2	11767.8	3012.53	17435.2	92022.6	860.938
F2	2	15833.2	3856.77	25297.8	111360	608.128
F3	2	13370	3833.2	27365.2	108673	935.284
F4	2	16264.6	3882.24	29399.4	105687	679.132
F5	2	19479.5	4433.6	33273.1	111949	1005.51
F6	2	17426.1	3860.64	32360.8	106873	1120.11
F7	2	9892.09	1870.76	2115.24	3590.02	1924.35
F8	2	14515.8	2258.39	2257.22	3933.72	1525.08
F9	2	13143.5	1801	2291.71	3581.87	1278.77
F10	2	13372.3	2514.67	2103.69	3534.08	1331.26
F11	2	24485.3	4896.88	4156.11	6941.78	2892.71
F12	2	21464	3103.88	2640.82	3661.16	1576.74
G1	2	17628.8	3914.13	19558.7	104238	1201.41
G2	2	14513.4	3826.47	25512.5	118569	938.26
G3	2	17071.7	3631.67	27506.9	114734	381.302
G4	2	16576.6	4168.2	30363.5	116578	1080.92
G5	2	16040.7	3784.24	33115.9	119105	684.203
G6	2	21655.3	6552.26	36010	121669	1231.79
G7	2	10575.5	4030.06	2429.5	2523.93	912.354
G8	2	12314.6	3004.14	2149.87	2753.44	1238.39
G9	2	14109.8	2614.61	2033.19	2483.23	835.362
G10	2	14702.8	3146.04	2386.82	3210.73	1049.49
G11	2	26135.4	4861.49	3462.36	4998.17	2206.43
G12	2	17654	3184.98	1956.87	2827.53	1239.35
H1	2	14399	3411.05	16029.7	88038.3	1024.59
H2	2	14282	3585.7	20817.3	104808	973.628
H3	2	17187.7	4487.32	25091.4	112519	1465.62
H4	2	20054.5	2674.17	2117.99	2948.63	1953.69
H5	2	33719.3	3462.23	2944.31	3996.51	3338.48
H6	2	44616.8	8661.76	5492.91	6433.41	2616.51
H7	2	22264.8	4790.02	3296.56	4380.72	1829.91
H8	2	20997	4013.96	3060.66	4228.77	1478.66
H9	2	23379.4	4479.06	3050.08	3836.94	1681.99
H10	2	30319.8	4435.58	3243.86	4194.37	1438.5
H11	2	32323.4	5962.73	3805.82	5224.71	1477.34
H12	2	72403.4	8407.18	5029.02	7426.73	1984.1
A1	3	28001.3	4301	13908	75067.1	530.821
A2	3	14251.6	3597.05	15213.7	75246.4	681.793
A3	3	14993.8	3389.55	17555.6	79019.9	727.88
A4	3	20297.1	4260.61	18322.3	75755.3	954.401
A5	3	47388.8	4918.9	21125.8	82926.6	1123.17
A6	3	22378.3	4729.07	21814.4	83829.5	1002.5
A7	3	17342.3	3919.17	21203.9	82984.2	995.558
A8	3	21010.7	3893.11	21052.5	86522.1	563.609
A9	3	18328.6	3656.34	19782.9	84508.3	420.478
A10	3	24293.2	4814.3	17989.2	82828	1180.63
A11	3	25226.4	5332.49	19680.5	99129.9	2448.92
A12	3	58052.9	4895.9	16584.6	95812	848.184
B1	3	14167.3	5523.56	20508.1	85531.8	2186.27
B2	3	12535.4	3102.67	17323.2	79586.5	630.369
B3	3	13951.1	3451.96	21050.9	88534.5	331.561
B4	3	17825.6	3865.59	24318.5	94144.9	755.266
B5	3	17241.2	4220.83	23886.4	86398.2	546.859
B6	3	22585.3	4536.23	26453.3	91747	750.769
B7	3	17669.1	3749.93	27191.9	94864.9	899.032
B8	3	18107.8	3531.93	23817.8	86853.7	691.532
B9	3	17758	4169.8	23720.5	91321.4	1062.31
B10	3	19733.9	4195.2	21620.5	90750.4	777.14
B11	3	21281.8	5151.45	24324.4	116111	570.189
B12	3	24046.7	5063.72	20084.9	108970	954.746
C1	3	18797.1	3611.63	18624.1	93147.6	768.747
C2	3	14052.3	3487.64	19445.9	86244.6	305.255
C3	3	16609.2	4164.85	21655.7	85822.2	250.082
C4	3	20199.2	4529.76	26452.9	94641.8	590.286
C5	3	21650.1	4311.56	27904.5	93732.1	1420.03
C6	3	22718.9	4461.15	28879.6	93662	412.347
C7	3	20903.5	4312.38	30058.4	99011.4	1575.54
C8	3	20211.6	4389.92	29807.1	102772	464.836
C9	3	18899.3	4280.31	26803.5	97759	315.271
C10	3	24218.8	4859.85	25876.4	102602	479.629
C11	3	22589.8	4776.3	25543	114512	1275.77
C12	3	22871.9	5383.79	17858.4	90307.9	984.702
D1	3	15066.3	3278.08	16894.8	86656.8	371.316
D2	3	13036.6	3097.86	20298.8	88153.1	496.061
D3	3	14938.7	4236	23379.6	87147.6	577.326
D4	3	22259.6	4507.56	28528.9	99631.6	279.344
D5	3	21394	4333.5	29617.8	98219.6	512.862
D6	3	22324	4501.79	31071.8	101290	708.241
D7	3	19989.2	4015.95	30862.1	101353	205.947
D8	3	21111.9	4334.29	31910	107298	1459.89
D9	3	21646.1	4647.66	31803.9	111470	181.721
D10	3	30177.6	6765.96	32048.2	113441	4356.22
D11	3	26035.9	5087.73	25246.5	110175	1047.22
D12	3	21669.6	4626.31	21527.9	109995	1198.13
E1	3	12553.2	2916.92	15576.3	81329.2	634.138
E2	3	16059	5056.63	23797.7	103981	619.283
E3	3	19422.5	4756.66	28383.4	108460	873.949
E4	3	20308.2	4676.77	29872.9	104559	788.057
E5	3	22966.2	4639.04	31488.5	105022	1637.27
E6	3	23252.3	4725.19	33207.9	108334	595.521
E7	3	20828.7	4157.48	32046.9	104723	817.967
E8	3	23781.6	4624.36	32877.7	110096	859.088
E9	3	24938.2	5313.55	33782.2	118670	1253.82
E10	3	32193.9	6321.89	31780.2	120545	242.285
E11	3	31054.6	6128.82	27172.6	114280	419.547
E12	3	28492.6	5534.38	23164.5	113945	435.833
F1	3	11917.8	3010.93	17470	92878.1	890.19
F2	3	16040.1	3731.45	25403.4	111714	593.125
F3	3	13683.9	3831.41	27612.7	109195	455.055
F4	3	16506.6	3804.22	29453.2	105791	860.572
F5	3	20395.7	4373.75	33479.9	112894	1470.79
F6	3	17934.3	3749.81	32334.4	106814	851.738
F7	3	10043.8	1968.28	2244.59	3697.69	1875.78
F8	3	14724.4	2136.17	2255.04	3603.7	1639.51
F9	3	13258.7	1791.81	2146.17	3520.47	1185.94
F10	3	13638.2	2281.12	1992.11	3536.61	1466.01
F11	3	25305.1	4880.12	3943.43	6751.2	3278.57
F12	3	21664.9	3343.1	2810.48	3864.72	1959.14
G1	3	17685.3	4054.18	19800.1	105299	1286.59
G2	3	14804.3	3949.25	25525.4	119136	697.109
G3	3	17167.1	3718.56	27664.3	114810	537.989
G4	3	17042.5	3946.69	30382.2	116470	1013.19
G5	3	16051.3	3943.79	33022.4	119124	1030.79
G6	3	21916.2	6291.96	36056.8	121992	1654.7
G7	3	10701.2	4204.64	2437.86	2166.73	855.686
G8	3	12448.4	3348.84	2167.35	2618.8	1635.17
G9	3	14050.5	2282.99	1989.9	2656.45	916.886
G10	3	15044.8	3343.88	2307.79	2967.34	1215.61
G11	3	26774.6	5146.14	3559.32	4935.13	2188.63
G12	3	17768.3	3039.89	2192.27	2990.37	600.079
H1	3	14933.2	3584.62	16124.2	89125.8	1892.61
H2	3	14632.5	3781.68	20929.3	105772	1060.3
H3	3	17226.4	4287.34	25311.4	113290	1436.25
H4	3	20524.3	2570.23	2222.07	2892.43	2142.7
H5	3	34601.2	3420.72	2954.61	3924.07	3363.12
H6	3	44722.8	8471.87	5593.67	6512.52	2477.58
H7	3	22747.4	4795.72	3305.31	4201.92	1610.76
H8	3	20976.6	4154.83	3056.09	4194.65	1720.19
H9	3	23723.9	4569.99	3111.79	3886.03	1576.11
H10	3	30807	4816.92	3310.85	4481.67	1829.72
H11	3	32692.2	6058.05	3889.47	5289.21	1731.97
H12	3	74199.4	7823.11	5359.44	7278.19	2430.3
A1	4	28476.2	4207.24	14002.8	75709.2	737.193
A2	4	14521.4	3539.33	15398	74905.4	684.412
A3	4	15066.5	3633.55	17613.7	79134.7	1231.4
A4	4	20370.4	4352.76	18302.6	75644.7	1649.45
A5	4	48981.2	5040.93	21213.4	83298.6	553.994
A6	4	22165.5	4675.35	21840.6	84205.6	1096.7
A7	4	17659.5	3863.52	21162.5	83384	906.136
A8	4	21162.6	3814.12	21025	86528.1	1016.65
A9	4	18718.5	3726.12	19811.9	84697.3	289.311
A10	4	24530.8	4697.83	18142.8	82834.1	1158.07
A11	4	25233.6	5494.72	19695.1	99461.7	2986.62
A12	4	58726.9	4730.3	16676	96088.9	1346.22
B1	4	14199.2	5517.55	20532.1	85572.4	2117.17
B2	4	12487.7	2959.07	17133.8	79556.9	523.899
B3	4	14225.9	3492.79	21236.6	88683.4	467.563
B4	4	17842	3886.11	24453.1	94227.1	356.523
B5	4	17299.8	4244.86	23957.3	86416.2	656.054
B6	4	22919.9	4520.74	26626.1	92380	783.877
B7	4	17665.5	3873.42	27234.4	95057.4	1033.44
B8	4	18220.3	3596.59	23948.5	87052.7	339.971
B9	4	18174.1	4366.09	23795.8	91446.6	857.536
B10	4	19809.5	4480.81	21658.7	91045.4	1074.61
B11	4	21829	4883.73	24459.3	116534	727.482
B12	4	24375.5	5126.99	19970.3	109166	757.7
C1	4	18938.9	3986.51	18639.7	93632.9	562.815
C2	4	14335.3	3594.83	19647.6	86593.1	0
C3	4	17075.1	4126.79	21637.9	86180.7	556.496
C4	4	20441.1	4480.14	26566.4	95032.3	385.917
C5	4	21934.1	4432.77	27886.4	93893.2	1204.09
C6	4	22886.8	4485.2	28752.7	93554.3	517.758
C7	4	20984.6	4380.34	29982.3	98897.8	1795.33
C8	4	20446	4360.82	29814.6	102957	412.527
C9	4	18858	4175.08	26716	97484.4	0
C10	4	24525.5	4796.42	25995	102662	687.984
C11	4	22741.5	4880.71	25534.1	114687	875.872
C12	4	22826.8	5342.32	17936.4	90387.6	827.436
D1	4	15336.8	3226.62	17038.2	86790.2	344.353
D2	4	13277.2	3171.26	20234	88228.3	777.359
D3	4	15061.2	4069.89	23172.9	87665.5	270.335
D4	4	22550.4	4267.39	28531.9	99749.6	478.404
D5	4	21327.9	4304.01	29677.9	98101.4	699.652
D6	4	22512.3	4362.81	30975.9	100888	375.4
D7	4	19936.7	3933.73	30913.3	101123	753.604
D8	4	21276.2	4279.4	31927.9	107364	1323.1
D9	4	21634.8	4318.87	31652	111174	660.463
D10	4	30605.9	6706.18	32240.3	114232	4209.64
D11	4	26158.9	5111.88	25367.3	110169	695.386
D12	4	21885.2	4617.94	21670	110537	1830.14
E1	4	12710.4	3044.89	15749.8	81730.7	594.303
E2	4	16355	5159.02	24000.1	104044	174.995
E3	4	19491.2	4743.81	28362.8	108384	938.502
E4	4	20514.4	4692.5	29902.3	104481	496.819
E5	4	23222.8	4853.3	31555.2	104862	1741.49
E6	4	23459.9	4797.9	33234.1	108051	797.671
E7	4	21240.9	4112.2	31770.9	104275	745.379
E8	4	24011.3	4448.57	32807.6	110368	827.7
E9	4	25150.4	5466.71	33671	118465	1165.33
E10	4	32697.3	6268.88	31669.3	120869	354.897
E11	4	31186.4	6213.03	27143.3	114729	953.618
E12	4	28818.7	5818.94	23097.9	114402	958.158
F1	4	12100.4	3159.74	17596.9	93587.6	409.519
F2	4	16367	3848.02	25401.4	111864	457.096
F3	4	13826.1	3738.59	27460.2	109062	833.623
F4	4	16864.2	3867.89	29389.7	105997	259.489
F5	4	20612	4373.75	33395.8	112587	1390.64
F6	4	18109.2	3827.9	32297	107102	794.639
F7	4	9925.12	1851.97	2167.55	3775.14	1534.81
F8	4	14213.3	2131.92	2151.39	3427.55	1179.64
F9	4	13525.6	1810.19	2018.49	3542.14	899.318
F10	4	13474.4	2178.3	2066.95	3304.89	1198.83
F11	4	25550.2	4549.86	3943.43	7004.85	3178.49
F12	4	22066.7	3596.03	2746.46	4164.79	1784.51
G1	4	17495.3	4104.55	19841.5	105516	928.161
G2	4	14948.7	3944.94	25412.8	119367	609.97
G3	4	17324	3952.41	27577.5	114967	753.547
G4	4	16976.2	4019.27	30520.7	116346	438.389
G5	4	16015.7	3940.78	32995.4	119259	897.331
G6	4	21861.3	6270.61	35960.1	122406	1521.5
G7	4	10826.8	4294.02	2396.09	2341.4	807.518
G8	4	12547.3	3407.49	2187.16	2804.47	1183.17
G9	4	14318	2400.84	1952.98	2303.03	821.598
G10	4	15287	3094.15	2452.92	3012.65	966.429
G11	4	26677.7	4880.09	3265.32	4896.46	2186.25
G12	4	18020.9	2579.3	2185.08	3023.27	902.822
H1	4	14941.7	3736.68	15932.8	89509.2	1401.03
H2	4	14463.3	3628.01	21136.4	106373	1356.92
H3	4	17443.4	4243.96	25460.1	113675	1441.94
H4	4	20923.1	2417.85	2191.75	2787.78	2112.72
H5	4	35342	3730	3019.52	3749.26	3371.34
H6	4	45285.8	8598.11	5769.22	6579.24	2498.07
H7	4	22593.8	4777.48	3261.56	4291.32	1621.58
H8	4	20958.7	4087.46	3028.66	3960.99	1620.62
H9	4	23474.9	4584.65	3256.22	3825.25	1842.33
H10	4	30807	5048.9	3297.45	4369.13	1811.2
H11	4	32736	6034.75	3919.58	5038.7	1777.61
H12	4	76138	8314.42	5399.09	7432.51	2040.62
A1	5	28512.9	4668.91	13888.2	75683.5	785.062
A2	5	14451	3570.48	15275.1	75239.6	454.819
A3	5	15173.5	3674.5	17541.7	79121.5	957.377
A4	5	20312.1	4401.34	18363.4	75652.1	1228.45
A5	5	50276	4968.35	21166.4	83377.9	761.426
A6	5	22121.7	4659.88	21864.3	84466.8	903.975
A7	5	17613.4	3886.91	21219.3	83525.9	847.374
A8	5	21252.7	3816.69	21087.6	86648.1	915.078
A9	5	18620.1	3727.04	19909.7	84778.8	626.996
A10	5	24468	4599.56	18135.8	83354	1044.34
A11	5	25356.3	5378.36	19765.7	99810.1	2570.27
A12	5	59839.7	5025.5	16757.2	96193.7	1342.43
B1	5	14339.7	5527.57	20794.1	85958.6	2249.61
B2	5	12425.7	3100.21	17308.1	79607.8	592.344
B3	5	14191.6	3511.12	21181.9	88885.5	569.787
B4	5	18094.9	4164.79	24372.3	94435.7	917.578
B5	5	17507.4	4345.61	23958.1	86381	880.61
B6	5	23371.9	4526.76	26730.9	92600.9	1118.85
B7	5	17910.2	3868.08	27180.9	94793.9	836.309
B8	5	18499.2	3692.28	23949.4	86899.4	792.944
B9	5	18279.8	4307.57	23627	91431.3	985.397
B10	5	19935.1	4466.91	21671.5	90943.8	1166.64
B11	5	21855.9	5038.98	24491.8	116504	624.548
B12	5	24409.2	4954.56	20097.3	109487	676.052
C1	5	19492.9	3883.9	18632.9	93928.7	589.806
C2	5	14428.3	3560.2	19549.3	86606.1	380.45
C3	5	17278.5	4355.89	21669.7	86122.1	194.603
C4	5	20662	4481.03	26625.5	94835.6	702.327
C5	5	22349.6	4383.95	27921.8	93911.1	444.208
C6	5	22943.9	4567.31	28867	93893.3	755.452
C7	5	21387.8	4222.05	30147.5	98929.6	1612.52
C8	5	20649.8	4452.11	30133.4	102971	922.54
C9	5	18914	4347.46	26929.3	97546.4	513.981
C10	5	24842.3	5008.17	25972.7	102757	793.193
C11	5	22991.2	5097.66	25507.4	114748	842.185
C12	5	22851.9	5407.05	18019.9	90519.9	1243.83
D1	5	15608.8	3186.18	16917	86997.9	463.76
D2	5	13375.2	3103.1	20214.5	88638.8	734.406
D3	5	15222	4106.2	23172.9	87660.3	411.46
D4	5	22840.4	4380.41	28497.7	99597.8	323.335
D5	5	21694.6	4410.51	29577	98284.6	855.13
D6	5	22622.4	4542.76	31042.6	100671	861.02
D7	5	20063.2	3965.42	30808	100885	429.151
D8	5	21404.8	4341.99	31789	106958	912.732
D9	5	21991.3	4539.97	31697.1	111271	172.949
D10	5	31127.9	6729.17	32366.9	114168	4000.88
D11	5	25974.9	5075.08	25240	110145	740.917
D12	5	22391.2	4707.16	21767.3	110880	1156.65
E1	5	12813.6	3180.2	15627.4	81795.4	798.615
E2	5	16365	5385.63	23921.1	103715	315.535
E3	5	19524.3	4543.44	28406.8	108176	850.114
E4	5	20926.8	4706.49	29791.6	104545	582.477
E5	5	23578.4	4711.3	31510.4	104604	1685.04
E6	5	23688	4967.28	33151.6	107888	487.344
E7	5	21465.8	4227.91	31725.7	104329	875.387
E8	5	24041.7	4662.65	32730.1	109639	383.625
E9	5	25009.3	5300.28	33688.3	118514	780.209
E10	5	32739.2	6321.89	31819.6	120767	277.548
E11	5	31614.4	6141.45	27251.7	114513	1055.67
E12	5	28699.6	5544	23158.2	114102	1037.91
F1	5	12139.3	3075.28	17665	93718.8	723.378
F2	5	16298.7	3658.59	25359.6	112309	328.069
F3	5	13847.8	3865.33	27501.4	109051	821.036
F4	5	17250	3815.88	29531.3	106048	741.977
F5	5	21048.9	4394.61	33345.3	112656	1182.46
F6	5	18367.8	3900.94	32409	107145	787.977
F7	5	10120.6	1871.65	2217.96	3586.24	1578.53
F8	5	14882.7	2174.43	2066.3	3554.89	1429.89
F9	5	13615	1906.01	2097.65	3404.88	814.608
F10	5	13974.8	2101.92	1834.26	3387.19	1273.18
F11	5	25404.9	4769.47	4250.63	6969.2	3042.23
F12	5	22430.2	3201.92	2823.28	3902.42	1165.03
G1	5	18016.5	3971.87	19825.4	106352	1087.46
G2	5	15278.7	3991.25	25460	119077	669.752
G3	5	17612	3854.44	27546	114714	756.264
G4	5	17366	4023.98	30958	118163	800.578
G5	5	15864.6	3829.39	32896.7	119007	1048.71
G6	5	21692.6	6106.9	36145.1	122045	1238.59
G7	5	10695	4232.7	2367.91	2349.25	465.622
G8	5	12475	3156.15	2119.57	2761.04	1306.91
G9	5	14363.4	2455.65	1874.05	2780.84	913.71
G10	5	15347.5	3266.04	2372.45	3061.85	960.817
G11	5	26180.2	4989.86	3454.54	4797.61	2486.53
G12	5	18278	3056.01	2170.7	2694.3	1274.49
H1	5	14641.5	3770.32	16049.4	90029.5	1449.39
H2	5	14730.3	3947.61	21231.3	106606	1368.47
H3	5	17361.9	4456.63	25373.2	113486	1197.51
H4	5	21197.8	2609.58	2115.97	3036.81	2294.45
H5	5	35704.2	3381.28	2921.65	3849.7	3076.55
H6	5	45716.8	8576.89	5453.44	6486.79	2353.79
H7	5	22465.3	4888.08	3472.66	4334.03	1635.11
H8	5	20932.4	4223.42	2957.8	4184.31	1635.37
H9	5	23747.1	4779.71	3144.61	3952.65	1812.08
H10	5	31529.1	4820.44	3270.65	4588.91	1465.74
H11	5	32973.5	6541	4123.67	5215.71	2119.92
H12	5	76500.9	8266.32	5551.08	7353.42	2153.65
A1	6	29104.2	4254.71	14022.6	76006.7	451.039
A2	6	14660.2	3622.71	15435	75546.4	526.403
A3	6	15365.8	3755.55	17697	79447.6	924.836
A4	6	20393.3	4308.36	18326.4	75756.1	1231.04
A5	6	51284.1	4980.31	21175.2	83281.8	648.435
A6	6	22375.7	4632.21	21993.7	84185.9	642.98
A7	6	17626.2	3684.46	21447.1	83466.7	1014.29
A8	6	21361.8	3778.91	21121.1	86670.4	843.166
A9	6	18718.5	3884.98	19818.3	84829	620.484
A10	6	24570.4	4731.5	18005	83372.3	677.871
A11	6	25575.3	5410.81	19655.6	99668.6	2593.28
A12	6	61083.6	4717.34	16627.7	96757.8	1186.95
B1	6	14389.7	5457.41	20747.9	85925.8	2110.45
B2	6	12699.6	2936.91	17194.3	79766.1	703.038
B3	6	14426.2	3576.94	21307.9	88776.4	720.012
B4	6	18166.5	4067.33	24444.4	94224.5	592.954
B5	6	17759	4289.81	24121.4	86587.7	477.291
B6	6	23497.1	4685.08	26734.4	92696.4	744.926
B7	6	17995.1	3904.51	27219.6	94827.6	1197.71
B8	6	18464.3	3939.69	23936.1	86827.7	360.253
B9	6	18289.9	4243.64	23734.1	91579	730.636
B10	6	20307.3	4462.27	21747	91082.8	914.72
B11	6	22042.5	4924.07	24423.2	116370	816.538
B12	6	24870.1	5050.08	20259.1	109640	311.354
C1	6	19449.2	4042.39	18726.3	94054.7	266.912
C2	6	14662.3	3519.8	19632.6	86584.4	228.27
C3	6	17540.2	4396.19	21660.4	85961.7	593.198
C4	6	21086.4	4638.75	26669.6	95044.9	386.954
C5	6	22280	4465.6	27910	93758.5	1208.21
C6	6	23313.3	4590.53	28721.2	93777.1	383.41
C7	6	21664.3	4270.23	30126.1	98761.1	1204.64
C8	6	20768	4347.78	29911.3	103078	776.313
C9	6	19216.9	4159.05	26726.3	97336.8	328.593
C10	6	25019.2	5017.37	26173.4	102978	895.307
C11	6	22869.4	4938.72	25441.9	114692	1335.54
C12	6	22981	5217.92	17916.2	90922.9	1041.89
D1	6	15867.4	3249.41	16927.8	87123.6	351.286
D2	6	13514.8	3172.01	20214.5	88535	550.805
D3	6	15261.8	4151.01	23250.4	87731.2	67.8129
D4	6	23122.7	4285.94	28557.3	99433.7	522.396
D5	6	21916.5	4426.89	29759.4	98024.5	762.275
D6	6	22574.3	4481.71	30955.8	100684	294.646
D7	6	20222.1	4007.39	30724	100909	697.227
D8	6	21534.3	4237.99	31872.1	106650	838.89
D9	6	22188.2	4534.25	31508.4	111011	167.936
D10	6	31013.3	6682.04	32439.2	113773	4114.14
D11	6	26446.8	5139.47	25340.1	110113	444.964
D12	6	22450.6	4779.65	21904.3	110921	1416.94
E1	6	12833.4	3168.57	15635.8	81681.3	875.071
E2	6	16085.5	5411.65	23973.2	103831	13.6007
E3	6	19823.9	4819.17	28315.9	108224	741.864
E4	6	20859.5	4531.66	29827.8	104682	566.416
E5	6	23632.3	4914.64	31563.8	104524	1513.49
E6	6	23895.6	4969.76	33137.5	108053	672.01
E7	6	21221.3	4200.24	31658.8	103553	642.456
E8	6	23999.5	4610.61	32838.4	109300	281.325
E9	6	25441.3	5284.6	33808.2	118347	984.609
E10	6	32952.3	6125.38	31760.5	120651	691.594
E11	6	31654.1	6079.7	27075.7	114832	749.514
E12	6	28951.3	5476.65	23080.3	114171	899.747
F1	6	12167.1	3237.77	17651.8	93631.1	662.504
F2	6	16280.2	3780.99	25241	111707	453.095
F3	6	14016	3626.14	27564.7	109027	412.454
F4	6	17505.8	3936.05	29680.8	106318	874.763
F5	6	21284.2	4648.53	33431.4	112350	900.378
F6	6	18353.2	3884.15	32319.8	106916	677.584
F7	6	10088.5	1858.23	2147.58	3384.12	1583.38
F8	6	14686.2	1974.63	2039.02	3373.43	1298.35
F9	6	13544.6	1772.12	2022.32	3272.44	1000.27
F10	6	14095	2278.19	2120.02	3195.99	1075.7
F11	6	25575.6	4519.68	4135.43	6664.82	3208.63
F12	6	21913.6	3870.54	2861.69	4101.46	1334.56
G1	6	17843.2	3880.96	19922	106253	965.774
G2	6	15159.3	3964.33	25461	118950	644.421
G3	6	17942.7	3965.35	27521.2	114570	883.062
G4	6	17607.9	4058.86	31221.3	119403	916.291
G5	6	16168.7	4222.77	33067.1	119231	1101.5
G6	6	21758.3	6420.08	35963.2	122106	1364.01
G7	6	10679.5	4208.8	2285.43	2259.95	887.798
G8	6	12514.8	3144.18	2176.67	2530.86	1214.87
G9	6	14180.1	2518.68	2063.74	2618.09	1271.57
G10	6	15408.1	3227.12	2241.69	2988.05	1027.04
G11	6	26478.3	5075.44	3628.13	4996.73	1904.96
G12	6	18473.5	2848.75	1814.91	2909.78	1427.22
H1	6	14871.2	3751.48	16104.6	90261.6	1665.82
H2	6	15153.3	3817.32	21116.1	106550	1224.02
H3	6	17633.9	4573.02	25470.6	113566	1530.99
H4	6	21210.1	2763.98	2065.44	2767.43	2302.63
H5	6	36422.6	3480.92	2887.65	3728.01	3015.4
H6	6	45691.8	8641.6	5626.91	6410.54	2396.54
H7	6	22718	4796.86	3565.62	4264.5	1902.06
H8	6	21256.3	3973.54	3156.66	4097.46	1561.63
H9	6	23680.5	4600.79	3140.67	3708.38	1712.25
H10	6	31502.8	4978.6	3263.21	4408.85	1742.54
H11	6	33333.9	6301.65	3892.81	5383.72	2023.84
H12	6	76913.5	8290.37	5487.2	8111.53	2366.34
A1	7	29249.5	4245.22	13924.7	75673.9	493.589
A2	7	14738.2	3629.12	15344.1	75572	462.676
A3	7	15304.7	3635.26	17501.7	79180.1	1019.89
A4	7	20381.9	4380.4	18303.4	75782.5	1150.64
A5	7	52203.1	5105.54	21235.7	83428.3	658.553
A6	7	22427.2	4709.53	21838.9	84377.3	1037.93
A7	7	17696.1	3819.96	21280.1	83640.2	934.24
A8	7	21426.4	3658.7	21167.4	86413.2	743.389
A9	7	18949.6	3783.05	19773.9	84930.2	680.951
A10	7	24713.3	4518.58	17995.3	83664.5	903.528
A11	7	25963.9	5548.43	19691.9	99810.1	2877.82
A12	7	61337.7	4913.18	16679.8	97246.9	1372.77
B1	7	14667.5	5666.89	20707.4	86050.3	2522.17
B2	7	12787.6	2895.88	17222.9	79724.2	447.849
B3	7	14529.3	3546.95	21171.9	88897.3	563.565
B4	7	18554.1	4033.99	24481.8	94296.1	556.364
B5	7	17868.5	4227.03	24028.1	86620.5	602.337
B6	7	23904.4	4686.81	26863.4	92921.9	876.384
B7	7	18245.3	4003.12	27194.7	94908.8	974.698
B8	7	18684	3743.14	23811.6	86934.4	581.428
B9	7	18590.3	4251.74	23740.4	91361	1199.78
B10	7	20149.6	4453	21626.9	91352	739.956
B11	7	22297	5060.98	24412.8	116729	586.381
B12	7	24999.6	5001.7	20226.5	109539	766.41
C1	7	19940	4054.58	18790.5	93892.9	560.815
C2	7	14977.4	3561.02	19680.1	86491.9	290.932
C3	7	17689.7	4427.53	21845.1	86163.9	456.634
C4	7	21065.5	4534.19	26631.1	95244.5	901.509
C5	7	22410	4616.28	27946.3	93746.2	818.495
C6	7	23386.7	4547.4	28814.8	93410.1	656.241
C7	7	21609.3	4412.17	29978.6	98785.1	1227.89
C8	7	20969.9	4451.11	30029.3	103240	392.317
C9	7	18923.9	4368.5	26845.8	97377.1	186.498
C10	7	25088.7	5019.42	26221	103230	31.9753
C11	7	22943.4	5084.89	25458.6	114856	916.08
C12	7	22738.7	5514.26	17983.2	91119.5	1135.71
D1	7	15766.3	3259.7	16967.2	86741.1	335.879
D2	7	13488.8	3213.95	20113.9	88781.1	636.71
D3	7	15308.3	4040.54	23157.8	87787.4	399.546
D4	7	23271.1	4600.27	28274.7	99344.5	800.64
D5	7	21940.9	4339.24	29588.1	97908.3	862.688
D6	7	22918.5	4491.35	31046.2	100594	0
D7	7	20559.9	3980.84	30791.6	101030	867.507
D8	7	21487.4	4287.1	31796.4	106739	1106.42
D9	7	22377.3	4740.45	31625.9	110607	474.982
D10	7	31559.7	7140.69	32492.3	113975	4216.3
D11	7	25990.5	5160.17	25384.7	110016	747.126
D12	7	22121.9	4754.56	21708	110954	1298.99
E1	7	12992.4	3166.73	15703	81799.9	651.485
E2	7	16382.4	5762.46	23968.9	103923	404.393
E3	7	19624.4	4718.98	28519.4	107775	987.165
E4	7	20884.9	4690.75	29694.6	104619	0
E5	7	23726.5	4930.6	31376	104539	1810.98
E6	7	24043.2	4896.22	33070.9	107833	760.519
E7	7	21835.5	4388.91	31580.7	103717	258.933
E8	7	24199.7	4774.61	32771.5	109407	234.825
E9	7	25737	5315.96	33682.1	118674	1298.69
E10	7	32832	6424.02	31849.2	120693	775.768
E11	7	32452.1	5982.86	27122.9	114958	969.493
E12	7	28826.2	5696.59	23067.8	114289	944.679
F1	7	12282.2	3056.78	17723	93856.6	715.472
F2	7	16556.3	3854.82	25410.4	111946	398.084
F3	7	14141.8	3959.93	27549.4	108750	736.802
F4	7	17394.6	3875.07	29859.6	106755	612.233
F5	7	21626.8	4567.82	33400.8	112594	1080.45
F6	7	18752.5	3932.85	32348.9	106542	413.022
F7	7	10185.8	1816.18	2034.4	3604.19	1756.29
F8	7	14744	2126.6	1987.75	3462.56	1087.66
F9	7	13560.8	1957.21	1985.3	3156.86	950.376
F10	7	13650.3	2104.86	1992.11	3040.24	1297.57
F11	7	25628	4752.71	3956.72	7069.29	3121.82
F12	7	22617.7	3529.37	2842.49	4007.97	1496.44
G1	7	17886.9	4108.24	19794.4	106152	911.566
G2	7	15340.6	4009.56	25426.7	119055	781.208
G3	7	18063.1	3814.69	27598.5	114877	947.367
G4	7	17771.9	3873.17	31403.1	119850	893.713
G5	7	16675.9	4060.2	33358	120572	726.031
G6	7	21897.6	6471.93	35810.5	122198	1342.62
G7	7	10794.9	4129.82	2220.69	2317.85	814.13
G8	7	12577.5	3108.27	2274.55	2634.01	1498.14
G9	7	14444.8	2239.14	1949.16	2484.39	859.713
G10	7	15411.3	2884.95	2205.76	3055.37	1115.72
G11	7	26634.9	4805.67	3310.67	4738.88	2185.06
G12	7	18477.9	3053.71	1872.41	2488.69	1123.12
H1	7	15010.7	3777.04	16281.3	90214.6	1302.03
H2	7	14941.2	3635.81	21102.2	106628	1007.33
H3	7	17524.9	4392.09	25363.8	113856	1493.1
H4	7	21075.6	2605.55	2204.89	2908.9	2165.42
H5	7	36466.4	3613.76	2878.38	3899.92	3208.88
H6	7	46025.8	8558.86	5481.48	6256.14	2325.29
H7	7	22660.2	4866.42	3491.25	4384.7	1847.05
H8	7	21183.4	3984.57	2891.51	4011.65	1374.49
H9	7	24331.9	4490.79	3273.28	3632.41	1833.25
H10	7	31981.3	4816.92	3410.59	4275.13	1643.37
H11	7	33371.4	6235.98	4086.87	5272.71	1772.81
H12	7	78324.8	8348.78	5363.84	7910.91	2126.88
A1	8	29266.5	4325.92	13966.3	75800.2	77.6552
A2	8	14887.6	3660.27	15350	75262.6	397.203
A3	8	15243.6	3621.6	17721.6	79095.9	737.3
A4	8	20298	4501.87	18402	75769.3	1137.67
A5	8	52808.4	5150.21	21222.1	83245.8	655.18
A6	8	22378.3	4736.39	22001.8	84077.5	1147.69
A7	8	17895.7	3779.63	21288.2	83759.4	847.374
A8	8	21664.7	3723.1	21314.1	86821.3	1028.34
A9	8	18968.1	3882.22	19787.5	84635.5	182.331
A10	8	24953.8	4564.98	17998	83429	977.543
A11	8	26179.2	5371.65	19601.6	99805.9	2612.11
A12	8	61579.3	5044.21	16736.9	96838.1	749.588
B1	8	14624.9	5635.82	20657.6	86167.2	2089.33
B2	8	13013.7	3110.88	17230.9	79725.9	711.488
B3	8	14618.1	3674.43	21246.5	88758.6	621.344
B4	8	18618.8	4204.11	24482.7	94295.2	633.298
B5	8	17782.1	4332.43	24037.7	86821.4	481.694
B6	8	24112	4789.2	26769.3	92954.7	951.364
B7	8	18265.1	4044.88	27085.8	95083.5	683.981
B8	8	19059.6	3771.59	23881.8	87015.9	668.352
B9	8	18536.1	4442.63	23720.5	91591.7	771.974
B10	8	20209.1	4434.45	21712.4	91075.7	1213.12
B11	8	22307.2	5131.89	24391.8	116846	396.703
B12	8	24949.1	5161.72	20187.2	109826	939.505
C1	8	19955.2	3909.3	18788.5	93889.8	552.818
C2	8	14693.5	3559.38	19522.6	86717.6	111.897
C3	8	17692.6	4528.28	21786.1	86167.1	495.896
C4	8	20969.4	4540.4	26546.7	95073	834.078
C5	8	22736.1	4548.94	27890.9	93836.7	685.849
C6	8	23625.6	4706.64	28793.2	93326.7	758.552
C7	8	21622	4435.39	30059.3	98949.8	1346.24
C8	8	21256.5	4505.28	29953.8	102978	966.527
C9	8	19300.5	4152.03	26771.6	97516.4	515.091
C10	8	25449.5	4954.98	26009.2	103036	783.91
C11	8	23141.8	4917.83	25477.5	114941	1161.67
C12	8	22646.4	5370.64	18093.2	90556.1	1032.06
D1	8	15807.9	3261.17	17036.1	86754.1	537.715
D2	8	13429.4	3177.25	20173.2	88600.4	662.818
D3	8	15392.4	4198.91	23129.5	87464.1	372.971
D4	8	23430.5	4608.22	28532.9	99900.3	952.409
D5	8	21907.8	4386.75	29671.4	97951.6	646.746
D6	8	23042.5	4643.17	31009.7	100497	244.447
D7	8	20228.8	3983.4	30833.1	100439	942.292
D8	8	21643.2	4232.21	31727.9	107035	611.313
D9	8	22461	4547.99	31618.8	110804	73.9417
D10	8	31675.5	6901.6	32531.8	114054	3944.25
D11	8	26458.8	5179.71	25438	110136	986.164
D12	8	22196.7	4775.01	21853.5	111117	1719.52
E1	8	13107	3098.77	15659.8	81858.3	473.515
E2	8	16513.4	5744	24006.2	103570	95.2046
E3	8	19665.8	4709.56	28358.1	108112	748.815
E4	8	20982.7	4490.57	29805.3	104557	512.88
E5	8	24087.7	4822.21	31441.8	104579	1832.7
E6	8	24247.6	4944.14	32996.8	107743	770.354
E7	8	21681.8	4170.05	31698.4	103543	589.37
E8	8	23927.9	4589.98	32574	109210	757.95
E9	8	25701.4	5321.99	33572.1	118418	1022
E10	8	32951	6259.83	31721.1	120770	457.271
E11	8	32313.2	6159.7	27372.9	114628	1067.01
E12	8	29051.1	5564.62	23121.8	114229	922.213
F1	8	12403.7	3078.5	17663.5	93846.8	856.195
F2	8	16517.3	3921.86	25394.4	111952	475.1
F3	8	14147	3790.36	27465	108856	0
F4	8	17794.9	4137.83	29849.8	106943	734.882
F5	8	21896.7	4556.03	33522.5	112443	756.734
F6	8	19076.1	4078.95	32417.2	106839	778.46
F7	8	10066.2	1914.6	1999.21	3460.63	1550.36
F8	8	14838	2196.75	2067.39	3492.28	885.529
F9	8	13487.7	1941.45	2015.94	3211.04	945.734
F10	8	13692.3	2075.49	1977.14	3165.6	1195.35
F11	8	25737.9	4772.82	4018.75	6885.56	3194.16
F12	8	22701.9	3737.21	2908.11	4087.89	1594.59
G1	8	18040.9	4215.12	19966.8	106220	1081.93
G2	8	15423.1	3984.79	25632.6	119113	1002.09
G3	8	18128.2	3922.84	27571.8	114640	792.492
G4	8	17823.9	4070.17	31269.5	119796	785.526
G5	8	16607.5	4242.84	33480.6	120876	765.869
G6	8	21876	6207.56	35938.3	121750	1155.95
G7	8	10905	4044.61	2321.97	2384.58	881.187
G8	8	12774.1	3198.04	2225.61	2400.57	1231.23
G9	8	14406.2	2258.32	1812.94	2557.63	929.591
G10	8	15494.8	3095.77	2152.6	2980.28	1077.55
G11	8	26845.4	4960.09	3427.96	5291.84	2287.14
G12	8	18365.8	3300.13	2373.76	2756.8	1290.71
H1	8	15041.8	3817.41	16256.8	90084.2	1329.66
H2	8	15090.6	3709.3	21107.6	106338	1027.56
H3	8	17437.3	4327.55	25308.2	113894	1336.78
H4	8	21492.4	2471.33	2129.1	3025.18	2236.3
H5	8	36880.1	3697.82	2965.95	3810.1	3222.57
H6	8	46135.8	8552.49	5616.52	6449.61	2394.76
H7	8	22391.2	4661.18	3456.25	4478.07	1938.14
H8	8	21552.7	4093.58	2950.94	3958.92	1603.11
H9	8	23899.1	4655.05	3124.92	3884.86	1598.3
H10	8	32396.6	5045.38	3386.77	4400.91	1752.35
H11	8	33446.4	6045.34	3869.39	5104.7	1898.92
H12	8	79032	8754.19	5520.24	7706.44	2625.14
A1	9	29636.7	4361.53	13978.8	75830.1	422.317
A2	9	14770	3665.77	15387	75502	435.614
A3	9	15312.8	3673.65	17638.2	79185.9	816.939
A4	9	20507.2	4326.79	18463.6	75539.9	1206.83
A5	9	53511.3	5046.52	21270.7	83002.6	1150.99
A6	9	22582.5	4572.79	21870.8	84475	851.258
A7	9	17972.4	3799.8	21284.9	83544.5	662.57
A8	9	21490.1	3816.69	21151.1	86772.4	734.4
A9	9	19142.6	3732.55	19767.5	84954.4	471.642
A10	9	24992.4	4727.86	18147.2	83547.6	1061.49
A11	9	26308	5468.99	19614.1	100043	2729.27
A12	9	62149.1	4888.7	16702.6	96778.5	1289.34
B1	9	14786.6	5760.1	21101.2	85986.6	2199.7
B2	9	12927.4	3234.79	17233.3	79734.1	745.288
B3	9	14736.3	3623.6	21429.8	88798.4	534.231
B4	9	18690.5	4152.82	24537.4	94269.6	955.107
B5	9	18061.5	4279.73	24127.9	86448.2	558.307
B6	9	24344.1	4685.08	26696.8	92966.5	813.09
B7	9	18316.6	4014.67	27046.2	94843.5	1094.17
B8	9	19036.1	3826.76	23854.2	86799.9	474.221
B9	9	18609.6	4438.13	23778.6	91389.9	1140.18
B10	9	20360.2	4722.85	21757	91315.4	1060.67
B11	9	22252.2	5289.58	24563.9	116951	710.134
B12	9	25052.6	5022.78	20304.1	109728	576.984
C1	9	20022.9	3849.36	18789.5	93807.9	387.872
C2	9	14853.2	3698.72	19697.6	86564.6	354.49
C3	9	17788.1	4504.4	21704.6	86191.1	649.53
C4	9	21536.1	4629.89	26688.3	94879.2	1176.42
C5	9	22599.5	4689.51	27912.7	93814.1	824.664
C6	9	23723.4	4742.3	28883.2	93682.6	627.304
C7	9	21828.3	4490.45	29953.6	98552.1	1632.6
C8	9	21344.1	4453.12	30017.6	102899	477.914
C9	9	19326.1	4339.44	26882.9	97598	0
C10	9	25612	5059.31	26118.6	103258	473.44
C11	9	23289.9	5066.33	25560.8	115056	981.281
C12	9	23065.9	5423.23	18092.3	90903.9	1032.06
D1	9	16025.6	3242.79	17045.4	86702	342.042
D2	9	13526.7	3200.47	20183.3	88517.8	392.469
D3	9	15452.1	4128.61	23192	87799.6	127.378
D4	9	23536.5	4530.52	28485.9	99406	526.795
D5	9	22007	4381.84	29633.5	98043.2	1144.49
D6	9	23075.8	4664.06	30983.2	100407	419.052
D7	9	20234.6	3956.85	30716.3	100451	510.84
D8	9	21728.7	4278.44	31800.6	106439	723.891
D9	9	22576.5	4519.35	31506	110876	609.08
D10	9	31743.8	6876.31	32408.7	114120	4026.42
D11	9	26379.9	5157.87	25395.5	110529	995.478
D12	9	22441	4714.6	21873	111338	1529.18
E1	9	12977.4	3061.42	15755.8	81849.3	706.739
E2	9	16589.7	5860.66	23916.7	103771	398.952
E3	9	19961.2	4588.83	28311.2	108071	951.413
E4	9	21243.1	4578.86	29776.9	104534	531.082
E5	9	24124.1	4625.59	31455.1	104677	1560.18
E6	9	24463.9	4820.21	32904.8	107685	691.679
E7	9	21725.1	4248.04	31732.3	103768	592.62
E8	9	24375.3	4723.54	32786.4	109201	716.1
E9	9	25656	5377.46	33709.3	118703	676.763
E10	9	32858.2	6537.79	31657	120307	383.334
E11	9	32229.6	6062.86	27390.8	114964	864.039
E12	9	29130	5541.25	23310.1	114183	798.652
F1	9	12384.6	3107.46	17781	93471.1	572.378
F2	9	16583.7	3839.28	25381.5	112050	479.101
F3	9	14205.1	3771.62	27541.7	108712	893.651
F4	9	18084.1	4121.69	30203.4	107544	924.431
F5	9	22060.2	4505.25	33539.3	112633	1050.27
F6	9	19018.4	3887.51	32334.4	106624	910.742
F7	9	10301.8	1863.6	2015.38	3428.51	1010.26
F8	9	15000.7	2256.26	1940.84	3398.9	1075.9
F9	9	13410.4	1970.33	1953.38	3101.48	1153.45
F10	9	14069.5	2195.93	1779.83	3025.05	1062.92
F11	9	25597.6	4756.06	4108.85	6719.66	3420.85
F12	9	22384.3	3672.5	2714.45	3858.69	1287.4
G1	9	18329.8	4081.21	19792.1	106504	1177.07
G2	9	15660.9	4126.95	25277.7	118862	453.932
G3	9	18233.4	3861.83	27486	114712	933.782
G4	9	17840	4277.55	31239	119965	768.593
G5	9	16528.6	4149.51	33319.5	120620	939.16
G6	9	21943.7	6324.5	35990.3	121832	1377.62
G7	9	10810.3	4242.06	2194.59	2060.75	710.238
G8	9	12306.1	3148.96	2102.09	2814.24	1539.04
G9	9	14189.8	2235.02	1658.89	2632.04	733.721
G10	9	15917	3441.18	2268.99	3050.2	1163.98
G11	9	26508.1	4828	3440.47	5221.64	2058.07
G12	9	18174.7	3085.95	1832.88	2850.56	1502.9
H1	9	15079.8	3833.56	16146.3	90328.1	1034.95
H2	9	15204.9	3752.73	21182.3	106352	1193.2
H3	9	17508.6	4431.24	25445.5	113532	1332.04
H4	9	21877.9	2674.17	2134.15	2869.17	2144.52
H5	9	37233.5	3692.63	2913.41	3741.53	3025.44
H6	9	46166.8	8555.67	5630.03	6401.96	2399.21
H7	9	22609	4592.77	3487.97	4489	1791.13
H8	9	21228.8	4171.98	2972.66	4026.12	1282.3
H9	9	24048.2	4778.25	3106.53	4000.56	1737.46
H10	9	32316	4801.11	3240.88	4374.43	1713.12
H11	9	33267.2	6401.2	3822.55	5427.22	2122.33
H12	9	79270.9	8530.87	5500.42	7779.74	2391.63
A1	10	29516.4	4080.25	13992.4	75795.9	376.575
A2	10	14929	3607.13	15222.1	75213.1	596.241
A3	10	15298.4	3600.28	17576.9	79282.5	785.255
A4	10	20537.2	4378.73	18369.9	75779.2	1150.64
A5	10	54122.6	4961.97	21290.6	83369	704.087
A6	10	22545.6	4668.02	21879.9	83880.4	1037.07
A7	10	17830.9	3820.77	21309.3	83268	625.95
A8	10	21726.6	3797.8	21231.8	86672.1	596.868
A9	10	18956.4	3963.94	19887.1	84726	745.139
A10	10	25075.5	4623.22	18193.8	83561.6	869.228
A11	10	26211.7	5564.09	19661.8	99731	2594.33
A12	10	62103.3	4979.42	16808	97033.4	1357.6
B1	10	14792	5733.04	21032.1	85804.1	2255.37
B2	10	13086.6	3109.24	17169.6	79638.1	601.639
B3	10	14840.2	3571.94	21420.6	88480.4	288.894
B4	10	18919.2	3992.11	24758.1	94351.8	821.88
B5	10	18063	4308.41	23998.3	86749.2	485.216
B6	10	24367.8	4611.09	26868.7	92881	519.014
B7	10	18464.7	3843.21	27058.2	94897.6	1200.7
B8	10	19098.9	3750.9	23920.9	86738.1	587.223
B9	10	18432.3	4488.55	23764	91623.2	1148.83
B10	10	20569.9	4751.59	21761.5	91038.3	752.041
B11	10	22663.9	5069.54	24611.6	116478	446.436
B12	10	25012.5	5151.8	20284.9	109717	432.194
C1	10	20319.5	4096.23	18794.4	93985	374.877
C2	10	14918.2	3321.09	19600.1	86440.9	305.255
C3	10	18235.8	4638.72	21839.6	85814.2	467.73
C4	10	21514.3	4639.64	26761.5	95034.3	941.968
C5	10	22781.6	4569.14	27787.5	93634.1	998.44
C6	10	24043	4603.8	28979.4	93484.1	526.026
C7	10	21988.9	4394.1	29942.4	98607	1540.67
C8	10	21396.3	4616.63	30090.9	102705	584.909
C9	10	19379.2	4171.07	26806.6	97372.9	0
C10	10	25503.7	4964.18	26152.1	103293	696.236
C11	10	23411.8	4802.98	25718.5	115059	1398.57
C12	10	22891.8	5325.13	18086.8	90963.7	1352.85
D1	10	16221.8	3115.61	17090.6	86908.2	491.493
D2	10	13554.2	3303.08	20216.9	88444.2	857.369
D3	10	15316.4	4125.52	23218.7	87512.5	310.657
D4	10	23372.8	4282.4	28422.4	99557.8	732.453
D5	10	22050.2	4351.53	29600.2	98088.6	1104.54
D6	10	23362.6	4453.59	30970.4	100259	268.455
D7	10	20314.5	4096.46	30602.3	100101	715.636
D8	10	21768.1	4306.36	31492.1	106949	844.943
D9	10	22298	4684.32	31555.9	110914	313.312
D10	10	31722.9	6853.32	32531.8	113951	4049.74
D11	10	26230.6	5286.64	25373.8	110342	964.434
D12	10	22266.6	4714.6	21792.6	111257	1390.91
E1	10	13099.2	3185.1	15812.2	81776.2	625.785
E2	10	16771.4	5768.34	24060.1	103789	88.8576
E3	10	20140	4758.37	28349.6	107961	976.241
E4	10	21149.4	4730.09	29754.4	104594	441.141
E5	10	24344.3	4740.71	31649.6	104305	1416.86
E6	10	24369.1	4954.88	33034.3	107661	521.218
E7	10	21777.4	4377.17	31687.1	103562	1043.31
E8	10	24344.9	4554.63	32753.4	109069	198.788
E9	10	25895.3	5326.81	33905.8	118719	564.592
E10	10	33198.1	6311.55	31691.5	120691	408.359
E11	10	32138.9	6083.91	27371.7	114895	832.29
E12	10	28841.1	5553.63	23199.6	114551	635.776
F1	10	12577.5	3063.21	17757.1	93571.2	532.849
F2	10	16842.3	3808.19	25490.1	112014	805.169
F3	10	14232.8	3785	27509.1	108802	571.24
F4	10	18134.6	4096.58	30238.6	107565	847.395
F5	10	22317.2	4772.77	33475	112464	1138.74
F6	10	19343.7	3924.45	32378.1	106581	808.914
F7	10	10320.6	1725.82	2045.81	3444.57	1310.42
F8	10	15032.3	2147.86	2035.75	3768.18	1201.03
F9	10	13562.2	1837.75	1973.81	2967.84	1132.56
F10	10	13623.2	2323.72	1864.2	3031.38	1313.84
F11	10	25680.4	4652.12	3893.21	6904.76	3194.16
F12	10	22623.5	3868.58	2983.33	3958.21	1663.42
G1	10	18096.1	3855.16	20078.4	106579	1182.6
G2	10	15432.9	4116.18	25472.8	119259	643.407
G3	10	18260.1	3949.64	27552.7	114562	750.829
G4	10	17932.3	4218.16	31469.9	119770	847.616
G5	10	16449.7	4106.36	33262.4	120714	914.262
G6	10	21843.6	6336.7	35991.3	121649	1300.81
G7	10	10775.3	4152.68	2341.8	2138.27	770.684
G8	10	12589.5	3460.15	2105.59	2530.86	1354.97
G9	10	14326.2	2189.8	1837.13	2563.44	709.369
G10	10	15892.4	3327.67	2263.24	3239.21	1312.14
G11	10	26672.1	4894.98	3668.79	5165.77	1766.09
G12	10	18967.8	3026.08	2088.04	3151.57	1535.34
H1	10	14744.4	3719.18	16088.6	90282.4	1300.88
H2	10	15048.9	3759.41	20913.3	106318	1074.75
H3	10	17363.9	4474.62	25431.9	113530	1457.1
H4	10	21715	2511.7	2184.68	3016.46	1950.97
H5	10	37306.5	3554.6	2877.35	3718.35	3447.09
H6	10	46173.8	8796.49	5727.67	6444.85	2555.95
H7	10	22792.1	4836.77	3312.97	4291.32	1952.57
H8	10	21173.9	4109.51	2896.08	3985.8	1476.81
H9	10	23767.4	4577.32	3054.01	3617.22	1653.76
H10	10	32661.3	5115.67	3182.82	4566.41	1606.32
H11	10	33838.1	6312.24	3943	5032.7	2142.74
H12	10	80111.5	8616.76	5529.05	7775.88	2705.45
A1	11	29676	4163.33	13942.4	75889	673.366
A2	11	14946.4	3642.86	15301.2	75231	452.201
A3	11	15145.6	3603.69	17742	79379.1	877.738
A4	11	20376.6	4411.4	18435.7	75346.7	1046.9
A5	11	54569	4993.87	21295.4	83397.1	823.824
A6	11	22460.7	4585	21944.5	84036.4	1027.56
A7	11	18001.4	3844.16	21236.3	83328	472.656
A8	11	21648.3	3885.39	21129.7	86491.2	836.874
A9	11	19099.7	3811.52	19817.4	84801.2	493.038
A10	11	25227.1	4528.59	18192	83754.4	1008.23
A11	11	26126.3	5519.34	19742.8	99749.8	2766.93
A12	11	62711	4940.54	16929.9	97164.1	1361.39
B1	11	14801.5	5935.5	21205.5	85953.8	2338.86
B2	11	12822.7	3093.65	17293	79798.9	501.084
B3	11	14943.2	3666.93	21331.1	88446.6	480.897
B4	11	19179	4089.56	24865	94890.1	931.651
B5	11	18265.2	4291.36	24138.3	86370.3	268.586
B6	11	24610.4	4734.99	26909.9	93042	891.964
B7	11	18625.4	3931.16	27190.1	94780.9	785.533
B8	11	19131.1	3872.45	24113	86761.4	152.601
B9	11	18941.2	4231.93	23691.4	91772.7	896.952
B10	11	20564.2	4683.9	21890.7	90950	857.085
B11	11	22413.3	4856.83	24744.2	116868	460.315
B12	11	24995.7	5068.68	20290.6	110188	617.265
C1	11	20171.2	3825.99	18818.7	93942.1	735.758
C2	11	15076.2	3500.01	19701.8	86507.5	360.756
C3	11	18239.4	4708.87	21835	86066.8	819.381
C4	11	21469.8	4703.44	26694.9	95095.3	628.67
C5	11	23011.7	4510.21	28051.5	93693.5	865.795
C6	11	24038.9	4717.42	28757.2	93507.5	948.707
C7	11	21992.3	4564.43	30139.1	98369.2	1543.84
C8	11	21382.5	4507.29	30117.5	102946	857.154
C9	11	19312.3	4362.49	26818	97254.2	298.62
C10	11	25645.7	5049.08	26208.8	103269	702.424
C11	11	23411.8	4918.99	25619.7	115018	1049.74
C12	11	22842.5	5372.66	18105.2	90962.8	919.472
D1	11	16037.5	3212.65	17074.1	86761.8	645.566
D2	11	13540.1	3125.57	20273.8	88574.2	674.609
D3	11	15486.8	4267.67	23396.3	87512.5	304.242
D4	11	23879.8	4395.42	28411.6	99298.4	800.64
D5	11	22404.3	4430.17	29497.4	98057	1058.12
D6	11	23644	4601.4	30973.1	100269	614.391
D7	11	20674.7	3873.78	30520.2	99970.7	485.528
D8	11	21851.7	4337.18	31722.7	106428	1062.84
D9	11	22149.8	4699.21	31552.3	110837	61.4092
D10	11	32007.7	6753.31	32520.5	113988	4222.97
D11	11	26590.2	5083.13	25373.8	110431	679.864
D12	11	22396.9	4616.09	21813.8	111304	1491.77
E1	11	13138.2	3151.43	15707.8	81839.7	720.874
E2	11	17094.8	5942.07	23991.4	103765	264.759
E3	11	20292.2	4676.17	28344	107882	690.221
E4	11	21851.8	4783.41	29575.1	104478	557.85
E5	11	24517	4806.25	31348.3	104326	1677.44
E6	11	24965.1	4791.29	33101.9	107661	846.843
E7	11	21913.2	4205.27	31734.2	103551	413.859
E8	11	24493.1	4665.6	32562.3	108917	1126.46
E9	11	25808.2	5250.84	33622.8	118416	783.948
E10	11	33073.9	6356.8	31792.5	120669	474.333
E11	11	32318.9	6155.49	27334.7	114667	936.61
E12	11	28920	5527.51	23307.6	114466	991.856
F1	11	12370.3	3146.87	17662.7	93951.8	570.006
F2	11	16815	3677.04	25555.8	111878	675.142
F3	11	14225	3907.27	27545.5	108728	763.912
F4	11	18411.7	4216.75	30221	107864	1447.46
F5	11	22797.3	4604.09	33604.7	112712	987.814
F6	11	19515.3	3945.44	32471.9	106419	555.771
F7	11	10433.9	1826.03	1964.02	3339.73	1385.22
F8	11	14878.4	2267.95	2258.31	3891.27	1250.22
F9	11	13983.6	1899.45	1722.3	3118.33	608.055
F10	11	13618.7	2350.16	1835.62	3488.49	780.635
F11	11	25709.1	5029.32	3986.26	6778.62	3121.82
F12	11	22877.9	3747.01	2933.72	4003.45	1417.41
G1	11	18191.2	4337.97	20008.2	106314	1064.23
G2	11	15795.5	4123.72	25595.1	118993	588.692
G3	11	18455.4	3947.79	27433.5	114840	787.058
G4	11	18176.9	4211.56	31358.9	119726	684.866
G5	11	16715.3	4157.54	33360	120853	1373.38
G6	11	21955.4	6197.4	36014.2	121493	1235.68
G7	11	10743.4	4164.11	2394.01	2219.72	901.965
G8	11	12547.3	3132.21	1972.75	2563.43	1388.72
G9	11	14200.8	2378.91	1833.31	2357.67	766.542
G10	11	16098.6	3111.98	2342.28	2878.01	1088.78
G11	11	26763.4	4725.67	3471.75	4846.32	2134.03
G12	11	18684.4	3272.49	2120.39	2918	1270.44
H1	11	15240.5	3810.68	16116.9	89903	1443.63
H2	11	15400.5	3552.29	21183.3	106160	784.874
H3	11	17636.9	4327.55	25577.5	113688	1191.83
H4	11	21956.5	2677.2	2181.65	2859.48	2261.74
H5	11	37325	3572.25	2861.9	3832.32	3112.14
H6	11	46221.9	8740.26	5564.58	6380.99	2226.44
H7	11	22543.7	4827.65	3398.28	4376.75	1526.88
H8	11	21257.5	4211.17	2675.51	3986.83	1463.91
H9	11	23899.1	4586.12	3019.88	3814.73	1624.52
H10	11	32766.4	5029.56	3069.68	4370.46	1662.99
H11	11	33738.1	6369.43	3683.7	5469.22	1987.8
H12	11	80043.2	8788.55	5280.14	7554.04	2522.51
A1	12	29910.2	4359.15	13835.1	75894.3	595.711
A2	12	14729.6	3506.35	15352.5	75398.5	574.417
A3	12	15439.5	3656.58	17688	79334.5	772.41
A4	12	20510.7	4470.87	18167	75611.7	1154.1
A5	12	54888.5	4888.59	21246.8	83278.6	1023.67
A6	12	22579.9	4546.74	21785.7	84027.4	1043.11
A7	12	17972.4	4035.32	21383.9	83405	515.237
A8	12	21783	3761.74	21199.2	86528.1	701.14
A9	12	19302.5	4001.59	19855.4	84922.1	481.875
A10	12	24980.8	4676.9	18116.5	83606.1	1052.46
A11	12	26212.9	5620.03	19761.5	100042	2606.88
A12	12	62774.2	4903.1	16679.8	96954.5	1127.54
B1	12	15143.1	5841.29	21011.8	85997.2	2522.17
B2	12	13037.2	3075.59	17340	79676.7	1030.9
B3	12	15007.8	3616.1	21380.8	88285	394.673
B4	12	19248.1	4215.22	25077	95226	1085.52
B5	12	18300.7	4395.21	24271.9	86463	743.235
B6	12	24838.2	4839.1	26952.9	93124.7	679.685
B7	12	18687.7	4028.89	27147.7	94763.1	646.148
B8	12	19388.2	4034.52	24047.2	86625.1	0
B9	12	18963.2	4442.63	23854.8	91609.7	767.168
B10	12	20787.2	4669.99	21891.6	91154.1	837.563
B11	12	22782.8	5026.76	24744.2	116769	518.143
B12	12	24956.8	5109.62	20276	109836	888.338
C1	12	20394.7	4117.56	18820.6	94059.8	623.795
C2	12	15194.5	3577.51	19711.8	86477.2	564.856
C3	12	18593	4752.15	21941.3	85954.5	262.031
C4	12	22074	4604.2	26720.2	95262.9	910.846
C5	12	23284.9	4554.83	27984.4	93457.9	1110.52
C6	12	24313.7	4647.76	28874.2	93319.2	835.028
C7	12	22401.4	4630.67	30113.1	98489.5	1524.82
C8	12	21368.7	4732	30128.1	102990	630.085
C9	12	19621	4336.43	26865.4	97423.5	370.777
C10	12	25647.8	5057.27	26159.2	103481	580.712
C11	12	23844.2	5004.84	25765.2	115417	772.637
C12	12	23101.6	5420.2	18110.7	90738.1	1250.98
D1	12	16377.9	3226.62	16955	86667.5	249.598
D2	12	13717.5	3348.02	20299.6	88261.8	604.706
D3	12	15570.9	4266.9	23217.9	87691.5	194.275
D4	12	24093.5	4723.01	28531.9	99244	884.223
D5	12	22667.9	4583.36	29483.6	97835.4	1012.77
D6	12	23704.4	4595.78	31022.5	100552	254.268
D7	12	20629	3872.92	30431.3	100132	446.41
D8	12	21872.3	4391.1	31736.3	106378	1428.41
D9	12	22439.5	4480.4	31589.1	110279	462.449
D10	12	32040.1	7065.98	32516	113980	4393.97
D11	12	26554.3	5252.15	25392.3	110007	672.62
D12	12	22511.9	4784.3	21832.4	111319	1599.95
E1	12	13329.6	3142.24	15679.6	81706.3	637.993
E2	12	17142.1	6088.94	24025.3	104223	118.779
E3	12	20778.8	4841.43	28449	107752	968.296
E4	12	22625.7	4807.02	29718.1	104038	606.033
E5	12	25578.3	4973.46	31562.8	104172	1585.15
E6	12	25800.1	4971.41	33017.4	107649	868.697
E7	12	22179	4260.62	31748.3	103218	262.183
E8	12	24740.3	4643.01	32549.6	108603	938.138
E9	12	26248.7	5391.94	33636.4	118243	887.394
E10	12	33128.8	6290.86	31739.6	120952	245.698
E11	12	32194.1	6061.46	27374.2	115255	608.91
E12	12	29383.2	5634.73	23226	114631	617.804
F1	12	12591.8	2987.6	17749.3	93701.6	766.86
F2	12	16875.5	3804.31	25471.1	111745	307.064
F3	12	14336	3729.67	27562.8	108629	493.784
F4	12	18479.3	4101.06	30311.9	107892	673.05
F5	12	22751.5	4669.39	33464.1	112539	1096.07
F6	12	19419.3	4147.8	32398.1	106399	879.337
F7	12	10349.1	1876.13	2037.25	2979.88	1379.39
F8	12	15060.7	2260.51	2363.04	4368.8	1475.88
F9	12	13803.4	1862.69	2111.7	3500	734.54
F10	12	14212.3	2143.05	1929.52	2892.09	1201.16
F11	12	25954.2	4524.71	3912.41	6641.51	3231.54
F12	12	22895.1	3517.6	2688.84	4102.97	1672.34
G1	12	18207.8	4100.87	19978.3	106340	867.316
G2	12	15627.2	4019.25	25608	118939	350.581
G3	12	18433.1	3945.94	27630.9	114647	674.75
G4	12	18063.1	4103.16	31316.6	119880	1032.94
G5	12	16821.2	4104.36	33474.3	120992	760.889
G6	12	21819.1	6332.63	35928.9	121355	1755.81
G7	12	10879.3	4094.49	2363.73	1942.99	1003.02
G8	12	12905.5	3245.91	2022.86	2470.06	1079.89
G9	12	14440.6	2584.46	1815.48	2643.66	832.185
G10	12	15987.3	3609.84	2398.32	3300.06	994.491
G11	12	27076.5	4960.09	3517.1	5051.17	2389.21
G12	12	18778.8	3150.44	1935.3	3233.81	1209.62
H1	12	14800.7	3752.82	16189.3	89845.6	1558.75
H2	12	15269.7	3685.92	21004	106032	1146.97
H3	12	17326.2	4273.58	25380.5	113508	1606.79
H4	12	21889.3	2490.51	2200.85	2901.15	2328.99
H5	12	37672.5	3640.74	2858.8	3916.34	3143.17
H6	12	46518.9	8883.47	5488.76	6372.41	2224.66
H7	12	22777.9	4946.23	3461.72	4317.15	1885.83
H8	12	21275.5	4102.16	3038.94	3865.86	1453.77
H9	12	24263.9	4550.92	3000.18	3784.35	1618.47
H10	12	32927.7	5240.45	3258.74	4398.26	1669.53
H11	12	33723.5	6096.18	3735.56	5100.2	1981.8
H12	12	80638.8	8252.58	5467.37	7650.49	2451.12
A1	13	30084.2	4261.83	13978.8	75588.3	196.797
A2	13	15183.5	3581.48	15344.1	75384.9	378.871
A3	13	15530.2	3617.34	17684.8	79197.4	767.272
A4	13	20626.4	4438.2	18397.1	75432.6	1238.82
A5	13	55297.1	5082.41	21254.8	82874.5	817.078
A6	13	22640	4528.02	21983.8	84066	834.837
A7	13	18007.4	3704.62	21436.6	83366.9	758.804
A8	13	21986.7	3753.15	21246.4	86437.2	720.916
A9	13	19214.8	3830.8	19947.8	84788.7	665.137
A10	13	25298.5	4782.45	18225.4	83670.6	1114.74
A11	13	26074.6	5386.19	19748	100326	2641.4
A12	13	62711	4895.9	16709	97006.3	1299.45
B1	13	14783.4	5836.28	21210.1	85711.4	2234.25
B2	13	13022.9	3139.6	17274.7	79824.3	930.343
B3	13	14720.3	3546.95	21355.1	88488.9	635.566
B4	13	19261	4246.85	24731.2	94890.1	937.281
B5	13	18519.8	4333.21	24208.4	86625.4	542.456
B6	13	24952.9	4624.85	27014.7	92979.2	876.384
B7	13	18720.2	4251.87	27361.7	94596.8	719.823
B8	13	19133.7	3823.31	23966.3	86621.5	483.879
B9	13	18977.9	4359.79	23871.1	91533.1	881.57
B10	13	20871.2	4669.06	21803.4	90919.7	868.24
B11	13	22853.2	5194.23	24655.8	116711	582.911
B12	13	25081.1	5335.39	20313	110267	780.562
C1	13	20489.6	4089.12	18787.6	94085.4	632.792
C2	13	15254.5	3537.94	19694.3	86671.8	223.794
C3	13	18548.5	4673.79	22012.7	85920	346.53
C4	13	22498.4	4758.38	26816.8	95084.6	783.245
C5	13	23779.8	4615.44	27961.7	93939.4	806.156
C6	13	25021.4	4721.57	28864.3	93242.5	391.678
C7	13	22353.2	4536.04	30006.5	98440.4	1491
C8	13	21517.4	4629.68	30144.1	102664	918.973
C9	13	19807.9	4459.7	26870.5	97301.7	510.651
C10	13	25539.4	5101.25	26387.2	103217	714.802
C11	13	23341.3	5008.32	25720.8	114928	944.334
C12	13	22769.1	5622.48	18115.2	90824.2	919.472
D1	13	16597.8	3280.28	16996.6	86767.2	684.084
D2	13	14079.1	3289.6	20305.8	88442.5	664.503
D3	13	15786.3	4162.6	23176.2	87581.6	327.152
D4	13	24752.2	4640.01	28557.3	99233.8	167.167
D5	13	23353.2	4499.8	29408.6	97396	1132.62
D6	13	24444.7	4603.01	31077.3	99994.4	0
D7	13	20589.9	4057.06	30589.7	99984.2	572.969
D8	13	21801	4391.1	31797.4	106572	1057.99
D9	13	22496.1	4851.57	31675.7	110733	446.157
D10	13	32267	6848.72	32516	113722	4244.06
D11	13	26482.6	5238.35	25240	110211	625.019
D12	13	22488.9	4680.21	21950	110948	1534.06
E1	13	13517.9	3227.35	15781.6	81609.4	901.414
E2	13	17486.3	6201.4	23948.9	103954	118.779
E3	13	21353	4876.54	28402.2	107762	894.805
E4	13	23501.4	4906.67	29820	104382	282.673
E5	13	27052.3	5150.75	31395	104191	1590.58
E6	13	27206.6	5064.77	32975.2	107223	1015.12
E7	13	22409.6	4168.38	31694.6	103332	729.128
E8	13	24801.2	4744.16	32573	108645	747.487
E9	13	26404.5	5302.69	33716.7	118259	353.961
E10	13	33021.6	6449.88	31945.3	120291	356.034
E11	13	32274.9	5935.15	27079.5	115048	763.121
E12	13	28973.6	5757.08	23292.5	114446	913.227
F1	13	12481.5	2999.66	17692.1	93537.6	607.954
F2	13	16815.9	3652.76	25523.9	112158	907.19
F3	13	14424.5	3905.49	27510	108756	380.504
F4	13	18598.2	4137.83	30173.1	107819	1000.45
F5	13	22832.8	4467.16	33676.9	112733	736.957
F6	13	19798.3	3970.63	32560.2	106382	975.455
F7	13	10279.5	1886.86	1868.91	3052.6	1135.57
F8	13	15486.6	2105.35	2391.41	4282.84	1459.84
F9	13	13478.2	2142.29	2184.47	3904.54	1279.93
F10	13	13953.8	2200.34	1695.47	3130.15	733.007
F11	13	25606	4935.44	4015.8	6777.25	3572.79
F12	13	22413	3823.48	2904.91	3946.15	1671.07
G1	13	18343.9	4164.75	19851.9	106245	1056.49
G2	13	15690.2	4012.79	25498.6	119080	490.408
G3	13	18522.3	4019.89	27588	114505	859.514
G4	13	18211	4160.66	31350.1	119775	627.48
G5	13	16756.7	4110.38	33442.1	120669	1201.09
G6	13	22022.1	6209.6	35834.4	121379	1150.12
G7	13	10704.2	4077.86	2361.64	2361.03	720.628
G8	13	12496.7	2941.91	2179	2657.89	1253.73
G9	13	14177.4	2363.84	1839.67	2451.84	1036.53
G10	13	16044.6	3131.44	2049.13	3041.13	1226.84
G11	13	26672.1	4904.28	3381.04	4985.27	2253.9
G12	13	18607.5	3134.31	2116.8	2559.42	1298.82
H1	13	15075.6	3616.92	16123	90450.7	1258.28
H2	13	15374.1	3600.17	21051	106051	1442.63
H3	13	17722.5	4442.88	25350.1	113972	1687.31
H4	13	22106.2	2602.52	2001.78	2922.47	2263.56
H5	13	37560.6	3681.22	2994.79	3836.18	3084.76
H6	13	46200.9	8815.58	5577.05	6309.51	2276.31
H7	13	22813.8	4840.19	3565.62	4706.54	1633.3
H8	13	21133.2	4148.7	2902.94	3902.05	1689.76
H9	13	24049.6	4615.45	3072.4	3579.82	1879.64
H10	13	32393.1	5078.77	3199.19	4475.05	1661.9
H11	13	33840.2	6504.99	4043.38	5140.71	1886.91
H12	13	80629.5	8809.16	5625.98	8063.3	2648.93
A1	14	30167.9	4324.74	13927.8	75403.2	575.5
A2	14	15107.3	3866.42	15384.5	75204.5	487.119
A3	14	15419.7	3647.2	17579.3	79019.1	738.156
A4	14	20529.3	4331.81	18383.1	75413.6	1095.31
A5	14	55647.7	4905.34	21312.1	83235.4	819.608
A6	14	22930.9	4634.65	22096	83945.3	1341.27
A7	14	18099.4	3835.29	21347.4	83541.3	723.036
A8	14	21678.4	3691.33	21232.6	86376.4	363.155
A9	14	19536.5	3689.4	19952.3	85121	735.836
A10	14	25211.6	4730.59	18397.4	83596.5	880.962
A11	14	26241.8	5395.14	19789.6	100040	2834.93
A12	14	63291.9	4802.3	16942.6	97293.5	1222.35
B1	14	14919.7	5890.4	21071.7	85912.2	2441.56
B2	14	13163.6	3110.06	17266.7	79918.6	776.553
B3	14	14903.8	3676.09	21451.3	88505.8	187.559
B4	14	19256.7	4202.4	24644.3	94418.1	1073.32
B5	14	18435.7	4402.96	24272.7	86461.4	517.799
B6	14	25053.6	4744.46	27082.7	93317.5	795.562
B7	14	19040.8	3975.58	27359	94609	731.77
B8	14	19527.7	3961.24	23980.5	86559.7	800.671
B9	14	19089.1	4533.57	23889.3	91522.3	821.965
B10	14	21122.5	4683.9	22010.8	91205.8	665.589
B11	14	22661.4	4985.19	24533.7	116793	336.562
B12	14	25280.5	5088.53	20298.4	110044	354.9
C1	14	20994.5	4205.95	18938.4	93834.6	384.873
C2	14	15711.5	3709.43	19678.4	86576.7	111.897
C3	14	19392.8	4764.09	21888.5	85875.9	512.113
C4	14	23418.8	4915.22	26728.6	95016.8	814.367
C5	14	25133.1	4625.54	27918.1	93703.8	1068.36
C6	14	26282	4949.64	28695.2	93366.1	691.378
C7	14	22325.3	4411.31	30038.9	98434.6	1355.75
C8	14	21992.1	4536.38	30075	102742	630.085
C9	14	19957.3	4362.49	26875.7	97126.3	366.336
C10	14	26001.5	5029.65	26350.7	103163	675.606
C11	14	23704.4	4982.8	25561.9	115096	870.439
C12	14	23556.8	5290.74	18140	90916.6	852.455
D1	14	16884.7	3296.46	17111.4	86991	364.383
D2	14	14235.1	3231.93	20269.1	88368.1	581.124
D3	14	16081.4	4097.71	23312.9	87744.2	81.5588
D4	14	25686.6	4704.46	28567.1	99273.8	686.263
D5	14	24323.4	4622.68	29564.1	97528	959.862
D6	14	25218.2	4681.73	31020.6	100205	773.718
D7	14	20748.8	3979.12	30715.3	100106	668.464
D8	14	21913.6	4411.32	31574.2	106452	783.206
D9	14	22871.9	4631.62	31515.5	110328	586.521
D10	14	32108.4	6817.68	32526.2	113784	4412.85
D11	14	26786.1	5346.43	25286.8	110207	1085.51
D12	14	22281	4833.55	21845.1	111214	1606.46
E1	14	14301.5	3280.62	15702.4	81928.9	894.989
E2	14	18506.4	6368.42	24084.4	104085	223.051
E3	14	22160.7	4882.53	28270.9	108145	543.239
E4	14	25965.1	5075.38	29831.8	104015	533.224
E5	14	29712	5283.51	31435.1	103879	1943.44
E6	14	30167.2	5216.8	32973.3	107288	917.868
E7	14	22790.7	4337.76	31792.6	103420	557.951
E8	14	25365.4	4875.75	32716.3	108690	465
E9	14	26945.7	5546.3	33620.3	117928	420.017
E10	14	33302.8	6361.97	31764.2	120560	656.332
E11	14	32392.6	6288.81	27492.9	115231	710.962
E12	14	28759.2	5549.5	23272.4	114203	799.775
F1	14	12476.7	3088.95	17721.5	93834.5	805.598
F2	14	17226.8	3633.33	25336.7	112298	620.13
F3	14	14421	3813.56	27478.4	108734	275.938
F4	14	18600.8	4246.34	30319.7	107863	852.463
F5	14	23176.3	4692.96	33570	112386	1162.69
F6	14	19677.1	3831.25	32486.4	106293	747.055
F7	14	10349.1	1651.56	1799.48	2849.54	1145.28
F8	14	15111	2155.3	2087.03	4043.02	1497.27
F9	14	13819.6	2017.59	2430.88	4232.02	1042.05
F10	14	13744.9	2266.44	1884.61	3294.76	1175.6
F11	14	25746.3	4886.82	4063.06	6910.24	2796.25
F12	14	22744	3347.02	3020.14	3732.03	1500.26
G1	14	18282.3	4205.29	20007.1	106290	836.34
G2	14	15662	4049.41	25618.7	119012	581.6
G3	14	18710.4	4120.64	27635.7	114477	979.067
G4	14	18436.8	3997.59	31548.5	119815	1049.88
G5	14	16824.1	4193.67	33569.9	120757	858.49
G6	14	21894.6	6104.87	35965.3	121384	1426.23
G7	14	11003.9	4062.27	2258.28	2252.1	529.845
G8	14	12782.5	2990.98	2140.55	2624.23	1664.83
G9	14	14712.2	2221.32	1940.25	2605.3	1036.53
G10	14	15714.1	3335.78	2319.29	2865.06	1087.65
G11	14	27013.2	5075.44	3543.68	5019.66	2093.67
G12	14	18585.5	3240.25	2208.44	2692.65	1290.71
H1	14	14969.9	3619.61	16116.9	90003.4	1656.61
H2	14	15530.1	3641.37	20953.9	106022	1057.41
H3	14	17573.8	4443.94	25368	113758	884.869
H4	14	21925.3	2525.83	2218.03	2889.52	2154.52
H5	14	37899.4	3520.35	2945.34	3781.13	2908.62
H6	14	46616.9	8505.82	5420.2	6263.76	2500.74
H7	14	22701.6	4761.52	3392.81	4353.9	1825.4
H8	14	21398.6	4169.53	2938.37	4117.11	1493.41
H9	14	24272.6	4480.52	3184	3367.11	1702.16
H10	14	32543.8	5106.89	3130.72	4394.29	1319.71
H11	14	33834	6460.51	3884.45	5173.71	1637.09
H12	14	80828	8472.46	5696.47	7723.8	2214.63
A1	15	30131.3	4310.49	13963.2	75968.2	340.406
A2	15	15414.8	3728.99	15519.1	75235.3	305.541
A3	15	15924.7	3674.5	17541.7	79080.2	911.991
A4	15	20822.4	4437.37	18255.8	75423.5	828.185
A5	15	55861.3	4993.08	21308.1	83218.6	1065.83
A6	15	22779.8	4669.65	21942.9	84283.6	1170.16
A7	15	18395.3	3774.79	21254.1	83276.1	677.899
A8	15	22135.9	3874.22	21262.7	86558.1	702.039
A9	15	19745.1	3900.59	19963.2	84980.3	414.896
A10	15	25257	4833.4	18338.6	83568.6	898.112
A11	15	26449.9	5504.79	19762.6	100119	2680.11
A12	15	63178.3	5121.97	16979.4	96970	1338.64
B1	15	15218.7	5935.5	21143.7	85838.9	2495.3
B2	15	13340.4	3131.39	17351.9	79799.7	870.348
B3	15	15317	3501.12	21487	88494.8	514.675
B4	15	19370.6	4058.79	24925.8	94866.2	767.463
B5	15	18543.7	4550.22	24251	86553.2	460.559
B6	15	25444.3	4917.4	27044.2	93061	757.585
B7	15	19020	3987.13	27308.2	95139.6	1176.81
B8	15	20125.6	3960.38	24119.2	86964.8	610.403
B9	15	19229.6	4376.9	23843	91643.9	1071.92
B10	15	21066.8	4658.86	21845.2	91171.1	953.762
B11	15	22511.8	5218.68	24583.7	116851	596.79
B12	15	25391.9	5032.71	20389.5	110502	622.708
C1	15	21656.4	4106.39	18851.8	93859.1	560.815
C2	15	16447.3	3802.6	19615.1	86358.7	454.749
C3	15	19698.2	4780.51	21939.8	86137.4	512.113
C4	15	25579.1	4871.8	26985.7	95247.4	532.191
C5	15	27237.1	5032.11	27971.7	93461.7	906.925
C6	15	28401.9	5086.49	29021.7	93004.6	714.114
C7	15	22763.2	4556.69	30119.6	97961.9	1370.54
C8	15	22341.7	4739.02	30060.1	102829	387.562
C9	15	20175.6	4321.4	27087.9	97261.5	0
C10	15	26092.4	5044.99	26325.4	103403	463.126
C11	15	23650.7	4902.75	25690.8	115003	1187.75
C12	15	23166.6	5276.58	18273	90967.3	952.534
D1	15	17255.5	3270.73	17056.1	86899.8	539.255
D2	15	14731.8	3289.6	20249.6	88543.1	553.331
D3	15	16684	4246.81	23233.7	87364.6	295.078
D4	15	27337.3	4813.95	28467.4	99315.8	722.555
D5	15	26013.5	4842.22	29515	97652.1	938.268
D6	15	27214.1	4970.93	30966.7	100049	142.958
D7	15	20823.7	3834.38	30623.5	99816.3	630.496
D8	15	22199	4338.14	31685.8	106339	1231.1
D9	15	22871.9	4801.17	31660.3	110649	389.761
D10	15	32081.8	6910.79	32360.1	113941	4489.47
D11	15	26464.7	5077.38	25334.6	110117	766.787
D12	15	22645.1	4880.95	21898.4	111153	1812.25
E1	15	15415.7	3319.8	15742.6	81689.6	741.433
E2	15	20319.4	6470.81	24073.1	103630	312.815
E3	15	23929.8	4981.86	28406.8	107761	700.152
E4	15	30522.7	5717.89	29682.9	104456	841.594
E5	15	34566.5	5892.69	31437	104009	1804.47
E6	15	36451.5	5917.44	32926.4	107049	850.121
E7	15	23964.3	4465.22	31684.3	103319	848.302
E8	15	26444.8	4538.92	32741.8	108768	397.575
E9	15	28590	5512.53	33752.6	117811	962.174
E10	15	33200.8	6227.51	31756.8	120791	176.311
E11	15	32661.9	5995.5	27602.6	114771	627.052
E12	15	28671.3	5438.15	23115.5	114294	1012.08
F1	15	12692.6	2995.64	17767.9	93745.9	651.435
F2	15	17082.4	3984.03	25469.2	111763	463.097
F3	15	14628.3	3784.11	27458.3	108748	591.572
F4	15	18954.1	4142.31	30453.5	107918	1452.53
F5	15	23178	4712.01	33634.4	112376	1067.96
F6	15	19821.1	4068.03	32491	106517	813.672
F7	15	10590.1	1840.34	1770.94	2850.48	1068.54
F8	15	15332.6	2124.48	2120.85	3634.47	1445.94
F9	15	13754.6	2133.1	2272.56	3863.6	1232.36
F10	15	14451.2	2428.01	1838.35	2987.06	1125.65
F11	15	25959.3	4974	4159.06	6922.58	3207.43
F12	15	22705.7	3674.46	3045.75	3959.72	1435.26
G1	15	18186	4283.92	19997.9	106331	1177.07
G2	15	15650	4140.95	25537.2	119188	629.222
G3	15	18895.8	4023.59	27616.6	114659	1022.54
G4	15	18513.8	4203.08	31369.7	120057	775.178
G5	15	16999.2	4218.76	33510.7	120797	1238.93
G6	15	22028	6449.56	35883.2	121577	1401.92
G7	15	10923.6	4178.66	2232.18	2051.92	724.405
G8	15	12793.4	3269.85	2172.01	2696.98	1779.36
G9	15	14461.3	2303.54	1814.21	2423.94	835.362
G10	15	16442.2	3536.86	2303.48	2990.64	1082.04
G11	15	27620.6	5231.73	3520.23	4963.79	2060.44
G12	15	18928.2	3196.49	1982.02	2893.33	1094.74
H1	15	15086.9	3511.96	16179.5	89933	1407.94
H2	15	15471.9	3751.62	21035	105890	1288.54
H3	15	17609.4	4508.48	25401.5	113839	1163.4
H4	15	21947.1	2775.08	2039.17	2687	2224.49
H5	15	38163.2	3389.59	2952.55	3903.79	2955.17
H6	15	46761.9	8711.62	5517.84	6426.74	2015.37
H7	15	22624.3	4761.52	3446.41	4429.4	1735.22
H8	15	21335.2	4233.22	3022.94	4039.56	1842.79
H9	15	24059.8	4369.06	3034.32	3777.34	1674.94
H10	15	32365.1	4954	3263.21	4561.11	1656.45
H11	15	33831.9	6140.66	3882.78	5544.22	1632.28
H12	15	80812.5	8431.23	5586.33	8069.09	2474.92
A1	16	30716.1	4387.64	14288.2	75468.4	291.473
A2	16	15687.5	3652.94	15456	75070.3	604.971
A3	16	15954.4	3747.87	17563	78996.8	851.192
A4	16	20711.1	4390.45	18434	75180.8	961.317
A5	16	56026.1	5086.4	21322.4	83321	1011.86
A6	16	22815.9	4616.74	22056.7	84148.1	1094.1
A7	16	18439.6	3733.66	21280.9	83267.2	718.777
A8	16	22552.5	3664.71	21179.4	86566.7	799.12
A9	16	19914.8	3977.72	19840.9	84824.5	481.875
A10	16	25289.9	4545.88	18465	83572.1	894.501
A11	16	26590.7	5308.99	19811.4	100044	2477.16
A12	16	63156.2	4898.78	16907.1	96970	1226.14
B1	16	15323	6104.89	21128	86133.4	2305.27
B2	16	13326.1	3375.93	17379.8	79886.6	1071.46
B3	16	15322	3635.26	21394.1	88524.4	425.785
B4	16	19891.1	4275.06	24753.8	94793.7	890.37
B5	16	18630.9	4414.59	24222	86486.8	425.335
B6	16	25309.4	4762.52	27176.7	92915.6	832.565
B7	16	19300	3895.63	27396.8	94906	1010.54
B8	16	20496.1	3916.42	24159.2	86770.3	740.789
B9	16	19544.7	4435.42	23822.1	91565.5	1174.79
B10	16	20903.4	4568.91	21836.1	91008.9	1069.03
B11	16	22735.5	5422.83	24803.5	116797	533.179
B12	16	25204.1	5365.16	20360.2	110030	716.332
C1	16	23022.8	4277.07	18921.8	94030.1	352.884
C2	16	17853.1	3875.16	19645.9	86381.2	237.222
C3	16	20853.8	4973.04	21984	85983.4	333.727
C4	16	29175.9	5279.41	26811.2	94960.6	891.135
C5	16	31205.9	5222.35	28007	93708.5	777.365
C6	16	32838.2	5350.23	28983.9	92970	388.577
C7	16	23257.7	4696.91	30150.2	98421.2	1547.01
C8	16	22676.5	4827.3	29984.6	102893	562.321
C9	16	20761.7	4516.83	26991.1	97536	714.911
C10	16	25857.3	4891.56	26321.3	103419	197.009
C11	16	23470.3	4902.75	25675.2	114844	912.82
C12	16	23134.1	5500.1	18212.5	91022.5	910.537
D1	16	17986.7	3442.02	17044	86793.2	463.76
D2	16	15622.9	3460.37	20214.5	88301.1	473.321
D3	16	17592.1	4281.58	23287.9	87557.4	618.564
D4	16	30395.4	5180.38	28604.2	99300.4	590.582
D5	16	29772.2	5033.91	29532.6	97575.3	1284.85
D6	16	31342.4	5142.03	31029.8	100036	447.425
D7	16	21254.7	4046.78	30454.5	100406	197.893
D8	16	22592.4	4513.4	31763.7	106480	1176.63
D9	16	22973.8	4777.11	31633	110548	0
D10	16	32158.2	6970.57	32497.9	113733	4200.76
D11	16	26524.5	5203.86	25378.1	110308	601.219
D12	16	22819.5	4714.6	22091.2	111126	1439.71
E1	16	17420.2	3734.93	15799.6	81807	618.075
E2	16	23412.9	7070.05	24147.8	103780	205.823
E3	16	27121.4	5270.43	28416.2	107828	788.54
E4	16	39109	6534.36	29775.9	104085	588.901
E5	16	43837.4	6605.23	31498	103871	1568.87
E6	16	46042.9	6919.65	32946.1	107181	672.01
E7	16	25843.7	4476.12	31567.5	103163	54.17
E8	16	28664.4	5001.45	32719.5	108784	340.613
E9	16	30774.2	5504.09	33632.7	117717	1080.58
E10	16	33064.8	6158.99	31767.9	120713	358.309
E11	16	32737	6309.87	27394.6	114914	920.735
E12	16	29052.6	5871.17	23197.1	114517	716.653
F1	16	12717.2	3039.88	17759.4	93614.7	705.195
F2	16	17474.7	3778.08	25564.8	111601	841.177
F3	16	14782.7	3751.98	27647.2	109048	394.059
F4	16	19054.2	4310.91	30344.1	107686	1356.24
F5	16	23383	4739.21	33593.8	112313	653.685
F6	16	20111.4	4165.43	32491.9	106479	668.067
F7	16	10358.9	1767.87	1608.31	2655.92	903.403
F8	16	15178.7	2309.4	1935.38	3286.41	1327.22
F9	16	13999.9	2080.6	1955.94	4057.45	1260.21
F10	16	13859.1	2056.39	1688.67	2824.98	1076.86
F11	16	25763.2	4873.41	4074.88	7081.63	3401.56
F12	16	23115.2	3739.17	3140.18	4056.22	1483.69
G1	16	18277.2	4167.21	20191	106479	764.433
G2	16	15832.4	4053.72	25580.1	119118	710.281
G3	16	18901.2	3851.66	27769.2	114704	847.74
G4	16	18331.9	4097.51	31362.8	119797	1030.12
G5	16	16862.6	4076.26	33428.6	120690	671.255
G6	16	22084.9	6340.77	35987.2	121683	1638.17
G7	16	10972	3966.66	2289.6	2088.23	913.299
G8	16	12959.8	3195.64	2144.04	2556.92	1482.8
G9	16	14655.7	2420.02	1772.2	2263.5	818.422
G10	16	15853.2	3416.86	2621.05	3082.56	1001.23
G11	16	27065.3	4919.16	3345.08	5036.85	2511.46
G12	16	19000.7	3348.49	2163.52	2840.69	1020.41
H1	16	15236.3	3699	16137.7	89562.6	1250.22
H2	16	15458.7	3813.98	20938.9	105989	885.029
H3	16	17771.4	4425.95	25499.9	113621	1218.35
H4	16	21962.2	2732.7	2075.55	2756.77	2025.48
H5	16	38011.3	3665.65	2822.75	3777.27	2929.61
H6	16	46529.9	8737.08	5560.43	6382.9	2024.28
H7	16	23110.1	4844.75	3435.47	4369.79	2057.19
H8	16	21305.3	4278.54	2950.94	4034.39	1722.95
H9	16	24155.3	4791.45	3093.4	3890.7	1818.13
H10	16	32515.8	5066.47	3086.05	4242.03	1753.44
H11	16	34044.4	6977.35	3906.2	5499.22	1759.6
H12	16	81336.7	8424.36	5440.94	7922.49	2293.46
A1	17	31120.4	4271.33	13997.6	75758.4	151.055
A2	17	16231	3817.86	15523.3	75154.1	386.727
A3	17	16741.6	3657.44	17757.5	79175.1	798.1
A4	17	20771.2	4351.08	18480	75344.2	1319.22
A5	17	56532.2	5087.19	21260.3	83003.4	557.367
A6	17	22719.8	4644.42	22049.3	84216.3	1246.21
A7	17	19039	3825.61	21360.4	83323.1	528.012
A8	17	23035.5	3801.24	21344.2	86841	435.067
A9	17	20412	4002.51	19934.2	84791.4	225.123
A10	17	25468.5	4716.94	18242.9	83963.7	1041.63
A11	17	26394.6	5454.44	19667	100064	2583.87
A12	17	63563.4	4795.1	16941.3	97190	1241.31
B1	17	15459.2	5967.58	21175	86058	2270.72
B2	17	13473.6	3269.25	17392.5	79713.6	801.903
B3	17	15761.9	3646.1	21467.1	88694.4	582.232
B4	17	20211.4	4253.69	24843.2	94976.7	624.854
B5	17	18992.1	4446.36	24215.6	86722.2	254.496
B6	17	25935.7	4836.52	26845.4	93383.9	984.471
B7	17	19779.5	3980.02	27296.2	94147.5	1194.73
B8	17	21102.7	4007.8	24164.6	87017.7	382.467
B9	17	20107.8	4461.54	23893.8	91419.6	965.208
B10	17	21282.2	4493.8	21991.7	91295.8	960.27
B11	17	22795.6	5534.08	24779.1	116772	497.325
B12	17	25343.9	5215.06	20622.1	110148	606.378
C1	17	25407.8	4736.27	18889.7	93846.8	337.889
C2	17	20014.9	4078.81	19726.8	86485.9	609.615
C3	17	23191.1	5383.48	22081.8	85892	308.975
C4	17	36060.3	5988.29	26851.5	95204.8	1061.27
C5	17	38594.8	5965.64	28074.2	93357.1	1195.87
C6	17	40068.7	6165.49	28942.5	93126.4	371.009
C7	17	24629.7	4630.67	30128.9	98416.4	1536.44
C8	17	23859.2	4676.83	30051.6	102954	524.278
C9	17	21630.9	4626.06	26975.6	97225.3	451.815
C10	17	25942.2	5018.4	26401.4	103349	775.658
C11	17	23401	4902.75	25640.8	115190	984.541
C12	17	23294.6	5481.9	18331.7	90913.9	988.276
D1	17	19851.1	3655.95	16989.4	86794.8	469.923
D2	17	17663.4	3767.46	20474.4	88354.2	745.355
D3	17	19566.9	4682.54	23326.3	87399.2	0
D4	17	36642.1	5681.91	28474.2	99545.5	671.966
D5	17	36160.5	5741.69	29525.2	97262	662.942
D6	17	37980.4	5743.72	31066.3	100126	339.388
D7	17	21815.4	4031.37	30587.8	99823.5	658.109
D8	17	22890	4331.4	31502.6	106042	808.627
D9	17	23726.5	4663.7	31584.4	110491	149.137
D10	17	32196.4	6876.31	32605.3	114054	4212.97
D11	17	26465.9	5090.03	25327	109906	851.64
D12	17	22562.7	4662.55	21967.7	111163	1524.3
E1	17	21135.2	4241.9	15799.6	81831.4	640.563
E2	17	29230.1	7856.45	24046.2	103860	404.393
E3	17	33567.4	6327.08	28649.7	107980	1197.71
E4	17	53923.9	8231.11	29717.2	104298	536.436
E5	17	60613.7	8438.66	31603.8	103830	1411.44
E6	17	64761.5	8495.27	33108.4	107150	946.278
E7	17	29284.4	4729.36	31825.6	103160	748.629
E8	17	32641.4	5434.53	32650.5	108852	950.925
E9	17	35669.1	6266.27	33735.3	117958	558.36
E10	17	33314.5	6352.92	32015.5	120350	324.185
E11	17	32535.7	6194.78	27346.2	114622	748.381
E12	17	29264	5556.38	23203.4	114488	502.106
F1	17	13088	3079.3	17738.5	93961.6	635.624
F2	17	17849.4	4045.23	25466.2	111813	497.104
F3	17	15396.7	3943.86	27503.3	108692	361.14
F4	17	19267.2	4109.13	30305	107469	837.258
F5	17	23898.7	4657.6	33556.2	112717	1429.16
F6	17	20353.7	4259.47	32599.4	106262	571.949
F7	17	10419.6	1886.86	1702.47	2562.41	913.117
F8	17	15554.3	2056.46	1776.1	2642.29	983.922
F9	17	13919.9	2005.78	2063.18	3295.32	1596.72
F10	17	13775	2047.58	1846.51	3064.3	877.053
F11	17	26021.9	4647.09	4113.28	6744.34	3124.23
F12	17	22853.1	3809.76	2719.25	3985.35	1659.59
G1	17	18677.7	4277.78	20002.5	106421	1050.96
G2	17	16133.1	4055.87	25514.7	119038	678.871
G3	17	18935.9	3966.28	27638.5	114528	1034.32
G4	17	18571.2	4112.59	31358.9	119619	939.809
G5	17	17039.6	4110.38	33508.6	120740	748.938
G6	17	22268.3	6249.25	35909.2	121510	1306.65
G7	17	10882.4	4155.8	2170.58	2107.85	554.402
G8	17	12893.5	3233.94	2134.72	2597.09	1555.4
G9	17	14593.7	2430.98	1894.42	2316.98	848.067
G10	17	15890.8	3308.21	2340.84	2995.82	1077.55
G11	17	27343	5047.54	3451.42	5118.5	2318
G12	17	19005.1	3369.22	2102.42	2891.68	1463.71
H1	17	15178.5	3532.15	16140.2	89772.6	1655.45
H2	17	15753.2	3699.28	20971	105830	1314.54
H3	17	17948.7	4409.02	25467.5	113588	1124.56
H4	17	21944.2	2740.77	2225.1	2987.39	2392.59
H5	17	38208.9	3521.39	2803.17	3902.82	2612.92
H6	17	46464.9	8609.78	5636.26	6357.16	2181.02
H7	17	22962	4743.27	3332.66	4343.97	1605.34
H8	17	21542	4287.11	3006.94	3701.47	1640.91
H9	17	24088.7	4442.39	3064.52	3613.71	1773.76
H10	17	32458	4982.12	3205.15	4592.89	1542.02
H11	17	34219.4	6596.08	3877.76	5334.21	2065.87
H12	17	81749.3	8558.35	5749.33	8084.52	2446.66
A1	18	32021.9	4696.21	14022.6	75768.1	543.586
A2	18	17511.8	3951.63	15486.3	75189.1	552.593
A3	18	17701.4	3962.86	17594.9	78926.6	943.676
A4	18	20831.2	4425.64	18433.2	75184.9	1095.31
A5	18	57093	5040.14	21379.7	83137	577.604
A6	18	23105.9	4637.9	22050.1	84162.1	1080.28
A7	18	20023.8	4024.03	21348.2	83371.8	737.513
A8	18	23814.1	3985.85	21327	86613.8	747.883
A9	18	21446.4	4092.49	20064.6	85237.4	569.32
A10	18	25448.2	4697.83	18228	83803.2	911.651
A11	18	26283.9	5239.62	19833.2	100423	2851.67
A12	18	63680.3	4782.14	16801.7	97196.5	1261.53
B1	18	15599.7	5805.21	21209.2	85951.8	2222.74
B2	18	14013.8	3183.91	17381.4	79623.4	228.149
B3	18	15668.1	3787.74	21314.5	88827.1	364.451
B4	18	20673.2	4287.88	24834.6	94880.3	420.322
B5	18	19582.4	4450.24	24300.1	86666.4	626.994
B6	18	26251.9	4834.8	27015.6	93030.1	943.573
B7	18	20439.6	4211.01	27502	94909.8	967.729
B8	18	21774.7	4187.97	24100.6	86817.8	721.473
B9	18	20883	4612.81	23916.5	91380	938.29
B10	18	21119.7	4589.31	22004.4	91073	974.214
B11	18	22854.4	5171.01	24700	117078	788.781
B12	18	25059.1	5267.16	20416.4	110518	438.726
C1	18	30082.8	5168.04	19104.7	93879.6	286.906
C2	18	24494	4793.65	19760.1	86489.3	273.029
C3	18	27550.8	5811.83	22113.6	86185.5	672.575
C4	18	48777.8	7235.93	26887.2	94937.4	733.449
C5	18	52320.6	7405.91	28187.6	93310.9	1059.11
C6	18	54240.3	7531.45	29053.2	93082.3	391.678
C7	18	26546.1	4856.91	30170.7	98196.8	1287.06
C8	18	26054.3	5000.85	30249.3	102527	340.008
C9	18	23500.2	4807.46	27042.6	97068.5	285.298
C10	18	25991.2	5114.55	26340.6	103260	854.049
C11	18	23653.1	4789.06	25710.8	114937	1164.93
C12	18	23078.5	5526.4	18229.9	91212.8	1064.23
D1	18	22778.2	4030.15	16998.8	86766.4	586.248
D2	18	21233.4	4231.84	20323.8	88276.5	555.858
D3	18	23412.4	4932.85	23279.6	87449.4	443.533
D4	18	48216.7	6986.06	28495.7	99101.5	564.187
D5	18	48679.1	6907.39	29626.1	97652.1	1198.48
D6	18	51173.6	6845.06	31061.8	100093	126.588
D7	18	22684.9	4218.08	30641.9	100209	593.679
D8	18	24238.2	4327.55	31800.6	106091	848.575
D9	18	24835.7	4834.39	31598.6	110243	350.91
D10	18	32434.8	6826.88	32510.4	113857	4038.63
D11	18	26494.6	5047.49	25441.2	109860	795.761
D12	18	22337.5	4646.75	21928	111367	1418.56
E1	18	28193.2	5282.79	15776.8	81917.3	802.47
E2	18	40033.4	9210.2	24113.9	103815	100.645
E3	18	45248.1	7839.28	28437.8	108253	801.451
E4	18	80030.2	10841.4	29899.3	103953	274.107
E5	18	89787.9	11021.6	31478	103891	1749.09
E6	18	96286.3	11302	33085	107239	743.036
E7	18	36729.2	5427.02	31795.4	103080	442.027
E8	18	40666.1	5889.2	32461.5	108434	335.962
E9	18	44445.2	6892.18	33635.2	117975	737.833
E10	18	33398.2	6284.4	31738.3	120649	740.506
E11	18	32715.7	6086.72	27543.9	114898	1004.64
E12	18	28821.7	5479.4	23325.1	114217	803.145
F1	18	13438.1	3307.75	17873.9	93760.7	695.708
F2	18	18661.4	4095.75	25709.2	111999	273.057
F3	18	16250.9	4036.68	27572.4	108787	182.022
F4	18	19853.1	4291.18	30551.2	107646	1161.62
F5	18	24467.9	4860.73	33823.4	112522	1375.03
F6	18	20997.8	4232.6	32566.6	106549	999.246
F7	18	10444.6	1758.93	1648.25	2476.46	1405.62
F8	18	15221.2	2275.39	1850.29	2419.44	724.038
F9	18	13986.3	1848.25	1825.71	3106.29	939.932
F10	18	14048.5	2247.34	1913.19	3179.53	1165.14
F11	18	26204.4	4576.68	3967.06	7332.54	3141.11
F12	18	22355.6	4084.26	2988.13	4143.68	1342.21
G1	18	18542.9	4277.78	20166.9	106803	1054.28
G2	18	16287.3	3957.86	25645.5	119070	419.481
G3	18	18816.5	4051.32	27731	114572	875.817
G4	18	18817.6	4100.34	31341.2	119892	1273.78
G5	18	17277.3	4188.65	33558.5	120741	1235.95
G6	18	22173.2	6329.58	35989.2	121508	1289.15
G7	18	11124.3	3977.06	2199.81	2107.85	618.625
G8	18	12741.5	3159.74	1969.26	2406	1502.23
G9	18	14612.9	2566.65	1866.41	2678.54	668.078
G10	18	15887.5	3642.27	2567.88	3161.54	1125.82
G11	18	27507	4586.13	3509.28	4879.27	2214.74
G12	18	18893.1	3180.37	2294.69	3098.94	1428.57
H1	18	15491.4	3956.01	16242.1	89948.6	1258.28
H2	18	16148.7	3752.73	20956	106286	1034.3
H3	18	18350.1	4556.09	25385.8	113908	1398.36
H4	18	22234.1	2597.47	2324.13	2947.66	2520.72
H5	18	38660.6	3475.73	2940.19	3817.83	2766.25
H6	18	46711.9	8803.91	5608.21	6395.29	2463.33
H7	18	22784.4	4975.88	3480.31	4161.19	1999.47
H8	18	21390.2	4027.44	3030.94	3781.08	1524.75
H9	18	24287.1	4487.86	2905.65	3859.15	1604.35
H10	18	33301	5222.87	3382.3	4467.11	1739.27
H11	18	33790.2	6271.99	3810.84	5182.71	1615.47
H12	18	82298.3	8826.34	5515.84	7874.26	2425.84
A1	19	35012.8	5014.27	14085.1	75597.9	690.387
A2	19	19846.9	4319.94	15421.5	75417.3	300.303
A3	19	20116.9	4235.87	17706	78669.8	981.354
A4	19	21137.5	4416.42	18421.7	75421.8	1180.03
A5	19	57313.3	4955.59	21320	83163.4	930.913
A6	19	23450	4814.53	22119.7	84376.5	1031.88
A7	19	21546.6	4149.85	21300.4	83238	806.495
A8	19	25691.5	4161.87	21257.5	86468.1	737.995
A9	19	23241.2	4175.13	20095.4	85127.2	588.855
A10	19	25361.3	4674.17	18370.2	83957.6	1159.87
A11	19	26435.5	5379.48	19739.7	100196	2729.27
A12	19	63691.3	5011.1	16994.7	97068.4	1454.93
B1	19	16448.9	6086.85	21172.3	86106.3	2623.9
B2	19	14753.4	3348.03	17448.2	80001.5	756.273
B3	19	16633.4	3801.07	21413.2	88660.5	662.233
B4	19	21749.6	4382.77	24971	94949.3	517.897
B5	19	20572.4	4564.17	24304.9	86714	526.605
B6	19	27564.9	4852.87	27114.9	92816.4	893.912
B7	19	22383.7	4210.12	27163.3	94912.6	981.668
B8	19	23457.8	4342.28	24173.5	86671.7	349.629
B9	19	22783.6	4783.88	23830.3	91428.6	789.279
B10	19	20903.4	4610.64	21914.3	91110.5	1163.85
B11	19	23029.6	5144.11	24731.4	117161	477.663
B12	19	25338.8	5352.76	20461.4	110270	606.378
C1	19	38821.1	6624.88	18931.6	93798.7	651.785
C2	19	33120.2	5944.66	19817.6	86361.3	333.901
C3	19	35462.5	6902.11	22152.4	86613	344.823
C4	19	70530.5	9796.77	26905	95210.6	833.04
C5	19	75914.2	9607.14	28228.4	93604	940.858
C6	19	79103.5	9701.07	28981.2	92865.1	692.411
C7	19	30582.6	5258.64	30117.8	98003.3	1622.03
C8	19	30191.4	5444.26	30448	102879	200.914
C9	19	27141.4	4973.82	27107.5	96906.4	441.824
C10	19	26057.7	5019.42	26513.9	102944	748.84
C11	19	24018.6	4889.99	25769.6	114852	1139.94
C12	19	23211.7	5324.11	18263.8	91172	1483.31
D1	19	28806.9	4866.02	17070.5	86882.9	757.269
D2	19	28606	5272.2	20328.5	88467.1	400.891
D3	19	30717.6	5869.21	23273.8	87535.8	186.027
D4	19	67976.1	9038.08	28709.8	99486	679.664
D5	19	70420.9	8838.22	29674.2	97269.9	736.362
D6	19	74542.4	8982.69	31118.4	100138	475.798
D7	19	24791.6	4204.37	30630.3	100229	740.948
D8	19	26330.9	4759.92	31839.5	105959	600.418
D9	19	27224	4990.19	31601	110357	365.949
D10	19	32424.4	6700.44	32418.8	114043	4380.65
D11	19	26411	5222.26	25236.7	109858	765.752
D12	19	22735.2	4716.46	21965.2	111346	1486.89
E1	19	40157.9	7139.84	15823	81839.7	804.398
E2	19	58597.8	11749.8	24083.5	103676	0
E3	19	65853.9	10254	28392.8	108009	942.475
E4	19	118526	15015.5	29841.5	103853	491.465
E5	19	132488	15148.1	31535.2	103680	1480.92
E6	19	143657	15566.9	33165.7	106920	709.162
E7	19	49957.8	6351.09	31674.9	102995	668.458
E8	19	54863.8	6932.11	32716.3	108420	556.838
E9	19	61062.5	8564.87	33704.4	117874	97.2145
E10	19	33165.5	6275.35	31926.8	120510	568.745
E11	19	32646.3	6140.05	27435.5	114396	627.052
E12	19	29459.1	5278.69	23232.2	114150	504.353
F1	19	14712.3	3389.8	17901	93814.8	829.315
F2	19	20089.1	4172.5	25665.4	111983	792.166
F3	19	17603.7	4050.07	27628	108822	565.431
F4	19	20305.7	4292.98	30333.3	107423	1213.32
F5	19	25102.9	4721.98	33763.1	112087	1063.8
F6	19	22097.3	4213.29	32607.6	106272	1028.75
F7	19	10445.5	2048.8	1629.23	2365.96	1250.19
F8	19	15219.1	2020.33	1804.46	2527.68	664.147
F9	19	13533.7	2062.22	2070.84	3135.19	1328.67
F10	19	14377.5	2115.14	1940.4	2955.4	1183.73
F11	19	25949.2	5046.08	3984.78	7045.98	3326.8
F12	19	22797.6	3848.97	2930.52	4178.36	1506.64
G1	19	19127.1	4294.98	20000.2	106494	1062.02
G2	19	16768.2	4470.5	25831	118952	799.446
G3	19	19433.4	3944.09	27872.2	114922	752.641
G4	19	19038.9	4127.67	31502.4	119940	885.246
G5	19	17662.2	4389.35	33546	120713	1036.76
G6	19	22728.3	6217.73	36035	121292	1192.9
G7	19	11228.3	3966.66	2164.32	1987.15	839.63
G8	19	12800.6	3302.16	2201.14	2428.8	1653.58
G9	19	14526.1	2578.98	1930.07	2748.29	1068.29
G10	19	15975.9	3624.43	2468.73	3184.84	1344.7
G11	19	27609.5	5168.47	3449.85	5102.74	2577.93
G12	19	18763.5	2874.08	2262.35	2982.15	1509.66
H1	19	16248.3	3705.73	16043.2	90150.7	1371.1
H2	19	16873.8	3854.07	21086.2	105912	1010.22
H3	19	19511.5	4541.28	25615.2	113936	1346.25
H4	19	22082.5	2660.04	2157.4	2655.03	2073.64
H5	19	38508.8	3820.29	2879.41	3893.16	3126.75
H6	19	46905.9	8750.87	5567.7	6483.93	2224.66
H7	19	22934.8	4920.01	3403.75	4282.38	1941.75
H8	19	21457.1	4134	2939.51	4023.02	1941.43
H9	19	24084.4	4696.12	3075.02	3998.23	1495.44
H10	19	33230.9	5410.91	3288.52	4336.03	1677.16
H11	19	34225.7	6511.35	4033.34	5424.22	1267.15
H12	19	82205.2	8905.36	5619.37	7735.37	2080.77
A1	20	39743.7	5803.5	14058	75748.8	290.409
A2	20	24052.6	4999.77	15428.2	75390	494.103
A3	20	24435.7	4891.94	17654.5	79172.6	856.33
A4	20	21795.1	4680.3	18377.3	75404.5	1132.49
A5	20	58179.3	5102.35	21308.1	83285.8	807.803
A6	20	24039.4	4817.79	22060	84346.1	748.415
A7	20	24840.3	4416.83	21312.5	83260.7	887.401
A8	20	29063.3	4513.06	21291.8	86502.4	1041.82
A9	20	26335.6	4544.26	19929.7	84805.7	440.013
A10	20	25623	4635.96	18311.4	83669.8	936.925
A11	20	26501.7	5481.3	19936	99870.4	2880.96
A12	20	63481.4	4658.3	16909.6	97246.9	1222.35
B1	20	17624.8	6351.45	21366.9	86189.4	2379.17
B2	20	15589.3	3380.03	17367	80098.2	741.908
B3	20	17958.2	3847.73	21539.2	88755.3	654.233
B4	20	24159.6	4493.04	24921.4	94910.4	908.196
B5	20	22529.4	4726.15	24398.3	86323.6	404.2
B6	20	29999	5296	27163.3	93174.7	901.702
B7	20	25858.5	4650.76	27419.9	94909.8	1023.48
B8	20	26682.8	4651.77	24220.6	86673.5	250.149
B9	20	26182.3	4931.55	24027.2	91117.8	1063.27
B10	20	21180.1	4571.69	22099	91289.6	962.129
B11	20	22543.7	5079.32	24759.3	116779	319.213
B12	20	25268.9	5072.4	20523.2	110290	872.009
C1	20	54191.8	8585.62	18907.2	94225.6	729.76
C2	20	48013.1	7747.02	19865.1	86367.4	339.272
C3	20	49539.7	8428.2	22229.2	86296.2	949.116
C4	20	104982	13500.7	27006.3	95367.6	978.278
C5	20	113199	13297.5	28219.3	93648.2	631.352
C6	20	117847	13387.6	29042.4	93220	657.274
C7	20	38560	5970.92	30305.2	98249.8	1316.65
C8	20	37726.9	6253.82	30405.5	103081	376.862
C9	20	33426.8	5573.12	26981.8	97164.5	236.453
C10	20	26536	4954.98	26369	103137	412.584
C11	20	24142.9	5134.78	26001.8	115004	1059.52
C12	20	23540	5407.05	18235.4	91111.3	838.158
D1	20	39153.8	6347.37	17165.2	86708.9	442.96
D2	20	41176.4	6729.75	20294.9	88328.9	693.138
D3	20	43672.7	7493.15	23393	87765.8	52.2343
D4	20	99962	12355.4	28532.9	99494.2	125.375
D5	20	106107	12295.2	29675.1	97359.5	951.224
D6	20	112092	12338.9	31198.8	100275	261.907
D7	20	28527.3	4585.5	30628.4	100072	501.635
D8	20	30200.8	5066.14	31807.9	106084	1180.26
D9	20	31494.6	5399.17	31747	110315	38.8507
D10	20	32532.1	6782.05	32661.8	114230	4255.17
D11	20	26234.2	5007.25	25533.7	110209	975.816
D12	20	22641.3	4644.9	22068.4	111270	1426.7
E1	20	58713.8	9882.88	15934.1	81886.5	717.019
E2	20	87332.8	15715.4	24175.6	103629	123.313
E3	20	97364.2	13628.6	28386.2	108207	925.592
E4	20	165759	19693.1	29760.3	103903	805.189
E5	20	184939	20030.8	31553.3	103519	1670.92
E6	20	202601	20841.6	33128.1	107246	794.393
E7	20	73690.7	8397.97	31896.2	102905	620.788
E8	20	80475.5	9101.41	32814	108633	819.562
E9	20	89715	10816.4	33735.3	117989	630.648
E10	20	33221.7	6341.28	31882.5	120613	1124.98
E11	20	32408.2	6015.14	27365.3	114540	909.396
E12	20	29314.7	5603.11	23184.5	114412	1280.54
F1	20	16538.2	3685.83	17745.5	93747.5	632.462
F2	20	22973.9	4648.52	25689.3	111900	789.166
F3	20	20560.1	4642.68	27674	108459	182.022
F4	20	21718.9	4428.39	30374.4	107718	1325.83
F5	20	26720.7	4920.58	33823.4	112501	1210.57
F6	20	23631.1	4349.31	32653.1	106498	899.322
F7	20	10439.3	1856.44	1605.45	2296.06	1037.46
F8	20	15410.2	2124.48	1652.82	2356.84	971.088
F9	20	14008	1731.42	1789.96	3271.24	1000.27
F10	20	14359.5	2294.34	1675.06	2831.31	980.441
F11	20	25991.4	4952.2	4067.49	7084.37	3141.11
F12	20	22772.7	3739.17	2692.04	3935.59	1781.96
G1	20	19657.3	4175.81	20224.4	106636	1016.66
G2	20	17255.6	4045.1	25822.4	119437	509.66
G3	20	20213.6	4187.19	27740.6	114883	453.758
G4	20	19783.5	4322.79	31561.3	119839	966.15
G5	20	18304.1	4082.28	33632.2	120842	475.058
G6	20	23634.5	6379.4	36071.3	121416	1322.2
G7	20	11188.2	4115.27	2145.52	2257.01	868.909
G8	20	12941.7	3329.69	1992.56	2541.72	1620.85
G9	20	14313.8	2169.25	1778.56	2421.61	1101.11
G10	20	16236.1	3553.08	2464.42	3292.29	1043.88
G11	20	27380.3	5084.75	3614.06	5088.42	2124.53
G12	20	18743.7	3180.37	2062.89	2769.96	977.156
H1	20	17036.1	3906.22	16167.2	90105.1	1471.26
H2	20	18030.8	3900.84	20962.4	105950	1199.94
H3	20	20640.3	4910.55	25535.6	113762	1136.88
H4	20	22155.5	2682.24	2116.98	2818.79	2010.03
H5	20	38500	3724.81	2962.86	3850.67	3085.68
H6	20	46748.9	8885.6	5479.41	6447.71	2290.56
H7	20	22842.2	4849.31	3412.5	4128.41	1710.86
H8	20	21567.1	4086.23	2669.79	3740.76	1702.67
H9	20	24182.8	4886.78	3002.81	3765.65	1575.11
H10	20	33122.2	5105.13	3313.82	4494.91	1609.59
H11	20	34063.1	6341.89	3844.3	5188.71	2023.84
H12	20	82503	8585.84	5687.66	8273.57	2357.42
A1	21	47756.1	7132.73	14160.1	75422.4	779.743
A2	21	32187.4	6112.06	15439.2	75314.8	350.936
A3	21	32077.7	5855.99	17738.7	78995.9	953.952
A4	21	22853.6	4676.11	18360.9	75265.8	1150.64
A5	21	59066.3	5286.6	21310.5	83117.8	732.756
A6	21	25471.5	4918.72	22042.8	84117.7	1239.29
A7	21	31332.1	5179.05	21469.8	83482.1	848.225
A8	21	35858	5276.4	21386.2	86593.2	825.188
A9	21	33158.1	5245.77	20011.2	84727.8	750.721
A10	21	25649.1	4781.54	18248.2	83688.1	778.965
A11	21	26736.3	5590.94	19879.9	100082	2383.02
A12	21	63934.4	4812.38	17030.2	97283.2	820.375
B1	21	19807.4	6484.75	21235.9	85905.5	2273.6
B2	21	18084.5	3767.36	17380.6	79711.1	703.883
B3	21	20737.7	4263.5	21518.5	88780.6	325.339
B4	21	28247.6	5009.37	25011.8	95043	570.437
B5	21	26266.5	5149.32	24406.3	86484.3	602.337
B6	21	34570.4	5585.96	27290.4	93330.2	1071.14
B7	21	31859.9	5188.24	27462.3	94806.1	928.9
B8	21	32880	5191.43	24257.9	86675.3	333.21
B9	21	32663.9	5759.03	24000.9	91380.9	995.011
B10	21	21134.8	4692.24	22155.4	91179.1	1065.31
B11	21	22588.5	5059.76	24848.8	117078	223.218
B12	21	25324.5	5073.65	20532.2	110369	911.2
C1	21	78470.9	11707.6	18943.2	94003.5	862.716
C2	21	71552.4	10787	19805.9	86759.1	0
C3	21	72244.6	11151.3	22379	86634.6	644.409
C4	21	151171	17964	27018.5	95221.3	792.581
C5	21	162140	17888.5	28260.1	93585.1	1499.2
C6	21	169555	18026.2	29260.1	93623.6	466.086
C7	21	52944.2	7204.5	30314.5	98375.9	804.149
C8	21	51719.6	7468.68	30318.4	103015	655.051
C9	21	45504.8	6911.03	26865.4	97504	89.9189
C10	21	26892.8	5085.91	26544.3	103275	285.714
C11	21	24625.5	5289.08	25798.5	115002	537.911
C12	21	23505.4	5343.33	18273	90850.5	1128.56
D1	21	56373.6	8767.52	17193.8	86607	480.708
D2	21	62053.4	9545.98	20312.1	88489.2	842.209
D3	21	65173.8	10055.8	23383.8	87561.8	403.212
D4	21	144498	16866.5	28655.1	99354.8	123.175
D5	21	154663	16743.4	29808.4	97562.5	509.623
D6	21	163598	16849.6	31047.1	99876.4	0
D7	21	35729.2	5011.16	30769.4	99872.3	606.335
D8	21	38150	5649.69	31712.1	106063	656.102
D9	21	39622.6	6202.22	31577.2	110497	189.241
D10	21	32402.4	6888.95	32642.6	113847	4426.17
D11	21	26707.2	4969.31	25453.2	109990	852.675
D12	21	22323.2	4740.62	21977.9	111137	1326.65
E1	21	82166.6	13398.6	15813.4	81866	715.734
E2	21	123847	20429.6	24096.5	103806	203.103
E3	21	138155	18987.2	28638.5	107892	679.297
E4	21	204554	23919.7	29952.2	104100	332.997
E5	21	228617	24206.8	31651.5	103720	1641.61
E6	21	250014	24974.4	32870.1	107000	715.719
E7	21	111360	11611.2	31699.3	103108	424.693
E8	21	121283	12655.4	32791.7	108326	986.963
E9	21	134851	14910.7	33701.9	118135	695.458
E10	21	33349.8	6429.19	32120.3	120359	859.942
E11	21	32535.7	6096.54	27443.1	114750	730.238
E12	21	29360.8	5339.18	23364.1	114412	799.775
F1	21	20244.1	4287.53	17813.5	93454.7	600.839
F2	21	28325.8	5261.52	25489.1	111973	512.108
F3	21	25845	5325.42	27552.2	108711	684.52
F4	21	24347.6	4811.33	30412.5	107614	1281.23
F5	21	29954.6	5330.48	33837.3	112487	1260.53
F6	21	26580.7	4714.55	32576.6	106331	790.832
F7	21	10739.2	1708.82	1542.68	2232.78	879.118
F8	21	15252.9	2231.82	1684.46	2440.67	789.276
F9	21	14270.9	2016.28	1922.74	2894.39	989.83
F10	21	14248.3	2223.84	1898.22	2992.12	1030.39
F11	21	25881.6	4558.24	4169.4	6858.14	3176.08
F12	21	22755.5	3823.48	3026.55	4066.78	1256.8
G1	21	20453.3	4351.49	20184.1	106336	1412.71
[truncated: 10,103 more rows]

## Sheet: Multicomponent Data
Block Type	96alum
Chemistry	SYBR_GREEN
Experiment File Name	D:\DHB\新建文件夹\2023-2-12-1.eds
Experiment Run End Time	2023-02-12 16:08:05 下午 CST
Instrument Type	sds7500
Passive Reference	ROX
Well	Cycle	SYBR	ROX
A1	1	26697.7	73883
A2	1	14246.4	73966.7
A3	1	14818.3	78587.3
A4	1	19707.5	76191.9
A5	1	43235.5	82885.2
A6	1	21615.4	84055.5
A7	1	17512.1	83647.2
A8	1	20433.8	86582.7
A9	1	17868.7	83884.4
A10	1	23973.2	81558
A11	1	24821.1	97764.7
A12	1	54256.9	93972.7
B1	1	13980.6	85119.9
B2	1	12425.3	79272
B3	1	13814.6	89519.5
B4	1	17639	94737
B5	1	17131.1	87088.3
B6	1	21935.2	91980.7
B7	1	17667.7	96888.8
B8	1	17992.9	88034.8
B9	1	17752.7	91405.8
B10	1	19111.4	90381.4
B11	1	20762.8	114433
B12	1	23852.1	107671
C1	1	18282.9	91945.9
C2	1	13886.1	86063.1
C3	1	15594.9	86065.6
C4	1	19572.5	94667.5
C5	1	21233.2	94362.4
C6	1	22260.3	94822.9
C7	1	20498.4	100334
C8	1	19632.7	101458
C9	1	18537.9	98433.6
C10	1	23832.9	103067
C11	1	22246.4	113250
C12	1	22957.3	89137
D1	1	14632.5	85730.7
D2	1	12907.2	88459.5
D3	1	14749.6	88110.1
D4	1	21666.9	100563
D5	1	20801.1	99425.9
D6	1	22027.4	101644
D7	1	19612.5	102340
D8	1	20948.5	108888
D9	1	21425.4	111722
D10	1	29182.6	113279
D11	1	25512.8	109758
D12	1	21540.1	107879
E1	1	12203.8	80541.7
E2	1	15730.7	103422
E3	1	19063	108949
E4	1	20037.4	105988
E5	1	22828.6	106560
E6	1	23010.4	109823
E7	1	20505.2	105799
E8	1	23189	110360
E9	1	24775.9	118566
E10	1	31996.7	119975
E11	1	30719.2	113877
E12	1	28666.2	112578
F1	1	11636.3	91298.9
F2	1	15837.1	111475
F3	1	13768.4	109403
F4	1	16060.3	106762
F5	1	19200	112029
F6	1	17406.2	108304
F7	1
F8	1
F9	1
F10	1
F11	1
F12	1
G1	1	17548.6	103283
G2	1	14377.1	118420
G3	1	16678.6	114920
G4	1	16525	117191
G5	1	16263.4	120542
G6	1	21608.9	122770
G7	1
G8	1
G9	1
G10	1
G11	1
G12	1
H1	1	14652.8	87923.2
H2	1	14387.9	104449
H3	1	17426.7	112013
H4	1
H5	1
H6	1
H7	1
H8	1
H9	1
H10	1
H11	1
H12	1
A1	2	27263.8	75042.2
A2	2	14260.8	75258
A3	2	14946.7	79292.8
A4	2	19842.7	76327.4
A5	2	45731.8	83799.2
A6	2	22041	84916.1
A7	2	17510.9	83894.2
A8	2	20670.6	86834.2
A9	2	18191.7	85268.5
A10	2	24239.7	83319.6
A11	2	24815.9	99489.9
A12	2	56025.7	95525.9
B1	2	14481.8	86099.1
B2	2	12319.5	80113.6
B3	2	13787	89491.1
B4	2	17619.1	95198.4
B5	2	17188.1	87859.8
B6	2	22122.6	92483.8
B7	2	17365.3	96749.5
B8	2	18081.9	88252.6
B9	2	18071.4	92210.2
B10	2	19277.6	91264.7
B11	2	21191.1	116819
B12	2	23958.6	108977
C1	2	18579.2	93117
C2	2	13927.8	87008.9
C3	2	16379.8	87028.7
C4	2	19751.6	95080.1
C5	2	21512.4	95495.6
C6	2	22362.6	95638.5
C7	2	20839.4	101158
C8	2	19816.5	104420
C9	2	18389.8	99291.2
C10	2	23808.8	104278
C11	2	22446.1	114814
C12	2	22927.2	90594.6
D1	2	15101.8	86629.5
D2	2	13015.7	89159.1
D3	2	15132.8	88171.6
D4	2	22195.8	101325
D5	2	21387.3	100230
D6	2	22229.7	103309
D7	2	19936.7	103714
D8	2	20951	109831
D9	2	21735.6	113345
D10	2	29814	114598
D11	2	25859.8	111272
D12	2	21571.2	109902
E1	2	12566.1	82144.2
E2	2	16008.4	104863
E3	2	19426.2	109635
E4	2	20301.8	106576
E5	2	22886.4	107085
E6	2	23204.1	110868
E7	2	20963.1	107211
E8	2	23663.6	112216
E9	2	24984.9	120441
E10	2	32022.2	122215
E11	2	30987.4	115525
E12	2	28663.1	114302
F1	2	11788	92837.9
F2	2	15885.3	112779
F3	2	13462.3	110365
F4	2	16341	107675
F5	2	19556.9	114334
F6	2	17486.5	109233
F7	2
F8	2
F9	2
F10	2
F11	2
F12	2
G1	2	17721	105147
G2	2	14533.8	119927
G3	2	17107.5	116352
G4	2	16651.2	118501
G5	2	16230.5	121318
G6	2	21878.9	124195
G7	2
G8	2
G9	2
G10	2
G11	2
G12	2
H1	2	14585.1	88764.2
H2	2	14398.2	105834
H3	2	17419.7	113895
H4	2
H5	2
H6	2
H7	2
H8	2
H9	2
H10	2
H11	2
H12	2
A1	3	28071.1	75705.1
A2	3	14410.6	76009
A3	3	15137.1	79984.3
A4	3	20429.1	76843.4
A5	3	47298.4	84237.9
A6	3	22482.8	85216.5
A7	3	17548.3	84311.2
A8	3	21156.6	87781.4
A9	3	18431.9	85645.4
A10	3	24518.1	83791.2
A11	3	25417.7	100097
A12	3	57767.9	96511.2
B1	3	14520.6	86712.7
B2	3	12666.1	80519.1
B3	3	14105.2	89768.1
B4	3	17945.1	95684.2
B5	3	17362.8	88003.6
B6	3	22670.7	93592.3
B7	3	17809.3	96754.3
B8	3	18165.5	88441.5
B9	3	17980.3	92822.2
B10	3	19852.3	92007.9
B11	3	21451.4	117366
B12	3	24229.5	109888
C1	3	18870.5	94068.4
C2	3	14174.2	87328.9
C3	3	16781.5	87166.9
C4	3	20424.7	96445.5
C5	3	21721.2	95748
C6	3	22838.5	95815.1
C7	3	21008.6	101224
C8	3	20305.4	104873
C9	3	19000.7	99544.1
C10	3	24365.8	104190
C11	3	22822.6	115912
C12	3	23179.7	91181.4
D1	3	15182.4	87468.8
D2	3	13155.8	89308.5
D3	3	15110.4	88682.9
D4	3	22368.1	101623
D5	3	21467.8	100395
D6	3	22411.8	103616
D7	3	20067.9	103645
D8	3	21192.9	109610
D9	3	21727.8	113659
D10	3	30439	115585
D11	3	26278.4	111594
D12	3	21909.4	111039
E1	3	12625.3	82063
E2	3	16360.4	105330
E3	3	19586.5	110282
E4	3	20529.8	106639
E5	3	23066.4	107323
E6	3	23344.4	110811
E7	3	20879	107109
E8	3	23846	112476
E9	3	25062.5	120986
E10	3	32358.5	122556
E11	3	31250.5	115843
E12	3	28754.6	115105
F1	3	11934.9	93688.1
F2	3	16078.7	113140
F3	3	13773.3	110907
F4	3	16575.7	107784
F5	3	20462.6	115290
F6	3	17984.1	109172
F7	3
F8	3
F9	3
F10	3
F11	3
F12	3
G1	3	17790.4	106221
G2	3	14832.6	120489
G3	3	17209.5	116444
G4	3	17097.1	118395
G5	3	16253	121326
G6	3	22118.5	124518
G7	3
G8	3
G9	3
G10	3
G11	3
G12	3
H1	3	15131.7	89853
H2	3	14763.5	106800
H3	3	17440.2	114680
H4	3
H5	3
H6	3
H7	3
H8	3
H9	3
H10	3
H11	3
H12	3
A1	4	28527.7	76350.7
A2	4	14671.7	75689
A3	4	15233.7	80104.9
A4	4	20510.5	76733.1
A5	4	48888	84614
A6	4	22266.3	85590.7
A7	4	17857.9	84700.8
A8	4	21300	87784.7
A9	4	18824.8	85835.1
A10	4	24741.7	83812.3
A11	4	25442	100429
A12	4	58412.2	96794.5
B1	4	14551.5	86755
B2	4	12604.6	80469.9
B3	4	14381.4	89935.9
B4	4	17963.1	95780.6
B5	4	17423	88030
B6	4	23000.9	94236.7
B7	4	17815.6	96949.4
B8	4	18282.2	88652.7
B9	4	18410.2	92954.2
B10	4	19952.9	92304.4
B11	4	21966.2	117798
B12	4	24561.1	110072
C1	4	19049.8	94550.2
C2	4	14464.5	87694.8
C3	4	17240.5	87518.7
C4	4	20661.1	96843.7
C5	4	22012.4	95904
C6	4	23007.3	95692.7
C7	4	21094.5	101103
C8	4	20536	105056
C9	4	18951.7	99262.5
C10	4	24664.8	104263
C11	4	22982.7	116084
C12	4	23130.8	91267.3
D1	4	15445	87615.3
D2	4	13401	89376
D3	4	15218	89168
D4	4	22638.8	101739
D5	4	21400.1	100288
D6	4	22589.5	103208
D7	4	20010.1	103428
D8	4	21352.2	109677
D9	4	21691.8	113349
D10	4	30858.7	116388
D11	4	26402.6	111600
D12	4	22122	111590
E1	4	12793.1	82478.1
E2	4	16663.3	105414
E3	4	19653.8	110205
E4	4	20736.1	106566
E5	4	23337.2	107175
E6	4	23556.5	110538
E7	4	21286.3	106632
E8	4	24060.7	112734
E9	4	25285.7	120771
E10	4	32853.7	122864
E11	4	31388.2	116285
E12	4	29106.6	115553
F1	4	12129.1	94402.4
F2	4	16413.2	113288
F3	4	13907.2	110759
F4	4	16935.7	107979
F5	4	20678.1	114977
F6	4	18163.3	109450
F7	4
F8	4
F9	4
F10	4
F11	4
F12	4
G1	4	17607.6	106440
G2	4	14974.8	120705
G3	4	17384.7	116590
G4	4	17037.1	118288
G5	4	16217.4	121456
G6	4	22061.7	124916
G7	4
G8	4
G9	4
G10	4
G11	4
G12	4
H1	4	15157	90215
H2	4	14580.4	107415
H3	4	17651.6	115076
H4	4
H5	4
H6	4
H7	4
H8	4
H9	4
H10	4
H11	4
H12	4
A1	5	28618.6	76315.4
A2	5	14605.1	76007.8
A3	5	15343.4	80084
A4	5	20457.3	76746.5
A5	5	50165.3	84686.8
A6	5	22221	85850.8
A7	5	17814.3	84847.3
A8	5	21389.5	87910
A9	5	18727.2	85926.6
A10	5	24669.5	84326.1
A11	5	25550.4	100780
A12	5	59544.3	96905.3
B1	5	14691.1	87163.1
B2	5	12557.2	80538.6
B3	5	14348.9	90129.6
B4	5	18237.6	95977.7
B5	5	17637.5	87995.7
B6	5	23450.1	94467.4
B7	5	18058.4	96683.1
B8	5	18567.3	88502.4
B9	5	18510	92920.1
B10	5	20076.3	92205.3
B11	5	22008.2	117772
B12	5	24575.5	110402
C1	5	19586.3	94842.2
C2	5	14553.2	87697.4
C3	5	17461.9	87464.4
C4	5	20880.7	96657.6
C5	5	22421.6	95925.2
C6	5	23069.9	96041.1
C7	5	21483.6	101155
C8	5	20745.7	105111
C9	5	19021.1	99349.7
C10	5	24997.2	104354
C11	5	23250.4	116142
C12	5	23162.5	91406.7
D1	5	15710	87808.4
D2	5	13491.7	89779
D3	5	15380.7	89163
D4	5	22935.8	101585
D5	5	21772.3	100454
D6	5	22712.4	103005
D7	5	20138.4	103179
D8	5	21485.2	109260
D9	5	22063	113450
D10	5	31379.2	116338
D11	5	26216.8	111563
D12	5	22631.7	111938
E1	5	12908.4	82530
E2	5	16693.2	105080
E3	5	19670.8	110004
E4	5	21147.2	106616
E5	5	23681.1	106916
E6	5	23795.7	110367
E7	5	21518.3	106679
E8	5	24108.1	112007
E9	5	25132.4	120822
E10	5	32899.8	122779
E11	5	31806.9	116081
E12	5	28960.3	115261
F1	5	12159.1	94539.6
F2	5	16327.6	113722
F3	5	13939.1	110753
F4	5	17315.3	108046
F5	5	21114.1	115039
F6	5	18425.9	109506
F7	5
F8	5
F9	5
F10	5
F11	5
F12	5
G1	5	18107.9	107266
G2	5	15306.8	120424
G3	5	17662.7	116337
G4	5	17422.5	120131
G5	5	16058.8	121196
G6	5	21882.3	124581
G7	5
G8	5
G9	5
G10	5
G11	5
G12	5
H1	5	14864.3	90741.7
H2	5	14875.8	107655
H3	5	17589.6	114880
H4	5
H5	5
H6	5
H7	5
H8	5
H9	5
H10	5
H11	5
H12	5
A1	6	29152.2	76646.9
A2	6	14817.2	76327.3
A3	6	15541.7	80422.8
A4	6	20529	76845.1
A5	6	51166.3	84592.7
A6	6	22471	85588.1
A7	6	17809	84814.8
A8	6	21494.3	87935.6
A9	6	18839.6	85966.6
A10	6	24784	84330.8
A11	6	25770.4	100630
A12	6	60732.7	97453.4
B1	6	14732.8	87125.8
B2	6	12812.2	80683.2
B3	6	14587.6	90036
B4	6	18300.7	95777.4
B5	6	17882.6	88218.3
B6	6	23587.1	94561.6
B7	6	18145.6	96721.5
B8	6	18553.2	88430
B9	6	18514.5	93077.7
B10	6	20444.9	92350.2
B11	6	22181.8	117632
B12	6	25041.3	110567
C1	6	19559.8	94975.8
C2	6	14781.3	87684.8
C3	6	17725.3	87305.7
C4	6	21314.9	96869
C5	6	22359.1	95774.5
C6	6	23439	95907.4
C7	6	21762.3	100986
C8	6	20855	105188
C9	6	19307.3	99118.5
C10	6	25173.4	104594
C11	6	23114.8	116080
C12	6	23270.4	91796.5
D1	6	15972.2	87933.7
D2	6	13636.5	89676.3
D3	6	15423.9	89241.8
D4	6	23209.6	101431
D5	6	21994.6	100223
D6	6	22660	103005
D7	6	20299.5	103191
D8	6	21606.8	108967
D9	6	22258.6	113171
D10	6	31261.9	115955
D11	6	26690.6	111541
D12	6	22697.9	111992
E1	6	12927.1	82418.1
E2	6	16418.2	105200
E3	6	19990.5	110041
E4	6	21067.2	106755
E5	6	23749.4	106843
E6	6	24002.2	110527
E7	6	21274.1	105909
E8	6	24062.7	111687
E9	6	25560.6	120671
E10	6	33095.5	122659
E11	6	31840.5	116379
E12	6	29202.2	115322
F1	6	12202.7	94451.4
F2	6	16321.2	113115
F3	6	14086.7	110735
F4	6	17578.4	108331
F5	6	21367.1	114749
F6	6	18410.3	109270
F7	6
F8	6
F9	6
F10	6
F11	6
F12	6
G1	6	17927.1	107177
G2	6	15186.1	120299
G3	6	18000.7	116192
G4	6	17664	121385
G5	6	16390.7	121437
G6	6	21970.9	124621
G7	6
G8	6
G9	6
G10	6
G11	6
G12	6
H1	6	15089	90977.2
H2	6	15282	107588
H3	6	17869.8	114969
H4	6
H5	6
H6	6
H7	6
H8	6
H9	6
H10	6
H11	6
H12	6
A1	7	29294.4	76308.1
A2	7	14895	76343.8
A3	7	15469.4	80137.8
A4	7	20524.3	76868.6
A5	7	52088.8	84744
A6	7	22528.6	85759.8
A7	7	17890.4	84967
A8	7	21547.6	87686.5
A9	7	19058.9	86062
A10	7	24904	84619.2
A11	7	26169.1	100774
A12	7	61006.4	97943.8
B1	7	15030	87246.2
B2	7	12895.3	80644.4
B3	7	14687	90140.2
B4	7	18682.6	95852.1
B5	7	17986.2	88239.5
B6	7	23991.6	94799.6
B7	7	18402	96798.2
B8	7	18755	88520.3
B9	7	18813.4	92863.7
B10	7	20287.2	92603.6
B11	7	22446.8	117987
B12	7	25164.1	110465
C1	7	20046.5	94822.6
C2	7	15097.6	87598.7
C3	7	17876.3	87526.4
C4	7	21285.8	97061
C5	7	22499.8	95767
C6	7	23509.2	95559.4
C7	7	21718.2	100991
C8	7	21063.4	105362
C9	7	19032.7	99172.5
C10	7	25242.4	104848
C11	7	23201.8	116243
C12	7	23061.5	91997.9
D1	7	15873.5	87559.5
D2	7	13614.2	89908.2
D3	7	15461	89286.4
D4	7	23381.1	101308
D5	7	22012.5	100086
D6	7	23003.2	102929
D7	7	20633.5	103319
D8	7	21563.6	109045
D9	7	22463	112787
D10	7	31842.3	116161
D11	7	26240.1	111451
D12	7	22370	112007
E1	7	13084.2	82542
E2	7	16743.7	105292
E3	7	19784.8	109623
E4	7	21104.3	106676
E5	7	23844.2	106834
E6	7	24144	110302
E7	7	21898.4	106059
E8	7	24273.9	111784
E9	7	25856.5	120979
E10	7	33000.5	122710
E11	7	32623.6	116509
E12	7	29101.2	115438
F1	7	12298.5	94681.7
F2	7	16601.4	113370
F3	7	14239.3	110461
F4	7	17462.8	108782
F5	7	21701.6	114984
F6	7	18811.5	108906
F7	7
F8	7
F9	7
F10	7
F11	7
F12	7
G1	7	17994.3	107065
G2	7	15369.9	120399
G3	7	18107.2	116504
G4	7	17811.9	121846
G5	7	16882.7	122793
G6	7	22113.1	124694
G7	7
G8	7
G9	7
G10	7
G11	7
G12	7
H1	7	15229.7	90946.1
H2	7	15054.2	107665
H3	7	17745.5	115246
H4	7
H5	7
H6	7
H7	7
H8	7
H9	7
H10	7
H11	7
H12	7
A1	8	29320.6	76436.3
A2	8	15046.2	76037.8
A3	8	15407.5	80077
A4	8	20452.6	76866.5
A5	8	52693.5	84562.3
A6	8	22483.1	85482.9
A7	8	18084.7	85085.4
A8	8	21789.6	88106.2
A9	8	19086.9	85771.4
A10	8	25146.8	84386.4
A11	8	26362.9	100761
A12	8	61260.3	97541.5
B1	8	14984.4	87356.3
B2	8	13140.4	80647.4
B3	8	14786.7	90011.7
B4	8	18761.3	95851.7
B5	8	17908.7	88438.7
B6	8	24206	94820.5
B7	8	18425	96956.6
B8	8	19130.3	88609.1
B9	8	18776	93088.8
B10	8	20344.9	92340
B11	8	22463.8	118100
B12	8	25131.2	110746
C1	8	20046.2	94819.2
C2	8	14815.9	87804.3
C3	8	17887.7	87522.9
C4	8	21190.8	96881.7
C5	8	22818.7	95848.5
C6	8	23758.7	95475
C7	8	21732.3	101163
C8	8	21352.8	105095
C9	8	19389.6	99301.2
C10	8	25595.2	104634
C11	8	23382.8	116330
C12	8	22955.4	91449
D1	8	15914.8	87579.8
D2	8	13552.2	89736.4
D3	8	15557.6	88964.5
D4	8	23539.6	101888
D5	8	21983.1	100140
D6	8	23137.7	102829
D7	8	20305	102746
D8	8	21714.2	109327
D9	8	22531.1	112980
D10	8	31937.3	116244
D11	8	26706.2	111575
D12	8	22446.1	112182
E1	8	13190.9	82594.9
E2	8	16872.2	104947
E3	8	19824.8	109936
E4	8	21186.7	106628
E5	8	24195.7	106881
E6	8	24350.9	110204
E7	8	21729.9	105903
E8	8	23990	111565
E9	8	25821.9	120712
E10	8	33105.1	122772
E11	8	32501.8	116208
E12	8	29310.1	115383
F1	8	12420.9	94666.3
F2	8	16568.8	113375
F3	8	14230.3	110555
F4	8	17880.5	108967
F5	8	21969.5	114851
F6	8	19143.8	109207
F7	8
F8	8
F9	8
F10	8
F11	8
F12	8
G1	8	18157.9	107149
G2	8	15449.3	120477
G3	8	18181.2	116266
G4	8	17879	121779
G5	8	16828.5	123107
G6	8	22072.5	124266
G7	8
G8	8
G9	8
G10	8
G11	8
G12	8
H1	8	15264.8	90814.6
H2	8	15209.7	107378
H3	8	17652.8	115277
H4	8
H5	8
H6	8
H7	8
H8	8
H9	8
H10	8
H11	8
H12	8
A1	9	29689.8	76467.8
A2	9	14930.4	76278.5
A3	9	15481.2	80157.5
A4	9	20643.9	76646.3
A5	9	53381.7	84328.2
A6	9	22670.3	85859.4
A7	9	18162.6	84872.8
A8	9	21624.9	88039.6
A9	9	19245.3	86084.8
A10	9	25201.4	84519
A11	9	26500.3	100997
A12	9	61803.2	97480.3
B1	9	15158.2	87220.5
B2	9	13067.1	80655.9
B3	9	14899.4	90071.1
B4	9	18828.1	95833
B5	9	18182.4	88081.7
B6	9	24428.2	94822.9
B7	9	18473.8	96715.8
B8	9	19111.8	88392.7
B9	9	18848.6	92896.6
B10	9	20520.7	92581.8
B11	9	22425	118221
B12	9	25218.7	110658
C1	9	20106.8	94737.8
C2	9	14987.5	87672.6
C3	9	17980.4	87537.3
C4	9	21761.1	96708.7
C5	9	22693.7	95829.4
C6	9	23858.3	95836.3
C7	9	21942	100759
C8	9	21436	105025
C9	9	19429.7	99394.3
C10	9	25765.2	104865
C11	9	23543.5	116452
C12	9	23375.8	91793.8
D1	9	16128.6	87528.8
D2	9	13650.8	89655.6
D3	9	15611	89302.2
D4	9	23639.5	101395
D5	9	22081.2	100225
D6	9	23172.4	102738
D7	9	20308.8	102741
D8	9	21803.3	108751
D9	9	22643.7	113038
D10	9	32003	116295
D11	9	26625.9	111959
D12	9	22681.7	112403
E1	9	13059	82596.3
E2	9	16958.1	105136
E3	9	20108.6	109890
E4	9	21452.3	106603
E5	9	24217.8	106980
E6	9	24557.3	110133
E7	9	21778.4	106129
E8	9	24445	111584
E9	9	25780.9	121010
E10	9	33036.2	122308
E11	9	32410	116542
E12	9	29385.9	115355
F1	9	12405.6	94305.8
F2	9	16627	113470
F3	9	14286.8	110423
F4	9	18166.1	109601
F5	9	22128.1	115041
F6	9	19072.6	108984
F7	9
F8	9
F9	9
F10	9
F11	9
F12	9
G1	9	18429	107413
G2	9	15698.6	120192
G3	9	18280.4	116329
G4	9	17911	121942
G5	9	16743	122835
G6	9	22148.4	124353
G7	9
G8	9
G9	9
G10	9
G11	9
G12	9
H1	9	15304.1	91045.8
H2	9	15327.1	107399
H3	9	17732.9	114933
H4	9
H5	9
H6	9
H7	9
H8	9
H9	9
H10	9
H11	9
H12	9
A1	10	29537.8	76434.7
A2	10	15081.5	75976.6
A3	10	15459.5	80246.5
A4	10	20678.2	76872.6
A5	10	53979.5	84691.2
A6	10	22643.3	85274.1
A7	10	18024.2	84602.6
A8	10	21857.8	87949.2
A9	10	19083	85872.3
A10	10	25273.1	84537
A11	10	26415.8	100692
A12	10	61769	97742.5
B1	10	15160.7	87033.1
B2	10	13212.4	80554
B3	10	14998	89755.6
B4	10	19041.5	95939.5
B5	10	18185.8	88362.7
B6	10	24445.8	94759.3
B7	10	18607.1	96770.4
B8	10	19168	88339.7
B9	10	18676.9	93125.4
B10	10	20731.6	92307.7
B11	10	22811.4	117757
B12	10	25192.9	110645
C1	10	20426	94913.8
C2	10	15016.3	87539.3
C3	10	18436.6	87181.1
C4	10	21740.2	96870.2
C5	10	22865.8	95636.3
C6	10	24166	95653.5
C7	10	22094.4	100811
C8	10	21500.6	104843
C9	10	19469.4	99163.2
C10	10	25649.6	104903
C11	10	23639.8	116471
C12	10	23193.4	91853
D1	10	16310	87737.5
D2	10	13687.4	89587.5
D3	10	15476.2	89022.7
D4	10	23457.8	101536
D5	10	22121.9	100265
D6	10	23442.7	102590
D7	10	20398.8	102383
D8	10	21843.9	109212
D9	10	22379.5	113082
D10	10	31980.6	116141
D11	10	26489.6	111772
D12	10	22509.1	112315
E1	10	13191.8	82529.7
E2	10	17130.2	105169
E3	10	20299.9	109786
E4	10	21370.3	106659
E5	10	24445.6	106639
E6	10	24472.7	110128
E7	10	21840.1	105922
E8	10	24402.3	111449
E9	10	26014.7	121049
E10	10	33354.8	122690
E11	10	32321.9	116471
E12	10	29101.2	115709
F1	10	12592.1	94402.3
F2	10	16880.8	113446
F3	10	14315.3	110507
F4	10	18214.3	109627
F5	10	22403.5	114866
F6	10	19399	108948
F7	10
F8	10
F9	10
F10	10
F11	10
F12	10
G1	10	18174.1	107516
G2	10	15470.9	120605
G3	10	18314.5	116188
G4	10	17998.4	121775
G5	10	16661.3	122922
G6	10	22050.1	124173
G7	10
G8	10
G9	10
G10	10
G11	10
G12	10
H1	10	14960.1	90995.8
H2	10	15173.2	107339
H3	10	17593.2	114930
H4	10
H5	10
H6	10
H7	10
H8	10
H9	10
H10	10
H11	10
H12	10
A1	11	29705	76523.3
A2	11	15102.5	76001.8
A3	11	15308.7	80359.5
A4	11	20522.6	76452.4
A5	11	54425.1	84719.5
A6	11	22551.3	85435.4
A7	11	18195.4	84653.4
A8	11	21788.3	87759.7
A9	11	19210.5	85938.8
A10	11	25413.7	84727.8
A11	11	26326.6	100718
A12	11	62363.2	97882.4
B1	11	15192.2	87198.5
B2	11	12949.5	80725.8
B3	11	15108.7	89712.6
B4	11	19307.3	96483
B5	11	18385.8	88005.8
B6	11	24696.7	94923.4
B7	11	18774	96671.3
B8	11	19210	88385.1
B9	11	19159.9	93264.2
B10	11	20720	92234
B11	11	22541.8	118155
B12	11	25167	111114
C1	11	20250.9	94874.1
C2	11	15189.8	87616.4
C3	11	18446	87430.3
C4	11	21701	96921.9
C5	11	23090	95728.4
C6	11	24170.4	95647.9
C7	11	22110.8	100604
C8	11	21478.3	105084
C9	11	19418.3	99048.2
C10	11	25797.9	104885
C11	11	23650.5	116420
C12	11	23149.6	91853.2
D1	11	16137.3	87591.3
D2	11	13657.3	89721.7
D3	11	15657.1	89044.1
D4	11	23970.7	101280
D5	11	22479.9	100220
D6	11	23733.3	102600
D7	11	20741	102243
D8	11	21929.9	108730
D9	11	22233.3	113005
D10	11	32255.1	116177
D11	11	26827.6	111859
D12	11	22628.1	112363
E1	11	13227	82581.9
E2	11	17466.4	105138
E3	11	20444.6	109707
E4	11	22072.7	106522
E5	11	24621.9	106620
E6	11	25054	110137
E7	11	21962.7	105917
E8	11	24558.1	111276
E9	11	25922.5	120717
E10	11	33235.3	122679
E11	11	32507	116242
E12	11	29176.7	115636
F1	11	12394.4	94769.6
F2	11	16842.1	113319
F3	11	14317.7	110439
F4	11	18498.6	109920
F5	11	22868.4	115126
F6	11	19571.4	108800
F7	11
F8	11
F9	11
F10	11
F11	11
F12	11
G1	11	18319.3	107246
G2	11	15831.6	120354
G3	11	18507.8	116450
G4	11	18241	121719
G5	11	16929.2	123071
G6	11	22151.1	124021
G7	11
G8	11
G9	11
G10	11
G11	11
G12	11
H1	11	15460.3	90622.3
H2	11	15501.5	107208
H3	11	17851.1	115100
H4	11
H5	11
H6	11
H7	11
H8	11
H9	11
H10	11
H11	11
H12	11
A1	12	29959	76518.9
A2	12	14873.5	76172.8
A3	12	15604.8	80309.6
A4	12	20660.7	76685
A5	12	54732.6	84597.2
A6	12	22666.2	85408.2
A7	12	18183.7	84746.5
A8	12	21910.5	87803.5
A9	12	19429.3	86062.5
A10	12	25184.8	84573.7
A11	12	26422.8	101010
A12	12	62420.8	97652.5
B1	12	15519.2	87223
B2	12	13160.2	80610.5
B3	12	15168.3	89558.4
B4	12	19386.3	96839.3
B5	12	18429.5	88113.9
B6	12	24931.2	95010
B7	12	18843.7	96648.6
B8	12	19478.9	88243
B9	12	19200	93121.7
B10	12	20939.6	92435.8
B11	12	22924.6	118058
B12	12	25133.3	110763
C1	12	20502.6	94990.9
C2	12	15314.4	87588
C3	12	18800.8	87331.2
C4	12	22293.5	97090.1
C5	12	23365.3	95488.4
C6	12	24438.6	95478.1
C7	12	22522.5	100719
C8	12	21481.6	105129
C9	12	19722.8	99220.7
C10	12	25800.4	105089
C11	12	24087.2	116830
C12	12	23410.8	91631.5
D1	12	16475.6	87485.1
D2	12	13853.6	89416.3
D3	12	15740.3	89199
D4	12	24208.2	101242
D5	12	22753.7	100001
D6	12	23792.6	102884
D7	12	20695.2	102389
D8	12	21954.5	108684
D9	12	22505.4	112459
D10	12	32313.2	116169
D11	12	26807.6	111442
D12	12	22759	112380
E1	12	13415.8	82446.9
E2	12	17526.2	105594
E3	12	20941.4	109592
E4	12	22844.2	106107
E5	12	25690	106498
E6	12	25897.6	110114
E7	12	22231.5	105592
E8	12	24802.7	110965
E9	12	26371.6	120548
E10	12	33284	122953
E11	12	32374.4	116827
E12	12	29645.9	115791
F1	12	12598.6	94530.9
F2	12	16913.7	113177
F3	12	14413.5	110342
F4	12	18557	109957
F5	12	22827.8	114938
F6	12	19490.7	108772
F7	12
F8	12
F9	12
F10	12
F11	12
F12	12
G1	12	18310.7	107268
G2	12	15655.1	120301
G3	12	18485.9	116280
G4	12	18119.2	121866
G5	12	17030.5	123220
G6	12	22025.7	123876
G7	12
G8	12
G9	12
G10	12
G11	12
G12	12
H1	12	15019.7	90572.2
H2	12	15385.1	107064
H3	12	17538	114903
H4	12
H5	12
H6	12
H7	12
H8	12
H9	12
H10	12
H11	12
H12	12
A1	13	30119.2	76227.3
A2	13	15330.3	76158.2
A3	13	15690.9	80173.6
A4	13	20772.6	76533.2
A5	13	55156.1	84199.1
A6	13	22724.1	85468.7
A7	13	18188.9	84714.8
A8	13	22111.8	87719
A9	13	19326.4	85940.4
A10	13	25509.9	84648.6
A11	13	26260.6	101290
A12	13	62357.8	97706.8
B1	13	15163.8	86958.5
B2	13	13152.2	80749.6
B3	13	14876.8	89757.1
B4	13	19402	96467.5
B5	13	18641.8	88265.9
B6	13	25028.1	94874.2
B7	13	18894.2	96511.5
B8	13	19208.7	88230.2
B9	13	19207.5	93047.9
B10	13	21023.1	92194.8
B11	13	23010.9	117992
B12	13	25280.1	111195
C1	13	20593.3	95012.8
C2	13	15369.8	87777.8
C3	13	18750	87305.5
C4	13	22727.5	96926.5
C5	13	23861.2	95958.5
C6	13	25147.9	95400.9
C7	13	22467.5	100656
C8	13	21622.1	104811
C9	13	19918.4	99101.5
C10	13	25696.9	104853
C11	13	23589.1	116342
C12	13	23102.9	91716.8
D1	13	16698.7	87588.7
D2	13	14206.9	89595.4
D3	13	15945.9	89085.8
D4	13	24856.7	101234
D5	13	23429.6	99559.3
D6	13	24530.2	102345
D7	13	20670	102266
D8	13	21883.3	108882
D9	13	22589.6	112918
D10	13	32520.8	115914
D11	13	26735.1	111628
D12	13	22725.8	112024
E1	13	13610.9	82362
E2	13	17877.6	105320
E3	13	21514.8	109596
E4	13	23722.4	106459
E5	13	27169.1	106494
E6	13	27304.1	109691
E7	13	22454.2	105697
E8	13	24870.8	111010
E9	13	26519.4	120572
E10	13	33191.5	122323
E11	13	32443.5	116593
E12	13	29253.5	115615
F1	13	12490.8	94362.5
F2	13	16840.4	113592
F3	13	14515.6	110461
F4	13	18678.1	109869
F5	13	22893.6	115156
F6	13	19854.8	108775
F7	13
F8	13
F9	13
F10	13
F11	13
F12	13
G1	13	18452.1	107162
G2	13	15716.6	120430
G3	13	18580.8	116136
G4	13	18270.8	121767
G5	13	16966.8	122898
G6	13	22218.4	123887
G7	13
G8	13
G9	13
G10	13
G11	13
G12	13
H1	13	15275.6	91165.5
H2	13	15480.1	107089
H3	13	17946	115359
H4	13
H5	13
H6	13
H7	13
H8	13
H9	13
H10	13
H11	13
H12	13
A1	14	30209.3	76039.9
A2	14	15285.4	75983.9
A3	14	15584.4	79986.2
A4	14	20666.4	76512.6
A5	14	55487.1	84561.5
A6	14	23022.4	85363.3
A7	14	18291.8	84876.8
A8	14	21800.4	87656.8
A9	14	19631.5	86269.3
A10	14	25418.8	84591.9
A11	14	26427.1	101010
A12	14	62919	98011.4
B1	14	15304	87144.6
B2	14	13288.6	80841.8
B3	14	15070.5	89784.1
B4	14	19394.3	95992
B5	14	18564.2	88112
B6	14	25137.4	95215.8
B7	14	19190.4	96522.7
B8	14	19611.5	88171.5
B9	14	19332.8	93039.4
B10	14	21273.4	92499.1
B11	14	22800	118061
B12	14	25450.7	110971
C1	14	21105.3	94779.2
C2	14	15839.1	87682
C3	14	19595.8	87247.7
C4	14	23654.5	96848.9
C5	14	25207.7	95721.3
C6	14	26418.3	95500.4
C7	14	22430.5	100654
C8	14	22086.8	104877
C9	14	20059.5	98928.8
C10	14	26149.5	104796
C11	14	23946.6	116491
C12	14	23847.6	91810.2
D1	14	16984.1	87821.4
D2	14	14356.4	89517.6
D3	14	16233.7	89261.9
D4	14	25790.5	101275
D5	14	24403.4	99709.6
D6	14	25305.2	102544
D7	14	20822.3	102402
D8	14	21997	108734
D9	14	22946.7	112500
D10	14	32360.7	115976
D11	14	27045.9	111629
D12	14	22535.5	112277
E1	14	14391.6	82669.8
E2	14	18904.5	105464
E3	14	22317.2	109957
E4	14	26185.1	106099
E5	14	29824.9	106193
E6	14	30260.3	109753
E7	14	22845.4	105796
E8	14	25441.6	111072
E9	14	27076.7	120235
E10	14	33463.1	122570
E11	14	32591.3	116816
E12	14	29019.9	115371
F1	14	12494.3	94659.8
F2	14	17245.8	113710
F3	14	14504.6	110436
F4	14	18688.9	109930
F5	14	23252.2	114802
F6	14	19724.2	108678
F7	14
F8	14
F9	14
F10	14
F11	14
F12	14
G1	14	18395.4	107222
G2	14	15692.2	120375
G3	14	18776.1	116113
G4	14	18482.5	121828
G5	14	17040.1	123000
G6	14	22083.8	123908
G7	14
G8	14
G9	14
G10	14
G11	14
G12	14
H1	14	15171.6	90722.2
H2	14	15638.6	107050
H3	14	17798.6	115149
H4	14
H5	14
H6	14
H7	14
H8	14
H9	14
H10	14
H11	14
H12	14
A1	15	30171.1	76603
A2	15	15574.8	76027
A3	15	16087.2	80042.9
A4	15	20966.6	76508.2
A5	15	55706.9	84544.9
A6	15	22875.1	85679.4
A7	15	18579.9	84604.3
A8	15	22270.7	87840.3
A9	15	19858.4	86131.1
A10	15	25474	84558.6
A11	15	26644.5	101086
A12	15	62845.5	97694
B1	15	15604.4	87078.9
B2	15	13465.9	80733.2
B3	15	15464.5	89777.3
B4	15	19494.9	96466.3
B5	15	18683.5	88200.1
B6	15	25539.8	94958.6
B7	15	19170.4	97039.5
B8	15	20204.7	88586.9
B9	15	19458.7	93154.4
B10	15	21215.8	92447.8
B11	15	22675.1	118123
B12	15	25554.4	111434
C1	15	21749.1	94794.9
C2	15	16577.3	87460.3
C3	15	19900.3	87511.5
C4	15	25797.7	97107.1
C5	15	27330.8	95490.2
C6	15	28536.9	95188.2
C7	15	22877.3	100201
C8	15	22449.6	104961
C9	15	20273	99086.6
C10	15	26240.9	105030
C11	15	23885.9	116413
C12	15	23460.3	91872.9
D1	15	17348.7	87725.7
D2	15	14854.1	89688.2
D3	15	16844.8	88878.7
D4	15	27439.9	101304
D5	15	26100.2	99824.7
D6	15	27311.6	102384
D7	15	20886.5	102105
D8	15	22275.6	108638
D9	15	22959.3	112833
D10	15	32341.7	116113
D11	15	26702.7	111545
D12	15	22900.7	112222
E1	15	15499.1	82436.9
E2	15	20712.4	105014
E3	15	24083.3	109595
E4	15	30765	106515
E5	15	34697.8	106321
E6	15	36562.7	109511
E7	15	24022.2	105683
E8	15	26489.5	111151
E9	15	28708.4	120135
E10	15	33350.4	122796
E11	15	32833.3	116371
E12	15	28921.3	115448
F1	15	12699.1	94576.4
F2	15	17135.1	113196
F3	15	14708	110448
F4	15	19032.2	110000
F5	15	23255.4	114800
F6	15	19884.3	108899
F7	15
F8	15
F9	15
F10	15
F11	15
F12	15
G1	15	18308.5	107263
G2	15	15688.6	120541
G3	15	18951.8	116291
G4	15	18574.8	122047
G5	15	17216.1	123032
G6	15	22241.9	124089
G7	15
G8	15
G9	15
G10	15
G11	15
G12	15
H1	15	15275.1	90657.5
H2	15	15591.9	106928
H3	15	17839.7	115233
H4	15
H5	15
H6	15
H7	15
H8	15
H9	15
H10	15
H11	15
H12	15
A1	16	30757.4	76136.2
A2	16	15836.5	75857.8
A3	16	16123.9	79962.7
A4	16	20852.4	76288
A5	16	55878.6	84647.6
A6	16	22906.4	85558.6
A7	16	18620.2	84598.6
A8	16	22664.7	87839.3
A9	16	20033.9	85964.3
A10	16	25477.7	84574.3
A11	16	26762.6	101016
A12	16	62796.9	97687.4
B1	16	15725.6	87368.9
B2	16	13475.7	80822.6
B3	16	15481.5	89796.3
B4	16	20030	96375
B5	16	18759	88130.9
B6	16	25393.6	94831.5
B7	16	19441.3	96820
B8	16	20569.3	88400
B9	16	19776.5	93074.8
B10	16	21045.8	92286.6
B11	16	22917	118091
B12	16	25405.1	110963
C1	16	23117.9	94970.6
C2	16	17977.1	87485.4
C3	16	21063.9	87364.6
C4	16	29404	96803.5
C5	16	31290.4	95736.7
C6	16	32967.9	95148.4
C7	16	23379	100656
C8	16	22789.1	105015
C9	16	20870.5	99346.9
C10	16	25994.5	105046
C11	16	23707.1	116253
C12	16	23451.3	91922.2
D1	16	18089.7	87619
D2	16	15753.4	89445.2
D3	16	17749.5	89075.5
D4	16	30508.1	101305
D5	16	29852.4	99751.4
D6	16	31430.7	102379
D7	16	21329.9	102660
D8	16	22679.6	108787
D9	16	23058.8	112729
D10	16	32422.8	115923
D11	16	26773.5	111738
D12	16	23056.5	112212
E1	16	17524.7	82558.8
E2	16	23834.5	105171
E3	16	27277.3	109662
E4	16	39364.5	106161
E5	16	43972.1	106193
E6	16	46176.4	109643
E7	16	25892.6	105512
E8	16	28731.2	111164
E9	16	30878.5	120029
E10	16	33209.9	122720
E11	16	32935.2	116493
E12	16	29343.3	115675
F1	16	12728.1	94445.8
F2	16	17505.9	113046
F3	16	14858.4	110766
F4	16	19144.7	109759
F5	16	23461.4	114732
F6	16	20180.3	108862
F7	16
F8	16
F9	16
F10	16
F11	16
F12	16
G1	16	18386.2	107427
G2	16	15861.4	120477
G3	16	18942.7	116351
G4	16	18386.1	121790
G5	16	17069.5	122917
G6	16	22290.3	124206
G7	16
G8	16
G9	16
G10	16
G11	16
G12	16
H1	16	15443.6	90286.3
H2	16	15584.7	107015
H3	16	17993.2	115026
H4	16
H5	16
H6	16
H7	16
H8	16
H9	16
H10	16
H11	16
H12	16
A1	17	31141.6	76397.5
A2	17	16391.3	75947
A3	17	16894.2	80159
A4	17	20908	76455
A5	17	56381.2	84326.2
A6	17	22813.4	85625.3
A7	17	19223.1	84662.6
A8	17	23156	88128.1
A9	17	20529	85940.9
A10	17	25671.5	84940.3
A11	17	26584.4	101022
A12	17	63185.7	97908.5
B1	17	15845.3	87298.6
B2	17	13611.4	80652.2
B3	17	15918.7	89972.3
B4	17	20346	96565.5
B5	17	19120	88361.8
B6	17	26020.9	95252.2
B7	17	19924.9	96061
B8	17	21179	88644
B9	17	20337.7	92938.5
B10	17	21414.3	92586.3
B11	17	22987.6	118064
B12	17	25527.2	111103
C1	17	25524.6	94785.8
C2	17	20138.6	87598
C3	17	23419.2	87286
C4	17	36301	97048.9
C5	17	38693.2	95399.9
C6	17	40218.5	95296.3
C7	17	24738.4	100648
C8	17	23953.5	105083
C9	17	21743.3	99038.5
C10	17	26089.6	104986
C11	17	23638.3	116593
C12	17	23608.2	91825.4
D1	17	19956.7	87614.8
D2	17	17805	89527.1
D3	17	19743.9	88923.6
D4	17	36756.3	101529
D5	17	36258.2	99441.8
D6	17	38077.3	102473
D7	17	21887.3	102108
D8	17	22962.6	108322
D9	17	23798.4	112667
D10	17	32452.6	116252
D11	17	26705.1	111335
D12	17	22797	112237
E1	17	21253.3	82582.8
E2	17	29675.3	105239
E3	17	33766.2	109841
E4	17	54223.3	106364
E5	17	60793.4	106167
E6	17	64911.9	109633
E7	17	29333.6	105545
E8	17	32718.1	111222
E9	17	35802.6	120278
E10	17	33474.4	122389
E11	17	32725.7	116199
E12	17	29519.9	115647
F1	17	13098.4	94786.9
F2	17	17901.3	113244
F3	17	15484.4	110397
F4	17	19341.5	109539
F5	17	23967.7	115126
F6	17	20428.5	108663
F7	17
F8	17
F9	17
F10	17
F11	17
F12	17
G1	17	18793.9	107352
G2	17	16159.8	120390
G3	17	18987	116164
G4	17	18625.3	121614
G5	17	17248.1	122976
G6	17	22466	124025
G7	17
G8	17
G9	17
G10	17
G11	17
G12	17
H1	17	15367.8	90495.3
H2	17	15865.4	106862
H3	17	18167.5	114991
H4	17
H5	17
H6	17
H7	17
H8	17
H9	17
H10	17
H11	17
H12	17
A1	18	32080.7	76410.2
A2	18	17671.7	75978.3
A3	18	17874.9	79896.6
A4	18	20974.7	76292.2
A5	18	56932.8	84471.5
A6	18	23195.9	85571.5
A7	18	20217.6	84709.6
A8	18	23945.1	87902.3
A9	18	21562.2	86396.1
A10	18	25649.5	84779.7
A11	18	26451.6	101394
A12	18	63299.2	97903
B1	18	15966.5	87196.4
B2	18	14138	80560.8
B3	18	15838.3	90086.5
B4	18	20807.4	96469.2
B5	18	19706.8	88317.3
B6	18	26335.5	94924.6
B7	18	20598.9	96836.8
B8	18	21861.5	88439.9
B9	18	21120.2	92901.9
B10	18	21262.1	92367.4
B11	18	23009.4	118360
B12	18	25250.8	111452
C1	18	30192.5	94838.9
C2	18	24644.9	87604.7
C3	18	27783.4	87579.5
C4	18	49036.8	96789.5
C5	18	52448.3	95368.3
C6	18	54412.5	95266.9
C7	18	26661.2	100438
C8	18	26161	104688
C9	18	23615.3	98891.4
C10	18	26146.5	104891
C11	18	23877.7	116349
C12	18	23399	92112.7
D1	18	22891.7	87587.8
D2	18	21387.7	89433.3
D3	18	23584.2	88967.7
D4	18	48363.2	101093
D5	18	48793.2	99837.7
D6	18	51280.9	102439
D7	18	22765.3	102493
D8	18	24303.1	108408
D9	18	24914.6	112425
D10	18	32685.5	116046
D11	18	26729.7	111302
D12	18	22572.5	112436
E1	18	28344.7	82665.7
E2	18	40513.3	105201
E3	18	45492.2	110084
E4	18	80379.1	106047
E5	18	90002.1	106210
E6	18	96475.6	109714
E7	18	36789.7	105462
E8	18	40731.9	110786
E9	18	44573.4	120282
E10	18	33551.4	122654
E11	18	32894.6	116492
E12	18	29074.5	115390
F1	18	13468	94601.9
F2	18	18711	113454
F3	18	16340.3	110499
F4	18	19937.7	109744
F5	18	24549.1	114967
F6	18	21066.8	108941
F7	18
F8	18
F9	18
F10	18
F11	18
F12	18
G1	18	18660.2	107746
G2	18	16303.4	120435
G3	18	18875.5	116217
G4	18	18868.8	121882
G5	18	17490.4	122983
G6	18	22377.4	124033
G7	18
G8	18
G9	18
G10	18
G11	18
G12	18
H1	18	15724.3	90678.7
H2	18	16261.8	107312
H3	18	18578.7	115300
H4	18
H5	18
H6	18
H7	18
H8	18
H9	18
H10	18
H11	18
H12	18
A1	19	35066.8	76247.1
A2	19	20019	76197.6
A3	19	20293.8	79654.2
A4	19	21277.1	76525.1
A5	19	57143.6	84491.2
A6	19	23552.7	85791.1
A7	19	21739.4	84572.1
A8	19	25822.8	87750.6
A9	19	23348.8	86290.2
A10	19	25561.2	84947
A11	19	26616.6	101160
A12	19	63337.7	97792.9
B1	19	16836	87346.8
B2	19	14886.3	80942.5
B3	19	16797	89933.1
B4	19	21884	96553.1
B5	19	20699.4	88364.5
B6	19	27641.6	94726.1
B7	19	22530.1	96797.6
B8	19	23546	88303.9
B9	19	23021.2	92940
B10	19	21049.5	92395.4
B11	19	23180.1	118445
B12	19	25536.7	111210
C1	19	38986	94741.2
C2	19	33302.1	87484.5
C3	19	35729.8	88005.2
C4	19	70854.8	97061.1
C5	19	76070.9	95659.8
C6	19	79298.1	95042.7
C7	19	30705.2	100241
C8	19	30307.3	105059
C9	19	27247	98739
C10	19	26204.7	104598
C11	19	24249.5	116271
C12	19	23509.8	92075.9
D1	19	28943.2	87710.6
D2	19	28793.6	89621.8
D3	19	30917	89052
D4	19	68163.3	101496
D5	19	70558.2	99466.2
D6	19	74681.6	102491
D7	19	24859.8	102511
D8	19	26416.4	108284
D9	19	27300.5	112537
D10	19	32664.5	116221
D11	19	26662.6	111279
D12	19	22973.1	112419
E1	19	40375.3	82593.6
E2	19	59156.2	105061
E3	19	66158.4	109839
E4	19	118972	105942
E5	19	132778	106009
E6	19	143909	109408
E7	19	50015.5	105362
E8	19	54927.4	110804
E9	19	61219.1	120188
E10	19	33319.7	122537
E11	19	32830.8	115983
E12	19	29684.2	115314
F1	19	14737.7	94658.3
F2	19	20134	113435
F3	19	17685.1	110541
F4	19	20388	109499
F5	19	25171.1	114531
F6	19	22159.4	108673
F7	19
F8	19
F9	19
F10	19
F11	19
F12	19
G1	19	19239.9	107424
G2	19	16828.3	120338
G3	19	19478.7	116578
G4	19	19090.9	121946
G5	19	17888.2	122954
G6	19	22921.4	123825
G7	19
G8	19
G9	19
G10	19
G11	19
G12	19
H1	19	16443.3	90861
H2	19	16990.3	106953
H3	19	19729.6	115350
H4	19
H5	19
H6	19
H7	19
H8	19
H9	19
H10	19
H11	19
H12	19
A1	20	39823.6	76393.3
A2	20	24249	76171.4
A3	20	24634.3	80146
A4	20	21953.7	76503.2
A5	20	58015.5	84610.5
A6	20	24137.7	85753.8
A7	20	25030.4	84595.8
A8	20	29198.5	87788.5
A9	20	26450.5	85954.4
A10	20	25816.4	84655.8
A11	20	26693.4	100856
A12	20	63088.4	97962.2
B1	20	18026.6	87447.4
B2	20	15717.1	81029.6
B3	20	18115.2	90040.4
B4	20	24285.9	96508.8
B5	20	22657	87990.6
B6	20	30095.1	95085
B7	20	26017.8	96826.4
B8	20	26774.4	88310.8
B9	20	26407.5	92655.3
B10	20	21320.3	92591.5
B11	20	22693.1	118068
B12	20	25437.4	111236
C1	20	54389.7	95159.4
C2	20	48230.9	87495.3
C3	20	49834.7	87702.2
C4	20	105382	97228.1
C5	20	113418	95699.6
C6	20	118099	95397.1
C7	20	38690.9	100507
C8	20	37860.3	105253
C9	20	33539.7	98977.9
C10	20	26673.9	104772
C11	20	24395.6	116445
C12	20	23843.1	92012.1
D1	20	39334.1	87547.6
D2	20	41392.6	89481.6
D3	20	43917.8	89292.9
D4	20	100215	101476
D5	20	106303	99551.3
D6	20	112276	102635
D7	20	28603.5	102356
D8	20	30287.6	108403
D9	20	31577.1	112512
D10	20	32778.1	116432
D11	20	26467.8	111656
D12	20	22873	112353
E1	20	59019.9	82651.1
E2	20	88015.6	105026
E3	20	97735	110032
E4	20	166291	105982
E5	20	185308	105853
E6	20	202928	109717
E7	20	73771.7	105302
E8	20	80556.4	111023
E9	20	89870.6	120303
E10	20	33380.8	122635
E11	20	32583.4	116119
E12	20	29574.8	115571
F1	20	16575	94575.8
F2	20	23038.2	113355
F3	20	20670.5	110187
F4	20	21802.9	109794
F5	20	26794.2	114946
F6	20	23694.6	108901
F7	20
F8	20
F9	20
F10	20
F11	20
F12	20
G1	20	19751.6	107586
G2	20	17270.7	120817
G3	20	20273.6	116524
G4	20	19846.3	121854
G5	20	18503.3	123090
G6	20	23834.4	123951
G7	20
G8	20
G9	20
G10	20
G11	20
G12	20
H1	20	17243.7	90827.3
H2	20	18140.7	106979
H3	20	20882.2	115169
H4	20
H5	20
H6	20
H7	20
H8	20
H9	20
H10	20
H11	20
H12	20
A1	21	47879.6	76079.4
A2	21	32409.4	76097.5
A3	21	32296.2	79980
A4	21	23002.5	76364.2
A5	21	58912.1	84444.8
A6	21	25567.6	85527
A7	21	31538.2	84832.1
A8	21	36005.8	87888.2
A9	21	33277.9	85885.9
A10	21	25856.8	84667.6
A11	21	26936.9	101059
A12	21	63553.3	98007.6
B1	21	20197.6	87153.1
B2	21	18226.4	80648
B3	21	20909.4	90062.7
B4	21	28388	96649.4
B5	21	26403.3	88149.9
B6	21	34659.6	95253.3
B7	21	32023.4	96729.1
B8	21	32973.7	88316.5
B9	21	32911.8	92911.9
B10	21	21286.4	92488.4
B11	21	22735.1	118373
B12	21	25492.5	111315
C1	21	78724.5	94940
C2	21	71844.6	87875.1
C3	21	72605.4	88052.7
C4	21	151632	97084.5
C5	21	162422	95640.4
C6	21	169862	95818.7
C7	21	53086.5	100630
C8	21	51864.1	105176
C9	21	45647	99298.2
C10	21	27039.1	104927
C11	21	24888.3	116422
C12	21	23802.3	91757.3
D1	21	56622.3	87449.6
D2	21	62352.6	89642
D3	21	65484.7	89091.2
D4	21	144835	101348
D5	21	154919	99763.2
D6	21	163839	102222
D7	21	35798.4	102179
D8	21	38236.3	108369
D9	21	39718.3	112670
D10	21	32658.6	116051
D11	21	26933.4	111431
D12	21	22567.8	112213
E1	21	82589.5	82618.2
E2	21	124659	105192
E3	21	138691	109752
E4	21	205185	106199
E5	21	229060	106063
E6	21	250393	109435
E7	21	111475	105474
E8	21	121399	110715
E9	21	135048	120440
E10	21	33515.7	122409
E11	21	32716.9	116335
E12	21	29593.3	115586
F1	21	20304.4	94292.7
F2	21	28401.3	113404
F3	21	25975.3	110422
F4	21	24445.6	109697
F5	21	30040.7	114934
F6	21	26655.3	108727
F7	21
F8	21
F9	21
F10	21
F11	21
F12	21
G1	21	20557.5	107286
[truncated: 10,103 more rows]

## Sheet: Amplification Data
Block Type	96alum
Chemistry	SYBR_GREEN
Experiment File Name	D:\DHB\新建文件夹\2023-2-12-1.eds
Experiment Run End Time	2023-02-12 16:08:05 下午 CST
Instrument Type	sds7500
Passive Reference	ROX
Well	Cycle	Target Name	Rn	ΔRn
A1	1	Actin	0.361351	-0.00638752
A1	2	Actin	0.363313	-0.00664052
A1	3	Actin	0.370795	-0.00137384
A1	4	Actin	0.373641	-0.000743236
A1	5	Actin	0.375004	-0.00159521
A1	6	Actin	0.380344	0.00152961
A1	7	Actin	0.383896	0.00286662
A1	8	Actin	0.383595	0.000350992
A1	9	Actin	0.388266	0.00280636
A1	10	Actin	0.386445	-0.00122963
A1	11	Actin	0.388182	-0.0017077
A1	12	Actin	0.391523	-0.000581398
A1	13	Actin	0.395124	0.000803651
A1	14	Actin	0.397283	0.000747669
A1	15	Actin	0.393864	-0.0048865
A1	16	Actin	0.403978	0.00301262
A1	17	Actin	0.407626	0.00444595
A1	18	Actin	0.419848	0.0144524
A1	19	Actin	0.459909	0.0522986
A1	20	Actin	0.521297	0.111471
A1	21	Actin	0.629337	0.217296
A1	22	Actin	0.805787	0.391531
A1	23	Actin	1.08831	0.671839
A1	24	Actin	1.43978	1.0211
A1	25	Actin	1.79245	1.37155
A1	26	Actin	2.08342	1.6603
A1	27	Actin	2.27502	1.84969
A1	28	Actin	2.40772	1.98017
A1	29	Actin	2.47308	2.04331
A1	30	Actin	2.53421	2.10223
A1	31	Actin	2.56227	2.12808
A1	32	Actin	2.59245	2.15604
A1	33	Actin	2.598	2.15938
A1	34	Actin	2.5972	2.15636
A1	35	Actin	2.59952	2.15647
A1	36	Actin	2.59341	2.14814
A1	37	Actin	2.57569	2.12821
A1	38	Actin	2.60679	2.15709
A1	39	Actin	2.5972	2.14529
A1	40	Actin	2.59941	2.14529
A2	1	Actin	0.192606	0.00445018
A2	2	Actin	0.189492	0.000220868
A2	3	Actin	0.189591	-0.00079665
A2	4	Actin	0.193842	0.00233822
A2	5	Actin	0.192152	-0.000467424
A2	6	Actin	0.194127	0.000390846
A2	7	Actin	0.195104	0.000251692
A2	8	Actin	0.197878	0.00191012
A2	9	Actin	0.195735	-0.00134918
A2	10	Actin	0.198502	0.000302319
A2	11	Actin	0.198712	-0.000603873
A2	12	Actin	0.19526	-0.00517183
A2	13	Actin	0.201295	-0.000253219
A2	14	Actin	0.201166	-0.00149841
A2	15	Actin	0.204859	0.00107836
A2	16	Actin	0.208765	0.00386903
A2	17	Actin	0.215825	0.00981283
A2	18	Actin	0.232588	0.0254597
A2	19	Actin	0.262725	0.0544805
A2	20	Actin	0.318348	0.108987
A2	21	Actin	0.425893	0.215416
A2	22	Actin	0.604585	0.392992
A2	23	Actin	0.889863	0.677154
A2	24	Actin	1.25149	1.03766
A2	25	Actin	1.62902	1.41408
A2	26	Actin	1.94127	1.72521
A2	27	Actin	2.1481	1.93093
A2	28	Actin	2.29898	2.08069
A2	29	Actin	2.39479	2.17538
A2	30	Actin	2.44938	2.22886
A2	31	Actin	2.48226	2.26062
A2	32	Actin	2.50645	2.2837
A2	33	Actin	2.50598	2.28211
A2	34	Actin	2.51532	2.29033
A2	35	Actin	2.51556	2.28946
A2	36	Actin	2.50863	2.28141
A2	37	Actin	2.51365	2.28531
A2	38	Actin	2.51556	2.28611
A2	39	Actin	2.51348	2.28291
A2	40	Actin	2.50804	2.27636
A3	1	Actin	0.188559	0.00084033
A3	2	Actin	0.1885	6.41973e-05
A3	3	Actin	0.189251	9.73761e-05
A3	4	Actin	0.190172	0.000299981
A3	5	Actin	0.191592	0.00100195
A3	6	Actin	0.19325	0.00194245
A3	7	Actin	0.193035	0.00100975
A3	8	Actin	0.192409	-0.000334162
A3	9	Actin	0.193134	-0.000326822
A3	10	Actin	0.19265	-0.00152846
A3	11	Actin	0.190503	-0.00439396
A3	12	Actin	0.194308	-0.00130638
A3	13	Actin	0.195711	-0.000621338
A3	14	Actin	0.194839	-0.00221124
A3	15	Actin	0.200982	0.00321421
A3	16	Actin	0.201643	0.00315664
A3	17	Actin	0.210759	0.0115553
A3	18	Actin	0.223725	0.0238038
A3	19	Actin	0.254773	0.0541339
A3	20	Actin	0.307368	0.10601
A3	21	Actin	0.403804	0.201728
A3	22	Actin	0.577677	0.374884
A3	23	Actin	0.856315	0.652804
A3	24	Actin	1.22221	1.01798
A3	25	Actin	1.62342	1.41847
A3	26	Actin	1.96606	1.7604
A3	27	Actin	2.21241	2.00603
A3	28	Actin	2.35777	2.15067
A3	29	Actin	2.45897	2.25115
A3	30	Actin	2.53333	2.32479
A3	31	Actin	2.55923	2.34998
A3	32	Actin	2.59496	2.38499
A3	33	Actin	2.59908	2.38839
A3	34	Actin	2.60326	2.39185
A3	35	Actin	2.60135	2.38922
A3	36	Actin	2.59774	2.3849
A3	37	Actin	2.60113	2.38757
A3	38	Actin	2.60217	2.38789
A3	39	Actin	2.59633	2.38133
A3	40	Actin	2.59892	2.38321
A4	1	ALOX15B	0.258657	-0.00485809
A4	2	ALOX15B	0.259968	-0.00420417
A4	3	ALOX15B	0.265854	0.00102487
A4	4	ALOX15B	0.267297	0.00181096
A4	5	ALOX15B	0.266557	0.000413932
A4	6	ALOX15B	0.267147	0.000346837
A4	7	ALOX15B	0.267005	-0.000452949
A4	8	ALOX15B	0.26608	-0.00203507
A4	9	ALOX15B	0.26934	0.000567373
A4	10	ALOX15B	0.268993	-0.000436708
A4	11	ALOX15B	0.268436	-0.00165066
A4	12	ALOX15B	0.269423	-0.00132114
A4	13	ALOX15B	0.271419	1.79255e-05
A4	14	ALOX15B	0.270104	-0.00195425
A4	15	ALOX15B	0.274044	0.00132921
A4	16	ALOX15B	0.273338	-3.48259e-05
A4	17	ALOX15B	0.273468	-0.000561205
A4	18	ALOX15B	0.274925	0.000238649
A4	19	ALOX15B	0.278041	0.00269706
A4	20	ALOX15B	0.286964	0.010963
A4	21	ALOX15B	0.301221	0.0245624
A4	22	ALOX15B	0.325908	0.0485926
A4	23	ALOX15B	0.375891	0.0979185
A4	24	ALOX15B	0.463069	0.18444
A4	25	ALOX15B	0.626824	0.347537
A4	26	ALOX15B	0.89471	0.614766
A4	27	ALOX15B	1.27825	0.997645
A4	28	ALOX15B	1.68857	1.40732
A4	29	ALOX15B	1.99845	1.71653
A4	30	ALOX15B	2.17481	1.89224
A4	31	ALOX15B	2.32786	2.04463
A4	32	ALOX15B	2.43767	2.15378
A4	33	ALOX15B	2.5158	2.23126
A4	34	ALOX15B	2.57559	2.29038
A4	35	ALOX15B	2.61172	2.32586
A4	36	ALOX15B	2.64817	2.36165
A4	37	ALOX15B	2.6679	2.38072
A4	38	ALOX15B	2.67884	2.39101
A4	39	ALOX15B	2.70535	2.41686
A4	40	ALOX15B	2.711	2.42186
A5	1	ALOX15B	0.521632	-0.0475833
A5	2	ALOX15B	0.545731	-0.0299934
A5	3	ALOX15B	0.561486	-0.0207478
A5	4	ALOX15B	0.577777	-0.0109663
A5	5	ALOX15B	0.592363	-0.00288974
A5	6	ALOX15B	0.604855	0.00309329
A5	7	ALOX15B	0.61466	0.00638892
A5	8	ALOX15B	0.623132	0.00835137
A5	9	ALOX15B	0.633023	0.0117325
A5	10	ALOX15B	0.637368	0.0095682
A5	11	ALOX15B	0.642415	0.00810559
A5	12	ALOX15B	0.646978	0.00615953
A5	13	ALOX15B	0.655068	0.00773944
A5	14	ALOX15B	0.656175	0.00233708
A5	15	ALOX15B	0.658903	-0.00144385
A5	16	ALOX15B	0.660132	-0.00672443
A5	17	ALOX15B	0.668608	-0.00475846
A5	18	ALOX15B	0.673989	-0.00588645
A5	19	ALOX15B	0.676326	-0.0100589
A5	20	ALOX15B	0.685677	-0.00721707
A5	21	ALOX15B	0.697641	-0.00176291
A5	22	ALOX15B	0.727005	0.0210918
A5	23	ALOX15B	0.775693	0.0632702
A5	24	ALOX15B	0.862009	0.143077
A5	25	ALOX15B	1.0237	0.298258
A5	26	ALOX15B	1.28927	0.557321
A5	27	ALOX15B	1.66808	0.929622
A5	28	ALOX15B	2.10587	1.3609
A5	29	ALOX15B	2.45367	1.70219
A5	30	ALOX15B	2.65287	1.89488
A5	31	ALOX15B	2.81514	2.05064
A5	32	ALOX15B	2.92503	2.15402
A5	33	ALOX15B	3.01934	2.24182
A5	34	ALOX15B	3.07967	2.29564
A5	35	ALOX15B	3.1263	2.33576
A5	36	ALOX15B	3.16567	2.36862
A5	37	ALOX15B	3.19081	2.38725
A5	38	ALOX15B	3.20871	2.39864
A5	39	ALOX15B	3.22158	2.405
A5	40	ALOX15B	3.23746	2.41438
A6	1	ALOX15B	0.257157	-0.00154995
A6	2	ALOX15B	0.259563	0.000183588
A6	3	ALOX15B	0.263832	0.00378034
A6	4	ALOX15B	0.260148	-0.000575304
A6	5	ALOX15B	0.258833	-0.00256294
A6	6	ALOX15B	0.262548	0.000479901
A6	7	ALOX15B	0.262695	-4.6172e-05
A6	8	ALOX15B	0.263013	-0.000400286
A6	9	ALOX15B	0.26404	-4.57603e-05
A6	10	ALOX15B	0.265535	0.00077699
A6	11	ALOX15B	0.263958	-0.00147267
A6	12	ALOX15B	0.265386	-0.000716261
A6	13	ALOX15B	0.265876	-0.000899131
A6	14	ALOX15B	0.269699	0.00225195
A6	15	ALOX15B	0.266985	-0.00113487
A6	16	ALOX15B	0.267727	-0.00106448
A6	17	ALOX15B	0.266433	-0.00303108
A6	18	ALOX15B	0.27107	0.000933847
A6	19	ALOX15B	0.274535	0.00372593
A6	20	ALOX15B	0.281477	0.00999536
A6	21	ALOX15B	0.298942	0.0267886
A6	22	ALOX15B	0.322619	0.0497936
A6	23	ALOX15B	0.36843	0.0949318
A6	24	ALOX15B	0.453843	0.179673
A6	25	ALOX15B	0.609451	0.334608
A6	26	ALOX15B	0.869603	0.594087
A6	27	ALOX15B	1.25104	0.974854
A6	28	ALOX15B	1.68712	1.41026
A6	29	ALOX15B	2.03155	1.75401
A6	30	ALOX15B	2.24284	1.96463
A6	31	ALOX15B	2.40841	2.12954
A6	32	ALOX15B	2.53785	2.2583
A6	33	ALOX15B	2.62441	2.34419
A6	34	ALOX15B	2.69496	2.41407
A6	35	ALOX15B	2.73638	2.45481
A6	36	ALOX15B	2.77404	2.4918
A6	37	ALOX15B	2.80568	2.52277
A6	38	ALOX15B	2.81074	2.52716
A6	39	ALOX15B	2.82017	2.53592
A6	40	ALOX15B	2.83122	2.5463
A7	1	ERRFI1	0.209357	0.00264508
A7	2	ERRFI1	0.208726	0.00121963
A7	3	ERRFI1	0.208137	-0.000162848
A7	4	ERRFI1	0.210835	0.00174059
A7	5	ERRFI1	0.209958	6.86118e-05
A7	6	ERRFI1	0.209975	-0.000707806
A7	7	ERRFI1	0.210557	-0.000920751
A7	8	ERRFI1	0.212547	0.000275536
A7	9	ERRFI1	0.213998	0.000932118
A7	10	ERRFI1	0.213045	-0.000815766
A7	11	ERRFI1	0.21494	0.000284752
A7	12	ERRFI1	0.214566	-0.000883164
A7	13	ERRFI1	0.214707	-0.00153617
A7	14	ERRFI1	0.215511	-0.0015273
A7	15	ERRFI1	0.21961	0.00177752
A7	16	ERRFI1	0.220101	0.00147468
A7	17	ERRFI1	0.227055	0.00763394
A7	18	ERRFI1	0.23867	0.0184546
A7	19	ERRFI1	0.257052	0.0360422
A7	20	ERRFI1	0.295883	0.0740789
A7	21	ERRFI1	0.371772	0.149174
A7	22	ERRFI1	0.502345	0.278953
A7	23	ERRFI1	0.738514	0.514328
A7	24	ERRFI1	1.08391	0.858931
A7	25	ERRFI1	1.5015	1.27573
A7	26	ERRFI1	1.89146	1.66489
A7	27	ERRFI1	2.16918	1.94181
A7	28	ERRFI1	2.36504	2.13688
A7	29	ERRFI1	2.48724	2.25829
A7	30	ERRFI1	2.57158	2.34183
A7	31	ERRFI1	2.638	2.40746
A7	32	ERRFI1	2.6798	2.44846
A7	33	ERRFI1	2.70871	2.47658
A7	34	ERRFI1	2.71989	2.48697
A7	35	ERRFI1	2.7487	2.51498
A7	36	ERRFI1	2.75648	2.52197
A7	37	ERRFI1	2.75924	2.52393
A7	38	ERRFI1	2.75867	2.52257
A7	39	ERRFI1	2.75513	2.51823
A7	40	ERRFI1	2.76293	2.52524
A8	1	ERRFI1	0.236003	-0.00187325
A8	2	ERRFI1	0.238047	-0.00103946
A8	3	ERRFI1	0.241015	0.000718309
A8	4	ERRFI1	0.24264	0.00113295
A8	5	ERRFI1	0.243312	0.000595058
A8	6	ERRFI1	0.244433	0.000505978
A8	7	ERRFI1	0.245734	0.000597514
A8	8	ERRFI1	0.247311	0.000964215
A8	9	ERRFI1	0.245627	-0.00192958
A8	10	ERRFI1	0.248527	-0.000239519
A8	11	ERRFI1	0.248272	-0.00170527
A8	12	ERRFI1	0.24954	-0.00164691
A8	13	ERRFI1	0.252076	-0.000321376
A8	14	ERRFI1	0.248702	-0.00490517
A8	15	ERRFI1	0.253537	-0.0012806
A8	16	ERRFI1	0.258025	0.00199748
A8	17	ERRFI1	0.262754	0.00551692
A8	18	ERRFI1	0.272405	0.0139577
A8	19	ERRFI1	0.294275	0.0346177
A8	20	ERRFI1	0.3326	0.0717325
A8	21	ERRFI1	0.409677	0.1476
A8	22	ERRFI1	0.545214	0.281926
A8	23	ERRFI1	0.771506	0.507008
A8	24	ERRFI1	1.10845	0.842738
A8	25	ERRFI1	1.51198	1.24507
A8	26	ERRFI1	1.87632	1.60819
A8	27	ERRFI1	2.14393	1.87459
A8	28	ERRFI1	2.30743	2.03688
A8	29	ERRFI1	2.42655	2.15479
A8	30	ERRFI1	2.50781	2.23485
A8	31	ERRFI1	2.56652	2.29234
A8	32	ERRFI1	2.60948	2.3341
A8	33	ERRFI1	2.64046	2.36386
A8	34	ERRFI1	2.65191	2.3741
A8	35	ERRFI1	2.67223	2.39321
A8	36	ERRFI1	2.68203	2.4018
A8	37	ERRFI1	2.67053	2.38909
A8	38	ERRFI1	2.67632	2.39367
A8	39	ERRFI1	2.68844	2.40459
A8	40	ERRFI1	2.66622	2.38115
A9	1	ERRFI1	0.213015	-0.000880669
A9	2	ERRFI1	0.213346	-0.00166123
A9	3	ERRFI1	0.215212	-0.000906172
A9	4	ERRFI1	0.219313	0.00208429
A9	5	ERRFI1	0.217945	-0.00039504
A9	6	ERRFI1	0.21915	-0.000300042
A9	7	ERRFI1	0.221455	0.00089362
A9	8	ERRFI1	0.222532	0.000859857
A9	9	ERRFI1	0.223563	0.000779574
A9	10	ERRFI1	0.222225	-0.0016691
A9	11	ERRFI1	0.223537	-0.00146801
A9	12	ERRFI1	0.225758	-0.000357806
A9	13	ERRFI1	0.224881	-0.00234532
A9	14	ERRFI1	0.227561	-0.000776685
A9	15	ERRFI1	0.23056	0.0011114
A9	16	ERRFI1	0.233049	0.00248943
A9	17	ERRFI1	0.238874	0.0072036
A9	18	ERRFI1	0.249574	0.0167927
A9	19	ERRFI1	0.270585	0.0366928
A9	20	ERRFI1	0.307727	0.0727241
A9	21	ERRFI1	0.387467	0.151353
A9	22	ERRFI1	0.517109	0.279884
A9	23	ERRFI1	0.74107	0.502735
A9	24	ERRFI1	1.07571	0.836265
A9	25	ERRFI1	1.45207	1.21152
A9	26	ERRFI1	1.78258	1.54092
A9	27	ERRFI1	2.01887	1.77609
A9	28	ERRFI1	2.16249	1.9186
A9	29	ERRFI1	2.2689	2.0239
A9	30	ERRFI1	2.33998	2.09386
A9	31	ERRFI1	2.39998	2.15276
A9	32	ERRFI1	2.44115	2.19282
A9	33	ERRFI1	2.46038	2.21093
A9	34	ERRFI1	2.47893	2.22837
A9	35	ERRFI1	2.49152	2.23985
A9	36	ERRFI1	2.49872	2.24595
A9	37	ERRFI1	2.49302	2.23913
A9	38	ERRFI1	2.49744	2.24244
A9	39	ERRFI1	2.49743	2.24132
A9	40	ERRFI1	2.50006	2.24284
A10	1	ETS1	0.29394	0.00195843
A10	2	ETS1	0.290924	-0.0016957
A10	3	ETS1	0.292609	-0.000648006
A10	4	ETS1	0.295203	0.00130798
A10	5	ETS1	0.292549	-0.0019837
A10	6	ETS1	0.29389	-0.00128055
A10	7	ETS1	0.294307	-0.00150121
A10	8	ETS1	0.297995	0.00154947
A10	9	ETS1	0.298174	0.00109072
A10	10	ETS1	0.298959	0.00123782
A10	11	ETS1	0.299945	0.00158579
A10	12	ETS1	0.297785	-0.00121188
A10	13	ETS1	0.301362	0.00172793
A10	14	ETS1	0.300487	0.000214896
A10	15	ETS1	0.301259	0.000348644
A10	16	ETS1	0.301247	-0.000300784
A10	17	ETS1	0.30223	4.46204e-05
A10	18	ETS1	0.302543	-0.000279723
A10	19	ETS1	0.300907	-0.0025535
A10	20	ETS1	0.304958	0.000859163
A10	21	ETS1	0.305392	0.000655667
A10	22	ETS1	0.304452	-0.000921596
A10	23	ETS1	0.306173	0.000161535
A10	24	ETS1	0.305497	-0.00115186
A10	25	ETS1	0.307063	-0.000224564
A10	26	ETS1	0.309198	0.00127312
A10	27	ETS1	0.314777	0.00621478
A10	28	ETS1	0.33043	0.0212302
A10	29	ETS1	0.352943	0.0431053
A10	30	ETS1	0.399888	0.0894122
A10	31	ETS1	0.488123	0.177009
A10	32	ETS1	0.643712	0.33196
A10	33	ETS1	0.891217	0.578828
A10	34	ETS1	1.21424	0.901211
A10	35	ETS1	1.55607	1.2424
A10	36	ETS1	1.8098	1.4955
A10	37	ETS1	1.98051	1.66557
A10	38	ETS1	2.09954	1.78397
A10	39	ETS1	2.17786	1.86165
A10	40	ETS1	2.24334	1.92649
A11	1	ETS1	0.253886	0.000242908
A11	2	ETS1	0.249431	-0.00487033
A11	3	ETS1	0.253929	-0.00103101
A11	4	ETS1	0.253333	-0.00228568
A11	5	ETS1	0.253527	-0.0027508
A11	6	ETS1	0.256092	-0.000844821
A11	7	ETS1	0.259682	0.00208702
A11	8	ETS1	0.261639	0.00338494
A11	9	ETS1	0.262387	0.00347477
A11	10	ETS1	0.262343	0.00277153
A11	11	ETS1	0.261388	0.00115864
A11	12	ETS1	0.261587	0.000698435
A11	13	ETS1	0.259262	-0.0022851
A11	14	ETS1	0.261628	-0.000577809
A11	15	ETS1	0.263583	0.000718389
A11	16	ETS1	0.264936	0.00141267
A11	17	ETS1	0.263154	-0.00102796
A11	18	ETS1	0.26088	-0.00395984
A11	19	ETS1	0.263114	-0.00238485
A11	20	ETS1	0.26467	-0.00148803
A11	21	ETS1	0.266546	-0.000270539
A11	22	ETS1	0.268049	0.000574004
A11	23	ETS1	0.267662	-0.000471516
A11	24	ETS1	0.267652	-0.0011406
A11	25	ETS1	0.270873	0.00142187
A11	26	ETS1	0.272926	0.00281629
A11	27	ETS1	0.28141	0.0106415
A11	28	ETS1	0.293999	0.0225717
A11	29	ETS1	0.32422	0.0521346
A11	30	ETS1	0.378445	0.105701
A11	31	ETS1	0.474282	0.200879
A11	32	ETS1	0.641834	0.367772
A11	33	ETS1	0.895694	0.620974
A11	34	ETS1	1.20952	0.934136
A11	35	ETS1	1.50133	1.22529
A11	36	ETS1	1.69139	1.4147
A11	37	ETS1	1.81935	1.54199
A11	38	ETS1	1.92645	1.64844
A11	39	ETS1	1.99974	1.72106
A11	40	ETS1	2.0484	1.76907
A12	1	ETS1	0.577368	-0.0321896
A12	2	ETS1	0.586498	-0.0251359
A12	3	ETS1	0.598562	-0.0151477
A12	4	ETS1	0.603466	-0.0123185
A12	5	ETS1	0.614458	-0.00340256
A12	6	ETS1	0.623197	0.00326119
A12	7	ETS1	0.622872	0.000860618
A12	8	ETS1	0.628043	0.00395595
A12	9	ETS1	0.634007	0.0078445
A12	10	ETS1	0.631956	0.00371749
A12	11	ETS1	0.637124	0.00680966
A12	12	ETS1	0.639214	0.00682391
A12	13	ETS1	0.638213	0.00374808
A12	14	ETS1	0.641956	0.00541517
A12	15	ETS1	0.64329	0.00467327
A12	16	ETS1	0.642835	0.00214324
A12	17	ETS1	0.645355	0.00258724
A12	18	ETS1	0.64655	0.00170659
A12	19	ETS1	0.647672	0.000753395
A12	20	ETS1	0.644008	-0.00498694
A12	21	ETS1	0.648453	-0.00261706
A12	22	ETS1	0.649627	-0.00351905
A12	23	ETS1	0.651527	-0.00369458
A12	24	ETS1	0.650955	-0.00634209
A12	25	ETS1	0.659027	-0.000345921
A12	26	ETS1	0.659522	-0.00192586
A12	27	ETS1	0.666577	0.00305316
A12	28	ETS1	0.678186	0.0125863
A12	29	ETS1	0.704372	0.0366968
A12	30	ETS1	0.755505	0.0857543
A12	31	ETS1	0.841726	0.1699
A12	32	ETS1	0.989498	0.315596
A12	33	ETS1	1.22175	0.545773
A12	34	ETS1	1.52735	0.849295
A12	35	ETS1	1.80035	1.12022
A12	36	ETS1	2.00488	1.32267
A12	37	ETS1	2.12457	1.44029
A12	38	ETS1	2.23333	1.54697
A12	39	ETS1	2.29985	1.61142
A12	40	ETS1	2.33768	1.64717
B1	1	Actin	0.164246	-0.000653858
B1	2	Actin	0.168199	0.00229793
B1	3	Actin	0.167457	0.000554133
B1	4	Actin	0.167731	-0.000173096
B1	5	Actin	0.168547	-0.00035767
B1	6	Actin	0.169098	-0.000807529
B1	7	Actin	0.172271	0.00136376
B1	8	Actin	0.171531	-0.000376692
B1	9	Actin	0.173792	0.000882821
B1	10	Actin	0.174194	0.000284025
B1	11	Actin	0.174226	-0.000685482
B1	12	Actin	0.177926	0.00201323
B1	13	Actin	0.174379	-0.00253426
B1	14	Actin	0.175616	-0.00229906
B1	15	Actin	0.179199	0.000282838
B1	16	Actin	0.179991	7.43035e-05
B1	17	Actin	0.181507	0.000588818
B1	18	Actin	0.183109	0.00118986
B1	19	Actin	0.192749	0.0098286
B1	20	Actin	0.206143	0.0222213
B1	21	Actin	0.231749	0.0468264
B1	22	Actin	0.283265	0.0973417
B1	23	Actin	0.378867	0.191942
B1	24	Actin	0.536949	0.349024
B1	25	Actin	0.792891	0.603964
B1	26	Actin	1.13463	0.944705
B1	27	Actin	1.48856	1.29763
B1	28	Actin	1.78961	1.59768
B1	29	Actin	1.97899	1.78606
B1	30	Actin	2.09509	1.90115
B1	31	Actin	2.17179	1.97686
B1	32	Actin	2.21194	2.01601
B1	33	Actin	2.24799	2.05105
B1	34	Actin	2.25691	2.05898
B1	35	Actin	2.25481	2.05587
B1	36	Actin	2.2599	2.05996
B1	37	Actin	2.26215	2.06121
B1	38	Actin	2.2544	2.05246
B1	39	Actin	2.26447	2.06152
B1	40	Actin	2.25856	2.05461
B2	1	Actin	0.156742	0.00297053
B2	2	Actin	0.153775	-0.000956884
B2	3	Actin	0.157305	0.00161395
B2	4	Actin	0.156638	-1.31741e-05
B2	5	Actin	0.155915	-0.0016961
B2	6	Actin	0.158796	0.000225502
B2	7	Actin	0.159903	0.000372825
B2	8	Actin	0.162936	0.00244559
B2	9	Actin	0.16201	0.000559869
B2	10	Actin	0.164019	0.00160911
B2	11	Actin	0.160414	-0.00295591
B2	12	Actin	0.163257	-0.00107254
B2	13	Actin	0.162877	-0.00241237
B2	14	Actin	0.164378	-0.00187095
B2	15	Actin	0.166795	-0.000414043
B2	16	Actin	0.166732	-0.00143676
B2	17	Actin	0.168766	-0.000362272
B2	18	Actin	0.175495	0.00540727
B2	19	Actin	0.183912	0.0128642
B2	20	Actin	0.193968	0.02196
B2	21	Actin	0.225999	0.0530317
B2	22	Actin	0.277035	0.103107
B2	23	Actin	0.370459	0.195572
B2	24	Actin	0.541175	0.365328
B2	25	Actin	0.81461	0.637804
B2	26	Actin	1.17826	1.00049
B2	27	Actin	1.57114	1.39242
B2	28	Actin	1.8897	1.71002
B2	29	Actin	2.09766	1.91702
B2	30	Actin	2.22506	2.04346
B2	31	Actin	2.3082	2.12564
B2	32	Actin	2.35685	2.17333
B2	33	Actin	2.383	2.19852
B2	34	Actin	2.39087	2.20542
B2	35	Actin	2.39895	2.21255
B2	36	Actin	2.40263	2.21526
B2	37	Actin	2.40036	2.21204
B2	38	Actin	2.39841	2.20913
B2	39	Actin	2.40157	2.21133
B2	40	Actin	2.40324	2.21204
B3	1	Actin	0.15432	-0.00133597
B3	2	Actin	0.15406	-0.00275227
B3	3	Actin	0.157129	-0.000839896
B3	4	Actin	0.159908	0.000782502
B3	5	Actin	0.159203	-0.00107889
B3	6	Actin	0.16202	0.000581956
B3	7	Actin	0.162935	0.000340965
B3	8	Actin	0.164276	0.00052482
B3	9	Actin	0.165418	0.000510921
B3	10	Actin	0.167098	0.00103417
B3	11	Actin	0.168412	0.00119252
B3	12	Actin	0.169367	0.000990782
B3	13	Actin	0.165745	-0.00378748
B3	14	Actin	0.167853	-0.00283635
B3	15	Actin	0.172254	0.00040825
B3	16	Actin	0.172407	-0.000595011
B3	17	Actin	0.176929	0.00277073
B3	18	Actin	0.175812	0.00049706
B3	19	Actin	0.186773	0.0103013
B3	20	Actin	0.20119	0.0235619
B3	21	Actin	0.232164	0.0533803
B3	22	Actin	0.283761	0.103821
B3	23	Actin	0.385157	0.20406
B3	24	Actin	0.564123	0.381869
B3	25	Actin	0.857191	0.673781
B3	26	Actin	1.25209	1.06753
B3	27	Actin	1.67559	1.48987
B3	28	Actin	2.03381	1.84693
B3	29	Actin	2.27455	2.08651
B3	30	Actin	2.42313	2.23394
B3	31	Actin	2.49906	2.30871
B3	32	Actin	2.55716	2.36565
B3	33	Actin	2.59396	2.4013
B3	34	Actin	2.60192	2.4081
B3	35	Actin	2.60075	2.40578
B3	36	Actin	2.6152	2.41907
B3	37	Actin	2.60574	2.40845
B3	38	Actin	2.60864	2.41019
B3	39	Actin	2.6067	2.4071
B3	40	Actin	2.60912	2.40836
B4	1	ALOX15B	0.186189	0.00194011
B4	2	ALOX15B	0.185078	-0.000668092
B4	3	ALOX15B	0.187545	0.000301992
B4	4	ALOX15B	0.187544	-0.00119618
B4	5	ALOX15B	0.190019	-0.000218558
B4	6	ALOX15B	0.191075	-0.000659629
B4	7	ALOX15B	0.19491	0.00167808
B4	8	ALOX15B	0.195732	0.00100294
B4	9	ALOX15B	0.196468	0.000241096
B4	10	ALOX15B	0.198474	0.000750809
B4	11	ALOX15B	0.200111	0.000889781
B4	12	ALOX15B	0.20019	-0.000528091
B4	13	ALOX15B	0.201124	-0.00109095
B4	14	ALOX15B	0.202041	-0.00167141
B4	15	ALOX15B	0.202091	-0.00311902
B4	16	ALOX15B	0.207834	0.00112717
B4	17	ALOX15B	0.210696	0.00249196
B4	18	ALOX15B	0.21569	0.00598839
B4	19	ALOX15B	0.226653	0.0154544
B4	20	ALOX15B	0.251645	0.0389488
B4	21	ALOX15B	0.293722	0.0795286
B4	22	ALOX15B	0.373739	0.158049
B4	23	ALOX15B	0.51563	0.298443
B4	24	ALOX15B	0.760671	0.541986
B4	25	ALOX15B	1.12639	0.906213
B4	26	ALOX15B	1.58714	1.36546
B4	27	ALOX15B	1.97261	1.74944
B4	28	ALOX15B	2.2126	1.98793
B4	29	ALOX15B	2.40218	2.17601
B4	30	ALOX15B	2.56629	2.33862
B4	31	ALOX15B	2.68729	2.45812
B4	32	ALOX15B	2.75601	2.52534
B4	33	ALOX15B	2.80976	2.5776
B4	34	ALOX15B	2.84722	2.61357
B4	35	ALOX15B	2.89271	2.65756
B4	36	ALOX15B	2.91412	2.67747
B4	37	ALOX15B	2.94365	2.7055
B4	38	ALOX15B	2.94757	2.70793
B4	39	ALOX15B	2.95201	2.71086
B4	40	ALOX15B	2.97345	2.73081
B5	1	ALOX15B	0.196709	0.00142843
B5	2	ALOX15B	0.19563	-0.000900043
B5	3	ALOX15B	0.197297	-0.000483823
B5	4	ALOX15B	0.197921	-0.00110903
B5	5	ALOX15B	0.200436	0.00015544
B5	6	ALOX15B	0.202708	0.00117759
B5	7	ALOX15B	0.203834	0.00105339
B5	8	ALOX15B	0.202499	-0.00153195
B5	9	ALOX15B	0.206426	0.00114582
B5	10	ALOX15B	0.205809	-0.000721843
B5	11	ALOX15B	0.208916	0.00113502
B5	12	ALOX15B	0.209155	0.000124591
B5	13	ALOX15B	0.211201	0.00092024
B5	14	ALOX15B	0.210689	-0.000841702
B5	15	ALOX15B	0.21183	-0.000950285
B5	16	ALOX15B	0.212854	-0.00117623
B5	17	ALOX15B	0.216383	0.00110277
B5	18	ALOX15B	0.223136	0.00660571
B5	19	ALOX15B	0.23425	0.0164697
B5	20	ALOX15B	0.257493	0.0384623
B5	21	ALOX15B	0.299528	0.0792471
B5	22	ALOX15B	0.372622	0.151091
B5	23	ALOX15B	0.511076	0.288296
B5	24	ALOX15B	0.746671	0.52264
B5	25	ALOX15B	1.10816	0.882876
B5	26	ALOX15B	1.58061	1.35408
B5	27	ALOX15B	2.01098	1.7832
B5	28	ALOX15B	2.28825	2.05922
B5	29	ALOX15B	2.50361	2.27333
B5	30	ALOX15B	2.66844	2.43691
B5	31	ALOX15B	2.79137	2.55859
B5	32	ALOX15B	2.87634	2.64231
B5	33	ALOX15B	2.94019	2.7049
B5	34	ALOX15B	2.98752	2.75099
B5	35	ALOX15B	3.02632	2.78854
B5	36	ALOX15B	3.05244	2.81341
B5	37	ALOX15B	3.0656	2.82532
B5	38	ALOX15B	3.08555	2.84401
B5	39	ALOX15B	3.08797	2.84519
B5	40	ALOX15B	3.10629	2.86226
B6	1	ALOX15B	0.238476	-0.00109404
B6	2	ALOX15B	0.239205	-0.00239895
B6	3	ALOX15B	0.242228	-0.00141131
B6	4	ALOX15B	0.244076	-0.00159802
B6	5	ALOX15B	0.248235	0.000526173
B6	6	ALOX15B	0.249437	-0.000306561
B6	7	ALOX15B	0.253077	0.00129915
B6	8	ALOX15B	0.255283	0.00146993
B6	9	ALOX15B	0.257619	0.00177143
B6	10	ALOX15B	0.257978	9.61085e-05
B6	11	ALOX15B	0.260175	0.000257863
B6	12	ALOX15B	0.262406	0.000454397
B6	13	ALOX15B	0.263803	-0.000182908
B6	14	ALOX15B	0.264004	-0.00201672
B6	15	ALOX15B	0.268957	0.000901514
B6	16	ALOX15B	0.267776	-0.00231473
B6	17	ALOX15B	0.273179	0.00105369
B6	18	ALOX15B	0.277436	0.00327583
B6	19	ALOX15B	0.291806	0.0156117
B6	20	ALOX15B	0.316507	0.038278
B6	21	ALOX15B	0.363868	0.0836042
B6	22	ALOX15B	0.452718	0.17042
B6	23	ALOX15B	0.603482	0.319149
B6	24	ALOX15B	0.873179	0.586812
B6	25	ALOX15B	1.28653	0.998125
B6	26	ALOX15B	1.80658	1.51615
B6	27	ALOX15B	2.26189	1.96941
B6	28	ALOX15B	2.53677	2.24226
B6	29	ALOX15B	2.75393	2.45738
B6	30	ALOX15B	2.93768	2.63911
B6	31	ALOX15B	3.05822	2.75761
B6	32	ALOX15B	3.15129	2.84865
B6	33	ALOX15B	3.2149	2.91022
B6	34	ALOX15B	3.25976	2.95305
B6	35	ALOX15B	3.29231	2.98356
B6	36	ALOX15B	3.32737	3.01659
B6	37	ALOX15B	3.3344	3.02158
B6	38	ALOX15B	3.36082	3.04597
B6	39	ALOX15B	3.3638	3.04691
B6	40	ALOX15B	3.3618	3.04288
B7	1	ERRFI1	0.18235	0.00201693
B7	2	ERRFI1	0.179487	-0.00225525
B7	3	ERRFI1	0.184067	0.000916404
B7	4	ERRFI1	0.183761	-0.000798064
B7	5	ERRFI1	0.186779	0.00081074
B7	6	ERRFI1	0.187607	0.000230146
B7	7	ERRFI1	0.190107	0.00132115
B7	8	ERRFI1	0.190033	-0.000161471
B7	9	ERRFI1	0.191011	-0.00059201
B7	10	ERRFI1	0.192281	-0.000731291
B7	11	ERRFI1	0.194204	-0.000216471
B7	12	ERRFI1	0.194972	-0.000857817
B7	13	ERRFI1	0.195771	-0.00146699
B7	14	ERRFI1	0.198817	0.000170393
B7	15	ERRFI1	0.197552	-0.00250362
B7	16	ERRFI1	0.200798	-0.000666516
B7	17	ERRFI1	0.207419	0.00454542
B7	18	ERRFI1	0.212717	0.0084352
B7	19	ERRFI1	0.232755	0.0270641
B7	20	ERRFI1	0.268706	0.061606
B7	21	ERRFI1	0.331062	0.122554
B7	22	ERRFI1	0.45075	0.240833
B7	23	ERRFI1	0.659068	0.447742
B7	24	ERRFI1	1.00163	0.788899
B7	25	ERRFI1	1.4464	1.23225
B7	26	ERRFI1	1.93384	1.71828
B7	27	ERRFI1	2.31539	2.09843
B7	28	ERRFI1	2.56853	2.35016
B7	29	ERRFI1	2.74257	2.52279
B7	30	ERRFI1	2.85748	2.63629
B7	31	ERRFI1	2.95315	2.73056
B7	32	ERRFI1	3.0136	2.78959
B7	33	ERRFI1	3.03647	2.81106
B7	34	ERRFI1	3.06912	2.8423
B7	35	ERRFI1	3.08357	2.85533
B7	36	ERRFI1	3.0957	2.86606
B7	37	ERRFI1	3.09273	2.86168
B7	38	ERRFI1	3.10391	2.87145
B7	39	ERRFI1	3.09605	2.86219
B7	40	ERRFI1	3.10953	2.87425
B8	1	ERRFI1	0.204384	0.00449636
B8	2	ERRFI1	0.204888	0.00298782
B8	3	ERRFI1	0.205395	0.00148153
B8	4	ERRFI1	0.206223	0.000295951
B8	5	ERRFI1	0.209795	0.00185462
B8	6	ERRFI1	0.209807	-0.000146631
B8	7	ERRFI1	0.211872	-9.44856e-05
B8	8	ERRFI1	0.215896	0.00191613
B8	9	ERRFI1	0.216214	0.00022161
B8	10	ERRFI1	0.21698	-0.00102576
B8	11	ERRFI1	0.217345	-0.00267442
B8	12	ERRFI1	0.220742	-0.00129039
B8	13	ERRFI1	0.217711	-0.00633389
B8	14	ERRFI1	0.222424	-0.00363423
B8	15	ERRFI1	0.228078	6.4736e-06
B8	16	ERRFI1	0.232684	0.00259965
B8	17	ERRFI1	0.238922	0.00682384
B8	18	ERRFI1	0.24719	0.0130795
B8	19	ERRFI1	0.266647	0.0305233
B8	20	ERRFI1	0.303184	0.0650469
B8	21	ERRFI1	0.373359	0.133208
B8	22	ERRFI1	0.495251	0.253088
B8	23	ERRFI1	0.711714	0.467537
B8	24	ERRFI1	1.04747	0.801276
B8	25	ERRFI1	1.48175	1.23355
B8	26	ERRFI1	1.9245	1.67428
B8	27	ERRFI1	2.26289	2.01066
B8	28	ERRFI1	2.48173	2.22749
B8	29	ERRFI1	2.62023	2.36398
B8	30	ERRFI1	2.72565	2.46738
B8	31	ERRFI1	2.81185	2.55157
B8	32	ERRFI1	2.85854	2.59625
B8	33	ERRFI1	2.8869	2.62259
B8	34	ERRFI1	2.92181	2.65549
B8	35	ERRFI1	2.9304	2.66206
B8	36	ERRFI1	2.95125	2.6809
B8	37	ERRFI1	2.96094	2.68858
B8	38	ERRFI1	2.95552	2.68115
B8	39	ERRFI1	2.95645	2.68006
B8	40	ERRFI1	2.95444	2.67604
B9	1	ERRFI1	0.194219	0.00184577
B9	2	ERRFI1	0.19598	0.00228838
B9	3	ERRFI1	0.193707	-0.00130387
B9	4	ERRFI1	0.198057	0.00172706
B9	5	ERRFI1	0.199203	0.00155408
B9	6	ERRFI1	0.198915	-5.32224e-05
B9	7	ERRFI1	0.202592	0.00230454
B9	8	ERRFI1	0.2017	9.36884e-05
B9	9	ERRFI1	0.202899	-2.62882e-05
B9	10	ERRFI1	0.200557	-0.00368712
B9	11	ERRFI1	0.205437	-0.000126215
B9	12	ERRFI1	0.206182	-0.000700171
B9	13	ERRFI1	0.206426	-0.00177546
B9	14	ERRFI1	0.207791	-0.00172902
B9	15	ERRFI1	0.208887	-0.00195207
B9	16	ERRFI1	0.21248	0.000321588
B9	17	ERRFI1	0.218829	0.00535248
B9	18	ERRFI1	0.227339	0.0125428
B9	19	ERRFI1	0.2477	0.0315851
B9	20	ERRFI1	0.285008	0.0675737
B9	21	ERRFI1	0.354225	0.135472
B9	22	ERRFI1	0.478921	0.258849
B9	23	ERRFI1	0.699559	0.478168
B9	24	ERRFI1	1.03784	0.815127
B9	25	ERRFI1	1.46427	1.24024
B9	26	ERRFI1	1.86973	1.64438
B9	27	ERRFI1	2.16431	1.93765
B9	28	ERRFI1	2.36442	2.13643
B9	29	ERRFI1	2.49435	2.26505
B9	30	ERRFI1	2.58731	2.35668
B9	31	ERRFI1	2.66142	2.42948
B9	32	ERRFI1	2.70966	2.4764
B9	33	ERRFI1	2.74962	2.51504
B9	34	ERRFI1	2.77278	2.53688
B9	35	ERRFI1	2.78304	2.54582
B9	36	ERRFI1	2.79864	2.5601
B9	37	ERRFI1	2.81171	2.57185
B9	38	ERRFI1	2.80762	2.56644
B9	39	ERRFI1	2.81751	2.57502
B9	40	ERRFI1	2.81405	2.57023
B10	1	ETS1	0.211453	-0.00606037
B10	2	ETS1	0.211228	-0.00690419
B10	3	ETS1	0.215768	-0.00298255
B10	4	ETS1	0.216164	-0.00320496
B10	5	ETS1	0.217735	-0.00225227
B10	6	ETS1	0.221384	0.000778253
B10	7	ETS1	0.219076	-0.00214854
B10	8	ETS1	0.220326	-0.00151662
B10	9	ETS1	0.221649	-0.000811791
B10	10	ETS1	0.224592	0.00151278
B10	11	ETS1	0.224646	0.000947947
B10	12	ETS1	0.226531	0.0022144
B10	13	ETS1	0.228029	0.0030941
B10	14	ETS1	0.229985	0.00443133
B10	15	ETS1	0.22949	0.00331763
B10	16	ETS1	0.228048	0.00125768
B10	17	ETS1	0.23129	0.00388166
B10	18	ETS1	0.230191	0.0021636
B10	19	ETS1	0.227819	-0.000826292
B10	20	ETS1	0.230262	0.000997685
B10	21	ETS1	0.230152	0.000269733
B10	22	ETS1	0.230328	-0.000172727
B10	23	ETS1	0.227949	-0.00317047
B10	24	ETS1	0.229302	-0.00243642
B10	25	ETS1	0.231746	-0.000610613
B10	26	ETS1	0.232094	-0.000880951
B10	27	ETS1	0.228844	-0.00474977
B10	28	ETS1	0.234912	0.000700047
B10	29	ETS1	0.235027	0.000197133
B10	30	ETS1	0.240924	0.00547565
B10	31	ETS1	0.252373	0.0163054
B10	32	ETS1	0.270433	0.0337472
B10	33	ETS1	0.300337	0.0630326
B10	34	ETS1	0.365157	0.127235
B10	35	ETS1	0.480605	0.242064
B10	36	ETS1	0.668037	0.428877
B10	37	ETS1	0.942659	0.702881
B10	38	ETS1	1.25936	1.01897
B10	39	ETS1	1.5454	1.30438
B10	40	ETS1	1.76464	1.52301
B11	1	ETS1	0.181441	-0.00527152
B11	2	ETS1	0.181401	-0.00571699
B11	3	ETS1	0.182773	-0.00475145
B11	4	ETS1	0.186474	-0.00145621
B11	5	ETS1	0.186872	-0.00146374
B11	6	ETS1	0.18857	-0.000171406
B11	7	ETS1	0.190248	0.00110077
B11	8	ETS1	0.19021	0.000656092
B11	9	ETS1	0.189687	-0.000272828
B11	10	ETS1	0.193716	0.00335112
B11	11	ETS1	0.190781	1.01367e-05
B11	12	ETS1	0.194181	0.00300393
B11	13	ETS1	0.19502	0.00343759
B11	14	ETS1	0.19312	0.00113159
B11	15	ETS1	0.191961	-0.000433577
B11	16	ETS1	0.194062	0.00126152
B11	17	ETS1	0.194704	0.00149774
B11	18	ETS1	0.194402	0.000790161
B11	19	ETS1	0.195703	0.00168505
B11	20	ETS1	0.192203	-0.00222112
B11	21	ETS1	0.192063	-0.00276708
B11	22	ETS1	0.196018	0.000782589
B11	23	ETS1	0.193647	-0.00199394
B11	24	ETS1	0.194918	-0.00112885
B11	25	ETS1	0.197273	0.000820255
B11	26	ETS1	0.196028	-0.000830537
B11	27	ETS1	0.193589	-0.00367624
B11	28	ETS1	0.195092	-0.00257896
B11	29	ETS1	0.196193	-0.00188332
B11	30	ETS1	0.199818	0.00133576
B11	31	ETS1	0.203653	0.00476494
B11	32	ETS1	0.212115	0.0128207
B11	33	ETS1	0.228791	0.0290914
B11	34	ETS1	0.267512	0.0674057
B11	35	ETS1	0.329923	0.129411
B11	36	ETS1	0.446802	0.245885
B11	37	ETS1	0.642491	0.441167
B11	38	ETS1	0.938363	0.736633
B11	39	ETS1	1.2559	1.05376
B11	40	ETS1	1.5281	1.32556
B12	1	ETS1	0.221528	-0.00156165
B12	2	ETS1	0.21985	-0.00360064
B12	3	ETS1	0.220492	-0.00332034
B12	4	ETS1	0.223137	-0.00103665
B12	5	ETS1	0.222601	-0.00193359
B12	6	ETS1	0.226481	0.00158481
B12	7	ETS1	0.227802	0.00254484
B12	8	ETS1	0.226927	0.00130841
B12	9	ETS1	0.227897	0.00191752
B12	10	ETS1	0.227691	0.00134989
B12	11	ETS1	0.226497	-0.000205363
B12	12	ETS1	0.22691	-0.000153452
B12	13	ETS1	0.22735	-7.44499e-05
B12	14	ETS1	0.229346	0.00155952
B12	15	ETS1	0.229323	0.00117608
B12	16	ETS1	0.228951	0.000442593
B12	17	ETS1	0.229761	0.000891009
B12	18	ETS1	0.226563	-0.00266763
B12	19	ETS1	0.229625	3.27233e-05
B12	20	ETS1	0.22868	-0.00127373
B12	21	ETS1	0.229012	-0.00130234
B12	22	ETS1	0.22922	-0.00145572
B12	23	ETS1	0.231095	5.73378e-05
B12	24	ETS1	0.229265	-0.00213361
B12	25	ETS1	0.233093	0.0013332
B12	26	ETS1	0.22985	-0.00227122
B12	27	ETS1	0.230823	-0.00165908
B12	28	ETS1	0.234987	0.00214394
B12	29	ETS1	0.23635	0.00314531
B12	30	ETS1	0.244383	0.0108174
B12	31	ETS1	0.254564	0.0206363
B12	32	ETS1	0.279676	0.045387
B12	33	ETS1	0.325368	0.0907183
B12	34	ETS1	0.399849	0.164838
B12	35	ETS1	0.540913	0.305541
B12	36	ETS1	0.75185	0.516117
B12	37	ETS1	1.02417	0.788072
B12	38	ETS1	1.29788	1.06143
B12	39	ETS1	1.51921	1.28239
B12	40	ETS1	1.67308	1.4359
C1	1	Actin	0.198844	0.000703042
C1	2	Actin	0.199525	-0.000347296
C1	3	Actin	0.200604	-0.000999519
C1	4	Actin	0.201478	-0.00185735
C1	5	Actin	0.206514	0.00144792
C1	6	Actin	0.205945	-0.000852757
C1	7	Actin	0.211411	0.00288133
C1	8	Actin	0.211415	0.00115464
C1	9	Actin	0.212237	0.000244297
C1	10	Actin	0.215206	0.00148221
C1	11	Actin	0.21345	-0.00200514
C1	12	Actin	0.215838	-0.00134892
C1	13	Actin	0.216743	-0.00217523
C1	14	Actin	0.222678	0.00202852
C1	15	Actin	0.229433	0.00705233
C1	16	Actin	0.243422	0.0193097
C1	17	Actin	0.269288	0.043444
C1	18	Actin	0.318356	0.0907805
C1	19	Actin	0.4115	0.182193
C1	20	Actin	0.571564	0.340526
C1	21	Actin	0.829203	0.596433
C1	22	Actin	1.17706	0.942557
C1	23	Actin	1.56509	1.32886
C1	24	Actin	1.88803	1.65006
C1	25	Actin	2.11848	1.87879
C1	26	Actin	2.26804	2.02661
C1	27	Actin	2.34587	2.10272
C1	28	Actin	2.40942	2.16453
C1	29	Actin	2.438	2.19138
C1	30	Actin	2.46011	2.21176
C1	31	Actin	2.46592	2.21584
C1	32	Actin	2.46841	2.2166
C1	33	Actin	2.46529	2.21175
C1	34	Actin	2.46062	2.20534
C1	35	Actin	2.46237	2.20536
C1	36	Actin	2.4708	2.21206
C1	37	Actin	2.46408	2.20361
C1	38	Actin	2.46699	2.20479
C1	39	Actin	2.46005	2.19612
C1	40	Actin	2.45491	2.18925
C2	1	Actin	0.161347	0.00051455
C2	2	Actin	0.160073	-0.00208516
C2	3	Actin	0.162308	-0.00117615
C2	4	Actin	0.164941	0.000131217
C2	5	Actin	0.165948	-0.000186913
C2	6	Actin	0.168574	0.00111267
C2	7	Actin	0.17235	0.0035634
C2	8	Actin	0.168738	-0.00137452
C2	9	Actin	0.170949	-0.0004888
C2	10	Actin	0.171538	-0.00122535
C2	11	Actin	0.173367	-0.000722118
C2	12	Actin	0.174846	-0.000568939
C2	13	Actin	0.175099	-0.00164077
C2	14	Actin	0.180642	0.00257627
C2	15	Actin	0.18954	0.0101491
C2	16	Actin	0.205487	0.02477
C2	17	Actin	0.229898	0.0478554
C2	18	Actin	0.281319	0.0979507
C2	19	Actin	0.380663	0.195969
C2	20	Actin	0.55124	0.36522
C2	21	Actin	0.817577	0.630232
C2	22	Actin	1.19455	1.00588
C2	23	Actin	1.59818	1.40819
C2	24	Actin	1.94603	1.7547
C2	25	Actin	2.17956	1.98692
C2	26	Actin	2.32852	2.13455
C2	27	Actin	2.4258	2.2305
C2	28	Actin	2.47501	2.27838
C2	29	Actin	2.51668	2.31873
C2	30	Actin	2.53877	2.3395
C2	31	Actin	2.54649	2.34589
C2	32	Actin	2.55042	2.34849
C2	33	Actin	2.54957	2.34631
C2	34	Actin	2.54687	2.3423
C2	35	Actin	2.55185	2.34594
C2	36	Actin	2.55607	2.34884
C2	37	Actin	2.53459	2.32603
C2	38	Actin	2.54449	2.33461
C2	39	Actin	2.53914	2.32794
C2	40	Actin	2.54259	2.33006
C3	1	Actin	0.181198	-0.00778773
C3	2	Actin	0.188212	-0.00316753
C3	3	Actin	0.192522	-0.00125202
C3	4	Actin	0.196992	0.000824133
C3	5	Actin	0.199646	0.00108373
C3	6	Actin	0.203026	0.00206965
C3	7	Actin	0.204239	0.000887943
C3	8	Actin	0.204377	-0.00136739
C3	9	Actin	0.205403	-0.00273576
C3	10	Actin	0.211475	0.000941292
C3	11	Actin	0.210979	-0.00194806
C3	12	Actin	0.215281	-4.03799e-05
C3	13	Actin	0.214763	-0.00295253
C3	14	Actin	0.2246	0.0044894
C3	15	Actin	0.227402	0.00489714
C3	16	Actin	0.241103	0.0162045
C3	17	Actin	0.268304	0.0410116
C3	18	Actin	0.317237	0.0875495
C3	19	Actin	0.405996	0.173915
C3	20	Actin	0.568226	0.33375
C3	21	Actin	0.824568	0.587699
C3	22	Actin	1.18429	0.945024
C3	23	Actin	1.57976	1.3381
C3	24	Actin	1.92196	1.67791
C3	25	Actin	2.16679	1.92034
C3	26	Actin	2.32179	2.07294
C3	27	Actin	2.42812	2.17689
C3	28	Actin	2.48457	2.23095
C3	29	Actin	2.53581	2.27979
C3	30	Actin	2.55739	2.29897
C3	31	Actin	2.57142	2.31061
C3	32	Actin	2.57189	2.30868
C3	33	Actin	2.57719	2.31159
C3	34	Actin	2.57832	2.31032
C3	35	Actin	2.57725	2.30686
C3	36	Actin	2.58385	2.31107
C3	37	Actin	2.58074	2.30557
C3	38	Actin	2.58704	2.30947
C3	39	Actin	2.58643	2.30646
C3	40	Actin	2.57722	2.29486
C4	1	ALOX15B	0.20675	-0.000972521
C4	2	ALOX15B	0.207736	-0.00195697
C4	3	ALOX15B	0.211775	0.00011153
C4	4	ALOX15B	0.213345	-0.000288735
C4	5	ALOX15B	0.216028	0.000424222
C4	6	ALOX15B	0.220039	0.0024648
C4	7	ALOX15B	0.219303	-0.000241451
C4	8	ALOX15B	0.218729	-0.00278598
C4	9	ALOX15B	0.225017	0.00153224
C4	10	ALOX15B	0.224426	-0.00102915
C4	11	ALOX15B	0.223902	-0.0035239
C4	12	ALOX15B	0.229617	0.00022085
C4	13	ALOX15B	0.234482	0.00311558
C4	14	ALOX15B	0.244241	0.0109043
C4	15	ALOX15B	0.265662	0.0303552
C4	16	ALOX15B	0.303749	0.0664719
C4	17	ALOX15B	0.374048	0.134801
C4	18	ALOX15B	0.506634	0.265416
C4	19	ALOX15B	0.730002	0.486814
C4	20	ALOX15B	1.08386	0.838705
C4	21	ALOX15B	1.56185	1.31473
C4	22	ALOX15B	2.01346	1.76436
C4	23	ALOX15B	2.30559	2.05452
C4	24	ALOX15B	2.54067	2.28763
C4	25	ALOX15B	2.73556	2.48055
C4	26	ALOX15B	2.86564	2.60866
C4	27	ALOX15B	2.99176	2.73281
C4	28	ALOX15B	3.0554	2.79448
C4	29	ALOX15B	3.11155	2.84866
C4	30	ALOX15B	3.15147	2.8866
C4	31	ALOX15B	3.19242	2.92559
C4	32	ALOX15B	3.22081	2.95201
C4	33	ALOX15B	3.23143	2.96066
C4	34	ALOX15B	3.26605	2.99331
C4	35	ALOX15B	3.27943	3.00471
C4	36	ALOX15B	3.28868	3.012
C4	37	ALOX15B	3.29013	3.01148
C4	38	ALOX15B	3.3073	3.02668
C4	39	ALOX15B	3.32097	3.03838
C4	40	ALOX15B	3.30846	3.0239
C5	1	ALOX15B	0.225017	0.000295161
C5	2	ALOX15B	0.225271	-0.00116174
C5	3	ALOX15B	0.226858	-0.00128499
C5	4	ALOX15B	0.229526	-0.000327501
C5	5	ALOX15B	0.233741	0.00217741
C5	6	ALOX15B	0.233456	0.000181625
C5	7	ALOX15B	0.234943	-4.10285e-05
C5	8	ALOX15B	0.23807	0.00137571
C5	9	ALOX15B	0.236814	-0.00159118
C5	10	ALOX15B	0.239091	-0.00102425
C5	11	ALOX15B	0.241203	-0.000622385
C5	12	ALOX15B	0.244692	0.00115659
C5	13	ALOX15B	0.248662	0.0034156
C5	14	ALOX15B	0.263344	0.0163879
C5	15	ALOX15B	0.286215	0.0375486
C5	16	ALOX15B	0.326838	0.0764605
C5	17	ALOX15B	0.405589	0.153502
C5	18	ALOX15B	0.549956	0.296158
C5	19	ALOX15B	0.795223	0.539715
C5	20	ALOX15B	1.18515	0.927927
C5	21	ALOX15B	1.69826	1.43933
C5	22	ALOX15B	2.21523	1.95459
C5	23	ALOX15B	2.53396	2.27161
C5	24	ALOX15B	2.78661	2.52255
C5	25	ALOX15B	2.98383	2.71806
C5	26	ALOX15B	3.14645	2.87897
C5	27	ALOX15B	3.25851	2.98932
C5	28	ALOX15B	3.3332	3.0623
C5	29	ALOX15B	3.39546	3.12285
C5	30	ALOX15B	3.43002	3.15569
C5	31	ALOX15B	3.47511	3.19907
C5	32	ALOX15B	3.49876	3.22102
C5	33	ALOX15B	3.53296	3.25351
C5	34	ALOX15B	3.53809	3.25692
C5	35	ALOX15B	3.56192	3.27905
C5	36	ALOX15B	3.5807	3.29611
C5	37	ALOX15B	3.59142	3.30513
C5	38	ALOX15B	3.59644	3.30844
C5	39	ALOX15B	3.61071	3.321
C5	40	ALOX15B	3.60855	3.31713
C6	1	ALOX15B	0.234757	0.000629049
C6	2	ALOX15B	0.233824	-0.00226067
C6	3	ALOX15B	0.23836	0.000317434
C6	4	ALOX15B	0.24043	0.00042978
C6	5	ALOX15B	0.240209	-0.00174811
C6	6	ALOX15B	0.244392	0.000477686
C6	7	ALOX15B	0.246016	0.000144338
C6	8	ALOX15B	0.248848	0.00101825
C6	9	ALOX15B	0.248949	-0.000837695
C6	10	ALOX15B	0.252641	0.000896881
C6	11	ALOX15B	0.252702	-0.000999896
C6	12	ALOX15B	0.25596	0.000301325
C6	13	ALOX15B	0.263603	0.00598641
C6	14	ALOX15B	0.27663	0.017056
C6	15	ALOX15B	0.299795	0.0382634
C6	16	ALOX15B	0.34649	0.0830014
C6	17	ALOX15B	0.422037	0.156591
C6	18	ALOX15B	0.571158	0.303755
C6	19	ALOX15B	0.834342	0.564982
C6	20	ALOX15B	1.23797	0.966653
C6	21	ALOX15B	1.77274	1.49947
C6	22	ALOX15B	2.28847	2.01324
C6	23	ALOX15B	2.64645	2.36926
C6	24	ALOX15B	2.90645	2.6273
C6	25	ALOX15B	3.1116	2.83049
C6	26	ALOX15B	3.27613	2.99307
C6	27	ALOX15B	3.39542	3.1104
C6	28	ALOX15B	3.47571	3.18873
C6	29	ALOX15B	3.54044	3.25151
C6	30	ALOX15B	3.58543	3.29453
C6	31	ALOX15B	3.64703	3.35418
C6	32	ALOX15B	3.67306	3.37825
C6	33	ALOX15B	3.68616	3.38939
C6	34	ALOX15B	3.71797	3.41925
C6	35	ALOX15B	3.71612	3.41544
C6	36	ALOX15B	3.73335	3.43071
C6	37	ALOX15B	3.74153	3.43693
C6	38	ALOX15B	3.76227	3.45572
C6	39	ALOX15B	3.75433	3.44582
C6	40	ALOX15B	3.76561	3.45515
C7	1	ERRFI1	0.204301	-0.00110675
C7	2	ERRFI1	0.206009	-0.000921283
C7	3	ERRFI1	0.207546	-0.000907492
C7	4	ERRFI1	0.208644	-0.00133178
C7	5	ERRFI1	0.212383	0.000885014
C7	6	ERRFI1	0.215497	0.00247667
C7	7	ERRFI1	0.215051	0.000507448
C7	8	ERRFI1	0.214824	-0.00124158
C7	9	ERRFI1	0.217767	0.000178117
C7	10	ERRFI1	0.219166	5.51451e-05
C7	11	ERRFI1	0.219781	-0.000852149
C7	12	ERRFI1	0.223618	0.00146186
C7	13	ERRFI1	0.223211	-0.000468013
C7	14	ERRFI1	0.222847	-0.0023546
C7	15	ERRFI1	0.228315	0.00159136
C7	16	ERRFI1	0.232266	0.0040199
C7	17	ERRFI1	0.245791	0.0160216
C7	18	ERRFI1	0.26545	0.0341583
C7	19	ERRFI1	0.306315	0.0735006
C7	20	ERRFI1	0.384959	0.150622
C7	21	ERRFI1	0.527541	0.291682
C7	22	ERRFI1	0.777568	0.540186
C7	23	ERRFI1	1.16206	0.923154
C7	24	ERRFI1	1.66875	1.42832
C7	25	ERRFI1	2.17339	1.93144
C7	26	ERRFI1	2.5558	2.31233
C7	27	ERRFI1	2.80169	2.5567
C7	28	ERRFI1	2.96384	2.71733
C7	29	ERRFI1	3.07282	2.82478
C7	30	ERRFI1	3.16017	2.9106
C7	31	ERRFI1	3.21392	2.96284
C7	32	ERRFI1	3.27145	3.01885
C7	33	ERRFI1	3.29468	3.04055
C7	34	ERRFI1	3.32207	3.06642
C7	35	ERRFI1	3.33529	3.07811
C7	36	ERRFI1	3.33642	3.07772
C7	37	ERRFI1	3.34184	3.08162
C7	38	ERRFI1	3.34066	3.07892
C7	39	ERRFI1	3.3496	3.08633
C7	40	ERRFI1	3.35891	3.09412
C8	1	ERRFI1	0.193506	0.0022135
C8	2	ERRFI1	0.189777	-0.00295511
C8	3	ERRFI1	0.193618	-0.000552995
C8	4	ERRFI1	0.195476	-0.000134706
C8	5	ERRFI1	0.197369	0.000319018
C8	6	ERRFI1	0.198265	-0.000224622
C8	7	ERRFI1	0.199915	-1.41443e-05
C8	8	ERRFI1	0.203176	0.00180758
C8	9	ERRFI1	0.204104	0.00129559
C8	10	ERRFI1	0.205074	0.000826739
C8	11	ERRFI1	0.204391	-0.00129568
C8	12	ERRFI1	0.204337	-0.0027897
C8	13	ERRFI1	0.206297	-0.00226865
C8	14	ERRFI1	0.210596	0.000591087
C8	15	ERRFI1	0.213885	0.00244048
C8	16	ERRFI1	0.217008	0.004124
C8	17	ERRFI1	0.227948	0.0136244
C8	18	ERRFI1	0.249895	0.0341316
C8	19	ERRFI1	0.28848	0.0712768
C8	20	ERRFI1	0.359709	0.141066
C8	21	ERRFI1	0.493117	0.273035
C8	22	ERRFI1	0.733393	0.511872
C8	23	ERRFI1	1.09831	0.875354
C8	24	ERRFI1	1.56854	1.34414
C8	25	ERRFI1	2.05518	1.82934
C8	26	ERRFI1	2.4188	2.19152
C8	27	ERRFI1	2.65613	2.42741
C8	28	ERRFI1	2.80829	2.57813
C8	29	ERRFI1	2.92765	2.69605
C8	30	ERRFI1	3.01329	2.78025
C8	31	ERRFI1	3.08203	2.84755
C8	32	ERRFI1	3.11919	2.88327
C8	33	ERRFI1	3.15528	2.91792
C8	34	ERRFI1	3.1747	2.9359
C8	35	ERRFI1	3.18115	2.94091
C8	36	ERRFI1	3.19571	2.95404
C8	37	ERRFI1	3.20092	2.95781
C8	38	ERRFI1	3.1928	2.94825
C8	39	ERRFI1	3.19519	2.9492
C8	40	ERRFI1	3.19632	2.94889
C9	1	ERRFI1	0.188329	0.00205086
C9	2	ERRFI1	0.18521	-0.00234808
C9	3	ERRFI1	0.190878	0.00203835
C9	4	ERRFI1	0.190925	0.000804686
C9	5	ERRFI1	0.191456	5.4804e-05
C9	6	ERRFI1	0.19479	0.00210804
C9	7	ERRFI1	0.191915	-0.00204776
C9	8	ERRFI1	0.19526	1.7056e-05
C9	9	ERRFI1	0.195481	-0.00104283
C9	10	ERRFI1	0.196337	-0.00146776
C9	11	ERRFI1	0.196049	-0.00303643
C9	12	ERRFI1	0.198777	-0.00158859
C9	13	ERRFI1	0.20099	-0.000656725
C9	14	ERRFI1	0.202767	-0.00016093
C9	15	ERRFI1	0.204599	0.000390298
C9	16	ERRFI1	0.210077	0.00458779
C9	17	ERRFI1	0.219544	0.012774
C9	18	ERRFI1	0.238801	0.0307502
C9	19	ERRFI1	0.275949	0.0666181
C9	20	ERRFI1	0.33886	0.128248
C9	21	ERRFI1	0.459696	0.247803
C9	22	ERRFI1	0.677076	0.463903
C9	23	ERRFI1	1.01182	0.797368
C9	24	ERRFI1	1.45578	1.24004
C9	25	ERRFI1	1.90445	1.68744
C9	26	ERRFI1	2.2453	2.02701
C9	27	ERRFI1	2.476	2.25642
C9	28	ERRFI1	2.60744	2.38658
C9	29	ERRFI1	2.72702	2.50489
C9	30	ERRFI1	2.79961	2.57619
C9	31	ERRFI1	2.87117	2.64647
C9	32	ERRFI1	2.90537	2.67939
C9	33	ERRFI1	2.93311	2.70585
C9	34	ERRFI1	2.95374	2.72519
C9	35	ERRFI1	2.97324	2.74342
C9	36	ERRFI1	2.97632	2.74522
C9	37	ERRFI1	2.98014	2.74775
C9	38	ERRFI1	2.97889	2.74522
C9	39	ERRFI1	2.98722	2.75227
C9	40	ERRFI1	2.98973	2.75351
C10	1	ETS1	0.231237	-0.0042375
C10	2	ETS1	0.228321	-0.00807459
C10	3	ETS1	0.233859	-0.00345615
C10	4	ETS1	0.236564	-0.00167149
C10	5	ETS1	0.239542	0.000385738
C10	6	ETS1	0.240677	0.000600259
C10	7	ETS1	0.240752	-0.000244484
C10	8	ETS1	0.244617	0.00269951
C10	9	ETS1	0.2457	0.0028624
C10	10	ETS1	0.244508	0.000750433
C10	11	ETS1	0.245962	0.00128414
C10	12	ETS1	0.245509	-8.93447e-05
C10	13	ETS1	0.245075	-0.00144371
C10	14	ETS1	0.249528	0.0020882
C10	15	ETS1	0.249842	0.00148262
C10	16	ETS1	0.247459	-0.00182105
C10	17	ETS1	0.248506	-0.00169448
C10	18	ETS1	0.249272	-0.00184835
C10	19	ETS1	0.250529	-0.00151244
C10	20	ETS1	0.25459	0.00162819
C10	21	ETS1	0.257694	0.00381232
C10	22	ETS1	0.267858	0.0130561
C10	23	ETS1	0.283389	0.0276661
C10	24	ETS1	0.315167	0.0585237
C10	25	ETS1	0.375423	0.11786
C10	26	ETS1	0.48477	0.226286
C10	27	ETS1	0.68013	0.420726
C10	28	ETS1	0.994001	0.733676
C10	29	ETS1	1.40165	1.14041
C10	30	ETS1	1.80663	1.54447
C10	31	ETS1	2.13016	1.86707
C10	32	ETS1	2.33929	2.07528
C10	33	ETS1	2.48553	2.2206
C10	34	ETS1	2.58892	2.32307
C10	35	ETS1	2.66448	2.39772
C10	36	ETS1	2.72	2.45231
C10	37	ETS1	2.76283	2.49423
C10	38	ETS1	2.79237	2.52285
C10	39	ETS1	2.80754	2.5371
C10	40	ETS1	2.81967	2.5483
C11	1	ETS1	0.196436	0.000279364
C11	2	ETS1	0.195499	-0.00132536
C11	3	ETS1	0.196896	-0.000596248
C11	4	ETS1	0.197983	-0.000176127
C11	5	ETS1	0.20019	0.001363
C11	6	ETS1	0.199128	-0.000366346
C11	7	ETS1	0.199597	-0.000565488
C11	8	ETS1	0.201003	0.000173175
C11	9	ETS1	0.202174	0.000676697
C11	10	ETS1	0.202967	0.000802252
C11	11	ETS1	0.203149	0.000316501
C11	12	ETS1	0.206174	0.00267356
C11	13	ETS1	0.202757	-0.00141022
C11	14	ETS1	0.205565	0.000730373
C11	15	ETS1	0.205182	-0.000320236
C11	16	ETS1	0.203927	-0.0022431
C11	17	ETS1	0.202743	-0.00409502
C11	18	ETS1	0.205224	-0.0022811
C11	19	ETS1	0.20856	0.000387007
C11	20	ETS1	0.209503	0.000662675
C11	21	ETS1	0.213777	0.00426865
C11	22	ETS1	0.218159	0.00798301
C11	23	ETS1	0.233275	0.022432
C11	24	ETS1	0.258839	0.0473285
C11	25	ETS1	0.314289	0.102111
C11	26	ETS1	0.412476	0.19963
C11	27	ETS1	0.579838	0.366324
C11	28	ETS1	0.855603	0.641422
C11	29	ETS1	1.22418	1.00933
C11	30	ETS1	1.59852	1.38301
C11	31	ETS1	1.90336	1.68717
C11	32	ETS1	2.09924	1.88239
C11	33	ETS1	2.24231	2.02479
C11	34	ETS1	2.33823	2.12004
C11	35	ETS1	2.40936	2.19051
C11	36	ETS1	2.46683	2.2473
C11	37	ETS1	2.50598	2.28579
C11	38	ETS1	2.53336	2.3125
C11	39	ETS1	2.55747	2.33595
C11	40	ETS1	2.57771	2.35552
C12	1	ETS1	0.257551	0.00720829
C12	2	ETS1	0.253075	0.00231048
C12	3	ETS1	0.254215	0.00302885
C12	4	ETS1	0.253441	0.00183221
C12	5	ETS1	0.2534	0.00136976
C12	6	ETS1	0.2535	0.00104713
C12	7	ETS1	0.250674	-0.00220056
C12	8	ETS1	0.251019	-0.00227773
C12	9	ETS1	0.254656	0.0009373
C12	10	ETS1	0.252505	-0.00163483
C12	11	ETS1	0.252028	-0.0025341
C12	12	ETS1	0.255489	0.000504439
C12	13	ETS1	0.251894	-0.00351248
C12	14	ETS1	0.259749	0.00392089
C12	15	ETS1	0.255356	-0.000894135
C12	16	ETS1	0.255121	-0.00155129
C12	17	ETS1	0.257099	4.70547e-06
C12	18	ETS1	0.254026	-0.00349032
C12	19	ETS1	0.25533	-0.00260735
C12	20	ETS1	0.25913	0.000770376
C12	21	ETS1	0.259405	0.000623466
C12	22	ETS1	0.265867	0.00666367
C12	23	ETS1	0.273305	0.0136794
C12	24	ETS1	0.300554	0.0405067
C12	25	ETS1	0.340069	0.0795998
C12	26	ETS1	0.415792	0.1549
C12	27	ETS1	0.556611	0.295298
C12	28	ETS1	0.779095	0.51736
C12	29	ETS1	1.08504	0.822882
C12	30	ETS1	1.40713	1.14455
C12	31	ETS1	1.67096	1.40796
C12	32	ETS1	1.8556	1.59218
C12	33	ETS1	2.00079	1.73695
C12	34	ETS1	2.09352	1.82925
C12	35	ETS1	2.17315	1.90846
C12	36	ETS1	2.22488	1.95976
C12	37	ETS1	2.27008	2.00455
C12	38	ETS1	2.29669	2.03073
C12	39	ETS1	2.32194	2.05556
C12	40	ETS1	2.3402	2.0734
D1	1	Actin	0.17068	-0.000248815
D1	2	Actin	0.174326	0.00170665
D1	3	Actin	0.173575	-0.000736186
D1	4	Actin	0.176281	0.000279656
D1	5	Actin	0.178912	0.001219
D1	6	Actin	0.181639	0.00225498
D1	7	Actin	0.181288	0.000213108
D1	8	Actin	0.181718	-0.00104756
D1	9	Actin	0.184266	-0.000190668
D1	10	Actin	0.185895	-0.000252523
D1	11	Actin	0.184234	-0.00360443
D1	12	Actin	0.188325	-0.00120456
D1	13	Actin	0.190649	-0.000571586
D1	14	Actin	0.193394	0.000482478
D1	15	Actin	0.197761	0.00315829
D1	16	Actin	0.206459	0.0101654
D1	17	Actin	0.227778	0.0297937
D1	18	Actin	0.261357	0.0616822
D1	19	Actin	0.329985	0.128619
D1	20	Actin	0.449287	0.24623
D1	21	Actin	0.647485	0.442737
D1	22	Actin	0.927173	0.720733
D1	23	Actin	1.25615	1.04802
D1	24	Actin	1.55523	1.34541
D1	25	Actin	1.77871	1.5672
D1	26	Actin	1.91475	1.70154
D1	27	Actin	2.00747	1.79257
D1	28	Actin	2.06143	1.84484
D1	29	Actin	2.09697	1.87869
D1	30	Actin	2.11876	1.8988
D1	31	Actin	2.13319	1.91153
D1	32	Actin	2.12739	1.90404
D1	33	Actin	2.1293	1.90426
D1	34	Actin	2.1235	1.89677
D1	35	Actin	2.12573	1.8973
D1	36	Actin	2.12608	1.89597
D1	37	Actin	2.12345	1.89165
D1	38	Actin	2.11602	1.88253
D1	39	Actin	2.11421	1.87902
D1	40	Actin	2.12026	1.88338
D2	1	Actin	0.145911	-3.24655e-05
D2	2	Actin	0.145983	-0.000869991
D2	3	Actin	0.147308	-0.000454984
D2	4	Actin	0.149939	0.00126718
D2	5	Actin	0.150277	0.000696044
D2	6	Actin	0.152063	0.00157272
D2	7	Actin	0.151424	2.38566e-05
D2	8	Actin	0.151022	-0.0012872
D2	9	Actin	0.152258	-0.000960376
D2	10	Actin	0.152782	-0.00134599
D2	11	Actin	0.152219	-0.00281856
D2	12	Actin	0.154933	-0.00101316
D2	13	Actin	0.158567	0.00171092
D2	14	Actin	0.160375	0.00260956
D2	15	Actin	0.16562	0.00694507
D2	16	Actin	0.176124	0.0165397
D2	17	Actin	0.198878	0.0383844
D2	18	Actin	0.239147	0.0777441
D2	19	Actin	0.321279	0.158967
D2	20	Actin	0.462582	0.29936
D2	21	Actin	0.695573	0.531443
D2	22	Actin	1.02795	0.862913
D2	23	Actin	1.41499	1.24904
D2	24	Actin	1.75056	1.5837
D2	25	Actin	2.00228	1.83451
D2	26	Actin	2.16521	1.99653
D2	27	Actin	2.25666	2.08707
D2	28	Actin	2.32226	2.15176
D2	29	Actin	2.35692	2.18552
D2	30	Actin	2.38356	2.21124
D2	31	Actin	2.39658	2.22336
D2	32	Actin	2.39167	2.21754
D2	33	Actin	2.39756	2.22251
D2	34	Actin	2.39193	2.21598
D2	35	Actin	2.39316	2.2163
D2	36	Actin	2.39399	2.21622
D2	37	Actin	2.39231	2.21363
D2	38	Actin	2.38011	2.20052
D2	39	Actin	2.38856	2.20806
D2	40	Actin	2.38535	2.20394
D3	1	Actin	0.1674	0.000891271
D3	2	Actin	0.171628	0.00395513
D3	3	Actin	0.170386	0.00154805
D3	4	Actin	0.170667	0.000663352
D3	5	Actin	0.172501	0.00133253
D3	6	Actin	0.172832	0.000498943
D3	7	Actin	0.173162	-0.000336314
D3	8	Actin	0.174875	0.000211749
D3	9	Actin	0.174811	-0.00101681
D3	10	Actin	0.173846	-0.00314728
D3	11	Actin	0.175835	-0.00232296
D3	12	Actin	0.176463	-0.00286001
D3	13	Actin	0.178995	-0.00149254
D3	14	Actin	0.181866	0.000213197
D3	15	Actin	0.189526	0.00670809
D3	16	Actin	0.199264	0.0152815
D3	17	Actin	0.222032	0.0368845
D3	18	Actin	0.265087	0.078775
D3	19	Actin	0.347179	0.159701
D3	20	Actin	0.49184	0.303198
D3	21	Actin	0.73503	0.545222
D3	22	Actin	1.0902	0.899225
D3	23	Actin	1.51341	1.32127
D3	24	Actin	1.89715	1.70385
D3	25	Actin	2.18692	1.99245
D3	26	Actin	2.3633	2.16767
D3	27	Actin	2.48454	2.28775
D3	28	Actin	2.55076	2.3528
D3	29	Actin	2.60291	2.40378
D3	30	Actin	2.62333	2.42304
D3	31	Actin	2.64153	2.44008
D3	32	Actin	2.64211	2.43949
D3	33	Actin	2.64277	2.43898
D3	34	Actin	2.63902	2.43407
D3	35	Actin	2.64265	2.43654
D3	36	Actin	2.63832	2.43104
D3	37	Actin	2.63491	2.42647
D3	38	Actin	2.63022	2.42061
D3	39	Actin	2.63078	2.42
D3	40	Actin	2.62912	2.41717
D4	1	ALOX15B	0.215456	-0.00104138
D4	2	ALOX15B	0.219056	0.000440778
D4	3	ALOX15B	0.220109	-0.00062409
D4	4	ALOX15B	0.222519	-0.000331985
D4	5	ALOX15B	0.22578	0.000810426
D4	6	ALOX15B	0.228821	0.00173349
D4	7	ALOX15B	0.230791	0.00158618
D4	8	ALOX15B	0.231034	-0.000288764
D4	9	ALOX15B	0.233142	-0.000298452
D4	10	ALOX15B	0.231029	-0.00452974
D4	11	ALOX15B	0.236679	-0.000998125
D4	12	ALOX15B	0.239112	-0.000683027
D4	13	ALOX15B	0.245537	0.00362409
D4	14	ALOX15B	0.254658	0.0106273
D4	15	ALOX15B	0.270868	0.0247196
D4	16	ALOX15B	0.30115	0.0528836
D4	17	ALOX15B	0.362029	0.111645
D4	18	ALOX15B	0.478402	0.2259
D4	19	ALOX15B	0.671586	0.416967
D4	20	ALOX15B	0.987574	0.730836
D4	21	ALOX15B	1.42909	1.17024
D4	22	ALOX15B	1.88748	1.6265
D4	23	ALOX15B	2.20079	1.9377
D4	24	ALOX15B	2.43027	2.16507
D4	25	ALOX15B	2.63433	2.36701
D4	26	ALOX15B	2.78531	2.51586
D4	27	ALOX15B	2.89284	2.62127
D4	28	ALOX15B	2.97572	2.70204
D4	29	ALOX15B	3.03444	2.75864
D4	30	ALOX15B	3.07845	2.80053
D4	31	ALOX15B	3.10853	2.82849
D4	32	ALOX15B	3.14109	2.85894
D4	33	ALOX15B	3.17087	2.8866
D4	34	ALOX15B	3.19547	2.90908
D4	35	ALOX15B	3.19809	2.90958
D4	36	ALOX15B	3.21774	2.92712
D4	37	ALOX15B	3.2313	2.93856
D4	38	ALOX15B	3.23215	2.9373
D4	39	ALOX15B	3.24911	2.95214
D4	40	ALOX15B	3.24448	2.94538
D5	1	ALOX15B	0.209212	0.000273252
D5	2	ALOX15B	0.213381	0.0027193
D5	3	ALOX15B	0.213833	0.00144768
D5	4	ALOX15B	0.213387	-0.000720843
D5	5	ALOX15B	0.216739	0.000908104
D5	6	ALOX15B	0.219456	0.00190244
D5	7	ALOX15B	0.219935	0.000658534
D5	8	ALOX15B	0.219524	-0.00147542
D5	9	ALOX15B	0.220316	-0.00240664
D5	10	ALOX15B	0.220635	-0.00381132
D5	11	ALOX15B	0.224305	-0.00186396
D5	12	ALOX15B	0.227535	-0.000356816
D5	13	ALOX15B	0.235333	0.00571824
D5	14	ALOX15B	0.244745	0.0134067
D5	15	ALOX15B	0.26146	0.0283996
D5	16	ALOX15B	0.299268	0.0644838
D5	17	ALOX15B	0.364617	0.12811
D5	18	ALOX15B	0.488726	0.250496
D5	19	ALOX15B	0.709368	0.469415
D5	20	ALOX15B	1.06782	0.826141
D5	21	ALOX15B	1.55287	1.30947
D5	22	ALOX15B	2.06	1.81488
D5	23	ALOX15B	2.41854	2.1717
D5	24	ALOX15B	2.66563	2.41706
D5	25	ALOX15B	2.87119	2.6209
D5	26	ALOX15B	3.03896	2.78694
D5	27	ALOX15B	3.15174	2.898
D5	28	ALOX15B	3.23663	2.98117
D5	29	ALOX15B	3.28842	3.03124
D5	30	ALOX15B	3.3282	3.06929
D5	31	ALOX15B	3.36802	3.10739
D5	32	ALOX15B	3.40339	3.14103
D5	33	ALOX15B	3.42713	3.16305
D5	34	ALOX15B	3.43843	3.17263
D5	35	ALOX15B	3.46554	3.19802
D5	36	ALOX15B	3.47196	3.20271
D5	37	ALOX15B	3.47822	3.20726
D5	38	ALOX15B	3.49082	3.21813
D5	39	ALOX15B	3.50035	3.22594
D5	40	ALOX15B	3.49361	3.21747
D6	1	ALOX15B	0.216712	0.00508776
D6	2	ALOX15B	0.215176	0.00156997
D6	3	ALOX15B	0.216297	0.000709129
D6	4	ALOX15B	0.218875	0.00130504
D6	5	ALOX15B	0.220499	0.000946967
D6	6	ALOX15B	0.219989	-0.00154463
D6	7	ALOX15B	0.223486	-2.92526e-05
D6	8	ALOX15B	0.225011	-0.000486167
D6	9	ALOX15B	0.225549	-0.00192967
D6	10	ALOX15B	0.228509	-0.000951961
D6	11	ALOX15B	0.231318	-0.00012514
D6	12	ALOX15B	0.231256	-0.0021688
D6	13	ALOX15B	0.239681	0.00427449
D6	14	ALOX15B	0.246773	0.00938487
D6	15	ALOX15B	0.266757	0.0273862
D6	16	ALOX15B	0.307003	0.0656503
D6	17	ALOX15B	0.371585	0.12825
D6	18	ALOX15B	0.5006	0.255285
D6	19	ALOX15B	0.728666	0.481368
D6	20	ALOX15B	1.09394	0.84466
D6	21	ALOX15B	1.60277	1.35151
D6	22	ALOX15B	2.13153	1.87829
D6	23	ALOX15B	2.50724	2.25202
D6	24	ALOX15B	2.74997	2.49277
D6	25	ALOX15B	2.97621	2.71702
D6	26	ALOX15B	3.14597	2.8848
D6	27	ALOX15B	3.2526	2.98944
D6	28	ALOX15B	3.34155	3.07642
D6	29	ALOX15B	3.40515	3.13803
D6	30	ALOX15B	3.4498	3.1807
D6	31	ALOX15B	3.50244	3.23136
D6	32	ALOX15B	3.51534	3.24228
D6	33	ALOX15B	3.55137	3.27632
D6	34	ALOX15B	3.56027	3.28324
D6	35	ALOX15B	3.59118	3.31217
D6	36	ALOX15B	3.6032	3.32221
D6	37	ALOX15B	3.60673	3.32375
D6	38	ALOX15B	3.61803	3.33308
D6	39	ALOX15B	3.62052	3.33358
D6	40	ALOX15B	3.62636	3.33744
D7	1	ERRFI1	0.19164	0.00142032
D7	2	ERRFI1	0.192227	0.000843833
D7	3	ERRFI1	0.193622	0.00107526
D7	4	ERRFI1	0.19347	-0.000240263
D7	5	ERRFI1	0.19518	0.000306025
D7	6	ERRFI1	0.196718	0.000680919
D7	7	ERRFI1	0.199706	0.00250567
D7	8	ERRFI1	0.197624	-0.000740286
D7	9	ERRFI1	0.197671	-0.00185652
D7	10	ERRFI1	0.19924	-0.00145021
D7	11	ERRFI1	0.202861	0.00100709
D7	12	ERRFI1	0.202124	-0.000893439
D7	13	ERRFI1	0.20212	-0.00206095
D7	14	ERRFI1	0.203339	-0.0020057
D7	15	ERRFI1	0.204559	-0.00194905
D7	16	ERRFI1	0.207772	0.000100589
D7	17	ERRFI1	0.214355	0.00552087
D7	18	ERRFI1	0.222115	0.0121171
D7	19	ERRFI1	0.242509	0.031348
D7	20	ERRFI1	0.279451	0.0671258
D7	21	ERRFI1	0.350352	0.136864
D7	22	ERRFI1	0.478783	0.264132
D7	23	ERRFI1	0.707608	0.491793
D7	24	ERRFI1	1.07148	0.854499
D7	25	ERRFI1	1.56021	1.34207
D7	26	ERRFI1	2.07173	1.85243
D7	27	ERRFI1	2.45969	2.23922
D7	28	ERRFI1	2.72371	2.50208
D7	29	ERRFI1	2.88954	2.66674
D7	30	ERRFI1	3.01485	2.79089
D7	31	ERRFI1	3.10402	2.87889
D7	32	ERRFI1	3.16089	2.9346
D7	33	ERRFI1	3.21251	2.98506
D7	34	ERRFI1	3.24321	3.01459
D7	35	ERRFI1	3.27053	3.04075
D7	36	ERRFI1	3.28034	3.0494
D7	37	ERRFI1	3.28488	3.05277
D7	38	ERRFI1	3.28367	3.05041
D7	39	ERRFI1	3.29123	3.0568
D7	40	ERRFI1	3.28899	3.0534
D8	1	ERRFI1	0.192386	3.01326e-05
D8	2	ERRFI1	0.190756	-0.00250238
D8	3	ERRFI1	0.193349	-0.000810987
D8	4	ERRFI1	0.194683	-0.000379096
D8	5	ERRFI1	0.196644	0.000679254
D8	6	ERRFI1	0.198287	0.00142072
D8	7	ERRFI1	0.197749	-1.94403e-05
D8	8	ERRFI1	0.198617	-5.3628e-05
D8	9	ERRFI1	0.200488	0.000915852
D8	10	ERRFI1	0.200014	-0.000460796
D8	11	ERRFI1	0.201691	0.000314566
D8	12	ERRFI1	0.202004	-0.000275092
D8	13	ERRFI1	0.200982	-0.00219857
D8	14	ERRFI1	0.2023	-0.00178273
D8	15	ERRFI1	0.205044	5.95154e-05
D8	16	ERRFI1	0.208477	0.00259043
D8	17	ERRFI1	0.211985	0.00519586
D8	18	ERRFI1	0.224181	0.01649
D8	19	ERRFI1	0.243956	0.0353626
D8	20	ERRFI1	0.279397	0.0699018
D8	21	ERRFI1	0.352834	0.142436
D8	22	ERRFI1	0.482555	0.271256
D8	23	ERRFI1	0.716983	0.504782
D8	24	ERRFI1	1.07759	0.864482
D8	25	ERRFI1	1.56825	1.35424
D8	26	ERRFI1	2.07066	1.85575
D8	27	ERRFI1	2.45545	2.23964
D8	28	ERRFI1	2.70926	2.49255
D8	29	ERRFI1	2.8831	2.66548
D8	30	ERRFI1	3.00785	2.78934
D8	31	ERRFI1	3.09975	2.88033
D8	32	ERRFI1	3.16067	2.94035
D8	33	ERRFI1	3.20612	2.98489
D8	34	ERRFI1	3.24597	3.02385
D8	35	ERRFI1	3.27359	3.05057
D8	36	ERRFI1	3.28032	3.0564
D8	37	ERRFI1	3.27671	3.05188
D8	38	ERRFI1	3.29301	3.06727
D8	39	ERRFI1	3.29222	3.06558
D8	40	ERRFI1	3.29365	3.06612
D9	1	ERRFI1	0.191774	0.000914577
D9	2	ERRFI1	0.191764	2.18949e-06
D9	3	ERRFI1	0.191166	-0.00149817
D9	4	ERRFI1	0.191371	-0.0021962
D9	5	ERRFI1	0.194474	4.12916e-06
D9	6	ERRFI1	0.196681	0.00130893
D9	7	ERRFI1	0.199163	0.00288827
D9	8	ERRFI1	0.199426	0.00224954
D9	9	ERRFI1	0.20032	0.00224029
D9	10	ERRFI1	0.197905	-0.00107691
D9	11	ERRFI1	0.196747	-0.00313749
D9	12	ERRFI1	0.20012	-0.000666646
D9	13	ERRFI1	0.200053	-0.00163604
D9	14	ERRFI1	0.203972	0.0013802
D9	15	ERRFI1	0.20348	-1.36445e-05
D9	16	ERRFI1	0.20455	0.000153751
D9	17	ERRFI1	0.211227	0.00592805
D9	18	ERRFI1	0.22161	0.0154087
D9	19	ERRFI1	0.242592	0.035488
D9	20	ERRFI1	0.280655	0.0726488
D9	21	ERRFI1	0.35252	0.143612
D9	22	ERRFI1	0.490095	0.280284
D9	23	ERRFI1	0.724476	0.513763
D9	24	ERRFI1	1.09091	0.87929
D9	25	ERRFI1	1.57828	1.36576
D9	26	ERRFI1	2.06465	1.85123
D9	27	ERRFI1	2.43722	2.22289
D9	28	ERRFI1	2.66981	2.45458
D9	29	ERRFI1	2.83186	2.61574
D9	30	ERRFI1	2.95272	2.73569
D9	31	ERRFI1	3.04426	2.82632
D9	32	ERRFI1	3.11433	2.8955
D9	33	ERRFI1	3.16028	2.94054
D9	34	ERRFI1	3.1798	2.95916
D9	35	ERRFI1	3.21235	2.99081
D9	36	ERRFI1	3.23269	3.01024
D9	37	ERRFI1	3.23222	3.00887
D9	38	ERRFI1	3.24822	3.02397
D9	39	ERRFI1	3.25282	3.02767
D9	40	ERRFI1	3.25891	3.03285
D10	1	ETS1	0.257616	-0.00921969
D10	2	ETS1	0.260163	-0.00748707
D10	3	ETS1	0.263347	-0.00511686
D10	4	ETS1	0.265138	-0.00414009
D10	5	ETS1	0.269725	-0.000366458
D10	6	ETS1	0.269603	-0.00130285
D10	7	ETS1	0.274121	0.00240161
D10	8	ETS1	0.274745	0.00221145
D10	9	ETS1	0.275188	0.00184098
D10	10	ETS1	0.275359	0.00119817
D10	11	ETS1	0.277638	0.00266319
D10	12	ETS1	0.278156	0.00236687
D10	13	ETS1	0.280559	0.00395542
D10	14	ETS1	0.279029	0.00161192
D10	15	ETS1	0.278536	0.000305179
D10	16	ETS1	0.279691	0.000646566
D10	17	ETS1	0.279158	-0.000700915
D10	18	ETS1	0.28166	0.00098694
D10	19	ETS1	0.281056	-0.000430338
D10	20	ETS1	0.281522	-0.000778249
D10	21	ETS1	0.281415	-0.0017
D10	22	ETS1	0.282673	-0.00125589
D10	23	ETS1	0.281775	-0.00296782
D10	24	ETS1	0.282466	-0.00309055
D10	25	ETS1	0.285706	-0.00066404
D10	26	ETS1	0.285926	-0.00125809
D10	27	ETS1	0.287997	-1.29388e-06
D10	28	ETS1	0.287881	-0.000931125
D10	29	ETS1	0.294142	0.00451626
D10	30	ETS1	0.303009	0.0125694
D10	31	ETS1	0.330063	0.0388091
D10	32	ETS1	0.368554	0.076486
D10	33	ETS1	0.449269	0.156388
D10	34	ETS1	0.594032	0.300336
D10	35	ETS1	0.833744	0.539235
D10	36	ETS1	1.19551	0.900188
D10	37	ETS1	1.62141	1.32528
D10	38	ETS1	1.98333	1.68638
D10	39	ETS1	2.251	1.95323
D10	40	ETS1	2.46282	2.16425
D11	1	ETS1	0.232444	-0.003628
D11	2	ETS1	0.232402	-0.00389501
D11	3	ETS1	0.235483	-0.00103853
D11	4	ETS1	0.236582	-0.000163257
D11	5	ETS1	0.234995	-0.00197477
D11	6	ETS1	0.239289	0.00209469
D11	7	ETS1	0.235441	-0.0019777
D11	8	ETS1	0.239356	0.00171286
D11	9	ETS1	0.237819	-4.88825e-05
D11	10	ETS1	0.236998	-0.00109428
D11	11	ETS1	0.239833	0.00151664
D11	12	ETS1	0.240552	0.00201131
D11	13	ETS1	0.239501	0.000736332
D11	14	ETS1	0.242283	0.00329326
D11	15	ETS1	0.239389	0.000175056
D11	16	ETS1	0.23961	0.000171372
D11	17	ETS1	0.239862	0.000198979
D11	18	ETS1	0.240155	0.000268355
D11	19	ETS1	0.239602	-0.000509505
D11	20	ETS1	0.237047	-0.00328886
D11	21	ETS1	0.241704	0.00114405
D11	22	ETS1	0.238915	-0.00186959
D11	23	ETS1	0.24088	-0.000128827
D11	24	ETS1	0.23865	-0.00258366
D11	25	ETS1	0.238625	-0.00283273
D11	26	ETS1	0.237882	-0.00380041
D11	27	ETS1	0.242286	0.000379345
D11	28	ETS1	0.243343	0.0012119
D11	29	ETS1	0.248752	0.00639684
D11	30	ETS1	0.257198	0.0146186
D11	31	ETS1	0.275121	0.0323171
D11	32	ETS1	0.313998	0.0709693
D11	33	ETS1	0.386455	0.143202
D11	34	ETS1	0.509567	0.26609
D11	35	ETS1	0.719712	0.476011
D11	36	ETS1	1.0406	0.796669
D11	37	ETS1	1.40145	1.1573
D11	38	ETS1	1.72612	1.48175
D11	39	ETS1	1.97101	1.72641
D11	40	ETS1	2.14793	1.9031
D12	1	ETS1	0.199669	0.000850201
D12	2	ETS1	0.196276	-0.00280332
D12	3	ETS1	0.197313	-0.00202731
D12	4	ETS1	0.198243	-0.0013582
D12	5	ETS1	0.20218	0.00231851
D12	6	ETS1	0.202675	0.00255221
D12	7	ETS1	0.19972	-0.000663034
D12	8	ETS1	0.200087	-0.00055669
D12	9	ETS1	0.20179	0.000885289
D12	10	ETS1	0.200411	-0.000754187
D12	11	ETS1	0.201384	-4.26183e-05
D12	12	ETS1	0.202518	0.00083112
D12	13	ETS1	0.202866	0.00091836
D12	14	ETS1	0.200714	-0.00149477
D12	15	ETS1	0.204065	0.00159613
D12	16	ETS1	0.205472	0.00274207
D12	17	ETS1	0.203114	0.000123284
D12	18	ETS1	0.200759	-0.00249262
D12	19	ETS1	0.204353	0.000841061
D12	20	ETS1	0.203581	-0.00019237
D12	21	ETS1	0.201116	-0.00291781
D12	22	ETS1	0.202254	-0.00203999
D12	23	ETS1	0.202148	-0.00240758
D12	24	ETS1	0.204357	-0.000458529
D12	25	ETS1	0.205389	0.000312451
D12	26	ETS1	0.205743	0.000405994
D12	27	ETS1	0.206268	0.000669694
D12	28	ETS1	0.207267	0.00140791
D12	29	ETS1	0.207921	0.00180165
D12	30	ETS1	0.216204	0.00982396
D12	31	ETS1	0.231534	0.024893
D12	32	ETS1	0.259839	0.052937
D12	33	ETS1	0.321071	0.113908
D12	34	ETS1	0.422246	0.214823
D12	35	ETS1	0.593413	0.385729
D12	36	ETS1	0.847443	0.639498
D12	37	ETS1	1.12234	0.91413
D12	38	ETS1	1.36542	1.15695
D12	39	ETS1	1.5596	1.35088
D12	40	ETS1	1.71009	1.5011
E1	1	Actin	0.151521	-0.000614393
E1	2	Actin	0.152976	-0.000107971
E1	3	Actin	0.153849	-0.000183827
E1	4	Actin	0.155109	0.00012791
E1	5	Actin	0.156409	0.000479345
E1	6	Actin	0.156847	-3.10139e-05
E1	7	Actin	0.158516	0.000688718
E1	8	Actin	0.159706	0.000930569
E1	9	Actin	0.158106	-0.00161815
E1	10	Actin	0.159843	-0.000829336
E1	11	Actin	0.160169	-0.00145284
E1	12	Actin	0.162721	0.000150546
E1	13	Actin	0.165257	0.00173808
E1	14	Actin	0.174086	0.00961832
E1	15	Actin	0.188011	0.0225955
E1	16	Actin	0.212269	0.0459049
E1	17	Actin	0.257357	0.0900442
E1	18	Actin	0.342884	0.174622
E1	19	Actin	0.488843	0.319632
E1	20	Actin	0.714084	0.543925
E1	21	Actin	0.999653	0.828546
E1	22	Actin	1.28858	1.11652
E1	23	Actin	1.51256	1.33956
E1	24	Actin	1.66272	1.48877
E1	25	Actin	1.76099	1.58609
E1	26	Actin	1.8236	1.64775
E1	27	Actin	1.85972	1.68292
E1	28	Actin	1.88538	1.70764
E1	29	Actin	1.90243	1.72374
E1	30	Actin	1.90693	1.72728
E1	31	Actin	1.91016	1.72956
E1	32	Actin	1.91035	1.7288
E1	33	Actin	1.90596	1.72347
E1	34	Actin	1.90732	1.72388
E1	35	Actin	1.9084	1.72401
E1	36	Actin	1.9043	1.71896
E1	37	Actin	1.90376	1.71747
E1	38	Actin	1.90347	1.71623
E1	39	Actin	1.9048	1.71662
E1	40	Actin	1.9041	1.71497
E2	1	Actin	0.152102	-0.000184459
E2	2	Actin	0.152661	-0.000911688
E2	3	Actin	0.155326	0.000467585
E2	4	Actin	0.158075	0.00193135
E2	5	Actin	0.158861	0.00143188
E2	6	Actin	0.156066	-0.00264926
E2	7	Actin	0.159021	-0.000979172
E2	8	Actin	0.160769	-0.000517303
E2	9	Actin	0.161297	-0.00127508
E2	10	Actin	0.162882	-0.000975456
E2	11	Actin	0.166129	0.000985559
E2	12	Actin	0.165978	-0.00045113
E2	13	Actin	0.169745	0.00203102
E2	14	Actin	0.17925	0.0102499
E2	15	Actin	0.197235	0.0269492
E2	16	Actin	0.226626	0.0550551
E2	17	Actin	0.281981	0.109124
E2	18	Actin	0.385103	0.21096
E2	19	Actin	0.563064	0.387636
E2	20	Actin	0.838038	0.661325
E2	21	Actin	1.18506	1.00706
E2	22	Actin	1.53292	1.35363
E2	23	Actin	1.81233	1.63176
E2	24	Actin	1.99187	1.81001
E2	25	Actin	2.10963	1.92649
E2	26	Actin	2.18372	1.9993
E2	27	Actin	2.23415	2.04843
E2	28	Actin	2.25577	2.06877
E2	29	Actin	2.2727	2.08441
E2	30	Actin	2.27849	2.08892
E2	31	Actin	2.27991	2.08905
E2	32	Actin	2.28088	2.08874
E2	33	Actin	2.27536	2.08193
[truncated: 1,847 more rows]

## Sheet: BioGroup Analysis Result
Block Type	96alum
Chemistry	SYBR_GREEN
Experiment File Name	D:\DHB\新建文件夹\2023-2-12-1.eds
Experiment Run End Time	2023-02-12 16:08:05 下午 CST
Instrument Type	sds7500
Passive Reference	ROX
Biogroup Name	Target Name	Task	RQ	RQ Min	RQ Max	Cт Mean	ΔCт Mean	ΔCт SE	ΔΔCт
Analysis Type	Singleplex
Endogenous Control	Actin
RQ Min/Max Confidence Level	95.0
Reference Biogroup Name

## Sheet: Technical Analysis Result
Block Type	96alum
Chemistry	SYBR_GREEN
Experiment File Name	D:\DHB\新建文件夹\2023-2-12-1.eds
Experiment Run End Time	2023-02-12 16:08:05 下午 CST
Instrument Type	sds7500
Passive Reference	ROX
Sample Name	Target Name	Task	RQ	RQ Min	RQ Max	Cт Mean	ΔCт Mean	ΔCт SE	ΔΔCт
HCC1806	ALOX15B	UNKNOWN	1	0.866818	1.15364	25.3405	3.69944	0.0742671	0
HCC1806	ERRFI1	UNKNOWN	1	0.940005	1.06382	22.8038	1.16275	0.0321491	0
HCC1806	ETS1	UNKNOWN	1	0.841675	1.18811	31.4362	9.7951	0.0895623	0
HCC1937	ALOX15B	UNKNOWN	15.5622	13.556	17.8654	23.4921	-0.260537	0.0717157	-3.95998
HCC1937	ERRFI1	UNKNOWN	3.87875	3.55789	4.22855	22.9598	-0.792845	0.044867	-1.95559
HCC1937	ETS1	UNKNOWN	0.324574	0.15093	0.697996	35.1711	11.4185	0.397873	1.62338
MCF-7	ALOX15B	UNKNOWN	31.5964	26.7383	37.3371	18.5725	-1.28225	0.0867484	-4.98169
MCF-7	ERRFI1	UNKNOWN	0.572264	0.493475	0.663632	21.8228	1.968	0.0769698	0.805248
MCF-7	ETS1	UNKNOWN	9.74883	6.92013	13.7338	26.3646	6.50987	0.17808	-3.28523
BT-20	ALOX15B	UNKNOWN	32.8335	25.8294	41.737	18.8198	-1.33766	0.124676	-5.0371
BT-20	ERRFI1	UNKNOWN	0.347861	0.279214	0.433387	22.8436	2.68616	0.114226	1.52342
BT-20	ETS1	UNKNOWN	0.0647907	0.0461584	0.0909441	33.9007	13.7432	0.176194	3.94807
MDA-MB-231	ALOX15B	UNKNOWN	33.4442	25.6306	43.6399	17.3581	-1.36424	0.138267	-5.06368
MDA-MB-231	ERRFI1	UNKNOWN	1.01248	0.815125	1.25763	19.8672	1.14485	0.112664	-0.0178998
MDA-MB-231	ETS1	UNKNOWN	0.11458	0.0935072	0.140401	31.6431	12.9207	0.105603	3.12558
HCC1806	G6PD	UNKNOWN	1	0.781187	1.2801	22.6812	1.04015	0.128315	0
HCC1937	G6PD	UNKNOWN	2.32793	1.77203	3.05823	23.5737	-0.178903	0.141781	-1.21905
MCF-7	G6PD	UNKNOWN	0.0606363	0.0549227	0.0669443	24.9386	5.08382	0.0514251	4.04367
BT-20	G6PD	UNKNOWN	0.086529	0.063382	0.118129	24.7283	4.57082	0.161757	3.53067
MDA-MB-231	G6PD	UNKNOWN	0.0603987	0.0478166	0.0762916	23.8119	5.08948	0.12138	4.04934
Analysis Type	Singleplex
Endogenous Control	Actin
RQ Min/Max Confidence Level	95.0
Reference Sample	HCC1806

## Sheet: Results
Block Type	96alum
Chemistry	SYBR_GREEN
Experiment File Name	D:\DHB\新建文件夹\2023-2-12-1.eds
Experiment Run End Time	2023-02-12 16:08:05 下午 CST
Instrument Type	sds7500
Passive Reference	ROX
Well	Sample Name	Target Name	Task	Reporter	Quencher	RQ	RQ Min	RQ Max	Cт	Cт Mean	Cт SD	ΔCт	ΔCт Mean	ΔCт SE	HK Control ΔCт Mean	HK Control ΔCт SE	ΔΔCт	Automatic Ct Threshold	Ct Threshold	Automatic Baseline	Baseline Start	Baseline End	Efficiency	Tm1	Tm2	Tm3	Comments	HIGHSD	MTP
A1	HCC1806	Actin	UNKNOWN	SYBR	None				21.6067	21.6411	0.0546265							TRUE	0.319632	TRUE	3	16	1	82.245				N	N
A2	HCC1806	Actin	UNKNOWN	SYBR	None				21.6124	21.6411	0.0546265							TRUE	0.319632	TRUE	3	16	1	82.4392				N	N
A3	HCC1806	Actin	UNKNOWN	SYBR	None				21.7041	21.6411	0.0546265							TRUE	0.319632	TRUE	3	16	1	82.4392				N	N
A4	HCC1806	ALOX15B	UNKNOWN	SYBR	None	1	0.866818	1.15364	25.2392	25.3405	0.116459		3.69944	0.0742671			0	TRUE	0.416967	TRUE	3	19	1	85.3515				N	N
A5	HCC1806	ALOX15B	UNKNOWN	SYBR	None	1	0.866818	1.15364	25.4677	25.3405	0.116459		3.69944	0.0742671			0	TRUE	0.416967	TRUE	3	19	1	85.3515				N	N
A6	HCC1806	ALOX15B	UNKNOWN	SYBR	None	1	0.866818	1.15364	25.3146	25.3405	0.116459		3.69944	0.0742671			0	TRUE	0.416967	TRUE	3	19	1	85.1573				N	N
A7	HCC1806	ERRFI1	UNKNOWN	SYBR	None	1	0.940005	1.06382	22.7914	22.8038	0.0107996		1.16275	0.0321491			0	TRUE	0.463903	TRUE	3	16	1	83.2158				N	N
A8	HCC1806	ERRFI1	UNKNOWN	SYBR	None	1	0.940005	1.06382	22.8087	22.8038	0.0107996		1.16275	0.0321491			0	TRUE	0.463903	TRUE	3	17	1	83.0216				N	N
A9	HCC1806	ERRFI1	UNKNOWN	SYBR	None	1	0.940005	1.06382	22.8113	22.8038	0.0107996		1.16275	0.0321491			0	TRUE	0.463903	TRUE	3	16	1	83.0216				N	N
A10	HCC1806	ETS1	UNKNOWN	SYBR	None	1	0.841675	1.18811	31.4777	31.4362	0.14519		9.7951	0.0895623			0	TRUE	0.245885	TRUE	3	26	1	83.9924				N	N
A11	HCC1806	ETS1	UNKNOWN	SYBR	None	1	0.841675	1.18811	31.2747	31.4362	0.14519		9.7951	0.0895623			0	TRUE	0.245885	TRUE	3	26	1	83.7982				N	N
A12	HCC1806	ETS1	UNKNOWN	SYBR	None	1	0.841675	1.18811	31.556	31.4362	0.14519		9.7951	0.0895623			0	TRUE	0.245885	TRUE	3	26	1	83.6041				N	N
B1	HCC1937	Actin	UNKNOWN	SYBR	None				23.824	23.7526	0.0710036							TRUE	0.319632	TRUE	3	18	1	82.0509				N	N
B2	HCC1937	Actin	UNKNOWN	SYBR	None				23.7519	23.7526	0.0710036							TRUE	0.319632	TRUE	3	18	1	82.0509				N	N
B3	HCC1937	Actin	UNKNOWN	SYBR	None				23.682	23.7526	0.0710036							TRUE	0.319632	TRUE	3	17	1	82.0509				N	N
B4	HCC1937	ALOX15B	UNKNOWN	SYBR	None	15.5622	13.556	17.8654	23.5114	23.4921	0.101921		-0.260537	0.0717157			-3.95998	TRUE	0.416967	TRUE	3	17	1	85.3515				N	N
B5	HCC1937	ALOX15B	UNKNOWN	SYBR	None	15.5622	13.556	17.8654	23.583	23.4921	0.101921		-0.260537	0.0717157			-3.95998	TRUE	0.416967	TRUE	3	17	1	85.3515				N	N
B6	HCC1937	ALOX15B	UNKNOWN	SYBR	None	15.5622	13.556	17.8654	23.3819	23.4921	0.101921		-0.260537	0.0717157			-3.95998	TRUE	0.416967	TRUE	3	17	1	85.3515				N	N
B7	HCC1937	ERRFI1	UNKNOWN	SYBR	None	3.87875	3.55789	4.22855	22.987	22.9598	0.0315851		-0.792845	0.044867			-1.95559	TRUE	0.463903	TRUE	3	17	1	83.2158				N	N
B8	HCC1937	ERRFI1	UNKNOWN	SYBR	None	3.87875	3.55789	4.22855	22.9671	22.9598	0.0315851		-0.792845	0.044867			-1.95559	TRUE	0.463903	TRUE	3	17	1	83.2158				N	N
B9	HCC1937	ERRFI1	UNKNOWN	SYBR	None	3.87875	3.55789	4.22855	22.9251	22.9598	0.0315851		-0.792845	0.044867			-1.95559	TRUE	0.463903	TRUE	3	17	1	83.2158				N	N
B10	HCC1937	ETS1	UNKNOWN	SYBR	None	0.324574	0.15093	0.697996	34.9814	35.1711	0.685468		11.4185	0.397873			1.62338	TRUE	0.245885	TRUE	3	29	1	76.0322				Y	N
B11	HCC1937	ETS1	UNKNOWN	SYBR	None	0.324574	0.15093	0.697996	35.9314	35.1711	0.685468		11.4185	0.397873			1.62338	TRUE	0.245885	TRUE	3	31	1	75.6439	83.9924			Y	Y
B12	HCC1937	ETS1	UNKNOWN	SYBR	None	0.324574	0.15093	0.697996	34.6005	35.1711	0.685468		11.4185	0.397873			1.62338	TRUE	0.245885	TRUE	3	29	1	77.3912	85.5456			Y	Y
C1	MCF-7	Actin	UNKNOWN	SYBR	None				19.874	19.8548	0.0773818							TRUE	0.319632	TRUE	3	14	1	81.6626				N	N
C2	MCF-7	Actin	UNKNOWN	SYBR	None				19.7696	19.8548	0.0773818							TRUE	0.319632	TRUE	3	14	1	81.8567				N	N
C3	MCF-7	Actin	UNKNOWN	SYBR	None				19.9207	19.8548	0.0773818							TRUE	0.319632	TRUE	3	14	1	81.8567				N	N
C4	MCF-7	ALOX15B	UNKNOWN	SYBR	None	31.5964	26.7383	37.3371	18.7165	18.5725	0.128794		-1.28225	0.0867484			-4.98169	TRUE	0.416967	TRUE	3	13	1	85.5456				N	N
C5	MCF-7	ALOX15B	UNKNOWN	SYBR	None	31.5964	26.7383	37.3371	18.5327	18.5725	0.128794		-1.28225	0.0867484			-4.98169	TRUE	0.416967	TRUE	3	12	1	85.5456				N	N
C6	MCF-7	ALOX15B	UNKNOWN	SYBR	None	31.5964	26.7383	37.3371	18.4684	18.5725	0.128794		-1.28225	0.0867484			-4.98169	TRUE	0.416967	TRUE	3	12	1	85.5456				N	N
C7	MCF-7	ERRFI1	UNKNOWN	SYBR	None	0.572264	0.493475	0.663632	21.7196	21.8228	0.108559		1.968	0.0769698			0.805248	TRUE	0.463903	TRUE	3	15	1	83.4099				N	N
C8	MCF-7	ERRFI1	UNKNOWN	SYBR	None	0.572264	0.493475	0.663632	21.8127	21.8228	0.108559		1.968	0.0769698			0.805248	TRUE	0.463903	TRUE	3	15	1	83.4099				N	N
C9	MCF-7	ERRFI1	UNKNOWN	SYBR	None	0.572264	0.493475	0.663632	21.936	21.8228	0.108559		1.968	0.0769698			0.805248	TRUE	0.463903	TRUE	3	16	1	83.2158				N	N
C10	MCF-7	ETS1	UNKNOWN	SYBR	None	9.74883	6.92013	13.7338	26.094	26.3646	0.298579		6.50987	0.17808			-3.28523	TRUE	0.245885	TRUE	3	20	1	84.3807				N	N
C11	MCF-7	ETS1	UNKNOWN	SYBR	None	9.74883	6.92013	13.7338	26.315	26.3646	0.298579		6.50987	0.17808			-3.28523	TRUE	0.245885	TRUE	3	21	1	84.1865				N	N
C12	MCF-7	ETS1	UNKNOWN	SYBR	None	9.74883	6.92013	13.7338	26.6849	26.3646	0.298579		6.50987	0.17808			-3.28523	TRUE	0.245885	TRUE	3	22	1	83.9924				N	N
D1	BT-20	Actin	UNKNOWN	SYBR	None				20.3812	20.1575	0.194028							TRUE	0.319632	TRUE	3	15	1	81.6626				N	N
D2	BT-20	Actin	UNKNOWN	SYBR	None				20.0567	20.1575	0.194028							TRUE	0.319632	TRUE	3	14	1	81.8567				N	N
D3	BT-20	Actin	UNKNOWN	SYBR	None				20.0346	20.1575	0.194028							TRUE	0.319632	TRUE	3	15	1	81.8567				N	N
D4	BT-20	ALOX15B	UNKNOWN	SYBR	None	32.8335	25.8294	41.737	18.9278	18.8198	0.0947906		-1.33766	0.124676			-5.0371	TRUE	0.416967	TRUE	3	13	1	85.5456				N	N
D5	BT-20	ALOX15B	UNKNOWN	SYBR	None	32.8335	25.8294	41.737	18.7815	18.8198	0.0947906		-1.33766	0.124676			-5.0371	TRUE	0.416967	TRUE	3	13	1	85.5456				N	N
D6	BT-20	ALOX15B	UNKNOWN	SYBR	None	32.8335	25.8294	41.737	18.7502	18.8198	0.0947906		-1.33766	0.124676			-5.0371	TRUE	0.416967	TRUE	3	13	1	85.5456				N	N
D7	BT-20	ERRFI1	UNKNOWN	SYBR	None	0.347861	0.279214	0.433387	22.8822	22.8436	0.0386785		2.68616	0.114226			1.52342	TRUE	0.463903	TRUE	3	17	1	83.6041				N	N
D8	BT-20	ERRFI1	UNKNOWN	SYBR	None	0.347861	0.279214	0.433387	22.8438	22.8436	0.0386785		2.68616	0.114226			1.52342	TRUE	0.463903	TRUE	3	16	1	83.4099				N	N
D9	BT-20	ERRFI1	UNKNOWN	SYBR	None	0.347861	0.279214	0.433387	22.8049	22.8436	0.0386785		2.68616	0.114226			1.52342	TRUE	0.463903	TRUE	3	16	1	83.4099				N	N
D10	BT-20	ETS1	UNKNOWN	SYBR	None	0.0647907	0.0461584	0.0909441	33.6847	33.9007	0.235555		13.7432	0.176194			3.94807	TRUE	0.245885	TRUE	3	29	1	84.1865	76.4205			N	Y
D11	BT-20	ETS1	UNKNOWN	SYBR	None	0.0647907	0.0461584	0.0909441	33.8654	33.9007	0.235555		13.7432	0.176194			3.94807	TRUE	0.245885	TRUE	3	29	1	77.5854	83.9924			N	Y
D12	BT-20	ETS1	UNKNOWN	SYBR	None	0.0647907	0.0461584	0.0909441	34.1518	33.9007	0.235555		13.7432	0.176194			3.94807	TRUE	0.245885	TRUE	3	29	1	83.7982	76.6146			N	Y
E1	MDA-MB-231	Actin	UNKNOWN	SYBR	None				18.9315	18.7224	0.182229							TRUE	0.319632	TRUE	3	13	1	81.4684				N	N
E2	MDA-MB-231	Actin	UNKNOWN	SYBR	None				18.6377	18.7224	0.182229							TRUE	0.319632	TRUE	3	13	1	81.6626				N	N
E3	MDA-MB-231	Actin	UNKNOWN	SYBR	None				18.5979	18.7224	0.182229							TRUE	0.319632	TRUE	3	13	1	81.8567				N	N
E4	MDA-MB-231	ALOX15B	UNKNOWN	SYBR	None	33.4442	25.6306	43.6399	17.5263	17.3581	0.155388		-1.36424	0.138267			-5.06368	TRUE	0.416967	TRUE	3	12	1	85.5456				N	N
E5	MDA-MB-231	ALOX15B	UNKNOWN	SYBR	None	33.4442	25.6306	43.6399	17.3282	17.3581	0.155388		-1.36424	0.138267			-5.06368	TRUE	0.416967	TRUE	3	10	1	85.5456				N	N
E6	MDA-MB-231	ALOX15B	UNKNOWN	SYBR	None	33.4442	25.6306	43.6399	17.2199	17.3581	0.155388		-1.36424	0.138267			-5.06368	TRUE	0.416967	TRUE	3	11	1	85.5456				N	N
E7	MDA-MB-231	ERRFI1	UNKNOWN	SYBR	None	1.01248	0.815125	1.25763	19.9304	19.8672	0.0698019		1.14485	0.112664			-0.0178998	TRUE	0.463903	TRUE	3	13	1	83.6041				N	N
E8	MDA-MB-231	ERRFI1	UNKNOWN	SYBR	None	1.01248	0.815125	1.25763	19.8789	19.8672	0.0698019		1.14485	0.112664			-0.0178998	TRUE	0.463903	TRUE	3	14	1	83.4099				N	N
E9	MDA-MB-231	ERRFI1	UNKNOWN	SYBR	None	1.01248	0.815125	1.25763	19.7923	19.8672	0.0698019		1.14485	0.112664			-0.0178998	TRUE	0.463903	TRUE	3	13	1	83.4099				N	N
E10	MDA-MB-231	ETS1	UNKNOWN	SYBR	None	0.11458	0.0935072	0.140401	31.6612	31.6431	0.0157652		12.9207	0.105603			3.12558	TRUE	0.245885	TRUE	3	26	1	84.1865				N	N
E11	MDA-MB-231	ETS1	UNKNOWN	SYBR	None	0.11458	0.0935072	0.140401	31.633	31.6431	0.0157652		12.9207	0.105603			3.12558	TRUE	0.245885	TRUE	3	26	1	83.9924				N	N
E12	MDA-MB-231	ETS1	UNKNOWN	SYBR	None	0.11458	0.0935072	0.140401	31.635	31.6431	0.0157652		12.9207	0.105603			3.12558	TRUE	0.245885	TRUE	3	26	1	83.7982				N	N
F1	HCC1806	G6PD	UNKNOWN	SYBR	None	1	0.781187	1.2801	22.9241	22.6812	0.215431		1.04015	0.128315			0	TRUE	0.265277	TRUE	3	17	1	77.5854				N	N
F2	HCC1806	G6PD	UNKNOWN	SYBR	None	1	0.781187	1.2801	22.6062	22.6812	0.215431		1.04015	0.128315			0	TRUE	0.265277	TRUE	3	17	1	77.7795				N	N
F3	HCC1806	G6PD	UNKNOWN	SYBR	None	1	0.781187	1.2801	22.5133	22.6812	0.215431		1.04015	0.128315			0	TRUE	0.265277	TRUE	3	17	1	77.9737				N	N
F4	HCC1937	G6PD	UNKNOWN	SYBR	None	2.32793	1.77203	3.05823	23.8234	23.5737	0.235083		-0.178903	0.141781			-1.21905	TRUE	0.265277	TRUE	3	18	1	77.9737				N	N
F5	HCC1937	G6PD	UNKNOWN	SYBR	None	2.32793	1.77203	3.05823	23.5412	23.5737	0.235083		-0.178903	0.141781			-1.21905	TRUE	0.265277	TRUE	3	18	1	77.9737				N	N
F6	HCC1937	G6PD	UNKNOWN	SYBR	None	2.32793	1.77203	3.05823	23.3566	23.5737	0.235083		-0.178903	0.141781			-1.21905	TRUE	0.265277	TRUE	3	17	1	77.9737				N	N
G1	MCF-7	G6PD	UNKNOWN	SYBR	None	0.0606363	0.0549227	0.0669443	24.9883	24.9386	0.0441099		5.08382	0.0514251			4.04367	TRUE	0.265277	TRUE	3	20	1	77.3912				N	N
G2	MCF-7	G6PD	UNKNOWN	SYBR	None	0.0606363	0.0549227	0.0669443	24.9233	24.9386	0.0441099		5.08382	0.0514251			4.04367	TRUE	0.265277	TRUE	3	19	1	77.5854				N	N
G3	MCF-7	G6PD	UNKNOWN	SYBR	None	0.0606363	0.0549227	0.0669443	24.9042	24.9386	0.0441099		5.08382	0.0514251			4.04367	TRUE	0.265277	TRUE	3	19	1	77.7795				N	N
G4	BT-20	G6PD	UNKNOWN	SYBR	None	0.086529	0.063382	0.118129	24.9418	24.7283	0.202112		4.57082	0.161757			3.53067	TRUE	0.265277	TRUE	3	19	1	77.7795				N	N
G5	BT-20	G6PD	UNKNOWN	SYBR	None	0.086529	0.063382	0.118129	24.7031	24.7283	0.202112		4.57082	0.161757			3.53067	TRUE	0.265277	TRUE	3	19	1	77.7795				N	N
G6	BT-20	G6PD	UNKNOWN	SYBR	None	0.086529	0.063382	0.118129	24.54	24.7283	0.202112		4.57082	0.161757			3.53067	TRUE	0.265277	TRUE	3	19	1	77.7795				N	N
H1	MDA-MB-231	G6PD	UNKNOWN	SYBR	None	0.0603987	0.0478166	0.0762916	23.8975	23.8119	0.104843		5.08948	0.12138			4.04934	TRUE	0.265277	TRUE	3	19	1	77.3912				N	N
H2	MDA-MB-231	G6PD	UNKNOWN	SYBR	None	0.0603987	0.0478166	0.0762916	23.8431	23.8119	0.104843		5.08948	0.12138			4.04934	TRUE	0.265277	TRUE	3	18	1	77.3912				N	N
H3	MDA-MB-231	G6PD	UNKNOWN	SYBR	None	0.0603987	0.0478166	0.0762916	23.6949	23.8119	0.104843		5.08948	0.12138			4.04934	TRUE	0.265277	TRUE	3	18	1	77.3912				N	N
Analysis Type	Singleplex
Endogenous Control	Actin
RQ Min/Max Confidence Level	95.0
Reference Sample	HCC1806

## Sheet: ALOX15B
		HCC1806	HCC1937	MCF-7	BT-20	MDA-MB-231
		21.6067	23.824	19.874	20.3812	18.9315
		21.6124	23.7519	19.7696	20.0567	18.6377
		21.7041	23.682	19.9207	20.0346	18.5979
	均值	21.6411	23.7526	19.8548	20.1575	18.7224
	目的基因
	ALOX15B	25.2392	23.5114	18.7165	18.9278	17.5263
		25.4677	23.583	18.5327	18.7815	17.3282
		25.3146	23.3819	18.4684	18.7502	17.2199
				18.5725
		3.59813	-0.24121	-1.13824	-1.22971	-1.19607
		3.82668	-0.169663	-1.23692	-1.37596	-1.39417
		3.67351	-0.370738	-1.45237	-1.4073	-1.50249
				-1.27584
		4.87397	1.03463	0.137606	0.0461335	0.079774
		5.10252	1.10618	0.0389211	-0.100116	-0.118329
		4.94936	0.905105	-0.176527	-0.131462	-0.226649
								0.909026	0.973383	1.13016
		0.0341026	0.48814	0.909026	0.968529	0.946206		0.0341026	0.0291064	0.0323665
		0.0291064	0.464523	0.973383	1.07186	1.08548		0.48814	0.464523	0.533994
		0.0323665	0.533994	1.13016	1.0954	1.17011		0.968529	1.07186	1.0954
		0.0318585	0.495552	1.00419	1.04526	1.06727		0.946206	1.08548	1.17011

## Sheet: ERRFI1
		HCC1806	HCC1937	MCF-7	BT-20	MDA-MB-231
		21.6067	23.824	19.874	20.3812	18.9315
		21.6124	23.7519	19.7696	20.0567	18.6377
		21.7041	23.682	19.9207	20.0346	18.5979
	均值	21.6411	23.7526	19.8548	20.1575	18.7224
	目的基因
		22.7914	22.987	21.7196	22.8822	19.9304
		22.8087	22.9671	21.8127	22.8438	19.8789
		22.8113	22.9251	21.936	22.8049	19.7923
				21.8228
		1.15037	-0.765605	1.86482	2.72475	1.20808
		1.16763	-0.785464	2.04311	2.68635	1.15652
		1.17025	-0.827468	2.01527	2.64739	1.06995
				1.9744
		-0.824029	-2.74	-0.10958	0.75035	-0.766321
		-0.806774	-2.75986	0.0687088	0.711951	-0.817879		1.07891	0.953491	0.972068
		-0.804151	-2.80187	0.0408711	0.672994	-0.904453		1.77034	1.7493	1.74612
								6.68072	6.77332	6.97342
		1.77034	6.68072	1.07891	0.594459	1.70093		0.594459	0.610494	0.627204
		1.7493	6.77332	0.953491	0.610494	1.76281		1.70093	1.76281	1.87184
		1.74612	6.97342	0.972068	0.627204	1.87184
		1.75525	6.80915	1.00149	0.610719	1.77852

## Sheet: ETS1
		HCC1806	HCC1937	MCF-7	BT-20	MDA-MB-231
		21.6067	23.824	19.874	20.3812	18.9315
		21.6124	23.7519	19.7696	20.0567	18.6377
		21.7041	23.682	19.9207	20.0346	18.5979
	均值	21.6411	23.7526	19.8548	20.1575	18.7224
	目的基因
		31.4777	34.9814	26.094	33.6847	31.6612
		31.2747	35.9314	26.315	33.8654	31.633
		31.556	34.6005	26.6849	34.1518	31.635
				26.3646
		9.83666	11.2288	6.23923	13.5272	12.9388
		9.63366	12.1788	6.5454	13.708	12.9106
		9.91498	10.8479	6.7642	13.9944	12.9126
				6.51628
		3.32038	4.71248	-0.277045	7.01093	6.42257
		3.11739	5.66255	0.0291225	7.19167	6.39431
		3.3987	4.33159	0.247922	7.47807	6.39633
								1.21171	0.980016	0.842108
		0.100107	0.038142	1.21171	0.00775353	0.0116577		0.100107	0.115232	0.0948174
		0.115232	0.0197425	0.980016	0.00684054	0.0118883		0.038142	0.0197425	0.0496664
		0.0948174	0.0496664	0.842108	0.00560887	0.0118717		0.00775353	0.00684054	0.00560887
		0.103386	0.0358503	1.01128	0.00673431	0.0118059		0.0116577	0.0118883	0.0118717

[truncated: 1 more sheets: G6PD]
