# Supplementary material for: Leveraging senescence-oxidative stress co-relation to predict prognosis and drug sensitivity in breast invasive carcinoma
Source: Front Endocrinol (Lausanne). 2023 Aug 4;14:1179050. doi: 10.3389/fendo.2023.1179050 (PMC10437062; doi:10.3389/fendo.2023.1179050)
Supplement: Supplementary file 4 [file DataSheet_4.zip › 14.PCR-2023-2-12/PCR-2023-2-12/2/2023-02-12-2_data.xls]

## Sheet: Sample Setup
Block Type	96alum
Chemistry	SYBR_GREEN
Experiment File Name	D:\DHB\新建文件夹\2023-02-12-2.eds
Experiment Run End Time	2023-02-12 17:46:34 下午 CST
Instrument Type	sds7500
Passive Reference	ROX
Well	Sample Name	Sample Color	Biogroup Name	Biogroup Color	Target Name	Target Color	Task	Reporter	Quencher	Comments
A1	HCC1806	RGB(132,193,241)			Actin	RGB(139,189,249)	UNKNOWN	SYBR	None
A2	HCC1806	RGB(132,193,241)			Actin	RGB(139,189,249)	UNKNOWN	SYBR	None
A3	HCC1806	RGB(132,193,241)			Actin	RGB(139,189,249)	UNKNOWN	SYBR	None
A4	HCC1806	RGB(132,193,241)			MAP2K6	RGB(208,243,98)	UNKNOWN	SYBR	None
A5	HCC1806	RGB(132,193,241)			MAP2K6	RGB(208,243,98)	UNKNOWN	SYBR	None
A6	HCC1806	RGB(132,193,241)			MAP2K6	RGB(208,243,98)	UNKNOWN	SYBR	None
A7	HCC1806	RGB(132,193,241)			NDRG1	RGB(244,165,230)	UNKNOWN	SYBR	None
A8	HCC1806	RGB(132,193,241)			NDRG1	RGB(244,165,230)	UNKNOWN	SYBR	None
A9	HCC1806	RGB(132,193,241)			NDRG1	RGB(244,165,230)	UNKNOWN	SYBR	None
A10	HCC1806	RGB(132,193,241)			ZMAT3	RGB(255,191,168)	UNKNOWN	SYBR	None
A11	HCC1806	RGB(132,193,241)			ZMAT3	RGB(255,191,168)	UNKNOWN	SYBR	None
A12	HCC1806	RGB(132,193,241)			ZMAT3	RGB(255,191,168)	UNKNOWN	SYBR	None
B1	HCC1937	RGB(168,255,222)			Actin	RGB(139,189,249)	UNKNOWN	SYBR	None
B2	HCC1937	RGB(168,255,222)			Actin	RGB(139,189,249)	UNKNOWN	SYBR	None
B3	HCC1937	RGB(168,255,222)			Actin	RGB(139,189,249)	UNKNOWN	SYBR	None
B4	HCC1937	RGB(168,255,222)			MAP2K6	RGB(208,243,98)	UNKNOWN	SYBR	None
B5	HCC1937	RGB(168,255,222)			MAP2K6	RGB(208,243,98)	UNKNOWN	SYBR	None
B6	HCC1937	RGB(168,255,222)			MAP2K6	RGB(208,243,98)	UNKNOWN	SYBR	None
B7	HCC1937	RGB(168,255,222)			NDRG1	RGB(244,165,230)	UNKNOWN	SYBR	None
B8	HCC1937	RGB(168,255,222)			NDRG1	RGB(244,165,230)	UNKNOWN	SYBR	None
B9	HCC1937	RGB(168,255,222)			NDRG1	RGB(244,165,230)	UNKNOWN	SYBR	None
B10	HCC1937	RGB(168,255,222)			ZMAT3	RGB(255,191,168)	UNKNOWN	SYBR	None
B11	HCC1937	RGB(168,255,222)			ZMAT3	RGB(255,191,168)	UNKNOWN	SYBR	None
B12	HCC1937	RGB(168,255,222)			ZMAT3	RGB(255,191,168)	UNKNOWN	SYBR	None
C1	MCF-7	RGB(223,221,142)			Actin	RGB(139,189,249)	UNKNOWN	SYBR	None
C2	MCF-7	RGB(223,221,142)			Actin	RGB(139,189,249)	UNKNOWN	SYBR	None
C3	MCF-7	RGB(223,221,142)			Actin	RGB(139,189,249)	UNKNOWN	SYBR	None
C4	MCF-7	RGB(223,221,142)			MAP2K6	RGB(208,243,98)	UNKNOWN	SYBR	None
C5	MCF-7	RGB(223,221,142)			MAP2K6	RGB(208,243,98)	UNKNOWN	SYBR	None
C6	MCF-7	RGB(223,221,142)			MAP2K6	RGB(208,243,98)	UNKNOWN	SYBR	None
C7	MCF-7	RGB(223,221,142)			NDRG1	RGB(244,165,230)	UNKNOWN	SYBR	None
C8	MCF-7	RGB(223,221,142)			NDRG1	RGB(244,165,230)	UNKNOWN	SYBR	None
C9	MCF-7	RGB(223,221,142)			NDRG1	RGB(244,165,230)	UNKNOWN	SYBR	None
C10	MCF-7	RGB(223,221,142)			ZMAT3	RGB(255,191,168)	UNKNOWN	SYBR	None
C11	MCF-7	RGB(223,221,142)			ZMAT3	RGB(255,191,168)	UNKNOWN	SYBR	None
C12	MCF-7	RGB(223,221,142)			ZMAT3	RGB(255,191,168)	UNKNOWN	SYBR	None
D1	BT-20	RGB(247,255,168)			Actin	RGB(139,189,249)	UNKNOWN	SYBR	None
D2	BT-20	RGB(247,255,168)			Actin	RGB(139,189,249)	UNKNOWN	SYBR	None
D3	BT-20	RGB(247,255,168)			Actin	RGB(139,189,249)	UNKNOWN	SYBR	None
D4	BT-20	RGB(247,255,168)			MAP2K6	RGB(208,243,98)	UNKNOWN	SYBR	None
D5	BT-20	RGB(247,255,168)			MAP2K6	RGB(208,243,98)	UNKNOWN	SYBR	None
D6	BT-20	RGB(247,255,168)			MAP2K6	RGB(208,243,98)	UNKNOWN	SYBR	None
D7	BT-20	RGB(247,255,168)			NDRG1	RGB(244,165,230)	UNKNOWN	SYBR	None
D8	BT-20	RGB(247,255,168)			NDRG1	RGB(244,165,230)	UNKNOWN	SYBR	None
D9	BT-20	RGB(247,255,168)			NDRG1	RGB(244,165,230)	UNKNOWN	SYBR	None
D10	BT-20	RGB(247,255,168)			ZMAT3	RGB(255,191,168)	UNKNOWN	SYBR	None
D11	BT-20	RGB(247,255,168)			ZMAT3	RGB(255,191,168)	UNKNOWN	SYBR	None
D12	BT-20	RGB(247,255,168)			ZMAT3	RGB(255,191,168)	UNKNOWN	SYBR	None
E1	MDA-MB-231	RGB(180,255,0)			Actin	RGB(139,189,249)	UNKNOWN	SYBR	None
E2	MDA-MB-231	RGB(180,255,0)			Actin	RGB(139,189,249)	UNKNOWN	SYBR	None
E3	MDA-MB-231	RGB(180,255,0)			Actin	RGB(139,189,249)	UNKNOWN	SYBR	None
E4	MDA-MB-231	RGB(180,255,0)			MAP2K6	RGB(208,243,98)	UNKNOWN	SYBR	None
E5	MDA-MB-231	RGB(180,255,0)			MAP2K6	RGB(208,243,98)	UNKNOWN	SYBR	None
E6	MDA-MB-231	RGB(180,255,0)			MAP2K6	RGB(208,243,98)	UNKNOWN	SYBR	None
E7	MDA-MB-231	RGB(180,255,0)			NDRG1	RGB(244,165,230)	UNKNOWN	SYBR	None
E8	MDA-MB-231	RGB(180,255,0)			NDRG1	RGB(244,165,230)	UNKNOWN	SYBR	None
E9	MDA-MB-231	RGB(180,255,0)			NDRG1	RGB(244,165,230)	UNKNOWN	SYBR	None
E10	MDA-MB-231	RGB(180,255,0)			ZMAT3	RGB(255,191,168)	UNKNOWN	SYBR	None
E11	MDA-MB-231	RGB(180,255,0)			ZMAT3	RGB(255,191,168)	UNKNOWN	SYBR	None
E12	MDA-MB-231	RGB(180,255,0)			ZMAT3	RGB(255,191,168)	UNKNOWN	SYBR	None
F1
F2
F3
F4
F5
F6
F7
F8
F9
F10
F11
F12
G1
G2
G3
G4
G5
G6
G7
G8
G9
G10
G11
G12
H1
H2
H3
H4
H5
H6
H7
H8
H9
H10
H11
H12

## Sheet: Raw Data
Block Type	96alum
Chemistry	SYBR_GREEN
Experiment File Name	D:\DHB\新建文件夹\2023-02-12-2.eds
Experiment Run End Time	2023-02-12 17:46:34 下午 CST
Instrument Type	sds7500
Passive Reference	ROX
Well	Cycle	1	2	3	4	5
A1	1	22665.9	3592.47	13996.6	73200.9	921.225
A2	1	14299.7	3016.17	15171.7	71776.4	693.141
A3	1	16034.4	3148.11	17755.9	76398.2	970.222
A4	1	20836.5	4479.25	18468.5	72741.6	1164.47
A5	1	54460.6	5484.41	21602.6	80719.7	632.414
A6	1	24096.9	5424.18	22439.8	82868.5	1540.91
A7	1	18424.3	3467.49	21315	80057	1204.21
A8	1	14755.4	3083.41	21074.8	82412.2	981.597
A9	1	21938.7	3384.55	19907.9	81834.6	1177.71
A10	1	30448.6	4791.55	18045.4	79909.3	1177.93
A11	1	32034.7	6119.05	19955.7	97088.5	3166.54
A12	1	29999.6	4844.06	16287.5	92696.3	1188.22
B1	1	16041.3	5764.11	21867.8	83372.7	2701.64
B2	1	12953.4	2751.46	17253.2	77016.8	568.684
B3	1	12826.6	3062.85	22005.9	88142.1	784.902
B4	1	79050.1	4536.64	25239.4	93101.9	991.698
B5	1	45885.2	4832.33	24098.9	83251.3	557.426
B6	1	23032.9	4773.71	27060.3	90207.5	991.288
B7	1	16316.4	3103.17	24097.9	80319.6	882.107
B8	1	18805.1	3303.48	24872.4	86183.2	810.329
B9	1	16705.3	3796.13	24285	89268.3	946.943
B10	1	25484.7	4419.61	21368.5	86503.5	776.21
B11	1	29994	5322.59	24575.6	113224	706.664
B12	1	46843.9	5211.34	20700.8	106349	763.144
C1	1	14672.8	2863.91	19523.1	96336.7	703.768
C2	1	16687.2	3099.3	19883.4	84418.1	343.748
C3	1	14384.9	3139.49	21305	80976.3	551.375
C4	1	49106.2	4767.24	27074.8	93200	811.255
C5	1	26802.6	5612.94	24979.9	77563.1	812.325
C6	1	23864.4	5054.97	29187.2	91290.1	382.376
C7	1	19223.8	3645.69	29617.8	93354.6	1784.77
C8	1	19043.7	3696.72	30078.2	99500.3	653.862
C9	1	16760.6	3592.82	26649	93285.6	152.085
C10	1	32922.4	5229.12	26599	102595	539.454
C11	1	33699	5257.75	24908.6	108364	941.073
C12	1	32303.4	6248.55	18590.3	85151.6	1640.57
D1	1	12594	2691.42	16818	82831.5	620.144
D2	1	12421.1	2751.82	20116.2	84981.8	589.546
D3	1	13991.5	3720.69	22931.9	82950.4	163.118
D4	1	21335.5	4946.4	29038.3	97631	1028.29
D5	1	23390.2	4997.87	30904.3	98630.4	1031.12
D6	1	24419.1	5089.01	31439.1	97817	432.147
D7	1	24478.7	3306.8	31719.8	99761.3	350.915
D8	1	21721.2	3746.88	30361.5	97883.6	871.574
D9	1	20539.1	3814.81	31748.2	106739	679.261
D10	1	43524.3	7049.88	32485.5	110065	4451.71
D11	1	37740.4	5690.21	25784.9	106598	940.633
D12	1	33963.9	5625.36	21566.8	103633	1203.83
E1	1	11766	2621.19	15626.8	78177.4	819.817
E2	1	18310.7	3527.47	23311.3	101207	87.0442
E3	1	17493.7	4135	28859.8	106563	963.33
E4	1	21151.1	5077.13	30285.2	102276	786.987
E5	1	24654.8	5484.33	32651.7	105227	1553.67
E6	1	25399.2	5462.19	33892.8	106398	557.277
E7	1	19752.5	3603.2	32937	104135	638.123
E8	1	31011.5	3935.96	32978.5	106464	669.6
E9	1	24852.3	4686.44	34586.8	114605	958.435
E10	1	45877.8	6447.29	30991.7	112191	961.179
E11	1	40529.7	6370.21	27448.2	111871	548.812
E12	1	45343	6656.1	23618.9	111665	1062.62
F1	1	9894.98	1901.64	1483.04	2659.12	1200.89
F2	1	10848.2	2064.39	2430.47	2806.25	1106.23
F3	1	9984.33	2212.46	1888.28	2856.09	1468.76
F4	1	10416.7	2373.83	2002.62	3116.88	984.235
F5	1	70797.9	2766.81	2526.27	3579.61	2492.96
F6	1	38205.1	2270.37	2155.44	3919.06	1508.39
F7	1	11911.2	1946.81	2275.03	3694.86	1318.19
F8	1	16969.5	2216.94	2498.32	4319.98	1701.54
F9	1	16415.8	2190.86	2501.09	3760.06	1322.87
F10	1	15770.5	2248.81	2364.95	3963.33	1534.55
F11	1	25318.7	4709.12	4364.36	7734.26	3431.71
F12	1	22732.5	3623.48	2680.84	4208.52	1412.31
G1	1	17221.8	2896.9	2082.11	3573.42	1776.67
G2	1	10200.3	1987.01	1631.06	2499.04	647.46
G3	1	10198.6	1595.38	1549.73	2327.77	1065.11
G4	1	8506.03	1777.75	1563.38	2160.73	1238.03
G5	1	9595.19	1559.45	1517.88	2323.11	1315.62
G6	1	14849.8	4067.2	3179.16	4321.46	2037.75
G7	1	11505.3	4286.74	2450.39	2582.81	971.856
G8	1	16236.5	3473.32	2480.8	3062.87	1763
G9	1	40290.7	2554.31	2127.4	2891.29	1169.93
G10	1	20593.7	4633.11	3552.21	4370.74	2178.68
G11	1	28401.5	4837.3	3543.68	5250.3	2346.48
G12	1	20501.2	2904.02	2377.35	2939.38	1465.06
H1	1	40090.7	2467.79	2379.91	3808.98	1737.19
H2	1	14126	2140.28	1702.14	2683.05	1597.68
H3	1	17143.9	2868.45	2393.7	3613.48	1977.22
H4	1	12820.6	2623.71	2224.09	2956.38	2536.17
H5	1	17953.8	3375.06	2724.88	4121.09	3307.45
H6	1	45960.8	8697.83	5838.81	6888.99	2482.04
H7	1	24068.7	4932.55	3400.47	4107.55	1175.15
H8	1	31132.7	4376.53	3078.95	4261.86	1356.97
H9	1	45962.6	4936.64	3317.93	4112.76	1951.23
H10	1	34121.2	5126.22	3370.39	4579.65	1219.45
H11	1	34450.7	6596.08	4123.67	5632.73	2035.85
H12	1	44514.6	8259.45	5130.34	7081.43	2584.98
A1	2	22866	3639.95	14209.1	73552.9	806.338
A2	2	14296.8	2969.45	15301.2	72537	387.6
A3	2	16380.4	3061.09	17791.8	76898.6	857.186
A4	2	20946.8	4508.57	18562.2	73607.5	896.48
A5	2	61991.4	5580.92	21738.6	81825.5	1206.65
A6	2	24110.6	5337.9	22425.1	83686.6	931.63
A7	2	18558.1	3521.53	21491.7	80542.7	1141.19
A8	2	14676.3	2986.38	21102.2	82925.8	1060.7
A9	2	22601.7	3166.01	20217.6	82519	664.206
A10	2	30732.6	4801.56	18322.8	81105.2	1177.93
A11	2	31694.2	5815.83	20125	97660.5	3059.84
A12	2	30462.1	5202.61	16665.8	93886.7	1721.65
B1	2	16517	7464.98	26084.1	86622.9	4528.01
B2	2	13424.1	2611.96	17387.7	77259.6	857.673
B3	2	13129.1	2934.54	21929.6	88526.9	486.23
B4	2	92810.9	4470.82	25380.2	93416.6	997.327
B5	2	51901	4733.9	24243	83835.2	701.846
B6	2	23322	4923.43	27276.1	90945.9	844.25
B7	2	16800.4	3246.21	23995.5	80405.5	1018.5
B8	2	19031.8	3282.79	24719.4	86430.6	412.408
B9	2	16545.5	3749.31	24370.3	89751.2	1284.38
B10	2	25560.3	4456.7	21262.1	86773.6	1383.23
B11	2	30349.4	5392.27	24524.4	113908	596.79
B12	2	48301.7	5452	20662.6	107441	868.743
C1	2	15017.4	2803.97	19684.6	97887.7	319.895
C2	2	17215.2	3283.17	20028.4	85218.1	347.328
C3	2	14773.5	3126.81	21542.4	81640.4	314.95
C4	2	53960.4	4926.74	27302.7	94298.8	907.734
C5	2	27641	5730.78	25314.6	78531.7	1097.15
C6	2	24340.6	5048.34	29470.6	92558.9	296.6
C7	2	19699.7	3728.28	29922	94485.9	1543.84
C8	2	19435.6	4023.76	30472.5	100440	666.939
C9	2	17080.2	3750.16	27002.4	94354.9	328.593
C10	2	33180	5232.18	26554.4	102728	790.098
C11	2	33934.3	5371.45	25135.3	109389	1118.2
C12	2	32479.6	6367.9	18550.9	85999.3	1144.65
D1	2	12569.5	2978.87	16903.4	83828.6	551.581
D2	2	12444.1	2689.65	20224.7	85555.1	639.237
D3	2	13734.8	3764.73	23005.3	83601.5	169.532
D4	2	21689.1	4919.91	29323.8	98660.5	572.985
D5	2	23541.3	4825.02	31149.6	99103.3	602.478
D6	2	24998.1	4731.54	31651	99200.1	258.633
D7	2	25428.9	3384.74	32026.9	101041	662.711
D8	2	22373.7	3595.7	30673.1	99100.3	807.417
D9	2	20826.6	3712.86	32279.9	107863	477.488
D10	2	44416.7	7133.8	32512.6	110858	4562.76
D11	2	37887.3	5584.43	25925.2	107720	1044.11
D12	2	34336.6	5529.64	21625.2	104970	1599.14
E1	2	11795.4	2680.58	15824.2	79201.7	804.398
E2	2	18576.9	3688.61	23488.5	101803	141.447
E3	2	17567.3	4046.8	29075.5	107565	863.025
E4	2	21575.8	5098.11	30626.1	103455	267.682
E5	2	24763.3	5476.77	32980.6	106121	1614.47
E6	2	25757.5	5620	34462.3	108113	765.983
E7	2	20182.7	3742.4	33330.7	105598	929.557
E8	2	33062.3	3908.46	33166.4	106893	913.725
E9	2	26175.1	4436.8	34800.6	117617	842.526
E10	2	46445.2	6753.69	31517.8	115207	792.831
E11	2	40804.7	6300.04	27574.5	112884	749.514
E12	2	45572.3	6437.53	23882.5	113818	579.612
F1	2	10303.8	1950.71	1539.52	2707.51	1244.37
F2	2	11494.3	1899.24	2268.11	2848.44	1072.23
F3	2	10140.4	1987.55	1815.4	3335.99	1081.48
F4	2	10561.3	2435.71	1992.85	3345.2	1152.5
F5	2	79372.4	2709.68	2537.15	3687.26	2378.46
F6	2	39807.2	2006.73	2291.12	3765.8	1136.29
F7	2	11941.6	1982.59	2347.31	3840.31	1357.05
F8	2	17161.7	2265.83	2429.59	4227.66	1459.84
F9	2	17243.7	2323.44	2386.19	4040.59	1574.68
F10	2	15878.7	2430.95	2239.76	3750.6	1572.89
F11	2	25746.3	5000.82	4362.88	7593.04	3668.04
F12	2	23296.9	3533.29	2847.29	4095.43	1463.3
G1	2	17788	2802.3	2113.15	3430.19	1336.37
G2	2	10192.7	1836.23	1566.72	2489.23	764.996
G3	2	10340.4	1753.44	1613.62	2341.96	1187.38
G4	2	8471.98	1954.96	1425.81	2283.22	1126.08
G5	2	9703.93	1602.61	1476.32	2347.25	1174.2
G6	2	15111.6	3804.87	3033.66	4297.7	2079.55
G7	2	11841	4090.33	2420.11	2415.98	680.96
G8	2	17054.2	3218.38	2247.75	2862.01	1237.37
G9	2	43473.6	2507.72	2226.7	2819.21	1274.75
G10	2	21279.4	4487.16	3338.1	4456.19	2109.08
G11	2	28733.2	5242.89	3685.99	5334.82	2490.1
G12	2	20806.6	3258.67	2163.52	3039.72	1423.16
H1	2	42777.1	2521.62	2474.42	4231.48	2815.88
H2	2	14695.1	2091.28	1674.39	2420.89	1477.3
H3	2	17681.8	2864.22	2350.75	3619.63	1900.48
H4	2	12852.8	2580.32	2071.5	3049.41	1992.77
H5	2	17945.1	3402.04	2706.34	3936.63	3186.07
H6	2	46504.9	9077.61	5877.25	6964.29	2503.41
H7	2	24408.6	4860.72	3425.62	4265.49	1541.31
H8	2	32870.6	4337.34	3126.95	4356.98	1549.64
H9	2	49004.1	4814.91	3361.25	4248.33	2125.69
H10	2	35609.1	4929.39	3522.24	4910.64	1843.89
H11	2	35361.2	6483.81	4083.52	5586.22	1944.56
H12	2	46512.2	8317.85	5403.49	7204.89	2067.39
A1	3	22923.6	3730.14	14272.6	74039.8	175.522
A2	3	14415.4	3219.57	15456.9	72839.6	570.052
A3	3	16641	2948.47	17799.2	77198.3	749.289
A4	3	21562.1	4333.49	18548.2	73496.9	926.738
A5	3	68581.4	5491.59	21765.7	82383.2	902.243
A6	3	23927	5103.49	22522.5	84098	1034.47
A7	3	18238.4	3424.74	21556.6	80833	901.027
A8	3	15021.9	3069.67	20980.4	83209.5	662.488
A9	3	23148.6	3344.15	20107.1	83193.4	938.633
A10	3	30903.5	4855.24	18257	81336.4	1376.5
A11	3	31614.8	5743.11	20195.6	98516.4	2520.05
A12	3	30780.9	5093.17	16703.9	94360.2	1405.63
B1	3	16871.4	7068.08	25172.8	86321.7	4206.5
B2	3	13708.9	2756.38	17576.4	77686.9	713.178
B3	3	13092.2	3057.02	22032.4	88521	672.9
B4	3	104275	4599.04	25315	93738.3	946.663
B5	3	57537.2	4857.91	24280.8	83951.7	923.76
B6	3	23346.5	4996.56	27159.7	90772.2	746.874
B7	3	16729.1	3188.46	24081.3	80469	806.441
B8	3	18779	3319	24703.4	86301.5	620.061
B9	3	16534.5	3691.69	24325.8	90466.5	1282.46
B10	3	25623.6	4462.27	21495.9	87302.1	979.791
B11	3	30442.8	5273.69	24951.1	114489	873.21
B12	3	49903.3	5325.47	20780.6	107969	685.849
C1	3	14799.3	2962.45	19827.6	98320.8	885.708
C2	3	17501.6	3269.15	20146.8	85387.6	280.19
C3	3	14737	3053.68	21553.3	82070.2	211.673
C4	3	58225.2	5197.89	27544.7	95103.1	779.095
C5	3	28126.1	5709.74	25249.3	78947.3	928.519
C6	3	24317.8	5082.34	29511.1	92968.1	746.151
C7	3	20198.5	3916.67	29999	94640	1374.77
C8	3	19675.9	3832.15	30416.2	100804	640.785
C9	3	17321.1	3552.73	27048.8	94485	0
C10	3	33460.1	5403.01	26626.4	103464	583.806
C11	3	34252.1	5530.39	25019.7	109997	842.185
C12	3	32474.4	6397.23	18514.2	86617.1	1152.69
D1	3	12883.1	2748.76	17078.4	84327.6	566.218
D2	3	12533.2	2728.6	20353.4	85770.9	667.03
D3	3	13976.8	3772.45	23092	84224.1	399.546
D4	3	21643.3	4934.92	29454.9	98768.2	963.407
D5	3	24022.8	4926.6	31145.9	99563.4	1119.66
D6	3	25039.2	4988.6	31694	99381	341.571
D7	3	26187.7	3460.11	32142.8	101162	761.657
D8	3	22567.1	3640.96	30785.7	99302	1010.78
D9	3	21118.6	3983.22	32297.7	108562	181.721
D10	3	45205	7083.22	32790.6	111144	4486.14
D11	3	37742.8	5685.61	26068.8	108091	1043.08
D12	3	34383.6	5392.09	21821.4	105308	1413.68
E1	3	11974.8	2784.67	15827.8	79495.4	736.294
E2	3	19024.8	3458.65	23595.4	101804	0
E3	3	17873.5	4135.85	29144	107824	690.221
E4	3	21491.2	5126.09	30663.3	104035	764.501
E5	3	25010.4	5465.85	32994.9	106607	1183.43
E6	3	26009.3	5648.09	34764.4	108944	787.837
E7	3	20688.9	3562.11	33414.5	105547	442.027
E8	3	34343.9	4048.89	33277.9	107388	691.688
E9	3	26457.3	4633.38	35041.6	118735	1071.85
E10	3	46727.7	6835.14	32009.4	116413	561.92
E11	3	41171.8	6295.83	27749.3	113571	720.033
E12	3	46527	6564	24116	113677	1164.84
F1	3	10484.8	1817.17	1666.39	2534.45	1003.24
F2	3	11703.1	1881.75	2340.82	2863.87	1017.21
F3	3	10161.2	2075.91	1942.95	2985.04	895.588
F4	3	10693	2362.17	2026.07	3343.24	574.728
F5	3	86571.2	2752.3	2417.38	3913.54	2375.33
F6	3	41202.7	1975.66	2261.99	3863.41	1653.04
F7	3	12473.6	1917.28	2295	3847.87	1468.76
F8	3	17311.3	2215.88	2323.77	4142.77	1244.87
F9	3	17506.6	2228.93	2349.16	4130.89	1158.09
F10	3	16594	2386.88	2209.83	3827.84	1338.23
F11	3	26407.3	4999.14	4323	7724.67	3442.56
F12	3	23092.2	3747.01	2885.7	4087.89	1504.09
G1	3	18115.4	2856.36	2141.89	3138.79	1452.53
G2	3	10508.6	1960.09	1552.78	2370.49	983.856
G3	3	10447.4	1707.23	1604.09	2498.91	1316.9
G4	3	8682.55	2108.61	1441.53	2422.93	1176.88
G5	3	9864.64	1596.58	1447.23	2265.76	1505.84
G6	3	15256.8	3953.32	3051.33	4347.19	1726.64
G7	3	11897.6	4122.55	2320.92	2373.79	645.07
G8	3	16946.9	3277.03	2409.72	2857.67	1602.45
G9	3	45808.7	2452.91	1951.71	2813.4	1017.47
G10	3	21966.6	4629.87	3427.2	4368.15	2310
G11	3	28899	4932.19	3668.79	5549.7	2423.63
G12	3	21850.1	3155.04	2456.42	2918	1113.66
H1	3	44746.1	2797.46	2548.06	4209.31	2574.13
H2	3	14802.8	2087.94	1759.76	2486.7	1545.67
H3	3	17819.3	3036.69	2584.36	3584.77	1873.95
H4	3	12982.6	2767.01	2249.35	3084.29	2548.89
H5	3	18058	3553.56	2814.51	3876.75	3149.56
H6	3	47211.9	9001.23	5953.08	6705.04	2425.04
H7	3	24610.1	4901.76	3356.72	4280.39	1533.19
H8	3	33871	4239.34	3116.66	4278.4	1881.51
H9	3	50857	4863.31	3331.06	4306.77	1770.73
H10	3	36571.3	5024.29	3595.19	5204.57	1844.98
H11	3	35173.6	6490.17	3983.15	5475.22	2037.05
H12	3	47988.7	8194.17	5529.05	7540.54	2582
A1	4	23389.4	3812.03	14129.9	74312.7	603.158
A2	4	14421.2	3161.85	15461.1	73113.1	481.009
A3	4	16776.7	3085.83	17800	77365.1	964.228
A4	4	21777.5	4456.63	18526	73725.5	1278.59
A5	4	74886.4	5496.37	21940.8	82410.4	970.544
A6	4	23927.9	5081.51	22466	84258.2	1171.02
A7	4	18361.2	3329.56	21495	81379.5	871.22
A8	4	14850	2893.65	21013	83349.3	862.942
A9	4	23133	3112.76	20310	83286.6	744.209
A10	4	30977.9	5004.47	18274.5	81508.2	900.82
A11	4	31961.3	5644.65	20221.5	99002	2867.36
A12	4	30992.5	5051.42	16564.2	94707	1288.08
B1	4	16879.9	6093.86	23239.4	85157.1	3023.15
B2	4	13839.6	2839.26	17578.8	77886.2	763.878
B3	4	13311.7	2826.22	22035.8	88855.9	399.118
B4	4	115261	4577.67	25209	94030.9	787.166
B5	4	62282.9	4861.01	24241.4	83952.5	156.749
B6	4	23944.7	4927.73	27623.5	92213.5	769.27
B7	4	17260.1	3145.82	24001	80453.1	1294.29
B8	4	18960.3	3211.24	24755	86685.2	690.566
B9	4	16401.3	3675.48	24312.2	90833.1	814.274
B10	4	26191.3	4282.37	21479.5	87425.1	916.579
B11	4	30651.2	5310.37	24831.4	114676	970.362
B12	4	50959.8	5141.87	20798.5	108482	825.197
C1	4	14996.7	2971.6	19955.1	98441.6	632.792
C2	4	17894.4	3465.38	20076.8	85769.8	355.385
C3	4	15109.6	3273.82	21740.3	82578.7	494.189
C4	4	61471.8	4955.09	27566.3	95116.6	724.112
C5	4	28136.8	5761.09	25405.4	78985.9	1001.53
C6	4	24521.6	5147.03	29693.7	92665.6	544.628
C7	4	20186.6	4054.31	29996.3	94772.9	1683.32
C8	4	19866.9	3911.4	30434.2	100949	999.814
C9	4	17560	3870.42	26888	94903	28.8629
C10	4	33850.5	5353.91	26702.4	103466	519.856
C11	4	34454	5660.32	25443	110128	1458.34
C12	4	32733.4	6115.05	18424.3	87080.8	1091.93
D1	4	13072.6	2802.43	16988	84303	588.559
D2	4	12781.2	2560.82	20363.6	86289.4	655.239
D3	4	14155.3	3689.02	23153.7	84325.2	115.465
D4	4	21894.2	4884.59	29484.2	99183.5	591.682
D5	4	24132.2	5055.21	31051.5	99661.9	1095.91
D6	4	25194.2	5052.86	31740.5	99644.4	580.561
D7	4	26570.4	3375.32	32089.7	101466	622.442
D8	4	23099.4	3643.84	30663.6	99381.4	813.469
D9	4	21468.4	3911.04	32016.4	108952	590.281
D10	4	46084.8	7055.63	32989.5	111649	4210.75
D11	4	38159.7	5638.47	25932.8	108409	622.95
D12	4	34566.6	5564.02	21823.1	105908	1409.62
E1	4	12006	2774.87	15833.2	79870.6	663.692
E2	4	19228.8	3631.54	23538.9	102339	0
E3	4	17756	4268.58	29079.3	107796	469.748
E4	4	21697.4	5279.94	30519.3	103837	458.272
E5	4	25064.3	5528.86	33127.4	106517	1835.95
E6	4	26296.6	5591.9	34514.8	109253	1030.42
E7	4	20984.1	3598.17	33268.5	105762	459.362
E8	4	35576.3	3918.28	33354.4	107738	771.9
E9	4	26355.4	4716.59	35177.5	118479	1098.03
E10	4	46727.7	6581.75	31825.8	116717	1329.73
E11	4	41229.9	6380.04	27736.6	113689	574.892
E12	4	47158.5	6607.99	24203.9	113636	1037.91
F1	4	10565	1825.22	1486.91	2604.17	1115.5
F2	4	12161.8	1852.61	2274.08	2993.54	497.104
F3	4	10160.4	2243.69	1970.76	3090.71	978.853
F4	4	10810.2	2407.01	2191.16	3111.96	1494.09
F5	4	92382.4	2623.53	2486.67	3650.38	2376.37
F6	4	42487.6	2147.79	2282.93	3813.23	1489.35
F7	4	12743.1	2016.59	2273.12	3837.48	1411.45
F8	4	17377.9	2477.32	2600.87	4057.88	1801
F9	4	18056.7	2234.18	2344.06	3967.15	1329.83
F10	4	16559.4	2187.12	2151.31	3779.73	1030.39
F11	4	26557.7	5069.55	4260.97	7859.03	3587.26
F12	4	23362	3392.11	2757.66	3932.58	1193.07
G1	4	18350.4	2782.64	2184.43	3442.54	1346.33
G2	4	10655.2	1729.61	1611.76	2292.06	768.036
G3	4	10631.9	1680.42	1503.95	2497.96	996.275
G4	4	8693.3	2036.97	1406.15	2451.64	1101.62
G5	4	9645.23	1523.33	1495.02	2177.22	1076.6
G6	4	15458.8	3791.65	3088.74	4188.83	1752.89
G7	4	12054.1	4113.19	2211.3	2513.13	904.798
G8	4	17422	3344.05	2403.89	2803.38	1652.55
G9	4	47865.3	2447.43	1994.99	2905.24	1170.99
G10	4	22560.6	4772.57	3431.51	4465.25	2526.64
G11	4	28716.4	4926.6	3970.62	5165.77	2212.36
G12	4	21830.3	2961.59	1971.24	3003.53	1548.85
H1	4	45706	2442.23	2593.48	4093.26	2013.48
H2	4	15191.7	2040.06	1725.61	2313.01	1133.49
H3	4	17775.5	2998.6	2410.46	3752.89	1784.9
H4	4	12818.7	2752.88	2244.3	3190.88	2214.49
H5	4	18022	3328.35	2779.48	3953.04	2693.24
H6	4	47180.9	9254.77	5851.28	6741.26	2444.63
H7	4	24586.2	5006.66	3333.75	4257.55	1752.35
H8	4	34922.8	4334.89	3322.38	4602.02	1691.61
H9	4	53124	4674.12	3354.69	4283.4	1957.28
H10	4	37440.6	5451.33	3534.15	4926.53	1434.14
H11	4	35642.4	6449.92	3894.49	5329.71	1900.12
H12	4	48509.8	8444.97	5438.74	7328.35	2199.76
A1	5	23517.6	3578.23	14199.7	74792.1	503.163
A2	5	14786.4	3088.55	15506.5	72886.6	681.793
A3	5	17190	3065.35	17907.1	77600.5	941.107
A4	5	21608	4550.46	18739.6	73716.5	1098.77
A5	5	80475.1	5703.75	21851.7	82712.9	812.019
A6	5	23958.8	5058.72	22620.8	84193.3	1031.88
A7	5	18501	3483.62	21584.2	81189.8	1115.64
A8	5	15042.9	3140.94	21001	83234.4	940.247
A9	5	23664.3	3350.57	20198.6	83125.4	526.528
A10	5	30920.9	4841.59	18338.6	81230.9	1010.94
A11	5	31916.8	5922.13	20188.3	98878.3	2591.19
A12	5	31213.5	5129.17	16745.8	94736.8	1280.49
B1	5	17398.1	6466.71	23502.3	85495.1	3470.39
B2	5	14036.4	2766.23	17709.4	77983.8	849.223
B3	5	13301.7	3147.84	22022.5	89063.9	599.121
B4	5	125040	4646.06	25428.8	93961.1	834.077
B5	5	66834.9	4816.83	24375.8	84406.9	433.26
B6	5	24063	5096.37	27919.8	92855.5	792.641
B7	5	17737.8	3309.28	24053.6	80353.2	885.094
B8	5	19162.5	3300.89	24662.5	86676.2	467.46
B9	5	16522.5	3670.08	24291.3	90539.4	1038.27
B10	5	25993.9	4554.07	21469.5	87271.8	1008.61
B11	5	30903	5205.23	24776.7	114796	432.557
B12	5	51836.3	5310.58	20814.3	108644	741.371
C1	5	14940	2960.42	20000.8	98686.2	140.954
C2	5	18038.1	3228.75	20055.1	85876.2	520.992
C3	5	15123.4	3260.39	21700	82420.7	340.555
C4	5	64168.3	4921.42	27664.8	95374.4	958.567
C5	5	28381.8	5846.95	25381.8	79056.6	844.201
C6	5	24808.6	5087.32	29568.7	93074.9	507.424
C7	5	20580.6	3851.29	29848.7	94433	1458.25
C8	5	20506.1	3899.36	30405.5	100951	998.626
C9	5	17652.5	3685.02	27034.4	94813.2	0
C10	5	34035.6	5350.84	26970.9	103720	638.474
C11	5	34653.5	5593.04	25306.4	110337	1004.1
C12	5	32481.7	6413.41	18438.1	86983	1242.94
D1	5	12877.9	2750.23	17165.9	84621.9	768.054
D2	5	12579.2	2690.4	20491.6	86158.6	773.99
D3	5	14118.4	3638.8	23148.7	84204.2	313.406
D4	5	22061.3	4826.31	29453.9	99258.4	701.66
D5	5	24335.2	4982.3	31037.6	99458	1049.48
D6	5	25384.9	4943.61	31670.2	99331.8	294.646
D7	5	27018.9	3329.92	31971.8	100934	666.163
D8	5	23323.8	3546.59	30639.4	99414.4	957.521
D9	5	21471.8	3829.71	32258.6	108499	297.02
D10	5	47197.2	7285.53	33239.2	113372	4257.39
D11	5	37893.3	5615.48	26014.4	108424	1011
D12	5	35052.4	5321.46	21830.7	105620	1463.3
E1	5	12075.6	2677.52	15847	80031	718.946
E2	5	19622.7	3471.24	23531.1	102349	0
E3	5	17973.6	4135	29355.9	108045	672.345
E4	5	21516.7	5071.01	30679	103878	685.267
E5	5	25285.3	5497.78	33117	106440	1784.92
E6	5	26116.6	5544.81	34709	109049	705.884
E7	5	20940.8	3714.73	33279.8	105187	574.202
E8	5	36590.9	3925.15	33215.3	107336	823.05
E9	5	26506.4	4710.56	35078.6	118726	933.509
E10	5	46715.9	6429.19	32063.6	117147	697.281
E11	5	40935.1	6140.05	27780	113660	595.303
E12	5	47788.4	6588.75	23778.3	114197	844.707
F1	5	10692.8	1863.03	1529.46	2591.04	980.315
F2	5	12472.2	1847.75	2401.58	2811.39	1112.23
F3	5	10372	2091.97	1919.93	3042.23	1443.59
F4	5	10668.2	2302.98	2112.03	3127.7	1018.7
F5	5	97062.8	2665.24	2453.01	3314.45	2227.53
F6	5	43285.4	2066.34	2216.45	3683.69	1644.47
F7	5	12957.4	1886.86	2270.27	3737.36	1782.52
F8	5	17635.6	2222.25	2551.78	3975.11	1597.8
F9	5	18132.6	1993.96	2470.45	3768.49	1378.57
F10	5	17355.8	2339.88	2291.47	3983.59	1209.29
F11	5	26434.3	4933.76	4424.91	7939.92	3246.01
F12	5	24115.9	3658.78	2626.42	4027.57	1444.18
G1	5	18653.3	3097.15	2190.18	3370.92	1840.83
G2	5	10812.6	1953.62	1590.31	2285.52	755.877
G3	5	10885.1	1725.71	1561.17	2610.47	1143.91
G4	5	8752.44	1929.51	1511.3	2407.62	1166.53
G5	5	9834.81	1508.28	1493.98	2216.46	895.339
G6	5	15260.7	3997.04	2954.67	4236.34	1978.44
G7	5	12088.1	4244.13	2458.74	2465.05	970.911
G8	5	17779	3476.91	2189.49	2976.01	1681.19
G9	5	49551.1	2459.76	2114.67	2865.71	1138.17
G10	5	23249.5	4732.03	3658.55	4399.22	2222.45
G11	5	29290.3	5209.4	3562.45	5419.34	2621.84
G12	5	22926.5	3247.16	2221.02	3271.65	1406.94
H1	5	46936.4	2619.84	2503.88	4028.06	2666.23
H2	5	15466.4	2286.16	1696.8	2478.07	1314.54
H3	5	18280.8	2980.61	2493.22	3736.49	1731.84
H4	5	13080.1	2485.46	2278.65	3155.02	2387.14
H5	5	18114.4	3526.58	2864.99	3773.4	2775.37
H6	5	47579.9	9029.87	5865.82	6869.93	2511.42
H7	5	25124.3	5003.24	3333.75	4181.06	1741.53
H8	5	36116.9	4311.61	3363.53	4444.86	1658.42
H9	5	54639.7	4674.12	3277.22	4400.27	2026.86
H10	5	37936.6	5094.59	3577.32	4595.53	2108.7
H11	5	35911.2	6479.57	4009.92	5466.22	1824.46
H12	5	50156.9	8472.46	5685.45	7283.98	2128.37
A1	6	23865.6	3784.74	14229.9	74976.2	494.653
A2	6	14575.4	3087.64	15366.8	73067.8	378.871
A3	6	17239.5	2930.56	17845.8	77539.4	577.166
A4	6	21997.3	4501.03	18527.7	74205.1	749.516
A5	6	86181.4	5523.49	21969.4	82538.5	1058.24
A6	6	23927	5131.16	22561	84228.6	1243.61
A7	6	18658.8	3332.79	21667.7	81500.4	992.151
A8	6	15083.8	2985.52	21019	83396.4	686.758
A9	6	23932.4	3215.6	20204	83452.3	211.169
A10	6	31289.8	4775.17	18466.8	81526.6	995.595
A11	6	32161	5858.35	20130.2	99294.3	2348.49
A12	6	31486.5	4767.74	16815.6	94678.5	1245.1
B1	6	17635.4	6438.65	23318.7	85341.6	2999.16
B2	6	14461.9	2703.04	17631.4	78106.8	430.949
B3	6	13322.6	3049.52	22031.6	88811.9	861.348
B4	6	133292	4582.8	25457.5	93887.7	666.135
B5	6	71140	4816.83	24404.7	84215	414.767
B6	6	24246.9	5129.93	27826.7	92886.5	672.868
B7	6	18007.8	3112.95	24041.6	80470	854.23
B8	6	19246.2	3225.03	24773.7	86772.1	404.682
B9	6	16259.8	3797.93	24510	90497.1	1210.36
B10	6	26036.4	4502.14	21546.8	87469.6	876.606
B11	6	30973.4	5265.14	24759.3	114864	499.638
B12	6	52686.9	5523.95	20803	109096	740.282
C1	6	15025	2979.72	20028.1	98818.3	409.865
C2	6	18460.5	3418.39	20240.1	85797.5	206.786
C3	6	15421.6	3117.85	21661.2	82499.3	476.265
C4	6	66337.3	5128.77	27628.2	95491.6	1089.28
C5	6	28628.5	5761.09	25427.1	78851.2	1023.12
C6	6	24785	5215.04	29678.4	92960.6	838.128
C7	6	20778.4	3797.09	29934.1	94746.9	1878.81
C8	6	20854.7	3962.56	30282.2	101285	684.772
C9	6	18002.5	3693.03	27005.5	94785.3	164.296
C10	6	34551.7	5262.87	27164.5	104151	850.955
C11	6	34998.8	5547.79	25265.2	110383	1113.86
C12	6	32619.1	6211.13	18533.5	86997.5	944.492
D1	6	12871.2	2881.09	17170.9	84671.7	405.982
D2	6	12721.1	2614.75	20454.1	86161.8	633.341
D3	6	14299.9	3698.29	23247.9	84501.6	702.872
D4	6	22066.3	4941.98	29520.4	99313.8	425.615
D5	6	24593.3	4979.02	31200.5	98860	1072.15
D6	6	25581	5042.42	31811.8	99141.1	748.618
D7	6	27543	3481.52	31896.5	100716	747.851
D8	6	23416.7	3601.47	30647.8	99262.3	811.048
D9	6	21864.5	4159.64	32109	108479	579.002
D10	6	47674.1	7185.52	33340.9	114090	4186.32
D11	6	37758.3	5816.69	26111.2	108457	928.216
D12	6	35322.6	5292.65	21830.7	105943	1654.45
E1	6	12002.4	2747.32	15916	79916.2	659.195
E2	6	19236.2	3359.62	23426	102448	174.995
E3	6	17972.8	4253.16	29160.9	107862	1017.95
E4	6	21808.3	5182.03	30549.7	103740	777.35
E5	6	25283.7	5526.34	33083.6	105826	1729.55
E6	6	26233.4	5679.48	34577.7	108992	948.464
E7	6	21309.6	3652.68	33192.2	105127	200.429
E8	6	37284.7	3765.08	33164.3	107427	426.638
E9	6	26717.4	4656.29	35107.1	118019	952.204
E10	6	46848	6655.44	32024.2	117335	610.832
E11	6	41380.1	6436.18	27532.4	113613	691.685
E12	6	47819.7	6613.49	23980.5	114342	771.693
F1	6	10734.1	2079.41	1552.67	2888.78	851.451
F2	6	12679	1945.87	2362.74	3078.95	1100.23
F3	6	10575.8	2153.55	1873.9	3035.45	1106.66
F4	6	10956.5	2312.84	2119.85	3053.89	1231.56
F5	6	101003	2685.19	2526.27	3322.42	2717.79
F6	6	43654.6	2055.43	2180.03	3713.8	1502.68
F7	6	13057.3	1944.12	2342.55	3972.54	1459.04
F8	6	17787.4	2230.75	2331.4	3969.8	1606.36
F9	6	18223.4	2095.04	2222.77	4032.16	1453.99
F10	6	17089.9	2201.81	2294.19	3603.72	1261.56
F11	6	26643.9	4977.35	4410.14	7514.89	3587.26
F12	6	23916.9	3617.6	2644.03	4041.15	1903.05
G1	6	18621.2	2785.1	2155.69	3630.22	1908.32
G2	6	10732.2	2002.09	1614.97	2345.44	814.645
G3	6	10725.5	1661.94	1519.21	2281.45	1357.65
G4	6	8869.82	2149.14	1574.18	2341.59	1116.67
G5	6	10004.2	1465.12	1413.98	2460.94	995.928
G6	6	15377.4	3936.03	2959.87	4314.53	1784.97
G7	6	12030.4	4217.11	2294.82	2556.31	968.078
G8	6	17845.3	3359.61	2285.04	3033.56	1404.06
G9	6	50773.8	2577.61	1921.15	2888.96	1055.58
G10	6	24143	4809.87	3634.12	4416.05	2032.76
G11	6	29038.8	4939.63	3634.39	5475.21	2947.05
G12	6	22788.1	3203.4	2330.63	3620.36	1381.26
H1	6	48378.3	2953.55	2393.41	4230.18	2686.95
H2	6	15619.1	1948.75	1741.62	2391.77	1436.85
H3	6	18251.3	2868.45	2530.93	3698.56	1807.63
H4	6	13040.4	2770.03	2157.4	3032.93	2202.68
H5	6	18408.4	3509.97	2795.96	3844.87	2983.46
H6	6	47620.9	8855.89	5874.13	6722.2	2652.14
H7	6	24991.4	4841.33	3363.28	4002.25	1848.85
H8	6	36401.3	4391.23	3192.09	4628.9	1717.42
H9	6	55670.4	4697.58	3449.22	4492.6	1864.51
H10	6	38842.7	5337.1	3382.3	4998.02	1801.39
H11	6	36144.6	6644.79	4193.94	5671.73	1573.43
H12	6	50426.8	8479.33	5344.02	7231.9	2668.27
A1	7	23785.8	3739.64	14272.6	74769.7	766.978
A2	7	14856.8	3063.82	15457.7	73009.7	688.776
A3	7	17335.6	3064.5	17996.2	77609.5	991.63
A4	7	21861.4	4624.18	18620.5	74093.7	1050.36
A5	7	91068	5610.43	22049	82764.9	822.138
A6	7	24002.5	5080.69	22554.4	84231.1	1204.72
A7	7	19104.7	3399.73	21586.6	81308.2	1029.62
A8	7	15184.8	3175.28	21265.2	83480.4	944.742
A9	7	24148.9	3131.12	20339	83511.4	704.208
A10	7	31275.3	4971.71	18343.9	81380.9	883.67
A11	7	32257.2	6089.96	20192.5	99123.7	2749.15
A12	7	31792.8	5075.89	16877.9	95016.2	1300.72
B1	7	17549.2	6294.32	23013.4	85104	3001.08
B2	7	14840.5	2707.15	17512.7	78088.8	550.094
B3	7	13598.3	2893.71	21987.7	88699.4	739.568
B4	7	141653	4584.51	25500.9	94081.3	484.121
B5	7	74996.8	4905.18	24337.1	84446.2	491.38
B6	7	24373	4980.21	27885.8	93126.5	1102.3
B7	7	18350.9	3366.14	24139.5	80283.1	912.971
B8	7	19427.5	3441.41	24803.9	86546.2	690.566
B9	7	16571.2	3907.78	24397.5	90548.4	1049.81
B10	7	26019.4	4471.54	21679.6	87379.6	1078.33
B11	7	31133.2	5430.17	24855.8	114705	681.22
B12	7	53503.9	5397.42	20946.9	109131	777.296
C1	7	15169	2918.77	19907.4	98648.4	338.888
C2	7	18719.8	3269.97	20153.4	85877.9	290.932
C3	7	15376.4	3239.49	21752.7	82707.9	357.626
C4	7	68571	5150.04	27527.8	95492.6	932.632
C5	7	28564.8	5923.55	25421.7	78936.9	1156.79
C6	7	25043.4	5259.83	29593.8	93095.5	657.274
C7	7	20982.1	3825.48	29833.9	94445.5	1722.42
C8	7	20886.2	3890.33	30295	100836	830.999
C9	7	17879.6	3832.34	27067.3	94893.7	477.347
C10	7	34143.9	5406.08	27128	104191	698.298
C11	7	35050.1	5456.14	25224.1	110366	1089.95
C12	7	32536.3	6395.21	18613.3	87069.9	1078.53
D1	7	13207.8	2869.33	17076.9	84607.3	689.477
D2	7	12925.3	2942.81	20327.7	86209.3	996.333
D3	7	14175.2	3636.48	23216.2	84359.8	284.998
D4	7	22190.1	4845.74	29399.1	99099.4	406.919
D5	7	24439.9	4910.21	31095	98924	1217.91
D6	7	25636	5115.52	31651	99265.9	252.086
D7	7	27766	3548.32	31900.4	100947	964.153
D8	7	23961.3	3829.7	30707.8	99186.3	1222.63
D9	7	21780.8	3852.62	32290.6	109105	508.819
D10	7	48177.6	7160.24	33203	113912	4411.74
D11	7	38181.2	5438.41	26155.8	108422	1206.58
D12	7	35581.4	5377.22	21801.9	105964	1686.98
E1	7	12088.8	2795.69	15821.8	80072	578.241
E2	7	19829.2	3343.67	23492.9	102383	13.6007
E3	7	18037.3	3997.13	29121.5	107967	804.43
E4	7	21595.5	5149.69	30696.6	103920	915.474
E5	7	25342.3	5449.04	32937.7	106351	1765.38
E6	7	26497.8	5531.59	34662.1	108615	827.174
E7	7	21528.8	3607.39	33196.9	104967	254.599
E8	7	37880.3	3951.67	33259.9	107057	766.088
E9	7	27285.6	4577.9	35115.7	118869	1084.32
E10	7	47278.2	6745.93	32114.1	117309	346.934
E11	7	41157.6	6311.27	27506.9	113563	684.882
E12	7	48534.6	6888.42	23797.2	114018	896.378
F1	7	11051.7	1863.03	1569.69	2722.28	1087.83
F2	7	12908.4	2073.13	2378.67	2763.03	1120.24
F3	7	10419.7	2032.17	1979.39	3110.1	1047.6
F4	7	10662.3	2438.4	2000.67	3250.72	1433.27
F5	7	104833	2896.49	2353.03	3513.82	2333.7
F6	7	44346.7	2041.99	2141.78	3781.31	1626.39
F7	7	13303.7	2043.43	2298.8	4139.72	1756.29
F8	7	17754.7	2403.99	2312.86	4130.03	1664.11
F9	7	18715.3	2125.23	2238.09	3886.48	1582.8
F10	7	17367.9	2160.68	2239.76	3601.19	1447.43
F11	7	26682.8	4888.5	4246.2	7529.97	3461.85
F12	7	23614.6	3488.19	2869.7	4366.85	1620.08
G1	7	18946.1	2957.1	1936.09	3543.79	1908.32
G2	7	10864.7	1791	1605.32	2634.12	663.672
G3	7	10705	1643.45	1669.89	2497.02	1229.04
G4	7	8638.64	1771.16	1568.29	2349.25	965.209
G5	7	9858.87	1500.25	1296.58	2346.25	1238.93
G6	7	15656	4116.01	3043.01	4278.9	1801.5
G7	7	12280.6	3942.76	2358.51	2391.45	869.853
G8	7	18041.9	3227.96	2317.66	3287.62	1892.87
G9	7	51937.2	2417.28	1974.62	3112.17	1254.63
G10	7	24288.6	4513.11	3592.45	4496.32	2329.08
G11	7	29679.8	5198.24	3721.96	5360.6	2091.3
G12	7	23326.4	3387.64	2454.62	3191.05	1690.76
H1	7	48985.8	2401.86	2487.92	4042.4	2422.17
H2	7	15580.7	2303.98	1692.53	2671.18	1433.96
H3	7	18343	3155.19	2469.12	3700.61	1793.42
H4	7	13256.3	2505.65	2233.18	3107.54	2364.42
H5	7	18501.9	3424.87	2814.51	3760.85	2659.47
H6	7	47847.9	9077.61	5861.67	6851.82	2503.41
H7	7	25192.9	4876.68	3405.94	4124.44	1721.69
H8	7	37328.9	4377.76	3420.67	4349.74	1743.23
H9	7	56780.8	4810.51	3306.11	4406.11	2045.01
H10	7	38937.3	5243.96	3633.89	4943.74	1472.28
H11	7	36190.4	6210.56	3963.08	5061.2	2362.54
H12	7	50544.6	8190.73	5451.96	7314.84	2297.92
A1	8	23878.7	3872.56	14313.2	74770.7	471.25
A2	8	15043.7	2966.7	15398	73112.2	652.985
A3	8	17292.5	3044.88	17913.6	77841.6	769.841
A4	8	22169.4	4490.98	18605.7	74054.9	1073.7
A5	8	96478.4	5550.61	21972.6	82616.1	977.29
A6	8	23903.9	5213.37	22529.9	84238.5	1043.98
A7	8	19204.4	3258.58	21551.7	81424.1	859.297
A8	8	15019.2	2985.52	21164.9	83401.6	912.381
A9	8	24446.2	3235.8	20081.8	83454.1	768.396
A10	8	31425.9	5025.39	18373.7	81731.5	1013.65
A11	8	32534	5755.42	20173.8	98909.5	2819.24
A12	8	31559.2	5019.74	16724.2	95113.3	1452.4
B1	8	18209	6024.71	22711.8	84938.9	3160.39
B2	8	15354	2792.49	17547.8	78043.7	659.943
B3	8	13628.5	3102.85	22143.5	88948.9	388.451
B4	8	149305	4507.58	25399.3	93931.9	566.684
B5	8	78538.7	4577.34	24403.9	84772.7	691.279
B6	8	24805.7	5172.95	27978	93050.1	658.262
B7	8	18536.9	3274.64	24160.7	80523.2	1027.47
B8	8	19742.1	3246.58	24893.7	86417.2	599.779
B9	8	16865.2	3776.32	24298.6	90483.6	832.54
B10	8	26164.9	4338.01	21550.5	87526.7	953.762
B11	8	31061.6	5366.6	24837.2	114980	702.038
B12	8	54116.3	5487.97	20855.8	109173	851.324
C1	8	15480.9	3024.42	20054.3	98969.8	580.809
C2	8	18769.7	3279.87	20169.3	86242	264.972
C3	8	15423.8	3315.61	21835.8	82667.8	351.651
C4	8	70423.1	5165.99	27610.3	95444.1	1152.56
C5	8	28664.1	5782.13	25270.2	78864.4	1153.71
C6	8	25022.2	5166.11	29768.4	93067.4	908.403
C7	8	21213.7	4099.9	29833	94358.8	1937.99
C8	8	20815.3	4021.75	30443.8	101162	636.029
C9	8	17946.5	3791.25	27037.5	94719.3	664.956
C10	8	34682.6	5555.42	27253.7	104194	390.923
C11	8	35007.1	5608.12	25251.9	110446	1247.52
C12	8	32407.2	6303.17	18554.6	87074.5	1329.62
D1	8	12984.1	2784.05	17169.5	84900.1	462.989
D2	8	12899.3	2700.14	20505.6	86302.5	579.44
D3	8	14174.5	3539.91	23179.5	84419.5	374.804
D4	8	22067.2	4957.88	29502.8	99063.5	523.495
D5	8	24580.7	4979.02	31114.4	99005.8	902.638
D6	8	25794.1	4995.03	31671.1	99326.9	124.406
D7	8	28237.8	3357.33	31960.2	100289	836.443
D8	8	24090.8	3507.1	30628.9	99014.4	1039.84
D9	8	21634.8	3958.01	32079.3	109104	102.767
D10	8	48463.6	7256.79	33431.3	114388	4409.52
D11	8	38561	5684.46	25925.2	108408	816.457
D12	8	35879.4	5389.31	21778.2	106036	1248.56
E1	8	12238.8	2805.49	15808	80196.5	893.061
E2	8	19883.1	3526.63	23549.3	102569	0
E3	8	18102.7	4132.43	29075.5	107935	1106.34
E4	8	21765.6	5125.21	30693.7	104030	619.953
E5	8	25346.3	5474.25	32939.6	105817	1607.95
E6	8	26553.9	5494.41	34607.7	108726	598.8
E7	8	21407.8	3619.97	33132	104861	575.285
E8	8	38620.2	3985.06	33130.3	107238	895.125
E9	8	27235.3	4715.38	35183.7	118808	411.292
E10	8	47507	6505.47	31979.8	117410	456.134
E11	8	41303.6	6339.34	27800.4	113676	840.227
E12	8	48725.2	6528.26	23807.2	113970	1155.86
F1	8	11232.7	1826.83	1513.99	2675.52	1126.57
F2	8	13088	2142.11	2367.72	2901.95	974.205
F3	8	10398.9	2182.11	1947.74	3008.3	970.139
F4	8	10975.3	2526.28	2098.36	3212.34	1065.33
F5	8	107834	2761.37	2442.12	3444.04	2374.29
F6	8	44930.6	2078.94	2158.17	3670.92	1341.84
F7	8	13466.2	2137.37	2190.38	4047.16	1552.3
F8	8	17987.3	2240.32	2361.95	3979.35	1454.49
F9	8	18758.6	2125.23	2342.78	3708.29	1483
F10	8	17492.6	2210.62	2186.69	3943.07	1305.71
F11	8	27308.2	5163.44	4337.77	7642.4	3565.55
F12	8	24322.5	3801.91	2869.7	4128.6	1263.18
G1	8	18989.7	2651.19	2183.28	3493.16	1787.73
G2	8	10983	2147.48	1547.42	2415.16	528.911
G3	8	10779.9	1678.57	1565.94	2702.18	1330.48
G4	8	8676.28	1912.55	1516.21	2357.86	1160.89
G5	8	9959.91	1670.84	1517.88	2450.88	1398.28
G6	8	15404.9	3904.51	2933.89	4219.51	1678.03
G7	8	12122.1	4139.17	2351.2	2380.66	1060.64
G8	8	18102.2	3289	2308.34	2949.96	1458.26
G9	8	53129.6	2663.94	2105.76	2704.11	974.059
G10	8	24516.1	4837.44	3648.49	4328.01	2326.84
G11	8	29387.2	4889.39	3343.51	5347.71	2291.88
G12	8	22722.2	3406.06	2213.83	3182.82	1090.68
H1	8	49773.7	2821.68	2475.65	4000.67	2549.95
H2	8	16080.6	2315.11	1712.81	2362.64	1369.44
H3	8	18314.4	2904.43	2481.69	3728.29	1807.63
H4	8	13250.6	2764.99	2291.79	3313.94	2358.97
H5	8	18347.1	3340.81	2744.45	3767.61	3301.98
H6	8	47602.9	8963.04	5872.05	6665.01	2744.76
H7	8	25153.7	4829.93	3387.34	4178.08	1352.82
H8	8	37895.4	4295.69	3204.66	4712.65	1958.02
H9	8	57568.3	4584.65	3441.35	4219.12	1831.24
H10	8	39892.5	5024.29	3415.05	4886.81	1460.29
H11	8	36432.1	6521.94	3937.98	5254.71	1936.16
H12	8	51124.7	8214.78	5518.04	7665.93	2531.44
A1	9	24156.1	3681.48	14236.1	74863.8	655.282
A2	9	14931	3118.79	15497.2	73019.1	865.99
A3	9	17571.9	3124.22	17911.2	77867.2	825.502
A4	9	22045.8	4459.98	18609.8	74054.9	1127.3
A5	9	100992	5541.04	21883.5	82604.9	839.845
A6	9	24259.9	5068.49	22597	84316.5	930.766
A7	9	19343.4	3423.13	21604.5	81382.8	1131.82
A8	9	15128.4	2968.35	21113.4	83560.1	585.183
A9	9	25031.2	3446.07	20222.2	83255.2	715.371
A10	9	31334.2	4770.62	18280.7	81725.4	1225.76
A11	9	32238	5608.85	20073	99450.3	2828.65
A12	9	32056.4	4953.5	16693.8	95275	1149.03
B1	9	17897.2	5979.6	22584.5	85119.5	2920.46
B2	9	14965.3	2899.17	17681.5	78029.8	761.343
B3	9	13585.7	2967.04	22140.2	88915.1	359.117
B4	9	155870	4644.35	25409.7	93826.7	1064.88
B5	9	81804.3	4859.46	24374.2	84307.6	427.976
B6	9	24780.3	5060.24	27971.7	93200.2	804.326
B7	9	18417.7	3234.66	24136.7	80597	1312.21
B8	9	20102.1	3456.07	24732.8	87096.6	641.309
B9	9	16870.7	3645.76	24395.7	90759.2	1097.88
B10	9	26314.1	4658.86	21476.8	87763.8	595.869
B11	9	31129.3	5439.95	24783.7	114961	781.841
B12	9	54762.4	5435.87	20786.2	109091	935.15
C1	9	15312.9	2937.05	19927.9	99292.3	671.779
C2	9	18805.1	3379.63	20196.8	85993.8	336.586
C3	9	15567.4	3330.54	21749.6	82715.9	493.336
C4	9	72330.2	4974.59	27692	95855	696.102
C5	9	28807.3	5880.62	25416.2	79306.3	833.919
C6	9	24981.5	5333.64	29619	93054.2	873.265
C7	9	21245	3916.67	29904.4	94431.1	1455.08
C8	9	20956.1	3990.65	30539.4	101086	961.772
C9	9	18280.8	3795.26	27007.6	94751.3	461.806
C10	9	34398.4	5495.07	27447.3	104730	800.413
C11	9	35101.5	5642.92	25405.2	110546	1006.27
C12	9	32442.9	6245.52	18456.4	86937.7	1146.44
D1	9	12878.6	2821.54	17108.5	84898.6	469.923
D2	9	13027	2878.4	20431.5	86049.8	514.59
D3	9	14240.9	3648.84	23212.9	84493	0
D4	9	22270.7	4929.62	29544.8	98938.4	250.75
D5	9	24555.5	5109.28	31203.3	99342.7	821.659
D6	9	25643.8	4936.38	31677.5	98983.8	297.919
D7	9	28128.8	3490.08	32057.8	100752	688.023
D8	9	24226	3702.59	30524.7	99184.1	1428.41
D9	9	22050.2	3969.47	32262.1	108890	481.248
D10	9	49080.5	7201.62	33427.9	114476	4370.65
D11	9	38169.2	5670.67	25967.6	108447	740.917
D12	9	35640.8	5567.74	21794.3	106072	1537.32
E1	9	12227.4	2682.42	15873.4	80081	659.195
E2	9	20073.9	3513.21	23491.1	102630	0
E3	9	18172.2	4146.13	29215.2	107934	849.121
E4	9	21514.2	5029.05	30435.1	104035	453.99
E5	9	25276.6	5414.59	32925.3	106065	1487.44
E6	9	26486	5548.94	34687.4	108565	810.783
E7	9	21750.5	3628.36	32905.9	105034	2.1668
E8	9	39402.2	3876.05	33065.6	106984	349.913
E9	9	27467.2	4684.03	34972.4	118806	528.448
E10	9	46693.7	6572.7	32026.6	117211	733.681
E11	9	41367.4	6274.78	27792.7	113757	924.137
E12	9	48953.1	6378.42	24034.4	114318	975.007
F1	9	11215.2	2006.21	1580.52	2466.37	992.965
F2	9	13248	1925.47	2384.65	2817.57	716.15
F3	9	10372.8	1966.13	1918.01	3068.41	984.662
F4	9	10739.2	2334.37	2036.81	2935.79	872.735
F5	9	110693	2764.09	2371.84	3407.15	2388.87
F6	9	45463.3	2068.02	2024.31	3707.41	1620.68
F7	9	13882.1	1984.38	2380.6	3865.81	1542.58
F8	9	18017.8	2321.09	2456.86	4068.49	1327.22
F9	9	19113.6	2165.92	2335.12	3855.18	1129.08
F10	9	17665.4	2129.83	2209.83	3535.34	1576.37
F11	9	27147.7	5074.58	4501.71	7683.53	3387.09
F12	9	23920.7	3729.37	2704.84	4044.16	1645.57
G1	9	19039.8	2771.59	2200.53	3401.79	1419.34
G2	9	11160	1943.93	1563.5	2605.8	839.976
G3	9	10854.8	1626.81	1479.15	2359.92	1216.36
G4	9	8764.98	1740.05	1525.05	2368.39	1226.74
G5	9	10155.3	1522.32	1358.92	2164.14	911.274
G6	9	15692.3	4103.81	3074.19	4536.24	1722.75
G7	9	12164.3	4055	2387.74	2483.69	630.903
G8	9	18291.6	3327.3	2274.55	3135.62	1438.83
G9	9	54334.4	2389.87	2047.19	2652.96	926.415
G10	9	25025	4672.03	3615.44	4277.52	2476.12
G11	9	29364.9	5014.05	3712.58	5353.44	2416.51
G12	9	23431.8	2961.59	2194.06	3125.25	1119.07
H1	9	49942.8	2617.15	2541.92	4171.5	2640.9
H2	9	15933.3	2295.07	1628.5	2556.83	1472.48
H3	9	18276.7	3041.98	2509.98	3511.99	1848.37
H4	9	13141.7	2575.27	2204.89	3088.16	2400.77
H5	9	18499.9	3521.39	2671.31	3723.18	2971.59
H6	9	47667.9	8905.75	5836.74	6860.4	2706.46
H7	9	25213.6	5129.81	3276.88	4348.93	1755.06
H8	9	37993.4	4326.31	3233.24	4437.63	1524.75
H9	9	58613.5	4964.51	3220.76	4271.71	1891.74
H10	9	39733	4899.52	3449.29	5004.64	1787.22
H11	9	36736.3	6445.68	4101.93	5427.22	2068.28
H12	9	51748.2	8582.4	5509.23	7316.77	2529.95
A1	10	24417.7	3668.43	14302.8	75017.9	670.175
A2	10	15201.8	3154.52	15453.5	73057.5	540.371
A3	10	17874.8	3113.13	17875.2	77957.2	796.387
A4	10	22359.2	4476.74	18552.3	74012.8	877.461
A5	10	105201	5672.65	21916.1	82740.1	744.562
A6	10	24076.3	5156.39	22650.2	84378.9	1442.38
A7	10	19201	3419.09	21628.8	81500.4	843.116
A8	10	15052	3105.73	21140.8	83837.9	819.795
A9	10	25288.6	3440.56	20224	83669	676.3
A10	10	31700.2	4891.64	18237.7	81834.5	1089.47
A11	10	32375.2	5797.93	20204.9	99535.5	2910.25
A12	10	31939.6	4985.18	16843.6	95083.5	1166.73
B1	10	18297.3	6197.1	22829.8	85330	2861.92
B2	10	15323.8	2793.31	17638.5	78029.8	679.378
B3	10	13641.9	3097.85	21957	88693.5	744.902
B4	10	162086	4650.33	25454.9	94182.9	887.555
B5	10	84747.5	4883.48	24435.3	84306	770.534
B6	10	24813.6	5109.28	28093.5	93349.3	821.853
B7	10	18639	3204.45	23875.5	80817.5	803.454
B8	10	20082.9	3382.79	24833.2	86896.7	565.975
B9	10	16817.4	3939.3	24527.3	90905.2	1343.02
B10	10	26188.5	4473.4	21575	87627.4	1011.4
B11	10	31470.7	5468.06	25018.6	115037	617.608
B12	10	55143	5656.68	20774.9	109550	746.814
C1	10	15390.4	2984.8	20171.1	98846	664.781
C2	10	19203	3354.9	20208.4	86101.9	189.777
C3	10	15538.3	3368.59	21848.2	82984.6	527.477
C4	10	73706.4	5076.49	27614.1	95543.9	1171.24
C5	10	28784.1	5788.02	25262	79203.6	1097.15
C6	10	24992.1	5281.39	29522.8	92987.8	848.462
C7	10	21504.5	3826.34	29842.3	94460.9	1673.81
C8	10	21228.9	4054.85	30466.1	101286	474.347
C9	10	17865.8	3697.04	27057	94939.1	119.892
C10	10	34521.1	5345.73	27503	104812	934.503
C11	10	35064.5	5559.39	25347.5	110350	1359.45
C12	10	32458.6	6161.57	18629.8	87184	1329.62
D1	10	12997.5	2870.8	17178.1	84802	560.055
D2	10	13149.5	2774.29	20492.3	86219.1	787.465
D3	10	14350	3631.85	23207.9	84289.8	165.867
D4	10	22179.9	4887.24	29443.1	99086.1	720.356
D5	10	24868.7	4844.68	31237.5	99567.3	872.406
D6	10	25953	4845.61	31716.8	99123.4	232.443
D7	10	28321	3442.12	31889.7	100627	540.754
D8	10	24356.5	3794.07	30671	98801.7	1103.99
D9	10	22279.9	4066.84	32275.2	108881	214.306
D10	10	49407	7262.54	33599.7	114603	4165.22
D11	10	38605.2	5460.26	26162.3	108640	811.283
D12	10	35836.3	5478.52	21884.8	106042	1702.44
E1	10	12248.4	2746.09	15864.4	80208.6	826.242
E2	10	20028.3	3394.87	23436.4	102428	0
E3	10	18378.3	4246.31	29268.7	107656	826.279
E4	10	21616.1	5251.97	30703.5	104003	445.424
E5	10	25239.3	5436.44	32815.7	105825	1587.32
E6	10	26718.1	5539.03	34338.4	108862	498.271
E7	10	21846.1	3484.13	33157.4	104798	562.285
E8	10	39769.2	3943.81	33172.8	107116	657.975
E9	10	27375.2	4729.85	35044	118534	990.84
E10	10	47282.1	6597.26	31909.6	117145	663.157
E11	10	41589.9	6318.29	27686.8	113571	769.925
E12	10	49167.6	6334.43	23989.2	114640	1096.32
F1	10	11139	1870.26	1565.82	2419.62	1015.89
F2	10	13456.9	2077.99	2348.79	3121.14	886.186
F3	10	10494.3	2116.07	1912.26	2877.42	1107.62
F4	10	10677.7	2405.22	1995.78	2983.03	1121.07
F5	10	113038	2707.86	2300.56	3412.14	2085.96
F6	10	45583.6	2145.27	2218.28	3576.05	1147.71
F7	10	14190.1	1809.03	2309.27	4009.38	1376.48
F8	10	17945.8	2461.38	2375.04	3757.57	1007.45
F9	10	19430.7	2265.69	2324.91	3567.42	1654.74
F10	10	17581.2	2310.5	2266.98	3777.19	1252.27
F11	10	27203.4	5134.94	4367.31	7556.02	3378.65
F12	10	24110.1	4121.52	2653.63	4127.09	1683.81
G1	10	19119.4	2885.84	2124.65	3357.34	1786.63
G2	10	10758.3	1842.7	1555.99	2555.69	755.877
G3	10	10946.6	1756.22	1532.56	2546.18	1113.11
G4	10	8654.77	2038.86	1586.96	2511.93	1046.11
G5	10	9913.72	1620.67	1465.93	2250.67	591.581
G6	10	15734.4	3916.71	2908.94	4271.97	2020.25
G7	10	12385.7	3994.72	2341.8	2516.08	931.243
G8	10	18595.5	3333.28	2253.57	2951.04	1629.03
G9	10	55066.3	2426.87	2014.09	2771.54	916.886
G10	10	25892.3	4824.47	3693.04	4640.03	2627.66
G11	10	29228.8	4924.74	3607.8	5503.86	2280.02
G12	10	23445	3115.89	2125.78	2921.29	1577.24
H1	10	50811	2744.98	2562.79	4151.94	2381.87
H2	10	16096	2163.67	1712.81	2602.14	1469.59
H3	10	18210.5	2771.11	2611.59	3759.04	2174.28
H4	10	13130.3	2522.8	2152.34	3028.09	2501.64
H5	10	18505.8	3473.65	2644.52	3782.1	3079.29
H6	10	48218.9	9111.55	5867.9	6767.95	2566.64
H7	10	25528.4	5054.55	3275.78	4487.01	1578.29
H8	10	38550.4	4582.31	3110.95	4680.6	1377.25
H9	10	59302.6	4820.78	3552.95	4299.76	2155.94
H10	10	40583	5098.1	3397.19	4877.54	1876.58
H11	10	36505	6553.71	3909.54	5877.23	1958.98
H12	10	52511.2	8293.8	5231.67	7201.03	2790.23
A1	11	24235.9	3883.24	14247.6	75154.9	203.18
A2	11	15588.2	3030.83	15499.8	73448.1	751.631
A3	11	17910.7	3155.79	17799.2	77796.2	996.768
A4	11	22168.6	4388.78	18635.3	73933.5	1229.31
A5	11	109077	5504.35	21809.5	82912.1	763.956
A6	11	24051.4	5154.76	22588	84456.1	1202.13
A7	11	19396.3	3256.16	21560.7	81363.3	1096.9
A8	11	15183.9	3025.02	21155.4	83673.3	786.536
A9	11	25310	3335.88	20399.7	83506.9	515.365
A10	11	31497.4	4791.55	18320.2	81881.6	1224.86
A11	11	32300.6	5722.97	20294.2	99644.7	2811.92
A12	11	31710.7	5067.25	16848.7	95112	1404.37
B1	11	18575.1	6162.02	22876	85223.8	2896.47
B2	11	15387.5	2869.62	17586	78218.4	1101.03
B3	11	13833.8	3104.51	22035.8	88961.6	295.116
B4	11	167593	4575.96	25472.3	94120.2	728.996
B5	11	87842.6	4820.71	24342	84532.4	568.874
B6	11	24797	5193.6	28140.9	93491.2	1376.9
B7	11	18929.7	3247.09	24028.7	80663.3	1041.4
B8	11	19935.6	3229.34	24739.9	86783.8	531.205
B9	11	16802.7	3743.91	24486.4	91018.7	1213.24
B10	11	25995.8	4515.13	21696	87967	788.295
B11	11	31167.7	5450.95	24877.9	115007	530.866
B12	11	55549.5	5387.49	20828.9	109595	862.211
C1	11	15606.3	3177.83	19977.5	99363	531.825
C2	11	19427.8	3261.73	20139.3	85982.5	445.798
C3	11	15806.6	3303.67	21894.7	82904.4	193.749
C4	11	75115.8	4984.33	27710.7	95867.6	570.576
C5	11	28877.6	5717.32	25339.1	79298.7	795.873
C6	11	24813.5	5280.56	29759.4	93347.3	743.051
C7	11	21525.6	3982.91	29756	94265.4	1039.79
C8	11	21337.2	4047.83	30288.6	101210	657.429
C9	11	17923.8	3745.15	27057	95163.1	0
C10	11	34562	5790.69	27576	105010	977.824
C11	11	34935.4	5608.12	25495.2	110860	1281.21
C12	11	32441.9	6193.94	18378.5	86987.5	1334.98
D1	11	13008.7	2849.48	17008.8	85026.6	276.561
D2	11	13006.9	2799.75	20442.4	86340.9	413.525
D3	11	14448.1	3740.78	23107.8	84570.8	490.269
D4	11	22170.6	4793.64	29473.4	99073.8	858.928
D5	11	25055.2	5024.08	31111.7	99238.3	798.985
D6	11	25880.2	5089.82	31734.2	99195.2	365.579
D7	11	28597.2	3596.28	31897.5	100980	865.206
D8	11	24437.2	3744.96	30692.1	99132.3	696.049
D9	11	22516.5	3980.93	32284.7	108672	278.221
D10	11	49635	7180.93	33588.4	114437	4295.14
D11	11	38553.9	5620.08	25918.7	108682	1085.51
D12	11	36481.2	5444.14	21894.1	106220	1154.21
E1	11	12604.8	2702.01	15888.4	80143.2	693.247
E2	11	20648.7	3446.9	23528.5	102284	0
E3	11	18638.1	4176.95	29265.9	107727	760.733
E4	11	21686.7	5105.98	30507.6	104076	926.181
E5	11	25483.3	5527.18	32846.2	105969	1448.35
E6	11	26776.5	5586.12	34508.2	108770	439.265
E7	11	21931.2	3718.92	33025.5	104728	1102.9
E8	11	40393.3	3897.66	32960.5	107107	1142.74
E9	11	27700.3	4673.17	35097.2	118192	983.362
E10	11	47339.6	6739.47	32026.6	117174	561.92
E11	11	41319.2	6131.63	27685.5	113856	1080.62
E12	11	49298.6	6570.88	23954.1	114725	527.942
F1	11	11168.4	1937.84	1445.14	2573	946.321
F2	11	13538.8	1999.3	2447.41	2840.21	992.208
F3	11	10519.4	2087.51	2038.85	2842.52	1077.61
F4	11	10976.2	2462.61	2037.79	2890.52	1262.98
F5	11	115585	2708.77	2544.08	3304.48	2270.2
F6	11	45892.6	2141.91	2087.15	3549.59	1470.32
F7	11	14047.3	2026.43	2230.32	3804.42	1411.45
F8	11	18226.4	2447.56	2357.59	4171.42	1591.39
F9	11	19815.5	2264.37	2327.46	4002.06	1372.77
F10	11	18110.2	2178.3	2213.91	3713.88	1513.64
F11	11	27534.8	5253.96	4491.37	7739.75	3361.77
F12	11	23884.3	3672.5	3069.76	4127.09	1588.21
G1	11	19512.3	2753.16	2228.12	3459.83	1708.08
G2	11	10946.1	1931.01	1597.82	2603.62	578.56
G3	11	11037.6	1817.22	1618.39	2665.31	808.795
G4	11	8911.04	1921.03	1447.42	2199.01	1382.9
G5	11	10184.1	1572.5	1398.4	2236.58	1242.92
G6	11	15580.4	4116.01	3028.46	4265.04	2000.8
G7	11	12154	4076.82	2367.91	2400.28	918.965
G8	11	18629.2	3359.61	2366.6	2923.9	1678.12
G9	11	55987.1	2425.5	1847.31	2705.28	1167.81
G10	11	25795.7	4772.57	3457.37	4628.37	2297.66
G11	11	29851.2	5051.26	3704.76	5304.73	2564.87
G12	11	23798.7	3251.77	2149.14	3121.96	1278.55
H1	11	51364.9	2629.26	2425.32	4327.98	2574.13
H2	11	16169.6	2163.67	1640.24	2459.73	1259.65
H3	11	18600.7	2990.13	2561.31	3926.13	1821.84
H4	11	13276.2	2514.73	2199.84	3075.57	2330.8
H5	11	18425	3445.63	2715.61	3672.96	3048.26
H6	11	47934.9	8953.49	5788.95	7073.89	2352.9
H7	11	25378.1	4714.77	3225.47	4004.24	1441.2
H8	11	38947.2	4372.86	3392.1	4576.17	1649.2
H9	11	60200.1	4666.78	3296.92	4304.43	1806.03
H10	11	40547.9	5068.23	3589.23	4950.36	1797.03
H11	11	36792.5	6896.86	3956.38	5142.21	1774.01
H12	11	53218.4	8537.74	5469.58	7581.05	2498.71
A1	12	24493.6	3701.66	14262.2	74873.5	305.302
A2	12	15534.3	3078.48	15469.5	73207.1	505.452
A3	12	18061.7	3148.11	17836	77861.4	917.129
A4	12	22631.1	4334.33	18747	73924.5	1065.92
A5	12	112911	5590.49	21794.4	82636.9	777.447
A6	12	23977.6	5023.72	22616.7	84305	1463.99
A7	12	19656.3	3380.38	21523.4	81398.2	664.273
A8	12	15281.2	3183.01	21233.5	83824.2	620.24
A9	12	25322.7	3299.15	20289.2	83455.9	581.413
A10	12	31441.4	4989.91	18289.5	81611.2	704.95
A11	12	32059.9	5869.54	20230.9	99428.4	2751.24
A12	12	32361	4838.3	16992.1	95539	1411.96
B1	12	18563.4	6015.68	22667.5	85049	2926.22
B2	12	15379.9	2786.74	17545.4	78108.5	899.078
B3	12	13948.6	3111.18	22093.8	89067.3	511.12
B4	12	172570	4663.16	25355.8	93913.4	705.541
B5	12	90468.5	4957.11	24445	84387.2	575.038
B6	12	24722.5	4987.1	28090.8	93631.2	537.516
B7	12	19213.3	3169.8	24090.5	80617.5	745.709
B8	12	20089	3417.27	24783.4	86782.9	390.194
B9	12	17175.6	3942.9	24481.9	90765.6	1101.72
B10	12	26514.4	4584.68	21487.7	87460.7	716.716
B11	12	31025.8	5488.85	25032.5	114782	309.961
B12	12	55789.1	5490.45	20879.5	109384	817.576
C1	12	15682.6	3228.63	20134.1	99211.4	483.841
C2	12	19602.6	3516.5	20126.8	86323.3	306.15
C3	12	16079.9	3431.28	22005.7	82975.8	600.88
C4	12	76230	5057.88	27835.5	95792	1126.63
C5	12	28857.8	5717.32	25455.3	79383.5	1027.23
C6	12	25069.5	5255.68	29776.5	93308	739.95
C7	12	21704.8	3963.98	29761.5	94063.2	1728.76
C8	12	21463.3	4182.26	30353.4	100998	636.029
C9	12	17907.1	3864.41	26927.2	95227.1	565.046
C10	12	34699.9	5570.77	27548.6	104974	936.566
C11	12	35414.5	5684.69	25487.4	110373	1056.26
C12	12	32510	6086.73	18492.2	86962.1	904.282
D1	12	13001.2	2870.8	17065.5	84890.9	349.746
D2	12	13103.5	2818.48	20367.5	86189.6	519.643
D3	12	14413.5	3607.9	23090.3	84361.6	591.989
D4	12	22392.8	4673.56	29449	99469.6	347.53
D5	12	24804.2	5083.06	30983.9	99316.1	686.696
D6	12	25588	4864.89	31810	99265.9	546.731
D7	12	28875.9	3549.18	31794.1	100795	711.034
D8	12	24818.4	3576.44	30495.2	98885.4	1240.78
D9	12	22579.9	4077.15	32320.3	108802	292.007
D10	12	50291.4	7252.2	33535.2	114267	4165.22
D11	12	38335.3	5631.57	26079.7	108704	893.032
D12	12	36702.5	5445.07	21831.5	106151	1624.35
E1	12	12691.8	2804.26	15920.9	79913.6	802.47
E2	12	20689.3	3442.71	23563.2	102503	0
E3	12	18674.5	4208.64	29179.6	107650	1168.91
E4	12	21711.3	5146.19	30614.3	104165	765.572
E5	12	25518.1	5407.87	32688.9	105702	1892.41
E6	12	26734.6	5522.5	34350.6	108310	995.45
E7	12	21891.9	3595.66	33068.9	104783	708.544
E8	12	40776.9	4057.73	33008.3	106752	628.913
E9	12	27780.1	4425.95	34997.1	119060	635.633
E10	12	46875.4	6753.69	32027.9	117351	862.217
E11	12	41873.4	6340.74	27518.4	113643	1367.5
E12	12	49481.8	6592.87	23774.6	114434	1171.58
F1	12	11354.1	1892.79	1632.35	2582.84	1090.21
F2	12	13650.1	2112.96	2450.39	2774.35	1039.22
F3	12	10570.6	2251.72	1830.74	3015.09	588.667
F4	12	10934.3	2492.2	2078.82	3135.58	772.386
F5	12	117850	2730.53	2332.24	3435.07	2625.15
F6	12	46445.6	1947.11	2045.26	3586.08	1556.92
F7	12	14453.4	2010.33	2177.06	3697.69	1492.07
F8	12	18326.9	2407.17	2437.23	4295.58	1626.68
F9	12	19760	2088.47	2386.19	3742	1307.78
F10	12	17790.1	2234.12	2086	3765.8	1280.15
F11	12	27521.2	5217.08	4345.16	7798.7	3472.7
F12	12	24234.5	3766.62	2762.46	4083.37	1444.18
G1	12	19401.8	2917.78	2264.91	3438.83	1646.13
G2	12	11012.3	1808.23	1680.39	2426.05	1018.31
G3	12	11075.9	1689.67	1471.53	2541.45	1247.16
G4	12	8859.07	1932.34	1557.48	2266.95	1472.27
G5	12	10036.9	1702.96	1482.55	2440.82	576.642
G6	12	15705	4017.38	3024.3	4090.84	1699.42
G7	12	12396	4248.29	2384.61	2605.38	896.298
G8	12	18947.6	3283.01	2302.51	3120.42	1962.41
G9	12	56721.8	2491.28	2173.23	2798.28	548.438
G10	12	25843.2	4612.03	3420.01	4322.84	2076.53
G11	12	30054.4	5025.21	3814.23	5221.64	2177.94
G12	12	23770.1	3369.22	2336.02	3248.62	1513.71
H1	12	51658.1	2607.73	2454.78	4217.14	2741.05
H2	12	16252	2146.96	1570.87	2515.83	1404.1
H3	12	18596.6	2982.73	2526.74	3860.53	1716.68
H4	12	13281.9	2654.99	2224.09	2889.52	2537.99
H5	12	18444.4	3475.73	2808.33	4048.66	2904.06
H6	12	48264.9	9078.67	5851.28	6730.78	2396.54
H7	12	25502.3	4886.94	3307.5	4001.26	1550.33
H8	12	39220.9	4424.3	3261.81	4614.43	1538.58
H9	12	60850.1	4877.98	3304.8	4387.41	2037.96
H10	12	40791.5	5157.85	3368.91	4852.39	1494.07
H11	12	36836.3	6464.75	4120.33	5365.71	1536.19
H12	12	53417	8276.62	5401.29	7665.93	2109.03
A1	13	24429.5	3712.34	14234.1	74976.2	514.865
A2	13	15705.8	3196.67	15432.5	73231	857.26
A3	13	18121.9	2977.48	17908.7	77906.8	1071.27
A4	13	22361	4571.4	18593.4	74031.8	1145.45
A5	13	116668	5621.6	22041.1	82924.1	613.02
A6	13	24242.8	5118.14	22687.9	84196.6	1123.49
A7	13	19790.2	3356.99	21610.1	81326	932.537
A8	13	15303.9	3071.39	21199.2	83616.7	665.185
A9	13	25376.3	3233.96	20285.6	83380.6	792.582
A10	13	31622	4829.77	18359.7	81364.3	1122.87
A11	13	32222.4	5846.04	20164.4	99449.2	2873.64
A12	13	31874.9	4910.3	16951.5	95184.5	1170.52
B1	13	19050.8	6102.88	22581.7	85279.8	2855.2
B2	13	15647.9	2856.49	17631.4	77966.6	577.979
B3	13	14258.6	3018.69	22228.9	88980.2	605.344
B4	13	177287	4701.63	25554.8	93909.8	1066.76
B5	13	92903.1	4851.71	24493.3	84709.5	360.169
B6	13	25190.3	5177.26	28181.2	93292.9	531.673
B7	13	19351.4	3272.86	24373.8	80723.1	912.971
B8	13	20233.7	3258.65	24827	86784.7	843.167
B9	13	17029.6	3780.83	24481	90725	1011.35
B10	13	26444.5	4539.24	21527.7	87531.1	636.771
B11	13	31619	5301.81	25015.1	114791	249.819
B12	13	55969	5535.11	20867.1	109304	740.282
C1	13	15521.2	3200.18	20044.6	99042.5	706.767
C2	13	19969.3	3340.88	20136.8	86159.8	0
C3	13	16225	3443.97	22159.4	83712	615.389
C4	13	77424.6	4905.47	27708.8	95627.3	721
C5	13	28804.8	5960.59	25354.6	79145.1	1081.73
C6	13	24793.1	5138.74	29693.7	92950.3	955.941
C7	13	21953.4	4070.65	29756	94375.2	1579.77
C8	13	21447.5	4029.77	30476.7	100862	760.858
C9	13	18188.4	3950.59	26955	94719.3	275.307
C10	13	34710.2	5635.21	27490.8	104875	858.175
C11	13	35370.3	5685.85	25358.6	110514	1379.01
C12	13	32562.5	6343.63	18443.6	87197.6	1113.37
D1	13	13219	2785.52	17147.2	84794.3	691.788
D2	13	13404.2	2739.09	20522	86372.8	657.765
D3	13	14617.8	3800.27	23213.7	84560.4	307.907
D4	13	22314.8	4888.12	29390.3	98816.4	390.422
D5	13	25120.5	5052.75	31146.8	99343.7	1067.83
D6	13	25903.4	4928.35	31781.7	99217.8	381.948
D7	13	28911.7	3460.11	32025.9	100374	860.604
D8	13	24668.2	3855.7	30705.7	98861.2	727.523
D9	13	22690.8	4103.5	32173.1	108469	540.151
D10	13	50282.1	7085.52	33490.1	114398	4038.63
D11	13	38711.6	5578.68	26068.8	108679	877.51
D12	13	36210	5552.87	21793.5	106052	1849.66
E1	13	13085.4	2766.91	15839.8	80031	730.511
E2	13	21505.4	3676.86	23543.2	102477	0
E3	13	19084.1	4414.14	29265	107861	566.081
E4	13	21777.9	5140.95	30477.2	103839	740.945
E5	13	25593.4	5480.13	32802.3	105517	1968.41
E6	13	26700.7	5479.54	34263.4	108593	722.275
E7	13	21941	3669.45	32851.3	104527	911.139
E8	13	41098.8	3831.86	32967.9	106669	700.987
E9	13	27815.7	4837.19	35087.3	118832	1240.11
E10	13	47514.8	6606.31	32135	117394	803.068
E11	13	41521.9	6316.88	27471.2	113457	513.661
E12	13	49614.4	6412.79	23961.6	114099	1053.64
F1	13	11539.9	1908.88	1599.86	2671.42	1104.44
F2	13	14268.8	2041.08	2523.11	3016.17	1134.24
F3	13	10393.7	1934.89	1883.49	2914.26	948.839
F4	13	10839.3	2310.15	2116.92	2872.8	907.199
F5	13	119794	2811.24	2376.79	3209.78	2195.26
F6	13	46634.3	2207.4	2080.77	3571.49	1435.11
F7	13	14840.8	1944.12	2120.95	3674.08	1522.19
F8	13	18261.3	2358.29	2435.05	4145.95	1841.64
F9	13	20031	2236.81	2346.61	3837.12	921.366
F10	13	18050.1	2391.29	2017.96	3754.4	1483.44
F11	13	27501	5121.52	4323	7565.62	3335.24
F12	13	24251.7	3696.03	2600.81	4317.09	1036.29
G1	13	19844.8	2872.33	2172.93	3788.27	1639.49
G2	13	11199	1894.39	1580.66	2317.11	1015.27
G3	13	10852.1	1709.08	1487.74	2306.97	1020.73
G4	13	8842.04	2028.49	1565.34	2372.21	1300.12
G5	13	10258.2	1536.37	1420.22	2162.13	1539.7
G6	13	15727.6	3813	2951.56	4258.11	1486.5
G7	13	12063.4	3994.72	2231.13	2557.29	1043.63
G8	13	19313	3306.95	2351.45	3017.27	1965.48
G9	13	57617.8	2444.69	1963.17	2756.43	911.592
G10	13	26532.1	4655.81	3555.09	4568.82	2146.12
G11	13	29668.6	4939.63	3479.57	5500.99	2192.19
G12	13	24101.9	2961.59	2458.21	3151.57	1740.77
H1	13	51938.6	2552.57	2578.75	4210.62	2395.69
H2	13	16021.2	2241.62	1680.79	2315.17	1300.1
H3	13	18820.8	2848.35	2452.36	3544.8	2222.59
H4	13	13235.5	2695.36	2161.44	3184.09	2169.05
H5	13	18601.2	3668.76	2732.09	4014.86	2971.59
H6	13	48270.9	9159.29	5822.19	6868.02	2630.76
H7	13	25488.1	4947.37	3116.09	4144.3	1541.31
H8	13	39489.9	4338.56	3206.95	4464.51	1763.51
H9	13	61239.5	5027.57	3342.87	4140.81	1992.58
H10	13	40581.2	5133.25	3479.07	4855.03	1682.6
H11	13	36786.3	6430.86	3718.83	5566.72	1724.77
H12	13	53677.5	8410.62	5172.2	7399.72	2584.98
A1	14	24587.8	3629.27	14229.9	74990.1	287.218
A2	14	15821.5	3041.83	15332.3	73270.4	602.352
A3	14	18324.1	3042.32	17969.2	77991.9	683.351
A4	14	22364.5	4509.41	18604.1	74029.3	933.654
A5	14	120437	5585.71	21960.7	82676.1	706.617
A6	14	24429	5274.42	22579	84544	1162.38
A7	14	19630.7	3442.48	21619.9	81386.8	845.671
A8	14	15151.1	3043.91	21270.4	83770.2	823.391
A9	14	25518.6	3304.66	20310.9	83299.1	570.25
A10	14	31789	4884.36	18350.9	81889.4	1064.19
A11	14	32686.8	5846.04	20262	99561.5	2647.68
A12	14	32089.5	4881.5	16782.6	94955.4	1152.82
B1	14	19090.1	6102.88	22549.4	85234.4	2815.85
B2	14	15926.9	2997.64	17570.9	78194.6	1101.03
B3	14	14151.4	3057.02	22160.1	89006.4	566.232
B4	14	181852	4608.45	25368	94026.5	652.062
B5	14	95373.2	4900.53	24476.4	84410.1	392.752
B6	14	25088.7	5025.82	27918	93029.2	826.722
B7	14	19671.1	3161.81	24131.1	80497	1084.21
B8	14	20218	3445.72	24843.9	86994.4	738.858
B9	14	17068.2	3809.64	24421.1	90729.5	771.974
B10	14	26350	4562.42	21545.9	87452.7	797.591
B11	14	31372.3	5615.98	25034.9	114868	705.508
B12	14	56323.8	5352.76	20972.7	109404	905.757
C1	14	15934.5	3238.78	20119.5	99031.3	716.764
C2	14	20202.4	3575.87	20205.1	85999.8	37.5974
C3	14	16561.1	3431.28	22394.5	83951.8	770.73
C4	14	78948.3	5205.86	27749.2	95507.1	907.734
C5	14	28985.2	5809.07	25462.5	79251.6	1243.17
C6	14	25222.8	5155.33	29766.6	93013	450.584
C7	14	21765.7	4114.52	29806.1	94198	1772.09
C8	14	21483.9	4091.97	30468.2	100841	823.866
C9	14	18069.4	3882.45	26990.1	95088.8	671.617
C10	14	34964.7	5618.84	27568.9	105414	1219.19
C11	14	35599.7	5709.05	25466.3	110420	1050.83
C12	14	32674.7	6220.23	18533.5	87282.8	1062.44
D1	14	13554.1	2836.25	17125	85120.1	473.004
D2	14	13496.3	2883.64	20358.9	86285.3	792.519
D3	14	14885.6	3810.31	23238.7	84448	736.778
D4	14	22257.9	4941.98	29295.5	99122	794.041
D5	14	25081.9	4882.36	31194	99093.4	876.725
D6	14	25931.3	5003.06	31633.7	99294.4	366.67
D7	14	29207.1	3603.99	31920.6	100929	867.507
D8	14	24917	3843.18	30542.6	98908.6	991.416
D9	14	22746.3	3826.27	32052	108354	256.916
D10	14	50744	7236.1	33379.3	114844	4010.87
D11	14	38358	5577.53	26178.6	108622	931.32
D12	14	36385.3	5401.39	21721.6	105986	1643.87
E1	14	13829.9	2897.94	15846.4	80045.1	847.444
E2	14	22455.8	3836.33	23445.1	102599	69.8167
E3	14	20167.3	4307.96	29179.6	107974	639.572
E4	14	21790.2	5158.43	30522.3	103857	595.326
E5	14	25450	5458.28	32709.8	105785	1784.92
E6	14	26926.4	5640.65	34345.9	108469	669.825
E7	14	22088.2	3564.63	33054.7	104581	491.864
E8	14	41076.2	3932.03	33043.3	106760	535.913
E9	14	27675.8	4714.18	34913	118613	735.341
E10	14	47194.5	6630.87	32004.4	117059	439.071
E11	14	41809.6	6229.87	27413.8	113486	791.469
E12	14	49885.4	6478.77	24080.9	113886	1234.48
F1	14	11528.8	1711.8	1557.31	2593.5	1072.81
F2	14	14061.9	1993.47	2400.59	2793.9	1069.22
F3	14	10595.7	2016.11	1911.3	3155.66	1047.6
F4	14	10827.4	2424.94	2227.3	3162.15	1060.26
F5	14	121577	2716.93	2447.07	3407.15	2456.52
F6	14	46849	2041.99	2161.82	3414.58	1902.37
F7	14	14591.8	2069.38	1954.51	3593.8	1773.78
F8	14	18272.3	2461.38	2419.77	4267.99	1619.19
F9	14	20002.5	2263.06	2363.21	4045.41	919.045
F10	14	17817.2	2035.83	2167.64	3724.01	1377.73
F11	14	27487.4	5421.61	4411.62	7534.08	3478.73
F12	14	24452.6	3494.07	3023.34	3998.92	1098.75
G1	14	20117	2797.39	2161.44	3700.61	1715.82
G2	14	11277.2	1796.39	1707.2	2274.63	821.738
G3	14	10813.8	1728.49	1525.88	2584	1299.69
G4	14	8881.47	2082.22	1371.76	2336.81	1431.82
G5	14	9977.23	1658.8	1539.69	2203.38	1206.07
G6	14	15844.3	3952.3	3146.94	4323.44	1759.69
G7	14	12148.8	4123.58	2484.84	2420.89	942.577
G8	14	19004.3	3271.05	2257.07	3211.62	1136.13
G9	14	58063.1	2473.46	2011.55	2708.76	913.71
G10	14	26900.3	4550.41	3529.22	4585.65	2412.15
G11	14	29663	4980.56	3723.53	5394.98	2369.03
G12	14	24367.7	2839.54	2156.33	3189.4	1405.59
H1	14	52850.5	2524.31	2555.43	4309.72	2757.17
H2	14	16358.5	2116.9	1805.65	2471.6	1685.31
H3	14	18486.6	2758.41	2425.12	3609.38	1906.16
H4	14	13296.1	2586.37	2344.34	3049.41	2535.26
H5	14	18732.6	3519.32	2880.44	3927.93	3192.46
H6	14	48334.9	9024.57	5919.84	6844.2	2596.92
H7	14	25478.3	4597.33	3271.41	4035.03	1263.53
H8	14	39826.9	4399.8	3363.53	4411.78	1675.01
H9	14	61778	4936.64	3467.61	4447.02	1737.46
H10	14	41056.2	4651.73	3645.8	4933.15	1932.16
H11	14	36838.4	6511.35	3922.93	5310.21	1976.99
H12	14	54155.2	8444.97	4965.13	7627.35	2071.85
A1	15	25039.2	3771.68	14199.7	75032.9	199.989
A2	15	16400.7	3080.31	15390.4	73437.9	519.419
A3	15	18581.1	3054.26	17812.3	77819.3	988.205
A4	15	22439.6	4456.63	18584.4	73878.2	1324.4
A5	15	123613	5659.88	21901	82807.3	1016.92
A6	15	24200.7	5041.62	22661.7	84291	1040.52
A7	15	19795.3	3475.55	21682.3	81470.4	898.472
A8	15	15130.2	3125.48	21138.3	83719.6	1147.89
A9	15	25505	3423.11	20342.6	83454.1	524.667
A10	15	31932	4797.01	18392.2	81844.1	969.419
A11	15	31952.9	5983.66	20100	99414.9	2816.1
A12	15	32181.1	5064.37	17102.6	95143.1	1007.46
B1	15	19296.6	5967.58	22495.9	84949.5	2645.02
B2	15	16309.6	2942.66	17706.2	78086.3	573.754
B3	15	14406.1	3101.18	22135.2	89049.6	541.343
B4	15	186156	4578.53	25422.7	94215.6	774.969
B5	15	97987.6	4981.14	24505.3	84447.9	344.319
B6	15	24957.3	5171.23	28097.1	93322	774.139
B7	15	19632.3	3415	24252	80664.2	738.74
B8	15	20485.6	3335.38	24822.6	86761.4	551.487
B9	15	17213.3	3691.69	24478.3	90547.5	1086.34
B10	15	26039.2	4565.2	21470.4	87675.5	946.326
B11	15	31406.8	5480.29	25046.5	114795	307.648
B12	15	56889.6	5748.48	20958.1	109085	553.034
C1	15	16464.5	3137.19	20097.2	99134.7	670.779
C2	15	20970.3	3581.64	20264.3	86260.1	449.378
C3	15	17330.3	3592.47	22381.3	84329.6	940.581
C4	15	79573.6	5058.77	27703.2	95647.6	785.319
C5	15	29123.5	5910.08	25559.6	79430.6	913.095
C6	15	25203.3	5340.27	29756.7	93234	662.441
C7	15	21945.8	3878.82	29793.1	94224	1225.77
C8	15	21410.1	4066.89	30481	101294	324.553
C9	15	18254.2	4127.98	27035.4	95136.3	545.064
C10	15	35106.8	5694.54	27521.2	105216	1090.25
C11	15	35712	5757.77	25304.1	110777	1337.72
C12	15	32599.2	6251.59	18556.4	87045.5	949.853
D1	15	13901.9	3088.41	17096.3	84791.3	572.381
D2	15	14267	2831.21	20414.3	86206.8	527.223
D3	15	15368	3800.27	23142	84486.9	255.673
D4	15	22424.1	4829.85	29402.1	98902.5	380.524
D5	15	24956.8	4771.77	31015.4	99192	1064.59
D6	15	25994.9	5009.48	31586.2	99109.6	375.4
D7	15	29224.5	3438.69	31831.8	100733	639.7
D8	15	24914.2	3737.25	30523.6	99004.5	1088.26
D9	15	22873	3975.2	32086.4	108646	312.059
D10	15	50634	7375.19	33573.7	115131	3899.83
D11	15	38472.6	5552.24	26073.1	108500	542.235
D12	15	36757.1	5502.69	21845.1	106071	1604.02
E1	15	14964.5	3096.32	15845.8	80029.7	763.921
E2	15	24563.2	3865.7	23402.5	102363	0
E3	15	22372.5	4754.09	29196.5	107888	942.475
E4	15	21554.4	4966.99	30589.8	103868	973.294
E5	15	25574.4	5499.46	32794.7	105666	1384.29
E6	15	26875.9	5617.52	34528.9	108569	749.592
E7	15	22160.2	3676.16	32981.3	104592	391.107
E8	15	41883.8	3863.29	32938.2	107034	592.875
E9	15	27788.7	4643.02	34866.1	118714	1088.05
E10	15	47374.9	6619.24	31790.1	117037	695.006
E11	15	41258.2	6238.29	27464.8	113083	773.327
E12	15	49714.2	6474.65	23954.1	114376	957.035
F1	15	11551	1797.06	1549.57	2488.52	817.457
F2	15	14208.3	2103.25	2453.38	2780.52	808.17
F3	15	10287	2180.33	1867.18	2868.7	938.189
F4	15	11102.8	2397.14	2248.8	3008.62	1075.46
F5	15	123239	2750.49	2549.03	3327.41	2210.87
F6	15	47160.5	2057.95	2145.43	3654.5	1369.44
F7	15	15052.4	1899.39	2139.02	3575.85	1324.99
F8	15	18142.3	2266.89	2411.04	4258.44	1843.78
F9	15	20293.8	2236.81	2220.22	3827.48	803.004
F10	15	18431.8	2056.39	2166.28	3601.19	1204.64
F11	15	27727.5	5307.61	4478.08	7584.81	3601.72
F12	15	24774.1	3580.35	2733.65	4422.64	1625.18
G1	15	20360.9	2799.84	2139.59	3563.55	1538.82
G2	15	10963.5	2052.7	1633.2	2455.46	750.811
G3	15	10993.9	1865.29	1635.56	2380.72	1184.66
G4	15	8812.47	1943.65	1505.4	2532.02	970.854
G5	15	10217.8	1427.99	1524.11	2269.78	1106.48
G6	15	15777.6	4272.59	3027.42	4362.04	1692.61
G7	15	12304.3	4121.51	2320.92	2630.89	1165.47
G8	15	19012.7	3293.79	2177.83	2866.35	1874.46
G9	15	58620	2744.79	2002.63	2902.91	1215.46
G10	15	26633.6	4673.65	3585.27	4702.17	2256.12
G11	15	29435.7	4822.42	3750.11	5148.58	2678.81
G12	15	24547.8	2922.44	2328.83	3245.33	1467.76
H1	15	52516.5	2922.6	2505.1	4127.16	2903.38
H2	15	16205.8	1986.61	1681.86	2536.33	1407.96
H3	15	18588.5	2846.24	2453.41	3642.18	1909.95
H4	15	13317	2631.78	2202.87	2837.2	2357.15
H5	15	18892.2	3543.19	2722.82	3707.73	2800.02
H6	15	48464.9	9002.29	5895.95	6729.83	2490.94
H7	15	25558.9	5002.1	3312.97	4181.06	1799.25
H8	15	40166.4	4386.33	3322.38	4433.49	2046.52
H9	15	62328.1	4644.79	3373.07	4396.76	2165.01
H10	15	40938.8	4815.17	3401.66	4792.81	1957.23
H11	15	36907.1	6403.32	4003.23	5499.22	2290.48
H12	15	54815.9	8286.93	5551.08	7739.23	2628.11
A1	16	25506.3	3826.28	14227.8	74921.6	674.43
A2	16	16720.6	3281.88	15310.5	73386.6	519.419
A3	16	18864.2	3004.78	17845.8	77523.7	607.138
A4	16	22502.2	4480.93	18574.5	74041.7	988.117
A5	16	127406	5651.91	21949.5	82540.9	732.756
A6	16	24329.4	5242.67	22601.1	84696	1054.35
A7	16	19983.7	3445.71	21666.9	81782.5	984.487
A8	16	15469.5	3129.78	21264.4	83749.6	762.266
A9	16	25881.3	3267.02	20375.2	83617.1	271.636
A10	16	31607.5	4726.95	18440.5	81773.4	1006.43
A11	16	32537.6	5662.55	20355.5	99236	2886.19
A12	16	32059.5	5320.69	16865.2	95127.5	820.375
B1	16	19797.8	6164.02	22582.6	84989.1	2692.05
B2	16	16691.6	2941.02	17699	78140.5	1166.1
B3	16	14948.3	3177.84	22146.8	88919.3	777.791
B4	16	189940	4714.45	25441.9	94284.6	353.709
B5	16	99798.7	4877.28	24560.1	84437.2	818.087
B6	16	24982.7	5037	28140	93492.1	795.562
B7	16	19688.3	3263.97	24062.9	80636.2	1076.25
B8	16	20381.9	3362.1	24905.3	86985.5	236.628
B9	16	17325.4	3913.19	24621.7	90773.7	820.043
B10	16	26360.4	4650.52	21676	87727.2	1118.3
B11	16	31633.1	5782.24	25098.8	114678	242.88
B12	16	56646.2	5506.58	20941.3	109570	731.573
C1	16	17014.1	3409.46	20083.5	99366	460.848
C2	16	22540	3670.68	20257.6	86312.9	249.754
C3	16	18448.6	3608.89	22437.2	84436.3	836.452
C4	16	81017.9	5094.21	27791.4	95805.6	590.286
C5	16	28870.2	5784.66	25505.1	79609.7	868.88
C6	16	25423.4	5307.93	29758.5	93001.8	605.602
C7	16	21984.7	4080.97	29831.1	94281.8	1316.65
C8	16	21811.9	4049.84	30520.3	101149	443.437
C9	16	18420.4	3968.63	26804.6	94987.6	503.99
C10	16	35283.6	5606.57	27469.6	105154	990.202
C11	16	35524.4	5638.28	25479.7	110639	702.002
C12	16	32610.7	6106.95	18471.1	87379.7	906.962
D1	16	14886.5	3025.92	17086.3	84892.4	449.893
D2	16	15307.3	3094.86	20482.2	86455.4	443.844
D3	16	16625	3872.89	23232.9	84523.2	182.362
D4	16	22467.4	4896.07	29306.2	98934.3	390.422
D5	16	25101.6	4954.45	30995	99339.7	1147.73
D6	16	25849.2	5045.63	31603.5	98931.7	250.994
D7	16	29401.7	3645.1	31896.5	100616	632.797
D8	16	25253.1	3674.66	30455.2	98769.7	1300.1
D9	16	23023.6	3883.55	32037.8	108594	501.3
D10	16	50969.7	7187.82	33604.2	114936	4258.5
D11	16	38478.6	5686.76	25984	108757	1250.04
D12	16	36538.6	5325.18	21799.4	106341	1356.74
E1	16	17521	3357.15	15788.8	79959.8	706.739
E2	16	28564.1	4343.25	23477.2	102433	79.7905
E3	16	26471	5175.38	29099	107933	956.378
E4	16	21724.5	4947.76	30673.1	103824	534.294
E5	16	25498.3	5458.28	32663.1	105404	1695.89
E6	16	26816.7	5486.15	34340.3	108384	591.151
E7	16	22031.8	3517.67	32870.1	104222	629.455
E8	16	41974.1	4024.34	32948.8	106754	833.513
E9	16	27720	4746.74	34830.2	118621	716.646
E10	16	47446.8	6471.86	31930.5	117394	684.769
E11	16	41211.4	6333.72	27509.5	113637	700.756
E12	16	49982.2	6487.02	24020.6	114133	799.775
F1	16	11752.7	1978.06	1511.67	2763.29	1076.77
F2	16	14143.9	2060.5	2366.72	2906.07	863.181
F3	16	10759.6	2125.89	1888.28	2931.71	1098.91
F4	16	11025	2427.64	2006.53	2886.58	890.981
F5	16	124753	2655.27	2506.47	3428.09	2398.23
F6	16	47453.3	1961.39	2199.15	3414.58	1638.76
F7	16	15069.3	2001.38	2005.87	3390.73	1617.38
F8	16	18372.7	2417.8	2495.05	4442.02	1820.25
F9	16	20631.2	2118.67	2475.56	4029.75	938.772
F10	16	18376.2	2307.56	2164.92	4035.51	1108.22
F11	16	27695.3	5088	4525.34	7461.42	3516.11
F12	16	24598	3917.6	2925.71	4256.77	1296.32
G1	16	20188.9	3009.92	2278.71	3575.89	1660.51
G2	16	11100.3	2161.48	1651.43	2296.41	1204.74
G3	16	11092.9	1599.08	1658.45	2559.42	1440.98
G4	16	8975.55	1898.41	1458.23	2228.68	1221.09
G5	16	9998.4	1639.74	1304.9	2084.66	1109.46
G6	16	15761.9	3956.37	3222.81	4363.03	1896.78
G7	16	12341.4	4117.35	2239.49	2378.69	924.632
G8	16	19228.6	3387.14	2353.78	2879.38	1496.09
G9	16	59593.2	2473.46	1870.23	2509.97	733.721
G10	16	27319.2	4835.82	3704.53	4478.19	2237.04
G11	16	30138.2	5198.24	3662.54	5528.21	2518.58
G12	16	24501.7	3132.01	2237.19	3051.23	920.392
H1	16	52881.5	2626.57	2643.8	4374.92	2290.93
H2	16	16501.4	2144.74	1718.14	2511.52	1093.04
H3	16	18694.4	2930.88	2417.79	3839	1927.01
H4	16	13209	2671.14	2188.72	3155.02	2422.58
H5	16	18949.7	3360.53	2677.49	3857.43	3129.48
H6	16	48408.9	9139.14	5967.62	6649.76	2331.53
H7	16	25542.6	4864.14	3487.97	4305.23	1621.58
H8	16	40483.1	4318.96	3296.09	4556.53	1392.93
H9	16	62927.5	4888.24	3375.7	4548.7	1979.47
H10	16	41657.3	5004.96	3431.43	5090.7	1856.97
H11	16	36980	6545.24	3902.85	5532.22	1980.6
H12	16	54812.8	8211.35	5304.37	7343.78	2233.97
A1	17	26469.2	3828.65	14215.3	74953.7	612.732
A2	17	17413.5	3288.29	15488.8	73092.6	735.917
A3	17	19907.5	3338.36	17961	77759	919.698
A4	17	22652.3	4372.86	18713.3	74053.2	1255.25
A5	17	130136	5483.61	21873.1	82816.1	975.603
A6	17	24503.6	5156.39	22618.3	84310.8	1037.07
A7	17	20331.6	3380.38	21742.3	81784.2	864.406
A8	17	15519.5	3114.32	21207.8	83767.6	861.144
A9	17	25932	3271.61	20243	83548.1	621.414
A10	17	32183.1	4913.48	18473.8	81931.3	1058.78
A11	17	32209.1	5761.01	20100	99533.5	3151.9
A12	17	32089.5	4630.94	16843.6	95087.4	1300.72
B1	17	20538.5	6106.89	22384.3	85177.4	2659.41
B2	17	17752	2987.79	17651.3	78429.2	961.608
B3	17	15895.1	3265.32	22123.6	89217.9	465.786
B4	17	193599	4638.37	25460.1	94198.9	835.953
B5	17	101837	4781.18	24347.6	84822.7	436.783
B6	17	25275.2	5230.6	28145.4	93571.2	1079.9
B7	17	19858.9	3417.67	24216	80892.2	871.155
B8	17	20504.8	3524.17	24756.8	86986.4	82.0953
B9	17	17251.9	3813.24	24443.8	90916.9	1131.52
B10	17	26198.9	4440.94	21495	87731.7	1490.14
B11	17	31474.6	5389.83	24981.4	114912	1155.41
B12	17	57017.7	5531.39	20844.6	109316	680.406
C1	17	18348.9	3587.25	19978.5	99264.7	488.839
C2	17	24619	3968.33	20292.6	86068.2	154.865
C3	17	20750.2	3925.3	22656	84388.9	854.376
C4	17	81697.2	5094.21	27804.5	95855	523.892
C5	17	29149.1	5750.14	25525.1	79348.7	1202.04
C6	17	25385.9	5268.95	29703.6	93006.5	593.2
C7	17	21975.4	3995.81	29856.2	94320.3	1497.34
C8	17	21641.5	4003.69	30455.5	101463	741.836
C9	17	18308.3	4046.8	26985.9	95053.7	699.369
C10	17	34965.7	5499.16	27562.8	105093	841.671
C11	17	35904.3	5492.1	25367.5	110597	1067.13
C12	17	33019.8	6501.41	18659.1	87251.1	1097.29
D1	17	16602.3	3336.89	17069.8	84928.5	79.3476
D2	17	17297.3	3231.18	20429.9	86445.6	533.118
D3	17	18621.2	4215.91	23278.8	84404.8	264.837
D4	17	22477.5	4912.84	29220.2	99167.1	618.076
D5	17	25255.8	4886.46	31162.6	99299.3	763.355
D6	17	26315.8	4782.15	31739.6	99267.9	460.52
D7	17	29545.7	3515.78	31870.4	100381	904.324
D8	17	25240.9	3635.18	30537.3	98951.6	1065.26
D9	17	22781.3	4014.15	32065.1	109033	1087.82
D10	17	51183.8	7087.82	33605.3	115134	4301.81
D11	17	38420.1	5461.41	26274.4	108596	963.399
D12	17	36855.8	5471.09	21852.7	106203	1629.23
E1	17	21950.5	3992.09	15851.8	80066.9	667.547
E2	17	35576.4	5452.77	23401.7	102302	0
E3	17	33334.9	5856.98	28932	107750	1024.9
E4	17	21718.7	5285.18	30509.5	103778	721.672
E5	17	25581.5	5420.47	32760.4	105589	2006.41
E6	17	27080.3	5496.89	34411.6	108465	656.713
E7	17	21969.6	3631.71	32896.5	104341	491.864
E8	17	42326.3	3835.79	32922.3	106592	1043.93
E9	17	28052.5	4651.46	34785.8	118550	906.089
E10	17	47649.5	6703.27	31806.1	117335	803.068
E11	17	41180.3	5982.86	27374.2	113414	548.812
E12	17	49970.3	6492.52	23966.7	114259	1152.49
F1	17	11690	1924.16	1600.63	2689.47	1185.07
F2	17	14509.9	1878.84	2387.64	2701.28	1023.21
F3	17	10807.3	2228.52	1985.14	2972.43	1119.24
F4	17	10804.3	2485.03	1976.24	2630.69	1324.81
F5	17	126112	2789.48	2418.36	3582.6	2273.33
F6	17	47563	2159.54	2049.81	3488.47	1304.73
F7	17	15097	1911.02	2005.87	3277.39	1570.76
F8	17	18513.6	2403.99	2495.05	4234.03	1706.89
F9	17	20329.1	2063.53	2004.45	3577.05	1290.38
F10	17	18257.4	2341.35	2133.62	3651.84	1331.26
F11	17	27918.5	5401.49	4413.1	7576.59	3138.7
F12	17	24789.4	3647.01	3111.37	4130.11	1566.54
G1	17	20283.9	2979.21	2002.78	3536.38	1383.94
G2	17	11276.1	1915.93	1457.34	2524.09	887.598
G3	17	10908.3	1646.22	1587.87	2584.95	1288.82
G4	17	9002.43	1914.43	1423.84	2493.74	1367.85
G5	17	10063.8	1574.51	1279.96	2214.45	846.539
G6	17	15824.7	4026.53	3297.64	4474.88	1663.45
G7	17	12084	4138.13	2318.83	2509.21	1088.02
G8	17	19397.5	3122.63	2250.08	2635.09	1184.19
G9	17	59597.3	2598.16	2043.37	2740.15	753.837
G10	17	26916.6	4821.23	3585.27	4476.9	2021.53
G11	17	29866.2	5148	3596.86	5384.96	2376.15
G12	17	24894.9	3065.23	2319.85	3554.56	1381.26
H1	17	53236.7	2510.85	2630.3	4138.9	2417.56
H2	17	16290.4	2251.64	1639.17	2653.92	1312.62
H3	17	18791.2	2934.06	2445.03	3673.96	1894.79
H4	17	13361.5	2607.57	2273.6	2960.26	2454.39
H5	17	18621.6	3580.55	2769.18	3700	3101.19
H6	17	48199.9	9152.93	5940.61	6618.31	2408.12
H7	17	25857.4	4808.27	3221.09	4095.63	1674.79
H8	17	40387.5	4376.53	3331.52	4721.96	1722.95
H9	17	63522.4	4813.45	3278.54	4177.04	1837.29
H10	17	42190.1	4834.5	3644.31	4986.11	1582.35
H11	17	36848.8	6646.91	3993.19	5412.22	2190.79
H12	17	54480.9	8857.26	5482.79	7876.19	2186.38
A1	18	28188.4	4248.78	14187.2	74990.1	475.505
A2	18	18993.1	3426.64	15548.5	73108	691.395
A3	18	21380.4	3501.31	17896.5	77626.9	1078.12
A4	18	22363.6	4521.14	18599.1	73905.5	1018.37
A5	18	133502	5520.3	22029.1	82770.5	867.671
A6	18	24519.1	5139.3	22624.8	84344.4	852.122
A7	18	20229.3	3231.97	21572.8	81535.2	981.932
A8	18	15435.8	2978.65	21350.2	83837.9	906.988
A9	18	26599.8	3223.86	20298.2	83579.5	976.774
A10	18	32282.5	4917.12	18379	81722	1172.51
A11	18	32401.6	5837.09	20073	99517.9	2829.7
A12	18	32503.1	5012.54	16848.7	95093.9	1155.35
B1	18	22180.5	6373.5	22634.3	85207.4	2476.11
B2	18	19268	3221.66	17605.1	78245.5	891.473
B3	18	17162.1	3457.79	22148.5	89282.1	230.226
B4	18	196524	4489.62	25441	94127.3	806.868
B5	18	104049	4779.63	24529.5	84715.2	371.617
B6	18	25299.8	5190.16	28161.5	93777.6	667.026
B7	18	20117.2	3110.28	24106.2	80999.6	1164.86
B8	18	20260.7	3431.93	24807.5	86851.9	428.827
B9	18	17424.6	3873.57	24373	90743	970.015
B10	18	26289.6	4416.83	21612.3	87695.1	1038.36
B11	18	31570.5	5545.08	24797.7	115184	420.991
B12	18	57155	5278.33	20806.4	109682	617.265
C1	18	21047.9	3666.49	19984.3	99162.3	883.709
C2	18	29375.2	4633.7	20290.9	86485.9	180.826
C3	18	25019.6	4448.43	22469.8	84405	729.761
C4	18	82486.6	5173.96	27769.8	95878.2	901.509
C5	18	29322.1	5871.36	25560.5	79592.7	1143.43
C6	18	25478	5339.45	29767.5	93259.3	571.498
C7	18	22172.3	3946.78	29854.3	94478.2	1455.08
C8	18	21644.5	3921.43	30358.8	101113	954.639
C9	18	18290.6	3705.06	26991.1	95071.2	93.2492
C10	18	35771.2	5762.05	27548.6	105451	1047.96
C11	18	36499.2	5799.54	25634.1	110599	1168.19
C12	18	32929.6	6219.22	18502.3	87079	1131.25
D1	18	20281.3	3830.92	17134.3	85301.7	422.93
D2	18	21465.1	3800.42	20371.4	86330.3	571.018
D3	18	22687.3	4793.02	23183.7	84716.1	312.489
D4	18	22413.9	4866.93	29220.2	99014.3	362.927
D5	18	25135.4	4811.09	31044.1	99115.1	1041.92
D6	18	26244.5	5011.09	31550.5	99104.7	581.652
D7	18	29660.5	3430.99	31912.9	100639	719.088
D8	18	25246.5	3752.66	30363.6	99113.6	930.89
D9	18	22998.7	3979.78	32128	108702	805.84
D10	18	51675.8	7469.45	33514.9	114872	4144.12
D11	18	38417.7	5669.52	26213.5	108703	911.659
D12	18	36593.3	5432.06	21811.2	105977	1697.56
E1	18	29977	5123.59	15815.2	80111.2	799.9
E2	18	48096.4	6907.23	23419.9	102634	0
E3	18	46827.8	7518.17	29069.9	107796	535.294
E4	18	22035.8	5204.76	30628	103823	347.987
E5	18	25873.8	5307.88	32768	105705	1267.04
E6	18	26924.1	5456.4	34404.1	108609	756.148
E7	18	22337.7	3622.49	32945.5	104148	589.37
E8	18	42634.5	4143.16	33013.6	106684	596.362
E9	18	28234.1	4413.89	34787	118643	764.006
E10	18	47830	6545.55	31750.6	117408	782.593
E11	18	41249.7	6159.7	27406.1	113283	649.73
E12	18	50049.3	6551.63	23920.2	114357	916.596
F1	18	11674.9	1785.8	1566.59	2600.89	1192.98
F2	18	14453.3	2152.8	2324.89	2637.48	781.164
F3	18	10719.7	2270.47	1798.14	2981.16	1042.75
F4	18	11005.3	2358.58	2028.02	2849.18	1199.12
F5	18	127474	2690.63	2467.86	3231.71	2130.72
F6	18	47884.3	2214.12	2132.68	3396.33	1203.85
F7	18	15353.2	1940.54	1863.2	3049.77	957.801
F8	18	18117.2	2364.66	2447.05	4319.98	1758.22
F9	18	20812.8	2221.05	2327.46	3596.32	1246.28
F10	18	18449.8	2338.41	2113.21	3717.68	1204.64
F11	18	27455.3	4947.17	4608.05	7694.5	3731.95
F12	18	24588.5	3907.79	2748.06	4130.11	1537.23
G1	18	20440.5	2914.1	2231.57	3454.89	1356.29
G2	18	11217.5	1981.62	1564.57	2321.47	427.587
G3	18	11043.8	1698.91	1542.1	2311.7	1192.81
G4	18	9033.79	2042.63	1614.47	2217.19	1491.09
G5	18	10165.8	1471.15	1389.05	2074.6	1050.7
G6	18	15836.4	4178.03	3191.63	4883.66	1713.03
G7	18	12245.6	4073.7	2288.56	2341.4	884.02
G8	18	19770.1	3356.02	2148.7	2928.24	1603.47
G9	18	60671.1	2462.5	1868.95	2601.81	896.77
G10	18	27455	4772.57	3319.42	4544.22	2738.78
G11	18	29830.7	5170.33	3585.91	5422.2	2466.36
G12	18	24765.3	2853.35	2194.06	3395.01	1431.27
H1	18	53209.9	2605.04	2626.61	4174.1	2815.88
H2	18	16397	2216	1813.12	2677.66	1466.7
H3	18	18653.7	2857.87	2541.4	3704.71	1764.05
H4	18	13236.4	2781.13	2260.47	3158.9	2127.25
H5	18	18670.3	3355.34	2794.93	3695.17	2922.31
H6	18	48508.9	9117.92	5723.51	6668.83	2150.74
H7	18	26079.6	4964.47	3257.19	4171.12	1763.17
H8	18	40589.5	4288.34	3313.24	4391.1	1600.34
H9	18	63803.3	4832.51	3396.71	4234.31	1703.17
H10	18	41781.7	5349.4	3563.92	4792.81	1720.75
H11	18	37286.3	6312.24	4006.57	5500.72	1852.08
H12	18	55771.3	8585.84	5586.33	7874.26	2347.01
A1	19	31422.6	4670.1	14421.6	74914.1	468.059
A2	19	21892.9	3979.11	15421.5	73247.3	268.876
A3	19	24096.1	3840.01	17821.3	77798.6	957.377
A4	19	22639.1	4439.88	18600	73958.3	1103.09
A5	19	136079	5631.97	21913.7	82496.1	640.003
A6	19	24521.6	5247.55	22709.2	84334.6	1428.56
A7	19	20647.1	3380.38	21495.8	81752.5	1178.66
A8	19	15649.6	3179.58	21110.8	83712.8	955.529
A9	19	26262.5	3427.7	20253.9	83474.7	627.926
A10	19	31845.1	4819.76	18431.7	81716.7	954.075
A11	19	32609.8	5834.85	20012.8	99484.6	2441.6
A12	19	31837	5116.21	17065.8	95391.5	1310.83
B1	19	24921.8	6858.6	22556.8	85090.5	2771.7
B2	19	22519.6	3727.15	17532.6	78360.3	751.203
B3	19	20411.7	3759.41	22240.5	89182.3	749.346
B4	19	199347	4483.64	25427.1	94240.4	388.423
B5	19	106019	4815.28	24433.7	84427.4	584.725
B6	19	25415.4	5237.49	28171.4	93603.9	850.092
B7	19	19994.4	3379.47	24068.4	80826.8	680.995
B8	19	21015.6	3475.03	24682.1	87042.8	651.933
B9	19	17632.2	3935.7	24554.5	90972.8	868.111
B10	19	26395.3	4400.14	21634.2	87756.6	813.394
B11	19	31538.5	5447.28	25055.8	115241	335.405
B12	19	57399.7	5259.72	20806.4	109628	731.573
C1	19	25474.3	4371.55	20111.7	99386.5	486.84
C2	19	37548.6	5494.48	20236.8	86144.3	1.79035
C3	19	33297.9	5405.87	22384.4	84479.6	1083.12
C4	19	83895.1	5064.97	27749.2	95556.5	743.823
C5	19	29665.6	5861.26	25506.1	79255.4	1118.75
C6	19	25691.6	5219.19	29790.9	93227.5	790.589
C7	19	22307.6	4113.66	29857.1	94278	1726.65
C8	19	21772.5	4084.95	30490.6	101110	789.39
C9	19	18418.5	3919.53	27002.4	95373.7	0
C10	19	36340.5	5769.21	27418.9	105263	1190.3
C11	19	37041.6	5739.21	25476.3	110558	1080.17
C12	19	33640.7	6388.13	18567.4	87381.5	1034.74
D1	19	26348.7	4667.53	17098.5	84920	427.553
D2	19	28356.6	4783.1	20433.8	86363	688.085
D3	19	30013.1	5455.11	23190.4	84571.7	166.783
D4	19	22707.3	4872.23	29351.2	98915.9	868.826
D5	19	25484.8	4817.64	30933	99129.9	1254.62
D6	19	26309.6	5041.62	31567.9	99154.9	453.972
D7	19	29597.3	3446.4	31947.7	100970	528.098
D8	19	25377	3481.1	30700.5	98982.4	1136.68
D9	19	23182	3992.38	32201.6	108866	11.2793
D10	19	52239.5	7315.42	33533	114837	4520.56
D11	19	38568.2	5683.31	25976.3	108596	954.086
D12	19	36923.9	5498.97	21788.4	106119	1820.38
E1	19	43481.7	7152.7	15879.4	79945.7	687.464
E2	19	69544.6	9835.46	23433.8	102422	0
E3	19	69330.2	10105	29079.3	107712	829.259
E4	19	22350.5	5053.53	30597.7	103868	414.372
E5	19	26079.7	5459.96	32742.3	105990	1581.89
E6	19	27740.2	5516.72	34313.1	108347	982.337
E7	19	22442.3	3739.05	32958.6	104256	528.699
E8	19	42558.9	4089.15	33005.1	106662	378.975
E9	19	28268.5	4582.72	34908.1	118242	1103.01
E10	19	47517.5	6637.34	31971.2	117349	534.62
E11	19	41643.7	6288.81	27325.7	113453	444.493
E12	19	50324.8	6433.41	23853.7	114152	607.695
F1	19	11655.8	1953.12	1579.75	2561.52	1000.87
F2	19	14630.9	2062.45	2291.02	2849.47	866.182
F3	19	10601.8	2200.85	2016.79	2863.85	979.821
F4	19	11007.9	2402.52	2098.36	3107.03	1118.03
F5	19	128941	2845.7	2522.31	3472.95	2320.17
F6	19	48166.5	2052.07	2065.29	3312.41	1079.19
F7	19	15199.7	1709.72	1943.09	3102.66	1399.79
F8	19	18171.8	2403.99	2513.59	4085.47	1910.09
F9	19	20959.1	1962.46	2291.71	3613.17	838.976
F10	19	18149.2	2316.38	2205.74	3501.15	1240.65
F11	19	28023.3	5201.99	4432.3	7820.64	3383.47
F12	19	24860.2	3858.78	2807.28	3977.81	1425.06
G1	19	20868	2923.93	2259.16	3591.95	1714.72
G2	19	11158.9	2029.01	1521.68	2330.18	884.559
G3	19	10948.4	1772.86	1645.09	2486.61	1109.49
G4	19	9040.96	2003.98	1597.77	2517.67	1190.99
G5	19	10104.3	1709.98	1415.02	2157.1	960.075
G6	19	16135.6	4101.77	3096.02	4536.24	2270.1
G7	19	12350.7	4061.23	2328.23	2405.19	680.016
G8	19	19568.7	3269.85	2203.47	3031.39	1317.13
G9	19	60595.3	2672.16	2154.14	2912.21	899.946
G10	19	27535.2	4918.52	3645.62	4427.7	2476.12
G11	19	30121.5	5149.86	3637.52	5523.91	2320.37
G12	19	25048.7	3201.1	2140.16	3062.75	1694.82
H1	19	53775.1	2685.78	2573.84	4008.5	2925.25
H2	19	16544.2	2400.86	1781.11	2320.56	1623.68
H3	19	18563	2981.67	2343.41	3601.18	2055.85
H4	19	13463.8	2788.2	2159.42	3022.27	2334.44
H5	19	18903.9	3502.71	2750.63	3746.36	3146.82
H6	19	48540.9	9107.31	5948.92	6705.04	1962.83
H7	19	25828	4891.5	3339.22	4084.7	1629.7
H8	19	40640.9	3955.17	3277.81	4521.38	1828.04
H9	19	64391	5216.77	3296.92	4365.21	1942.16
H10	19	42207.6	5280.87	3483.53	5119.83	1880.94
H11	19	36925.9	6432.97	4237.43	5379.21	2033.45
H12	19	55634.8	8561.79	5407.9	7831.82	2485.33
A1	20	37738	5796.38	14249.7	75126	369.128
A2	20	27327.4	4670.85	15550.2	73297.7	293.319
A3	20	29738.6	4670.97	17990.5	77643.4	1166.32
A4	20	22965.7	4423.12	18623.8	73639.7	1111.74
A5	20	139236	5703.75	21873.1	82648.9	983.192
A6	20	24827.1	5088.02	22599.5	84527.6	1113.12
A7	20	20728.1	3482.81	21582.6	81391.7	1068.8
A8	20	15844.2	3122.05	21160.6	83867.1	732.602
A9	20	26635.9	3424.95	20250.2	83588.4	398.152
A10	20	32033.4	4944.41	18401	81708.9	1120.16
A11	20	32964.7	5746.46	20343	99441.9	2728.23
A12	20	32460.5	4940.54	16782.6	95466.5	1342.43
B1	20	30155.4	7557.19	22501.5	85204.5	2666.13
B2	20	28050.2	4538.72	17709.4	78303.7	823.873
B3	20	25845.9	4506.79	22086.3	89293.1	338.672
B4	20	202312	4542.62	25471.4	94353.5	1050.81
B5	20	107783	4854.81	24479.6	84799.7	249.213
B6	20	25589.7	5291.69	28265.4	93447.5	711.819
B7	20	20163.2	3356.37	24109.9	81039.8	1066.29
B8	20	20481.3	3333.65	24773.7	87112.7	445.246
B9	20	17636.8	3885.27	24443.8	91114.2	1457.43
B10	20	26418	4602.29	21630.5	87596.2	854.296
B11	20	31865.8	5417.94	24831.4	115138	1064.04
B12	20	57606.8	5499.14	21077.2	109657	1061.43
C1	20	34131.9	5515.48	20105.9	99428.5	563.814
C2	20	52157.6	7395.78	20275.9	86258.4	234.536
C3	20	47139.7	6894.65	22377.4	84214.9	804.871
C4	20	84605.9	5246.62	27880.5	95794.9	703.364
C5	20	30425.4	5894.09	25626.7	79810.4	1239.05
C6	20	26408.3	5303.78	29721.6	93127.3	1022.08
C7	20	22358.3	4139.47	29933.2	94426.2	1271.21
C8	20	21786.3	4054.85	30478.9	101156	562.321
C9	20	18581.7	3721.09	26997.3	94894.7	271.977
C10	20	37717.3	5758.98	27499	105352	504.384
C11	20	38263.8	5952.68	25349.7	110808	946.507
C12	20	34381.2	6295.08	18657.3	87286.4	1304.6
D1	20	37358.5	6145.2	17118.5	84787.4	181.036
D2	20	40963.3	6326.79	20292.6	86302.5	683.031
D3	20	43514.1	7004.11	23164.5	84590.7	433.453
D4	20	22832.8	4934.04	29185	98967.1	549.89
D5	20	25651.6	4991.31	30989.5	99154.5	771.993
D6	20	26818.1	4999.04	31597.1	99113.6	295.737
D7	20	29661.3	3516.63	31854	100926	648.905
D8	20	25559.2	3690.07	30500.5	98689.3	938.153
D9	20	23101.7	4092.05	31913.1	108699	674.248
D10	20	52320.6	7247.6	33409.8	115110	3998.66
D11	20	38969.6	5716.66	26004.6	108738	252.491
D12	20	37514.1	5390.24	21734.3	106121	1528.37
E1	20	62689.2	9959.41	15874	80127.8	576.314
E2	20	99741.7	13311.7	23474.6	102386	0
E3	20	102457	14061.9	29122.4	107824	563.101
E4	20	22870.5	5208.26	30537.9	103876	483.97
E5	20	27098.3	5431.4	32598.3	105704	1731.72
E6	20	28163.2	5605.12	34331.8	108164	706.977
E7	20	22619.8	3671.96	32897.4	104387	645.706
E8	20	43117.2	3702.23	32803.3	106631	843.975
E9	20	28333.5	4576.69	34936.5	118617	1083.07
E10	20	48439.3	6829.97	32057.4	117345	435.659
E11	20	41813.8	6374.42	27281.1	113527	954.752
E12	20	51158.8	6669.85	23956.6	114388	718.899
F1	20	11827.3	1962.77	1585.94	2672.24	1189.82
F2	20	14795.8	2123.65	2261.14	2822.71	759.159
F3	20	10671.2	2087.51	1938.15	2928.81	984.662
F4	20	11186.6	2393.56	1999.69	2907.25	1285.28
F5	20	130272	2752.3	2318.38	3346.35	2566.86
F6	20	48269.7	2212.44	2007.01	3323.35	1497.92
F7	20	15528.1	1851.08	1925.02	2963.82	1179.28
F8	20	18498.3	2312.59	2453.59	4329.53	1403.16
F9	20	20816.9	2257.81	2363.21	3524.08	1067.58
F10	20	18358.1	2345.75	1982.58	3617.65	1245.3
F11	20	27763	5207.02	4393.9	7693.13	3898.35
F12	20	24209.6	4019.56	2810.48	4321.61	1264.45
G1	20	20852.6	3043.09	2251.11	3521.56	1830.88
G2	20	11528	1985.93	1552.78	2326.92	746.758
G3	20	11124.1	1554.71	1816.76	2581.16	1130.32
G4	20	8955.84	1898.41	1489.68	2528.19	1030.12
G5	20	9967.61	1557.45	1509.57	2159.11	883.388
G6	20	15885.5	4006.19	3430.66	4620.38	2025.11
G7	20	12359.9	4161	2320.92	2480.75	659.237
G8	20	19725.5	3238.73	2319.99	2789.27	1414.28
G9	20	61507.8	2503.61	2103.21	2809.91	787.717
G10	20	27639.9	4852.04	3635.56	4655.56	1996.84
G11	20	30063.7	5006.61	3756.37	5019.66	2266.96
G12	20	25090.5	3553.45	2199.45	2947.61	1773.21
H1	20	54202.2	2522.96	2478.1	4090.65	2477.43
H2	20	16380.5	2300.64	1689.33	2480.23	1646.79
H3	20	18855.4	2821.9	2540.36	3763.14	1676.89
H4	20	13188.1	2638.85	2173.56	3220.92	2548.89
H5	20	18759.9	3498.56	2903.1	3931.8	2815.53
H6	20	48937	9069.12	5869.98	6746.03	2541.7
H7	20	25768.1	4835.63	3315.16	4041.99	1816.38
H8	20	41299.5	4315.29	3290.38	4488.29	1981.07
H9	20	64742.8	4795.85	3257.53	4542.85	2138.8
H10	20	42109.5	4934.67	3642.82	5047.01	1792.67
H11	20	36792.5	6752.82	3981.48	5325.21	1718.76
H12	20	56134.2	8980.95	5469.58	7712.22	2085.24
A1	21	48182.6	7107.81	14338.2	75013.6	570.181
A2	21	36892.3	6133.13	15336.6	73395.1	488.865
A3	21	39403.4	5960.08	17791	77776.3	899.146
A4	21	23231.4	4493.49	18692.8	73768.5	894.751
A5	21	142416	5742.04	21893	82763.3	1050.65
A6	21	24810.8	5193.83	22577.4	84434.8	1190.03
A7	21	21171.4	3432	21653.1	81459	588.478
A8	21	16016.1	3066.24	21230.9	83780.5	920.472
A9	21	27451.9	3442.4	20354.4	83641.3	408.385
A10	21	32401.3	4827.04	18438.7	81901.6	1186.95
A11	21	32590.5	5922.13	20432.3	99323.4	2723
A12	21	32837.7	5041.33	16766.1	95216.8	1380.35
B1	21	39701	8814.05	22543	85194.8	2739.07
B2	21	37526.8	5682.63	17602.7	78280.7	725.008
B3	21	36186.2	5829.92	22112	89134.1	739.568
B4	21	204763	4587.08	25436.6	94121.1	914.764
B5	21	109691	4979.59	24610	84744.8	612.024
B6	21	25873.5	5248.67	28136.5	93393	681.632
B7	21	20323.1	3523.39	24145.9	80920.2	1012.53
B8	21	20666	3402.62	24748.8	86851	586.257
B9	21	17668	3952.8	24460.1	90956.5	852.729
B10	21	26610.7	4509.56	21575.9	87746.8	791.084
B11	21	31709.8	5472.95	24875.6	115355	309.961
B12	21	58173.9	5496.66	20932.3	109757	815.399
C1	21	48948.6	7608.3	20205.1	99372.2	592.805
C2	21	75153	10309.6	20249.3	86210.9	534.42
C3	21	69776.7	9678.93	22424.8	84326.4	816.821
C4	21	86377.6	5438.02	27834.5	95993.5	813.329
C5	21	31558.5	5956.38	25546	79455.1	682.765
C6	21	27417.7	5404.97	29584.8	93188.2	746.151
C7	21	22450.4	4101.62	29807.9	94344.4	1689.66
C8	21	21924.1	4058.87	30366.2	100892	386.373
C9	21	18430.3	3905.5	26904.5	95168.2	547.284
C10	21	40566.1	6134.39	27487.8	104974	990.202
C11	21	41053.3	6261.28	25459.7	110693	1026.92
C12	21	36652.1	6559.06	18510.5	87198.5	1281.36
D1	21	55357	8755.02	17180.9	84769.8	377.479
D2	21	61939.8	9037.41	20605.5	86349.1	750.408
D3	21	65297.7	9702.69	23119.5	84585.5	292.329
D4	21	23712.8	4979.07	29146.9	99102.5	300.24
D5	21	26074.1	4934.79	30998.7	99007.7	918.833
D6	21	27130.4	4962.09	31377.9	99226.6	614.391
D7	21	29775.3	3508.07	31945.8	100608	708.733
D8	21	25867.1	3769.03	30525.7	98883.2	674.26
D9	21	22911.5	3849.18	32065.1	108588	281.981
D10	21	53793	7511.98	33705.9	115076	4140.79
D11	21	39951.5	5971.91	25937.2	108757	408.746
D12	21	38214.6	5816.81	21841.7	106154	1611.34
E1	21	85354.3	13218.6	15844.6	79997	626.428
E2	21	135262	17895	23511.1	102420	0
E3	21	143254	18710.7	29119.6	107774	688.235
E4	21	24154.5	5304.42	30533	103600	559.992
E5	21	28402	5662.46	32668.8	105568	1678.52
E6	21	29464	5717.49	34341.2	107856	979.059
E7	21	22866.8	3793.55	33007.6	104261	539.533
E8	21	43538.2	3909.44	32827.8	106304	648.675
E9	21	28548.2	4860.1	34657.2	118395	896.118
E10	21	49159.8	6636.04	31905.9	117077	706.381
E11	21	42655.8	6241.1	27536.3	113447	954.752
E12	21	51742.6	6276.7	23910.2	114114	572.873
F1	21	11907.5	2090.67	1507.03	2721.46	839.593
F2	21	14635.8	1982.79	2301.98	2925.62	898.189
F3	21	10623.5	2114.28	2079.12	3048.05	1161.84
F4	21	11251.7	2309.26	2002.62	2968.27	919.362
F5	21	131325	2716.02	2356	3261.62	2109.9
F6	21	48468.2	2130.99	2004.28	3552.33	1515.05
F7	21	15735.2	1901.18	1672.03	2745.64	1109.34
F8	21	18453.5	2185.06	2579.05	3983.59	1304.77
F9	21	21283	2223.68	2118.08	3613.17	945.734
F10	21	18562.5	2301.69	1955.37	3297.29	1393.99
F11	21	27928.6	5057.82	4634.64	7853.55	3217.07
F12	21	25166.3	3488.19	2480.77	3973.29	1671.07
G1	21	20330.1	2794.93	2301.7	3531.44	1668.26
[truncated: 10,295 more rows]

## Sheet: Multicomponent Data
Block Type	96alum
Chemistry	SYBR_GREEN
Experiment File Name	D:\DHB\新建文件夹\2023-02-12-2.eds
Experiment Run End Time	2023-02-12 17:46:34 下午 CST
Instrument Type	sds7500
Passive Reference	ROX
Well	Cycle	SYBR	ROX
A1	1	22729.2	73862.9
A2	1	14399.9	72567.3
A3	1	16145.5	77412.1
A4	1	20988.1	73882.4
A5	1	54367	82111.9
A6	1	24251.7	84341.5
A7	1	18581.7	81434.7
A8	1	14882	83726.1
A9	1	21986.7	83015.3
A10	1	30609.5	80906
A11	1	32233	98099.3
A12	1	30118.8	93402.4
B1	1	16401.5	84705.8
B2	1	13047.5	77969.7
B3	1	12955.4	89486.9
B4	1	78783.9	94748.4
B5	1	45868.2	84921.8
B6	1	23137.1	92151.2
B7	1	16420.9	82051
B8	1	18840.4	87905.7
B9	1	16903.8	90858.4
B10	1	25580.7	87780.2
B11	1	30097.9	114528
B12	1	46777.2	107336
C1	1	14710.6	97315.5
C2	1	16750.5	85571.3
C3	1	14490.1	82346.4
C4	1	49167.2	95098.7
C5	1	26966	79475.6
C6	1	24024.6	93526.5
C7	1	19294.7	95607.8
C8	1	19095.8	101688
C9	1	16826.8	95115.1
C10	1	33037.8	104261
C11	1	33880.1	109761
C12	1	32599.5	86135.5
D1	1	12679.3	83676.8
D2	1	12516.3	86156.7
D3	1	14131.4	84491.9
D4	1	21485.2	99721.8
D5	1	23502.2	100973
D6	1	24542.7	100262
D7	1	24484.1	102200
D8	1	21766.7	100156
D9	1	20570.2	108991
D10	1	43720.6	112297
D11	1	37940.2	108108
D12	1	34177.9	104735
E1	1	11820.6	78950.4
E2	1	18460	102533
E3	1	17622.2	108467
E4	1	21398.3	104445
E5	1	24806.8	107680
E6	1	25535.4	109007
E7	1	19769.2	106652
E8	1	30988.3	108915
E9	1	24933.3	117074
E10	1	45969.8	114214
E11	1	40675.6	113483
E12	1	45539.2	112886
F1	1
F2	1
F3	1
F4	1
F5	1
F6	1
F7	1
F8	1
F9	1
F10	1
F11	1
F12	1
G1	1
G2	1
G3	1
G4	1
G5	1
G6	1
G7	1
G8	1
G9	1
G10	1
G11	1
G12	1
H1	1
H2	1
H3	1
H4	1
H5	1
H6	1
H7	1
H8	1
H9	1
H10	1
H11	1
H12	1
A1	2	22932	74230.9
A2	2	14391.4	73332.8
A3	2	16479	77910.4
A4	2	21099.1	74747.7
A5	2	61842.2	83218.1
A6	2	24256.1	85146
A7	2	18719.3	81934.1
A8	2	14794.4	84236.2
A9	2	22622.5	83723.4
A10	2	30891.4	82117.5
A11	2	31863.4	98681.6
A12	2	30617.4	94617.5
B1	2	17056.7	88336.9
B2	2	13499.8	78224
B3	2	13243.6	89857.8
B4	2	92439.1	95071.5
B5	2	51834.7	85513.1
B6	2	23435.2	92904.8
B7	2	16913.2	82123.4
B8	2	19063.4	88130.7
B9	2	16741.1	91345
B10	2	25658.6	88037.1
B11	2	30455.8	115200
B12	2	48242.9	108417
C1	2	15043.3	98866.1
C2	2	17290.3	86377.5
C3	2	14874.3	83028.5
C4	2	54003.2	96208.2
C5	2	27807.3	80471.3
C6	2	24496.3	94810
C7	2	19772.9	96759
C8	2	19509.3	102663
C9	2	17155.6	96211.4
C10	2	33293.7	104388
C11	2	34123.9	110798
C12	2	32786	86971.8
D1	2	12683	84672.2
D2	2	12533.2	86734.8
D3	2	13879.4	85142.5
D4	2	21833.5	100770
D5	2	23639	101469
D6	2	25091.1	101646
D7	2	25433.6	103497
D8	2	22403	101392
D9	2	20846.7	110162
D10	2	44613.2	113084
D11	2	38076.2	109233
D12	2	34536.9	106066
E1	2	11854.4	79984
E2	2	18738.3	103142
E3	2	17687.4	109481
E4	2	21822.1	105648
E5	2	24913.3	108601
E6	2	25901.1	110767
E7	2	20205.2	108141
E8	2	33024.8	109361
E9	2	26224.6	120067
E10	2	46555	117251
E11	2	40941.3	114499
E12	2	45743.3	115043
F1	2
F2	2
F3	2
F4	2
F5	2
F6	2
F7	2
F8	2
F9	2
F10	2
F11	2
F12	2
G1	2
G2	2
G3	2
G4	2
G5	2
G6	2
G7	2
G8	2
G9	2
G10	2
G11	2
G12	2
H1	2
H2	2
H3	2
H4	2
H5	2
H6	2
H7	2
H8	2
H9	2
H10	2
H11	2
H12	2
A1	3	22999.1	74718.3
A2	3	14534.9	73648.1
A3	3	16725.6	78207.2
A4	3	21692.6	74636.6
A5	3	68368.4	83769.5
A6	3	24052.3	85563
A7	3	18393.5	82227.6
A8	3	15144.6	84502.4
A9	3	23180.5	84379.1
A10	3	31065.8	82340.1
A11	3	31776.3	99535.6
A12	3	30918.3	95090.1
B1	3	17363.1	87949.5
B2	3	13795.8	78666.2
B3	3	13218.1	89863.8
B4	3	103830	95378.3
B5	3	57443	85631.5
B6	3	23465.7	92719.5
B7	3	16837.6	82196.1
B8	3	18815.5	88002
B9	3	16725.1	92046.1
B10	3	25721.4	88583.6
B11	3	30536.1	115818
B12	3	49811.6	108951
C1	3	14844.1	99310.4
C2	3	17572.7	86557.7
C3	3	14831.5	83453.5
C4	3	58262.3	97029.5
C5	3	28287.2	80871.1
C6	3	24475.8	95217.8
C7	3	20282.8	96920.5
C8	3	19733.1	103014
C9	3	17379.2	96344.3
C10	3	33585.5	105123
C11	3	34453.5	111389
C12	3	32783.7	87581
D1	3	12970.2	85183.6
D2	3	12625	86962.4
D3	3	14119.8	85766.6
D4	3	21789.1	100893
D5	3	24124.7	101921
D6	3	25150.4	101830
D7	3	26193.7	103632
D8	3	22598.5	101605
D9	3	21156.7	110853
D10	3	45391.7	113397
D11	3	37942.1	109615
D12	3	34569.4	106419
E1	3	12041.9	80275
E2	3	19162.4	103154
E3	3	17998.5	109743
E4	3	21739.9	106224
E5	3	25157.8	109080
E6	3	26152.7	111624
E7	3	20695.8	108102
E8	3	34309	109862
E9	3	26519.2	121198
E10	3	46841	118496
E11	3	41304.6	115197
E12	3	46700.9	114927
F1	3
F2	3
F3	3
F4	3
F5	3
F6	3
F7	3
F8	3
F9	3
F10	3
F11	3
F12	3
G1	3
G2	3
G3	3
G4	3
G5	3
G6	3
G7	3
G8	3
G9	3
G10	3
G11	3
G12	3
H1	3
H2	3
H3	3
H4	3
H5	3
H6	3
H7	3
H8	3
H9	3
H10	3
H11	3
H12	3
A1	4	23467.7	74977.1
A2	4	14534.3	73919.2
A3	4	16873.6	78372.7
A4	4	21917.4	74860.7
A5	4	74621.6	83814.8
A6	4	24050.9	85714.7
A7	4	18506.7	82759.8
A8	4	14958	84644.1
A9	4	23143.2	84492.1
A10	4	31154.4	82511.5
A11	4	32107.6	100020
A12	4	31121.5	95422
B1	4	17264.9	86606.5
B2	4	13933.2	78863.7
B3	4	13414.9	90194.2
B4	4	114735	95651.4
B5	4	62156.9	85625.4
B6	4	24052.4	94195.4
B7	4	17361.7	82171.1
B8	4	18986.2	88386.1
B9	4	16591.5	92406
B10	4	26267.9	88703
B11	4	30745.8	115992
B12	4	50835.4	109462
C1	4	15040.1	99442.2
C2	4	17980.1	86928
C3	4	15219.7	83977.5
C4	4	61469	97044.6
C5	4	28301.8	80929.3
C6	4	24683.7	94944.7
C7	4	20281.2	97051.2
C8	4	19928.9	103159
C9	4	17641.2	96737.9
C10	4	33969	105133
C11	4	34666	111561
C12	4	33010.6	88032.3
D1	4	13163.1	85150.1
D2	4	12855.5	87475.2
D3	4	14290.4	85873.2
D4	4	22034.3	101305
D5	4	24242.9	102005
D6	4	25308.9	102095
D7	4	26567.9	103922
D8	4	23128	101667
D9	4	21498.3	111203
D10	4	46262.7	113916
D11	4	38351.1	109915
D12	4	34767.9	107013
E1	4	12071.4	80646.6
E2	4	19379.9	103676
E3	4	17892.5	109708
E4	4	21956.3	106011
E5	4	25216	109010
E6	4	26434.1	111893
E7	4	20991.8	108293
E8	4	35524.1	110215
E9	4	26424.8	120963
E10	4	46819.7	118777
E11	4	41369.5	115312
E12	4	47330.2	114894
F1	4
F2	4
F3	4
F4	4
F5	4
F6	4
F7	4
F8	4
F9	4
F10	4
F11	4
F12	4
G1	4
G2	4
G3	4
G4	4
G5	4
G6	4
G7	4
G8	4
G9	4
G10	4
G11	4
G12	4
H1	4
H2	4
H3	4
H4	4
H5	4
H6	4
H7	4
H8	4
H9	4
H10	4
H11	4
H12	4
A1	5	23566	75458.5
A2	5	14887.9	73699.5
A3	5	17280.7	78616.5
A4	5	21758.3	74874.9
A5	5	80182	84102.1
A6	5	24079.7	85668.2
A7	5	18659.2	82583.2
A8	5	15171.8	84529.7
A9	5	23692.4	84320.7
A10	5	31081.7	82243.2
A11	5	32093.6	99894
A12	5	31348.7	95467.1
B1	5	17817.5	86967.7
B2	5	14120.9	78973.8
B3	5	13433.8	90398.8
B4	5	124449	95605.8
B5	5	66674.1	86088.4
B6	5	24182.6	94864.2
B7	5	17849.5	82078.8
B8	5	19194.4	88366.1
B9	5	16711.4	92114
B10	5	26097	88550.9
B11	5	30984.4	116104
B12	5	51719.7	109624
C1	5	14982.6	99688.1
C2	5	18099.9	87030.7
C3	5	15232.5	83816.7
C4	5	64145.7	97310.2
C5	5	28551.8	80995.7
C6	5	24964.1	95329.9
C7	5	20658	96697.3
C8	5	20563.4	103157
C9	5	17718.5	96666.3
C10	5	34152.3	105413
C11	5	34857.3	111754
C12	5	32792.6	87937.1
D1	5	12965	85484.1
D2	5	12667	87360.7
D3	5	14249.8	85753.5
D4	5	22195.8	101374
D5	5	24439.6	101803
D6	5	25491.1	101778
D7	5	27011.2	103384
D8	5	23343.9	101696
D9	5	21496.1	110785
D10	5	47385	115646
D11	5	38084.9	109938
D12	5	35224	106729
E1	5	12130.6	80806.6
E2	5	19756.6	103685
E3	5	18097.8	109986
E4	5	21761.2	106071
E5	5	25433.7	108932
E6	5	26252	111719
E7	5	20957.9	107731
E8	5	36534	109802
E9	5	26574	121194
E10	5	46795	119227
E11	5	41056	115288
E12	5	47950.9	115410
F1	5
F2	5
F3	5
F4	5
F5	5
F6	5
F7	5
F8	5
F9	5
F10	5
F11	5
F12	5
G1	5
G2	5
G3	5
G4	5
G5	5
G6	5
G7	5
G8	5
G9	5
G10	5
G11	5
G12	5
H1	5
H2	5
H3	5
H4	5
H5	5
H6	5
H7	5
H8	5
H9	5
H10	5
H11	5
H12	5
A1	6	23933.5	75643.8
A2	6	14678.9	73865
A3	6	17316	78548.9
A4	6	22138.8	75333.9
A5	6	85825.1	83942
A6	6	24054.6	85696.6
A7	6	18802.2	82898.8
A8	6	15198.2	84691.2
A9	6	23945	84643.8
A10	6	31440.2	82548.6
A11	6	32327.7	100301
A12	6	31574.6	95414.8
B1	6	18048.9	86797
B2	6	14535.9	79086.6
B3	6	13445.8	90151.2
B4	6	132635	95534.4
B5	6	70950.5	85901.7
B6	6	24368	94883.1
B7	6	18101.8	82191.9
B8	6	19271.1	88473.6
B9	6	16461.7	92097.1
B10	6	26134.2	88754.4
B11	6	31059.9	116170
B12	6	52582.9	110071
C1	6	15068.6	99822
C2	6	18536.6	86972.8
C3	6	15516.3	83889.6
C4	6	66317.4	97421.2
C5	6	28790.8	80799.6
C6	6	24950.3	95232.8
C7	6	20850.4	97017.2
C8	6	20914.3	103470
C9	6	18067	96635.6
C10	6	34656.9	105860
C11	6	35195.3	111795
C12	6	32907.6	87959.5
D1	6	12971.4	85533.5
D2	6	12800.8	87359.4
D3	6	14434.6	86059
D4	6	22209.6	101437
D5	6	24696.9	101238
D6	6	25693.6	101611
D7	6	27543.9	103161
D8	6	23440.6	101547
D9	6	21911.9	110748
D10	6	47849.7	116366
D11	6	37969.4	109981
D12	6	35488.5	107049
E1	6	12065.1	80700.1
E2	6	19363.3	103771
E3	6	18106.6	109784
E4	6	22059.4	105920
E5	6	25434.9	108325
E6	6	26377.8	111645
E7	6	21320.3	107659
E8	6	37211.6	109884
E9	6	26780.4	120500
E10	6	46944.5	119408
E11	6	41523.5	115216
E12	6	47984.5	115573
F1	6
F2	6
F3	6
F4	6
F5	6
F6	6
F7	6
F8	6
F9	6
F10	6
F11	6
F12	6
G1	6
G2	6
G3	6
G4	6
G5	6
G6	6
G7	6
G8	6
G9	6
G10	6
G11	6
G12	6
H1	6
H2	6
H3	6
H4	6
H5	6
H6	6
H7	6
H8	6
H9	6
H10	6
H11	6
H12	6
A1	7	23849.7	75443.3
A2	7	14954.7	73816.6
A3	7	17424.8	78634.8
A4	7	22015.8	75234.5
A5	7	90678.6	84173.2
A6	7	24125	85698.1
A7	7	19250.5	82700
A8	7	15315.7	84802.1
A9	7	24151.5	84717.2
A10	7	31445.6	82392.2
A11	7	32447.9	100138
A12	7	31913.2	95755.6
B1	7	17948	86532.1
B2	7	14911.2	79056.5
B3	7	13705.3	90034.8
B4	7	140936	95728
B5	7	74788.1	86120.8
B6	7	24480.9	95127
B7	7	18463.3	82020.3
B8	7	19469.4	88255.2
B9	7	16780.2	92135.1
B10	7	26114.7	88679.5
B11	7	31234.8	116022
B12	7	53376.7	110118
C1	7	15204.6	99641.5
C2	7	18779.4	87042.7
C3	7	15481.6	84106
C4	7	68538.6	97409.3
C5	7	28739.7	80883.6
C6	7	25210.5	95353.9
C7	7	21055.4	96707.8
C8	7	20940.7	103030
C9	7	17955.8	96750.3
C10	7	34264.1	105895
C11	7	35237.6	111774
C12	7	32844.7	88039
D1	7	13303.4	85460.5
D2	7	13032.8	87393
D3	7	14305.9	85914.9
D4	7	22325.5	101211
D5	7	24539.1	101287
D6	7	25753.3	101711
D7	7	27770.3	103388
D8	7	23999.1	101481
D9	7	21804.2	111387
D10	7	48347.8	116176
D11	7	38354.2	109951
D12	7	35753.1	107067
E1	7	12155.2	80844.5
E2	7	19950.2	103715
E3	7	18150	109882
E4	7	21845.4	106116
E5	7	25487	108821
E6	7	26630.8	111287
E7	7	21535.3	107503
E8	7	37818.5	109533
E9	7	27337.8	121340
E10	7	47379.3	119392
E11	7	41291.8	115164
E12	7	48720.1	115234
F1	7
F2	7
F3	7
F4	7
F5	7
F6	7
F7	7
F8	7
F9	7
F10	7
F11	7
F12	7
G1	7
G2	7
G3	7
G4	7
G5	7
G6	7
G7	7
G8	7
G9	7
G10	7
G11	7
G12	7
H1	7
H2	7
H3	7
H4	7
H5	7
H6	7
H7	7
H8	7
H9	7
H10	7
H11	7
H12	7
A1	8	23957	75447.5
A2	8	15129.1	73912.3
A3	8	17379.8	78855.3
A4	8	22308.7	75194.4
A5	8	96039	84016.5
A6	8	24038.9	85702.6
A7	8	19336.8	82810.1
A8	8	15134.2	84712.8
A9	8	24456	84633.5
A10	8	31600	82742.5
A11	8	32685.6	99923.7
A12	8	31676.1	95839.1
B1	8	18570.3	86339.4
B2	8	15428.1	79015.7
B3	8	13754	90298.3
B4	8	148526	95566.8
B5	8	78279	86449.4
B6	8	24926.4	95062.8
B7	8	18640.6	82259.3
B8	8	19766	88138.2
B9	8	17060.6	92059.5
B10	8	26246.6	88811.1
B11	8	31157.3	116293
B12	8	53991.5	110152
C1	8	15523.8	99974.9
C2	8	18829.4	87404.1
C3	8	15535.2	84076.2
C4	8	70380.2	97371.7
C5	8	28827.7	80792.5
C6	8	25182.5	95349.4
C7	8	21306.3	96623.2
C8	8	20879.8	103370
C9	8	18019.2	96575
C10	8	34811.6	105911
C11	8	35209.2	111857
C12	8	32707.6	88038.5
D1	8	13073.3	85759.2
D2	8	12985.2	87504
D3	8	14297.3	85969.2
D4	8	22211.9	101189
D5	8	24684.2	101369
D6	8	25901.9	101773
D7	8	28226.4	102750
D8	8	24104.3	101301
D9	8	21667	111360
D10	8	48639.4	116671
D11	8	38753.3	109913
D12	8	36049.1	107135
E1	8	12304.5	80966.7
E2	8	20019.8	103905
E3	8	18225.9	109846
E4	8	22012.7	106223
E5	8	25493.4	108297
E6	8	26683.8	111388
E7	8	21416	107390
E8	8	38556.3	109694
E9	8	27298.7	121286
E10	8	47586.7	119477
E11	8	41439.1	115306
E12	8	48871.4	115187
F1	8
F2	8
F3	8
F4	8
F5	8
F6	8
F7	8
F8	8
F9	8
F10	8
F11	8
F12	8
G1	8
G2	8
G3	8
G4	8
G5	8
G6	8
G7	8
G8	8
G9	8
G10	8
G11	8
G12	8
H1	8
H2	8
H3	8
H4	8
H5	8
H6	8
H7	8
H8	8
H9	8
H10	8
H11	8
H12	8
A1	9	24207.7	75533.1
A2	9	15033.9	73830.1
A3	9	17664.4	78880.5
A4	9	22183.3	75194.9
A5	9	100514	83994.2
A6	9	24379.1	85786.8
A7	9	19489.4	82775.7
A8	9	15240.8	84863.2
A9	9	25055.8	84451.8
A10	9	31483.6	82727.3
A11	9	32376.7	100451
A12	9	32158	95996.3
B1	9	18257.1	86505.6
B2	9	15053.8	79016.1
B3	9	13699.4	90264.3
B4	9	155055	95463.2
B5	9	81546.3	85986.8
B6	9	24891.9	95209.8
B7	9	18518.9	82329.3
B8	9	20139.8	88789
B9	9	17054.8	92342.7
B10	9	26423.4	89037.6
B11	9	31231.6	116269
B12	9	54624.4	110065
C1	9	15348.1	100282
C2	9	18874.2	87162.1
C3	9	15679	84113.8
C4	9	72259.9	97785.4
C5	9	28976.9	81245.5
C6	9	25154.5	95317.1
C7	9	21323.7	96702.6
C8	9	21017.6	103307
C9	9	18351.7	96602.7
C10	9	34523.9	106463
C11	9	35306	111971
C12	9	32736.8	87893.6
D1	9	12972.6	85751.5
D2	9	13128.1	87246.4
D3	9	14372	86045.4
D4	9	22412.2	101071
D5	9	24668.4	101712
D6	9	25748.5	101438
D7	9	28127.1	103218
D8	9	24252.9	101455
D9	9	22081.3	111172
D10	9	49247.5	116756
D11	9	38363.5	109956
D12	9	35831.2	107174
E1	9	12281.3	80858.7
E2	9	20207.9	103958
E3	9	18296.1	109861
E4	9	21755.5	106195
E5	9	25419.5	108538
E6	9	26620.4	111241
E7	9	21757.1	107529
E8	9	39326.1	109435
E9	9	27526.7	121260
E10	9	46784.7	119287
E11	9	41496.7	115386
E12	9	49081.3	115553
F1	9
F2	9
F3	9
F4	9
F5	9
F6	9
F7	9
F8	9
F9	9
F10	9
F11	9
F12	9
G1	9
G2	9
G3	9
G4	9
G5	9
G6	9
G7	9
G8	9
G9	9
G10	9
G11	9
G12	9
H1	9
H2	9
H3	9
H4	9
H5	9
H6	9
H7	9
H8	9
H9	9
H10	9
H11	9
H12	9
A1	10	24464	75691.9
A2	10	15305.3	73863.4
A3	10	17963	78965.6
A4	10	22495.5	75146.6
A5	10	104700	84130.4
A6	10	24204.7	85855.4
A7	10	19347.8	82894.2
A8	10	15177.4	85141
A9	10	25309.9	84861
A10	10	31857.9	82830.8
A11	10	32532.6	100548
A12	10	32046.9	95819.1
B1	10	18676.1	86737.8
B2	10	15398.4	79011.4
B3	10	13766.9	90025.8
B4	10	161226	95818
B5	10	84471.6	85992.3
B6	10	24928.7	95371.6
B7	10	18736	82513.6
B8	10	20115	88603.8
B9	10	17027.3	92502.2
B10	10	26282.2	88913.5
B11	10	31572.4	116367
B12	10	55024	110519
C1	10	15430.4	99864.2
C2	10	19266.1	87269.9
C3	10	15653.1	84390.4
C4	10	73635.5	97469.8
C5	10	28947	81124.8
C6	10	25161.2	95239
C7	10	21574.9	96723.8
C8	10	21293.4	103494
C9	10	17931.3	96793.3
C10	10	34633	106550
C11	10	35261.5	111772
C12	10	32743.7	88153.9
D1	10	13095.3	85663.3
D2	10	13240.1	87420.5
D3	10	14479.2	85844.7
D4	10	22318.7	101204
D5	10	24959.8	101937
D6	10	26049.4	101580
D7	10	28314.9	103072
D8	10	24390	101098
D9	10	22317.1	111164
D10	10	49576.7	116901
D11	10	38776.7	110166
D12	10	36015.6	107153
E1	10	12308.2	80984.4
E2	10	20152.2	103752
E3	10	18509.1	109593
E4	10	21873.4	106197
E5	10	25384.3	108288
E6	10	26850.1	111484
E7	10	21842.3	107332
E8	10	39695.9	109578
E9	10	27439.2	121000
E10	10	47371.1	119208
E11	10	41721.4	115191
E12	10	49288.8	115868
F1	10
F2	10
F3	10
F4	10
F5	10
F6	10
F7	10
F8	10
F9	10
F10	10
F11	10
F12	10
G1	10
G2	10
G3	10
G4	10
G5	10
G6	10
G7	10
G8	10
G9	10
G10	10
G11	10
G12	10
H1	10
H2	10
H3	10
H4	10
H5	10
H6	10
H7	10
H8	10
H9	10
H10	10
H11	10
H12	10
A1	11	24310	75822.1
A2	11	15674	74255
A3	11	18003	78798.8
A4	11	22298.4	75077.9
A5	11	108529	84287.1
A6	11	24179.7	85924.1
A7	11	19526.9	82751.3
A8	11	15300.9	84979.9
A9	11	25321.5	84718.9
A10	11	31647.2	82885.8
A11	11	32450.8	100664
A12	11	31831.2	95848.4
B1	11	18946.8	86637
B2	11	15468.7	79193.1
B3	11	13957.7	90298.7
B4	11	166687	95756.4
B5	11	87540.4	86203
B6	11	24918.8	95517.9
B7	11	19028.5	82381
B8	11	19956.2	88481.1
B9	11	16995.8	92609.3
B10	11	26094.6	89261.7
B11	11	31270.7	116323
B12	11	55396.7	110568
C1	11	15663.6	100356
C2	11	19480	87144.6
C3	11	15914	84316.1
C4	11	75028.6	97799.6
C5	11	29034.4	81227.9
C6	11	24983.3	95623.4
C7	11	21607.8	96520.1
C8	11	21400.6	103397
C9	11	17992.5	97014
C10	11	34711.2	106754
C11	11	35138.1	112291
C12	11	32730.4	87936.1
D1	11	13104	85867.5
D2	11	13100.9	87534.8
D3	11	14585.2	86110.2
D4	11	22302.3	101196
D5	11	25159	101597
D6	11	25994.5	101653
D7	11	28600.5	103420
D8	11	24466.3	101425
D9	11	22546	110959
D10	11	49796.6	116736
D11	11	38740.2	110184
D12	11	36650.2	107328
E1	11	12656.9	80921.8
E2	11	20772.3	103620
E3	11	18761.6	109663
E4	11	21932.8	106245
E5	11	25633.3	108434
E6	11	26911.7	111417
E7	11	21944.1	107246
E8	11	40313	109543
E9	11	27758.3	120670
E10	11	47440	119250
E11	11	41436.1	115473
E12	11	49442.9	115949
F1	11
F2	11
F3	11
F4	11
F5	11
F6	11
F7	11
F8	11
F9	11
F10	11
F11	11
F12	11
G1	11
G2	11
G3	11
G4	11
G5	11
G6	11
G7	11
G8	11
G9	11
G10	11
G11	11
G12	11
H1	11
H2	11
H3	11
H4	11
H5	11
H6	11
H7	11
H8	11
H9	11
H10	11
H11	11
H12	11
A1	12	24542.7	75544.3
A2	12	15625.9	74013
A3	12	18151.7	78867
A4	12	22751.8	75080.7
A5	12	112338	84012.9
A6	12	24095.1	85778.5
A7	12	19796	82781
A8	12	15411.8	85137.6
A9	12	25330.6	84656.8
A10	12	31611.7	82614.5
A11	12	32228.9	100444
A12	12	32444.6	96284.1
B1	12	18919.3	86443.7
B2	12	15453.2	79079.8
B3	12	14072.1	90409.8
B4	12	171635	95537.7
B5	12	90160.1	86071.9
B6	12	24827.9	95648.4
B7	12	19304	82343
B8	12	20124.1	88485.4
B9	12	17383.1	92358.9
B10	12	26615.7	88739.1
B11	12	31134.2	116114
B12	12	55644.7	110363
C1	12	15744.7	100222
C2	12	19677.1	87480
C3	12	16196.2	84400.1
C4	12	76141.6	97740.9
C5	12	29014.6	81326.5
C6	12	25236	95586.9
C7	12	21784.8	96322.8
C8	12	21536.4	103197
C9	12	17985.2	97062.6
C10	12	34829.5	106715
C11	12	35620.3	111808
C12	12	32786.8	87920.6
D1	12	13098.9	85739.3
D2	12	13198.4	87377.2
D3	12	14540.2	85901.8
D4	12	22513.5	101581
D5	12	24913.6	101656
D6	12	25687.5	101733
D7	12	28874.5	103224
D8	12	24833.2	101157
D9	12	22616.2	111092
D10	12	50454.4	116562
D11	12	38524.6	110221
D12	12	36869.4	107255
E1	12	12753.3	80698.3
E2	12	20812.2	103841
E3	12	18800.3	109577
E4	12	21960.3	106345
E5	12	25659.7	108151
E6	12	26866.1	110945
E7	12	21896	107306
E8	12	40707	109199
E9	12	27817.1	121512
E10	12	46979.9	119425
E11	12	42004.5	115246
E12	12	49626.3	115644
F1	12
F2	12
F3	12
F4	12
F5	12
F6	12
F7	12
F8	12
F9	12
F10	12
F11	12
F12	12
G1	12
G2	12
G3	12
G4	12
G5	12
G6	12
G7	12
G8	12
G9	12
G10	12
G11	12
G12	12
H1	12
H2	12
H3	12
H4	12
H5	12
H6	12
H7	12
H8	12
H9	12
H10	12
H11	12
H12	12
A1	13	24480.8	75644.1
A2	13	15807.9	74033.7
A3	13	18194.5	78919.5
A4	13	22506.1	75170.4
A5	13	116067	84323.3
A6	13	24366.8	85679.3
A7	13	19926.7	82720
A8	13	15424.2	84928.8
A9	13	25377.7	84582.3
A10	13	31774.5	82377.5
A11	13	32386.8	100458
A12	13	31974.2	95928.4
B1	13	19410	86663.9
B2	13	15725.6	78948
B3	13	14371.4	90338.7
B4	13	176322	95556.6
B5	13	92569.2	86394.3
B6	13	25308.4	95326.5
B7	13	19449.6	82482
B8	13	20254.7	88492.7
B9	13	17224.2	92318.5
B10	13	26542.2	88812.8
B11	13	31703	116121
B12	13	55827.4	110283
C1	13	15582.2	100046
C2	13	20023.9	87318.9
C3	13	16340.8	85144.2
C4	13	77316.4	97562.4
C5	13	28980.9	81079.6
C6	13	24952.8	95224.7
C7	13	22039.6	96628.5
C8	13	21509.4	103078
C9	13	18272.2	96565
C10	13	34845.2	106611
C11	13	35576.4	111935
C12	13	32865.2	88150.2
D1	13	13306	85652.6
D2	13	13489.5	87575.3
D3	13	14758.6	86112.5
D4	13	22453	100931
D5	13	25225.9	101705
D6	13	26006	101682
D7	13	28904.2	102843
D8	13	24704.5	101161
D9	13	22729	110746
D10	13	50431.2	116686
D11	13	38892.9	110196
D12	13	36393	107153
E1	13	13139.2	80805.8
E2	13	21642.6	103813
E3	13	19223.6	109794
E4	13	22026.1	106008
E5	13	25740	107985
E6	13	26828.9	111211
E7	13	21950.5	107025
E8	13	41010.2	109113
E9	13	27885	121300
E10	13	47602.8	119479
E11	13	41653.8	115056
E12	13	49739	115330
F1	13
F2	13
F3	13
F4	13
F5	13
F6	13
F7	13
F8	13
F9	13
F10	13
F11	13
F12	13
G1	13
G2	13
G3	13
G4	13
G5	13
G6	13
G7	13
G8	13
G9	13
G10	13
G11	13
G12	13
H1	13
H2	13
H3	13
H4	13
H5	13
H6	13
H7	13
H8	13
H9	13
H10	13
H11	13
H12	13
A1	14	24626.9	75657
A2	14	15905.8	74062.4
A3	14	18400.8	79009.4
A4	14	22503.8	75168.7
A5	14	119802	84068.6
A6	14	24564.8	86009.8
A7	14	19776.2	82781.1
A8	14	15270.2	85088.5
A9	14	25525.5	84504.1
A10	14	31945.2	82896.4
A11	14	32845.7	100578
A12	14	32182.2	95686.5
B1	14	19448.9	86615.7
B2	14	16015.5	79168.1
B3	14	14268.4	90357
B4	14	180845	95648.1
B5	14	95027	86096.8
B6	14	25195.6	95034.7
B7	14	19758.3	82229.6
B8	14	20254.3	88701.6
B9	14	17265	92316
B10	14	26450.7	88737.4
B11	14	31489.9	116201
B12	14	56158.4	110391
C1	14	15995	100043
C2	14	20277.5	87168.6
C3	14	16673.3	85408.3
C4	14	78854.4	97449.4
C5	14	29148.5	81198.1
C6	14	25381.2	95295.3
C7	14	21856.5	96461.4
C8	14	21550.4	103057
C9	14	18148.1	96933.8
C10	14	35096	107153
C11	14	35806.1	111852
C12	14	32963.5	88242.6
D1	14	13642.6	85972.2
D2	14	13593.8	87471.1
D3	14	15025.6	86005.2
D4	14	22400.3	101220
D5	14	25175.3	101466
D6	14	26039	101737
D7	14	29207.8	103372
D8	14	24950.9	101186
D9	14	22762.9	110617
D10	14	50901.9	117115
D11	14	38542.2	110150
D12	14	36551	107082
E1	14	13889.4	80820.6
E2	14	22599.6	103923
E3	14	20291.1	109895
E4	14	22039.6	106031
E5	14	25595.5	108235
E6	14	27065.1	111100
E7	14	22089.2	107105
E8	14	40995.1	109212
E9	14	27736.6	121062
E10	14	47287	119133
E11	14	41931.6	115079
E12	14	50014.1	115130
F1	14
F2	14
F3	14
F4	14
F5	14
F6	14
F7	14
F8	14
F9	14
F10	14
F11	14
F12	14
G1	14
G2	14
G3	14
G4	14
G5	14
G6	14
G7	14
G8	14
G9	14
G10	14
G11	14
G12	14
H1	14
H2	14
H3	14
H4	14
H5	14
H6	14
H7	14
H8	14
H9	14
H10	14
H11	14
H12	14
A1	15	25088.7	75696.6
A2	15	16482.3	74233.8
A3	15	18656.7	78822.7
A4	15	22573.4	75017.8
A5	15	122958	84191.2
A6	15	24318	85769.3
A7	15	19942.4	82870.7
A8	15	15256.8	85024.4
A9	15	25523	84660.7
A10	15	32078	82855.4
A11	15	32135.3	100418
A12	15	32294.6	95899.9
B1	15	19638.3	86327.9
B2	15	16389.3	79074.2
B3	15	14525	90396.8
B4	15	185116	95840
B5	15	97630.4	86136.8
B6	15	25076.4	95345.2
B7	15	19740	82409.1
B8	15	20511.2	88468.9
B9	15	17398.9	92143
B10	15	26142.4	88950.2
B11	15	31510.6	116129
B12	15	56760.4	110073
C1	15	16508.1	100142
C2	15	21038.7	87432.6
C3	15	17450.2	85779.6
C4	15	79464	97581.7
C5	15	29293.4	81386.3
C6	15	25375.4	95511.6
C7	15	22017.9	96484.2
C8	15	21474.4	103504
C9	15	18351.2	96986.1
C10	15	35243.6	106952
C11	15	35921.7	112190
C12	15	32892.1	88009.2
D1	15	14012.2	85644.4
D2	15	14353.6	87399.2
D3	15	15503.9	86031.3
D4	15	22557.2	101017
D5	15	25042.4	101538
D6	15	26102.9	101549
D7	15	29213.3	103167
D8	15	24940.1	101278
D9	15	22899.9	110910
D10	15	50804	117420
D11	15	38653.6	110018
D12	15	36929.3	107177
E1	15	15032.4	80805.2
E2	15	24693.1	103684
E3	15	22517.9	109813
E4	15	21791	106050
E5	15	25722.3	108129
E6	15	27013.1	111224
E7	15	22168.8	107106
E8	15	41792.5	109467
E9	15	27843	121157
E10	15	47465.2	119088
E11	15	41385.7	114686
E12	15	49844	115603
F1	15
F2	15
F3	15
F4	15
F5	15
F6	15
F7	15
F8	15
F9	15
F10	15
F11	15
F12	15
G1	15
G2	15
G3	15
G4	15
G5	15
G6	15
G7	15
G8	15
G9	15
G10	15
G11	15
G12	15
H1	15
H2	15
H3	15
H4	15
H5	15
H6	15
H7	15
H8	15
H9	15
H10	15
H11	15
H12	15
A1	16	25555.7	75589.7
A2	16	16820	74175.3
A3	16	18932	78533.2
A4	16	22637.6	75177.7
A5	16	126720	83932.4
A6	16	24462.9	86162.1
A7	16	20126.6	83177.1
A8	16	15593.7	85067.4
A9	16	25881.1	84824.6
A10	16	31749.8	82790.2
A11	16	32678.9	100264
A12	16	32205.3	95864.1
B1	16	20155	86375.6
B2	16	16767.3	79127.7
B3	16	15069.7	90269.8
B4	16	188883	95909
B5	16	99420.8	86132.9
B6	16	25090.6	95517.8
B7	16	19783.4	82358.4
B8	16	20410.1	88699.2
B9	16	17529.3	92382.2
B10	16	26468.7	89023.1
B11	16	31764.8	116018
B12	16	56493.4	110553
C1	16	17080	100370
C2	16	22602.5	87483.6
C3	16	18561.8	85891
C4	16	80901.9	97747.7
C5	16	29031.7	81555.1
C6	16	25592.1	95283.6
C7	16	22071.6	96546.4
C8	16	21872.8	103366
C9	16	18503.8	96812
C10	16	35411.8	106884
C11	16	35724.8	112070
C12	16	32888.4	88332.7
D1	16	14980.6	85743
D2	16	15409	87652.3
D3	16	16758.5	86077.7
D4	16	22605.1	101037
D5	16	25199.8	101681
D6	16	25960.8	101377
D7	16	29404.7	103062
D8	16	25272.8	101038
D9	16	23042.6	110853
D10	16	51122.1	117230
D11	16	38671.7	110265
D12	16	36695	107440
E1	16	17589.7	80730
E2	16	28704.7	103762
E3	16	26623.6	109846
E4	16	21958.7	106017
E5	16	25644	107855
E6	16	26945	111016
E7	16	22030.2	106728
E8	16	41894.8	109194
E9	16	27783	121061
E10	16	47524.2	119457
E11	16	41347.1	115238
E12	16	50110.6	115368
F1	16
F2	16
F3	16
F4	16
F5	16
F6	16
F7	16
F8	16
F9	16
F10	16
F11	16
F12	16
G1	16
G2	16
G3	16
G4	16
G5	16
G6	16
G7	16
G8	16
G9	16
G10	16
G11	16
G12	16
H1	16
H2	16
H3	16
H4	16
H5	16
H6	16
H7	16
H8	16
H9	16
H10	16
H11	16
H12	16
A1	17	26505.1	75620.1
A2	17	17506.1	73901.6
A3	17	19998.1	78778.7
A4	17	22776.3	75204.5
A5	17	129411	84194.9
A6	17	24628.7	85783.8
A7	17	20465.8	83187
A8	17	15641.9	85079
A9	17	25931.7	84743
A10	17	32338.2	82950
A11	17	32364.5	100536
A12	17	32152.2	95822.9
B1	17	20880.1	86542.8
B2	17	17821.7	79407.8
B3	17	16016.5	90561.5
B4	17	192509	95826
B5	17	101437	86486.1
B6	17	25396.8	95596.9
B7	17	19965.3	82629.2
B8	17	20545.5	88682.5
B9	17	17447.6	92503.9
B10	17	26289.4	89008.9
B11	17	31568.7	116239
B12	17	56863.4	110293
C1	17	18418.6	100259
C2	17	24691.2	87245.5
C3	17	20873.7	85869.9
C4	17	81576.9	97797.9
C5	17	29306.8	81301.3
C6	17	25551.9	95280.9
C7	17	22055.9	96587.5
C8	17	21699.5	103667
C9	17	18398.6	96898.9
C10	17	35087.1	106834
C11	17	36087.6	112017
C12	17	33334	88222.9
D1	17	16710.2	85776.4
D2	17	17395	87636.7
D3	17	18769.4	85966.7
D4	17	22616.3	101255
D5	17	25348.2	101663
D6	17	26405.5	101725
D7	17	29538.8	102829
D8	17	25257.6	101228
D9	17	22811.4	111289
D10	17	51326.4	117426
D11	17	38593.3	110135
D12	17	37023.8	107308
E1	17	22038.4	80842.3
E2	17	35759.8	103624
E3	17	33497.8	109646
E4	17	21978	105952
E5	17	25723.8	108050
E6	17	27208	111105
E7	17	21976.4	106848
E8	17	42231.1	109031
E9	17	28106.1	120985
E10	17	47744.5	119385
E11	17	41285.5	115004
E12	17	50099.3	115488
F1	17
F2	17
F3	17
F4	17
F5	17
F6	17
F7	17
F8	17
F9	17
F10	17
F11	17
F12	17
G1	17
G2	17
G3	17
G4	17
G5	17
G6	17
G7	17
G8	17
G9	17
G10	17
G11	17
G12	17
H1	17
H2	17
H3	17
H4	17
H5	17
H6	17
H7	17
H8	17
H9	17
H10	17
H11	17
H12	17
A1	18	28249.5	75653.4
A2	18	19082.4	73922.5
A3	18	21472.7	78641.4
A4	18	22504.2	75046
A5	18	132752	84166.7
A6	18	24642.4	85817.5
A7	18	20351.1	82922.1
A8	18	15546.5	85164.2
A9	18	26589	84780.2
A10	18	32437	82733.5
A11	18	32562.9	100518
A12	18	32605.5	95829.6
B1	18	22531.5	86596.2
B2	18	19346.1	79221.2
B3	18	17290.5	90627.4
B4	18	195401	95752.2
B5	18	103634	86401.4
B6	18	25417.5	95801.6
B7	18	20197	82721.3
B8	18	20295.7	88556.4
B9	18	17624.2	92324.2
B10	18	26377.3	88984.3
B11	18	31678.4	116490
B12	18	56971.4	110652
C1	18	21095.6	100158
C2	18	29466.9	87658
C3	18	25156.3	85863.8
C4	18	82367.6	97816.8
C5	18	29487.7	81545.9
C6	18	25648.5	95537.7
C7	18	22248	96742.3
C8	18	21696.6	103311
C9	18	18353.9	96915.6
C10	18	35908.7	107186
C11	18	36706.2	112046
C12	18	33215.5	88037.8
D1	18	20401.3	86152.8
D2	18	21580.1	87516.4
D3	18	22855.1	86262.3
D4	18	22549.7	101104
D5	18	25223.1	101467
D6	18	26351.3	101539
D7	18	29646.5	103087
D8	18	25271.6	101364
D9	18	23025.2	110970
D10	18	51846.7	117157
D11	18	38609.9	110234
D12	18	36760	107081
E1	18	30097.6	80882.4
E2	18	48309.9	103955
E3	18	47036.5	109707
E4	18	22287.4	106011
E5	18	26006.4	108164
E6	18	27049.5	111245
E7	18	22342.1	106665
E8	18	42560.5	109134
E9	18	28267.8	121076
E10	18	47910.6	119451
E11	18	41370.1	114877
E12	18	50183.5	115581
F1	18
F2	18
F3	18
F4	18
F5	18
F6	18
F7	18
F8	18
F9	18
F10	18
F11	18
F12	18
G1	18
G2	18
G3	18
G4	18
G5	18
G6	18
G7	18
G8	18
G9	18
G10	18
G11	18
G12	18
H1	18
H2	18
H3	18
H4	18
H5	18
H6	18
H7	18
H8	18
H9	18
H10	18
H11	18
H12	18
A1	19	31487.8	75598.8
A2	19	22007.7	74047.5
A3	19	24194.7	78803.2
A4	19	22769.5	75098.2
A5	19	135319	83881.9
A6	19	24654.7	85818.4
A7	19	20778.7	83128.1
A8	19	15776.8	85014.3
A9	19	26274.1	84671.7
A10	19	31994.3	82733.2
A11	19	32768.4	100479
A12	19	31961.6	96144.1
B1	19	25292.8	86473.5
B2	19	22615.5	79326.8
B3	19	20540.7	90539.5
B4	19	198203	95861
B5	19	105594	86106.1
B6	19	25536.5	95632
B7	19	20096.7	82546.4
B8	19	21048.6	88729.8
B9	19	17835.6	92571.3
B10	19	26480.6	89047
B11	19	31637.2	116571
B12	19	57211.3	110598
C1	19	25546.2	100392
C2	19	37648.1	87314
C3	19	33455.7	85927.7
C4	19	83758.5	97497
C5	19	29828.9	81207.2
C6	19	25852	95509.5
C7	19	22395.1	96546.4
C8	19	21836.4	103324
C9	19	18497.5	97215.2
C10	19	36474.7	106986
C11	19	37238.1	111989
C12	19	33936.4	88343.6
D1	19	26491.5	85771.4
D2	19	28503.7	87555.8
D3	19	30186.3	86120.4
D4	19	22842	101025
D5	19	25570.9	101466
D6	19	26418.2	101591
D7	19	29584.4	103416
D8	19	25381.6	101279
D9	19	23208.1	111139
D10	19	52393.9	117125
D11	19	38760.3	110105
D12	19	37093.9	107220
E1	19	43670.4	80725.1
E2	19	69848.2	103747
E3	19	69600.6	109625
E4	19	22589.1	106051
E5	19	26221.8	108441
E6	19	27866	110976
E7	19	22454.5	106773
E8	19	42481.3	109110
E9	19	28315.7	120696
E10	19	47608	119416
E11	19	41772.2	115037
E12	19	50443.8	115371
F1	19
F2	19
F3	19
F4	19
F5	19
F6	19
F7	19
F8	19
F9	19
F10	19
F11	19
F12	19
G1	19
G2	19
G3	19
G4	19
G5	19
G6	19
G7	19
G8	19
G9	19
G10	19
G11	19
G12	19
H1	19
H2	19
H3	19
H4	19
H5	19
H6	19
H7	19
H8	19
H9	19
H10	19
H11	19
H12	19
A1	20	37846.3	75793.2
A2	20	27453.7	74109.7
A3	20	29863.9	78667.6
A4	20	23092	74786
A5	20	138456	84028.1
A6	20	24943.1	85995.5
A7	20	20868.3	82781.9
A8	20	15964.5	85171.8
A9	20	26643.7	84783.3
A10	20	32193.2	82722.7
A11	20	33109.8	100467
A12	20	32554.7	96194.2
B1	20	30539.3	86580.5
B2	20	28172.2	79289.1
B3	20	25997.5	90631.1
B4	20	201152	95977.7
B5	20	107349	86477.7
B6	20	25714.3	95489.4
B7	20	20262.5	82761.6
B8	20	20506.3	88809.3
B9	20	17835.8	92699.1
B10	20	26521.6	88888.3
B11	20	31958.5	116449
B12	20	57442	110652
C1	20	34226.7	100432
C2	20	52304.9	87431.2
C3	20	47323.5	85665
C4	20	84479.3	97748
C5	20	30585.9	81768.3
C6	20	26571	95402.2
C7	20	22447.4	96701.6
C8	20	21847.7	103367
C9	20	18644.6	96742.5
C10	20	37840.6	107082
C11	20	38469.3	112224
C12	20	34659.3	88257.7
D1	20	37538.1	85641.7
D2	20	41146.4	87480.1
D3	20	43723.6	86136.3
D4	20	22971.3	101054
D5	20	25749.7	101498
D6	20	26921	101554
D7	20	29653.2	103361
D8	20	25578.5	100965
D9	20	23136.1	110942
D10	20	52468.4	117380
D11	20	39161.3	110246
D12	20	37666.9	107216
E1	20	62966.2	80904.3
E2	20	100115	103716
E3	20	102830	109740
E4	20	23117.6	106051
E5	20	27233.4	108141
E6	20	28293.4	110798
E7	20	22626	106893
E8	20	43007.4	109054
E9	20	28379.4	121070
E10	20	48539.4	119422
E11	20	41948.4	115107
E12	20	51293.3	115615
F1	20
F2	20
F3	20
F4	20
F5	20
F6	20
F7	20
F8	20
F9	20
F10	20
F11	20
F12	20
G1	20
G2	20
G3	20
G4	20
G5	20
G6	20
G7	20
G8	20
G9	20
G10	20
G11	20
G12	20
H1	20
H2	20
H3	20
H4	20
H5	20
H6	20
H7	20
H8	20
H9	20
H10	20
H11	20
H12	20
A1	21	48297.4	75689.4
A2	21	37064.8	74185.6
A3	21	39560.2	78777.8
A4	21	23361.8	74920.4
A5	21	141612	84142.7
A6	21	24936.5	85901.7
A7	21	21303.5	82855.6
A8	21	16130	85094.2
A9	21	27454.1	84846.5
A10	21	32545.5	82917.2
A11	21	32759.2	100358
A12	21	32938.6	95944.9
B1	21	40106.8	86574.6
B2	21	37668.8	79254.3
B3	21	36372.5	90477.1
B4	21	203588	95743.7
B5	21	109255	86439.4
B6	21	25992.8	95419.7
B7	21	20434.9	82648.4
B8	21	20695.8	88548.6
B9	21	17872.6	92544.7
B10	21	26704.1	89031.3
B11	21	31809.1	116667
B12	21	58001.9	110737
C1	21	49097.3	100384
C2	21	75368	87381.3
C3	21	70032.3	85780.2
C4	21	86254.9	97938
C5	21	31717.6	81408
C6	21	27582.2	95443.6
C7	21	22536.2	96605.1
C8	21	21985.4	103094
C9	21	18508.4	97001.8
C10	21	40700.9	106708
C11	21	41263.2	112121
C12	21	36932.7	88157.1
D1	21	55616.1	85630.8
D2	21	62195.8	87560.9
D3	21	65581.9	86125.8
D4	21	23849.4	101181
D5	21	26165.9	101355
D6	21	27228.9	101635
D7	21	29766.4	103061
D8	21	25890.3	101159
D9	21	22928.6	110850
D10	21	53952.7	117379
D11	21	40158.3	110259
D12	21	38403.5	107259
E1	21	85730.8	80771.6
E2	21	135761	103753
E3	21	143735	109692
E4	21	24401.7	105780
E5	21	28547.1	108017
E6	21	29595.9	110498
E7	21	22880.7	106784
E8	21	43442	108735
E9	21	28615.3	120817
E10	21	49239.3	119141
E11	21	42772.2	115053
E12	21	51830.1	115338
F1	21
F2	21
F3	21
F4	21
F5	21
F6	21
F7	21
F8	21
F9	21
F10	21
F11	21
F12	21
G1	21
[truncated: 10,295 more rows]

## Sheet: Amplification Data
Block Type	96alum
Chemistry	SYBR_GREEN
Experiment File Name	D:\DHB\新建文件夹\2023-02-12-2.eds
Experiment Run End Time	2023-02-12 17:46:34 下午 CST
Instrument Type	sds7500
Passive Reference	ROX
Well	Cycle	Target Name	Rn	ΔRn
A1	1	Actin	0.307721	0.000998473
A1	2	Actin	0.308928	0.000613923
A1	3	Actin	0.307811	-0.00209515
A1	4	Actin	0.312998	0.00150043
A1	5	Actin	0.312305	-0.000784791
A1	6	Actin	0.316397	0.00171579
A1	7	Actin	0.316127	-0.000146118
A1	8	Actin	0.317532	-0.000332691
A1	9	Actin	0.32049	0.00103359
A1	10	Actin	0.323205	0.00215587
A1	11	Actin	0.320619	-0.00202123
A1	12	Actin	0.324879	0.00064669
A1	13	Actin	0.323631	-0.00219342
A1	14	Actin	0.325507	-0.00190858
A1	15	Actin	0.331437	0.00242961
A1	16	Actin	0.338085	0.00748518
A1	17	Actin	0.350504	0.0183125
A1	18	Actin	0.373407	0.0396242
A1	19	Actin	0.416512	0.0811368
A1	20	Actin	0.499337	0.16237
A1	21	Actin	0.638101	0.299542
A1	22	Actin	0.874215	0.534065
A1	23	Actin	1.18624	0.844498
A1	24	Actin	1.53928	1.19595
A1	25	Actin	1.82758	1.48265
A1	26	Actin	2.01476	1.66825
A1	27	Actin	2.11912	1.77101
A1	28	Actin	2.19185	1.84215
A1	29	Actin	2.23678	1.88549
A1	30	Actin	2.25472	1.90184
A1	31	Actin	2.27672	1.92224
A1	32	Actin	2.27962	1.92355
A1	33	Actin	2.27025	1.91259
A1	34	Actin	2.27901	1.91976
A1	35	Actin	2.28982	1.92897
A1	36	Actin	2.2747	1.91227
A1	37	Actin	2.27532	1.91129
A1	38	Actin	2.28298	1.91736
A1	39	Actin	2.27768	1.91047
A1	40	Actin	2.28033	1.91152
A2	1	Actin	0.198435	0.00687966
A2	2	Actin	0.196248	0.00281691
A2	3	Actin	0.197357	0.00204891
A2	4	Actin	0.196624	-0.000560067
A2	5	Actin	0.202008	0.00294732
A2	6	Actin	0.198726	-0.00221121
A2	7	Actin	0.202592	-0.00022127
A2	8	Actin	0.20469	1.07337e-07
A2	9	Actin	0.203628	-0.00293819
A2	10	Actin	0.207211	-0.00123136
A2	11	Actin	0.211083	0.000764064
A2	12	Actin	0.211123	-0.00107214
A2	13	Actin	0.213523	-0.000548314
A2	14	Actin	0.214762	-0.00118638
A2	15	Actin	0.222033	0.00420852
A2	16	Actin	0.22676	0.00705946
A2	17	Actin	0.236884	0.0153068
A2	18	Actin	0.258141	0.0346872
A2	19	Actin	0.29721	0.07188
A2	20	Actin	0.370447	0.143241
A2	21	Actin	0.499623	0.27054
A2	22	Actin	0.705955	0.474996
A2	23	Actin	1.01228	0.779441
A2	24	Actin	1.36424	1.12953
A2	25	Actin	1.68143	1.44484
A2	26	Actin	1.8974	1.65893
A2	27	Actin	2.01836	1.77802
A2	28	Actin	2.08704	1.84482
A2	29	Actin	2.1349	1.89081
A2	30	Actin	2.16587	1.9199
A2	31	Actin	2.17668	1.92883
A2	32	Actin	2.19109	1.94136
A2	33	Actin	2.18825	1.93665
A2	34	Actin	2.1816	1.92812
A2	35	Actin	2.19098	1.93563
A2	36	Actin	2.18893	1.9317
A2	37	Actin	2.18076	1.92165
A2	38	Actin	2.18114	1.92016
A2	39	Actin	2.18453	1.92167
A2	40	Actin	2.18615	1.92142
A3	1	Actin	0.208566	-0.00220067
A3	2	Actin	0.211512	-0.0010003
A3	3	Actin	0.213862	-0.000396738
A3	4	Actin	0.215299	-0.000706348
A3	5	Actin	0.21981	0.00205821
A3	6	Actin	0.220449	0.000950599
A3	7	Actin	0.221592	0.000347064
A3	8	Actin	0.220401	-0.00258967
A3	9	Actin	0.223939	-0.000798644
A3	10	Actin	0.227479	0.000995298
A3	11	Actin	0.228469	0.00023846
A3	12	Actin	0.230155	0.00017907
A3	13	Actin	0.230545	-0.00117803
A3	14	Actin	0.232894	-0.000575303
A3	15	Actin	0.236692	0.00147603
A3	16	Actin	0.24107	0.00410797
A3	17	Actin	0.253852	0.0151439
A3	18	Actin	0.273045	0.0325908
A3	19	Actin	0.307027	0.0648262
A3	20	Actin	0.379622	0.135674
A3	21	Actin	0.502174	0.256481
A3	22	Actin	0.709993	0.462552
A3	23	Actin	1.02048	0.771292
A3	24	Actin	1.3826	1.13167
A3	25	Actin	1.73049	1.47781
A3	26	Actin	1.96671	1.71228
A3	27	Actin	2.11453	1.85836
A3	28	Actin	2.20206	1.94415
A3	29	Actin	2.24351	1.98385
A3	30	Actin	2.28012	2.01871
A3	31	Actin	2.30361	2.04045
A3	32	Actin	2.30644	2.04154
A3	33	Actin	2.30402	2.03737
A3	34	Actin	2.29878	2.03038
A3	35	Actin	2.30777	2.03762
A3	36	Actin	2.29841	2.02652
A3	37	Actin	2.30041	2.02677
A3	38	Actin	2.30219	2.02681
A3	39	Actin	2.2986	2.02147
A3	40	Actin	2.29984	2.02096
A4	1	MAP2K6	0.284074	-0.00340937
A4	2	MAP2K6	0.282271	-0.00628827
A4	3	MAP2K6	0.290644	0.00100825
A4	4	MAP2K6	0.292776	0.0020643
A4	5	MAP2K6	0.290595	-0.00119213
A4	6	MAP2K6	0.293875	0.00101185
A4	7	MAP2K6	0.292629	-0.00131102
A4	8	MAP2K6	0.29668	0.00166433
A4	9	MAP2K6	0.295011	-0.00108135
A4	10	MAP2K6	0.299354	0.00218649
A4	11	MAP2K6	0.297004	-0.00124038
A4	12	MAP2K6	0.303031	0.00371131
A4	13	MAP2K6	0.299401	-0.000994944
A4	14	MAP2K6	0.299377	-0.00209515
A4	15	MAP2K6	0.300907	-0.00164104
A4	16	MAP2K6	0.301121	-0.0025036
A4	17	MAP2K6	0.302857	-0.0018432
A4	18	MAP2K6	0.299872	-0.00590489
A4	19	MAP2K6	0.303196	-0.00365695
A4	20	MAP2K6	0.308775	0.000846009
A4	21	MAP2K6	0.311822	0.00281708
A4	22	MAP2K6	0.318236	0.00815505
A4	23	MAP2K6	0.327553	0.0163961
A4	24	MAP2K6	0.354138	0.0419048
A4	25	MAP2K6	0.398301	0.0849921
A4	26	MAP2K6	0.480683	0.166297
A4	27	MAP2K6	0.625484	0.310022
A4	28	MAP2K6	0.865432	0.548894
A4	29	MAP2K6	1.18441	0.866796
A4	30	MAP2K6	1.53306	1.21437
A4	31	MAP2K6	1.79252	1.47275
A4	32	MAP2K6	1.93528	1.61444
A4	33	MAP2K6	2.00039	1.67847
A4	34	MAP2K6	2.03747	1.71448
A4	35	MAP2K6	2.05453	1.73046
A4	36	MAP2K6	2.07608	1.75093
A4	37	MAP2K6	2.10249	1.77627
A4	38	MAP2K6	2.11017	1.78287
A4	39	MAP2K6	2.13946	1.81109
A4	40	MAP2K6	2.15402	1.82457
A5	1	MAP2K6	0.662109	-0.0405126
A5	2	MAP2K6	0.743135	0.0405126
A5	3	MAP2K6	0.816149	0.113527
A5	4	MAP2K6	0.890315	0.187693
A5	5	MAP2K6	0.95339	0.250768
A5	6	MAP2K6	1.02243	0.319811
A5	7	MAP2K6	1.07729	0.374665
A5	8	MAP2K6	1.1431	0.440474
A5	9	MAP2K6	1.19668	0.494056
A5	10	MAP2K6	1.24449	0.54187
A5	11	MAP2K6	1.28761	0.584986
A5	12	MAP2K6	1.33716	0.634533
A5	13	MAP2K6	1.37645	0.67383
A5	14	MAP2K6	1.42505	0.72243
A5	15	MAP2K6	1.46046	0.757837
A5	16	MAP2K6	1.50978	0.807161
A5	17	MAP2K6	1.53704	0.834421
A5	18	MAP2K6	1.57726	0.874635
A5	19	MAP2K6	1.6132	0.910581
A5	20	MAP2K6	1.64773	0.94511
A5	21	MAP2K6	1.683	0.980382
A5	22	MAP2K6	1.72361	1.02099
A5	23	MAP2K6	1.77474	1.07211
A5	24	MAP2K6	1.82889	1.12627
A5	25	MAP2K6	1.90382	1.2012
A5	26	MAP2K6	2.03255	1.32993
A5	27	MAP2K6	2.22054	1.51791
A5	28	MAP2K6	2.51129	1.80867
A5	29	MAP2K6	2.88461	2.18199
A5	30	MAP2K6	3.25977	2.55715
A5	31	MAP2K6	3.527	2.82438
A5	32	MAP2K6	3.66412	2.9615
A5	33	MAP2K6	3.73692	3.03429
A5	34	MAP2K6	3.77884	3.07622
A5	35	MAP2K6	3.8228	3.12018
A5	36	MAP2K6	3.86384	3.16122
A5	37	MAP2K6	3.92502	3.2224
A5	38	MAP2K6	3.96867	3.26605
A5	39	MAP2K6	3.99453	3.29191
A5	40	MAP2K6	4.04605	3.34343
A6	1	MAP2K6	0.287541	0.00929456
A6	2	MAP2K6	0.284877	0.00612036
A6	3	MAP2K6	0.281107	0.00184058
A6	4	MAP2K6	0.280593	0.000816997
A6	5	MAP2K6	0.281081	0.000795224
A6	6	MAP2K6	0.280695	-0.000100354
A6	7	MAP2K6	0.281511	0.000206174
A6	8	MAP2K6	0.280493	-0.00132226
A6	9	MAP2K6	0.284182	0.00185754
A6	10	MAP2K6	0.281925	-0.000909739
A6	11	MAP2K6	0.281408	-0.00193585
A6	12	MAP2K6	0.280899	-0.00295442
A6	13	MAP2K6	0.284395	3.13637e-05
A6	14	MAP2K6	0.285604	0.000731223
A6	15	MAP2K6	0.283529	-0.00185447
A6	16	MAP2K6	0.283918	-0.00197489
A6	17	MAP2K6	0.287102	0.00069934
A6	18	MAP2K6	0.287149	0.000236819
A6	19	MAP2K6	0.287289	-0.00013245
A6	20	MAP2K6	0.290051	0.00211916
A6	21	MAP2K6	0.290291	0.00185002
A6	22	MAP2K6	0.298509	0.00955766
A6	23	MAP2K6	0.316249	0.0267885
A6	24	MAP2K6	0.338081	0.0481103
A6	25	MAP2K6	0.393518	0.103037
A6	26	MAP2K6	0.486721	0.195731
A6	27	MAP2K6	0.65207	0.36057
A6	28	MAP2K6	0.916844	0.624835
A6	29	MAP2K6	1.27921	0.986691
A6	30	MAP2K6	1.65832	1.36529
A6	31	MAP2K6	1.94109	1.64755
A6	32	MAP2K6	2.08668	1.79263
A6	33	MAP2K6	2.14692	1.85236
A6	34	MAP2K6	2.18665	1.89158
A6	35	MAP2K6	2.20689	1.91131
A6	36	MAP2K6	2.23314	1.93705
A6	37	MAP2K6	2.26356	1.96696
A6	38	MAP2K6	2.28116	1.98405
A6	39	MAP2K6	2.30635	2.00874
A6	40	MAP2K6	2.32955	2.03142
A7	1	NDRG1	0.228179	0.00824939
A7	2	NDRG1	0.228468	0.00688894
A7	3	NDRG1	0.22369	0.000461986
A7	4	NDRG1	0.223619	-0.00125774
A7	5	NDRG1	0.225945	-0.00058167
A7	6	NDRG1	0.226809	-0.00136618
A7	7	NDRG1	0.232775	0.00295098
A7	8	NDRG1	0.233508	0.00203495
A7	9	NDRG1	0.235448	0.0023259
A7	10	NDRG1	0.233404	-0.00136794
A7	11	NDRG1	0.235971	-0.00044936
A7	12	NDRG1	0.239136	0.00106678
A7	13	NDRG1	0.240893	0.00117466
A7	14	NDRG1	0.238897	-0.00247069
A7	15	NDRG1	0.240644	-0.00237258
A7	16	NDRG1	0.241972	-0.00269348
A7	17	NDRG1	0.246022	-0.000293029
A7	18	NDRG1	0.245424	-0.00253997
A7	19	NDRG1	0.24996	0.000346743
A7	20	NDRG1	0.252087	0.000825267
A7	21	NDRG1	0.257117	0.00420537
A7	22	NDRG1	0.266897	0.0123367
A7	23	NDRG1	0.281184	0.0249746
A7	24	NDRG1	0.307713	0.0498543
A7	25	NDRG1	0.362054	0.102547
A7	26	NDRG1	0.462815	0.201659
A7	27	NDRG1	0.638962	0.376156
A7	28	NDRG1	0.92587	0.661415
A7	29	NDRG1	1.33329	1.06718
A7	30	NDRG1	1.79766	1.52991
A7	31	NDRG1	2.18941	1.92
A7	32	NDRG1	2.45088	2.17983
A7	33	NDRG1	2.61466	2.34196
A7	34	NDRG1	2.71777	2.44342
A7	35	NDRG1	2.77948	2.50348
A7	36	NDRG1	2.82679	2.54915
A7	37	NDRG1	2.84087	2.56157
A7	38	NDRG1	2.85796	2.57701
A7	39	NDRG1	2.85252	2.56993
A7	40	NDRG1	2.85344	2.5692
A8	1	NDRG1	0.177746	0.00175696
A8	2	NDRG1	0.17563	-0.000847164
A8	3	NDRG1	0.179221	0.00225471
A8	4	NDRG1	0.176716	-0.000737676
A8	5	NDRG1	0.179485	0.00154242
A8	6	NDRG1	0.179454	0.00102307
A8	7	NDRG1	0.180605	0.00168546
A8	8	NDRG1	0.178653	-0.000754525
A8	9	NDRG1	0.179592	-0.000303849
A8	10	NDRG1	0.178262	-0.00212253
A8	11	NDRG1	0.180053	-0.000819405
A8	12	NDRG1	0.181022	-0.000338987
A8	13	NDRG1	0.181614	-0.000235568
A8	14	NDRG1	0.179462	-0.00287545
A8	15	NDRG1	0.179441	-0.00338544
A8	16	NDRG1	0.18331	-4.67452e-06
A8	17	NDRG1	0.183851	4.814e-05
A8	18	NDRG1	0.182548	-0.00174312
A8	19	NDRG1	0.185578	0.000798423
A8	20	NDRG1	0.187439	0.00217102
A8	21	NDRG1	0.189554	0.00379799
A8	22	NDRG1	0.198424	0.0121796
A8	23	NDRG1	0.210175	0.0234423
A8	24	NDRG1	0.242882	0.0556609
A8	25	NDRG1	0.297578	0.109869
A8	26	NDRG1	0.400423	0.212225
A8	27	NDRG1	0.573132	0.384446
A8	28	NDRG1	0.86631	0.677135
A8	29	NDRG1	1.25846	1.0688
A8	30	NDRG1	1.70943	1.51928
A8	31	NDRG1	2.07306	1.88242
A8	32	NDRG1	2.321	2.12987
A8	33	NDRG1	2.4663	2.27469
A8	34	NDRG1	2.55852	2.36641
A8	35	NDRG1	2.62285	2.43026
A8	36	NDRG1	2.65108	2.458
A8	37	NDRG1	2.67539	2.48182
A8	38	NDRG1	2.67761	2.48355
A8	39	NDRG1	2.68664	2.49209
A8	40	NDRG1	2.69659	2.50155
A9	1	NDRG1	0.264851	-0.00688934
A9	2	NDRG1	0.270205	-0.00389422
A9	3	NDRG1	0.274719	-0.00173869
A9	4	NDRG1	0.27391	-0.00490622
A9	5	NDRG1	0.280979	-0.000196098
A9	6	NDRG1	0.282891	-0.000643031
A9	7	NDRG1	0.285084	-0.000808986
A9	8	NDRG1	0.288963	0.000711929
A9	9	NDRG1	0.296688	0.00607761
A9	10	NDRG1	0.298251	0.00528271
A9	11	NDRG1	0.298889	0.00356149
A9	12	NDRG1	0.299215	0.00152931
A9	13	NDRG1	0.300035	-9.4591e-06
A9	14	NDRG1	0.302063	-0.000341086
A9	15	NDRG1	0.301474	-0.0032879
A9	16	NDRG1	0.305113	-0.0020085
A9	17	NDRG1	0.306004	-0.00347542
A9	18	NDRG1	0.313623	0.00178453
A9	19	NDRG1	0.310305	-0.00389173
A9	20	NDRG1	0.314257	-0.00229914
A9	21	NDRG1	0.323573	0.00465867
A9	22	NDRG1	0.330954	0.00968092
A9	23	NDRG1	0.345894	0.0222622
A9	24	NDRG1	0.372066	0.0460747
A9	25	NDRG1	0.430204	0.101854
A9	26	NDRG1	0.524404	0.193696
A9	27	NDRG1	0.692731	0.359664
A9	28	NDRG1	0.965671	0.630245
A9	29	NDRG1	1.33558	0.997797
A9	30	NDRG1	1.74461	1.40447
A9	31	NDRG1	2.08106	1.73856
A9	32	NDRG1	2.30513	1.96027
A9	33	NDRG1	2.43002	2.0828
A9	34	NDRG1	2.52122	2.17164
A9	35	NDRG1	2.57797	2.22603
A9	36	NDRG1	2.60678	2.25248
A9	37	NDRG1	2.62542	2.26876
A9	38	NDRG1	2.63629	2.27727
A9	39	NDRG1	2.63934	2.27797
A9	40	NDRG1	2.64154	2.27781
A10	1	ZMAT3	0.378334	0.00397004
A10	2	ZMAT3	0.376185	0.000891417
A10	3	ZMAT3	0.377287	0.00106378
A10	4	ZMAT3	0.377576	0.000423374
A10	5	ZMAT3	0.377925	-0.000157696
A10	6	ZMAT3	0.380869	0.00185755
A10	7	ZMAT3	0.381657	0.00171544
A10	8	ZMAT3	0.381908	0.00103629
A10	9	ZMAT3	0.380571	-0.00123007
A10	10	ZMAT3	0.384615	0.00188408
A10	11	ZMAT3	0.381817	-0.00184301
A10	12	ZMAT3	0.382641	-0.00194888
A10	13	ZMAT3	0.385719	0.000198958
A10	14	ZMAT3	0.385363	-0.00108622
A10	15	ZMAT3	0.387156	-0.000222832
A10	16	ZMAT3	0.383497	-0.00481175
A10	17	ZMAT3	0.389852	0.000613274
A10	18	ZMAT3	0.392066	0.00189855
A10	19	ZMAT3	0.386716	-0.00438153
A10	20	ZMAT3	0.389169	-0.00285781
A10	21	ZMAT3	0.392507	-0.000450396
A10	22	ZMAT3	0.393521	-0.000365116
A10	23	ZMAT3	0.396155	0.00133909
A10	24	ZMAT3	0.403071	0.00732493
A10	25	ZMAT3	0.410957	0.0142811
A10	26	ZMAT3	0.439704	0.0420988
A10	27	ZMAT3	0.48133	0.0827948
A10	28	ZMAT3	0.562702	0.163237
A10	29	ZMAT3	0.703596	0.303201
A10	30	ZMAT3	0.931821	0.530497
A10	31	ZMAT3	1.24889	0.846636
A10	32	ZMAT3	1.59758	1.1944
A10	33	ZMAT3	1.87278	1.46867
A10	34	ZMAT3	2.07126	1.66622
A10	35	ZMAT3	2.20043	1.79446
A10	36	ZMAT3	2.27488	1.86797
A10	37	ZMAT3	2.34594	1.93811
A10	38	ZMAT3	2.38922	1.98045
A10	39	ZMAT3	2.43497	2.02528
A10	40	ZMAT3	2.452	2.04138
A11	1	ZMAT3	0.328575	0.010615
A11	2	ZMAT3	0.322891	0.00435677
A11	3	ZMAT3	0.319245	0.000136993
A11	4	ZMAT3	0.321012	0.00132979
A11	5	ZMAT3	0.321277	0.00102046
A11	6	ZMAT3	0.322308	0.00147771
A11	7	ZMAT3	0.324032	0.00262765
A11	8	ZMAT3	0.327105	0.00512695
A11	9	ZMAT3	0.322315	-0.000237627
A11	10	ZMAT3	0.323554	0.000428117
A11	11	ZMAT3	0.322368	-0.00133256
A11	12	ZMAT3	0.320866	-0.00340833
A11	13	ZMAT3	0.322391	-0.00245723
A11	14	ZMAT3	0.326569	0.0011472
A11	15	ZMAT3	0.320014	-0.00598191
A11	16	ZMAT3	0.325928	-0.000642358
A11	17	ZMAT3	0.321918	-0.00522582
A11	18	ZMAT3	0.323952	-0.00376653
A11	19	ZMAT3	0.326123	-0.00216919
A11	20	ZMAT3	0.329559	0.000693042
A11	21	ZMAT3	0.326423	-0.00301691
A11	22	ZMAT3	0.330812	0.000797358
A11	23	ZMAT3	0.333464	0.00287567
A11	24	ZMAT3	0.34174	0.0105775
A11	25	ZMAT3	0.35048	0.0187438
A11	26	ZMAT3	0.375138	0.0428272
A11	27	ZMAT3	0.419955	0.0870709
A11	28	ZMAT3	0.494866	0.161407
A11	29	ZMAT3	0.633487	0.299455
A11	30	ZMAT3	0.854832	0.520226
A11	31	ZMAT3	1.15461	0.81943
A11	32	ZMAT3	1.46664	1.13089
A11	33	ZMAT3	1.72257	1.38624
A11	34	ZMAT3	1.88964	1.55274
A11	35	ZMAT3	2.00913	1.67165
A11	36	ZMAT3	2.08589	1.74784
A11	37	ZMAT3	2.14042	1.8018
A11	38	ZMAT3	2.17693	1.83773
A11	39	ZMAT3	2.21009	1.87032
A11	40	ZMAT3	2.23104	1.89069
A12	1	ZMAT3	0.322463	-0.00287596
A12	2	ZMAT3	0.323592	-0.00256436
A12	3	ZMAT3	0.325148	-0.00182507
A12	4	ZMAT3	0.326146	-0.00164418
A12	5	ZMAT3	0.328372	-0.000234842
A12	6	ZMAT3	0.330919	0.00149484
A12	7	ZMAT3	0.333278	0.00303659
A12	8	ZMAT3	0.330513	-0.000545006
A12	9	ZMAT3	0.334992	0.00311715
A12	10	ZMAT3	0.334452	0.00176009
A12	11	ZMAT3	0.3321	-0.00140949
A12	12	ZMAT3	0.336967	0.00264078
A12	13	ZMAT3	0.333313	-0.00183021
A12	14	ZMAT3	0.33633	0.000369484
A12	15	ZMAT3	0.336753	-2.4636e-05
A12	16	ZMAT3	0.335948	-0.00164685
A12	17	ZMAT3	0.335538	-0.00287356
A12	18	ZMAT3	0.340245	0.00101593
A12	19	ZMAT3	0.332434	-0.00761153
A12	20	ZMAT3	0.338427	-0.0024361
A12	21	ZMAT3	0.343307	0.00162776
A12	22	ZMAT3	0.343349	0.000851813
A12	23	ZMAT3	0.349481	0.00616704
A12	24	ZMAT3	0.348908	0.00477681
A12	25	ZMAT3	0.362123	0.0171755
A12	26	ZMAT3	0.379741	0.0339759
A12	27	ZMAT3	0.423169	0.0765868
A12	28	ZMAT3	0.502625	0.155226
A12	29	ZMAT3	0.626978	0.278762
A12	30	ZMAT3	0.831995	0.482962
A12	31	ZMAT3	1.11229	0.762435
A12	32	ZMAT3	1.41218	1.06151
A12	33	ZMAT3	1.6474	1.29591
A12	34	ZMAT3	1.80732	1.45502
A12	35	ZMAT3	1.90338	1.55026
A12	36	ZMAT3	1.98605	1.63212
A12	37	ZMAT3	2.04344	1.68869
A12	38	ZMAT3	2.07774	1.72217
A12	39	ZMAT3	2.11325	1.75687
A12	40	ZMAT3	2.13502	1.77781
B1	1	Actin	0.193629	0.000219749
B1	2	Actin	0.193087	-0.00282321
B1	3	Actin	0.197421	-0.000990102
B1	4	Actin	0.199349	-0.00156288
B1	5	Actin	0.204875	0.00146177
B1	6	Actin	0.207944	0.0020298
B1	7	Actin	0.207415	-0.00100057
B1	8	Actin	0.215085	0.00416902
B1	9	Actin	0.211051	-0.00236626
B1	10	Actin	0.215317	-0.000601608
B1	11	Actin	0.218692	0.000272384
B1	12	Actin	0.218863	-0.00205788
B1	13	Actin	0.223969	0.000547329
B1	14	Actin	0.224543	-0.00137978
B1	15	Actin	0.227485	-0.000937956
B1	16	Actin	0.233341	0.00241674
B1	17	Actin	0.241269	0.00784369
B1	18	Actin	0.260191	0.0242644
B1	19	Actin	0.292492	0.0540643
B1	20	Actin	0.352727	0.111798
B1	21	Actin	0.463263	0.219833
B1	22	Actin	0.645071	0.399141
B1	23	Actin	0.919016	0.670585
B1	24	Actin	1.2378	0.986866
B1	25	Actin	1.54105	1.28762
B1	26	Actin	1.76114	1.50521
B1	27	Actin	1.8905	1.63206
B1	28	Actin	1.97756	1.71662
B1	29	Actin	2.02213	1.75869
B1	30	Actin	2.06651	1.80058
B1	31	Actin	2.07039	1.80195
B1	32	Actin	2.07278	1.80184
B1	33	Actin	2.07638	1.80293
B1	34	Actin	2.08416	1.80822
B1	35	Actin	2.07138	1.79293
B1	36	Actin	2.07567	1.79472
B1	37	Actin	2.07446	1.79102
B1	38	Actin	2.07128	1.78534
B1	39	Actin	2.07057	1.78212
B1	40	Actin	2.06238	1.77143
B2	1	Actin	0.16734	-0.00395869
B2	2	Actin	0.172579	-0.00118639
B2	3	Actin	0.175371	-0.000860857
B2	4	Actin	0.176674	-0.00202475
B2	5	Actin	0.178805	-0.00236024
B2	6	Actin	0.183798	0.000165898
B2	7	Actin	0.188615	0.00251607
B2	8	Actin	0.195254	0.00668848
B2	9	Actin	0.190515	-0.000516584
B2	10	Actin	0.194888	0.00138974
B2	11	Actin	0.195329	-0.000635825
B2	12	Actin	0.195413	-0.00301901
B2	13	Actin	0.19919	-0.00170859
B2	14	Actin	0.202297	-0.00106774
B2	15	Actin	0.207265	0.00143341
B2	16	Actin	0.211902	0.00360392
B2	17	Actin	0.224433	0.0136685
B2	18	Actin	0.244204	0.0309728
B2	19	Actin	0.285093	0.0693953
B2	20	Actin	0.35531	0.137145
B2	21	Actin	0.47529	0.254659
B2	22	Actin	0.691621	0.468524
B2	23	Actin	1.0022	0.77664
B2	24	Actin	1.3595	1.13147
B2	25	Actin	1.68746	1.45697
B2	26	Actin	1.9256	1.69263
B2	27	Actin	2.06811	1.83268
B2	28	Actin	2.15916	1.92127
B2	29	Actin	2.20882	1.96845
B2	30	Actin	2.24429	2.00146
B2	31	Actin	2.25163	2.00633
B2	32	Actin	2.265	2.01724
B2	33	Actin	2.2706	2.02037
B2	34	Actin	2.26162	2.00892
B2	35	Actin	2.25965	2.00448
B2	36	Actin	2.25761	1.99998
B2	37	Actin	2.25581	1.99572
B2	38	Actin	2.24898	1.98641
B2	39	Actin	2.2578	1.99277
B2	40	Actin	2.25993	1.99243
B3	1	Actin	0.144775	0.0012648
B3	2	Actin	0.147384	0.00262637
B3	3	Actin	0.147091	0.00108517
B3	4	Actin	0.148733	0.00147962
B3	5	Actin	0.148606	0.000104039
B3	6	Actin	0.149148	-0.000601838
B3	7	Actin	0.152222	0.00122435
B3	8	Actin	0.152317	7.15856e-05
B3	9	Actin	0.151769	-0.00172409
B3	10	Actin	0.152922	-0.00181991
B3	11	Actin	0.154572	-0.00141705
B3	12	Actin	0.155648	-0.00158931
B3	13	Actin	0.159083	0.000598041
B3	14	Actin	0.157912	-0.00182168
B3	15	Actin	0.160681	-0.000300638
B3	16	Actin	0.166941	0.00471172
B3	17	Actin	0.176858	0.013381
B3	18	Actin	0.190786	0.0260611
B3	19	Actin	0.22687	0.0608972
B3	20	Actin	0.28685	0.119629
B3	21	Actin	0.402008	0.233539
B3	22	Actin	0.598986	0.429269
B3	23	Actin	0.898523	0.727558
B3	24	Actin	1.26739	1.09517
B3	25	Actin	1.64614	1.47268
B3	26	Actin	1.92728	1.75257
B3	27	Actin	2.1147	1.93875
B3	28	Actin	2.21893	2.04172
B3	29	Actin	2.286	2.10755
B3	30	Actin	2.32578	2.14608
B3	31	Actin	2.34308	2.16213
B3	32	Actin	2.35776	2.17557
B3	33	Actin	2.36059	2.17715
B3	34	Actin	2.35355	2.16886
B3	35	Actin	2.3526	2.16666
B3	36	Actin	2.35145	2.16426
B3	37	Actin	2.3424	2.15397
B3	38	Actin	2.35707	2.16739
B3	39	Actin	2.34633	2.1554
B3	40	Actin	2.3461	2.15392
B4	1	MAP2K6	0.831506	-0.0704025
B4	2	MAP2K6	0.972311	0.0704025
B4	3	MAP2K6	1.08862	0.186708
B4	4	MAP2K6	1.19951	0.297605
B4	5	MAP2K6	1.30169	0.399782
B4	6	MAP2K6	1.38835	0.486441
B4	7	MAP2K6	1.47226	0.570348
B4	8	MAP2K6	1.55416	0.652254
B4	9	MAP2K6	1.62424	0.722328
B4	10	MAP2K6	1.68262	0.780716
B4	11	MAP2K6	1.74074	0.838827
B4	12	MAP2K6	1.79652	0.89461
B4	13	MAP2K6	1.84521	0.943296
B4	14	MAP2K6	1.89073	0.988823
B4	15	MAP2K6	1.93151	1.0296
B4	16	MAP2K6	1.9694	1.06749
B4	17	MAP2K6	2.00894	1.10704
B4	18	MAP2K6	2.04069	1.13878
B4	19	MAP2K6	2.06761	1.1657
B4	20	MAP2K6	2.09581	1.19391
B4	21	MAP2K6	2.12639	1.22448
B4	22	MAP2K6	2.16047	1.25856
B4	23	MAP2K6	2.19557	1.29366
B4	24	MAP2K6	2.23719	1.33528
B4	25	MAP2K6	2.31762	1.41571
B4	26	MAP2K6	2.43173	1.52982
B4	27	MAP2K6	2.61852	1.71661
B4	28	MAP2K6	2.89657	1.99466
B4	29	MAP2K6	3.26934	2.36743
B4	30	MAP2K6	3.65506	2.75315
B4	31	MAP2K6	3.94084	3.03893
B4	32	MAP2K6	4.09994	3.19803
B4	33	MAP2K6	4.17927	3.27736
B4	34	MAP2K6	4.22769	3.32578
B4	35	MAP2K6	4.27186	3.36996
B4	36	MAP2K6	4.30253	3.40062
B4	37	MAP2K6	4.33489	3.43298
B4	38	MAP2K6	4.36722	3.46531
B4	39	MAP2K6	4.40509	3.50318
B4	40	MAP2K6	4.42658	3.52467
B5	1	MAP2K6	0.540122	-0.0330195
B5	2	MAP2K6	0.606161	0.0330195
B5	3	MAP2K6	0.670816	0.0976745
B5	4	MAP2K6	0.725917	0.152775
B5	5	MAP2K6	0.774484	0.201342
B5	6	MAP2K6	0.825949	0.252808
B5	7	MAP2K6	0.86841	0.295268
B5	8	MAP2K6	0.905489	0.332348
B5	9	MAP2K6	0.948358	0.375217
B5	10	MAP2K6	0.982316	0.409175
B5	11	MAP2K6	1.01551	0.442373
B5	12	MAP2K6	1.0475	0.474356
B5	13	MAP2K6	1.07147	0.498332
B5	14	MAP2K6	1.10372	0.530582
B5	15	MAP2K6	1.13343	0.560292
B5	16	MAP2K6	1.15427	0.581131
B5	17	MAP2K6	1.17287	0.599732
B5	18	MAP2K6	1.19945	0.626307
B5	19	MAP2K6	1.22633	0.653184
B5	20	MAP2K6	1.24135	0.668207
B5	21	MAP2K6	1.26395	0.690806
B5	22	MAP2K6	1.29456	0.721419
B5	23	MAP2K6	1.32666	0.753517
B5	24	MAP2K6	1.37641	0.803267
B5	25	MAP2K6	1.44102	0.867882
B5	26	MAP2K6	1.56235	0.989206
B5	27	MAP2K6	1.75639	1.18324
B5	28	MAP2K6	2.06999	1.49685
B5	29	MAP2K6	2.46354	1.8904
B5	30	MAP2K6	2.87408	2.30094
B5	31	MAP2K6	3.16628	2.59314
B5	32	MAP2K6	3.32945	2.75631
B5	33	MAP2K6	3.41047	2.83733
B5	34	MAP2K6	3.44421	2.87107
B5	35	MAP2K6	3.4829	2.90976
B5	36	MAP2K6	3.52509	2.95194
B5	37	MAP2K6	3.56493	2.99179
B5	38	MAP2K6	3.60523	3.03209
B5	39	MAP2K6	3.63963	3.06649
B5	40	MAP2K6	3.64878	3.07563
B6	1	MAP2K6	0.251077	-0.00168568
B6	2	MAP2K6	0.25225	-0.00135738
B6	3	MAP2K6	0.253083	-0.00136892
B6	4	MAP2K6	0.255346	4.93387e-05
B6	5	MAP2K6	0.254918	-0.0012229
B6	6	MAP2K6	0.256821	-0.000164677
B6	7	MAP2K6	0.257349	-0.000481062
B6	8	MAP2K6	0.26221	0.00353516
B6	9	MAP2K6	0.261442	0.00192273
B6	10	MAP2K6	0.261385	0.0010207
B6	11	MAP2K6	0.260881	-0.00032768
B6	12	MAP2K6	0.259574	-0.00247884
B6	13	MAP2K6	0.265492	0.00259428
B6	14	MAP2K6	0.26512	0.00137769
B6	15	MAP2K6	0.263007	-0.0015801
B6	16	MAP2K6	0.26268	-0.0027517
B6	17	MAP2K6	0.265665	-0.000610968
B6	18	MAP2K6	0.265314	-0.00180649
B6	19	MAP2K6	0.267029	-0.000936593
B6	20	MAP2K6	0.269289	0.00047964
B6	21	MAP2K6	0.272405	0.0027504
B6	22	MAP2K6	0.281962	0.0114631
B6	23	MAP2K6	0.299253	0.0279095
B6	24	MAP2K6	0.328175	0.0559873
B6	25	MAP2K6	0.380967	0.107935
B6	26	MAP2K6	0.48066	0.206782
B6	27	MAP2K6	0.65701	0.382288
B6	28	MAP2K6	0.94589	0.670324
B6	29	MAP2K6	1.34624	1.06983
B6	30	MAP2K6	1.77635	1.49909
B6	31	MAP2K6	2.11236	1.83426
B6	32	MAP2K6	2.30765	2.02871
B6	33	MAP2K6	2.38709	2.1073
B6	34	MAP2K6	2.43244	2.1518
B6	35	MAP2K6	2.45673	2.17525
B6	36	MAP2K6	2.48175	2.19942
B6	37	MAP2K6	2.51398	2.23082
B6	38	MAP2K6	2.53669	2.25268
B6	39	MAP2K6	2.56505	2.28019
B6	40	MAP2K6	2.57757	2.29187
B7	1	NDRG1	0.20013	-0.00843187
B7	2	NDRG1	0.205948	-0.00470868
B7	3	NDRG1	0.204847	-0.00790487
B7	4	NDRG1	0.211287	-0.0035597
B7	5	NDRG1	0.217468	0.00052609
B7	6	NDRG1	0.220239	0.00120197
B7	7	NDRG1	0.225106	0.00397454
B7	8	NDRG1	0.226608	0.00338107
B7	9	NDRG1	0.224937	-0.000384717
B7	10	NDRG1	0.227066	-0.000351019
B7	11	NDRG1	0.230982	0.00146989
B7	12	NDRG1	0.234434	0.00282744
B7	13	NDRG1	0.235804	0.00210264
B7	14	NDRG1	0.240282	0.00448534
B7	15	NDRG1	0.239537	0.00164572
B7	16	NDRG1	0.240212	0.000225114
B7	17	NDRG1	0.241625	-0.000456458
B7	18	NDRG1	0.244157	-1.94456e-05
B7	19	NDRG1	0.24346	-0.00281134
B7	20	NDRG1	0.24483	-0.00353608
B7	21	NDRG1	0.247251	-0.00321076
B7	22	NDRG1	0.251778	-0.000778231
B7	23	NDRG1	0.254306	-0.000345569
B7	24	NDRG1	0.258265	0.00151835
B7	25	NDRG1	0.262909	0.00406748
B7	26	NDRG1	0.282456	0.02152
B7	27	NDRG1	0.311873	0.0488414
B7	28	NDRG1	0.366562	0.101436
B7	29	NDRG1	0.470596	0.203375
B7	30	NDRG1	0.654328	0.385012
B7	31	NDRG1	0.963945	0.692534
B7	32	NDRG1	1.43057	1.15706
B7	33	NDRG1	1.97619	1.70059
B7	34	NDRG1	2.46192	2.18422
B7	35	NDRG1	2.76887	2.48908
B7	36	NDRG1	2.92011	2.63823
B7	37	NDRG1	3.02814	2.74416
B7	38	NDRG1	3.05683	2.77076
B7	39	NDRG1	3.0606	2.77243
B7	40	NDRG1	3.0749	2.78464
B8	1	NDRG1	0.214326	7.80062e-05
B8	2	NDRG1	0.216308	0.000976366
B8	3	NDRG1	0.213808	-0.0026082
B8	4	NDRG1	0.21481	-0.00269075
B8	5	NDRG1	0.217214	-0.00137023
B8	6	NDRG1	0.217818	-0.00185093
B8	7	NDRG1	0.220603	-0.000150216
B8	8	NDRG1	0.224261	0.00242406
B8	9	NDRG1	0.226828	0.00390601
B8	10	NDRG1	0.227022	0.00301638
B8	11	NDRG1	0.225542	0.000451829
B8	12	NDRG1	0.227428	0.00125352
B8	13	NDRG1	0.228886	0.00162693
B8	14	NDRG1	0.228342	-1.32089e-06
B8	15	NDRG1	0.231847	0.00241961
B8	16	NDRG1	0.230105	-0.000406487
B8	17	NDRG1	0.231675	7.90655e-05
B8	18	NDRG1	0.229184	-0.00349575
B8	19	NDRG1	0.237222	0.00345741
B8	20	NDRG1	0.230902	-0.00394618
B8	21	NDRG1	0.233723	-0.00220994
B8	22	NDRG1	0.236034	-0.000982785
B8	23	NDRG1	0.239179	0.00107797
B8	24	NDRG1	0.243427	0.00424114
B8	25	NDRG1	0.256163	0.015893
B8	26	NDRG1	0.267825	0.0264708
B8	27	NDRG1	0.290353	0.0479144
B8	28	NDRG1	0.345719	0.102197
B8	29	NDRG1	0.443197	0.19859
B8	30	NDRG1	0.619316	0.373625
B8	31	NDRG1	0.914537	0.667762
B8	32	NDRG1	1.33849	1.09063
B8	33	NDRG1	1.84164	1.59269
B8	34	NDRG1	2.26533	2.01531
B8	35	NDRG1	2.53183	2.28072
B8	36	NDRG1	2.68544	2.43325
B8	37	NDRG1	2.78672	2.53344
B8	38	NDRG1	2.80268	2.54831
B8	39	NDRG1	2.81875	2.5633
B8	40	NDRG1	2.81112	2.55459
B9	1	NDRG1	0.186046	0.00830086
B9	2	NDRG1	0.183274	0.00474763
B9	3	NDRG1	0.181704	0.00239671
B9	4	NDRG1	0.17955	-0.000538282
B9	5	NDRG1	0.181421	0.000551911
B9	6	NDRG1	0.178743	-0.00290661
B9	7	NDRG1	0.182126	-0.000304483
B9	8	NDRG1	0.185322	0.0021101
B9	9	NDRG1	0.184691	0.00069837
B9	10	NDRG1	0.184074	-0.000699156
B9	11	NDRG1	0.183522	-0.00203241
B9	12	NDRG1	0.188213	0.00187786
B9	13	NDRG1	0.186574	-0.000541978
B9	14	NDRG1	0.18702	-0.00087641
B9	15	NDRG1	0.188825	0.000147622
B9	16	NDRG1	0.189747	0.000288299
B9	17	NDRG1	0.188615	-0.00162466
B9	18	NDRG1	0.190895	-0.000125576
B9	19	NDRG1	0.192669	0.000867969
B9	20	NDRG1	0.192405	-0.000176861
B9	21	NDRG1	0.193125	-0.000238676
B9	22	NDRG1	0.192856	-0.00128841
B9	23	NDRG1	0.194684	-0.000240951
B9	24	NDRG1	0.198362	0.00265562
B9	25	NDRG1	0.205775	0.00928833
B9	26	NDRG1	0.21835	0.0210823
B9	27	NDRG1	0.247104	0.0490557
B9	28	NDRG1	0.298979	0.10015
B9	29	NDRG1	0.395755	0.196145
B9	30	NDRG1	0.566527	0.366136
B9	31	NDRG1	0.851808	0.650636
B9	32	NDRG1	1.26568	1.06373
B9	33	NDRG1	1.74594	1.54321
B9	34	NDRG1	2.14233	1.93881
B9	35	NDRG1	2.37358	2.16928
B9	36	NDRG1	2.50814	2.30307
B9	37	NDRG1	2.58424	2.37839
B9	38	NDRG1	2.60099	2.39435
B9	39	NDRG1	2.59648	2.38906
B9	40	NDRG1	2.58844	2.38024
B10	1	ZMAT3	0.291418	-0.00151165
B10	2	ZMAT3	0.291453	-0.00177518
B10	3	ZMAT3	0.290363	-0.00316353
B10	4	ZMAT3	0.296133	0.00230804
B10	5	ZMAT3	0.294711	0.000587773
B10	6	ZMAT3	0.294455	3.30776e-05
B10	7	ZMAT3	0.294484	-0.00023647
B10	8	ZMAT3	0.295533	0.000514057
B10	9	ZMAT3	0.296767	0.0014493
B10	10	ZMAT3	0.295593	-2.31296e-05
B10	11	ZMAT3	0.292338	-0.00357731
B10	12	ZMAT3	0.299932	0.0037181
B10	13	ZMAT3	0.298855	0.00234307
B10	14	ZMAT3	0.298078	0.00126749
B10	15	ZMAT3	0.2939	-0.00320943
B10	16	ZMAT3	0.297324	-8.35091e-05
B10	17	ZMAT3	0.295357	-0.00234916
B10	18	ZMAT3	0.296426	-0.00157902
B10	19	ZMAT3	0.297378	-0.000925857
B10	20	ZMAT3	0.29837	-0.000231835
B10	21	ZMAT3	0.299941	0.00103996
B10	22	ZMAT3	0.301318	0.00211838
B10	23	ZMAT3	0.305818	0.00631983
B10	24	ZMAT3	0.320527	0.0207301
B10	25	ZMAT3	0.334339	0.0342441
B10	26	ZMAT3	0.370326	0.0699319
B10	27	ZMAT3	0.440519	0.139827
B10	28	ZMAT3	0.559614	0.258623
B10	29	ZMAT3	0.764508	0.463219
B10	30	ZMAT3	1.07019	0.768598
B10	31	ZMAT3	1.44303	1.14114
B10	32	ZMAT3	1.79172	1.48954
B10	33	ZMAT3	2.03872	1.73623
B10	34	ZMAT3	2.21109	1.90831
B10	35	ZMAT3	2.31937	2.01629
B10	36	ZMAT3	2.40248	2.0991
B10	37	ZMAT3	2.45355	2.14988
B10	38	ZMAT3	2.49582	2.19185
B10	39	ZMAT3	2.52214	2.21787
B10	40	ZMAT3	2.55135	2.24678
B11	1	ZMAT3	0.262799	-0.000834459
B11	2	ZMAT3	0.264373	0.000132271
B11	3	ZMAT3	0.263657	-0.00119178
B11	4	ZMAT3	0.265069	-0.000387924
B11	5	ZMAT3	0.266867	0.000802829
B11	6	ZMAT3	0.267367	0.000694888
B11	7	ZMAT3	0.269215	0.00193473
B11	8	ZMAT3	0.267921	3.28927e-05
B11	9	ZMAT3	0.268616	0.000120454
B11	10	ZMAT3	0.271318	0.00221493
B11	11	ZMAT3	0.268827	-0.000884208
B11	12	ZMAT3	0.268135	-0.00218442
B11	13	ZMAT3	0.273017	0.00209004
B11	14	ZMAT3	0.270994	-0.000540044
B11	15	ZMAT3	0.271341	-0.000800991
B11	16	ZMAT3	0.273793	0.00104246
B11	17	ZMAT3	0.271584	-0.00177427
B11	18	ZMAT3	0.271941	-0.00202479
B11	19	ZMAT3	0.271398	-0.00317587
B11	20	ZMAT3	0.274442	-0.000739231
B11	21	ZMAT3	0.272648	-0.00314082
B11	22	ZMAT3	0.279092	0.00269495
B11	23	ZMAT3	0.282221	0.00521617
B11	24	ZMAT3	0.286967	0.00935462
B11	25	ZMAT3	0.303485	0.0252649
B11	26	ZMAT3	0.334782	0.0559537
B11	27	ZMAT3	0.38867	0.109234
B11	28	ZMAT3	0.486015	0.205972
B11	29	ZMAT3	0.657117	0.376466
B11	30	ZMAT3	0.926862	0.645603
B11	31	ZMAT3	1.26196	0.980092
B11	32	ZMAT3	1.60066	1.31818
B11	33	ZMAT3	1.85899	1.57591
B11	34	ZMAT3	2.02716	1.74347
B11	35	ZMAT3	2.1433	1.859
B11	36	ZMAT3	2.22487	1.93997
B11	37	ZMAT3	2.28219	1.99668
B11	38	ZMAT3	2.32788	2.04176
B11	39	ZMAT3	2.35564	2.06891
B11	40	ZMAT3	2.3895	2.10217
B12	1	ZMAT3	0.435799	-0.0269056
B12	2	ZMAT3	0.444973	-0.0209951
B12	3	ZMAT3	0.457193	-0.012039
B12	4	ZMAT3	0.464411	-0.00808391
B12	5	ZMAT3	0.471792	-0.00396696
B12	6	ZMAT3	0.477719	-0.0013038
B12	7	ZMAT3	0.48472	0.00243454
B12	8	ZMAT3	0.490153	0.00460328
B12	9	ZMAT3	0.496292	0.00747943
B12	10	ZMAT3	0.497867	0.00579071
B12	11	ZMAT3	0.501019	0.00567913
B12	12	ZMAT3	0.504196	0.00559249
B12	13	ZMAT3	0.506221	0.00435363
B12	14	ZMAT3	0.508721	0.0035906
B12	15	ZMAT3	0.515664	0.00726966
B12	16	ZMAT3	0.511006	-0.000651952
B12	17	ZMAT3	0.515568	0.000647037
B12	18	ZMAT3	0.514869	-0.00331557
B12	19	ZMAT3	0.517288	-0.00416009
B12	20	ZMAT3	0.519125	-0.00558658
B12	21	ZMAT3	0.523779	-0.00419586
B12	22	ZMAT3	0.526565	-0.00467345
B12	23	ZMAT3	0.535039	0.000536681
B12	24	ZMAT3	0.542068	0.00430289
B12	25	ZMAT3	0.560435	0.0194064
B12	26	ZMAT3	0.589139	0.0448463
B12	27	ZMAT3	0.653651	0.106095
B12	28	ZMAT3	0.75822	0.2074
B12	29	ZMAT3	0.940386	0.386303
B12	30	ZMAT3	1.214	0.656649
B12	31	ZMAT3	1.52933	0.968723
B12	32	ZMAT3	1.82516	1.26129
B12	33	ZMAT3	2.03689	1.46975
B12	34	ZMAT3	2.18851	1.61811
B12	35	ZMAT3	2.28804	1.71437
B12	36	ZMAT3	2.36276	1.78583
B12	37	ZMAT3	2.40771	1.82751
B12	38	ZMAT3	2.45503	1.87157
B12	39	ZMAT3	2.49581	1.90909
B12	40	ZMAT3	2.51749	1.9275
C1	1	Actin	0.151164	0.0044636
C1	2	Actin	0.152158	0.00445808
C1	3	Actin	0.149471	0.000771637
C1	4	Actin	0.151244	0.00154526
C1	5	Actin	0.150294	-0.00040432
C1	6	Actin	0.150954	-0.00074374
C1	7	Actin	0.152593	-0.00010481
C1	8	Actin	0.155277	0.00158026
C1	9	Actin	0.15305	-0.00164613
C1	10	Actin	0.154514	-0.00118241
C1	11	Actin	0.156079	-0.000616
C1	12	Actin	0.157098	-0.000597091
C1	13	Actin	0.15575	-0.00294401
C1	14	Actin	0.159882	0.000188137
C1	15	Actin	0.164846	0.00415322
C1	16	Actin	0.170171	0.00847837
C1	17	Actin	0.18371	0.0210182
C1	18	Actin	0.210623	0.0469311
C1	19	Actin	0.254466	0.0897745
C1	20	Actin	0.340797	0.175106
C1	21	Actin	0.489095	0.322405
C1	22	Actin	0.714223	0.546534
C1	23	Actin	0.998749	0.83006
C1	24	Actin	1.29589	1.1262
C1	25	Actin	1.54857	1.37788
C1	26	Actin	1.73254	1.56085
C1	27	Actin	1.86173	1.68904
C1	28	Actin	1.94692	1.77324
C1	29	Actin	2.00482	1.83013
C1	30	Actin	2.04538	1.86969
C1	31	Actin	2.07807	1.90138
C1	32	Actin	2.09454	1.91685
C1	33	Actin	2.10354	1.92486
C1	34	Actin	2.10328	1.9236
C1	35	Actin	2.10554	1.92486
C1	36	Actin	2.09966	1.91798
C1	37	Actin	2.09976	1.91708
C1	38	Actin	2.09203	1.90835
C1	39	Actin	2.10039	1.91571
C1	40	Actin	2.09723	1.91155
C2	1	Actin	0.195749	-0.00299137
C2	2	Actin	0.200172	-0.00106812
C2	3	Actin	0.203017	-0.000722808
C2	4	Actin	0.206839	0.00059987
C2	5	Actin	0.207972	-0.000767439
C2	6	Actin	0.213131	0.00189204
C2	7	Actin	0.215749	0.00201094
C2	8	Actin	0.215429	-0.000809264
C2	9	Actin	0.216542	-0.00219592
C2	10	Actin	0.220764	-0.000473112
C2	11	Actin	0.223537	-0.00020025
C2	12	Actin	0.224933	-0.00130421
C2	13	Actin	0.22932	0.000583056
C2	14	Actin	0.232623	0.0013871
C2	15	Actin	0.240628	0.00689192
C2	16	Actin	0.258363	0.0221272
C2	17	Actin	0.283008	0.0442727
C2	18	Actin	0.336158	0.0949225
C2	19	Actin	0.431181	0.187446
C2	20	Actin	0.598241	0.352006
C2	21	Actin	0.862519	0.613785
C2	22	Actin	1.20755	0.95632
C2	23	Actin	1.56215	1.30842
C2	24	Actin	1.85762	1.60138
C2	25	Actin	2.05048	1.79174
C2	26	Actin	2.16473	1.9035
C2	27	Actin	2.23802	1.97429
C2	28	Actin	2.28363	2.0174
C2	29	Actin	2.31097	2.04224
C2	30	Actin	2.34675	2.07552
C2	31	Actin	2.35388	2.08015
C2	32	Actin	2.35167	2.07544
C2	33	Actin	2.34949	2.07076
C2	34	Actin	2.35501	2.07378
C2	35	Actin	2.34741	2.06368
C2	36	Actin	2.34859	2.06236
C2	37	Actin	2.34822	2.05949
C2	38	Actin	2.34536	2.05413
C2	39	Actin	2.34174	2.04801
C2	40	Actin	2.34817	2.05194
C3	1	Actin	0.175965	-0.000132083
C3	2	Actin	0.179146	0.00170512
C3	3	Actin	0.177722	-0.00106408
C3	4	Actin	0.181236	0.00110582
C3	5	Actin	0.181735	0.000260533
C3	6	Actin	0.184961	0.00214141
C3	7	Actin	0.184073	-9.11045e-05
C3	8	Actin	0.184775	-0.000733099
C3	9	Actin	0.186402	-0.000450774
C3	10	Actin	0.185484	-0.00271296
C3	11	Actin	0.188742	-0.000800072
C3	12	Actin	0.191898	0.00101208
C3	13	Actin	0.191919	-0.000311403
C3	14	Actin	0.195219	0.00164364
C3	15	Actin	0.203431	0.00851166
C3	16	Actin	0.216109	0.0198447
C3	17	Actin	0.243085	0.0454765
C3	18	Actin	0.292979	0.0940262
C3	19	Actin	0.389347	0.18905
C3	20	Actin	0.552425	0.350783
C3	21	Actin	0.816416	0.613429
C3	22	Actin	1.16365	0.959319
C3	23	Actin	1.53606	1.33038
C3	24	Actin	1.84639	1.63937
C3	25	Actin	2.06412	1.85576
C3	26	Actin	2.19247	1.98276
C3	27	Actin	2.28467	2.07362
C3	28	Actin	2.33021	2.11782
C3	29	Actin	2.3614	2.14766
C3	30	Actin	2.39014	2.17505
C3	31	Actin	2.38612	2.16969
C3	32	Actin	2.39497	2.1772
C3	33	Actin	2.39397	2.17485
C3	34	Actin	2.39665	2.17618
C3	35	Actin	2.40278	2.18097
C3	36	Actin	2.40231	2.17916
C3	37	Actin	2.39729	2.1728
C3	38	Actin	2.40002	2.17418
C3	39	Actin	2.39817	2.17098
C3	40	Actin	2.39816	2.16963
C4	1	MAP2K6	0.517013	-0.0864403
C4	2	MAP2K6	0.561316	-0.0572023
C4	3	MAP2K6	0.60046	-0.0331229
C4	4	MAP2K6	0.63341	-0.0152381
C4	5	MAP2K6	0.659188	-0.00452547
C4	6	MAP2K6	0.680729	0.00195083
C4	7	MAP2K6	0.703614	0.00977067
C4	8	MAP2K6	0.722799	0.0138907
C4	9	MAP2K6	0.738965	0.0149912
C4	10	MAP2K6	0.75547	0.0164311
C4	11	MAP2K6	0.767166	0.0130628
C4	12	MAP2K6	0.779015	0.00984615
C4	13	MAP2K6	0.792482	0.00824822
C4	14	MAP2K6	0.809183	0.00988439
C4	15	MAP2K6	0.814333	-3.113e-05
C4	16	MAP2K6	0.82766	-0.00176877
C4	17	MAP2K6	0.834138	-0.0103558
C4	18	MAP2K6	0.842061	-0.0174984
C4	19	MAP2K6	0.859089	-0.0155354
C4	20	MAP2K6	0.864256	-0.0254331
C4	21	MAP2K6	0.88071	-0.0240443
C4	22	MAP2K6	0.910876	-0.00894323
C4	23	MAP2K6	0.950823	0.015939
C4	24	MAP2K6	1.01523	0.0652849
C4	25	MAP2K6	1.14111	0.176091
C4	26	MAP2K6	1.34481	0.364731
C4	27	MAP2K6	1.65096	0.655817
C4	28	MAP2K6	2.06541	1.0552
C4	29	MAP2K6	2.45773	1.43246
C4	30	MAP2K6	2.77082	1.73048
C4	31	MAP2K6	2.95791	1.90251
C4	32	MAP2K6	3.04681	1.97634
C4	33	MAP2K6	3.08469	1.99915
C4	34	MAP2K6	3.12346	2.02286
C4	35	MAP2K6	3.13457	2.01891
C4	36	MAP2K6	3.16365	2.03292
C4	37	MAP2K6	3.18947	2.04367
C4	38	MAP2K6	3.20335	2.04249
C4	39	MAP2K6	3.24158	2.06565
C4	40	MAP2K6	3.25089	2.0599
C5	1	MAP2K6	0.3393	-0.0104951
C5	2	MAP2K6	0.345555	-0.00496529
C5	3	MAP2K6	0.349781	-0.00146494
C5	4	MAP2K6	0.34971	-0.00226162
C5	5	MAP2K6	0.35251	-0.00018719
C5	6	MAP2K6	0.356323	0.00290028
C5	7	MAP2K6	0.355322	0.00117365
C5	8	MAP2K6	0.356812	0.00193755
C5	9	MAP2K6	0.356659	0.00105899
C5	10	MAP2K6	0.35682	0.000494415
C5	11	MAP2K6	0.357443	0.000392228
C5	12	MAP2K6	0.356766	-0.00101029
C5	13	MAP2K6	0.357437	-0.00106533
C5	14	MAP2K6	0.35898	-0.000247493
C5	15	MAP2K6	0.35993	-2.36721e-05
C5	16	MAP2K6	0.355976	-0.00470275
C5	17	MAP2K6	0.360471	-0.000933646
C5	18	MAP2K6	0.361608	-0.00052219
C5	19	MAP2K6	0.367318	0.00446202
C5	20	MAP2K6	0.374056	0.0104744
C5	21	MAP2K6	0.389613	0.0253055
C5	22	MAP2K6	0.423111	0.0580784
C5	23	MAP2K6	0.480251	0.114493
C5	24	MAP2K6	0.583813	0.217328
C5	25	MAP2K6	0.775559	0.408349
C5	26	MAP2K6	1.08596	0.718026
C5	27	MAP2K6	1.50751	1.13885
C5	28	MAP2K6	1.9925	1.62311
C5	29	MAP2K6	2.39317	2.02306
C5	30	MAP2K6	2.64861	2.27777
C5	31	MAP2K6	2.81387	2.4423
C5	32	MAP2K6	2.89388	2.52159
C5	33	MAP2K6	2.95094	2.57793
C5	34	MAP2K6	2.96692	2.59318
C5	35	MAP2K6	2.97733	2.60287
C5	36	MAP2K6	2.98222	2.60702
C5	37	MAP2K6	3.00327	2.62736
C5	38	MAP2K6	3.00751	2.63086
C5	39	MAP2K6	3.01738	2.64001
C5	40	MAP2K6	3.03565	2.65755
C6	1	MAP2K6	0.256874	-0.0013462
C6	2	MAP2K6	0.258373	-0.00045345
C6	3	MAP2K6	0.25705	-0.00238167
C6	4	MAP2K6	0.25998	-5.82348e-05
C6	5	MAP2K6	0.261871	0.00122725
C6	6	MAP2K6	0.261993	0.000743931
C6	7	MAP2K6	0.264389	0.00253412
C6	8	MAP2K6	0.264108	0.00164689
C6	9	MAP2K6	0.263903	0.00083676
C6	10	MAP2K6	0.26419	0.000517447
C6	11	MAP2K6	0.261267	-0.00301065
C6	12	MAP2K6	0.264011	-0.000872468
C6	13	MAP2K6	0.262041	-0.00344877
C6	14	MAP2K6	0.266343	0.000247451
C6	15	MAP2K6	0.265679	-0.0010225
C6	16	MAP2K6	0.268589	0.00128199
C6	17	MAP2K6	0.268174	0.000261602
C6	18	MAP2K6	0.268465	-5.33608e-05
C6	19	MAP2K6	0.270674	0.00155023
C6	20	MAP2K6	0.278516	0.00878613
C6	21	MAP2K6	0.28899	0.0186541
C6	22	MAP2K6	0.309485	0.0385439
C6	23	MAP2K6	0.354503	0.0829563
C6	24	MAP2K6	0.430834	0.158681
C6	25	MAP2K6	0.574116	0.301358
C6	26	MAP2K6	0.825001	0.551637
C6	27	MAP2K6	1.19633	0.922359
C6	28	MAP2K6	1.66507	1.39049
C6	29	MAP2K6	2.10497	1.82979
C6	30	MAP2K6	2.42355	2.14777
C6	31	MAP2K6	2.60245	2.32605
C6	32	MAP2K6	2.67663	2.39963
C6	33	MAP2K6	2.71651	2.43891
C6	34	MAP2K6	2.74365	2.46544
C6	35	MAP2K6	2.76754	2.48872
C6	36	MAP2K6	2.7875	2.50808
C6	37	MAP2K6	2.8073	2.52728
C6	38	MAP2K6	2.83249	2.55186
C6	39	MAP2K6	2.84418	2.56295
C6	40	MAP2K6	2.86673	2.58489
C7	1	NDRG1	0.201811	-0.00664447
C7	2	NDRG1	0.204352	-0.00548936
C7	3	NDRG1	0.209273	-0.00195583
C7	4	NDRG1	0.208974	-0.00364132
C7	5	NDRG1	0.213636	-0.000365409
C7	6	NDRG1	0.214914	-0.000474015
C7	7	NDRG1	0.217722	0.00094673
C7	8	NDRG1	0.220509	0.00234743
C7	9	NDRG1	0.220508	0.000959146
C7	10	NDRG1	0.223057	0.002122
C7	11	NDRG1	0.223869	0.00154695
C7	12	NDRG1	0.226165	0.00245657
C7	13	NDRG1	0.228086	0.00299069
C7	14	NDRG1	0.226583	0.000100838
C7	15	NDRG1	0.228202	0.000333662
C7	16	NDRG1	0.228611	-0.000643696
C7	17	NDRG1	0.228352	-0.00228971
C7	18	NDRG1	0.229972	-0.00205673
C7	19	NDRG1	0.231963	-0.00145243
C7	20	NDRG1	0.23213	-0.00267138
C7	21	NDRG1	0.233282	-0.00290648
C7	22	NDRG1	0.238234	0.000659195
C7	23	NDRG1	0.242955	0.00399379
C7	24	NDRG1	0.250633	0.0102843
C7	25	NDRG1	0.271069	0.0293339
C7	26	NDRG1	0.30726	0.0641385
C7	27	NDRG1	0.377356	0.132848
C7	28	NDRG1	0.506232	0.260337
C7	29	NDRG1	0.729362	0.482081
C7	30	NDRG1	1.09993	0.851258
C7	31	NDRG1	1.60512	1.35506
C7	32	NDRG1	2.16655	1.91511
C7	33	NDRG1	2.60487	2.35204
C7	34	NDRG1	2.87117	2.61696
C7	35	NDRG1	3.04551	2.78991
C7	36	NDRG1	3.12459	2.8676
C7	37	NDRG1	3.1823	2.92392
C7	38	NDRG1	3.19271	2.93295
C7	39	NDRG1	3.1993	2.93815
C7	40	NDRG1	3.20056	2.93802
C8	1	NDRG1	0.187788	-0.00660692
C8	2	NDRG1	0.190033	-0.00540472
C8	3	NDRG1	0.191558	-0.00492269
C8	4	NDRG1	0.193186	-0.00433707
C8	5	NDRG1	0.19934	0.000773613
C8	6	NDRG1	0.202129	0.0025193
C8	7	NDRG1	0.203249	0.00259724
C8	8	NDRG1	0.201992	0.000296836
C8	9	NDRG1	0.203448	0.00071008
C8	10	NDRG1	0.205745	0.00196362
C8	11	NDRG1	0.206975	0.00215103
C8	12	NDRG1	0.208693	0.00282639
C8	13	NDRG1	0.20867	0.00176086
C8	14	NDRG1	0.209111	0.00115869
C8	15	NDRG1	0.207475	-0.00152003
C8	16	NDRG1	0.211605	0.00156678
C8	17	NDRG1	0.20932	-0.00176103
C8	18	NDRG1	0.210013	-0.00211092
C8	19	NDRG1	0.211338	-0.00182871
C8	20	NDRG1	0.21136	-0.00285024
C8	21	NDRG1	0.213256	-0.00199694
C8	22	NDRG1	0.216158	-0.000137998
C8	23	NDRG1	0.22048	0.00314119
C8	24	NDRG1	0.229394	0.0110129
C8	25	NDRG1	0.250219	0.0307941
C8	26	NDRG1	0.278682	0.0582144
C8	27	NDRG1	0.34137	0.11986
C8	28	NDRG1	0.458391	0.235837
C8	29	NDRG1	0.660928	0.437332
C8	30	NDRG1	1.00277	0.778129
C8	31	NDRG1	1.48381	1.25812
C8	32	NDRG1	2.02221	1.79549
C8	33	NDRG1	2.46905	2.24128
C8	34	NDRG1	2.74948	2.52067
C8	35	NDRG1	2.91948	2.68963
C8	36	NDRG1	3.01362	2.78272
C8	37	NDRG1	3.07424	2.8423
C8	38	NDRG1	3.0833	2.85032
C8	39	NDRG1	3.08608	2.85206
C8	40	NDRG1	3.08265	2.84758
C9	1	NDRG1	0.17691	-0.00450275
C9	2	NDRG1	0.178311	-0.00366231
C9	3	NDRG1	0.180386	-0.00214859
C9	4	NDRG1	0.182361	-0.000734732
C9	5	NDRG1	0.183295	-0.00036063
C9	6	NDRG1	0.18696	0.00274345
C9	7	NDRG1	0.185589	0.000811572
C9	8	NDRG1	0.186583	0.00124441
C9	9	NDRG1	0.189971	0.00407175
C9	10	NDRG1	0.185254	-0.00120599
C9	11	NDRG1	0.185463	-0.00155781
C9	12	NDRG1	0.185295	-0.00228611
C9	13	NDRG1	0.189222	0.00107934
C9	14	NDRG1	0.187222	-0.00148133
C9	15	NDRG1	0.189215	-4.91099e-05
C9	16	NDRG1	0.191131	0.0013069
C9	17	NDRG1	0.189874	-0.000511103
C9	18	NDRG1	0.18938	-0.00156602
C9	19	NDRG1	0.190274	-0.00123317
C9	20	NDRG1	0.192724	0.000656533
C9	21	NDRG1	0.190804	-0.00182388
C9	22	NDRG1	0.192127	-0.00106206
C9	23	NDRG1	0.197856	0.00410656
C9	24	NDRG1	0.20783	0.0135192
C9	25	NDRG1	0.222766	0.0278947
C9	26	NDRG1	0.255948	0.060516
C9	27	NDRG1	0.315681	0.119688
C9	28	NDRG1	0.429317	0.232763
C9	29	NDRG1	0.626675	0.429561
C9	30	NDRG1	0.947206	0.749531
C9	31	NDRG1	1.3903	1.19206
C9	32	NDRG1	1.87879	1.67999
C9	33	NDRG1	2.2734	2.07404
C9	34	NDRG1	2.51244	2.31253
C9	35	NDRG1	2.66358	2.4631
C9	36	NDRG1	2.7722	2.57116
C9	37	NDRG1	2.82208	2.62048
C9	38	NDRG1	2.8351	2.63294
C9	39	NDRG1	2.84047	2.63775
C9	40	NDRG1	2.84146	2.63818
C10	1	ZMAT3	0.316877	-0.00376742
C10	2	ZMAT3	0.318941	-0.00233128
C10	3	ZMAT3	0.319489	-0.00241091
C10	4	ZMAT3	0.323106	0.000578616
C10	5	ZMAT3	0.323985	0.00082922
C10	6	ZMAT3	0.327385	0.00360173
C10	7	ZMAT3	0.323567	-0.000843889
C10	8	ZMAT3	0.328686	0.00364788
C10	9	ZMAT3	0.324281	-0.00138484
C10	10	ZMAT3	0.325039	-0.00125461
C10	11	ZMAT3	0.32515	-0.0017712
C10	12	ZMAT3	0.32638	-0.00116965
C10	13	ZMAT3	0.326845	-0.00133142
C10	14	ZMAT3	0.327533	-0.00127155
C10	15	ZMAT3	0.329529	9.63761e-05
C10	16	ZMAT3	0.33131	0.00124963
C10	17	ZMAT3	0.328426	-0.00226207
C10	18	ZMAT3	0.335012	0.00369666
C10	19	ZMAT3	0.340928	0.00898461
C10	20	ZMAT3	0.353379	0.0208081
C10	21	ZMAT3	0.381423	0.0482245
C10	22	ZMAT3	0.422191	0.0883652
C10	23	ZMAT3	0.508314	0.17386
C10	24	ZMAT3	0.655861	0.32078
C10	25	ZMAT3	0.908052	0.572343
C10	26	ZMAT3	1.25013	0.913791
C10	27	ZMAT3	1.64773	1.31077
C10	28	ZMAT3	1.99897	1.66137
C10	29	ZMAT3	2.24385	1.90563
C10	30	ZMAT3	2.4016	2.06275
C10	31	ZMAT3	2.52004	2.18056
C10	32	ZMAT3	2.60868	2.26858
C10	33	ZMAT3	2.68185	2.34112
C10	34	ZMAT3	2.71994	2.37858
C10	35	ZMAT3	2.75373	2.41175
C10	36	ZMAT3	2.77808	2.43546
C10	37	ZMAT3	2.79929	2.45605
C10	38	ZMAT3	2.81146	2.46759
C10	39	ZMAT3	2.83215	2.48765
C10	40	ZMAT3	2.83618	2.49106
C11	1	ZMAT3	0.308673	0.000489918
C11	2	ZMAT3	0.307983	-0.00108712
C11	3	ZMAT3	0.309309	-0.000648174
C11	4	ZMAT3	0.310736	-0.000108619
C11	5	ZMAT3	0.31191	0.000179078
C11	6	ZMAT3	0.314819	0.0022002
C11	7	ZMAT3	0.315258	0.00175228
C11	8	ZMAT3	0.31477	0.000377634
C11	9	ZMAT3	0.315315	3.52197e-05
C11	10	ZMAT3	0.315478	-0.000688664
C11	11	ZMAT3	0.312921	-0.00413332
C11	12	ZMAT3	0.318585	0.00064332
C11	13	ZMAT3	0.317831	-0.000997969
C11	14	ZMAT3	0.32012	0.000404423
C11	15	ZMAT3	0.320186	-0.000416527
C11	16	ZMAT3	0.318772	-0.00271788
C11	17	ZMAT3	0.322162	-0.000215362
C11	18	ZMAT3	0.327599	0.00433436
C11	19	ZMAT3	0.332514	0.00836315
C11	20	ZMAT3	0.34279	0.0177515
C11	21	ZMAT3	0.368024	0.0420981
C11	22	ZMAT3	0.410868	0.0840548
C11	23	ZMAT3	0.491331	0.163631
C11	24	ZMAT3	0.633967	0.30538
C11	25	ZMAT3	0.874474	0.545
C11	26	ZMAT3	1.20581	0.875447
C11	27	ZMAT3	1.57726	1.24601
C11	28	ZMAT3	1.89279	1.56066
C11	29	ZMAT3	2.11566	1.78264
C11	30	ZMAT3	2.25469	1.92078
C11	31	ZMAT3	2.35974	2.02494
C11	32	ZMAT3	2.4377	2.10202
C11	33	ZMAT3	2.49228	2.15571
C11	34	ZMAT3	2.54106	2.2036
C11	35	ZMAT3	2.56549	2.22714
C11	36	ZMAT3	2.60023	2.26099
C11	37	ZMAT3	2.61792	2.2778
C11	38	ZMAT3	2.63209	2.29108
C11	39	ZMAT3	2.6331	2.29121
C11	40	ZMAT3	2.64785	2.30507
C12	1	ZMAT3	0.378467	0.00734649
C12	2	ZMAT3	0.376973	0.00554252
C12	3	ZMAT3	0.374325	0.00258523
C12	4	ZMAT3	0.374983	0.00293391
C12	5	ZMAT3	0.37291	0.000551261
C12	6	ZMAT3	0.374122	0.00145402
C12	7	ZMAT3	0.37307	9.32114e-05
C12	8	ZMAT3	0.371514	-0.00177245
C12	9	ZMAT3	0.37246	-0.00113642
C12	10	ZMAT3	0.371438	-0.00246731
C12	11	ZMAT3	0.372206	-0.00200878
C12	12	ZMAT3	0.372913	-0.00161096
C12	13	ZMAT3	0.372832	-0.00200162
C12	14	ZMAT3	0.373555	-0.00158815
C12	15	ZMAT3	0.373734	-0.00171836
C12	16	ZMAT3	0.372324	-0.003438
C12	17	ZMAT3	0.377839	0.00176763
C12	18	ZMAT3	0.377287	0.000905853
C12	19	ZMAT3	0.384141	0.00745094
C12	20	ZMAT3	0.392705	0.0157056
C12	21	ZMAT3	0.418942	0.0416329
C12	22	ZMAT3	0.455695	0.0780764
C12	23	ZMAT3	0.532805	0.154877
C12	24	ZMAT3	0.669542	0.291305
C12	25	ZMAT3	0.88805	0.509503
C12	26	ZMAT3	1.19125	0.812398
C12	27	ZMAT3	1.5151	1.13593
C12	28	ZMAT3	1.79005	1.41058
C12	29	ZMAT3	1.97776	1.59798
C12	30	ZMAT3	2.10919	1.72909
C12	31	ZMAT3	2.19874	1.81834
C12	32	ZMAT3	2.26482	1.88411
C12	33	ZMAT3	2.31229	1.93127
C12	34	ZMAT3	2.3598	1.97847
C12	35	ZMAT3	2.38575	2.00411
C12	36	ZMAT3	2.39718	2.01523
C12	37	ZMAT3	2.41927	2.03701
C12	38	ZMAT3	2.41979	2.03722
C12	39	ZMAT3	2.45149	2.06861
C12	40	ZMAT3	2.45378	2.07059
D1	1	Actin	0.151527	0.000151734
D1	2	Actin	0.149789	-0.00186802
D1	3	Actin	0.152261	0.000322631
D1	4	Actin	0.154587	0.00236671
D1	5	Actin	0.151665	-0.000836265
D1	6	Actin	0.151653	-0.00113067
D1	7	Actin	0.155668	0.00260317
D1	8	Actin	0.152442	-0.000903967
D1	9	Actin	0.151281	-0.00234658
D1	10	Actin	0.152869	-0.00103973
D1	11	Actin	0.152607	-0.00158406
D1	12	Actin	0.152775	-0.00169681
D1	13	Actin	0.155349	0.000594917
D1	14	Actin	0.158686	0.00365065
D1	15	Actin	0.16361	0.0082929
D1	16	Actin	0.174716	0.0191174
D1	17	Actin	0.194811	0.0389313
D1	18	Actin	0.236804	0.0806427
D1	19	Actin	0.308861	0.152419
D1	20	Actin	0.438315	0.281591
D1	21	Actin	0.649487	0.492482
D1	22	Actin	0.932469	0.775181
D1	23	Actin	1.24101	1.08344
D1	24	Actin	1.48945	1.3316
D1	25	Actin	1.64592	1.48779
D1	26	Actin	1.73821	1.5798
D1	27	Actin	1.79031	1.63162
D1	28	Actin	1.81365	1.65468
D1	29	Actin	1.83564	1.67638
D1	30	Actin	1.85608	1.69654
D1	31	Actin	1.85487	1.69504
D1	32	Actin	1.85976	1.69965
D1	33	Actin	1.85539	1.69501
D1	34	Actin	1.85558	1.69491
D1	35	Actin	1.85564	1.69469
D1	36	Actin	1.84972	1.68849
D1	37	Actin	1.85114	1.68963
D1	38	Actin	1.85076	1.68897
D1	39	Actin	1.84937	1.68729
D1	40	Actin	1.84867	1.68632
D2	1	Actin	0.145274	0.0022142
D2	2	Actin	0.1445	0.00058997
D2	3	Actin	0.145178	0.000416595
D2	4	Actin	0.146962	0.00135038
D2	5	Actin	0.144997	-0.00146553
D2	6	Actin	0.146531	-0.000781921
D2	7	Actin	0.149129	0.000965091
D2	8	Actin	0.148396	-0.000618545
D2	9	Actin	0.150471	0.000606375
D2	10	Actin	0.151453	0.000737863
D2	11	Actin	0.149665	-0.00190092
D2	12	Actin	0.151051	-0.00136581
D2	13	Actin	0.154033	0.00076549
D2	14	Actin	0.155409	0.00129093
D2	15	Actin	0.16423	0.00926197
D2	16	Actin	0.175797	0.0199775
D2	17	Actin	0.19849	0.0418199
D2	18	Actin	0.246583	0.0890629
D2	19	Actin	0.325549	0.167178
D2	20	Actin	0.470352	0.31113
D2	21	Actin	0.710315	0.550242
D2	22	Actin	1.0328	0.871875
D2	23	Actin	1.3927	1.23092
D2	24	Actin	1.68252	1.5199
D2	25	Actin	1.86223	1.69875
D2	26	Actin	1.96032	1.79599
D2	27	Actin	2.01782	1.85265
D2	28	Actin	2.0489	1.88288
D2	29	Actin	2.08478	1.91791
D2	30	Actin	2.09314	1.92541
D2	31	Actin	2.10187	1.93329
D2	32	Actin	2.09442	1.92499
D2	33	Actin	2.09974	1.92946
D2	34	Actin	2.10115	1.93002
D2	35	Actin	2.09547	1.92349
D2	36	Actin	2.09409	1.92126
D2	37	Actin	2.0868	1.91312
D2	38	Actin	2.086	1.91147
D2	39	Actin	2.0911	1.91572
D2	40	Actin	2.08974	1.91351
D3	1	Actin	0.167252	0.00412217
D3	2	Actin	0.163014	-0.00078961
D3	3	Actin	0.164631	0.000153721
D3	4	Actin	0.166412	0.00126122
D3	5	Actin	0.166171	0.000346388
D3	6	Actin	0.167729	0.00123062
D3	7	Actin	0.166512	-0.000660116
D3	8	Actin	0.166307	-0.00153949
D3	9	Actin	0.167028	-0.00149205
D3	10	Actin	0.168668	-0.000525744
D3	11	Actin	0.169379	-0.000488746
D3	12	Actin	0.169265	-0.00127566
D3	13	Actin	0.171388	0.000173024
D3	14	Actin	0.174705	0.00281685
D3	15	Actin	0.180213	0.00765048
D3	16	Actin	0.194691	0.0214545
D3	17	Actin	0.218333	0.0444235
D3	18	Actin	0.264948	0.0903645
D3	19	Actin	0.350513	0.175256
D3	20	Actin	0.507609	0.331678
D3	21	Actin	0.761466	0.584861
D3	22	Actin	1.11404	0.936764
D3	23	Actin	1.51382	1.33587
D3	24	Actin	1.83826	1.65964
D3	25	Actin	2.0512	1.8719
D3	26	Actin	2.17088	1.9909
D3	27	Actin	2.24031	2.05966
D3	28	Actin	2.26732	2.086
D3	29	Actin	2.29256	2.11056
D3	30	Actin	2.31279	2.13012
D3	31	Actin	2.30783	2.12449
D3	32	Actin	2.30872	2.1247
D3	33	Actin	2.31537	2.13068
D3	34	Actin	2.30094	2.11558
D3	35	Actin	2.31052	2.12448
D3	36	Actin	2.31436	2.12765
D3	37	Actin	2.31129	2.1239
D3	38	Actin	2.30145	2.1134
D3	39	Actin	2.30679	2.11806
D3	40	Actin	2.30177	2.11237
D4	1	MAP2K6	0.215452	0.000374853
D4	2	MAP2K6	0.216667	0.000941204
D4	3	MAP2K6	0.215962	-0.000412056
D4	4	MAP2K6	0.217505	0.000481555
D4	5	MAP2K6	0.218949	0.00127652
D4	6	MAP2K6	0.218949	0.000627816
D4	7	MAP2K6	0.220584	0.00161441
D4	8	MAP2K6	0.219509	-0.000109771
D4	9	MAP2K6	0.221747	0.00147913
D4	10	MAP2K6	0.220532	-0.000384825
D4	11	MAP2K6	0.220388	-0.00117734
D4	12	MAP2K6	0.221631	-0.000583347
D4	13	MAP2K6	0.222458	-0.000405439
D4	14	MAP2K6	0.221302	-0.00220997
D4	15	MAP2K6	0.2233	-0.000861229
D4	16	MAP2K6	0.223732	-0.00107767
D4	17	MAP2K6	0.22336	-0.00209873
D4	18	MAP2K6	0.223034	-0.00307339
D4	19	MAP2K6	0.226103	-0.000653494
D4	20	MAP2K6	0.227318	-8.75749e-05
D4	21	MAP2K6	0.23571	0.0076554
D4	22	MAP2K6	0.241263	0.0125594
D4	23	MAP2K6	0.259094	0.0297418
D4	24	MAP2K6	0.291054	0.0610527
D4	25	MAP2K6	0.349466	0.118817
D4	26	MAP2K6	0.452787	0.221489
D4	27	MAP2K6	0.632152	0.400205
D4	28	MAP2K6	0.920617	0.68802
D4	29	MAP2K6	1.2815	1.04825
D4	30	MAP2K6	1.65065	1.41676
D4	31	MAP2K6	1.94453	1.70999
D4	32	MAP2K6	2.11447	1.87928
D4	33	MAP2K6	2.18187	1.94603
D4	34	MAP2K6	2.22957	1.99308
D4	35	MAP2K6	2.26019	2.02305
D4	36	MAP2K6	2.28664	2.04886
D4	37	MAP2K6	2.30956	2.07112
D4	38	MAP2K6	2.32835	2.08926
D4	39	MAP2K6	2.35586	2.11613
D4	40	MAP2K6	2.37849	2.1381
D5	1	MAP2K6	0.232757	-0.00425303
D5	2	MAP2K6	0.232966	-0.00484961
D5	3	MAP2K6	0.2367	-0.00192186
D5	4	MAP2K6	0.237663	-0.00176471
D5	5	MAP2K6	0.240068	-0.000165938
D5	6	MAP2K6	0.243949	0.00290973
D5	7	MAP2K6	0.242274	0.000428233
D5	8	MAP2K6	0.243508	0.000855905
D5	9	MAP2K6	0.242531	-0.000926027
D5	10	MAP2K6	0.244856	0.000592529
D5	11	MAP2K6	0.247636	0.00256623
D5	12	MAP2K6	0.245078	-0.000797763
D5	13	MAP2K6	0.24803	0.00134834
D5	14	MAP2K6	0.248116	0.000629309
D5	15	MAP2K6	0.246631	-0.0016625
D5	16	MAP2K6	0.247832	-0.00126701
D5	17	MAP2K6	0.249335	-0.000570031
D5	18	MAP2K6	0.248585	-0.00212584
D5	19	MAP2K6	0.252014	0.000497073
D5	20	MAP2K6	0.253697	0.00137433
D5	21	MAP2K6	0.258161	0.00503229
D5	22	MAP2K6	0.270028	0.0160933
D5	23	MAP2K6	0.289322	0.0345812
D5	24	MAP2K6	0.319736	0.0641896
D5	25	MAP2K6	0.383858	0.127506
D5	26	MAP2K6	0.496116	0.238958
D5	27	MAP2K6	0.695234	0.437269
D5	28	MAP2K6	1.00371	0.744945
D5	29	MAP2K6	1.40357	1.144
D5	30	MAP2K6	1.80867	1.54829
D5	31	MAP2K6	2.10653	1.84534
D5	32	MAP2K6	2.28296	2.02096
D5	33	MAP2K6	2.34501	2.08221
D5	34	MAP2K6	2.38137	2.11777
D5	35	MAP2K6	2.41721	2.1528
D5	36	MAP2K6	2.44714	2.18193
D5	37	MAP2K6	2.46721	2.20118
D5	38	MAP2K6	2.5082	2.24137
D5	39	MAP2K6	2.53657	2.26894
D5	40	MAP2K6	2.54726	2.27882
D6	1	MAP2K6	0.244787	-0.00248756
D6	2	MAP2K6	0.246848	-0.00117995
D6	3	MAP2K6	0.246984	-0.00179831
D6	4	MAP2K6	0.247896	-0.00164064
D6	5	MAP2K6	0.250457	0.000166265
D6	6	MAP2K6	0.252861	0.00181656
D6	7	MAP2K6	0.253201	0.00140183
D6	8	MAP2K6	0.254505	0.00195227
D6	9	MAP2K6	0.253835	0.00052786
D6	10	MAP2K6	0.256443	0.00238129
D6	11	MAP2K6	0.255717	0.000901776
D6	12	MAP2K6	0.252499	-0.00307005
D6	13	MAP2K6	0.255758	-0.000565257
D6	14	MAP2K6	0.255945	-0.00113267
D6	15	MAP2K6	0.257048	-0.000784198
D6	16	MAP2K6	0.256082	-0.00250404
D6	17	MAP2K6	0.259578	0.000238038
D6	18	MAP2K6	0.259518	-0.000575781
D6	19	MAP2K6	0.260045	-0.000802911
D6	20	MAP2K6	0.26509	0.00348796
D6	21	MAP2K6	0.26791	0.00555299
D6	22	MAP2K6	0.280785	0.0176742
D6	23	MAP2K6	0.299833	0.0359679
D6	24	MAP2K6	0.334062	0.0694435
D6	25	MAP2K6	0.401444	0.13607
D6	26	MAP2K6	0.52336	0.257233
D6	27	MAP2K6	0.74185	0.474968
D6	28	MAP2K6	1.06799	0.800359
D6	29	MAP2K6	1.49465	1.22626
D6	30	MAP2K6	1.90661	1.63746
D6	31	MAP2K6	2.20803	1.93813
D6	32	MAP2K6	2.36694	2.09629
D6	33	MAP2K6	2.42827	2.15686
D6	34	MAP2K6	2.47884	2.20668
D6	35	MAP2K6	2.50394	2.23102
D6	36	MAP2K6	2.54072	2.26705
D6	37	MAP2K6	2.55648	2.28206
D6	38	MAP2K6	2.58245	2.30727
D6	39	MAP2K6	2.60235	2.32642
D6	40	MAP2K6	2.64089	2.36421
D7	1	NDRG1	0.23957	-0.0171438
D7	2	NDRG1	0.245742	-0.0127436
D7	3	NDRG1	0.252757	-0.00749995
D7	4	NDRG1	0.255652	-0.00637659
D7	5	NDRG1	0.26127	-0.00252956
D7	6	NDRG1	0.267	0.00142862
D7	7	NDRG1	0.268602	0.00125964
D7	8	NDRG1	0.274709	0.00559474
D7	9	NDRG1	0.272501	0.00161603
D7	10	NDRG1	0.27471	0.00205355
D7	11	NDRG1	0.276547	0.00211869
D7	12	NDRG1	0.279727	0.00352812
D7	13	NDRG1	0.281052	0.0030809
D7	14	NDRG1	0.282549	0.00280677
D7	15	NDRG1	0.283164	0.00165031
D7	16	NDRG1	0.285311	0.00202647
D7	17	NDRG1	0.287263	0.00220623
D7	18	NDRG1	0.287587	0.000759467
D7	19	NDRG1	0.286071	-0.00252768
D7	20	NDRG1	0.286891	-0.0034796
D7	21	NDRG1	0.288822	-0.00331966
D7	22	NDRG1	0.293941	2.79072e-05
D7	23	NDRG1	0.292699	-0.0029855
D7	24	NDRG1	0.296017	-0.00143889
D7	25	NDRG1	0.302097	0.0028693
D7	26	NDRG1	0.312958	0.0119591
D7	27	NDRG1	0.338197	0.0354268
D7	28	NDRG1	0.379223	0.0746814
D7	29	NDRG1	0.45787	0.151557
D7	30	NDRG1	0.607968	0.299884
D7	31	NDRG1	0.862284	0.552429
D7	32	NDRG1	1.26876	0.957133
D7	33	NDRG1	1.80164	1.48824
D7	34	NDRG1	2.33221	2.01704
D7	35	NDRG1	2.7092	2.39226
D7	36	NDRG1	2.92222	2.60351
D7	37	NDRG1	3.04908	2.72859
D7	38	NDRG1	3.08255	2.7603
D7	39	NDRG1	3.08941	2.76539
D7	40	NDRG1	3.08393	2.75813
D8	1	NDRG1	0.217328	-0.00719391
D8	2	NDRG1	0.220955	-0.00514426
D8	3	NDRG1	0.222415	-0.00526169
D8	4	NDRG1	0.227488	-0.00176593
D8	5	NDRG1	0.229546	-0.00128572
D8	6	NDRG1	0.230834	-0.00157579
D8	7	NDRG1	0.236487	0.00250045
D8	8	NDRG1	0.237947	0.00238188
D8	9	NDRG1	0.239051	0.00190886
D8	10	NDRG1	0.24125	0.00253023
D8	11	NDRG1	0.241224	0.000926761
D8	12	NDRG1	0.245491	0.00361558
D8	13	NDRG1	0.244209	0.000756644
D8	14	NDRG1	0.246583	0.00155311
D8	15	NDRG1	0.246254	-0.000353661
D8	16	NDRG1	0.250131	0.00194553
D8	17	NDRG1	0.249513	-0.000250088
D8	18	NDRG1	0.249316	-0.00202489
D8	19	NDRG1	0.25061	-0.00230778
D8	20	NDRG1	0.25334	-0.00115562
D8	21	NDRG1	0.255938	-0.000135405
D8	22	NDRG1	0.255015	-0.00263624
D8	23	NDRG1	0.257231	-0.00199731
D8	24	NDRG1	0.263437	0.00263108
D8	25	NDRG1	0.268168	0.00578464
D8	26	NDRG1	0.285917	0.0219555
D8	27	NDRG1	0.307753	0.0422143
D8	28	NDRG1	0.360756	0.0936392
D8	29	NDRG1	0.455036	0.186342
D8	30	NDRG1	0.623264	0.352992
D8	31	NDRG1	0.925834	0.653985
D8	32	NDRG1	1.37522	1.10179
D8	33	NDRG1	1.92926	1.65426
D8	34	NDRG1	2.44337	2.16679
D8	35	NDRG1	2.74634	2.46818
D8	36	NDRG1	2.94194	2.66221
D8	37	NDRG1	3.0343	2.75299
D8	38	NDRG1	3.04346	2.76057
D8	39	NDRG1	3.04399	2.75952
D8	40	NDRG1	3.04212	2.75607
D9	1	NDRG1	0.188734	-0.00189285
D9	2	NDRG1	0.189237	-0.00241369
D9	3	NDRG1	0.190854	-0.00182138
D9	4	NDRG1	0.193325	-0.00037503
D9	5	NDRG1	0.194033	-0.000690589
D9	6	NDRG1	0.197853	0.00210451
D9	7	NDRG1	0.195752	-0.00102094
D9	8	NDRG1	0.194567	-0.00322995
D9	9	NDRG1	0.198622	-0.000199242
D9	10	NDRG1	0.200759	0.000912402
D9	11	NDRG1	0.203191	0.00232091
D9	12	NDRG1	0.203582	0.00168679
D9	13	NDRG1	0.205234	0.00231498
D9	14	NDRG1	0.205781	0.00183682
D9	15	NDRG1	0.206474	0.00150535
D9	16	NDRG1	0.207867	0.00187418
D9	17	NDRG1	0.204973	-0.00204375
D9	18	NDRG1	0.20749	-0.000551169
D9	19	NDRG1	0.20882	-0.000246095
D9	20	NDRG1	0.208543	-0.00154734
D9	21	NDRG1	0.206843	-0.00427155
D9	22	NDRG1	0.209276	-0.00286321
D9	23	NDRG1	0.21419	0.00102604
D9	24	NDRG1	0.217466	0.00327825
D9	25	NDRG1	0.223261	0.00804891
D9	26	NDRG1	0.239311	0.0230743
D9	27	NDRG1	0.267943	0.0506813
D9	28	NDRG1	0.325947	0.107662
D9	29	NDRG1	0.425216	0.205906
D9	30	NDRG1	0.605209	0.384874
D9	31	NDRG1	0.917188	0.695829
D9	32	NDRG1	1.38022	1.15784
D9	33	NDRG1	1.93301	1.7096
D9	34	NDRG1	2.40393	2.17949
D9	35	NDRG1	2.68649	2.46103
D9	36	NDRG1	2.85785	2.63137
D9	37	NDRG1	2.93518	2.70767
D9	38	NDRG1	2.94584	2.71731
D9	39	NDRG1	2.94826	2.7187
D9	40	NDRG1	2.93908	2.7085
D10	1	ZMAT3	0.38933	-0.00966861
D10	2	ZMAT3	0.394514	-0.00710398
D10	3	ZMAT3	0.400291	-0.00394587
D10	4	ZMAT3	0.406112	-0.000744632
D10	5	ZMAT3	0.409742	0.000265507
D10	6	ZMAT3	0.411199	-0.000896377
D10	7	ZMAT3	0.416162	0.001447
D10	8	ZMAT3	0.416895	-0.000439588
D10	9	ZMAT3	0.421797	0.00184338
D10	10	ZMAT3	0.42409	0.00151715
D10	11	ZMAT3	0.426573	0.00138115
D10	12	ZMAT3	0.432855	0.00504295
D10	13	ZMAT3	0.432196	0.00176514
D10	14	ZMAT3	0.434632	0.00158208
D10	15	ZMAT3	0.43267	-0.00299998
D10	16	ZMAT3	0.436083	-0.00220626
D10	17	ZMAT3	0.437097	-0.0038111
D10	18	ZMAT3	0.44254	-0.000987728
D10	19	ZMAT3	0.447334	0.00118718
D10	20	ZMAT3	0.446996	-0.00177036
D10	21	ZMAT3	0.459644	0.00825796
D10	22	ZMAT3	0.476259	0.0222536
D10	23	ZMAT3	0.507514	0.0508897
D10	24	ZMAT3	0.564906	0.105662
D10	25	ZMAT3	0.677642	0.215778
D10	26	ZMAT3	0.870372	0.40589
D10	27	ZMAT3	1.17702	0.709919
D10	28	ZMAT3	1.59472	1.125
D10	29	ZMAT3	2.03121	1.55887
D10	30	ZMAT3	2.3835	1.90854
D10	31	ZMAT3	2.63239	2.15481
D10	32	ZMAT3	2.80384	2.32364
D10	33	ZMAT3	2.91611	2.43329
D10	34	ZMAT3	3.0045	2.51906
D10	35	ZMAT3	3.05888	2.57082
D10	36	ZMAT3	3.10942	2.61874
D10	37	ZMAT3	3.13717	2.64387
D10	38	ZMAT3	3.16345	2.66754
D10	39	ZMAT3	3.19061	2.69207
D10	40	ZMAT3	3.20161	2.70046
D11	1	ZMAT3	0.350948	0.00427255
D11	2	ZMAT3	0.348578	0.00157039
D11	3	ZMAT3	0.346141	-0.00119918
D11	4	ZMAT3	0.348917	0.00124476
D11	5	ZMAT3	0.346421	-0.0015837
D11	6	ZMAT3	0.345237	-0.00309958
D11	7	ZMAT3	0.348832	0.000162935
D11	8	ZMAT3	0.352581	0.00358006
D11	9	ZMAT3	0.348898	-0.000435423
D11	10	ZMAT3	0.351984	0.00231797
D11	11	ZMAT3	0.351596	0.00159794
D11	12	ZMAT3	0.349521	-0.000809498
D11	13	ZMAT3	0.352943	0.00228108
D11	14	ZMAT3	0.349906	-0.00108891
D11	15	ZMAT3	0.351339	1.17382e-05
D11	16	ZMAT3	0.350717	-0.000941587
D11	17	ZMAT3	0.350419	-0.00157266
D11	18	ZMAT3	0.350254	-0.0020695
D11	19	ZMAT3	0.352031	-0.000624457
D11	20	ZMAT3	0.355216	0.002228
D11	21	ZMAT3	0.364218	0.0108979
D11	22	ZMAT3	0.383134	0.0294819
D11	23	ZMAT3	0.411818	0.0578329
D11	24	ZMAT3	0.466261	0.111944
D11	25	ZMAT3	0.572642	0.217993
D11	26	ZMAT3	0.751798	0.396817
D11	27	ZMAT3	1.03837	0.683053
D11	28	ZMAT3	1.41974	1.06409
D11	29	ZMAT3	1.83013	1.47415
D11	30	ZMAT3	2.15208	1.79577
D11	31	ZMAT3	2.38154	2.0249
D11	32	ZMAT3	2.52755	2.17057
D11	33	ZMAT3	2.64214	2.28484
D11	34	ZMAT3	2.72033	2.36269
D11	35	ZMAT3	2.77644	2.41847
D11	36	ZMAT3	2.81778	2.45948
D11	37	ZMAT3	2.85184	2.49321
D11	38	ZMAT3	2.87657	2.5176
D11	39	ZMAT3	2.88972	2.53042
D11	40	ZMAT3	2.90764	2.548
D12	1	ZMAT3	0.326329	0.00164507
D12	2	ZMAT3	0.325617	-0.000366824
D12	3	ZMAT3	0.324844	-0.00244062
D12	4	ZMAT3	0.324894	-0.00369088
D12	5	ZMAT3	0.330034	0.000149302
D12	6	ZMAT3	0.331517	0.000332113
D12	7	ZMAT3	0.333932	0.00144714
D12	8	ZMAT3	0.336483	0.00269753
D12	9	ZMAT3	0.334328	-0.000757659
D12	10	ZMAT3	0.336116	-0.00027015
D12	11	ZMAT3	0.341479	0.00379257
D12	12	ZMAT3	0.343755	0.00476815
D12	13	ZMAT3	0.339634	-0.000652236
D12	14	ZMAT3	0.341338	-0.000248441
D12	15	ZMAT3	0.344565	0.00167778
D12	16	ZMAT3	0.34154	-0.00264698
D12	17	ZMAT3	0.345022	-0.000465482
D12	18	ZMAT3	0.343292	-0.00349587
D12	19	ZMAT3	0.345961	-0.00212678
D12	20	ZMAT3	0.351319	0.00193052
D12	21	ZMAT3	0.358044	0.00735514
D12	22	ZMAT3	0.370119	0.0181304
D12	23	ZMAT3	0.39017	0.0368808
D12	24	ZMAT3	0.438414	0.0838251
D12	25	ZMAT3	0.517985	0.162095
D12	26	ZMAT3	0.664056	0.306866
D12	27	ZMAT3	0.885593	0.527103
D12	28	ZMAT3	1.19893	0.839138
D12	29	ZMAT3	1.5289	1.16781
D12	30	ZMAT3	1.79856	1.43617
D12	31	ZMAT3	1.98876	1.62507
D12	32	ZMAT3	2.11903	1.75404
D12	33	ZMAT3	2.19989	1.83359
D12	34	ZMAT3	2.27012	1.90253
D12	35	ZMAT3	2.31353	1.94464
D12	36	ZMAT3	2.35013	1.97994
D12	37	ZMAT3	2.37908	2.00759
D12	38	ZMAT3	2.40338	2.03059
D12	39	ZMAT3	2.41586	2.04176
D12	40	ZMAT3	2.41829	2.0429
E1	1	Actin	0.149722	0.00451041
E1	2	Actin	0.14821	0.00189106
E1	3	Actin	0.150008	0.00258291
E1	4	Actin	0.149683	0.00115037
E1	5	Actin	0.150118	0.000479364
E1	6	Actin	0.149505	-0.0012405
E1	7	Actin	0.150352	-0.00150019
E1	8	Actin	0.15197	-0.000989402
E1	9	Actin	0.151886	-0.00218032
E1	10	Actin	0.151982	-0.00319079
E1	11	Actin	0.156409	0.000128644
E1	12	Actin	0.158037	0.000650715
E1	13	Actin	0.162603	0.00410921
E1	14	Actin	0.171855	0.0122544
E1	15	Actin	0.186033	0.0253254
E1	16	Actin	0.217883	0.0560687
E1	17	Actin	0.272609	0.109688
E1	18	Actin	0.372116	0.208089
E1	19	Actin	0.540977	0.375842
E1	20	Actin	0.77828	0.612038
E1	21	Actin	1.0614	0.894049
E1	22	Actin	1.31167	1.14322
E1	23	Actin	1.48109	1.31153
E1	24	Actin	1.57088	1.40021
E1	25	Actin	1.62131	1.44954
E1	26	Actin	1.65774	1.48486
E1	27	Actin	1.68782	1.51383
E1	28	Actin	1.69829	1.5232
E1	29	Actin	1.70257	1.52636
E1	30	Actin	1.70818	1.53087
E1	31	Actin	1.71099	1.53257
E1	32	Actin	1.70928	1.52976
E1	33	Actin	1.70739	1.52676
E1	34	Actin	1.71062	1.52888
E1	35	Actin	1.70716	1.52432
E1	36	Actin	1.70415	1.5202
E1	37	Actin	1.70415	1.51909
E1	38	Actin	1.70633	1.52017
E1	39	Actin	1.70761	1.52034
E1	40	Actin	1.70195	1.51357
E2	1	Actin	0.18004	-0.00019772
E2	2	Actin	0.181675	-0.00051383
E2	3	Actin	0.185764	0.00162443
E2	4	Actin	0.186927	0.000836177
E2	5	Actin	0.190544	0.00250241
E2	6	Actin	0.186596	-0.0033973
E2	7	Actin	0.192357	0.000412473
E2	8	Actin	0.192675	-0.0012205
E2	9	Actin	0.194385	-0.00146191
E2	10	Actin	0.194234	-0.00356403
E2	11	Actin	0.200466	0.00071723
E2	12	Actin	0.200425	-0.00127525
E2	13	Actin	0.208478	0.00482625
E2	14	Actin	0.217466	0.0118631
E2	15	Actin	0.238157	0.0306037
E2	16	Actin	0.276639	0.0671344
E2	17	Actin	0.345092	0.133636
E2	18	Actin	0.464721	0.251313
E2	19	Actin	0.673253	0.457895
E2	20	Actin	0.965281	0.747972
E2	21	Actin	1.30849	1.08923
E2	22	Actin	1.60735	1.38614
E2	23	Actin	1.8079	1.58473
E2	24	Actin	1.92493	1.69982
E2	25	Actin	1.99144	1.76437
E2	26	Actin	2.02513	1.79611
E2	27	Actin	2.05807	1.8271
E2	28	Actin	2.07345	1.84053
E2	29	Actin	2.0852	1.85033
E2	30	Actin	2.08392	1.8471
E2	31	Actin	2.08596	1.84719
E2	32	Actin	2.08969	1.84896
E2	33	Actin	2.08051	1.83783
[truncated: 1,847 more rows]

## Sheet: BioGroup Analysis Result
Block Type	96alum
Chemistry	SYBR_GREEN
Experiment File Name	D:\DHB\新建文件夹\2023-02-12-2.eds
Experiment Run End Time	2023-02-12 17:46:34 下午 CST
Instrument Type	sds7500
Passive Reference	ROX
Biogroup Name	Target Name	Task	RQ	RQ Min	RQ Max	Cт Mean	ΔCт Mean	ΔCт SE	ΔΔCт
Analysis Type	Singleplex
Endogenous Control	Actin
RQ Min/Max Confidence Level	95.0
Reference Biogroup Name

## Sheet: Technical Analysis Result
Block Type	96alum
Chemistry	SYBR_GREEN
Experiment File Name	D:\DHB\新建文件夹\2023-02-12-2.eds
Experiment Run End Time	2023-02-12 17:46:34 下午 CST
Instrument Type	sds7500
Passive Reference	ROX
Sample Name	Target Name	Task	RQ	RQ Min	RQ Max	Cт Mean	ΔCт Mean	ΔCт SE	ΔΔCт
HCC1806	MAP2K6	UNKNOWN	1	2.20276e-06	453976	20.3087	-0.898446	6.76846	0
HCC1806	NDRG1	UNKNOWN	1	0.839881	1.19064	27.5797	6.37262	0.0906708	0
HCC1806	ZMAT3	UNKNOWN	1	0.83149	1.20266	29.3728	8.16566	0.0958887	0
HCC1937	MAP2K6	UNKNOWN	138.258	0.000268327	71238824	13.4433	-8.00966	6.83426	-7.11122
HCC1937	NDRG1	UNKNOWN	0.150866	0.127678	0.178266	30.5542	9.10128	0.0867149	2.72866
HCC1937	ZMAT3	UNKNOWN	1.74941	1.34585	2.27398	28.8117	7.3588	0.136272	-0.806866
MCF-7	MAP2K6	UNKNOWN	0.0153466	0.00589719	0.0399373	25.3278	5.12749	0.496973	6.02594
MCF-7	NDRG1	UNKNOWN	0.158136	0.0766664	0.326177	29.2337	9.03339	0.376199	2.66077
MCF-7	ZMAT3	UNKNOWN	16.857	8.20409	34.6364	24.2907	4.09038	0.374197	-4.07528
BT-20	MAP2K6	UNKNOWN	0.00540853	0.00442106	0.00661655	26.6623	6.6321	0.104754	7.53055
BT-20	NDRG1	UNKNOWN	0.0515964	0.0391264	0.0680407	30.6794	10.6492	0.143755	4.27659
BT-20	ZMAT3	UNKNOWN	4.52584	3.32609	6.15836	26.0176	5.98747	0.160046	-2.17819
MDA-MB-231	MAP2K6	UNKNOWN	0.00479788	0.00366939	0.00627344	25.2732	6.80494	0.139335	7.70339
MDA-MB-231	NDRG1	UNKNOWN	0.055931	0.0441085	0.0709221	29.0011	10.5328	0.123391	4.16021
MDA-MB-231	ZMAT3	UNKNOWN	1.28109	0.857009	1.91503	26.2765	7.80828	0.208898	-0.357376
Analysis Type	Singleplex
Endogenous Control	Actin
RQ Min/Max Confidence Level	95.0
Reference Sample	HCC1806

## Sheet: Results
Block Type	96alum
Chemistry	SYBR_GREEN
Experiment File Name	D:\DHB\新建文件夹\2023-02-12-2.eds
Experiment Run End Time	2023-02-12 17:46:34 下午 CST
Instrument Type	sds7500
Passive Reference	ROX
Well	Sample Name	Target Name	Task	Reporter	Quencher	RQ	RQ Min	RQ Max	Cт	Cт Mean	Cт SD	ΔCт	ΔCт Mean	ΔCт SE	HK Control ΔCт Mean	HK Control ΔCт SE	ΔΔCт	Automatic Ct Threshold	Ct Threshold	Automatic Baseline	Baseline Start	Baseline End	Efficiency	Tm1	Tm2	Tm3	Comments	HIGHSD	OUTLIERRG	MTP
A1	HCC1806	Actin	UNKNOWN	SYBR	None				21.0477	21.2071	0.142303							TRUE	0.322405	TRUE	3	15	1	81.4829				N	N	N
A2	HCC1806	Actin	UNKNOWN	SYBR	None				21.2524	21.2071	0.142303							TRUE	0.322405	TRUE	3	15	1	81.4829				N	N	N
A3	HCC1806	Actin	UNKNOWN	SYBR	None				21.3212	21.2071	0.142303							TRUE	0.322405	TRUE	3	15	1	81.4829				N	N	N
A4	HCC1806	MAP2K6	UNKNOWN	SYBR	None	1	2.20276e-06	453976	27.203	26.9753	0.215932		-0.898446	6.76846			0	TRUE	0.364731	TRUE	3	22	1	82.8309				Y	N	N
A5	HCC1806	MAP2K6	UNKNOWN	SYBR	None	1	2.20276e-06	453976	26.7735	26.9753	0.215932		-0.898446	6.76846			0	TRUE	0.364731	TRUE	1	2	1	82.8309				Y	Y	N
A6	HCC1806	MAP2K6	UNKNOWN	SYBR	None	1	2.20276e-06	453976	26.9494	26.9753	0.215932		-0.898446	6.76846			0	TRUE	0.364731	TRUE	3	21	1	82.8309				Y	N	N
A7	HCC1806	NDRG1	UNKNOWN	SYBR	None	1	0.839881	1.19064	27.5647	27.5797	0.0664336		6.37262	0.0906708			0	TRUE	0.534965	TRUE	3	21	1	86.2971				N	N	N
A8	HCC1806	NDRG1	UNKNOWN	SYBR	None	1	0.839881	1.19064	27.5221	27.5797	0.0664336		6.37262	0.0906708			0	TRUE	0.534965	TRUE	3	21	1	86.2971				N	N	N
A9	HCC1806	NDRG1	UNKNOWN	SYBR	None	1	0.839881	1.19064	27.6524	27.5797	0.0664336		6.37262	0.0906708			0	TRUE	0.534965	TRUE	3	21	1	86.1046				N	N	N
A10	HCC1806	ZMAT3	UNKNOWN	SYBR	None	1	0.83149	1.20266	29.3142	29.3728	0.0856374		8.16566	0.0958887			0	TRUE	0.376466	TRUE	3	24	1	84.9491				N	N	N
A11	HCC1806	ZMAT3	UNKNOWN	SYBR	None	1	0.83149	1.20266	29.333	29.3728	0.0856374		8.16566	0.0958887			0	TRUE	0.376466	TRUE	3	24	1	84.9491				N	N	N
A12	HCC1806	ZMAT3	UNKNOWN	SYBR	None	1	0.83149	1.20266	29.471	29.3728	0.0856374		8.16566	0.0958887			0	TRUE	0.376466	TRUE	3	23	1	84.7566				N	N	N
B1	HCC1937	Actin	UNKNOWN	SYBR	None				21.5818	21.4529	0.140448							TRUE	0.322405	TRUE	3	16	1	81.2903				N	N	N
B2	HCC1937	Actin	UNKNOWN	SYBR	None				21.3032	21.4529	0.140448							TRUE	0.322405	TRUE	3	15	1	81.4829				N	N	N
B3	HCC1937	Actin	UNKNOWN	SYBR	None				21.4738	21.4529	0.140448							TRUE	0.322405	TRUE	3	16	1	81.4829				N	N	N
B4	HCC1937	MAP2K6	UNKNOWN	SYBR	None	138.258	0.000268327	0.0712388	26.6581	27.4433	1.1542		-8.00966	6.83426			-7.11122	TRUE	0.364731	TRUE	1	2	1	83.0234				Y	N	N
B5	HCC1937	MAP2K6	UNKNOWN	SYBR	None	138.258	0.000268327	0.0712388	28.7685	27.4433	1.1542		-8.00966	6.83426			-7.11122	TRUE	0.364731	TRUE	1	2	1	83.0234				Y	N	N
B6	HCC1937	MAP2K6	UNKNOWN	SYBR	None	138.258	0.000268327	0.0712388	26.9032	27.4433	1.1542		-8.00966	6.83426			-7.11122	TRUE	0.364731	TRUE	3	21	1	83.0234				Y	N	N
B7	HCC1937	NDRG1	UNKNOWN	SYBR	None	0.150866	0.127678	0.178266	30.4972	30.5542	0.0532239		9.10128	0.0867149			2.72866	TRUE	0.534965	TRUE	3	24	1	86.4897				N	N	N
B8	HCC1937	NDRG1	UNKNOWN	SYBR	None	0.150866	0.127678	0.178266	30.5629	30.5542	0.0532239		9.10128	0.0867149			2.72866	TRUE	0.534965	TRUE	3	23	1	86.4897				N	N	N
B9	HCC1937	NDRG1	UNKNOWN	SYBR	None	0.150866	0.127678	0.178266	30.6025	30.5542	0.0532239		9.10128	0.0867149			2.72866	TRUE	0.534965	TRUE	3	24	1	86.2971				N	N	N
B10	HCC1937	ZMAT3	UNKNOWN	SYBR	None	1.74941	1.34585	2.27398	28.5927	28.8117	0.189696		7.3588	0.136272			-0.806866	TRUE	0.376466	TRUE	3	22	1	85.1417				N	N	N
B11	HCC1937	ZMAT3	UNKNOWN	SYBR	None	1.74941	1.34585	2.27398	28.9223	28.8117	0.189696		7.3588	0.136272			-0.806866	TRUE	0.376466	TRUE	3	23	1	84.9491				N	N	N
B12	HCC1937	ZMAT3	UNKNOWN	SYBR	None	1.74941	1.34585	2.27398	28.9201	28.8117	0.189696		7.3588	0.136272			-0.806866	TRUE	0.376466	TRUE	3	23	1	84.7566				N	N	N
C1	MCF-7	Actin	UNKNOWN	SYBR	None				20.9414	20.2003	0.641797							TRUE	0.322405	TRUE	3	15	1	81.2903				Y	Y	N
C2	MCF-7	Actin	UNKNOWN	SYBR	None				19.828	20.2003	0.641797							TRUE	0.322405	TRUE	3	14	1	81.6754				Y	N	N
C3	MCF-7	Actin	UNKNOWN	SYBR	None				19.8315	20.2003	0.641797							TRUE	0.322405	TRUE	3	14	1	81.6754				Y	N	N
C4	MCF-7	MAP2K6	UNKNOWN	SYBR	None	0.0153466	0.00589719	0.0399373	25.9326	25.3278	0.573623		5.12749	0.496973			6.02594	TRUE	0.364731	TRUE	3	19	1	83.216				Y	N	N
C5	MCF-7	MAP2K6	UNKNOWN	SYBR	None	0.0153466	0.00589719	0.0399373	24.7915	25.3278	0.573623		5.12749	0.496973			6.02594	TRUE	0.364731	TRUE	3	19	1	83.216				Y	N	N
C6	MCF-7	MAP2K6	UNKNOWN	SYBR	None	0.0153466	0.00589719	0.0399373	25.2593	25.3278	0.573623		5.12749	0.496973			6.02594	TRUE	0.364731	TRUE	3	19	1	83.216				Y	N	N
C7	MCF-7	NDRG1	UNKNOWN	SYBR	None	0.158136	0.0766664	0.326177	29.1068	29.2337	0.112573		9.03339	0.376199			2.66077	TRUE	0.534965	TRUE	3	23	1	86.6823				N	N	N
C8	MCF-7	NDRG1	UNKNOWN	SYBR	None	0.158136	0.0766664	0.326177	29.2726	29.2337	0.112573		9.03339	0.376199			2.66077	TRUE	0.534965	TRUE	3	23	1	86.4897				N	N	N
C9	MCF-7	NDRG1	UNKNOWN	SYBR	None	0.158136	0.0766664	0.326177	29.3217	29.2337	0.112573		9.03339	0.376199			2.66077	TRUE	0.534965	TRUE	3	23	1	86.4897				N	N	N
C10	MCF-7	ZMAT3	UNKNOWN	SYBR	None	16.857	8.20409	34.6364	24.2039	24.2907	0.090369		4.09038	0.374197			-4.07528	TRUE	0.376466	TRUE	3	18	1	85.1417				N	N	N
C11	MCF-7	ZMAT3	UNKNOWN	SYBR	None	16.857	8.20409	34.6364	24.2839	24.2907	0.090369		4.09038	0.374197			-4.07528	TRUE	0.376466	TRUE	3	18	1	85.1417				N	N	N
C12	MCF-7	ZMAT3	UNKNOWN	SYBR	None	16.857	8.20409	34.6364	24.3843	24.2907	0.090369		4.09038	0.374197			-4.07528	TRUE	0.376466	TRUE	3	19	1	84.9491				N	N	N
D1	BT-20	Actin	UNKNOWN	SYBR	None				20.1636	20.0302	0.118135							TRUE	0.322405	TRUE	3	14	1	81.2903				N	N	N
D2	BT-20	Actin	UNKNOWN	SYBR	None				19.9878	20.0302	0.118135							TRUE	0.322405	TRUE	3	14	1	81.4829				N	N	N
D3	BT-20	Actin	UNKNOWN	SYBR	None				19.939	20.0302	0.118135							TRUE	0.322405	TRUE	3	14	1	81.4829				N	N	N
D4	BT-20	MAP2K6	UNKNOWN	SYBR	None	0.00540853	0.00442106	0.00661655	26.801	26.6623	0.13771		6.6321	0.104754			7.53055	TRUE	0.364731	TRUE	3	21	1	83.216				N	N	N
D5	BT-20	MAP2K6	UNKNOWN	SYBR	None	0.00540853	0.00442106	0.00661655	26.6601	26.6623	0.13771		6.6321	0.104754			7.53055	TRUE	0.364731	TRUE	3	20	1	83.216				N	N	N
D6	BT-20	MAP2K6	UNKNOWN	SYBR	None	0.00540853	0.00442106	0.00661655	26.5257	26.6623	0.13771		6.6321	0.104754			7.53055	TRUE	0.364731	TRUE	3	20	1	83.216				N	N	N
D7	BT-20	NDRG1	UNKNOWN	SYBR	None	0.0515964	0.0391264	0.0680407	30.9215	30.6794	0.219181		10.6492	0.143755			4.27659	TRUE	0.534965	TRUE	3	24	1	86.6823				N	N	N
D8	BT-20	NDRG1	UNKNOWN	SYBR	None	0.0515964	0.0391264	0.0680407	30.622	30.6794	0.219181		10.6492	0.143755			4.27659	TRUE	0.534965	TRUE	3	24	1	86.6823				N	N	N
D9	BT-20	NDRG1	UNKNOWN	SYBR	None	0.0515964	0.0391264	0.0680407	30.4946	30.6794	0.219181		10.6492	0.143755			4.27659	TRUE	0.534965	TRUE	3	24	1	86.4897	79.9423			N	N	Y
D10	BT-20	ZMAT3	UNKNOWN	SYBR	None	4.52584	3.32609	6.15836	25.8587	26.0176	0.250776		5.98747	0.160046			-2.17819	TRUE	0.376466	TRUE	3	19	1	85.3343				N	N	N
D11	BT-20	ZMAT3	UNKNOWN	SYBR	None	4.52584	3.32609	6.15836	25.8875	26.0176	0.250776		5.98747	0.160046			-2.17819	TRUE	0.376466	TRUE	3	20	1	85.1417				N	N	N
D12	BT-20	ZMAT3	UNKNOWN	SYBR	None	4.52584	3.32609	6.15836	26.3067	26.0176	0.250776		5.98747	0.160046			-2.17819	TRUE	0.376466	TRUE	3	20	1	84.9491				N	N	N
E1	MDA-MB-231	Actin	UNKNOWN	SYBR	None				18.6958	18.4682	0.19744							TRUE	0.322405	TRUE	3	13	1	81.2903				N	N	N
E2	MDA-MB-231	Actin	UNKNOWN	SYBR	None				18.3421	18.4682	0.19744							TRUE	0.322405	TRUE	3	13	1	81.4829				N	N	N
E3	MDA-MB-231	Actin	UNKNOWN	SYBR	None				18.3668	18.4682	0.19744							TRUE	0.322405	TRUE	3	13	1	81.4829				N	N	N
E4	MDA-MB-231	MAP2K6	UNKNOWN	SYBR	None	0.00479788	0.00366939	0.00627344	25.4305	25.2732	0.138782		6.80494	0.139335			7.70339	TRUE	0.364731	TRUE	3	19	1	83.216				N	N	N
E5	MDA-MB-231	MAP2K6	UNKNOWN	SYBR	None	0.00479788	0.00366939	0.00627344	25.2207	25.2732	0.138782		6.80494	0.139335			7.70339	TRUE	0.364731	TRUE	3	18	1	83.216				N	N	N
E6	MDA-MB-231	MAP2K6	UNKNOWN	SYBR	None	0.00479788	0.00366939	0.00627344	25.1682	25.2732	0.138782		6.80494	0.139335			7.70339	TRUE	0.364731	TRUE	3	19	1	83.216				N	N	N
E7	MDA-MB-231	NDRG1	UNKNOWN	SYBR	None	0.055931	0.0441085	0.0709221	28.9315	29.0011	0.0818145		10.5328	0.123391			4.16021	TRUE	0.534965	TRUE	3	22	1	86.6823				N	N	N
E8	MDA-MB-231	NDRG1	UNKNOWN	SYBR	None	0.055931	0.0441085	0.0709221	28.9805	29.0011	0.0818145		10.5328	0.123391			4.16021	TRUE	0.534965	TRUE	3	22	1	86.4897				N	N	N
E9	MDA-MB-231	NDRG1	UNKNOWN	SYBR	None	0.055931	0.0441085	0.0709221	29.0912	29.0011	0.0818145		10.5328	0.123391			4.16021	TRUE	0.534965	TRUE	3	22	1	86.4897				N	N	N
E10	MDA-MB-231	ZMAT3	UNKNOWN	SYBR	None	1.28109	0.857009	1.91503	26.052	26.2765	0.303204		7.80828	0.208898			-0.357376	TRUE	0.376466	TRUE	3	20	1	85.3343				N	N	N
E11	MDA-MB-231	ZMAT3	UNKNOWN	SYBR	None	1.28109	0.857009	1.91503	26.156	26.2765	0.303204		7.80828	0.208898			-0.357376	TRUE	0.376466	TRUE	3	20	1	85.1417				N	N	N
E12	MDA-MB-231	ZMAT3	UNKNOWN	SYBR	None	1.28109	0.857009	1.91503	26.6214	26.2765	0.303204		7.80828	0.208898			-0.357376	TRUE	0.376466	TRUE	3	21	1	84.9491				N	N	N
Analysis Type	Singleplex
Endogenous Control	Actin
RQ Min/Max Confidence Level	95.0
Reference Sample	HCC1806

## Sheet: MAP2K6
		HCC1806	HCC1937	MCF-7	BT-20	MDA-MB-231
		21.0477	21.5818	20.9414	20.1636	18.6958
		21.2524	21.3032	19.828	19.9878	18.3421
		21.3212	21.4738	19.8315	19.939	18.3668
	均值	21.2071	21.4529	20.2003	20.0302	18.4682
	目的基因
		27.203	26.6581	25.9326	26.801	25.4305
		26.7735	28.7685	24.7915	26.6601	25.2207
		26.9494	26.9032	25.2593	26.5257	25.1682
				25.3278
		5.99595	5.20516	5.73231	6.77089	6.9623
		5.56642	7.31556	4.96351	6.62992	6.75252
		5.74229	5.45028	5.42773	6.49549	6.70001
				5.37452
		0.621426	-0.169355	0.357793	1.39637	1.58778
		0.191904	1.94104	-0.411005	1.2554	1.378
		0.367772	0.0757652	0.0532127	1.12098	1.32549
								0.780358	1.32961	0.963788
		0.650028	1.12456	0.780358	0.379884	0.332683		0.650028	0.875449	0.774978
		0.875449	0.260429	1.32961	0.418877	0.384753		1.12456	0.260429	0.948839
		0.774978	0.948839	0.963788	0.459783	0.399015		0.379884	0.418877	0.459783
		0.766819	0.777941	1.02459	0.419515	0.37215		0.332683	0.384753	0.399015

## Sheet: NDRG1
		HCC1806	HCC1937	MCF-7	BT-20	MDA-MB-231
		21.0477	21.5818	20.9414	20.1636	18.6958
		21.2524	21.3032	19.828	19.9878	18.3421
		21.3212	21.4738	19.8315	19.939	18.3668
	均值	21.2071	21.4529	20.2003	20.0302	18.4682
	目的基因
		27.5647	30.4972	29.1068	30.9215	28.9315
		27.5221	30.5629	29.2726	30.622	28.9805
		27.6524	30.6025	29.3217	30.4946	29.0912
				29.2337
		6.35758	9.04424	8.90652	10.8914	10.4633
		6.315	9.10999	9.44458	10.5919	10.5123
		6.44529	9.14961	9.49014	10.4644	10.623
				9.28042
		-2.92283	-0.236176	-0.373891	1.61095	1.18285
		-2.96542	-0.170424	0.164161	1.31144	1.23184
		-2.83513	-0.130803	0.20973	1.18399	1.34255
								1.29584	0.892447	0.864699
		7.58333	1.17787	1.29584	0.327384	0.440479		7.58333	7.81052	7.13607
		7.81052	1.12539	0.892447	0.402917	0.425775		1.17787	1.12539	1.0949
		7.13607	1.0949	0.864699	0.440134	0.394322		0.327384	0.402917	0.440134
		7.50997	1.13272	1.01766	0.390145	0.420192		0.440479	0.425775	0.394322

## Sheet: ZMAT3
		HCC1806	HCC1937	MCF-7	BT-20	MDA-MB-231
		21.0477	21.5818	20.9414	20.1636	18.6958
		21.2524	21.3032	19.828	19.9878	18.3421
		21.3212	21.4738	19.8315	19.939	18.3668
	均值	21.2071	21.4529	20.2003	20.0302	18.4682
	目的基因
		29.3142	28.5927	24.2039	25.8587	26.052
		29.333	28.9223	24.2839	25.8875	26.156
		29.471	28.9201	24.3843	26.3067	26.6214
				24.2907
		8.10711	7.13976	4.00358	5.82854	7.58383
		8.12593	7.46942	4.45591	5.85731	7.68782
		8.26395	7.46721	4.55273	6.27657	8.15321
				4.33741
		3.7697	2.80235	-0.333828	1.49114	3.24642
		3.78852	3.13201	0.118504	1.5199	3.35041
		3.92654	3.1298	0.215325	1.93916	3.8158
								1.26035	0.921142	0.861352
		0.0733174	0.143354	1.26035	0.355732	0.105373		0.0733174	0.0723673	0.0657648
		0.0723673	0.11407	0.921142	0.348709	0.0980452		0.143354	0.11407	0.114245
		0.0657648	0.114245	0.861352	0.260768	0.0710116		0.355732	0.348709	0.260768
		0.0704832	0.123889	1.01428	0.321736	0.0914767		0.105373	0.0980452	0.0710116
