# Supplementary material for: Leveraging senescence-oxidative stress co-relation to predict prognosis and drug sensitivity in breast invasive carcinoma
Source: Front Endocrinol (Lausanne). 2023 Aug 4;14:1179050. doi: 10.3389/fendo.2023.1179050 (PMC10437062; doi:10.3389/fendo.2023.1179050)
Supplement: Supplementary file 4 [file DataSheet_4.zip › 13.GSM5354529_CID4471/celltype_singleR.csv]

ClusterID	celltype
0	Endothelial_cells
1	Fibroblasts
2	Tissue_stem_cells
3	Endothelial_cells
4	Tissue_stem_cells
5	Epithelial_cells
6	T_cells
7	Epithelial_cells
8	Tissue_stem_cells
9	Fibroblasts
10	Endothelial_cells
11	Monocyte
12	Epithelial_cells
13	B_cell
14	NK_cell
15	B_cell
16	Endothelial_cells
