# Supplementary material for: Leveraging senescence-oxidative stress co-relation to predict prognosis and drug sensitivity in breast invasive carcinoma
Source: Front Endocrinol (Lausanne). 2023 Aug 4;14:1179050. doi: 10.3389/fendo.2023.1179050 (PMC10437062; doi:10.3389/fendo.2023.1179050)
Supplement: Supplementary file 4 [file DataSheet_4.zip › 13.GSM5354529_CID4471/metadata.csv]

	orig.ident	nCount_RNA	nFeature_RNA	percent.mito	subtype	celltype_subset	celltype_minor	celltype_major
CID4471_AAACCTGAGATCCCAT	CID4471	8339	2418	7.794699604	ER+	Endothelial ACKR1	Endothelial ACKR1	Endothelial
CID4471_AAACCTGCAGCTTCGG	CID4471	5608	1907	6.740370899	ER+	Endothelial ACKR1	Endothelial ACKR1	Endothelial
CID4471_AAACCTGGTTCACCTC	CID4471	4782	1787	11.7314931	ER+	Endothelial ACKR1	Endothelial ACKR1	Endothelial
CID4471_AAACCTGTCACATGCA	CID4471	6018	2031	10.73446328	ER+	Endothelial ACKR1	Endothelial ACKR1	Endothelial
CID4471_AAACGGGAGACAATAC	CID4471	5869	2014	6.457658886	ER+	Endothelial ACKR1	Endothelial ACKR1	Endothelial
CID4471_AAACGGGAGCCAGAAC	CID4471	10204	2897	6.272050176	ER+	Endothelial ACKR1	Endothelial ACKR1	Endothelial
CID4471_AAAGATGCAGGACCCT	CID4471	4517	1703	11.48992694	ER+	Endothelial ACKR1	Endothelial ACKR1	Endothelial
CID4471_AAAGATGTCGCACTCT	CID4471	7748	2303	6.104801239	ER+	Endothelial ACKR1	Endothelial ACKR1	Endothelial
CID4471_AAAGATGTCTCTAGGA	CID4471	6288	2111	6.424936387	ER+	Endothelial ACKR1	Endothelial ACKR1	Endothelial
CID4471_AAAGCAACACGAGGTA	CID4471	4587	1673	12.88423806	ER+	Endothelial ACKR1	Endothelial ACKR1	Endothelial
CID4471_AAAGTAGAGGCTCATT	CID4471	8790	2664	7.690557452	ER+	Endothelial ACKR1	Endothelial ACKR1	Endothelial
CID4471_AAAGTAGAGTACCGGA	CID4471	6047	2084	4.680006615	ER+	Endothelial ACKR1	Endothelial ACKR1	Endothelial
CID4471_AAAGTAGGTCGGCATC	CID4471	6849	2240	5.854869324	ER+	Endothelial ACKR1	Endothelial ACKR1	Endothelial
CID4471_AAATGCCGTGTATGGG	CID4471	6781	2090	7.580002949	ER+	Endothelial ACKR1	Endothelial ACKR1	Endothelial
CID4471_AAATGCCTCACAACGT	CID4471	6074	2254	7.540335858	ER+	Endothelial ACKR1	Endothelial ACKR1	Endothelial
CID4471_AAATGCCTCAGCCTAA	CID4471	4610	1568	8.438177874	ER+	Endothelial ACKR1	Endothelial ACKR1	Endothelial
CID4471_AAATGCCTCGTTTGCC	CID4471	1896	1043	13.13291139	ER+	Endothelial ACKR1	Endothelial ACKR1	Endothelial
CID4471_AACACGTAGTGTCCCG	CID4471	6925	2225	4.548736462	ER+	Endothelial ACKR1	Endothelial ACKR1	Endothelial
CID4471_AACACGTCAACACGCC	CID4471	5994	2132	5.105105105	ER+	Endothelial ACKR1	Endothelial ACKR1	Endothelial
CID4471_AACACGTCACTGTGTA	CID4471	14329	3537	6.434503455	ER+	Endothelial ACKR1	Endothelial ACKR1	Endothelial
CID4471_AACACGTTCCACTCCA	CID4471	4873	1800	15.51405705	ER+	Endothelial ACKR1	Endothelial ACKR1	Endothelial
CID4471_AACCATGAGATGTAAC	CID4471	4943	1860	9.488165082	ER+	Endothelial ACKR1	Endothelial ACKR1	Endothelial
CID4471_AACCGCGGTCTAAAGA	CID4471	15087	3583	3.884138662	ER+	Endothelial ACKR1	Endothelial ACKR1	Endothelial
CID4471_AACCGCGTCAACGAAA	CID4471	3296	1472	16.6565534	ER+	Endothelial ACKR1	Endothelial ACKR1	Endothelial
CID4471_AACGTTGCACAGTCGC	CID4471	3012	1374	9.296148738	ER+	Endothelial ACKR1	Endothelial ACKR1	Endothelial
CID4471_AACGTTGCACCGGAAA	CID4471	3450	1514	7.304347826	ER+	Endothelial ACKR1	Endothelial ACKR1	Endothelial
CID4471_AACGTTGCAGTGGAGT	CID4471	3261	1308	15.42471634	ER+	Endothelial ACKR1	Endothelial ACKR1	Endothelial
CID4471_AACTCAGCAGTTAACC	CID4471	5960	2113	7.818791946	ER+	Endothelial ACKR1	Endothelial ACKR1	Endothelial
CID4471_AACTCAGTCACCTCGT	CID4471	10175	2763	7.282555283	ER+	Endothelial ACKR1	Endothelial ACKR1	Endothelial
CID4471_AACTCCCAGCGACGTA	CID4471	3132	1270	18.2311622	ER+	Endothelial ACKR1	Endothelial ACKR1	Endothelial
CID4471_AACTCCCAGCGGATCA	CID4471	17157	3874	9.902663636	ER+	Endothelial ACKR1	Endothelial ACKR1	Endothelial
CID4471_AACTCCCAGGGATCTG	CID4471	5650	1984	8.442477876	ER+	Endothelial ACKR1	Endothelial ACKR1	Endothelial
CID4471_AACTCCCAGTTGCAGG	CID4471	9054	2427	6.074663132	ER+	Endothelial ACKR1	Endothelial ACKR1	Endothelial
CID4471_AACTCCCTCACCTCGT	CID4471	3457	1385	9.19872722	ER+	Endothelial ACKR1	Endothelial ACKR1	Endothelial
CID4471_AACTCTTAGGGCTCTC	CID4471	5320	2226	8.759398496	ER+	Endothelial ACKR1	Endothelial ACKR1	Endothelial
CID4471_AACTCTTGTCCGTTAA	CID4471	4801	1609	16.64236617	ER+	Endothelial ACKR1	Endothelial ACKR1	Endothelial
CID4471_AACTCTTTCAATACCG	CID4471	7203	2254	7.968901846	ER+	Endothelial ACKR1	Endothelial ACKR1	Endothelial
CID4471_AACTCTTTCTCAAGTG	CID4471	6100	2085	5.918032787	ER+	Endothelial ACKR1	Endothelial ACKR1	Endothelial
CID4471_AACTGGTCAAAGAATC	CID4471	8494	2644	8.653166941	ER+	Endothelial ACKR1	Endothelial ACKR1	Endothelial
CID4471_AACTTTCAGATAGCAT	CID4471	8210	2577	9.488428745	ER+	Endothelial ACKR1	Endothelial ACKR1	Endothelial
CID4471_AACTTTCCACTGTTAG	CID4471	9033	2540	6.852651389	ER+	Endothelial ACKR1	Endothelial ACKR1	Endothelial
CID4471_AACTTTCCATCTCCCA	CID4471	14411	3399	7.542849212	ER+	Endothelial ACKR1	Endothelial ACKR1	Endothelial
CID4471_AACTTTCGTCACCCAG	CID4471	7349	2383	6.735610287	ER+	Endothelial ACKR1	Endothelial ACKR1	Endothelial
CID4471_AACTTTCTCTGGCGAC	CID4471	5901	2029	7.066598882	ER+	Endothelial ACKR1	Endothelial ACKR1	Endothelial
CID4471_AAGACCTAGCGGATCA	CID4471	8102	2608	7.022957294	ER+	Endothelial ACKR1	Endothelial ACKR1	Endothelial
CID4471_AAGACCTGTCCAAGTT	CID4471	6652	2265	10.08719182	ER+	Endothelial ACKR1	Endothelial ACKR1	Endothelial
CID4471_AAGCCGCAGTTGCAGG	CID4471	6980	2275	6.719197708	ER+	Endothelial ACKR1	Endothelial ACKR1	Endothelial
CID4471_AAGCCGCTCGGCTTGG	CID4471	7010	2336	5.820256776	ER+	Endothelial ACKR1	Endothelial ACKR1	Endothelial
CID4471_AAGGAGCCACTACAGT	CID4471	5466	1915	8.122941822	ER+	Endothelial ACKR1	Endothelial ACKR1	Endothelial
CID4471_AAGGCAGAGTCATGCT	CID4471	3373	1482	11.29558257	ER+	Endothelial ACKR1	Endothelial ACKR1	Endothelial
CID4471_AAGGCAGCACCGATAT	CID4471	4507	1776	5.924118039	ER+	Endothelial ACKR1	Endothelial ACKR1	Endothelial
CID4471_AAGGCAGGTCTTCAAG	CID4471	5193	1826	9.050645099	ER+	Endothelial ACKR1	Endothelial ACKR1	Endothelial
CID4471_AAGGCAGTCAGGTTCA	CID4471	5440	1947	4.191176471	ER+	Endothelial ACKR1	Endothelial ACKR1	Endothelial
CID4471_AAGGTTCAGTCAATAG	CID4471	4788	1787	7.247284879	ER+	Endothelial ACKR1	Endothelial ACKR1	Endothelial
CID4471_AAGGTTCGTAGAGCTG	CID4471	5620	1948	10.16014235	ER+	Endothelial ACKR1	Endothelial ACKR1	Endothelial
CID4471_AAGGTTCGTATCACCA	CID4471	10605	2730	4.771334276	ER+	Endothelial ACKR1	Endothelial ACKR1	Endothelial
CID4471_AAGGTTCTCCATGCTC	CID4471	3922	1517	5.634880163	ER+	Endothelial ACKR1	Endothelial ACKR1	Endothelial
CID4471_AAGGTTCTCCTCATTA	CID4471	4894	1658	6.007355946	ER+	Endothelial ACKR1	Endothelial ACKR1	Endothelial
CID4471_AAGTCTGTCAAAGTAG	CID4471	3580	1536	12.70949721	ER+	Endothelial ACKR1	Endothelial ACKR1	Endothelial
CID4471_AAGTCTGTCGTTTGCC	CID4471	5565	1878	7.331536388	ER+	Endothelial ACKR1	Endothelial ACKR1	Endothelial
CID4471_AATCCAGAGATGGGTC	CID4471	7995	2516	7.754846779	ER+	Endothelial ACKR1	Endothelial ACKR1	Endothelial
CID4471_AATCCAGTCTACCTGC	CID4471	9212	2483	8.336951802	ER+	Endothelial ACKR1	Endothelial ACKR1	Endothelial
CID4471_AATCGGTAGGCAATTA	CID4471	4626	1845	6.398616515	ER+	Endothelial ACKR1	Endothelial ACKR1	Endothelial
CID4471_AATCGGTAGTTGTAGA	CID4471	9618	3013	6.051154086	ER+	Endothelial ACKR1	Endothelial ACKR1	Endothelial
CID4471_AATCGGTTCATCATTC	CID4471	3625	1448	11.11724138	ER+	Endothelial ACKR1	Endothelial ACKR1	Endothelial
CID4471_AATCGGTTCCGCATAA	CID4471	4153	1734	11.91909463	ER+	Endothelial ACKR1	Endothelial ACKR1	Endothelial
CID4471_ACACCAAAGCTATGCT	CID4471	3671	1640	12.66684827	ER+	Endothelial ACKR1	Endothelial ACKR1	Endothelial
CID4471_ACACCAACAGTCAGAG	CID4471	13655	3559	4.262175027	ER+	Endothelial ACKR1	Endothelial ACKR1	Endothelial
CID4471_ACACCAATCAGTTAGC	CID4471	9229	2908	6.078665077	ER+	Endothelial ACKR1	Endothelial ACKR1	Endothelial
CID4471_ACACCAATCGGAGGTA	CID4471	2992	1382	5.381016043	ER+	Endothelial ACKR1	Endothelial ACKR1	Endothelial
CID4471_ACACCCTTCTGTGCAA	CID4471	6407	2122	8.709224286	ER+	Endothelial ACKR1	Endothelial ACKR1	Endothelial
CID4471_ACACCGGAGATCGGGT	CID4471	6025	2158	3.585062241	ER+	Endothelial ACKR1	Endothelial ACKR1	Endothelial
CID4471_ACACCGGAGGTGCAAC	CID4471	2531	1212	16.67325168	ER+	Endothelial ACKR1	Endothelial ACKR1	Endothelial
CID4471_ACACCGGCATACCATG	CID4471	2058	1038	13.41107872	ER+	Endothelial ACKR1	Endothelial ACKR1	Endothelial
CID4471_ACACCGGTCCTCCTAG	CID4471	7258	2335	5.593827501	ER+	Endothelial ACKR1	Endothelial ACKR1	Endothelial
CID4471_ACACTGACATGCCCGA	CID4471	8507	2543	4.784295286	ER+	Endothelial ACKR1	Endothelial ACKR1	Endothelial
CID4471_ACAGCCGCAGCTGCAC	CID4471	4159	1654	7.934599663	ER+	Endothelial ACKR1	Endothelial ACKR1	Endothelial
CID4471_ACAGCCGGTGGGTCAA	CID4471	6211	2091	7.084205442	ER+	Endothelial ACKR1	Endothelial ACKR1	Endothelial
CID4471_ACAGCCGTCACCCTCA	CID4471	5959	1984	10.06880349	ER+	Endothelial ACKR1	Endothelial ACKR1	Endothelial
CID4471_ACAGCCGTCCGCGTTT	CID4471	6536	2090	7.252141983	ER+	Endothelial ACKR1	Endothelial ACKR1	Endothelial
CID4471_ACAGCCGTCCTGCTTG	CID4471	7718	2564	12.21819124	ER+	Endothelial ACKR1	Endothelial ACKR1	Endothelial
CID4471_ACAGCCGTCTCCAACC	CID4471	8488	2713	5.077756833	ER+	Endothelial ACKR1	Endothelial ACKR1	Endothelial
CID4471_ACAGCTAAGGAGTAGA	CID4471	6656	2349	8.759014423	ER+	Endothelial ACKR1	Endothelial ACKR1	Endothelial
CID4471_ACAGCTACACCAGGTC	CID4471	16281	3805	6.467661692	ER+	Endothelial ACKR1	Endothelial ACKR1	Endothelial
CID4471_ACAGCTAGTCGCATAT	CID4471	4915	1947	5.961342828	ER+	Endothelial ACKR1	Endothelial ACKR1	Endothelial
CID4471_ACATCAGAGAACTCGG	CID4471	7709	2625	6.187572967	ER+	Endothelial ACKR1	Endothelial ACKR1	Endothelial
CID4471_ACATCAGAGATGTAAC	CID4471	6124	2087	8.393207054	ER+	Endothelial ACKR1	Endothelial ACKR1	Endothelial
CID4471_ACATCAGAGCGCTCCA	CID4471	5517	1980	13.70309951	ER+	Endothelial ACKR1	Endothelial ACKR1	Endothelial
CID4471_ACATCAGAGCTGTCTA	CID4471	11866	3252	7.812236643	ER+	Endothelial ACKR1	Endothelial ACKR1	Endothelial
CID4471_ACATCAGTCGCTTGTC	CID4471	1383	745	14.7505423	ER+	Endothelial ACKR1	Endothelial ACKR1	Endothelial
CID4471_ACATCAGTCTGCGGCA	CID4471	9413	2883	7.266546266	ER+	Endothelial ACKR1	Endothelial ACKR1	Endothelial
CID4471_ACATGGTAGAACAATC	CID4471	3856	1582	14.88589212	ER+	Endothelial ACKR1	Endothelial ACKR1	Endothelial
CID4471_ACATGGTAGAATGTGT	CID4471	6196	2062	9.538411879	ER+	Endothelial ACKR1	Endothelial ACKR1	Endothelial
CID4471_ACATGGTAGTTACGGG	CID4471	5262	1844	13.18890156	ER+	Endothelial ACKR1	Endothelial ACKR1	Endothelial
CID4471_ACATGGTGTCAAAGCG	CID4471	9064	2542	5.593556929	ER+	Endothelial ACKR1	Endothelial ACKR1	Endothelial
CID4471_ACATGGTGTCCGTCAG	CID4471	7309	2461	6.909289917	ER+	Endothelial ACKR1	Endothelial ACKR1	Endothelial
CID4471_ACATGGTGTGTGCGTC	CID4471	3584	1485	16.23883929	ER+	Endothelial ACKR1	Endothelial ACKR1	Endothelial
CID4471_ACATGGTGTTTAGGAA	CID4471	6335	2066	8.050513023	ER+	Endothelial ACKR1	Endothelial ACKR1	Endothelial
CID4471_ACATGGTTCAACACCA	CID4471	4183	1699	11.5228305	ER+	Endothelial ACKR1	Endothelial ACKR1	Endothelial
CID4471_ACCAGTAAGAGGGATA	CID4471	7204	2376	9.008883953	ER+	Endothelial ACKR1	Endothelial ACKR1	Endothelial
CID4471_ACCAGTATCAACGAAA	CID4471	12665	3437	8.709040663	ER+	Endothelial ACKR1	Endothelial ACKR1	Endothelial
CID4471_ACCAGTATCAGTCCCT	CID4471	6769	2264	5.761560053	ER+	Endothelial ACKR1	Endothelial ACKR1	Endothelial
CID4471_ACCCACTCATTCACTT	CID4471	7393	2322	5.451102394	ER+	Endothelial ACKR1	Endothelial ACKR1	Endothelial
CID4471_ACCCACTGTTACGACT	CID4471	7944	2527	8.06898288	ER+	Endothelial ACKR1	Endothelial ACKR1	Endothelial
CID4471_ACCCACTTCGATAGAA	CID4471	3918	1619	8.116385911	ER+	Endothelial ACKR1	Endothelial ACKR1	Endothelial
CID4471_ACCGTAACACTTAAGC	CID4471	3673	1479	7.895453308	ER+	Endothelial ACKR1	Endothelial ACKR1	Endothelial
CID4471_ACCGTAATCATGTAGC	CID4471	5473	1985	7.363420428	ER+	Endothelial ACKR1	Endothelial ACKR1	Endothelial
CID4471_ACCGTAATCCTGCAGG	CID4471	7539	2407	6.486271389	ER+	Endothelial ACKR1	Endothelial ACKR1	Endothelial
CID4471_ACCGTAATCGTTTATC	CID4471	4853	2016	8.468988255	ER+	Endothelial ACKR1	Endothelial ACKR1	Endothelial
CID4471_ACCGTAATCTAACGGT	CID4471	5295	2052	7.894239849	ER+	Endothelial ACKR1	Endothelial ACKR1	Endothelial
CID4471_ACCTTTACAAGGACAC	CID4471	4041	1528	6.434050977	ER+	Endothelial ACKR1	Endothelial ACKR1	Endothelial
CID4471_ACCTTTAGTCGACTGC	CID4471	10193	2827	4.709114098	ER+	Endothelial ACKR1	Endothelial ACKR1	Endothelial
CID4471_ACCTTTAGTCGCGTGT	CID4471	9853	2810	6.921749721	ER+	Endothelial ACKR1	Endothelial ACKR1	Endothelial
CID4471_ACCTTTATCACAGGCC	CID4471	5455	1938	5.811182401	ER+	Endothelial ACKR1	Endothelial ACKR1	Endothelial
CID4471_ACCTTTATCTCAAGTG	CID4471	3702	1440	13.66828741	ER+	Endothelial ACKR1	Endothelial ACKR1	Endothelial
CID4471_ACGAGCCAGATGCCTT	CID4471	4919	1758	6.485057939	ER+	Endothelial ACKR1	Endothelial ACKR1	Endothelial
CID4471_ACGAGCCAGGGTGTGT	CID4471	8615	2626	4.643064423	ER+	Endothelial ACKR1	Endothelial ACKR1	Endothelial
CID4471_ACGAGCCCACGGATAG	CID4471	3842	1576	10.02082249	ER+	Endothelial ACKR1	Endothelial ACKR1	Endothelial
CID4471_ACGAGCCGTCGAAAGC	CID4471	9905	2834	5.59313478	ER+	Endothelial ACKR1	Endothelial ACKR1	Endothelial
CID4471_ACGAGCCGTCGCATCG	CID4471	4667	1642	8.78508678	ER+	Endothelial ACKR1	Endothelial ACKR1	Endothelial
CID4471_ACGAGCCGTCTGCGGT	CID4471	15811	3870	5.806084372	ER+	Endothelial ACKR1	Endothelial ACKR1	Endothelial
CID4471_ACGAGCCTCAGCTGGC	CID4471	6092	2261	8.519369665	ER+	Endothelial ACKR1	Endothelial ACKR1	Endothelial
CID4471_ACGAGGAAGAGAGCTC	CID4471	6628	1880	6.366928183	ER+	Endothelial ACKR1	Endothelial ACKR1	Endothelial
CID4471_ACGAGGAGTATCGCAT	CID4471	4698	1825	8.429118774	ER+	Endothelial ACKR1	Endothelial ACKR1	Endothelial
CID4471_ACGAGGATCAACCATG	CID4471	5525	1995	11.11312217	ER+	Endothelial ACKR1	Endothelial ACKR1	Endothelial
CID4471_ACGAGGATCCAAGTAC	CID4471	3684	1366	10.5320304	ER+	Endothelial ACKR1	Endothelial ACKR1	Endothelial
CID4471_ACGATACAGATGAGAG	CID4471	11338	2965	8.105485976	ER+	Endothelial ACKR1	Endothelial ACKR1	Endothelial
CID4471_ACGATACAGTAGTGCG	CID4471	4358	1634	8.260670032	ER+	Endothelial ACKR1	Endothelial ACKR1	Endothelial
CID4471_ACGATACCAGGTGGAT	CID4471	8556	2577	6.673679289	ER+	Endothelial ACKR1	Endothelial ACKR1	Endothelial
CID4471_ACGATACTCACATAGC	CID4471	5891	1982	10.43965371	ER+	Endothelial ACKR1	Endothelial ACKR1	Endothelial
CID4471_ACGATGTTCAACACGT	CID4471	1287	778	18.18181818	ER+	Endothelial ACKR1	Endothelial ACKR1	Endothelial
CID4471_ACGATGTTCTAACTCT	CID4471	3757	1658	8.171413362	ER+	Endothelial ACKR1	Endothelial ACKR1	Endothelial
CID4471_ACGCAGCAGTAAGTAC	CID4471	3987	1575	10.70980687	ER+	Endothelial ACKR1	Endothelial ACKR1	Endothelial
CID4471_ACGCAGCCACCCATTC	CID4471	6825	2051	7.355311355	ER+	Endothelial ACKR1	Endothelial ACKR1	Endothelial
CID4471_ACGCAGCCATGCAACT	CID4471	3168	1287	13.35227273	ER+	Endothelial ACKR1	Endothelial ACKR1	Endothelial
CID4471_ACGCAGCGTCTGCGGT	CID4471	4093	1587	11.5318837	ER+	Endothelial ACKR1	Endothelial ACKR1	Endothelial
CID4471_ACGCCAGAGAAACCTA	CID4471	19744	4568	5.500405186	ER+	Endothelial ACKR1	Endothelial ACKR1	Endothelial
CID4471_ACGCCGAGTTCAGCGC	CID4471	4669	1926	19.64017991	ER+	Endothelial ACKR1	Endothelial ACKR1	Endothelial
CID4471_ACGCCGATCTTATCTG	CID4471	5941	2015	5.133815856	ER+	Endothelial ACKR1	Endothelial ACKR1	Endothelial
CID4471_ACGGAGACAAACTGTC	CID4471	3946	1565	7.551951343	ER+	Endothelial ACKR1	Endothelial ACKR1	Endothelial
CID4471_ACGGCCAAGTGTCCAT	CID4471	3114	1318	14.96467566	ER+	Endothelial ACKR1	Endothelial ACKR1	Endothelial
CID4471_ACGGCCACATAAAGGT	CID4471	4254	1626	11.09543959	ER+	Endothelial ACKR1	Endothelial ACKR1	Endothelial
CID4471_ACGGCCAGTCCAGTTA	CID4471	15525	3900	6.396135266	ER+	Endothelial ACKR1	Endothelial ACKR1	Endothelial
CID4471_ACGGGCTGTCGCCATG	CID4471	7785	2476	5.022479127	ER+	Endothelial ACKR1	Endothelial ACKR1	Endothelial
CID4471_ACGGGCTTCCAGTAGT	CID4471	7799	2560	7.129119118	ER+	Endothelial ACKR1	Endothelial ACKR1	Endothelial
CID4471_ACGGGCTTCTGGTTCC	CID4471	5668	2007	8.927311221	ER+	Endothelial ACKR1	Endothelial ACKR1	Endothelial
CID4471_ACGGGTCCATCCCATC	CID4471	3158	1303	9.151361621	ER+	Endothelial ACKR1	Endothelial ACKR1	Endothelial
CID4471_ACGTCAAAGATGTTAG	CID4471	7998	2525	8.489622406	ER+	Endothelial ACKR1	Endothelial ACKR1	Endothelial
CID4471_ACGTCAATCAGTGTTG	CID4471	5419	1882	5.480715999	ER+	Endothelial ACKR1	Endothelial ACKR1	Endothelial
CID4471_ACGTCAATCATCTGTT	CID4471	3777	1509	10.5374636	ER+	Endothelial ACKR1	Endothelial ACKR1	Endothelial
CID4471_ACGTCAATCTGCTGCT	CID4471	4966	1739	6.343133306	ER+	Endothelial ACKR1	Endothelial ACKR1	Endothelial
CID4471_ACTATCTCATTCCTGC	CID4471	7959	2434	5.691669808	ER+	Endothelial ACKR1	Endothelial ACKR1	Endothelial
CID4471_ACTATCTGTCACCCAG	CID4471	13510	3303	8.253145818	ER+	Endothelial ACKR1	Endothelial ACKR1	Endothelial
CID4471_ACTATCTTCCTTCAAT	CID4471	4089	1679	8.339447298	ER+	Endothelial ACKR1	Endothelial ACKR1	Endothelial
CID4471_ACTGAACAGCTGTCTA	CID4471	3589	1531	7.940930621	ER+	Endothelial ACKR1	Endothelial ACKR1	Endothelial
CID4471_ACTGAACGTCTGCCAG	CID4471	8408	2672	7.326355852	ER+	Endothelial ACKR1	Endothelial ACKR1	Endothelial
CID4471_ACTGAACTCATAGCAC	CID4471	6614	2297	9.812518899	ER+	Endothelial ACKR1	Endothelial ACKR1	Endothelial
CID4471_ACTGAGTGTTTGCATG	CID4471	7082	2042	8.966393674	ER+	Endothelial ACKR1	Endothelial ACKR1	Endothelial
CID4471_ACTGAGTTCTTCGGTC	CID4471	9025	2702	6.936288089	ER+	Endothelial ACKR1	Endothelial ACKR1	Endothelial
CID4471_ACTGATGAGACTCGGA	CID4471	3058	1295	6.867233486	ER+	Endothelial ACKR1	Endothelial ACKR1	Endothelial
CID4471_ACTGATGAGTATCTCG	CID4471	6814	2323	8.233049604	ER+	Endothelial ACKR1	Endothelial ACKR1	Endothelial
CID4471_ACTGATGTCATACGGT	CID4471	3316	1475	13.02774427	ER+	Endothelial ACKR1	Endothelial ACKR1	Endothelial
CID4471_ACTGCTCAGGCAAAGA	CID4471	4852	1780	11.68590272	ER+	Endothelial ACKR1	Endothelial ACKR1	Endothelial
CID4471_ACTGCTCGTAGCCTCG	CID4471	6332	2219	8.085912824	ER+	Endothelial ACKR1	Endothelial ACKR1	Endothelial
CID4471_ACTGCTCGTTCGGGCT	CID4471	13130	3750	7.829398324	ER+	Endothelial ACKR1	Endothelial ACKR1	Endothelial
CID4471_ACTGCTCTCCAAGTAC	CID4471	10038	2870	4.263797569	ER+	Endothelial ACKR1	Endothelial ACKR1	Endothelial
CID4471_ACTGTCCAGAAACGCC	CID4471	7697	2365	7.574379628	ER+	Endothelial ACKR1	Endothelial ACKR1	Endothelial
CID4471_ACTGTCCCAATAACGA	CID4471	2955	1235	4.873096447	ER+	Endothelial ACKR1	Endothelial ACKR1	Endothelial
CID4471_ACTGTCCGTTTGTGTG	CID4471	12830	3110	6.399064692	ER+	Endothelial ACKR1	Endothelial ACKR1	Endothelial
CID4471_ACTTGTTCAATAACGA	CID4471	8827	2616	6.219553642	ER+	Endothelial ACKR1	Endothelial ACKR1	Endothelial
CID4471_ACTTGTTGTTCAGTAC	CID4471	4524	1616	5.813439434	ER+	Endothelial ACKR1	Endothelial ACKR1	Endothelial
CID4471_ACTTGTTTCACCCTCA	CID4471	7516	2350	6.772219266	ER+	Endothelial ACKR1	Endothelial ACKR1	Endothelial
CID4471_AGAATAGGTCTTCTCG	CID4471	4078	1565	12.23639039	ER+	Endothelial ACKR1	Endothelial ACKR1	Endothelial
CID4471_AGAATAGTCGGCGCAT	CID4471	5027	1949	4.296797295	ER+	Endothelial ACKR1	Endothelial ACKR1	Endothelial
CID4471_AGACGTTAGTACATGA	CID4471	3431	1406	10.11366948	ER+	Endothelial ACKR1	Endothelial ACKR1	Endothelial
CID4471_AGACGTTTCTACCTGC	CID4471	6088	1986	5.896846255	ER+	Endothelial ACKR1	Endothelial ACKR1	Endothelial
CID4471_AGAGCGACACCGCTAG	CID4471	6856	2331	13.88564761	ER+	Endothelial ACKR1	Endothelial ACKR1	Endothelial
CID4471_AGAGCTTAGCAGGTCA	CID4471	3747	1499	14.14464905	ER+	Endothelial ACKR1	Endothelial ACKR1	Endothelial
CID4471_AGAGCTTTCAGTCCCT	CID4471	5251	1798	12.22624262	ER+	Endothelial ACKR1	Endothelial ACKR1	Endothelial
CID4471_AGAGCTTTCTCCGGTT	CID4471	6808	2346	5.44947121	ER+	Endothelial ACKR1	Endothelial ACKR1	Endothelial
CID4471_AGAGTGGAGTGAACGC	CID4471	7685	2164	7.208848406	ER+	Endothelial ACKR1	Endothelial ACKR1	Endothelial
CID4471_AGAGTGGCAGCTTAAC	CID4471	5739	2016	6.325143753	ER+	Endothelial ACKR1	Endothelial ACKR1	Endothelial
CID4471_AGAGTGGGTCGCTTTC	CID4471	5344	1932	8.027694611	ER+	Endothelial ACKR1	Endothelial ACKR1	Endothelial
CID4471_AGAGTGGGTTCTGTTT	CID4471	10275	2812	9.868613139	ER+	Endothelial ACKR1	Endothelial ACKR1	Endothelial
CID4471_AGAGTGGTCCTTGACC	CID4471	10438	2735	5.566200422	ER+	Endothelial ACKR1	Endothelial ACKR1	Endothelial
CID4471_AGATCTGCAAATACAG	CID4471	2519	1281	7.622072251	ER+	Endothelial ACKR1	Endothelial ACKR1	Endothelial
CID4471_AGATCTGCATTCCTGC	CID4471	7458	2303	6.114239743	ER+	Endothelial ACKR1	Endothelial ACKR1	Endothelial
CID4471_AGATTGCAGGACACCA	CID4471	5699	1979	7.387260923	ER+	Endothelial ACKR1	Endothelial ACKR1	Endothelial
CID4471_AGATTGCAGGTCATCT	CID4471	3920	1646	4.489795918	ER+	Endothelial ACKR1	Endothelial ACKR1	Endothelial
CID4471_AGATTGCTCACCCTCA	CID4471	5153	1786	7.432563555	ER+	Endothelial ACKR1	Endothelial ACKR1	Endothelial
CID4471_AGATTGCTCGTCTGCT	CID4471	1737	965	8.693149108	ER+	Endothelial ACKR1	Endothelial ACKR1	Endothelial
CID4471_AGCAGCCAGTGAAGTT	CID4471	9769	2778	5.732418876	ER+	Endothelial ACKR1	Endothelial ACKR1	Endothelial
CID4471_AGCAGCCGTAGCTAAA	CID4471	6976	2219	7.052752294	ER+	Endothelial ACKR1	Endothelial ACKR1	Endothelial
CID4471_AGCAGCCGTTGTTTGG	CID4471	7768	2325	4.351184346	ER+	Endothelial ACKR1	Endothelial ACKR1	Endothelial
CID4471_AGCATACGTCCGAATT	CID4471	5859	2007	9.728622632	ER+	Endothelial ACKR1	Endothelial ACKR1	Endothelial
CID4471_AGCATACTCCGTAGGC	CID4471	7617	2299	9.649468295	ER+	Endothelial ACKR1	Endothelial ACKR1	Endothelial
CID4471_AGCCTAATCCAACCAA	CID4471	10870	2926	6.899724011	ER+	Endothelial ACKR1	Endothelial ACKR1	Endothelial
CID4471_AGCCTAATCCATTCTA	CID4471	4048	1624	12.10474308	ER+	Endothelial ACKR1	Endothelial ACKR1	Endothelial
CID4471_AGCCTAATCCCAACGG	CID4471	6473	2049	7.353622741	ER+	Endothelial ACKR1	Endothelial ACKR1	Endothelial
CID4471_AGCGGTCTCCTGCCAT	CID4471	7654	2132	12.56859159	ER+	Endothelial ACKR1	Endothelial ACKR1	Endothelial
CID4471_AGCGTATAGCCGTCGT	CID4471	7552	2510	7.190148305	ER+	Endothelial ACKR1	Endothelial ACKR1	Endothelial
CID4471_AGCGTCGCACATCTTT	CID4471	4661	1867	4.762926411	ER+	Endothelial ACKR1	Endothelial ACKR1	Endothelial
CID4471_AGCGTCGGTAAGGGCT	CID4471	3119	1269	7.181789035	ER+	Endothelial ACKR1	Endothelial ACKR1	Endothelial
CID4471_AGCGTCGGTTACGACT	CID4471	2883	1184	14.32535553	ER+	Endothelial ACKR1	Endothelial ACKR1	Endothelial
CID4471_AGCGTCGGTTGGACCC	CID4471	2520	1176	6.150793651	ER+	Endothelial ACKR1	Endothelial ACKR1	Endothelial
CID4471_AGCTCCTAGGCCCGTT	CID4471	11802	3286	8.481613286	ER+	Endothelial ACKR1	Endothelial ACKR1	Endothelial
CID4471_AGCTCCTCATCGGAAG	CID4471	11588	3292	5.315843977	ER+	Endothelial ACKR1	Endothelial ACKR1	Endothelial
CID4471_AGCTCTCAGTACGATA	CID4471	4162	1559	8.049014897	ER+	Endothelial ACKR1	Endothelial ACKR1	Endothelial
CID4471_AGCTCTCCAAACTGCT	CID4471	6513	2230	6.924612314	ER+	Endothelial ACKR1	Endothelial ACKR1	Endothelial
CID4471_AGCTCTCGTAAGAGGA	CID4471	20805	4337	9.449651526	ER+	Endothelial ACKR1	Endothelial ACKR1	Endothelial
CID4471_AGCTCTCGTCCTCCAT	CID4471	8446	2371	6.393559081	ER+	Endothelial ACKR1	Endothelial ACKR1	Endothelial
CID4471_AGCTTGAAGGCTAGGT	CID4471	7891	2534	7.058674439	ER+	Endothelial ACKR1	Endothelial ACKR1	Endothelial
CID4471_AGCTTGAAGTTAGCGG	CID4471	6342	2219	5.408388521	ER+	Endothelial ACKR1	Endothelial ACKR1	Endothelial
CID4471_AGCTTGACATCACCCT	CID4471	7843	2285	8.874155298	ER+	Endothelial ACKR1	Endothelial ACKR1	Endothelial
CID4471_AGCTTGAGTAGAAAGG	CID4471	6596	2427	9.581564585	ER+	Endothelial ACKR1	Endothelial ACKR1	Endothelial
CID4471_AGCTTGATCCACGACG	CID4471	6315	2106	6.555819477	ER+	Endothelial ACKR1	Endothelial ACKR1	Endothelial
CID4471_AGGCCACAGAAAGTGG	CID4471	7836	2470	8.65237366	ER+	Endothelial ACKR1	Endothelial ACKR1	Endothelial
CID4471_AGGCCACCATATGCTG	CID4471	5678	1861	9.122930609	ER+	Endothelial ACKR1	Endothelial ACKR1	Endothelial
CID4471_AGGCCACGTACAGACG	CID4471	19647	4426	4.183844862	ER+	Endothelial ACKR1	Endothelial ACKR1	Endothelial
CID4471_AGGCCACGTGAACCTT	CID4471	7598	2377	6.001579363	ER+	Endothelial ACKR1	Endothelial ACKR1	Endothelial
CID4471_AGGCCACTCCATGAAC	CID4471	13479	3471	7.381853253	ER+	Endothelial ACKR1	Endothelial ACKR1	Endothelial
CID4471_AGGCCACTCTTTACAC	CID4471	3363	1424	14.33244127	ER+	Endothelial ACKR1	Endothelial ACKR1	Endothelial
CID4471_AGGCCGTAGAATCTCC	CID4471	5089	1895	7.368834742	ER+	Endothelial ACKR1	Endothelial ACKR1	Endothelial
CID4471_AGGCCGTAGTGCCAGA	CID4471	12308	3485	7.076698083	ER+	Endothelial ACKR1	Endothelial ACKR1	Endothelial
CID4471_AGGCCGTCAAGAAAGG	CID4471	3077	1340	9.944751381	ER+	Endothelial ACKR1	Endothelial ACKR1	Endothelial
CID4471_AGGCCGTTCTCTGTCG	CID4471	1931	997	11.96271362	ER+	Endothelial ACKR1	Endothelial ACKR1	Endothelial
CID4471_AGGGAGTTCCCATTAT	CID4471	4265	1438	5.861664713	ER+	Endothelial ACKR1	Endothelial ACKR1	Endothelial
CID4471_AGGGATGCAGCTCGCA	CID4471	9376	3031	5.407423208	ER+	Endothelial ACKR1	Endothelial ACKR1	Endothelial
CID4471_AGGGATGTCTGTACGA	CID4471	2877	1310	19.60375391	ER+	Endothelial ACKR1	Endothelial ACKR1	Endothelial
CID4471_AGGGTGAAGTACTTGC	CID4471	5162	1948	4.281286323	ER+	Endothelial ACKR1	Endothelial ACKR1	Endothelial
CID4471_AGGGTGAGTGCCTTGG	CID4471	8443	2668	4.536302262	ER+	Endothelial ACKR1	Endothelial ACKR1	Endothelial
CID4471_AGGGTGATCAAAGTAG	CID4471	6307	2190	7.071507848	ER+	Endothelial ACKR1	Endothelial ACKR1	Endothelial
CID4471_AGGGTGATCAGTTCGA	CID4471	6556	2191	7.458816351	ER+	Endothelial ACKR1	Endothelial ACKR1	Endothelial
CID4471_AGGGTGATCTGTCCGT	CID4471	6145	1932	14.46704638	ER+	Endothelial ACKR1	Endothelial ACKR1	Endothelial
CID4471_AGGTCATAGTGTACCT	CID4471	11188	3233	6.229889167	ER+	Endothelial ACKR1	Endothelial ACKR1	Endothelial
CID4471_AGGTCATTCAGTACGT	CID4471	5090	1893	5.815324165	ER+	Endothelial ACKR1	Endothelial ACKR1	Endothelial
CID4471_AGGTCCGAGTGTACCT	CID4471	7762	2631	9.095593919	ER+	Endothelial ACKR1	Endothelial ACKR1	Endothelial
CID4471_AGGTCCGCAAATCCGT	CID4471	4650	1834	11.24731183	ER+	Endothelial ACKR1	Endothelial ACKR1	Endothelial
CID4471_AGGTCCGCATAACCTG	CID4471	2930	1337	8.873720137	ER+	Endothelial ACKR1	Endothelial ACKR1	Endothelial
CID4471_AGGTCCGTCCTGCCAT	CID4471	3274	1157	11.60659743	ER+	Endothelial ACKR1	Endothelial ACKR1	Endothelial
CID4471_AGGTCCGTCGTTGCCT	CID4471	6592	2197	5.294296117	ER+	Endothelial ACKR1	Endothelial ACKR1	Endothelial
CID4471_AGTAGTCAGTGAACAT	CID4471	7614	2357	10.42815866	ER+	Endothelial ACKR1	Endothelial ACKR1	Endothelial
CID4471_AGTAGTCTCTACTCAT	CID4471	4749	1695	6.001263424	ER+	Endothelial ACKR1	Endothelial ACKR1	Endothelial
CID4471_AGTAGTCTCTTGAGAC	CID4471	7456	2422	8.315450644	ER+	Endothelial ACKR1	Endothelial ACKR1	Endothelial
CID4471_AGTCTTTCAAACTGTC	CID4471	2039	988	13.83030897	ER+	Endothelial ACKR1	Endothelial ACKR1	Endothelial
CID4471_AGTCTTTTCACCCTCA	CID4471	13941	3429	9.877340219	ER+	Endothelial ACKR1	Endothelial ACKR1	Endothelial
CID4471_AGTCTTTTCCGTCATC	CID4471	5989	2293	9.667724161	ER+	Endothelial ACKR1	Endothelial ACKR1	Endothelial
CID4471_AGTCTTTTCGCCTGAG	CID4471	3614	1349	6.004427227	ER+	Endothelial ACKR1	Endothelial ACKR1	Endothelial
CID4471_AGTCTTTTCTACCTGC	CID4471	9779	2926	6.912772267	ER+	Endothelial ACKR1	Endothelial ACKR1	Endothelial
CID4471_AGTGAGGAGCCTATGT	CID4471	6704	2147	9.800119332	ER+	Endothelial ACKR1	Endothelial ACKR1	Endothelial
CID4471_AGTGAGGAGCGATATA	CID4471	3249	1375	11.41889812	ER+	Endothelial ACKR1	Endothelial ACKR1	Endothelial
CID4471_AGTGAGGTCAGCGATT	CID4471	4424	1628	13.72061483	ER+	Endothelial ACKR1	Endothelial ACKR1	Endothelial
CID4471_AGTGGGACATCTATGG	CID4471	5589	2121	9.232420827	ER+	Endothelial ACKR1	Endothelial ACKR1	Endothelial
CID4471_AGTGGGATCCATGAAC	CID4471	5025	1722	7.164179104	ER+	Endothelial ACKR1	Endothelial ACKR1	Endothelial
CID4471_AGTGTCAAGGGATCTG	CID4471	8668	2563	10.33687125	ER+	Endothelial ACKR1	Endothelial ACKR1	Endothelial
CID4471_AGTGTCAGTTAAGGGC	CID4471	6152	2174	6.209362809	ER+	Endothelial ACKR1	Endothelial ACKR1	Endothelial
CID4471_AGTGTCATCGAGAACG	CID4471	6688	2110	6.563995215	ER+	Endothelial ACKR1	Endothelial ACKR1	Endothelial
CID4471_ATAACGCGTCTGCGGT	CID4471	4712	2013	2.652801358	ER+	Endothelial ACKR1	Endothelial ACKR1	Endothelial
CID4471_ATAACGCTCCGTCATC	CID4471	5589	2081	9.321882269	ER+	Endothelial ACKR1	Endothelial ACKR1	Endothelial
CID4471_ATAACGCTCGTTGACA	CID4471	4265	1511	6.705744431	ER+	Endothelial ACKR1	Endothelial ACKR1	Endothelial
CID4471_ATAGACCAGGGTATCG	CID4471	4689	1901	9.213051823	ER+	Endothelial ACKR1	Endothelial ACKR1	Endothelial
CID4471_ATAGACCCAGCGATCC	CID4471	11901	3039	5.209646248	ER+	Endothelial ACKR1	Endothelial ACKR1	Endothelial
CID4471_ATCACGAAGACGCTTT	CID4471	11618	3194	5.525908074	ER+	Endothelial ACKR1	Endothelial ACKR1	Endothelial
CID4471_ATCACGAAGGGTTCCC	CID4471	12756	3087	6.396989652	ER+	Endothelial ACKR1	Endothelial ACKR1	Endothelial
CID4471_ATCACGAAGTATCTCG	CID4471	8386	2761	8.108752683	ER+	Endothelial ACKR1	Endothelial ACKR1	Endothelial
CID4471_ATCACGATCACATGCA	CID4471	7835	2526	4.86279515	ER+	Endothelial ACKR1	Endothelial ACKR1	Endothelial
CID4471_ATCACGATCGCCAAAT	CID4471	3337	1311	16.3620018	ER+	Endothelial ACKR1	Endothelial ACKR1	Endothelial
CID4471_ATCACGATCGGCATCG	CID4471	5987	1939	6.914982462	ER+	Endothelial ACKR1	Endothelial ACKR1	Endothelial
CID4471_ATCACGATCGTACCGG	CID4471	5167	1904	10.58641378	ER+	Endothelial ACKR1	Endothelial ACKR1	Endothelial
CID4471_ATCATCTCACGGTAGA	CID4471	9922	2796	6.027010683	ER+	Endothelial ACKR1	Endothelial ACKR1	Endothelial
CID4471_ATCATCTGTCAAGCGA	CID4471	1943	1064	15.8517756	ER+	Endothelial ACKR1	Endothelial ACKR1	Endothelial
CID4471_ATCATCTGTTGAGTTC	CID4471	3383	1540	11.02571682	ER+	Endothelial ACKR1	Endothelial ACKR1	Endothelial
CID4471_ATCATCTTCGTATCAG	CID4471	7409	2394	5.925226076	ER+	Endothelial ACKR1	Endothelial ACKR1	Endothelial
CID4471_ATCATGGAGCCAGTTT	CID4471	4640	1877	11.05603448	ER+	Endothelial ACKR1	Endothelial ACKR1	Endothelial
CID4471_ATCATGGAGGTACTCT	CID4471	5637	2084	8.49742771	ER+	Endothelial ACKR1	Endothelial ACKR1	Endothelial
CID4471_ATCATGGCAATGGATA	CID4471	5386	1875	11.64129224	ER+	Endothelial ACKR1	Endothelial ACKR1	Endothelial
CID4471_ATCCACCAGGCGTACA	CID4471	4777	1676	10.84362571	ER+	Endothelial ACKR1	Endothelial ACKR1	Endothelial
CID4471_ATCCACCGTACTTCTT	CID4471	6212	2268	6.873792659	ER+	Endothelial ACKR1	Endothelial ACKR1	Endothelial
CID4471_ATCCACCTCTACCTGC	CID4471	5030	2020	5.228628231	ER+	Endothelial ACKR1	Endothelial ACKR1	Endothelial
CID4471_ATCCGAACAGTAAGAT	CID4471	3979	1677	13.87283237	ER+	Endothelial ACKR1	Endothelial ACKR1	Endothelial
CID4471_ATCGAGTAGAAGAAGC	CID4471	4870	1707	8.131416838	ER+	Endothelial ACKR1	Endothelial ACKR1	Endothelial
CID4471_ATCGAGTTCTGTTTGT	CID4471	4245	1631	10.50647821	ER+	Endothelial ACKR1	Endothelial ACKR1	Endothelial
CID4471_ATCTACTCAGACTCGC	CID4471	12758	3326	7.25035272	ER+	Endothelial ACKR1	Endothelial ACKR1	Endothelial
CID4471_ATCTACTGTCATGCAT	CID4471	5020	1934	11.55378486	ER+	Endothelial ACKR1	Endothelial ACKR1	Endothelial
CID4471_ATCTGCCAGTTACCCA	CID4471	7512	2294	6.043663472	ER+	Endothelial ACKR1	Endothelial ACKR1	Endothelial
CID4471_ATGAGGGAGAGGGATA	CID4471	6788	2131	5.671773718	ER+	Endothelial ACKR1	Endothelial ACKR1	Endothelial
CID4471_ATGCGATAGGGTTCCC	CID4471	3076	1242	12.28868661	ER+	Endothelial ACKR1	Endothelial ACKR1	Endothelial
CID4471_ATGGGAGAGTGAATTG	CID4471	2859	1306	5.981112277	ER+	Endothelial ACKR1	Endothelial ACKR1	Endothelial
CID4471_ATGGGAGGTCTCAACA	CID4471	9117	2671	7.6011846	ER+	Endothelial ACKR1	Endothelial ACKR1	Endothelial
CID4471_ATGGGAGTCAACCAAC	CID4471	6652	2197	5.081178593	ER+	Endothelial ACKR1	Endothelial ACKR1	Endothelial
CID4471_ATGTGTGAGAGAACAG	CID4471	10501	3057	4.942386439	ER+	Endothelial ACKR1	Endothelial ACKR1	Endothelial
CID4471_ATGTGTGAGCCCTAAT	CID4471	7160	2410	7.695530726	ER+	Endothelial ACKR1	Endothelial ACKR1	Endothelial
CID4471_ATGTGTGGTGTTGAGG	CID4471	6885	2178	6.506899056	ER+	Endothelial ACKR1	Endothelial ACKR1	Endothelial
CID4471_ATTACTCCAATAGCGG	CID4471	6869	2245	6.274566895	ER+	Endothelial ACKR1	Endothelial ACKR1	Endothelial
CID4471_ATTACTCGTATCGCAT	CID4471	6392	2120	6.210888611	ER+	Endothelial ACKR1	Endothelial ACKR1	Endothelial
CID4471_ATTACTCGTGACTACT	CID4471	2746	1256	9.213401311	ER+	Endothelial ACKR1	Endothelial ACKR1	Endothelial
CID4471_ATTACTCTCAGCACAT	CID4471	5427	2005	5.472636816	ER+	Endothelial ACKR1	Endothelial ACKR1	Endothelial
CID4471_ATTACTCTCCCTCTTT	CID4471	4648	1625	14.86660929	ER+	Endothelial ACKR1	Endothelial ACKR1	Endothelial
CID4471_ATTATCCAGGCTACGA	CID4471	5140	1858	10.01945525	ER+	Endothelial ACKR1	Endothelial ACKR1	Endothelial
CID4471_ATTATCCCAGATGGGT	CID4471	5966	1833	9.922896413	ER+	Endothelial ACKR1	Endothelial ACKR1	Endothelial
CID4471_ATTATCCTCGGCGCAT	CID4471	12390	3358	8.079096045	ER+	Endothelial ACKR1	Endothelial ACKR1	Endothelial
CID4471_ATTCTACAGGTGATAT	CID4471	6612	2253	5.369026013	ER+	Endothelial ACKR1	Endothelial ACKR1	Endothelial
CID4471_ATTCTACGTCTTCAAG	CID4471	6761	2348	6.862890105	ER+	Endothelial ACKR1	Endothelial ACKR1	Endothelial
CID4471_ATTCTACTCACCGGGT	CID4471	4751	1801	13.84971585	ER+	Endothelial ACKR1	Endothelial ACKR1	Endothelial
CID4471_ATTGGTGAGAGCTGCA	CID4471	5766	2043	8.775580992	ER+	Endothelial ACKR1	Endothelial ACKR1	Endothelial
CID4471_ATTGGTGAGCCTCGTG	CID4471	3716	1413	7.72335845	ER+	Endothelial ACKR1	Endothelial ACKR1	Endothelial
CID4471_ATTGGTGGTAAACACA	CID4471	5816	2111	7.977991747	ER+	Endothelial ACKR1	Endothelial ACKR1	Endothelial
CID4471_ATTGGTGGTTACGTCA	CID4471	4386	1836	4.879160967	ER+	Endothelial ACKR1	Endothelial ACKR1	Endothelial
CID4471_ATTTCTGCAGCGTAAG	CID4471	5518	1907	5.762957593	ER+	Endothelial ACKR1	Endothelial ACKR1	Endothelial
CID4471_CAACCAACACCCTATC	CID4471	5315	1803	7.920978363	ER+	Endothelial ACKR1	Endothelial ACKR1	Endothelial
CID4471_CAACCAAGTTCCAACA	CID4471	6812	2418	9.351145038	ER+	Endothelial ACKR1	Endothelial ACKR1	Endothelial
CID4471_CAACCAATCAACTCTT	CID4471	5259	1987	7.415858528	ER+	Endothelial ACKR1	Endothelial ACKR1	Endothelial
CID4471_CAACCAATCACTCTTA	CID4471	11792	3194	6.860583446	ER+	Endothelial ACKR1	Endothelial ACKR1	Endothelial
CID4471_CAACCAATCCTGTAGA	CID4471	12640	3443	9.090189873	ER+	Endothelial ACKR1	Endothelial ACKR1	Endothelial
CID4471_CAACCTCAGGAATGGA	CID4471	7088	2459	7.364559819	ER+	Endothelial ACKR1	Endothelial ACKR1	Endothelial
CID4471_CAACCTCGTTCGTGAT	CID4471	3323	1369	10.23171833	ER+	Endothelial ACKR1	Endothelial ACKR1	Endothelial
CID4471_CAACTAGAGCTCCTCT	CID4471	5308	1984	7.931424265	ER+	Endothelial ACKR1	Endothelial ACKR1	Endothelial
CID4471_CAAGAAAGTCAGCTAT	CID4471	3487	1388	7.657011758	ER+	Endothelial ACKR1	Endothelial ACKR1	Endothelial
CID4471_CAAGAAATCTTGACGA	CID4471	4264	1581	9.920262664	ER+	Endothelial ACKR1	Endothelial ACKR1	Endothelial
CID4471_CAAGATCTCAGTACGT	CID4471	3653	1476	10.7309061	ER+	Endothelial ACKR1	Endothelial ACKR1	Endothelial
CID4471_CAAGGCCGTAAACGCG	CID4471	10346	2724	8.167407694	ER+	Endothelial ACKR1	Endothelial ACKR1	Endothelial
CID4471_CAAGGCCGTCGACTAT	CID4471	7788	2394	4.943502825	ER+	Endothelial ACKR1	Endothelial ACKR1	Endothelial
CID4471_CAAGGCCGTGCTAGCC	CID4471	3235	1364	15.30139104	ER+	Endothelial ACKR1	Endothelial ACKR1	Endothelial
CID4471_CAAGGCCTCAGCTCGG	CID4471	2296	1109	15.41811847	ER+	Endothelial ACKR1	Endothelial ACKR1	Endothelial
CID4471_CAAGTTGAGAGCTGCA	CID4471	4844	1799	9.269199009	ER+	Endothelial ACKR1	Endothelial ACKR1	Endothelial
CID4471_CAAGTTGGTAGTACCT	CID4471	10931	2824	8.635989388	ER+	Endothelial ACKR1	Endothelial ACKR1	Endothelial
CID4471_CACAAACAGATGCCAG	CID4471	3546	1468	19.65595037	ER+	Endothelial ACKR1	Endothelial ACKR1	Endothelial
CID4471_CACAAACAGCAGGTCA	CID4471	8638	2743	6.517712433	ER+	Endothelial ACKR1	Endothelial ACKR1	Endothelial
CID4471_CACAAACCACAAGCCC	CID4471	18234	4062	5.007129538	ER+	Endothelial ACKR1	Endothelial ACKR1	Endothelial
CID4471_CACAAACGTCTTGCGG	CID4471	8196	2509	10.00488043	ER+	Endothelial ACKR1	Endothelial ACKR1	Endothelial
CID4471_CACAAACGTTACTGAC	CID4471	5831	2039	8.386211628	ER+	Endothelial ACKR1	Endothelial ACKR1	Endothelial
CID4471_CACAAACTCGCAAGCC	CID4471	7334	2330	8.576493046	ER+	Endothelial ACKR1	Endothelial ACKR1	Endothelial
CID4471_CACACAACAAGTCTAC	CID4471	7197	2394	11.5464777	ER+	Endothelial ACKR1	Endothelial ACKR1	Endothelial
CID4471_CACACAAGTATCTGCA	CID4471	3681	1430	12.25210541	ER+	Endothelial ACKR1	Endothelial ACKR1	Endothelial
CID4471_CACACAAGTGATGTGG	CID4471	10918	2845	6.045063198	ER+	Endothelial ACKR1	Endothelial ACKR1	Endothelial
CID4471_CACACCTGTAGAAAGG	CID4471	8263	2642	6.728790996	ER+	Endothelial ACKR1	Endothelial ACKR1	Endothelial
CID4471_CACACCTTCCACGTTC	CID4471	6334	2276	13.4985791	ER+	Endothelial ACKR1	Endothelial ACKR1	Endothelial
CID4471_CACACCTTCCCATTAT	CID4471	6598	2171	5.622916035	ER+	Endothelial ACKR1	Endothelial ACKR1	Endothelial
CID4471_CACACTCCACAGCCCA	CID4471	8966	2918	7.762658934	ER+	Endothelial ACKR1	Endothelial ACKR1	Endothelial
CID4471_CACACTCGTACTTAGC	CID4471	4983	1814	12.20148505	ER+	Endothelial ACKR1	Endothelial ACKR1	Endothelial
CID4471_CACAGGCAGCGTAGTG	CID4471	6922	2152	6.948858711	ER+	Endothelial ACKR1	Endothelial ACKR1	Endothelial
CID4471_CACAGTACAATCGGTT	CID4471	8352	2245	9.075670498	ER+	Endothelial ACKR1	Endothelial ACKR1	Endothelial
CID4471_CACAGTAGTAAGTGTA	CID4471	6640	2022	5.346385542	ER+	Endothelial ACKR1	Endothelial ACKR1	Endothelial
CID4471_CACAGTAGTATATGAG	CID4471	9474	2705	7.367532193	ER+	Endothelial ACKR1	Endothelial ACKR1	Endothelial
CID4471_CACAGTATCGTACGGC	CID4471	6729	2258	4.651508396	ER+	Endothelial ACKR1	Endothelial ACKR1	Endothelial
CID4471_CACATAGGTCGATTGT	CID4471	9610	3074	6.38917794	ER+	Endothelial ACKR1	Endothelial ACKR1	Endothelial
CID4471_CACATTTAGTAACCCT	CID4471	4577	1637	7.865414027	ER+	Endothelial ACKR1	Endothelial ACKR1	Endothelial
CID4471_CACATTTCAAACTGTC	CID4471	8208	2416	6.030701754	ER+	Endothelial ACKR1	Endothelial ACKR1	Endothelial
CID4471_CACATTTCACAGCGTC	CID4471	5789	2092	13.09379858	ER+	Endothelial ACKR1	Endothelial ACKR1	Endothelial
CID4471_CACATTTGTACTTGAC	CID4471	5676	2177	6.236786469	ER+	Endothelial ACKR1	Endothelial ACKR1	Endothelial
CID4471_CACATTTGTATCGCAT	CID4471	6920	2281	6.502890173	ER+	Endothelial ACKR1	Endothelial ACKR1	Endothelial
CID4471_CACATTTTCGTGGTCG	CID4471	5176	1798	6.858578053	ER+	Endothelial ACKR1	Endothelial ACKR1	Endothelial
CID4471_CACCAGGAGGCTAGGT	CID4471	3501	1430	17.76635247	ER+	Endothelial ACKR1	Endothelial ACKR1	Endothelial
CID4471_CACCAGGAGTGTCCCG	CID4471	8645	2434	3.932909196	ER+	Endothelial ACKR1	Endothelial ACKR1	Endothelial
CID4471_CACCTTGAGACTGGGT	CID4471	4327	1683	13.05754564	ER+	Endothelial ACKR1	Endothelial ACKR1	Endothelial
CID4471_CACCTTGAGCACCGCT	CID4471	11013	2942	7.645509852	ER+	Endothelial ACKR1	Endothelial ACKR1	Endothelial
CID4471_CACTCCAAGGGCTCTC	CID4471	1399	804	15.36812009	ER+	Endothelial ACKR1	Endothelial ACKR1	Endothelial
CID4471_CACTCCACAGGGAGAG	CID4471	3797	1437	9.296813274	ER+	Endothelial ACKR1	Endothelial ACKR1	Endothelial
CID4471_CACTCCACATCCTTGC	CID4471	8890	2602	6.602924634	ER+	Endothelial ACKR1	Endothelial ACKR1	Endothelial
CID4471_CAGAATCCATGCAACT	CID4471	7320	2215	8.032786885	ER+	Endothelial ACKR1	Endothelial ACKR1	Endothelial
CID4471_CAGAATCGTTCATGGT	CID4471	5583	1930	12.12609708	ER+	Endothelial ACKR1	Endothelial ACKR1	Endothelial
CID4471_CAGAATCTCCCTGACT	CID4471	7669	2262	7.054374756	ER+	Endothelial ACKR1	Endothelial ACKR1	Endothelial
CID4471_CAGAGAGCACAAGCCC	CID4471	7282	2169	6.193353474	ER+	Endothelial ACKR1	Endothelial ACKR1	Endothelial
CID4471_CAGAGAGTCCCTCAGT	CID4471	10907	3088	8.224076281	ER+	Endothelial ACKR1	Endothelial ACKR1	Endothelial
CID4471_CAGATCAGTAGTACCT	CID4471	7196	2386	5.864369094	ER+	Endothelial ACKR1	Endothelial ACKR1	Endothelial
CID4471_CAGATCAGTCTCCATC	CID4471	3701	1556	7.106187517	ER+	Endothelial ACKR1	Endothelial ACKR1	Endothelial
CID4471_CAGATCAGTTTGACAC	CID4471	7981	2441	8.38240822	ER+	Endothelial ACKR1	Endothelial ACKR1	Endothelial
CID4471_CAGATCAGTTTGCATG	CID4471	4225	1720	9.325443787	ER+	Endothelial ACKR1	Endothelial ACKR1	Endothelial
CID4471_CAGATCATCCGCAAGC	CID4471	8492	2638	9.267545926	ER+	Endothelial ACKR1	Endothelial ACKR1	Endothelial
CID4471_CAGATCATCGCCAGCA	CID4471	4970	1896	12.29376258	ER+	Endothelial ACKR1	Endothelial ACKR1	Endothelial
CID4471_CAGCAGCTCGGGAGTA	CID4471	7079	2401	6.257946038	ER+	Endothelial ACKR1	Endothelial ACKR1	Endothelial
CID4471_CAGCATACATTATCTC	CID4471	12838	3638	6.979280262	ER+	Endothelial ACKR1	Endothelial ACKR1	Endothelial
CID4471_CAGCATATCGTCCGTT	CID4471	6492	2151	10.47443007	ER+	Endothelial ACKR1	Endothelial ACKR1	Endothelial
CID4471_CAGCCGACATTCCTCG	CID4471	8482	2386	4.491865126	ER+	Endothelial ACKR1	Endothelial ACKR1	Endothelial
CID4471_CAGCCGAGTGGTTTCA	CID4471	7394	2247	4.760616716	ER+	Endothelial ACKR1	Endothelial ACKR1	Endothelial
CID4471_CAGCCGATCAATAAGG	CID4471	4507	1750	11.58198358	ER+	Endothelial ACKR1	Endothelial ACKR1	Endothelial
CID4471_CAGCCGATCTGCCAGG	CID4471	7669	2567	8.267049159	ER+	Endothelial ACKR1	Endothelial ACKR1	Endothelial
CID4471_CAGCGACCACAGAGGT	CID4471	4332	1619	11.28808864	ER+	Endothelial ACKR1	Endothelial ACKR1	Endothelial
CID4471_CAGCGACCACTGTTAG	CID4471	7853	2345	7.449382402	ER+	Endothelial ACKR1	Endothelial ACKR1	Endothelial
CID4471_CAGCGACCACTTCGAA	CID4471	13041	3327	10.70470056	ER+	Endothelial ACKR1	Endothelial ACKR1	Endothelial
CID4471_CAGCGACCATCGGGTC	CID4471	7998	2664	7.851962991	ER+	Endothelial ACKR1	Endothelial ACKR1	Endothelial
CID4471_CAGCGACGTTCACCTC	CID4471	4614	1579	10.87993065	ER+	Endothelial ACKR1	Endothelial ACKR1	Endothelial
CID4471_CAGCGACTCCTGCAGG	CID4471	2886	1180	16.7013167	ER+	Endothelial ACKR1	Endothelial ACKR1	Endothelial
CID4471_CAGCTAAAGTTAAGTG	CID4471	7173	2386	5.339467447	ER+	Endothelial ACKR1	Endothelial ACKR1	Endothelial
CID4471_CAGCTAACACTGTCGG	CID4471	5095	2008	10.77526987	ER+	Endothelial ACKR1	Endothelial ACKR1	Endothelial
CID4471_CAGCTAACAGGGATTG	CID4471	5230	2129	3.843212237	ER+	Endothelial ACKR1	Endothelial ACKR1	Endothelial
CID4471_CAGCTAACAGTCAGAG	CID4471	9193	2683	5.884912433	ER+	Endothelial ACKR1	Endothelial ACKR1	Endothelial
CID4471_CAGCTAATCATGTGGT	CID4471	5077	1897	6.677171558	ER+	Endothelial ACKR1	Endothelial ACKR1	Endothelial
CID4471_CAGCTAATCTGTTGAG	CID4471	11971	3509	7.133906942	ER+	Endothelial ACKR1	Endothelial ACKR1	Endothelial
CID4471_CAGCTGGAGCGATGAC	CID4471	4502	1736	8.107507774	ER+	Endothelial ACKR1	Endothelial ACKR1	Endothelial
CID4471_CAGCTGGAGTGGACGT	CID4471	14407	3564	5.525091969	ER+	Endothelial ACKR1	Endothelial ACKR1	Endothelial
CID4471_CAGCTGGCACAAGACG	CID4471	9568	2645	7.305602007	ER+	Endothelial ACKR1	Endothelial ACKR1	Endothelial
CID4471_CAGCTGGGTTGGTAAA	CID4471	5572	2004	8.219669777	ER+	Endothelial ACKR1	Endothelial ACKR1	Endothelial
CID4471_CAGCTGGTCATTGCCC	CID4471	7393	2443	5.559312864	ER+	Endothelial ACKR1	Endothelial ACKR1	Endothelial
CID4471_CAGGTGCAGCAGGCTA	CID4471	1709	909	5.149210064	ER+	Endothelial ACKR1	Endothelial ACKR1	Endothelial
CID4471_CAGGTGCAGCCGGTAA	CID4471	11602	3511	6.585071539	ER+	Endothelial ACKR1	Endothelial ACKR1	Endothelial
CID4471_CAGGTGCTCTTTAGTC	CID4471	5445	1834	5.693296602	ER+	Endothelial ACKR1	Endothelial ACKR1	Endothelial
CID4471_CAGTAACAGCCAGGAT	CID4471	8433	2629	11.56172181	ER+	Endothelial ACKR1	Endothelial ACKR1	Endothelial
CID4471_CAGTAACAGCTGCAAG	CID4471	5979	2019	6.807158388	ER+	Endothelial ACKR1	Endothelial ACKR1	Endothelial
CID4471_CAGTAACGTGTGCCTG	CID4471	6415	1941	6.157443492	ER+	Endothelial ACKR1	Endothelial ACKR1	Endothelial
CID4471_CAGTAACTCAACCATG	CID4471	11749	3024	8.987998979	ER+	Endothelial ACKR1	Endothelial ACKR1	Endothelial
CID4471_CAGTCCTAGTCAAGGC	CID4471	11005	3129	8.196274421	ER+	Endothelial ACKR1	Endothelial ACKR1	Endothelial
CID4471_CATATGGTCACTATTC	CID4471	2860	1191	10.73426573	ER+	Endothelial ACKR1	Endothelial ACKR1	Endothelial
CID4471_CATATGGTCCCACTTG	CID4471	5736	1899	5.910041841	ER+	Endothelial ACKR1	Endothelial ACKR1	Endothelial
CID4471_CATATTCTCGACCAGC	CID4471	4851	1782	8.266336838	ER+	Endothelial ACKR1	Endothelial ACKR1	Endothelial
CID4471_CATCAAGAGACTAGAT	CID4471	5756	2013	8.842946491	ER+	Endothelial ACKR1	Endothelial ACKR1	Endothelial
CID4471_CATCAAGTCGCATGGC	CID4471	7499	2292	7.334311241	ER+	Endothelial ACKR1	Endothelial ACKR1	Endothelial
CID4471_CATCAAGTCGCGTTTC	CID4471	2244	1057	9.803921569	ER+	Endothelial ACKR1	Endothelial ACKR1	Endothelial
CID4471_CATCAGAAGTGGGTTG	CID4471	8674	2622	7.147798017	ER+	Endothelial ACKR1	Endothelial ACKR1	Endothelial
CID4471_CATCCACAGACGCACA	CID4471	7802	2483	5.049987183	ER+	Endothelial ACKR1	Endothelial ACKR1	Endothelial
CID4471_CATCCACAGCACCGCT	CID4471	2931	1262	10.26953258	ER+	Endothelial ACKR1	Endothelial ACKR1	Endothelial
CID4471_CATCCACAGCTGAAAT	CID4471	8578	2626	6.621590114	ER+	Endothelial ACKR1	Endothelial ACKR1	Endothelial
CID4471_CATCCACTCGCAGGCT	CID4471	9683	2746	6.836724156	ER+	Endothelial ACKR1	Endothelial ACKR1	Endothelial
CID4471_CATCCACTCGCGTAGC	CID4471	7511	2512	6.230861403	ER+	Endothelial ACKR1	Endothelial ACKR1	Endothelial
CID4471_CATCGAAAGGGTATCG	CID4471	5680	2133	6.214788732	ER+	Endothelial ACKR1	Endothelial ACKR1	Endothelial
CID4471_CATCGAAGTCTGCCAG	CID4471	7224	2031	7.142857143	ER+	Endothelial ACKR1	Endothelial ACKR1	Endothelial
CID4471_CATCGAATCTGATTCT	CID4471	5632	1837	6.764914773	ER+	Endothelial ACKR1	Endothelial ACKR1	Endothelial
CID4471_CATCGGGAGCGTAATA	CID4471	3458	1251	5.436668595	ER+	Endothelial ACKR1	Endothelial ACKR1	Endothelial
CID4471_CATGACAGTCCGCTGA	CID4471	4670	1779	9.079229122	ER+	Endothelial ACKR1	Endothelial ACKR1	Endothelial
CID4471_CATGACAGTTGTACAC	CID4471	5354	2084	4.015689204	ER+	Endothelial ACKR1	Endothelial ACKR1	Endothelial
CID4471_CATGCCTGTAGCTCCG	CID4471	8571	2775	10.15050753	ER+	Endothelial ACKR1	Endothelial ACKR1	Endothelial
CID4471_CATGGCGAGTACGCGA	CID4471	6397	2041	5.674534938	ER+	Endothelial ACKR1	Endothelial ACKR1	Endothelial
CID4471_CATGGCGAGTGAACGC	CID4471	10886	2883	5.851552453	ER+	Endothelial ACKR1	Endothelial ACKR1	Endothelial
CID4471_CATGGCGAGTGACATA	CID4471	4897	1734	7.678170308	ER+	Endothelial ACKR1	Endothelial ACKR1	Endothelial
CID4471_CATGGCGGTTTACTCT	CID4471	6436	2003	5.811062772	ER+	Endothelial ACKR1	Endothelial ACKR1	Endothelial
CID4471_CATGGCGTCATATCGG	CID4471	6942	2329	8.571016998	ER+	Endothelial ACKR1	Endothelial ACKR1	Endothelial
CID4471_CATTATCAGGACAGAA	CID4471	5681	2037	9.522971308	ER+	Endothelial ACKR1	Endothelial ACKR1	Endothelial
CID4471_CATTATCCAATACGCT	CID4471	6301	2098	10.7125853	ER+	Endothelial ACKR1	Endothelial ACKR1	Endothelial
CID4471_CATTATCCAGGCTCAC	CID4471	3345	1425	13.39312407	ER+	Endothelial ACKR1	Endothelial ACKR1	Endothelial
CID4471_CATTATCGTCTGATCA	CID4471	7937	2523	11.30149931	ER+	Endothelial ACKR1	Endothelial ACKR1	Endothelial
CID4471_CATTATCGTGTTGAGG	CID4471	5546	2180	9.610530112	ER+	Endothelial ACKR1	Endothelial ACKR1	Endothelial
CID4471_CATTATCTCATCGGAT	CID4471	1946	935	9.660842754	ER+	Endothelial ACKR1	Endothelial ACKR1	Endothelial
CID4471_CATTCGCAGCGGCTTC	CID4471	5426	2051	10.56026539	ER+	Endothelial ACKR1	Endothelial ACKR1	Endothelial
CID4471_CATTCGCAGCTAAGAT	CID4471	6217	2080	7.559916358	ER+	Endothelial ACKR1	Endothelial ACKR1	Endothelial
CID4471_CATTCGCAGCTAGGCA	CID4471	3644	1601	5.351262349	ER+	Endothelial ACKR1	Endothelial ACKR1	Endothelial
CID4471_CATTCGCGTAGCGCAA	CID4471	5700	1864	7.298245614	ER+	Endothelial ACKR1	Endothelial ACKR1	Endothelial
CID4471_CCAATCCTCTTGACGA	CID4471	10241	2867	6.542329851	ER+	Endothelial ACKR1	Endothelial ACKR1	Endothelial
CID4471_CCACCTAAGGCATGGT	CID4471	6883	2225	8.135987215	ER+	Endothelial ACKR1	Endothelial ACKR1	Endothelial
CID4471_CCACCTACAGTATAAG	CID4471	3124	1404	10.56338028	ER+	Endothelial ACKR1	Endothelial ACKR1	Endothelial
CID4471_CCACGGAAGTACGTAA	CID4471	7090	2207	4.936530324	ER+	Endothelial ACKR1	Endothelial ACKR1	Endothelial
CID4471_CCACGGACACAAGCCC	CID4471	3128	1276	13.77877238	ER+	Endothelial ACKR1	Endothelial ACKR1	Endothelial
CID4471_CCACGGAGTCAAAGAT	CID4471	9202	2669	8.758965442	ER+	Endothelial ACKR1	Endothelial ACKR1	Endothelial
CID4471_CCACTACAGGAGTTGC	CID4471	7778	2412	8.704037028	ER+	Endothelial ACKR1	Endothelial ACKR1	Endothelial
CID4471_CCACTACGTACTTGAC	CID4471	6699	2296	6.030750858	ER+	Endothelial ACKR1	Endothelial ACKR1	Endothelial
CID4471_CCACTACGTCCGTCAG	CID4471	4281	1549	5.045550105	ER+	Endothelial ACKR1	Endothelial ACKR1	Endothelial
CID4471_CCAGCGAAGGCATGGT	CID4471	3309	1521	13.65971593	ER+	Endothelial ACKR1	Endothelial ACKR1	Endothelial
CID4471_CCAGCGACACATGACT	CID4471	6761	2402	7.558053542	ER+	Endothelial ACKR1	Endothelial ACKR1	Endothelial
CID4471_CCAGCGACAGCTGCTG	CID4471	4724	1652	11.32514818	ER+	Endothelial ACKR1	Endothelial ACKR1	Endothelial
CID4471_CCAGCGACATATACCG	CID4471	8991	2803	7.329551774	ER+	Endothelial ACKR1	Endothelial ACKR1	Endothelial
CID4471_CCAGCGAGTCCATCCT	CID4471	7833	2474	4.238478233	ER+	Endothelial ACKR1	Endothelial ACKR1	Endothelial
CID4471_CCATGTCAGCTAGTGG	CID4471	5804	1813	12.99104066	ER+	Endothelial ACKR1	Endothelial ACKR1	Endothelial
CID4471_CCATGTCCACGAGAGT	CID4471	4678	1685	7.054296708	ER+	Endothelial ACKR1	Endothelial ACKR1	Endothelial
CID4471_CCATGTCCAGGCTGAA	CID4471	3002	1261	8.494337109	ER+	Endothelial ACKR1	Endothelial ACKR1	Endothelial
CID4471_CCATGTCGTAAGTGTA	CID4471	5377	1983	7.848242514	ER+	Endothelial ACKR1	Endothelial ACKR1	Endothelial
CID4471_CCATGTCTCACCCGAG	CID4471	8758	2820	6.75953414	ER+	Endothelial ACKR1	Endothelial ACKR1	Endothelial
CID4471_CCATTCGCATCCGTGG	CID4471	3962	1602	7.395254922	ER+	Endothelial ACKR1	Endothelial ACKR1	Endothelial
CID4471_CCATTCGGTCCAGTTA	CID4471	2926	1286	10.32125769	ER+	Endothelial ACKR1	Endothelial ACKR1	Endothelial
CID4471_CCCAATCAGCGATATA	CID4471	2031	988	7.336287543	ER+	Endothelial ACKR1	Endothelial ACKR1	Endothelial
CID4471_CCCAATCCAGGTGGAT	CID4471	11486	3044	6.094375762	ER+	Endothelial ACKR1	Endothelial ACKR1	Endothelial
CID4471_CCCAGTTAGACTGGGT	CID4471	11079	3132	5.839877245	ER+	Endothelial ACKR1	Endothelial ACKR1	Endothelial
CID4471_CCCAGTTAGGGTCTCC	CID4471	3741	1486	6.041165464	ER+	Endothelial ACKR1	Endothelial ACKR1	Endothelial
CID4471_CCCATACCACATTTCT	CID4471	1650	850	8.424242424	ER+	Endothelial ACKR1	Endothelial ACKR1	Endothelial
CID4471_CCCTCCTAGATGGGTC	CID4471	5022	1778	5.197132616	ER+	Endothelial ACKR1	Endothelial ACKR1	Endothelial
CID4471_CCCTCCTCAAGTACCT	CID4471	3415	1476	5.79795022	ER+	Endothelial ACKR1	Endothelial ACKR1	Endothelial
CID4471_CCCTCCTGTCCTAGCG	CID4471	4523	1745	11.7621048	ER+	Endothelial ACKR1	Endothelial ACKR1	Endothelial
CID4471_CCCTCCTTCTCCGGTT	CID4471	7799	2415	9.590973202	ER+	Endothelial ACKR1	Endothelial ACKR1	Endothelial
CID4471_CCGGGATCACATTAGC	CID4471	8625	2658	7.315942029	ER+	Endothelial ACKR1	Endothelial ACKR1	Endothelial
CID4471_CCGGGATCATTTCAGG	CID4471	6885	2273	4.705882353	ER+	Endothelial ACKR1	Endothelial ACKR1	Endothelial
CID4471_CCGGGATGTCCGTGAC	CID4471	9864	2716	7.431062449	ER+	Endothelial ACKR1	Endothelial ACKR1	Endothelial
CID4471_CCGGTAGAGAACTCGG	CID4471	5548	1890	18.96178803	ER+	Endothelial ACKR1	Endothelial ACKR1	Endothelial
CID4471_CCGGTAGAGATCCTGT	CID4471	2889	1170	15.78400831	ER+	Endothelial ACKR1	Endothelial ACKR1	Endothelial
CID4471_CCGGTAGAGATTACCC	CID4471	4143	1760	7.289403814	ER+	Endothelial ACKR1	Endothelial ACKR1	Endothelial
CID4471_CCGGTAGAGGCCCGTT	CID4471	7590	2394	7.22002635	ER+	Endothelial ACKR1	Endothelial ACKR1	Endothelial
CID4471_CCGGTAGCACCGCTAG	CID4471	2683	1222	14.34960865	ER+	Endothelial ACKR1	Endothelial ACKR1	Endothelial
CID4471_CCGGTAGCATTTGCCC	CID4471	5090	1839	11.29666012	ER+	Endothelial ACKR1	Endothelial ACKR1	Endothelial
CID4471_CCGGTAGGTCGATTGT	CID4471	7689	2429	3.836649759	ER+	Endothelial ACKR1	Endothelial ACKR1	Endothelial
CID4471_CCGTACTTCAGCTTAG	CID4471	6659	2150	8.304550233	ER+	Endothelial ACKR1	Endothelial ACKR1	Endothelial
CID4471_CCGTACTTCGTGGGAA	CID4471	6629	2283	7.874490873	ER+	Endothelial ACKR1	Endothelial ACKR1	Endothelial
CID4471_CCGTACTTCTAGCACA	CID4471	2814	1263	9.559346127	ER+	Endothelial ACKR1	Endothelial ACKR1	Endothelial
CID4471_CCGTGGAAGAGACTAT	CID4471	9612	2773	6.034124012	ER+	Endothelial ACKR1	Endothelial ACKR1	Endothelial
CID4471_CCGTGGAGTGATAAGT	CID4471	5407	2078	7.231366747	ER+	Endothelial ACKR1	Endothelial ACKR1	Endothelial
CID4471_CCGTGGATCTCTGCTG	CID4471	5718	2131	4.68695348	ER+	Endothelial ACKR1	Endothelial ACKR1	Endothelial
CID4471_CCGTTCAAGTTAGGTA	CID4471	4759	1819	17.08342089	ER+	Endothelial ACKR1	Endothelial ACKR1	Endothelial
CID4471_CCGTTCATCATCGGAT	CID4471	5790	2134	7.495682211	ER+	Endothelial ACKR1	Endothelial ACKR1	Endothelial
CID4471_CCTAAAGAGACAGGCT	CID4471	5108	1956	6.71495693	ER+	Endothelial ACKR1	Endothelial ACKR1	Endothelial
CID4471_CCTAAAGCAGGGTATG	CID4471	4023	1692	8.79940343	ER+	Endothelial ACKR1	Endothelial ACKR1	Endothelial
CID4471_CCTACACAGCGCCTTG	CID4471	5075	1915	10.69950739	ER+	Endothelial ACKR1	Endothelial ACKR1	Endothelial
CID4471_CCTACACAGCTCCTTC	CID4471	7689	2597	6.48979061	ER+	Endothelial ACKR1	Endothelial ACKR1	Endothelial
CID4471_CCTACACCACCCTATC	CID4471	6174	2134	7.272432783	ER+	Endothelial ACKR1	Endothelial ACKR1	Endothelial
CID4471_CCTACACCAGTTTACG	CID4471	10071	3118	6.682553868	ER+	Endothelial ACKR1	Endothelial ACKR1	Endothelial
CID4471_CCTACACGTTTGACTG	CID4471	6045	2201	6.832092639	ER+	Endothelial ACKR1	Endothelial ACKR1	Endothelial
CID4471_CCTACCAAGGGAAACA	CID4471	2328	1162	6.786941581	ER+	Endothelial ACKR1	Endothelial ACKR1	Endothelial
CID4471_CCTACCAGTCAAAGAT	CID4471	5085	1855	11.64208456	ER+	Endothelial ACKR1	Endothelial ACKR1	Endothelial
CID4471_CCTACCATCCAGTATG	CID4471	11008	2944	5.941133721	ER+	Endothelial ACKR1	Endothelial ACKR1	Endothelial
CID4471_CCTACCATCGATCCCT	CID4471	8897	2713	8.148814207	ER+	Endothelial ACKR1	Endothelial ACKR1	Endothelial
CID4471_CCTACCATCGTGACAT	CID4471	3608	1594	9.007760532	ER+	Endothelial ACKR1	Endothelial ACKR1	Endothelial
CID4471_CCTATTAGTAGGAGTC	CID4471	3625	1366	9.379310345	ER+	Endothelial ACKR1	Endothelial ACKR1	Endothelial
CID4471_CCTATTAGTTAGTGGG	CID4471	5770	2165	6.741767764	ER+	Endothelial ACKR1	Endothelial ACKR1	Endothelial
CID4471_CCTATTATCGTACCGG	CID4471	4915	1877	7.650050865	ER+	Endothelial ACKR1	Endothelial ACKR1	Endothelial
CID4471_CCTCAGTAGCTATGCT	CID4471	13086	4007	8.10025982	ER+	Endothelial ACKR1	Endothelial ACKR1	Endothelial
CID4471_CCTCAGTGTATTCTCT	CID4471	15114	3678	6.689162366	ER+	Endothelial ACKR1	Endothelial ACKR1	Endothelial
CID4471_CCTCAGTGTCTGGAGA	CID4471	7133	2255	8.467685406	ER+	Endothelial ACKR1	Endothelial ACKR1	Endothelial
CID4471_CCTCTGATCAGGATCT	CID4471	9569	2759	5.580520431	ER+	Endothelial ACKR1	Endothelial ACKR1	Endothelial
CID4471_CCTTACGCAAGGTGTG	CID4471	4203	1679	12.75279562	ER+	Endothelial ACKR1	Endothelial ACKR1	Endothelial
CID4471_CCTTACGTCAACTCTT	CID4471	9992	2979	5.954763811	ER+	Endothelial ACKR1	Endothelial ACKR1	Endothelial
CID4471_CCTTCCCGTGTAACGG	CID4471	6533	1985	5.939078524	ER+	Endothelial ACKR1	Endothelial ACKR1	Endothelial
CID4471_CCTTCGAAGCGATCCC	CID4471	6815	2199	7.072633896	ER+	Endothelial ACKR1	Endothelial ACKR1	Endothelial
CID4471_CCTTCGACACGGATAG	CID4471	5074	1818	12.33740639	ER+	Endothelial ACKR1	Endothelial ACKR1	Endothelial
CID4471_CCTTCGAGTATTCTCT	CID4471	5958	2053	5.186304129	ER+	Endothelial ACKR1	Endothelial ACKR1	Endothelial
CID4471_CCTTCGATCGTTTAGG	CID4471	3325	1571	6.646616541	ER+	Endothelial ACKR1	Endothelial ACKR1	Endothelial
CID4471_CCTTTCTCAGACAGGT	CID4471	4695	1825	7.19914803	ER+	Endothelial ACKR1	Endothelial ACKR1	Endothelial
CID4471_CCTTTCTCATGCAATC	CID4471	5746	1897	8.109989558	ER+	Endothelial ACKR1	Endothelial ACKR1	Endothelial
CID4471_CCTTTCTGTCCGAGTC	CID4471	7859	2422	4.364422955	ER+	Endothelial ACKR1	Endothelial ACKR1	Endothelial
CID4471_CCTTTCTTCACCACCT	CID4471	5098	1986	11.29854845	ER+	Endothelial ACKR1	Endothelial ACKR1	Endothelial
CID4471_CGAACATAGGGAAACA	CID4471	4746	1757	10.61946903	ER+	Endothelial ACKR1	Endothelial ACKR1	Endothelial
CID4471_CGAACATTCTCTGTCG	CID4471	5562	2113	7.946781733	ER+	Endothelial ACKR1	Endothelial ACKR1	Endothelial
CID4471_CGAATGTAGAATAGGG	CID4471	14107	3665	8.265400156	ER+	Endothelial ACKR1	Endothelial ACKR1	Endothelial
CID4471_CGAATGTAGCAACGGT	CID4471	2995	1248	14.59098497	ER+	Endothelial ACKR1	Endothelial ACKR1	Endothelial
CID4471_CGAATGTTCTGTCAAG	CID4471	3064	1411	7.898172324	ER+	Endothelial ACKR1	Endothelial ACKR1	Endothelial
CID4471_CGACCTTCAAGGTTCT	CID4471	3500	1469	7.4	ER+	Endothelial ACKR1	Endothelial ACKR1	Endothelial
CID4471_CGACCTTCACGGCCAT	CID4471	2601	1167	18.06997309	ER+	Endothelial ACKR1	Endothelial ACKR1	Endothelial
CID4471_CGACCTTGTCGCGTGT	CID4471	6048	2093	7.638888889	ER+	Endothelial ACKR1	Endothelial ACKR1	Endothelial
CID4471_CGACTTCAGTTGTCGT	CID4471	7432	2353	4.319160388	ER+	Endothelial ACKR1	Endothelial ACKR1	Endothelial
CID4471_CGACTTCGTGCAGACA	CID4471	4980	1955	11.38554217	ER+	Endothelial ACKR1	Endothelial ACKR1	Endothelial
CID4471_CGACTTCGTTTAGCTG	CID4471	4387	1667	6.108958286	ER+	Endothelial ACKR1	Endothelial ACKR1	Endothelial
CID4471_CGACTTCTCATTATCC	CID4471	3252	1448	10.94710947	ER+	Endothelial ACKR1	Endothelial ACKR1	Endothelial
CID4471_CGAGAAGAGTGCGTGA	CID4471	3914	1462	9.606540623	ER+	Endothelial ACKR1	Endothelial ACKR1	Endothelial
CID4471_CGAGAAGCAGCTGTGC	CID4471	7335	2328	5.944103613	ER+	Endothelial ACKR1	Endothelial ACKR1	Endothelial
CID4471_CGAGAAGTCCAAACTG	CID4471	5955	2069	8.026868178	ER+	Endothelial ACKR1	Endothelial ACKR1	Endothelial
CID4471_CGAGCACAGTTCGATC	CID4471	10666	3043	7.659853741	ER+	Endothelial ACKR1	Endothelial ACKR1	Endothelial
CID4471_CGAGCACAGTTTCCTT	CID4471	6168	2261	14.02399481	ER+	Endothelial ACKR1	Endothelial ACKR1	Endothelial
CID4471_CGAGCACTCGCACTCT	CID4471	7574	2455	5.096382361	ER+	Endothelial ACKR1	Endothelial ACKR1	Endothelial
CID4471_CGAGCCAAGTTAGCGG	CID4471	5020	1951	8.804780876	ER+	Endothelial ACKR1	Endothelial ACKR1	Endothelial
CID4471_CGAGCCAGTAAGTTCC	CID4471	6668	2234	12.34253149	ER+	Endothelial ACKR1	Endothelial ACKR1	Endothelial
CID4471_CGATCGGGTACCGCTG	CID4471	7163	2407	8.222811671	ER+	Endothelial ACKR1	Endothelial ACKR1	Endothelial
CID4471_CGATCGGTCGGCGGTT	CID4471	5028	1874	7.875894988	ER+	Endothelial ACKR1	Endothelial ACKR1	Endothelial
CID4471_CGATGGCCACGTTGGC	CID4471	4949	1784	7.698524955	ER+	Endothelial ACKR1	Endothelial ACKR1	Endothelial
CID4471_CGATGTACAAATCCGT	CID4471	2375	1123	9.810526316	ER+	Endothelial ACKR1	Endothelial ACKR1	Endothelial
CID4471_CGATGTACACGTGAGA	CID4471	10071	2917	9.184788005	ER+	Endothelial ACKR1	Endothelial ACKR1	Endothelial
CID4471_CGATGTACAGACAGGT	CID4471	4590	1794	15.1416122	ER+	Endothelial ACKR1	Endothelial ACKR1	Endothelial
CID4471_CGCCAAGAGAGCAATT	CID4471	4053	1601	12.70663706	ER+	Endothelial ACKR1	Endothelial ACKR1	Endothelial
CID4471_CGCCAAGTCAAACCGT	CID4471	5205	1950	9.06820365	ER+	Endothelial ACKR1	Endothelial ACKR1	Endothelial
CID4471_CGCGGTAGTGGACGAT	CID4471	2123	1132	19.92463495	ER+	Endothelial ACKR1	Endothelial ACKR1	Endothelial
CID4471_CGCGGTAGTTCGTGAT	CID4471	5184	1600	7.87037037	ER+	Endothelial ACKR1	Endothelial ACKR1	Endothelial
CID4471_CGCGGTATCGGCTACG	CID4471	2853	1217	13.52961795	ER+	Endothelial ACKR1	Endothelial ACKR1	Endothelial
CID4471_CGCGTTTAGTGTACCT	CID4471	11861	3195	4.63704578	ER+	Endothelial ACKR1	Endothelial ACKR1	Endothelial
CID4471_CGCGTTTCACAGTCGC	CID4471	2932	1297	8.628922237	ER+	Endothelial ACKR1	Endothelial ACKR1	Endothelial
CID4471_CGCGTTTCACCAGGCT	CID4471	4707	1665	9.708944126	ER+	Endothelial ACKR1	Endothelial ACKR1	Endothelial
CID4471_CGCTATCCAAGTCATC	CID4471	4437	1604	8.60942078	ER+	Endothelial ACKR1	Endothelial ACKR1	Endothelial
CID4471_CGCTATCCATAGACTC	CID4471	3524	1527	17.11123723	ER+	Endothelial ACKR1	Endothelial ACKR1	Endothelial
CID4471_CGCTATCGTTGAACTC	CID4471	8209	2528	5.457424778	ER+	Endothelial ACKR1	Endothelial ACKR1	Endothelial
CID4471_CGCTATCTCAGCAACT	CID4471	3204	1306	19.75655431	ER+	Endothelial ACKR1	Endothelial ACKR1	Endothelial
CID4471_CGCTTCAAGTACACCT	CID4471	5376	1980	11.75595238	ER+	Endothelial ACKR1	Endothelial ACKR1	Endothelial
CID4471_CGCTTCAGTTAAGGGC	CID4471	5093	1820	10.22972708	ER+	Endothelial ACKR1	Endothelial ACKR1	Endothelial
CID4471_CGGACACAGGGTGTTG	CID4471	5349	1818	8.581043186	ER+	Endothelial ACKR1	Endothelial ACKR1	Endothelial
CID4471_CGGACACGTTGAGTTC	CID4471	9952	3021	4.561897106	ER+	Endothelial ACKR1	Endothelial ACKR1	Endothelial
CID4471_CGGACACTCCTCGCAT	CID4471	4143	1601	10.90996862	ER+	Endothelial ACKR1	Endothelial ACKR1	Endothelial
CID4471_CGGACGTAGTATCTCG	CID4471	2856	1182	11.34453782	ER+	Endothelial ACKR1	Endothelial ACKR1	Endothelial
CID4471_CGGACGTGTATATGAG	CID4471	7989	2639	7.685567656	ER+	Endothelial ACKR1	Endothelial ACKR1	Endothelial
CID4471_CGGACGTTCAGGTTCA	CID4471	4019	1528	5.573525753	ER+	Endothelial ACKR1	Endothelial ACKR1	Endothelial
CID4471_CGGACTGTCAGTCAGT	CID4471	4008	1505	13.72255489	ER+	Endothelial ACKR1	Endothelial ACKR1	Endothelial
CID4471_CGGACTGTCAGTTTGG	CID4471	5083	1737	6.059413732	ER+	Endothelial ACKR1	Endothelial ACKR1	Endothelial
CID4471_CGGACTGTCCTCATTA	CID4471	3268	1193	11.65850673	ER+	Endothelial ACKR1	Endothelial ACKR1	Endothelial
CID4471_CGGAGCTCAGGTGGAT	CID4471	3734	1553	9.534011784	ER+	Endothelial ACKR1	Endothelial ACKR1	Endothelial
CID4471_CGGAGCTGTATGCTTG	CID4471	6564	2196	10.1614869	ER+	Endothelial ACKR1	Endothelial ACKR1	Endothelial
CID4471_CGGAGTCAGCAGACTG	CID4471	18562	4300	6.955069497	ER+	Endothelial ACKR1	Endothelial ACKR1	Endothelial
CID4471_CGGAGTCAGGGCTCTC	CID4471	3515	1391	8.079658606	ER+	Endothelial ACKR1	Endothelial ACKR1	Endothelial
CID4471_CGGAGTCGTATGAAAC	CID4471	8189	2638	6.960556845	ER+	Endothelial ACKR1	Endothelial ACKR1	Endothelial
CID4471_CGGGTCACATGATCCA	CID4471	2712	1285	13.97492625	ER+	Endothelial ACKR1	Endothelial ACKR1	Endothelial
CID4471_CGGGTCAGTACTCTCC	CID4471	7334	2344	6.190346332	ER+	Endothelial ACKR1	Endothelial ACKR1	Endothelial
CID4471_CGGGTCATCGCTAGCG	CID4471	1913	1021	14.3230528	ER+	Endothelial ACKR1	Endothelial ACKR1	Endothelial
CID4471_CGGTTAAAGTATTGGA	CID4471	8420	2613	7.304038005	ER+	Endothelial ACKR1	Endothelial ACKR1	Endothelial
CID4471_CGGTTAACACAAGACG	CID4471	3137	1310	13.54797577	ER+	Endothelial ACKR1	Endothelial ACKR1	Endothelial
CID4471_CGGTTAATCCAAGCCG	CID4471	8000	2270	12.0875	ER+	Endothelial ACKR1	Endothelial ACKR1	Endothelial
CID4471_CGGTTAATCTAACGGT	CID4471	4805	1852	7.26326743	ER+	Endothelial ACKR1	Endothelial ACKR1	Endothelial
CID4471_CGTAGCGAGCTTTGGT	CID4471	5293	2067	5.951256376	ER+	Endothelial ACKR1	Endothelial ACKR1	Endothelial
CID4471_CGTAGCGAGGGAACGG	CID4471	5988	1943	6.028724115	ER+	Endothelial ACKR1	Endothelial ACKR1	Endothelial
CID4471_CGTAGCGCAACGATCT	CID4471	9511	2768	6.98138997	ER+	Endothelial ACKR1	Endothelial ACKR1	Endothelial
CID4471_CGTAGGCGTACGAAAT	CID4471	3085	1211	14.94327391	ER+	Endothelial ACKR1	Endothelial ACKR1	Endothelial
CID4471_CGTAGGCTCACCACCT	CID4471	4311	1713	8.234748318	ER+	Endothelial ACKR1	Endothelial ACKR1	Endothelial
CID4471_CGTAGGCTCTCGTTTA	CID4471	1271	746	9.520062943	ER+	Endothelial ACKR1	Endothelial ACKR1	Endothelial
CID4471_CGTCACTCAAGAAAGG	CID4471	9039	2924	9.392631928	ER+	Endothelial ACKR1	Endothelial ACKR1	Endothelial
CID4471_CGTCACTTCAGATAAG	CID4471	3629	1438	8.542298154	ER+	Endothelial ACKR1	Endothelial ACKR1	Endothelial
CID4471_CGTCACTTCGAATGCT	CID4471	4294	1608	4.960409874	ER+	Endothelial ACKR1	Endothelial ACKR1	Endothelial
CID4471_CGTCAGGAGATGCGAC	CID4471	8367	2382	7.732759651	ER+	Endothelial ACKR1	Endothelial ACKR1	Endothelial
CID4471_CGTCAGGGTTTGCATG	CID4471	5469	1963	12.30572317	ER+	Endothelial ACKR1	Endothelial ACKR1	Endothelial
CID4471_CGTCAGGTCCGTAGGC	CID4471	10305	2895	9.238233867	ER+	Endothelial ACKR1	Endothelial ACKR1	Endothelial
CID4471_CGTCCATCAACGATGG	CID4471	5943	1824	7.958943295	ER+	Endothelial ACKR1	Endothelial ACKR1	Endothelial
CID4471_CGTCCATGTGACCAAG	CID4471	10172	3022	7.304364923	ER+	Endothelial ACKR1	Endothelial ACKR1	Endothelial
CID4471_CGTCCATTCACAATGC	CID4471	4844	1913	9.578860446	ER+	Endothelial ACKR1	Endothelial ACKR1	Endothelial
CID4471_CGTCTACTCATTTGGG	CID4471	4483	1607	9.279500335	ER+	Endothelial ACKR1	Endothelial ACKR1	Endothelial
CID4471_CGTCTACTCCTCATTA	CID4471	3188	1308	6.587202008	ER+	Endothelial ACKR1	Endothelial ACKR1	Endothelial
CID4471_CGTGAGCAGCCAGTTT	CID4471	3613	1399	15.99778577	ER+	Endothelial ACKR1	Endothelial ACKR1	Endothelial
CID4471_CGTGAGCAGTGGGCTA	CID4471	3035	1285	9.324546952	ER+	Endothelial ACKR1	Endothelial ACKR1	Endothelial
CID4471_CGTGAGCGTTGCGCAC	CID4471	4517	1718	7.969891521	ER+	Endothelial ACKR1	Endothelial ACKR1	Endothelial
CID4471_CGTGAGCTCAACACTG	CID4471	2880	1196	12.32638889	ER+	Endothelial ACKR1	Endothelial ACKR1	Endothelial
CID4471_CGTGAGCTCCTGTACC	CID4471	6905	2447	6.502534395	ER+	Endothelial ACKR1	Endothelial ACKR1	Endothelial
CID4471_CGTGTAATCCAGAGGA	CID4471	7584	2486	7.291666667	ER+	Endothelial ACKR1	Endothelial ACKR1	Endothelial
CID4471_CGTGTCTCAGGATCGA	CID4471	8318	2572	4.856936764	ER+	Endothelial ACKR1	Endothelial ACKR1	Endothelial
CID4471_CGTGTCTCAGTATCTG	CID4471	7385	2162	5.646580907	ER+	Endothelial ACKR1	Endothelial ACKR1	Endothelial
CID4471_CGTTAGAAGTTGAGAT	CID4471	5809	2058	8.917197452	ER+	Endothelial ACKR1	Endothelial ACKR1	Endothelial
CID4471_CGTTAGACATGCAATC	CID4471	6068	2155	8.124588003	ER+	Endothelial ACKR1	Endothelial ACKR1	Endothelial
CID4471_CGTTAGATCCATTCTA	CID4471	3318	1348	9.855334539	ER+	Endothelial ACKR1	Endothelial ACKR1	Endothelial
CID4471_CGTTAGATCCCTCAGT	CID4471	6015	2167	5.419783874	ER+	Endothelial ACKR1	Endothelial ACKR1	Endothelial
CID4471_CGTTAGATCCTGCTTG	CID4471	5341	1720	7.358172627	ER+	Endothelial ACKR1	Endothelial ACKR1	Endothelial
CID4471_CGTTGGGCAGGGTACA	CID4471	3400	1406	12.76470588	ER+	Endothelial ACKR1	Endothelial ACKR1	Endothelial
CID4471_CGTTGGGTCCCGGATG	CID4471	3471	1482	7.346585998	ER+	Endothelial ACKR1	Endothelial ACKR1	Endothelial
CID4471_CTAACTTAGGCAATTA	CID4471	4979	1879	9.961839727	ER+	Endothelial ACKR1	Endothelial ACKR1	Endothelial
CID4471_CTAACTTCAAAGGCGT	CID4471	6262	2104	4.982433727	ER+	Endothelial ACKR1	Endothelial ACKR1	Endothelial
CID4471_CTAACTTCAATGGAAT	CID4471	6239	2201	10.01763103	ER+	Endothelial ACKR1	Endothelial ACKR1	Endothelial
CID4471_CTAACTTGTCAGTGGA	CID4471	10416	2977	7.478878648	ER+	Endothelial ACKR1	Endothelial ACKR1	Endothelial
CID4471_CTAACTTTCATCGATG	CID4471	8777	2643	4.147202917	ER+	Endothelial ACKR1	Endothelial ACKR1	Endothelial
CID4471_CTAAGACAGAAGAAGC	CID4471	9815	2946	5.878757005	ER+	Endothelial ACKR1	Endothelial ACKR1	Endothelial
CID4471_CTAAGACAGATATGCA	CID4471	6461	2113	7.212505804	ER+	Endothelial ACKR1	Endothelial ACKR1	Endothelial
CID4471_CTAAGACGTCTAGCCG	CID4471	8456	2637	8.065279092	ER+	Endothelial ACKR1	Endothelial ACKR1	Endothelial
CID4471_CTAAGACTCCTTGGTC	CID4471	3790	1623	7.255936675	ER+	Endothelial ACKR1	Endothelial ACKR1	Endothelial
CID4471_CTACACCAGTGGTAGC	CID4471	4646	1762	7.145931985	ER+	Endothelial ACKR1	Endothelial ACKR1	Endothelial
CID4471_CTACATTAGTGGGCTA	CID4471	7246	2352	9.715705217	ER+	Endothelial ACKR1	Endothelial ACKR1	Endothelial
CID4471_CTACATTGTTAGGGTG	CID4471	2764	1264	8.574529667	ER+	Endothelial ACKR1	Endothelial ACKR1	Endothelial
CID4471_CTACATTTCCCACTTG	CID4471	2836	1204	5.500705219	ER+	Endothelial ACKR1	Endothelial ACKR1	Endothelial
CID4471_CTACATTTCCGAATGT	CID4471	5520	2009	12.1557971	ER+	Endothelial ACKR1	Endothelial ACKR1	Endothelial
CID4471_CTACCCAGTGCTCTTC	CID4471	5801	2063	11.23944148	ER+	Endothelial ACKR1	Endothelial ACKR1	Endothelial
CID4471_CTACCCATCGCGTTTC	CID4471	3654	1445	4.898741106	ER+	Endothelial ACKR1	Endothelial ACKR1	Endothelial
CID4471_CTACGTCAGGCCCTTG	CID4471	3227	1435	13.07716145	ER+	Endothelial ACKR1	Endothelial ACKR1	Endothelial
CID4471_CTAGAGTCAGAAGCAC	CID4471	8444	2556	4.748934154	ER+	Endothelial ACKR1	Endothelial ACKR1	Endothelial
CID4471_CTAGAGTGTAAGGGCT	CID4471	3009	1362	8.906613493	ER+	Endothelial ACKR1	Endothelial ACKR1	Endothelial
CID4471_CTAGCCTAGTCGATAA	CID4471	6486	2061	5.658341042	ER+	Endothelial ACKR1	Endothelial ACKR1	Endothelial
CID4471_CTAGCCTGTCAGAAGC	CID4471	13287	3458	5.531722737	ER+	Endothelial ACKR1	Endothelial ACKR1	Endothelial
CID4471_CTAGTGAAGAGAGCTC	CID4471	10511	2997	10.20835315	ER+	Endothelial ACKR1	Endothelial ACKR1	Endothelial
CID4471_CTAGTGAAGAGTAATC	CID4471	11289	3185	6.714500842	ER+	Endothelial ACKR1	Endothelial ACKR1	Endothelial
CID4471_CTAGTGAAGCCTCGTG	CID4471	5628	2023	10.37668799	ER+	Endothelial ACKR1	Endothelial ACKR1	Endothelial
CID4471_CTAGTGAAGGGTCGAT	CID4471	7010	2446	5.677603424	ER+	Endothelial ACKR1	Endothelial ACKR1	Endothelial
CID4471_CTAGTGACAGCTATTG	CID4471	2700	1295	8.814814815	ER+	Endothelial ACKR1	Endothelial ACKR1	Endothelial
CID4471_CTAGTGAGTATAGTAG	CID4471	7933	2511	7.286020421	ER+	Endothelial ACKR1	Endothelial ACKR1	Endothelial
CID4471_CTAGTGAGTTCCACTC	CID4471	4822	1780	13.12733306	ER+	Endothelial ACKR1	Endothelial ACKR1	Endothelial
CID4471_CTAGTGATCAGTCCCT	CID4471	5465	1945	6.550777676	ER+	Endothelial ACKR1	Endothelial ACKR1	Endothelial
CID4471_CTAGTGATCGCATGAT	CID4471	4490	1741	9.042316258	ER+	Endothelial ACKR1	Endothelial ACKR1	Endothelial
CID4471_CTCAGAAAGGACTGGT	CID4471	2048	1119	11.23046875	ER+	Endothelial ACKR1	Endothelial ACKR1	Endothelial
CID4471_CTCAGAAAGTCAAGGC	CID4471	10176	2722	5.060927673	ER+	Endothelial ACKR1	Endothelial ACKR1	Endothelial
CID4471_CTCAGAACACAGATTC	CID4471	7772	2300	10.35769429	ER+	Endothelial ACKR1	Endothelial ACKR1	Endothelial
CID4471_CTCAGAATCCATGAAC	CID4471	3182	1370	11.18793212	ER+	Endothelial ACKR1	Endothelial ACKR1	Endothelial
CID4471_CTCAGAATCGCAAACT	CID4471	7877	2566	6.995048876	ER+	Endothelial ACKR1	Endothelial ACKR1	Endothelial
CID4471_CTCATTACAACTGGCC	CID4471	7004	2315	6.139348943	ER+	Endothelial ACKR1	Endothelial ACKR1	Endothelial
CID4471_CTCCTAGGTGTTAAGA	CID4471	4410	1609	6.349206349	ER+	Endothelial ACKR1	Endothelial ACKR1	Endothelial
CID4471_CTCGAAAAGCGTTTAC	CID4471	12559	3404	4.992435703	ER+	Endothelial ACKR1	Endothelial ACKR1	Endothelial
CID4471_CTCGAAACAAATACAG	CID4471	16882	3849	6.403269755	ER+	Endothelial ACKR1	Endothelial ACKR1	Endothelial
CID4471_CTCGAAAGTAAACCTC	CID4471	9536	2804	10.97944631	ER+	Endothelial ACKR1	Endothelial ACKR1	Endothelial
CID4471_CTCGAAAGTAGATTAG	CID4471	7144	2082	6.606942889	ER+	Endothelial ACKR1	Endothelial ACKR1	Endothelial
CID4471_CTCGAAAGTGTTGGGA	CID4471	5341	2078	12.09511327	ER+	Endothelial ACKR1	Endothelial ACKR1	Endothelial
CID4471_CTCGAAATCACATGCA	CID4471	4951	1900	14.5627146	ER+	Endothelial ACKR1	Endothelial ACKR1	Endothelial
CID4471_CTCGAAATCGCTGATA	CID4471	4507	1789	9.851342356	ER+	Endothelial ACKR1	Endothelial ACKR1	Endothelial
CID4471_CTCGAGGAGCGATTCT	CID4471	4313	1577	10.52631579	ER+	Endothelial ACKR1	Endothelial ACKR1	Endothelial
CID4471_CTCGAGGCACATTAGC	CID4471	6967	2255	7.090569829	ER+	Endothelial ACKR1	Endothelial ACKR1	Endothelial
CID4471_CTCGAGGGTTAAAGTG	CID4471	5442	2079	8.912164645	ER+	Endothelial ACKR1	Endothelial ACKR1	Endothelial
CID4471_CTCGGAGCAATAGCAA	CID4471	5773	1995	4.971418673	ER+	Endothelial ACKR1	Endothelial ACKR1	Endothelial
CID4471_CTCGGAGCAATGGAAT	CID4471	7366	2328	8.199837089	ER+	Endothelial ACKR1	Endothelial ACKR1	Endothelial
CID4471_CTCGGAGTCTCAAGTG	CID4471	13437	3493	5.231822579	ER+	Endothelial ACKR1	Endothelial ACKR1	Endothelial
CID4471_CTCGGGAGTCTGCGGT	CID4471	3975	1559	10.01257862	ER+	Endothelial ACKR1	Endothelial ACKR1	Endothelial
CID4471_CTCGGGAGTTCGCGAC	CID4471	7860	2328	8.384223919	ER+	Endothelial ACKR1	Endothelial ACKR1	Endothelial
CID4471_CTCGTACAGCTGCAAG	CID4471	4605	1802	14.5276873	ER+	Endothelial ACKR1	Endothelial ACKR1	Endothelial
CID4471_CTCGTACCAAGAAGAG	CID4471	4697	1599	6.472216308	ER+	Endothelial ACKR1	Endothelial ACKR1	Endothelial
CID4471_CTCGTCAGTGATAAAC	CID4471	8558	2630	7.326478149	ER+	Endothelial ACKR1	Endothelial ACKR1	Endothelial
CID4471_CTCTAATCAAGACACG	CID4471	3595	1431	7.816411683	ER+	Endothelial ACKR1	Endothelial ACKR1	Endothelial
CID4471_CTCTAATTCAAGCCTA	CID4471	8809	2488	6.561471223	ER+	Endothelial ACKR1	Endothelial ACKR1	Endothelial
CID4471_CTCTAATTCACAACGT	CID4471	2515	1207	7.753479125	ER+	Endothelial ACKR1	Endothelial ACKR1	Endothelial
CID4471_CTCTACGAGGACCACA	CID4471	8507	2492	5.912777712	ER+	Endothelial ACKR1	Endothelial ACKR1	Endothelial
CID4471_CTCTACGAGGGCACTA	CID4471	5185	1850	10.41465767	ER+	Endothelial ACKR1	Endothelial ACKR1	Endothelial
CID4471_CTCTACGGTTTACTCT	CID4471	6073	2122	7.969701959	ER+	Endothelial ACKR1	Endothelial ACKR1	Endothelial
CID4471_CTCTACGTCCACTCCA	CID4471	7639	2367	6.244272811	ER+	Endothelial ACKR1	Endothelial ACKR1	Endothelial
CID4471_CTCTACGTCCAGTAGT	CID4471	8288	2459	7.022200772	ER+	Endothelial ACKR1	Endothelial ACKR1	Endothelial
CID4471_CTCTACGTCGGTGTTA	CID4471	6416	2081	4.099127182	ER+	Endothelial ACKR1	Endothelial ACKR1	Endothelial
CID4471_CTCTACGTCTTAGCCC	CID4471	5572	1932	7.430007179	ER+	Endothelial ACKR1	Endothelial ACKR1	Endothelial
CID4471_CTCTGGTGTGCACTTA	CID4471	8137	2634	5.444266929	ER+	Endothelial ACKR1	Endothelial ACKR1	Endothelial
CID4471_CTCTGGTGTTATTCTC	CID4471	5068	1960	6.077348066	ER+	Endothelial ACKR1	Endothelial ACKR1	Endothelial
CID4471_CTCTGGTTCCAGAAGG	CID4471	7028	2298	6.630620376	ER+	Endothelial ACKR1	Endothelial ACKR1	Endothelial
CID4471_CTGAAACCAAGCTGTT	CID4471	5153	1811	10.14942752	ER+	Endothelial ACKR1	Endothelial ACKR1	Endothelial
CID4471_CTGAAACCAGGGCATA	CID4471	4139	1481	8.794394781	ER+	Endothelial ACKR1	Endothelial ACKR1	Endothelial
CID4471_CTGAAACGTTAAGGGC	CID4471	7489	2370	6.342635866	ER+	Endothelial ACKR1	Endothelial ACKR1	Endothelial
CID4471_CTGAAGTAGTGGTCCC	CID4471	2643	1177	10.44267877	ER+	Endothelial ACKR1	Endothelial ACKR1	Endothelial
CID4471_CTGATAGAGGTACTCT	CID4471	4381	1745	13.87811002	ER+	Endothelial ACKR1	Endothelial ACKR1	Endothelial
CID4471_CTGATAGTCACATGCA	CID4471	11365	3331	7.435107787	ER+	Endothelial ACKR1	Endothelial ACKR1	Endothelial
CID4471_CTGATCCAGTCCAGGA	CID4471	8229	2566	6.562158221	ER+	Endothelial ACKR1	Endothelial ACKR1	Endothelial
CID4471_CTGATCCGTAAGTGGC	CID4471	8065	2644	4.277743335	ER+	Endothelial ACKR1	Endothelial ACKR1	Endothelial
CID4471_CTGCCTAGTCTAGAGG	CID4471	8966	2668	7.126923935	ER+	Endothelial ACKR1	Endothelial ACKR1	Endothelial
CID4471_CTGCCTATCGAATGGG	CID4471	6301	2083	6.63386764	ER+	Endothelial ACKR1	Endothelial ACKR1	Endothelial
CID4471_CTGCGGACACTAGTAC	CID4471	8501	2748	6.799200094	ER+	Endothelial ACKR1	Endothelial ACKR1	Endothelial
CID4471_CTGCTGTGTTGGTAAA	CID4471	7530	2570	3.79814077	ER+	Endothelial ACKR1	Endothelial ACKR1	Endothelial
CID4471_CTGCTGTTCACGGTTA	CID4471	8870	2697	4.408117249	ER+	Endothelial ACKR1	Endothelial ACKR1	Endothelial
CID4471_CTGCTGTTCGATCCCT	CID4471	1571	830	9.293443666	ER+	Endothelial ACKR1	Endothelial ACKR1	Endothelial
CID4471_CTGCTGTTCGGATGTT	CID4471	4507	1651	6.079431995	ER+	Endothelial ACKR1	Endothelial ACKR1	Endothelial
CID4471_CTGGTCTAGCTTTGGT	CID4471	2846	1177	16.69009136	ER+	Endothelial ACKR1	Endothelial ACKR1	Endothelial
CID4471_CTGGTCTGTCCGAACC	CID4471	4348	1801	7.773689052	ER+	Endothelial ACKR1	Endothelial ACKR1	Endothelial
CID4471_CTGGTCTGTGAAAGAG	CID4471	2527	1192	8.151958844	ER+	Endothelial ACKR1	Endothelial ACKR1	Endothelial
CID4471_CTGGTCTTCATGCATG	CID4471	7217	2372	4.863516697	ER+	Endothelial ACKR1	Endothelial ACKR1	Endothelial
CID4471_CTGTGCTCAGTAACGG	CID4471	5284	1943	19.89023467	ER+	Endothelial ACKR1	Endothelial ACKR1	Endothelial
CID4471_CTGTTTAAGTCGAGTG	CID4471	7539	2513	6.181191139	ER+	Endothelial ACKR1	Endothelial ACKR1	Endothelial
CID4471_CTGTTTACACGCGAAA	CID4471	6748	2229	4.149377593	ER+	Endothelial ACKR1	Endothelial ACKR1	Endothelial
CID4471_CTGTTTACACGTTGGC	CID4471	5328	1784	11.76801802	ER+	Endothelial ACKR1	Endothelial ACKR1	Endothelial
CID4471_CTTAACTAGATGGCGT	CID4471	3001	1327	6.097967344	ER+	Endothelial ACKR1	Endothelial ACKR1	Endothelial
CID4471_CTTAACTAGATGTGGC	CID4471	4501	1678	13.33037103	ER+	Endothelial ACKR1	Endothelial ACKR1	Endothelial
CID4471_CTTAACTAGTTCCACA	CID4471	3980	1595	8.391959799	ER+	Endothelial ACKR1	Endothelial ACKR1	Endothelial
CID4471_CTTACCGAGACCTAGG	CID4471	6403	2282	6.715602062	ER+	Endothelial ACKR1	Endothelial ACKR1	Endothelial
CID4471_CTTACCGAGTGAACGC	CID4471	6511	2230	7.86361542	ER+	Endothelial ACKR1	Endothelial ACKR1	Endothelial
CID4471_CTTACCGCAATCCAAC	CID4471	8196	2714	7.552464617	ER+	Endothelial ACKR1	Endothelial ACKR1	Endothelial
CID4471_CTTACCGGTACGAAAT	CID4471	5070	1833	8.441814596	ER+	Endothelial ACKR1	Endothelial ACKR1	Endothelial
CID4471_CTTAGGAAGTGTTTGC	CID4471	8263	2606	7.176570253	ER+	Endothelial ACKR1	Endothelial ACKR1	Endothelial
CID4471_CTTAGGAGTACGAAAT	CID4471	6671	2301	6.475790736	ER+	Endothelial ACKR1	Endothelial ACKR1	Endothelial
CID4471_CTTAGGATCCATTCTA	CID4471	3396	1333	7.391048292	ER+	Endothelial ACKR1	Endothelial ACKR1	Endothelial
CID4471_CTTCTCTCACGAAACG	CID4471	6194	2109	12.15692606	ER+	Endothelial ACKR1	Endothelial ACKR1	Endothelial
CID4471_CTTCTCTCACTGTTAG	CID4471	4562	1704	5.743095134	ER+	Endothelial ACKR1	Endothelial ACKR1	Endothelial
CID4471_CTTGGCTAGAACTCGG	CID4471	5733	2022	9.192394907	ER+	Endothelial ACKR1	Endothelial ACKR1	Endothelial
CID4471_CTTGGCTCAATCGGTT	CID4471	5475	1903	9.388127854	ER+	Endothelial ACKR1	Endothelial ACKR1	Endothelial
CID4471_CTTGGCTTCTCGTATT	CID4471	3787	1406	9.004489041	ER+	Endothelial ACKR1	Endothelial ACKR1	Endothelial
CID4471_CTTTGCGAGCGCCTCA	CID4471	4477	1742	13.06678579	ER+	Endothelial ACKR1	Endothelial ACKR1	Endothelial
CID4471_GAAACTCAGATCACGG	CID4471	4263	1672	8.890452733	ER+	Endothelial ACKR1	Endothelial ACKR1	Endothelial
CID4471_GAAACTCTCGTAGGTT	CID4471	9833	2812	3.834028272	ER+	Endothelial ACKR1	Endothelial ACKR1	Endothelial
CID4471_GAAATGACAGGACCCT	CID4471	3379	1483	9.677419355	ER+	Endothelial ACKR1	Endothelial ACKR1	Endothelial
CID4471_GAAATGATCTGCCCTA	CID4471	1551	828	12.31463572	ER+	Endothelial ACKR1	Endothelial ACKR1	Endothelial
CID4471_GAACATCAGCCAGAAC	CID4471	3815	1475	15.80602883	ER+	Endothelial ACKR1	Endothelial ACKR1	Endothelial
CID4471_GAACATCAGCTTATCG	CID4471	14940	3701	4.651941098	ER+	Endothelial ACKR1	Endothelial ACKR1	Endothelial
CID4471_GAACATCAGGGCTCTC	CID4471	4757	1984	10.9312592	ER+	Endothelial ACKR1	Endothelial ACKR1	Endothelial
CID4471_GAACCTACAGAAGCAC	CID4471	6591	2370	6.873008648	ER+	Endothelial ACKR1	Endothelial ACKR1	Endothelial
CID4471_GAACCTAGTTCCACAA	CID4471	5421	2094	6.93598967	ER+	Endothelial ACKR1	Endothelial ACKR1	Endothelial
CID4471_GAACCTATCAGCTCGG	CID4471	8325	2486	9.813813814	ER+	Endothelial ACKR1	Endothelial ACKR1	Endothelial
CID4471_GAACGGAAGCTAACTC	CID4471	1265	766	13.91304348	ER+	Endothelial ACKR1	Endothelial ACKR1	Endothelial
CID4471_GAACGGACACCGTTGG	CID4471	6190	2133	7.059773829	ER+	Endothelial ACKR1	Endothelial ACKR1	Endothelial
CID4471_GAACGGAGTGAGTGAC	CID4471	4917	1962	4.860687411	ER+	Endothelial ACKR1	Endothelial ACKR1	Endothelial
CID4471_GAACGGATCCAGTATG	CID4471	5093	1798	9.503239741	ER+	Endothelial ACKR1	Endothelial ACKR1	Endothelial
CID4471_GAAGCAGAGAAAGTGG	CID4471	4578	1692	7.53604194	ER+	Endothelial ACKR1	Endothelial ACKR1	Endothelial
CID4471_GAAGCAGAGTTTCCTT	CID4471	2871	1214	4.946011843	ER+	Endothelial ACKR1	Endothelial ACKR1	Endothelial
CID4471_GAAGCAGCACATTTCT	CID4471	3419	1462	11.58233402	ER+	Endothelial ACKR1	Endothelial ACKR1	Endothelial
CID4471_GAATAAGTCCACGAAT	CID4471	5349	1900	7.178911946	ER+	Endothelial ACKR1	Endothelial ACKR1	Endothelial
CID4471_GAATGAAAGGAACTGC	CID4471	4134	1839	8.079342042	ER+	Endothelial ACKR1	Endothelial ACKR1	Endothelial
CID4471_GAATGAATCTTTAGGG	CID4471	2682	1226	9.656972409	ER+	Endothelial ACKR1	Endothelial ACKR1	Endothelial
CID4471_GACACGCTCTATCGCC	CID4471	14155	3816	10.04592017	ER+	Endothelial ACKR1	Endothelial ACKR1	Endothelial
CID4471_GACAGAGAGTGGGATC	CID4471	4645	1769	6.480086114	ER+	Endothelial ACKR1	Endothelial ACKR1	Endothelial
CID4471_GACAGAGCACATCCAA	CID4471	5559	2117	8.400791509	ER+	Endothelial ACKR1	Endothelial ACKR1	Endothelial
CID4471_GACAGAGGTCAAAGCG	CID4471	4428	1689	5.668473351	ER+	Endothelial ACKR1	Endothelial ACKR1	Endothelial
CID4471_GACAGAGTCCACGTGG	CID4471	6045	2097	4.846980976	ER+	Endothelial ACKR1	Endothelial ACKR1	Endothelial
CID4471_GACCAATCACCTGGTG	CID4471	3059	1281	17.97973194	ER+	Endothelial ACKR1	Endothelial ACKR1	Endothelial
CID4471_GACCTGGAGCCGATTT	CID4471	6419	2207	8.147686556	ER+	Endothelial ACKR1	Endothelial ACKR1	Endothelial
CID4471_GACCTGGAGTCCGTAT	CID4471	4457	1731	7.336773615	ER+	Endothelial ACKR1	Endothelial ACKR1	Endothelial
CID4471_GACCTGGCACAGGCCT	CID4471	5088	1897	7.95990566	ER+	Endothelial ACKR1	Endothelial ACKR1	Endothelial
CID4471_GACGCGTTCTGTCAAG	CID4471	7717	2524	8.189711028	ER+	Endothelial ACKR1	Endothelial ACKR1	Endothelial
CID4471_GACGTGCTCAACCAAC	CID4471	8644	2678	8.560851458	ER+	Endothelial ACKR1	Endothelial ACKR1	Endothelial
CID4471_GACGTTAGTCATGCAT	CID4471	8290	2612	9.300361882	ER+	Endothelial ACKR1	Endothelial ACKR1	Endothelial
CID4471_GACGTTAGTGATGATA	CID4471	9955	2698	6.770467102	ER+	Endothelial ACKR1	Endothelial ACKR1	Endothelial
CID4471_GACGTTATCTGTACGA	CID4471	7463	2465	7.101701729	ER+	Endothelial ACKR1	Endothelial ACKR1	Endothelial
CID4471_GACTAACAGGTGATAT	CID4471	3299	1389	18.15701728	ER+	Endothelial ACKR1	Endothelial ACKR1	Endothelial
CID4471_GACTAACAGGTTCCTA	CID4471	3705	1387	12.01079622	ER+	Endothelial ACKR1	Endothelial ACKR1	Endothelial
CID4471_GACTAACCAACACGCC	CID4471	10312	2957	6.342125679	ER+	Endothelial ACKR1	Endothelial ACKR1	Endothelial
CID4471_GACTAACTCTTGCAAG	CID4471	4661	1779	9.39712508	ER+	Endothelial ACKR1	Endothelial ACKR1	Endothelial
CID4471_GACTACACAGCCTATA	CID4471	8357	2554	10.24291014	ER+	Endothelial ACKR1	Endothelial ACKR1	Endothelial
CID4471_GACTACACATCATCCC	CID4471	6658	2075	9.747671974	ER+	Endothelial ACKR1	Endothelial ACKR1	Endothelial
CID4471_GACTACAGTTCCCGAG	CID4471	6999	2295	5.757965424	ER+	Endothelial ACKR1	Endothelial ACKR1	Endothelial
CID4471_GACTACAGTTGGACCC	CID4471	4691	1820	6.544446813	ER+	Endothelial ACKR1	Endothelial ACKR1	Endothelial
CID4471_GACTGCGCAGCGAACA	CID4471	2161	1098	16.01110597	ER+	Endothelial ACKR1	Endothelial ACKR1	Endothelial
CID4471_GACTGCGCAGTAAGAT	CID4471	2843	1247	10.86880056	ER+	Endothelial ACKR1	Endothelial ACKR1	Endothelial
CID4471_GAGCAGAAGTGTTTGC	CID4471	11408	3120	4.98772791	ER+	Endothelial ACKR1	Endothelial ACKR1	Endothelial
CID4471_GAGGTGAAGCTTCGCG	CID4471	8098	2424	6.569523339	ER+	Endothelial ACKR1	Endothelial ACKR1	Endothelial
CID4471_GAGGTGACAATCCAAC	CID4471	5998	2195	4.568189396	ER+	Endothelial ACKR1	Endothelial ACKR1	Endothelial
CID4471_GAGGTGACAGCCAGAA	CID4471	5687	2051	8.756813786	ER+	Endothelial ACKR1	Endothelial ACKR1	Endothelial
CID4471_GAGGTGAGTCCAGTGC	CID4471	2883	1464	9.365244537	ER+	Endothelial ACKR1	Endothelial ACKR1	Endothelial
CID4471_GAGTCCGAGATCGGGT	CID4471	4364	1685	15.3299725	ER+	Endothelial ACKR1	Endothelial ACKR1	Endothelial
CID4471_GAGTCCGCATGCCTTC	CID4471	5650	1914	5.840707965	ER+	Endothelial ACKR1	Endothelial ACKR1	Endothelial
CID4471_GAGTCCGCATTGGTAC	CID4471	4759	1873	12.75478042	ER+	Endothelial ACKR1	Endothelial ACKR1	Endothelial
CID4471_GAGTCCGGTCATATCG	CID4471	7138	2243	11.86606893	ER+	Endothelial ACKR1	Endothelial ACKR1	Endothelial
CID4471_GAGTCCGGTTAGATGA	CID4471	18967	3972	8.425159488	ER+	Endothelial ACKR1	Endothelial ACKR1	Endothelial
CID4471_GATCAGTAGAACAACT	CID4471	6382	2158	5.954246318	ER+	Endothelial ACKR1	Endothelial ACKR1	Endothelial
CID4471_GATCAGTAGGTAGCCA	CID4471	8785	2493	5.543540125	ER+	Endothelial ACKR1	Endothelial ACKR1	Endothelial
CID4471_GATCAGTAGTATGACA	CID4471	7055	2243	9.071580439	ER+	Endothelial ACKR1	Endothelial ACKR1	Endothelial
CID4471_GATCAGTAGTCGTTTG	CID4471	4694	1752	12.54793353	ER+	Endothelial ACKR1	Endothelial ACKR1	Endothelial
CID4471_GATCGATAGAGCTGCA	CID4471	8125	2585	5.956923077	ER+	Endothelial ACKR1	Endothelial ACKR1	Endothelial
CID4471_GATCGATAGTCCGTAT	CID4471	8313	2411	8.432575484	ER+	Endothelial ACKR1	Endothelial ACKR1	Endothelial
CID4471_GATCGATAGTGAAGTT	CID4471	8302	2545	4.384485666	ER+	Endothelial ACKR1	Endothelial ACKR1	Endothelial
CID4471_GATCGATCAGGGCATA	CID4471	2511	1183	8.203902828	ER+	Endothelial ACKR1	Endothelial ACKR1	Endothelial
CID4471_GATCGATGTTCGTGAT	CID4471	6482	2332	8.423326134	ER+	Endothelial ACKR1	Endothelial ACKR1	Endothelial
CID4471_GATCGCGGTGCAGGTA	CID4471	6422	2039	5.450015571	ER+	Endothelial ACKR1	Endothelial ACKR1	Endothelial
CID4471_GATCGCGGTGGAAAGA	CID4471	8048	2434	4.709244533	ER+	Endothelial ACKR1	Endothelial ACKR1	Endothelial
CID4471_GATCGCGTCACCGGGT	CID4471	3704	1667	9.800215983	ER+	Endothelial ACKR1	Endothelial ACKR1	Endothelial
CID4471_GATCGTAAGCATGGCA	CID4471	4567	1879	11.99912415	ER+	Endothelial ACKR1	Endothelial ACKR1	Endothelial
CID4471_GATCGTATCAAGGTAA	CID4471	2243	1028	8.515381186	ER+	Endothelial ACKR1	Endothelial ACKR1	Endothelial
CID4471_GATCGTATCGCGATCG	CID4471	7850	2680	7.031847134	ER+	Endothelial ACKR1	Endothelial ACKR1	Endothelial
CID4471_GATCGTATCGGGAGTA	CID4471	4358	1721	7.572280863	ER+	Endothelial ACKR1	Endothelial ACKR1	Endothelial
CID4471_GATCGTATCTTGTTTG	CID4471	2483	1135	8.618606524	ER+	Endothelial ACKR1	Endothelial ACKR1	Endothelial
CID4471_GATGAGGAGCTACCTA	CID4471	7285	2183	8.908716541	ER+	Endothelial ACKR1	Endothelial ACKR1	Endothelial
CID4471_GATGAGGAGGTTACCT	CID4471	7148	2357	7.022943481	ER+	Endothelial ACKR1	Endothelial ACKR1	Endothelial
CID4471_GATGAGGCAAGTACCT	CID4471	2365	1133	9.598308668	ER+	Endothelial ACKR1	Endothelial ACKR1	Endothelial
CID4471_GATGAGGGTGATGTGG	CID4471	6078	2118	8.473181968	ER+	Endothelial ACKR1	Endothelial ACKR1	Endothelial
CID4471_GATGAGGGTGTTGAGG	CID4471	8063	2823	8.421183182	ER+	Endothelial ACKR1	Endothelial ACKR1	Endothelial
CID4471_GATGAGGTCAAACAAG	CID4471	3509	1483	13.85009974	ER+	Endothelial ACKR1	Endothelial ACKR1	Endothelial
CID4471_GATGAGGTCACTGGGC	CID4471	11764	3275	6.885413125	ER+	Endothelial ACKR1	Endothelial ACKR1	Endothelial
CID4471_GATGCTACACACGCTG	CID4471	7335	2411	9.802317655	ER+	Endothelial ACKR1	Endothelial ACKR1	Endothelial
CID4471_GATTCAGCATCCGTGG	CID4471	7052	2325	5.10493477	ER+	Endothelial ACKR1	Endothelial ACKR1	Endothelial
CID4471_GATTCAGGTGGCAAAC	CID4471	5983	2083	12.03409661	ER+	Endothelial ACKR1	Endothelial ACKR1	Endothelial
CID4471_GATTCAGTCCAGATCA	CID4471	4328	1634	10.46672828	ER+	Endothelial ACKR1	Endothelial ACKR1	Endothelial
CID4471_GCAAACTCAAAGGAAG	CID4471	3156	1327	19.16983523	ER+	Endothelial ACKR1	Endothelial ACKR1	Endothelial
CID4471_GCAAACTCAGACACTT	CID4471	6151	2226	4.860998212	ER+	Endothelial ACKR1	Endothelial ACKR1	Endothelial
CID4471_GCAAACTGTCGTGGCT	CID4471	6261	2167	5.78182399	ER+	Endothelial ACKR1	Endothelial ACKR1	Endothelial
CID4471_GCAATCAAGATCGGGT	CID4471	13757	3475	6.011485062	ER+	Endothelial ACKR1	Endothelial ACKR1	Endothelial
CID4471_GCAATCAAGCGTGAAC	CID4471	9188	2598	5.40922943	ER+	Endothelial ACKR1	Endothelial ACKR1	Endothelial
CID4471_GCAATCAGTAGCAAAT	CID4471	5196	1910	8.69899923	ER+	Endothelial ACKR1	Endothelial ACKR1	Endothelial
CID4471_GCAATCAGTCCAGTGC	CID4471	7694	2172	12.02235508	ER+	Endothelial ACKR1	Endothelial ACKR1	Endothelial
CID4471_GCAATCAGTGGTCCGT	CID4471	2531	1210	16.9498222	ER+	Endothelial ACKR1	Endothelial ACKR1	Endothelial
CID4471_GCAATCATCGCGGATC	CID4471	6238	2071	4.504648926	ER+	Endothelial ACKR1	Endothelial ACKR1	Endothelial
CID4471_GCAATCATCGCGTAGC	CID4471	14538	3619	6.665290962	ER+	Endothelial ACKR1	Endothelial ACKR1	Endothelial
CID4471_GCACATAGTAGAAGGA	CID4471	5805	2094	16.10680448	ER+	Endothelial ACKR1	Endothelial ACKR1	Endothelial
CID4471_GCACATATCGCGCCAA	CID4471	3406	1529	12.47798004	ER+	Endothelial ACKR1	Endothelial ACKR1	Endothelial
CID4471_GCACATATCGGAGGTA	CID4471	8916	2700	4.362943024	ER+	Endothelial ACKR1	Endothelial ACKR1	Endothelial
CID4471_GCACATATCGGTGTCG	CID4471	4064	1513	7.234251969	ER+	Endothelial ACKR1	Endothelial ACKR1	Endothelial
CID4471_GCACTCTCACAAGTAA	CID4471	3038	1277	12.04739961	ER+	Endothelial ACKR1	Endothelial ACKR1	Endothelial
CID4471_GCACTCTGTATCAGTC	CID4471	5410	1935	12.16266174	ER+	Endothelial ACKR1	Endothelial ACKR1	Endothelial
CID4471_GCACTCTTCCAAACAC	CID4471	4392	1650	11.99908925	ER+	Endothelial ACKR1	Endothelial ACKR1	Endothelial
CID4471_GCAGCCACACCTATCC	CID4471	4021	1550	12.60880378	ER+	Endothelial ACKR1	Endothelial ACKR1	Endothelial
CID4471_GCAGCCAGTTAAGGGC	CID4471	3024	1399	12.23544974	ER+	Endothelial ACKR1	Endothelial ACKR1	Endothelial
CID4471_GCAGCCATCGTTGACA	CID4471	8681	2560	7.499136044	ER+	Endothelial ACKR1	Endothelial ACKR1	Endothelial
CID4471_GCAGTTAGTAATCACC	CID4471	4659	1695	11.97681906	ER+	Endothelial ACKR1	Endothelial ACKR1	Endothelial
CID4471_GCATACAAGAAGAAGC	CID4471	5039	1873	9.902758484	ER+	Endothelial ACKR1	Endothelial ACKR1	Endothelial
CID4471_GCATACAGTCTCTCGT	CID4471	6189	2216	10.22782356	ER+	Endothelial ACKR1	Endothelial ACKR1	Endothelial
CID4471_GCATACATCGTGACAT	CID4471	3526	1509	4.849688032	ER+	Endothelial ACKR1	Endothelial ACKR1	Endothelial
CID4471_GCATGATAGGAGTAGA	CID4471	7888	2500	7.771298174	ER+	Endothelial ACKR1	Endothelial ACKR1	Endothelial
CID4471_GCATGATAGGTGGGTT	CID4471	8385	2680	14.19200954	ER+	Endothelial ACKR1	Endothelial ACKR1	Endothelial
CID4471_GCATGATTCCCTCTTT	CID4471	8062	2826	9.488960556	ER+	Endothelial ACKR1	Endothelial ACKR1	Endothelial
CID4471_GCATGATTCGTGGACC	CID4471	4824	1671	6.426202322	ER+	Endothelial ACKR1	Endothelial ACKR1	Endothelial
CID4471_GCATGCGGTCAAAGAT	CID4471	2084	1034	18.66602687	ER+	Endothelial ACKR1	Endothelial ACKR1	Endothelial
CID4471_GCATGCGGTTGGAGGT	CID4471	1450	785	10.62068966	ER+	Endothelial ACKR1	Endothelial ACKR1	Endothelial
CID4471_GCATGTAAGATAGGAG	CID4471	6079	2072	11.54795197	ER+	Endothelial ACKR1	Endothelial ACKR1	Endothelial
CID4471_GCATGTAAGCCTATGT	CID4471	2488	1198	7.797427653	ER+	Endothelial ACKR1	Endothelial ACKR1	Endothelial
CID4471_GCATGTAAGTCAAGGC	CID4471	9038	2544	7.059083868	ER+	Endothelial ACKR1	Endothelial ACKR1	Endothelial
CID4471_GCATGTACAAGCTGAG	CID4471	5569	1952	6.392530077	ER+	Endothelial ACKR1	Endothelial ACKR1	Endothelial
CID4471_GCATGTAGTTCACGGC	CID4471	4669	1831	7.667594774	ER+	Endothelial ACKR1	Endothelial ACKR1	Endothelial
CID4471_GCCAAATGTGACCAAG	CID4471	10169	2992	6.470646081	ER+	Endothelial ACKR1	Endothelial ACKR1	Endothelial
CID4471_GCCTCTAAGTTGAGTA	CID4471	2689	1184	9.334325028	ER+	Endothelial ACKR1	Endothelial ACKR1	Endothelial
CID4471_GCCTCTACAAGCGAGT	CID4471	5151	1702	12.09473889	ER+	Endothelial ACKR1	Endothelial ACKR1	Endothelial
CID4471_GCCTCTACACCTATCC	CID4471	3413	1425	8.057427483	ER+	Endothelial ACKR1	Endothelial ACKR1	Endothelial
CID4471_GCCTCTAGTATCTGCA	CID4471	10406	2990	6.4578128	ER+	Endothelial ACKR1	Endothelial ACKR1	Endothelial
CID4471_GCCTCTAGTCAGTGGA	CID4471	8289	2756	5.851128001	ER+	Endothelial ACKR1	Endothelial ACKR1	Endothelial
CID4471_GCGACCAAGAGTCTGG	CID4471	6212	2193	4.748873149	ER+	Endothelial ACKR1	Endothelial ACKR1	Endothelial
CID4471_GCGACCAAGATCACGG	CID4471	8214	2618	8.436815194	ER+	Endothelial ACKR1	Endothelial ACKR1	Endothelial
CID4471_GCGACCACATGGTTGT	CID4471	4393	1792	7.534714318	ER+	Endothelial ACKR1	Endothelial ACKR1	Endothelial
CID4471_GCGACCAGTTGCTCCT	CID4471	3140	1307	7.961783439	ER+	Endothelial ACKR1	Endothelial ACKR1	Endothelial
CID4471_GCGACCATCCAAACTG	CID4471	11638	3201	8.566764049	ER+	Endothelial ACKR1	Endothelial ACKR1	Endothelial
CID4471_GCGACCATCCGTTGTC	CID4471	8508	2618	7.063939821	ER+	Endothelial ACKR1	Endothelial ACKR1	Endothelial
CID4471_GCGAGAAAGAGACTAT	CID4471	4031	1619	16.34830067	ER+	Endothelial ACKR1	Endothelial ACKR1	Endothelial
CID4471_GCGCAACAGTTAACGA	CID4471	15184	3746	6.77028451	ER+	Endothelial ACKR1	Endothelial ACKR1	Endothelial
CID4471_GCGCAACGTCCGAACC	CID4471	5483	1837	7.842422032	ER+	Endothelial ACKR1	Endothelial ACKR1	Endothelial
CID4471_GCGCCAATCCCAAGAT	CID4471	11695	3224	7.259512612	ER+	Endothelial ACKR1	Endothelial ACKR1	Endothelial
CID4471_GCGCGATCAAGCCTAT	CID4471	5644	1956	7.937632884	ER+	Endothelial ACKR1	Endothelial ACKR1	Endothelial
CID4471_GCGCGATGTCGAACAG	CID4471	3003	1277	7.725607726	ER+	Endothelial ACKR1	Endothelial ACKR1	Endothelial
CID4471_GCGCGATGTCTGGAGA	CID4471	7289	2263	5.295650981	ER+	Endothelial ACKR1	Endothelial ACKR1	Endothelial
CID4471_GCGCGATGTTGGAGGT	CID4471	4168	1658	4.702495202	ER+	Endothelial ACKR1	Endothelial ACKR1	Endothelial
CID4471_GCGCGATTCAAACCAC	CID4471	5373	1953	13.13977294	ER+	Endothelial ACKR1	Endothelial ACKR1	Endothelial
CID4471_GCGCGATTCTGATACG	CID4471	5844	2062	6.707734428	ER+	Endothelial ACKR1	Endothelial ACKR1	Endothelial
CID4471_GCGGGTTAGGCACATG	CID4471	13045	3207	8.102721349	ER+	Endothelial ACKR1	Endothelial ACKR1	Endothelial
CID4471_GCGGGTTCAAAGCGGT	CID4471	7499	2396	8.161088145	ER+	Endothelial ACKR1	Endothelial ACKR1	Endothelial
CID4471_GCGGGTTTCATTGCCC	CID4471	1465	816	5.051194539	ER+	Endothelial ACKR1	Endothelial ACKR1	Endothelial
CID4471_GCGGGTTTCCGCATAA	CID4471	7674	2474	5.043002346	ER+	Endothelial ACKR1	Endothelial ACKR1	Endothelial
CID4471_GCTCCTAAGGTGTGGT	CID4471	10943	3100	5.418989308	ER+	Endothelial ACKR1	Endothelial ACKR1	Endothelial
CID4471_GCTCCTACAATGGACG	CID4471	6104	1968	7.192005242	ER+	Endothelial ACKR1	Endothelial ACKR1	Endothelial
CID4471_GCTCTGTAGCTGAACG	CID4471	5652	2112	7.324840764	ER+	Endothelial ACKR1	Endothelial ACKR1	Endothelial
CID4471_GCTCTGTCAAACCCAT	CID4471	7379	2367	8.632606044	ER+	Endothelial ACKR1	Endothelial ACKR1	Endothelial
CID4471_GCTCTGTCAGCATGAG	CID4471	5558	1963	7.052896725	ER+	Endothelial ACKR1	Endothelial ACKR1	Endothelial
CID4471_GCTCTGTGTACACCGC	CID4471	3302	1512	8.721986675	ER+	Endothelial ACKR1	Endothelial ACKR1	Endothelial
CID4471_GCTCTGTGTTCCTCCA	CID4471	4417	1699	7.199456645	ER+	Endothelial ACKR1	Endothelial ACKR1	Endothelial
CID4471_GCTCTGTTCAACCAAC	CID4471	10509	3050	10.47673423	ER+	Endothelial ACKR1	Endothelial ACKR1	Endothelial
CID4471_GCTGCAGCAGGACCCT	CID4471	7103	2319	6.518372519	ER+	Endothelial ACKR1	Endothelial ACKR1	Endothelial
CID4471_GCTGCGAAGGGCTTCC	CID4471	8544	2774	7.303370787	ER+	Endothelial ACKR1	Endothelial ACKR1	Endothelial
CID4471_GCTGCGAGTTGAGTTC	CID4471	6690	2145	6.292974589	ER+	Endothelial ACKR1	Endothelial ACKR1	Endothelial
CID4471_GCTGCGATCAAAGTAG	CID4471	10165	2927	5.971470733	ER+	Endothelial ACKR1	Endothelial ACKR1	Endothelial
CID4471_GCTGCTTCAGCGTAAG	CID4471	10745	2900	6.626337832	ER+	Endothelial ACKR1	Endothelial ACKR1	Endothelial
CID4471_GCTGCTTCAGGTCGTC	CID4471	6278	2025	7.040458745	ER+	Endothelial ACKR1	Endothelial ACKR1	Endothelial
CID4471_GCTGGGTAGATAGGAG	CID4471	5937	2075	9.802930773	ER+	Endothelial ACKR1	Endothelial ACKR1	Endothelial
CID4471_GCTTCCAAGCTCAACT	CID4471	7223	2534	7.199224699	ER+	Endothelial ACKR1	Endothelial ACKR1	Endothelial
CID4471_GCTTCCAAGGGATACC	CID4471	10838	2957	7.196899797	ER+	Endothelial ACKR1	Endothelial ACKR1	Endothelial
CID4471_GCTTCCAGTCTCATCC	CID4471	7377	2418	9.746509421	ER+	Endothelial ACKR1	Endothelial ACKR1	Endothelial
CID4471_GCTTGAAAGTGAACAT	CID4471	3201	1349	16.65104655	ER+	Endothelial ACKR1	Endothelial ACKR1	Endothelial
CID4471_GCTTGAAGTTGGTAAA	CID4471	4199	1638	10.43105501	ER+	Endothelial ACKR1	Endothelial ACKR1	Endothelial
CID4471_GCTTGAATCTCGGACG	CID4471	3794	1571	11.28096995	ER+	Endothelial ACKR1	Endothelial ACKR1	Endothelial
CID4471_GCTTGAATCTGGCGAC	CID4471	8604	2665	4.893072989	ER+	Endothelial ACKR1	Endothelial ACKR1	Endothelial
CID4471_GGAAAGCCATGTAAGA	CID4471	5676	1976	5.919661734	ER+	Endothelial ACKR1	Endothelial ACKR1	Endothelial
CID4471_GGAAAGCGTCACAAGG	CID4471	6333	2084	7.37407232	ER+	Endothelial ACKR1	Endothelial ACKR1	Endothelial
CID4471_GGAACTTTCGTATCAG	CID4471	4513	1858	7.112785287	ER+	Endothelial ACKR1	Endothelial ACKR1	Endothelial
CID4471_GGAATAAGTTAGAACA	CID4471	3198	1318	8.75547217	ER+	Endothelial ACKR1	Endothelial ACKR1	Endothelial
CID4471_GGAATAATCAATCTCT	CID4471	4581	1704	11.96245361	ER+	Endothelial ACKR1	Endothelial ACKR1	Endothelial
CID4471_GGACAGAGTGTGAATA	CID4471	5662	2030	17.27304839	ER+	Endothelial ACKR1	Endothelial ACKR1	Endothelial
CID4471_GGACAGATCCGAGCCA	CID4471	5978	2248	11.99397792	ER+	Endothelial ACKR1	Endothelial ACKR1	Endothelial
CID4471_GGACATTAGCAAATCA	CID4471	8803	2741	5.157332727	ER+	Endothelial ACKR1	Endothelial ACKR1	Endothelial
CID4471_GGACATTCAGTATGCT	CID4471	13172	3524	7.159125418	ER+	Endothelial ACKR1	Endothelial ACKR1	Endothelial
CID4471_GGACATTGTCTAGCGC	CID4471	5629	1976	6.821815598	ER+	Endothelial ACKR1	Endothelial ACKR1	Endothelial
CID4471_GGACGTCAGAGTAATC	CID4471	4396	1637	10.60054595	ER+	Endothelial ACKR1	Endothelial ACKR1	Endothelial
CID4471_GGAGCAAGTCGCATCG	CID4471	3531	1352	19.25800057	ER+	Endothelial ACKR1	Endothelial ACKR1	Endothelial
CID4471_GGAGCAAGTGGTAACG	CID4471	8853	2634	5.003953462	ER+	Endothelial ACKR1	Endothelial ACKR1	Endothelial
CID4471_GGAGCAATCCAGAGGA	CID4471	6313	2114	7.682559797	ER+	Endothelial ACKR1	Endothelial ACKR1	Endothelial
CID4471_GGATGTTAGCGTTCCG	CID4471	8231	2533	5.454987243	ER+	Endothelial ACKR1	Endothelial ACKR1	Endothelial
CID4471_GGATGTTCAAGTAATG	CID4471	17915	4336	6.614568797	ER+	Endothelial ACKR1	Endothelial ACKR1	Endothelial
CID4471_GGATGTTGTAGAAAGG	CID4471	9192	2820	4.601827676	ER+	Endothelial ACKR1	Endothelial ACKR1	Endothelial
CID4471_GGATTACTCAAGATCC	CID4471	5181	1855	4.207681915	ER+	Endothelial ACKR1	Endothelial ACKR1	Endothelial
CID4471_GGCAATTAGCTCTCGG	CID4471	8887	2721	7.392820974	ER+	Endothelial ACKR1	Endothelial ACKR1	Endothelial
CID4471_GGCAATTAGTGAACAT	CID4471	6183	2137	7.116286592	ER+	Endothelial ACKR1	Endothelial ACKR1	Endothelial
CID4471_GGCAATTCATGACATC	CID4471	4952	1993	12.35864297	ER+	Endothelial ACKR1	Endothelial ACKR1	Endothelial
CID4471_GGCAATTCATTGGCGC	CID4471	8532	2665	6.915142991	ER+	Endothelial ACKR1	Endothelial ACKR1	Endothelial
CID4471_GGCCGATCAAGCCTAT	CID4471	5015	1918	6.759720837	ER+	Endothelial ACKR1	Endothelial ACKR1	Endothelial
CID4471_GGCCGATCATGGAATA	CID4471	2139	1044	5.843852267	ER+	Endothelial ACKR1	Endothelial ACKR1	Endothelial
CID4471_GGCGACTAGCCAGAAC	CID4471	10236	2818	11.56701837	ER+	Endothelial ACKR1	Endothelial ACKR1	Endothelial
CID4471_GGCGACTAGCCTTGAT	CID4471	7828	2347	7.524271845	ER+	Endothelial ACKR1	Endothelial ACKR1	Endothelial
CID4471_GGCGACTAGCTCCTTC	CID4471	5207	1666	9.007105819	ER+	Endothelial ACKR1	Endothelial ACKR1	Endothelial
CID4471_GGCGACTAGCTTATCG	CID4471	7336	2396	7.183751363	ER+	Endothelial ACKR1	Endothelial ACKR1	Endothelial
CID4471_GGCGACTTCGGAAACG	CID4471	2825	1352	10.05309735	ER+	Endothelial ACKR1	Endothelial ACKR1	Endothelial
CID4471_GGCTCGAAGGCGACAT	CID4471	7796	2557	6.644433043	ER+	Endothelial ACKR1	Endothelial ACKR1	Endothelial
CID4471_GGCTCGAAGGGCTCTC	CID4471	3886	1597	9.08389089	ER+	Endothelial ACKR1	Endothelial ACKR1	Endothelial
CID4471_GGCTCGACACCAGATT	CID4471	5668	2056	9.086097389	ER+	Endothelial ACKR1	Endothelial ACKR1	Endothelial
CID4471_GGCTCGACATAAAGGT	CID4471	3786	1535	6.735340729	ER+	Endothelial ACKR1	Endothelial ACKR1	Endothelial
CID4471_GGCTCGAGTCTTGCGG	CID4471	5811	2021	6.453278265	ER+	Endothelial ACKR1	Endothelial ACKR1	Endothelial
CID4471_GGCTCGATCCTAGTGA	CID4471	7941	2788	9.280946984	ER+	Endothelial ACKR1	Endothelial ACKR1	Endothelial
CID4471_GGGAATGAGGGATACC	CID4471	2442	1168	11.50696151	ER+	Endothelial ACKR1	Endothelial ACKR1	Endothelial
CID4471_GGGAATGGTCGAAAGC	CID4471	3122	1493	10.05765535	ER+	Endothelial ACKR1	Endothelial ACKR1	Endothelial
CID4471_GGGAATGTCTACCTGC	CID4471	5618	1855	6.318974724	ER+	Endothelial ACKR1	Endothelial ACKR1	Endothelial
CID4471_GGGACCTCAAGCCTAT	CID4471	14373	3787	11.0484937	ER+	Endothelial ACKR1	Endothelial ACKR1	Endothelial
CID4471_GGGACCTCACATCCAA	CID4471	4260	1618	10.14084507	ER+	Endothelial ACKR1	Endothelial ACKR1	Endothelial
CID4471_GGGACCTCACTCAGGC	CID4471	2991	1477	6.820461384	ER+	Endothelial ACKR1	Endothelial ACKR1	Endothelial
CID4471_GGGAGATGTGGTGTAG	CID4471	7544	2557	5.262460233	ER+	Endothelial ACKR1	Endothelial ACKR1	Endothelial
CID4471_GGGATGATCCTACAGA	CID4471	4745	1684	6.596417281	ER+	Endothelial ACKR1	Endothelial ACKR1	Endothelial
CID4471_GGGCACTCAACTGGCC	CID4471	2142	1131	18.25396825	ER+	Endothelial ACKR1	Endothelial ACKR1	Endothelial
CID4471_GGGCACTCAGACAAAT	CID4471	5572	2041	7.304379038	ER+	Endothelial ACKR1	Endothelial ACKR1	Endothelial
CID4471_GGGCACTGTGTCAATC	CID4471	5447	1960	5.672847439	ER+	Endothelial ACKR1	Endothelial ACKR1	Endothelial
CID4471_GGGCACTTCGGCGCTA	CID4471	9030	2600	7.264673311	ER+	Endothelial ACKR1	Endothelial ACKR1	Endothelial
CID4471_GGGCATCTCGTTGACA	CID4471	9927	2983	6.880225647	ER+	Endothelial ACKR1	Endothelial ACKR1	Endothelial
CID4471_GGGTCTGAGTAGGCCA	CID4471	3259	1402	9.174593434	ER+	Endothelial ACKR1	Endothelial ACKR1	Endothelial
CID4471_GGGTCTGAGTCACGCC	CID4471	7014	2350	7.54205874	ER+	Endothelial ACKR1	Endothelial ACKR1	Endothelial
CID4471_GGGTCTGCAGTGGAGT	CID4471	8641	2705	6.71218609	ER+	Endothelial ACKR1	Endothelial ACKR1	Endothelial
CID4471_GGGTCTGTCTACCTGC	CID4471	2358	1109	5.937234945	ER+	Endothelial ACKR1	Endothelial ACKR1	Endothelial
CID4471_GGGTTGCTCACCTCGT	CID4471	3031	1338	9.732761465	ER+	Endothelial ACKR1	Endothelial ACKR1	Endothelial
CID4471_GGGTTGCTCACTGGGC	CID4471	2163	1128	10.07859454	ER+	Endothelial ACKR1	Endothelial ACKR1	Endothelial
CID4471_GGTATTGAGGGCATGT	CID4471	8533	2562	8.543302473	ER+	Endothelial ACKR1	Endothelial ACKR1	Endothelial
CID4471_GGTGAAGCATGGTTGT	CID4471	3128	1376	14.67391304	ER+	Endothelial ACKR1	Endothelial ACKR1	Endothelial
CID4471_GGTGAAGTCATGTCCC	CID4471	8515	2455	6.811509102	ER+	Endothelial ACKR1	Endothelial ACKR1	Endothelial
CID4471_GGTGCGTAGCTGGAAC	CID4471	7842	2659	6.61820964	ER+	Endothelial ACKR1	Endothelial ACKR1	Endothelial
CID4471_GGTGCGTAGGGATCTG	CID4471	7175	2205	6.18815331	ER+	Endothelial ACKR1	Endothelial ACKR1	Endothelial
CID4471_GGTGCGTTCCGCGCAA	CID4471	2608	1270	10.54447853	ER+	Endothelial ACKR1	Endothelial ACKR1	Endothelial
CID4471_GGTGCGTTCCTATGTT	CID4471	4156	1659	9.287776708	ER+	Endothelial ACKR1	Endothelial ACKR1	Endothelial
CID4471_GGTGTTAGTGCTCTTC	CID4471	4248	1782	12.57062147	ER+	Endothelial ACKR1	Endothelial ACKR1	Endothelial
CID4471_GTAACGTGTGTGACCC	CID4471	3040	1234	13.78289474	ER+	Endothelial ACKR1	Endothelial ACKR1	Endothelial
CID4471_GTAACGTTCACTTACT	CID4471	4597	1677	5.612355884	ER+	Endothelial ACKR1	Endothelial ACKR1	Endothelial
CID4471_GTAACTGCAAGTTGTC	CID4471	7498	2371	7.508668978	ER+	Endothelial ACKR1	Endothelial ACKR1	Endothelial
CID4471_GTAACTGCATAGAAAC	CID4471	3821	1645	9.421617378	ER+	Endothelial ACKR1	Endothelial ACKR1	Endothelial
CID4471_GTAACTGGTATGGTTC	CID4471	8338	2553	6.416406812	ER+	Endothelial ACKR1	Endothelial ACKR1	Endothelial
CID4471_GTAACTGTCCTCGCAT	CID4471	8361	2336	11.54168162	ER+	Endothelial ACKR1	Endothelial ACKR1	Endothelial
CID4471_GTACGTAAGACACGAC	CID4471	8144	2503	8.312868369	ER+	Endothelial ACKR1	Endothelial ACKR1	Endothelial
CID4471_GTACGTAAGACTACAA	CID4471	6515	2105	6.722947045	ER+	Endothelial ACKR1	Endothelial ACKR1	Endothelial
CID4471_GTACGTAGTATCACCA	CID4471	5816	1964	7.152682256	ER+	Endothelial ACKR1	Endothelial ACKR1	Endothelial
CID4471_GTACGTAGTCGCGAAA	CID4471	9966	2829	8.207906883	ER+	Endothelial ACKR1	Endothelial ACKR1	Endothelial
CID4471_GTACGTAGTCTAGTCA	CID4471	1668	911	8.213429257	ER+	Endothelial ACKR1	Endothelial ACKR1	Endothelial
CID4471_GTACGTAGTGGTACAG	CID4471	4606	1859	8.771168042	ER+	Endothelial ACKR1	Endothelial ACKR1	Endothelial
CID4471_GTACTCCAGGGATCTG	CID4471	5994	1972	6.690023357	ER+	Endothelial ACKR1	Endothelial ACKR1	Endothelial
CID4471_GTACTCCAGGTAGCTG	CID4471	6721	2158	7.171551852	ER+	Endothelial ACKR1	Endothelial ACKR1	Endothelial
CID4471_GTACTCCTCTTGTATC	CID4471	5526	2071	5.302207745	ER+	Endothelial ACKR1	Endothelial ACKR1	Endothelial
CID4471_GTACTTTGTATGAAAC	CID4471	5739	2029	7.666840913	ER+	Endothelial ACKR1	Endothelial ACKR1	Endothelial
CID4471_GTACTTTTCAACCATG	CID4471	3074	1317	15.28952505	ER+	Endothelial ACKR1	Endothelial ACKR1	Endothelial
CID4471_GTACTTTTCTGCCAGG	CID4471	5019	1714	5.379557681	ER+	Endothelial ACKR1	Endothelial ACKR1	Endothelial
CID4471_GTAGGCCCAAACCTAC	CID4471	5660	1961	10.05300353	ER+	Endothelial ACKR1	Endothelial ACKR1	Endothelial
CID4471_GTAGGCCCACTTCGAA	CID4471	7018	2301	5.072670276	ER+	Endothelial ACKR1	Endothelial ACKR1	Endothelial
CID4471_GTAGGCCCAGGTGGAT	CID4471	4990	1893	11.16232465	ER+	Endothelial ACKR1	Endothelial ACKR1	Endothelial
CID4471_GTAGGCCCATACTCTT	CID4471	3399	1285	9.50279494	ER+	Endothelial ACKR1	Endothelial ACKR1	Endothelial
CID4471_GTAGTCACATGAGCGA	CID4471	4043	1704	7.123423201	ER+	Endothelial ACKR1	Endothelial ACKR1	Endothelial
CID4471_GTAGTCAGTGCTGTAT	CID4471	11484	3104	7.244862417	ER+	Endothelial ACKR1	Endothelial ACKR1	Endothelial
CID4471_GTAGTCATCCGCATCT	CID4471	12374	3305	7.612736383	ER+	Endothelial ACKR1	Endothelial ACKR1	Endothelial
CID4471_GTATCTTAGGCCCGTT	CID4471	5512	1990	5.09796807	ER+	Endothelial ACKR1	Endothelial ACKR1	Endothelial
CID4471_GTATCTTAGGCTCTTA	CID4471	6372	2232	7.25047081	ER+	Endothelial ACKR1	Endothelial ACKR1	Endothelial
CID4471_GTATCTTAGGGAACGG	CID4471	4790	1755	9.373695198	ER+	Endothelial ACKR1	Endothelial ACKR1	Endothelial
CID4471_GTATCTTCACGTTGGC	CID4471	10888	3010	7.641440118	ER+	Endothelial ACKR1	Endothelial ACKR1	Endothelial
CID4471_GTATCTTGTGTGACCC	CID4471	1560	842	15.83333333	ER+	Endothelial ACKR1	Endothelial ACKR1	Endothelial
CID4471_GTATCTTGTTAGTGGG	CID4471	7797	2556	6.630755419	ER+	Endothelial ACKR1	Endothelial ACKR1	Endothelial
CID4471_GTATCTTGTTATGTGC	CID4471	6471	2310	8.174934322	ER+	Endothelial ACKR1	Endothelial ACKR1	Endothelial
CID4471_GTATCTTGTTGTGGAG	CID4471	4188	1698	7.187201528	ER+	Endothelial ACKR1	Endothelial ACKR1	Endothelial
CID4471_GTATTCTAGGCATTGG	CID4471	1936	959	13.2231405	ER+	Endothelial ACKR1	Endothelial ACKR1	Endothelial
CID4471_GTATTCTTCAGGTTCA	CID4471	13337	3516	5.735922621	ER+	Endothelial ACKR1	Endothelial ACKR1	Endothelial
CID4471_GTATTCTTCTGCCAGG	CID4471	4591	1824	10.23742104	ER+	Endothelial ACKR1	Endothelial ACKR1	Endothelial
CID4471_GTCAAGTAGCCAGTTT	CID4471	10404	2992	8.890811226	ER+	Endothelial ACKR1	Endothelial ACKR1	Endothelial
CID4471_GTCAAGTGTAGCGCAA	CID4471	7354	2529	5.208050041	ER+	Endothelial ACKR1	Endothelial ACKR1	Endothelial
CID4471_GTCACAACATCGGGTC	CID4471	11099	2593	6.424002162	ER+	Endothelial ACKR1	Endothelial ACKR1	Endothelial
CID4471_GTCACAAGTACGCTGC	CID4471	3892	1555	18.21685509	ER+	Endothelial ACKR1	Endothelial ACKR1	Endothelial
CID4471_GTCACAATCACCGGGT	CID4471	6263	2104	6.386715631	ER+	Endothelial ACKR1	Endothelial ACKR1	Endothelial
CID4471_GTCACGGTCTACCTGC	CID4471	4894	1885	6.08908868	ER+	Endothelial ACKR1	Endothelial ACKR1	Endothelial
CID4471_GTCATTTAGGAATGGA	CID4471	12022	3283	4.500083181	ER+	Endothelial ACKR1	Endothelial ACKR1	Endothelial
CID4471_GTCATTTCAAGGACAC	CID4471	4917	1999	8.602806589	ER+	Endothelial ACKR1	Endothelial ACKR1	Endothelial
CID4471_GTCATTTCAGGGTATG	CID4471	4593	1957	7.22839103	ER+	Endothelial ACKR1	Endothelial ACKR1	Endothelial
CID4471_GTCATTTTCCAAAGTC	CID4471	5835	2059	8.363324764	ER+	Endothelial ACKR1	Endothelial ACKR1	Endothelial
CID4471_GTCATTTTCGATGAGG	CID4471	8601	2817	5.824904081	ER+	Endothelial ACKR1	Endothelial ACKR1	Endothelial
CID4471_GTCCTCAAGCCTATGT	CID4471	5879	2151	6.76985882	ER+	Endothelial ACKR1	Endothelial ACKR1	Endothelial
CID4471_GTCCTCATCACCGGGT	CID4471	7303	2241	6.750650418	ER+	Endothelial ACKR1	Endothelial ACKR1	Endothelial
CID4471_GTCGGGTAGAGGTAGA	CID4471	5474	1940	5.77274388	ER+	Endothelial ACKR1	Endothelial ACKR1	Endothelial
CID4471_GTCGGGTCACGGCTAC	CID4471	5631	1921	7.849405079	ER+	Endothelial ACKR1	Endothelial ACKR1	Endothelial
CID4471_GTCGGGTGTATGAAAC	CID4471	16222	3886	4.537048453	ER+	Endothelial ACKR1	Endothelial ACKR1	Endothelial
CID4471_GTCGTAAGTAGGCATG	CID4471	5396	2010	11.15641216	ER+	Endothelial ACKR1	Endothelial ACKR1	Endothelial
CID4471_GTCTCGTAGGCGCTCT	CID4471	3770	1552	9.522546419	ER+	Endothelial ACKR1	Endothelial ACKR1	Endothelial
CID4471_GTCTCGTCAACACCTA	CID4471	7494	2242	6.498532159	ER+	Endothelial ACKR1	Endothelial ACKR1	Endothelial
CID4471_GTCTCGTCACCGAAAG	CID4471	7503	2592	6.757297081	ER+	Endothelial ACKR1	Endothelial ACKR1	Endothelial
CID4471_GTCTCGTCACGGCCAT	CID4471	2470	1167	13.76518219	ER+	Endothelial ACKR1	Endothelial ACKR1	Endothelial
CID4471_GTCTCGTGTCAGAAGC	CID4471	6106	2310	5.207992139	ER+	Endothelial ACKR1	Endothelial ACKR1	Endothelial
CID4471_GTCTCGTGTCGACTGC	CID4471	4147	1608	9.549071618	ER+	Endothelial ACKR1	Endothelial ACKR1	Endothelial
CID4471_GTCTCGTTCAGGTTCA	CID4471	12424	3365	7.00257566	ER+	Endothelial ACKR1	Endothelial ACKR1	Endothelial
CID4471_GTCTTCGCAAATACAG	CID4471	2987	1386	13.45831938	ER+	Endothelial ACKR1	Endothelial ACKR1	Endothelial
CID4471_GTCTTCGGTAGAGGAA	CID4471	4521	1823	10.92678611	ER+	Endothelial ACKR1	Endothelial ACKR1	Endothelial
CID4471_GTGAAGGAGTAGCGGT	CID4471	4469	1886	6.265383755	ER+	Endothelial ACKR1	Endothelial ACKR1	Endothelial
CID4471_GTGAAGGGTCAAACTC	CID4471	6858	2324	6.445027705	ER+	Endothelial ACKR1	Endothelial ACKR1	Endothelial
CID4471_GTGCAGCCAAGTTGTC	CID4471	1896	1020	14.66244726	ER+	Endothelial ACKR1	Endothelial ACKR1	Endothelial
CID4471_GTGCAGCTCAGCTTAG	CID4471	8041	2470	5.559010073	ER+	Endothelial ACKR1	Endothelial ACKR1	Endothelial
CID4471_GTGCAGCTCGCCAGCA	CID4471	6606	2278	9.612473509	ER+	Endothelial ACKR1	Endothelial ACKR1	Endothelial
CID4471_GTGCATAAGGACATTA	CID4471	19213	4192	6.891167439	ER+	Endothelial ACKR1	Endothelial ACKR1	Endothelial
CID4471_GTGCATACAAATTGCC	CID4471	6667	2128	4.544772761	ER+	Endothelial ACKR1	Endothelial ACKR1	Endothelial
CID4471_GTGCATAGTTCTGTTT	CID4471	8586	2447	6.056370836	ER+	Endothelial ACKR1	Endothelial ACKR1	Endothelial
CID4471_GTGCATATCGCCTGAG	CID4471	9074	2838	6.524134891	ER+	Endothelial ACKR1	Endothelial ACKR1	Endothelial
CID4471_GTGCGGTAGCACCGTC	CID4471	3853	1627	8.409031923	ER+	Endothelial ACKR1	Endothelial ACKR1	Endothelial
CID4471_GTGCGGTAGTGCGTGA	CID4471	9480	2873	5.158227848	ER+	Endothelial ACKR1	Endothelial ACKR1	Endothelial
CID4471_GTGCGGTGTTGTGGCC	CID4471	4563	1714	6.903353057	ER+	Endothelial ACKR1	Endothelial ACKR1	Endothelial
CID4471_GTGCGGTTCGGCTACG	CID4471	5260	1973	8.707224335	ER+	Endothelial ACKR1	Endothelial ACKR1	Endothelial
CID4471_GTGCTTCGTTCAGACT	CID4471	4814	1985	12.67137516	ER+	Endothelial ACKR1	Endothelial ACKR1	Endothelial
CID4471_GTGCTTCTCCAGTATG	CID4471	11902	3220	6.931608133	ER+	Endothelial ACKR1	Endothelial ACKR1	Endothelial
CID4471_GTGCTTCTCGGAGCAA	CID4471	6829	2221	6.823839508	ER+	Endothelial ACKR1	Endothelial ACKR1	Endothelial
CID4471_GTGCTTCTCGTCTGAA	CID4471	13104	3466	7.013125763	ER+	Endothelial ACKR1	Endothelial ACKR1	Endothelial
CID4471_GTGGGTCAGTTATCGC	CID4471	13402	3380	5.372332488	ER+	Endothelial ACKR1	Endothelial ACKR1	Endothelial
CID4471_GTGTGCGAGCTTTGGT	CID4471	4892	1983	5.989370401	ER+	Endothelial ACKR1	Endothelial ACKR1	Endothelial
CID4471_GTGTGCGCACCCTATC	CID4471	10499	2843	8.000761977	ER+	Endothelial ACKR1	Endothelial ACKR1	Endothelial
CID4471_GTGTTAGAGCCCAGCT	CID4471	6726	2181	7.582515611	ER+	Endothelial ACKR1	Endothelial ACKR1	Endothelial
CID4471_GTGTTAGCACATAACC	CID4471	5358	1912	10.65696155	ER+	Endothelial ACKR1	Endothelial ACKR1	Endothelial
CID4471_GTTAAGCAGATCCCGC	CID4471	9110	2575	9.143798024	ER+	Endothelial ACKR1	Endothelial ACKR1	Endothelial
CID4471_GTTAAGCTCCCAAGTA	CID4471	5949	2055	6.471675912	ER+	Endothelial ACKR1	Endothelial ACKR1	Endothelial
CID4471_GTTACAGAGCTGGAAC	CID4471	6421	2193	6.80579349	ER+	Endothelial ACKR1	Endothelial ACKR1	Endothelial
CID4471_GTTACAGGTCGGGTCT	CID4471	5162	1837	16.73769857	ER+	Endothelial ACKR1	Endothelial ACKR1	Endothelial
CID4471_GTTACAGTCAGTTGAC	CID4471	7526	2443	7.786340686	ER+	Endothelial ACKR1	Endothelial ACKR1	Endothelial
CID4471_GTTCATTAGCGATTCT	CID4471	12817	3347	4.673480534	ER+	Endothelial ACKR1	Endothelial ACKR1	Endothelial
CID4471_GTTCATTGTGTGGCTC	CID4471	7980	2653	6.56641604	ER+	Endothelial ACKR1	Endothelial ACKR1	Endothelial
CID4471_GTTCGGGTCACATACG	CID4471	8551	2840	6.396912642	ER+	Endothelial ACKR1	Endothelial ACKR1	Endothelial
CID4471_GTTCGGGTCTCGCATC	CID4471	6584	2233	6.546172539	ER+	Endothelial ACKR1	Endothelial ACKR1	Endothelial
CID4471_GTTCTCGCAGTTCATG	CID4471	14591	3588	6.702761977	ER+	Endothelial ACKR1	Endothelial ACKR1	Endothelial
CID4471_GTTTCTAAGCGTAATA	CID4471	7848	2435	6.702344546	ER+	Endothelial ACKR1	Endothelial ACKR1	Endothelial
CID4471_GTTTCTACAACTGGCC	CID4471	4476	1773	8.82484361	ER+	Endothelial ACKR1	Endothelial ACKR1	Endothelial
CID4471_GTTTCTACACAGGCCT	CID4471	13167	3436	6.652996127	ER+	Endothelial ACKR1	Endothelial ACKR1	Endothelial
CID4471_GTTTCTATCTGCAAGT	CID4471	7289	2332	5.295650981	ER+	Endothelial ACKR1	Endothelial ACKR1	Endothelial
CID4471_GTTTCTATCTTGAGAC	CID4471	11462	3141	8.305705811	ER+	Endothelial ACKR1	Endothelial ACKR1	Endothelial
CID4471_TAAACCGCAATGGAAT	CID4471	10388	3022	10.63727378	ER+	Endothelial ACKR1	Endothelial ACKR1	Endothelial
CID4471_TAAGAGACAATGCCAT	CID4471	5683	1753	11.17367588	ER+	Endothelial ACKR1	Endothelial ACKR1	Endothelial
CID4471_TAAGAGATCATCGGAT	CID4471	5695	2042	8.779631255	ER+	Endothelial ACKR1	Endothelial ACKR1	Endothelial
CID4471_TAAGAGATCCTAAGTG	CID4471	10310	2942	5.577109602	ER+	Endothelial ACKR1	Endothelial ACKR1	Endothelial
CID4471_TAAGCGTAGCTAGGCA	CID4471	5950	1958	6.857142857	ER+	Endothelial ACKR1	Endothelial ACKR1	Endothelial
CID4471_TAAGCGTCATAACCTG	CID4471	8466	2873	4.075124026	ER+	Endothelial ACKR1	Endothelial ACKR1	Endothelial
CID4471_TAAGCGTTCGATAGAA	CID4471	13928	3396	5.844342332	ER+	Endothelial ACKR1	Endothelial ACKR1	Endothelial
CID4471_TAAGTGCAGTGGAGAA	CID4471	3038	1274	9.61158657	ER+	Endothelial ACKR1	Endothelial ACKR1	Endothelial
CID4471_TAAGTGCCAAGTTCTG	CID4471	19481	4465	8.98311175	ER+	Endothelial ACKR1	Endothelial ACKR1	Endothelial
CID4471_TAAGTGCGTGGTAACG	CID4471	9521	2780	5.125512026	ER+	Endothelial ACKR1	Endothelial ACKR1	Endothelial
CID4471_TAAGTGCTCCCGGATG	CID4471	2874	1162	14.82254697	ER+	Endothelial ACKR1	Endothelial ACKR1	Endothelial
CID4471_TACACGAAGTTCGATC	CID4471	12965	3158	5.12148091	ER+	Endothelial ACKR1	Endothelial ACKR1	Endothelial
CID4471_TACACGACATGGAATA	CID4471	5402	2131	7.608293225	ER+	Endothelial ACKR1	Endothelial ACKR1	Endothelial
CID4471_TACAGTGCAAGTCTAC	CID4471	10889	3000	12.56313711	ER+	Endothelial ACKR1	Endothelial ACKR1	Endothelial
CID4471_TACAGTGCAGGTGCCT	CID4471	6000	2061	7.783333333	ER+	Endothelial ACKR1	Endothelial ACKR1	Endothelial
CID4471_TACCTATGTAAGCACG	CID4471	6693	2264	7.201553862	ER+	Endothelial ACKR1	Endothelial ACKR1	Endothelial
CID4471_TACCTATGTCTCCCTA	CID4471	5662	1882	11.14447192	ER+	Endothelial ACKR1	Endothelial ACKR1	Endothelial
CID4471_TACCTATTCCGAACGC	CID4471	7575	2332	3.854785479	ER+	Endothelial ACKR1	Endothelial ACKR1	Endothelial
CID4471_TACCTATTCGCCTGTT	CID4471	9977	3080	9.832615015	ER+	Endothelial ACKR1	Endothelial ACKR1	Endothelial
CID4471_TACCTTATCATAAAGG	CID4471	6184	2056	13.58344114	ER+	Endothelial ACKR1	Endothelial ACKR1	Endothelial
CID4471_TACGGATAGCGTTCCG	CID4471	8082	2600	6.186587478	ER+	Endothelial ACKR1	Endothelial ACKR1	Endothelial
CID4471_TACGGATCATGGTCAT	CID4471	10389	3013	5.053421889	ER+	Endothelial ACKR1	Endothelial ACKR1	Endothelial
CID4471_TACGGATGTCGCTTCT	CID4471	3770	1554	14.19098143	ER+	Endothelial ACKR1	Endothelial ACKR1	Endothelial
CID4471_TACGGATTCCCTTGTG	CID4471	7644	2162	4.80115123	ER+	Endothelial ACKR1	Endothelial ACKR1	Endothelial
CID4471_TACGGGCCACGCGAAA	CID4471	5024	1948	8.399681529	ER+	Endothelial ACKR1	Endothelial ACKR1	Endothelial
CID4471_TACGGGCGTGCATCTA	CID4471	2847	1199	11.45064981	ER+	Endothelial ACKR1	Endothelial ACKR1	Endothelial
CID4471_TACGGGCTCAGAGCTT	CID4471	11191	3089	5.897596283	ER+	Endothelial ACKR1	Endothelial ACKR1	Endothelial
CID4471_TACGGTAAGGTGGGTT	CID4471	9827	3113	8.446117839	ER+	Endothelial ACKR1	Endothelial ACKR1	Endothelial
CID4471_TACGGTAAGTACACCT	CID4471	4974	1808	15.96300764	ER+	Endothelial ACKR1	Endothelial ACKR1	Endothelial
CID4471_TACGGTAGTTCGTGAT	CID4471	11438	3056	5.175730023	ER+	Endothelial ACKR1	Endothelial ACKR1	Endothelial
CID4471_TACTCATAGCGTTCCG	CID4471	5535	2071	7.570009033	ER+	Endothelial ACKR1	Endothelial ACKR1	Endothelial
CID4471_TACTCATAGTGGGATC	CID4471	5816	2049	3.129298487	ER+	Endothelial ACKR1	Endothelial ACKR1	Endothelial
CID4471_TACTCATGTCGACTGC	CID4471	7918	2351	7.198787573	ER+	Endothelial ACKR1	Endothelial ACKR1	Endothelial
CID4471_TACTCGCAGCTAGTTC	CID4471	5202	1913	7.016532103	ER+	Endothelial ACKR1	Endothelial ACKR1	Endothelial
CID4471_TACTCGCTCACATAGC	CID4471	10159	2779	5.571414509	ER+	Endothelial ACKR1	Endothelial ACKR1	Endothelial
CID4471_TACTCGCTCACTCCTG	CID4471	10262	2809	4.541025141	ER+	Endothelial ACKR1	Endothelial ACKR1	Endothelial
CID4471_TACTTGTAGCTAAACA	CID4471	6828	2260	10.74985354	ER+	Endothelial ACKR1	Endothelial ACKR1	Endothelial
CID4471_TACTTGTAGGCATGGT	CID4471	3545	1449	10.43723554	ER+	Endothelial ACKR1	Endothelial ACKR1	Endothelial
CID4471_TACTTGTGTCGCTTTC	CID4471	2118	1028	7.365439093	ER+	Endothelial ACKR1	Endothelial ACKR1	Endothelial
CID4471_TACTTGTTCAAAGACA	CID4471	8880	2666	4.695945946	ER+	Endothelial ACKR1	Endothelial ACKR1	Endothelial
CID4471_TAGACCACAGGAATCG	CID4471	5524	1952	5.358435916	ER+	Endothelial ACKR1	Endothelial ACKR1	Endothelial
CID4471_TAGACCATCGTTGACA	CID4471	14353	3691	3.908590539	ER+	Endothelial ACKR1	Endothelial ACKR1	Endothelial
CID4471_TAGAGCTAGAACTGTA	CID4471	3965	1648	10.0630517	ER+	Endothelial ACKR1	Endothelial ACKR1	Endothelial
CID4471_TAGAGCTGTGAGGGTT	CID4471	7545	2486	7.170311465	ER+	Endothelial ACKR1	Endothelial ACKR1	Endothelial
CID4471_TAGAGCTGTTCGAATC	CID4471	6230	2246	9.935794543	ER+	Endothelial ACKR1	Endothelial ACKR1	Endothelial
CID4471_TAGAGCTTCGTGGTCG	CID4471	2858	1264	7.347795661	ER+	Endothelial ACKR1	Endothelial ACKR1	Endothelial
CID4471_TAGCCGGAGGCATGGT	CID4471	5847	2009	11.37335386	ER+	Endothelial ACKR1	Endothelial ACKR1	Endothelial
CID4471_TAGCCGGCACAGTCGC	CID4471	5431	1911	7.365126128	ER+	Endothelial ACKR1	Endothelial ACKR1	Endothelial
CID4471_TAGCCGGCATGTAGTC	CID4471	7523	2394	9.065532367	ER+	Endothelial ACKR1	Endothelial ACKR1	Endothelial
CID4471_TAGGCATAGTGCCAGA	CID4471	8151	2424	9.324009324	ER+	Endothelial ACKR1	Endothelial ACKR1	Endothelial
CID4471_TAGGCATTCCAACCAA	CID4471	12568	3379	5.084341184	ER+	Endothelial ACKR1	Endothelial ACKR1	Endothelial
CID4471_TAGTGGTAGCAATCTC	CID4471	9350	2947	7.411764706	ER+	Endothelial ACKR1	Endothelial ACKR1	Endothelial
CID4471_TAGTGGTCAAGTTAAG	CID4471	8777	2819	5.309331207	ER+	Endothelial ACKR1	Endothelial ACKR1	Endothelial
CID4471_TAGTGGTGTCCAACTA	CID4471	8282	2536	11.54310553	ER+	Endothelial ACKR1	Endothelial ACKR1	Endothelial
CID4471_TAGTTGGCAAGCCGCT	CID4471	9488	2919	4.395025295	ER+	Endothelial ACKR1	Endothelial ACKR1	Endothelial
CID4471_TAGTTGGGTGAAAGAG	CID4471	3523	1581	13.00028385	ER+	Endothelial ACKR1	Endothelial ACKR1	Endothelial
CID4471_TAGTTGGGTTCCATGA	CID4471	4250	1764	8.752941176	ER+	Endothelial ACKR1	Endothelial ACKR1	Endothelial
CID4471_TAGTTGGGTTGGTAAA	CID4471	9757	2948	11.2227119	ER+	Endothelial ACKR1	Endothelial ACKR1	Endothelial
CID4471_TAGTTGGTCCCGACTT	CID4471	8965	2769	14.32236475	ER+	Endothelial ACKR1	Endothelial ACKR1	Endothelial
CID4471_TATCTCAAGCTAGCCC	CID4471	13594	3283	7.238487568	ER+	Endothelial ACKR1	Endothelial ACKR1	Endothelial
CID4471_TATCTCACATCGATGT	CID4471	11107	3086	4.330602323	ER+	Endothelial ACKR1	Endothelial ACKR1	Endothelial
CID4471_TATCTCAGTTGTTTGG	CID4471	3289	1371	7.479477045	ER+	Endothelial ACKR1	Endothelial ACKR1	Endothelial
CID4471_TATCTCAGTTTAGGAA	CID4471	7327	2219	10.48177972	ER+	Endothelial ACKR1	Endothelial ACKR1	Endothelial
CID4471_TATCTCATCCCATTTA	CID4471	2929	1166	18.70945715	ER+	Endothelial ACKR1	Endothelial ACKR1	Endothelial
CID4471_TATCTCATCTTGAGGT	CID4471	5224	1900	5.666156202	ER+	Endothelial ACKR1	Endothelial ACKR1	Endothelial
CID4471_TATTACCGTCGAAAGC	CID4471	5171	1893	6.497776059	ER+	Endothelial ACKR1	Endothelial ACKR1	Endothelial
CID4471_TATTACCTCTAACCGA	CID4471	6948	2297	6.750143926	ER+	Endothelial ACKR1	Endothelial ACKR1	Endothelial
CID4471_TATTACCTCTGCTGTC	CID4471	7070	2340	7.29844413	ER+	Endothelial ACKR1	Endothelial ACKR1	Endothelial
CID4471_TCAACGAAGAGTTGGC	CID4471	6366	2028	10.71316368	ER+	Endothelial ACKR1	Endothelial ACKR1	Endothelial
CID4471_TCAACGACAGCCTGTG	CID4471	12569	3375	5.441960379	ER+	Endothelial ACKR1	Endothelial ACKR1	Endothelial
CID4471_TCAACGAGTGACAAAT	CID4471	3153	1255	19.41008563	ER+	Endothelial ACKR1	Endothelial ACKR1	Endothelial
CID4471_TCAACGATCGGATGGA	CID4471	14931	3610	5.19724064	ER+	Endothelial ACKR1	Endothelial ACKR1	Endothelial
CID4471_TCAATCTAGTACGCCC	CID4471	8478	2304	19.37957065	ER+	Endothelial ACKR1	Endothelial ACKR1	Endothelial
CID4471_TCAATCTCACGGTGTC	CID4471	4921	1692	12.35521236	ER+	Endothelial ACKR1	Endothelial ACKR1	Endothelial
CID4471_TCAATCTCAGTCTTCC	CID4471	7089	2413	7.532797292	ER+	Endothelial ACKR1	Endothelial ACKR1	Endothelial
CID4471_TCACAAGTCACGAAGG	CID4471	7621	2598	5.760398898	ER+	Endothelial ACKR1	Endothelial ACKR1	Endothelial
CID4471_TCACGAAAGAAGAAGC	CID4471	6544	2361	10.16198044	ER+	Endothelial ACKR1	Endothelial ACKR1	Endothelial
CID4471_TCACGAAAGTGCAAGC	CID4471	10306	3012	5.695711236	ER+	Endothelial ACKR1	Endothelial ACKR1	Endothelial
CID4471_TCAGCAAAGCACCGCT	CID4471	2861	1162	11.32471164	ER+	Endothelial ACKR1	Endothelial ACKR1	Endothelial
CID4471_TCAGCAACAGAAGCAC	CID4471	7405	2242	5.104659014	ER+	Endothelial ACKR1	Endothelial ACKR1	Endothelial
CID4471_TCAGCAAGTTGATTGC	CID4471	4925	1864	9.563451777	ER+	Endothelial ACKR1	Endothelial ACKR1	Endothelial
CID4471_TCAGCAATCTCGTTTA	CID4471	6220	2098	14.59807074	ER+	Endothelial ACKR1	Endothelial ACKR1	Endothelial
CID4471_TCAGCAATCTGCGACG	CID4471	10607	3121	5.486942585	ER+	Endothelial ACKR1	Endothelial ACKR1	Endothelial
CID4471_TCAGCTCCAGTGGGAT	CID4471	5154	1957	9.972836632	ER+	Endothelial ACKR1	Endothelial ACKR1	Endothelial
CID4471_TCAGGATCAGAAGCAC	CID4471	7368	2350	4.845276873	ER+	Endothelial ACKR1	Endothelial ACKR1	Endothelial
CID4471_TCAGGATTCCTGTAGA	CID4471	11928	3265	5.851777331	ER+	Endothelial ACKR1	Endothelial ACKR1	Endothelial
CID4471_TCAGGTAAGATGTGGC	CID4471	2641	1198	8.027262401	ER+	Endothelial ACKR1	Endothelial ACKR1	Endothelial
CID4471_TCAGGTAGTAACGACG	CID4471	14928	3661	7.938102894	ER+	Endothelial ACKR1	Endothelial ACKR1	Endothelial
CID4471_TCAGGTATCCAGAAGG	CID4471	9796	2890	7.503062474	ER+	Endothelial ACKR1	Endothelial ACKR1	Endothelial
CID4471_TCATTTGAGTGTTAGA	CID4471	3082	1277	10.73977936	ER+	Endothelial ACKR1	Endothelial ACKR1	Endothelial
CID4471_TCATTTGGTACTCTCC	CID4471	4296	1541	5.796089385	ER+	Endothelial ACKR1	Endothelial ACKR1	Endothelial
CID4471_TCATTTGGTTCCGGCA	CID4471	3051	1368	10.75057358	ER+	Endothelial ACKR1	Endothelial ACKR1	Endothelial
CID4471_TCATTTGTCGGTTAAC	CID4471	4908	1651	5.297473513	ER+	Endothelial ACKR1	Endothelial ACKR1	Endothelial
CID4471_TCCACACAGCCAGAAC	CID4471	10316	2895	6.320279178	ER+	Endothelial ACKR1	Endothelial ACKR1	Endothelial
CID4471_TCCACACAGTCGTTTG	CID4471	9344	3084	6.421232877	ER+	Endothelial ACKR1	Endothelial ACKR1	Endothelial
CID4471_TCCACACGTTGTCTTT	CID4471	8117	2451	6.17223112	ER+	Endothelial ACKR1	Endothelial ACKR1	Endothelial
CID4471_TCCCGATAGTATCTCG	CID4471	6789	2068	9.102960672	ER+	Endothelial ACKR1	Endothelial ACKR1	Endothelial
CID4471_TCCCGATCACCCATGG	CID4471	7701	2576	6.232956759	ER+	Endothelial ACKR1	Endothelial ACKR1	Endothelial
CID4471_TCCCGATTCCGGGTGT	CID4471	4783	1730	10.43278277	ER+	Endothelial ACKR1	Endothelial ACKR1	Endothelial
CID4471_TCCCGATTCCGTAGTA	CID4471	4482	1693	6.291834003	ER+	Endothelial ACKR1	Endothelial ACKR1	Endothelial
CID4471_TCGAGGCAGTGGTCCC	CID4471	5631	1919	8.399928965	ER+	Endothelial ACKR1	Endothelial ACKR1	Endothelial
CID4471_TCGAGGCCACATTTCT	CID4471	12017	3237	7.472746942	ER+	Endothelial ACKR1	Endothelial ACKR1	Endothelial
CID4471_TCGAGGCCACGTCAGC	CID4471	7510	2224	5.872170439	ER+	Endothelial ACKR1	Endothelial ACKR1	Endothelial
CID4471_TCGAGGCGTACCGTTA	CID4471	5419	2005	6.126591622	ER+	Endothelial ACKR1	Endothelial ACKR1	Endothelial
CID4471_TCGCGAGCAAGCGTAG	CID4471	9555	2894	6.394557823	ER+	Endothelial ACKR1	Endothelial ACKR1	Endothelial
CID4471_TCGGGACCATTCGACA	CID4471	4073	1489	8.470414928	ER+	Endothelial ACKR1	Endothelial ACKR1	Endothelial
CID4471_TCGGGACTCAGTCAGT	CID4471	7996	2604	4.539769885	ER+	Endothelial ACKR1	Endothelial ACKR1	Endothelial
CID4471_TCGGTAAAGAATCTCC	CID4471	5339	1997	6.986327028	ER+	Endothelial ACKR1	Endothelial ACKR1	Endothelial
CID4471_TCGGTAACAAGAGTCG	CID4471	5102	1788	16.46413171	ER+	Endothelial ACKR1	Endothelial ACKR1	Endothelial
CID4471_TCGGTAAGTTGGTAAA	CID4471	6167	2151	6.713150641	ER+	Endothelial ACKR1	Endothelial ACKR1	Endothelial
CID4471_TCGTACCAGTATGACA	CID4471	3436	1350	14.58090803	ER+	Endothelial ACKR1	Endothelial ACKR1	Endothelial
CID4471_TCGTAGAGTTACCGAT	CID4471	12404	3349	6.030312802	ER+	Endothelial ACKR1	Endothelial ACKR1	Endothelial
CID4471_TCGTAGATCTAACTGG	CID4471	5589	1949	8.534621578	ER+	Endothelial ACKR1	Endothelial ACKR1	Endothelial
CID4471_TCGTAGATCTTACCTA	CID4471	2231	1081	6.140744061	ER+	Endothelial ACKR1	Endothelial ACKR1	Endothelial
CID4471_TCTATTGGTCTAGGTT	CID4471	10745	2915	6.123778502	ER+	Endothelial ACKR1	Endothelial ACKR1	Endothelial
CID4471_TCTATTGTCGCTTAGA	CID4471	3119	1358	11.44597627	ER+	Endothelial ACKR1	Endothelial ACKR1	Endothelial
CID4471_TCTATTGTCTAACGGT	CID4471	5418	1958	8.157991879	ER+	Endothelial ACKR1	Endothelial ACKR1	Endothelial
CID4471_TCTCATAGTACCGTTA	CID4471	3594	1347	15.91541458	ER+	Endothelial ACKR1	Endothelial ACKR1	Endothelial
CID4471_TCTCTAAAGATGTCGG	CID4471	4143	1626	13.70987207	ER+	Endothelial ACKR1	Endothelial ACKR1	Endothelial
CID4471_TCTCTAAGTGTTCTTT	CID4471	3768	1561	9.713375796	ER+	Endothelial ACKR1	Endothelial ACKR1	Endothelial
CID4471_TCTGAGATCCACTCCA	CID4471	7190	2330	12.36439499	ER+	Endothelial ACKR1	Endothelial ACKR1	Endothelial
CID4471_TCTGGAAGTTATCGGT	CID4471	4038	1680	9.435364042	ER+	Endothelial ACKR1	Endothelial ACKR1	Endothelial
CID4471_TCTTCGGGTAGCGTGA	CID4471	4319	1693	8.867793471	ER+	Endothelial ACKR1	Endothelial ACKR1	Endothelial
CID4471_TCTTCGGGTCTGATCA	CID4471	5773	2092	8.314567816	ER+	Endothelial ACKR1	Endothelial ACKR1	Endothelial
CID4471_TCTTCGGTCATCACCC	CID4471	4461	1725	9.07868191	ER+	Endothelial ACKR1	Endothelial ACKR1	Endothelial
CID4471_TCTTTCCAGTACATGA	CID4471	11980	3399	8.597662771	ER+	Endothelial ACKR1	Endothelial ACKR1	Endothelial
CID4471_TCTTTCCCAAACTGTC	CID4471	4874	1736	9.581452606	ER+	Endothelial ACKR1	Endothelial ACKR1	Endothelial
CID4471_TCTTTCCGTCCGTTAA	CID4471	10353	3076	10.38346373	ER+	Endothelial ACKR1	Endothelial ACKR1	Endothelial
CID4471_TCTTTCCTCGTTGACA	CID4471	4654	1874	5.672539751	ER+	Endothelial ACKR1	Endothelial ACKR1	Endothelial
CID4471_TGAAAGACACACCGCA	CID4471	8661	2671	7.631913174	ER+	Endothelial ACKR1	Endothelial ACKR1	Endothelial
CID4471_TGAAAGATCCAAGTAC	CID4471	10767	3105	6.529209622	ER+	Endothelial ACKR1	Endothelial ACKR1	Endothelial
CID4471_TGACAACAGGGTCGAT	CID4471	8773	2595	5.106576998	ER+	Endothelial ACKR1	Endothelial ACKR1	Endothelial
CID4471_TGACAACAGTCAATAG	CID4471	6269	2103	9.810177062	ER+	Endothelial ACKR1	Endothelial ACKR1	Endothelial
CID4471_TGACGGCAGAAGGTTT	CID4471	4292	1718	12.48835042	ER+	Endothelial ACKR1	Endothelial ACKR1	Endothelial
CID4471_TGACGGCAGGTGCTTT	CID4471	4890	1821	7.566462168	ER+	Endothelial ACKR1	Endothelial ACKR1	Endothelial
CID4471_TGACGGCCATTGTGCA	CID4471	8393	2582	5.373525557	ER+	Endothelial ACKR1	Endothelial ACKR1	Endothelial
CID4471_TGACGGCTCGTTGCCT	CID4471	8799	2439	5.148312308	ER+	Endothelial ACKR1	Endothelial ACKR1	Endothelial
CID4471_TGACTAGGTCCGAGTC	CID4471	6509	2273	6.206790598	ER+	Endothelial ACKR1	Endothelial ACKR1	Endothelial
CID4471_TGACTAGGTCCTAGCG	CID4471	7680	2577	5.364583333	ER+	Endothelial ACKR1	Endothelial ACKR1	Endothelial
CID4471_TGACTAGTCGAGCCCA	CID4471	4929	1676	15.70298235	ER+	Endothelial ACKR1	Endothelial ACKR1	Endothelial
CID4471_TGACTAGTCGATAGAA	CID4471	9706	2726	5.481145683	ER+	Endothelial ACKR1	Endothelial ACKR1	Endothelial
CID4471_TGACTAGTCTCAAGTG	CID4471	11418	2991	7.663338588	ER+	Endothelial ACKR1	Endothelial ACKR1	Endothelial
CID4471_TGAGAGGCAAACAACA	CID4471	11626	3182	6.734904524	ER+	Endothelial ACKR1	Endothelial ACKR1	Endothelial
CID4471_TGAGAGGGTAGTACCT	CID4471	9898	2777	5.809254395	ER+	Endothelial ACKR1	Endothelial ACKR1	Endothelial
CID4471_TGAGAGGTCTCGATGA	CID4471	6492	2138	6.57732594	ER+	Endothelial ACKR1	Endothelial ACKR1	Endothelial
CID4471_TGAGCATAGCGTTGCC	CID4471	5624	1928	8.125889047	ER+	Endothelial ACKR1	Endothelial ACKR1	Endothelial
CID4471_TGAGCATGTGCCTGTG	CID4471	5572	2024	8.686288586	ER+	Endothelial ACKR1	Endothelial ACKR1	Endothelial
CID4471_TGAGCCGAGGGTCTCC	CID4471	13472	3468	4.795130641	ER+	Endothelial ACKR1	Endothelial ACKR1	Endothelial
CID4471_TGAGCCGGTCGCATCG	CID4471	5329	2027	8.031525615	ER+	Endothelial ACKR1	Endothelial ACKR1	Endothelial
CID4471_TGAGCCGTCGGTGTTA	CID4471	3518	1319	4.462762933	ER+	Endothelial ACKR1	Endothelial ACKR1	Endothelial
CID4471_TGAGGGAAGGTGCAAC	CID4471	5862	1962	4.025929717	ER+	Endothelial ACKR1	Endothelial ACKR1	Endothelial
CID4471_TGAGGGAGTTGGTGGA	CID4471	6123	1898	14.48636289	ER+	Endothelial ACKR1	Endothelial ACKR1	Endothelial
CID4471_TGAGGGATCACCGGGT	CID4471	1490	848	15.90604027	ER+	Endothelial ACKR1	Endothelial ACKR1	Endothelial
CID4471_TGAGGGATCTCTGTCG	CID4471	7024	2270	7.203872437	ER+	Endothelial ACKR1	Endothelial ACKR1	Endothelial
CID4471_TGAGGGATCTGGCGTG	CID4471	2726	1332	6.419662509	ER+	Endothelial ACKR1	Endothelial ACKR1	Endothelial
CID4471_TGATTTCTCCTCGCAT	CID4471	11641	2967	6.520058414	ER+	Endothelial ACKR1	Endothelial ACKR1	Endothelial
CID4471_TGCACCTAGCGTCTAT	CID4471	6870	2220	7.452692868	ER+	Endothelial ACKR1	Endothelial ACKR1	Endothelial
CID4471_TGCACCTAGGACGAAA	CID4471	9513	2911	4.393987175	ER+	Endothelial ACKR1	Endothelial ACKR1	Endothelial
CID4471_TGCACCTGTCCGTTAA	CID4471	5870	1978	5.332197615	ER+	Endothelial ACKR1	Endothelial ACKR1	Endothelial
CID4471_TGCACCTGTGATGTCT	CID4471	3009	1328	8.640744433	ER+	Endothelial ACKR1	Endothelial ACKR1	Endothelial
CID4471_TGCACCTTCTTGGGTA	CID4471	8064	2761	7.229662698	ER+	Endothelial ACKR1	Endothelial ACKR1	Endothelial
CID4471_TGCCAAAGTAACGCGA	CID4471	8743	2639	6.26787144	ER+	Endothelial ACKR1	Endothelial ACKR1	Endothelial
CID4471_TGCCCATCATCGGACC	CID4471	5409	1830	5.897578111	ER+	Endothelial ACKR1	Endothelial ACKR1	Endothelial
CID4471_TGCCCATGTCGCTTCT	CID4471	10827	2872	6.336011822	ER+	Endothelial ACKR1	Endothelial ACKR1	Endothelial
CID4471_TGCCCATGTTGGTTTG	CID4471	5492	1719	16.11434814	ER+	Endothelial ACKR1	Endothelial ACKR1	Endothelial
CID4471_TGCCCTACAGCTCCGA	CID4471	10907	3081	5.27184377	ER+	Endothelial ACKR1	Endothelial ACKR1	Endothelial
CID4471_TGCCCTAGTCAGCTAT	CID4471	3542	1509	7.086391869	ER+	Endothelial ACKR1	Endothelial ACKR1	Endothelial
CID4471_TGCGCAGAGAGCCTAG	CID4471	8105	2564	4.663787785	ER+	Endothelial ACKR1	Endothelial ACKR1	Endothelial
CID4471_TGCGCAGAGTACGCCC	CID4471	3561	1459	12.29991575	ER+	Endothelial ACKR1	Endothelial ACKR1	Endothelial
CID4471_TGCTACCCATGTAGTC	CID4471	6956	2263	6.871765382	ER+	Endothelial ACKR1	Endothelial ACKR1	Endothelial
CID4471_TGCTACCGTTAGATGA	CID4471	7196	2507	8.602001112	ER+	Endothelial ACKR1	Endothelial ACKR1	Endothelial
CID4471_TGCTACCTCCGTACAA	CID4471	9417	2708	6.307741319	ER+	Endothelial ACKR1	Endothelial ACKR1	Endothelial
CID4471_TGCTACCTCGTAGATC	CID4471	3385	1603	14.88921713	ER+	Endothelial ACKR1	Endothelial ACKR1	Endothelial
CID4471_TGCTGCTGTTCGTGAT	CID4471	4522	1680	6.590004423	ER+	Endothelial ACKR1	Endothelial ACKR1	Endothelial
CID4471_TGGACGCTCCTGTACC	CID4471	5802	2157	8.876249569	ER+	Endothelial ACKR1	Endothelial ACKR1	Endothelial
CID4471_TGGACGCTCGGGAGTA	CID4471	19007	4456	4.987636134	ER+	Endothelial ACKR1	Endothelial ACKR1	Endothelial
CID4471_TGGCCAGCACAAGACG	CID4471	11971	3370	5.504970345	ER+	Endothelial ACKR1	Endothelial ACKR1	Endothelial
CID4471_TGGCCAGTCAATCTCT	CID4471	3889	1544	8.382617639	ER+	Endothelial ACKR1	Endothelial ACKR1	Endothelial
CID4471_TGGGAAGGTCCCTTGT	CID4471	3919	1452	7.374330186	ER+	Endothelial ACKR1	Endothelial ACKR1	Endothelial
CID4471_TGGGAAGGTCCGTGAC	CID4471	8176	2494	8.023483366	ER+	Endothelial ACKR1	Endothelial ACKR1	Endothelial
CID4471_TGGGAAGTCCTCATTA	CID4471	6890	2056	9.521044993	ER+	Endothelial ACKR1	Endothelial ACKR1	Endothelial
CID4471_TGGGCGTAGCAACGGT	CID4471	14401	3648	6.020415249	ER+	Endothelial ACKR1	Endothelial ACKR1	Endothelial
CID4471_TGGGCGTAGTCGAGTG	CID4471	3174	1395	11.8147448	ER+	Endothelial ACKR1	Endothelial ACKR1	Endothelial
CID4471_TGGGCGTCACTTCTGC	CID4471	9956	2613	4.660506227	ER+	Endothelial ACKR1	Endothelial ACKR1	Endothelial
CID4471_TGGTTAGCACCAGGCT	CID4471	7323	2563	5.789976785	ER+	Endothelial ACKR1	Endothelial ACKR1	Endothelial
CID4471_TGGTTAGCAGCGTTCG	CID4471	8202	2417	9.704950012	ER+	Endothelial ACKR1	Endothelial ACKR1	Endothelial
CID4471_TGGTTAGGTGCATCTA	CID4471	4938	1999	4.191980559	ER+	Endothelial ACKR1	Endothelial ACKR1	Endothelial
CID4471_TGGTTCCAGTACATGA	CID4471	7393	2374	5.018260517	ER+	Endothelial ACKR1	Endothelial ACKR1	Endothelial
CID4471_TGGTTCCGTGTAATGA	CID4471	5272	1829	4.02124431	ER+	Endothelial ACKR1	Endothelial ACKR1	Endothelial
CID4471_TGGTTCCTCCTAAGTG	CID4471	4806	1683	9.425717853	ER+	Endothelial ACKR1	Endothelial ACKR1	Endothelial
CID4471_TGTATTCAGATGCGAC	CID4471	4761	1781	7.330392775	ER+	Endothelial ACKR1	Endothelial ACKR1	Endothelial
CID4471_TGTATTCGTCCCGACA	CID4471	8897	2698	5.496234686	ER+	Endothelial ACKR1	Endothelial ACKR1	Endothelial
CID4471_TGTATTCGTCCTCCAT	CID4471	4506	1543	8.965823347	ER+	Endothelial ACKR1	Endothelial ACKR1	Endothelial
CID4471_TGTCCCAAGTCTTGCA	CID4471	7927	2720	6.38324713	ER+	Endothelial ACKR1	Endothelial ACKR1	Endothelial
CID4471_TGTCCCAAGTTCGCGC	CID4471	3740	1553	8.07486631	ER+	Endothelial ACKR1	Endothelial ACKR1	Endothelial
CID4471_TGTCCCACAAACCCAT	CID4471	5943	1952	11.15598183	ER+	Endothelial ACKR1	Endothelial ACKR1	Endothelial
CID4471_TGTCCCAGTTACCAGT	CID4471	9502	3127	5.946116607	ER+	Endothelial ACKR1	Endothelial ACKR1	Endothelial
CID4471_TGTGGTAAGGACGAAA	CID4471	3162	1473	5.977229602	ER+	Endothelial ACKR1	Endothelial ACKR1	Endothelial
CID4471_TGTGGTAGTATCTGCA	CID4471	7037	2469	4.860025579	ER+	Endothelial ACKR1	Endothelial ACKR1	Endothelial
CID4471_TGTGGTAGTGATGATA	CID4471	4587	1688	9.330717244	ER+	Endothelial ACKR1	Endothelial ACKR1	Endothelial
CID4471_TGTGTTTAGACGCTTT	CID4471	7363	2506	3.178052424	ER+	Endothelial ACKR1	Endothelial ACKR1	Endothelial
CID4471_TGTGTTTCACGGTGTC	CID4471	3379	1459	13.67268423	ER+	Endothelial ACKR1	Endothelial ACKR1	Endothelial
CID4471_TGTGTTTGTGCTTCTC	CID4471	7345	2373	7.950987066	ER+	Endothelial ACKR1	Endothelial ACKR1	Endothelial
CID4471_TGTGTTTTCCTATGTT	CID4471	3397	1520	8.772446276	ER+	Endothelial ACKR1	Endothelial ACKR1	Endothelial
CID4471_TGTGTTTTCGGCGCTA	CID4471	5217	1695	8.721487445	ER+	Endothelial ACKR1	Endothelial ACKR1	Endothelial
CID4471_TGTTCCGGTACTTAGC	CID4471	5199	1906	10.96364686	ER+	Endothelial ACKR1	Endothelial ACKR1	Endothelial
CID4471_TGTTCCGGTAGGGACT	CID4471	7065	2422	6.072186837	ER+	Endothelial ACKR1	Endothelial ACKR1	Endothelial
CID4471_TTAACTCTCGTCGTTC	CID4471	6333	2270	4.831833254	ER+	Endothelial ACKR1	Endothelial ACKR1	Endothelial
CID4471_TTAGGACAGCTAGTGG	CID4471	2412	1155	19.52736318	ER+	Endothelial ACKR1	Endothelial ACKR1	Endothelial
CID4471_TTAGGACAGGGCTCTC	CID4471	5916	2063	5.848546315	ER+	Endothelial ACKR1	Endothelial ACKR1	Endothelial
CID4471_TTAGGACAGTGGGATC	CID4471	10458	2886	5.584241729	ER+	Endothelial ACKR1	Endothelial ACKR1	Endothelial
CID4471_TTAGGACTCTGGCGTG	CID4471	4524	1656	7.316534041	ER+	Endothelial ACKR1	Endothelial ACKR1	Endothelial
CID4471_TTAGGCAAGGGCATGT	CID4471	3256	1377	11.73218673	ER+	Endothelial ACKR1	Endothelial ACKR1	Endothelial
CID4471_TTAGGCAGTAAGCACG	CID4471	8745	2584	5.76329331	ER+	Endothelial ACKR1	Endothelial ACKR1	Endothelial
CID4471_TTAGGCAGTGCTGTAT	CID4471	5978	1966	12.94747407	ER+	Endothelial ACKR1	Endothelial ACKR1	Endothelial
CID4471_TTAGTTCAGGAGTACC	CID4471	6457	2253	5.63729286	ER+	Endothelial ACKR1	Endothelial ACKR1	Endothelial
CID4471_TTAGTTCCAAGTAGTA	CID4471	4209	1613	9.717272511	ER+	Endothelial ACKR1	Endothelial ACKR1	Endothelial
CID4471_TTAGTTCCATCGGGTC	CID4471	3814	1379	10.64499213	ER+	Endothelial ACKR1	Endothelial ACKR1	Endothelial
CID4471_TTAGTTCCATGCTGGC	CID4471	4067	1751	11.04007868	ER+	Endothelial ACKR1	Endothelial ACKR1	Endothelial
CID4471_TTAGTTCGTCTCTCGT	CID4471	7654	2388	5.147635223	ER+	Endothelial ACKR1	Endothelial ACKR1	Endothelial
CID4471_TTATGCTAGGTAGCTG	CID4471	14410	3481	5.780707842	ER+	Endothelial ACKR1	Endothelial ACKR1	Endothelial
CID4471_TTATGCTAGTTTCCTT	CID4471	9049	2573	5.635981876	ER+	Endothelial ACKR1	Endothelial ACKR1	Endothelial
CID4471_TTATGCTTCTATCGCC	CID4471	3832	1622	9.472860125	ER+	Endothelial ACKR1	Endothelial ACKR1	Endothelial
CID4471_TTCCCAGCACGAAAGC	CID4471	7412	2327	8.283864004	ER+	Endothelial ACKR1	Endothelial ACKR1	Endothelial
CID4471_TTCCCAGCACGACTCG	CID4471	3076	1335	9.492847854	ER+	Endothelial ACKR1	Endothelial ACKR1	Endothelial
CID4471_TTCCCAGGTGCCTGGT	CID4471	9520	2540	5.787815126	ER+	Endothelial ACKR1	Endothelial ACKR1	Endothelial
CID4471_TTCCCAGTCGCCAAAT	CID4471	7955	2429	5.983658077	ER+	Endothelial ACKR1	Endothelial ACKR1	Endothelial
CID4471_TTCGAAGCAAAGTCAA	CID4471	6348	2120	6.458727158	ER+	Endothelial ACKR1	Endothelial ACKR1	Endothelial
CID4471_TTCGAAGCAAGTCATC	CID4471	12054	3047	6.329849013	ER+	Endothelial ACKR1	Endothelial ACKR1	Endothelial
CID4471_TTCGAAGCATAGACTC	CID4471	11836	3591	8.42345387	ER+	Endothelial ACKR1	Endothelial ACKR1	Endothelial
CID4471_TTCGAAGGTGTGGCTC	CID4471	4581	1878	12.35538092	ER+	Endothelial ACKR1	Endothelial ACKR1	Endothelial
CID4471_TTCGGTCAGTTAGCGG	CID4471	4311	1452	5.196010206	ER+	Endothelial ACKR1	Endothelial ACKR1	Endothelial
CID4471_TTCGGTCTCTTGTCAT	CID4471	11548	3058	7.620367163	ER+	Endothelial ACKR1	Endothelial ACKR1	Endothelial
CID4471_TTCTACAAGAGTACAT	CID4471	7012	2198	6.988020536	ER+	Endothelial ACKR1	Endothelial ACKR1	Endothelial
CID4471_TTCTACAGTACAGCAG	CID4471	11293	2975	6.827238112	ER+	Endothelial ACKR1	Endothelial ACKR1	Endothelial
CID4471_TTCTACATCAGAGACG	CID4471	3258	1499	11.01903008	ER+	Endothelial ACKR1	Endothelial ACKR1	Endothelial
CID4471_TTCTACATCCCAAGTA	CID4471	3705	1508	13.98110661	ER+	Endothelial ACKR1	Endothelial ACKR1	Endothelial
CID4471_TTCTCCTAGCGATGAC	CID4471	3202	1319	9.306683323	ER+	Endothelial ACKR1	Endothelial ACKR1	Endothelial
CID4471_TTCTCCTCATCTCCCA	CID4471	5187	1895	7.094659726	ER+	Endothelial ACKR1	Endothelial ACKR1	Endothelial
CID4471_TTCTTAGAGATCACGG	CID4471	3717	1492	11.4070487	ER+	Endothelial ACKR1	Endothelial ACKR1	Endothelial
CID4471_TTCTTAGGTCCTCTTG	CID4471	3846	1567	5.850234009	ER+	Endothelial ACKR1	Endothelial ACKR1	Endothelial
CID4471_TTCTTAGTCTCAAGTG	CID4471	6254	2070	6.34793732	ER+	Endothelial ACKR1	Endothelial ACKR1	Endothelial
CID4471_TTGAACGCAGTTCATG	CID4471	10440	3287	8.936781609	ER+	Endothelial ACKR1	Endothelial ACKR1	Endothelial
CID4471_TTGAACGGTCTGATCA	CID4471	3393	1292	10.78691424	ER+	Endothelial ACKR1	Endothelial ACKR1	Endothelial
CID4471_TTGAACGTCAGGATCT	CID4471	6080	1948	9.177631579	ER+	Endothelial ACKR1	Endothelial ACKR1	Endothelial
CID4471_TTGAACGTCCTTTCTC	CID4471	4347	1578	10.67402807	ER+	Endothelial ACKR1	Endothelial ACKR1	Endothelial
CID4471_TTGAACGTCGTTACGA	CID4471	3270	1569	10.1529052	ER+	Endothelial ACKR1	Endothelial ACKR1	Endothelial
CID4471_TTGACTTCAGTCGTGC	CID4471	5023	1726	6.589687438	ER+	Endothelial ACKR1	Endothelial ACKR1	Endothelial
CID4471_TTGACTTGTGTTCGAT	CID4471	10829	2974	12.2356635	ER+	Endothelial ACKR1	Endothelial ACKR1	Endothelial
CID4471_TTGACTTTCAACACGT	CID4471	6252	2140	13.88355726	ER+	Endothelial ACKR1	Endothelial ACKR1	Endothelial
CID4471_TTGACTTTCCTGTAGA	CID4471	4859	1747	13.33607738	ER+	Endothelial ACKR1	Endothelial ACKR1	Endothelial
CID4471_TTGACTTTCTTCCTTC	CID4471	6818	1995	6.864183045	ER+	Endothelial ACKR1	Endothelial ACKR1	Endothelial
CID4471_TTGCCGTAGGATGCGT	CID4471	5546	1994	9.592499098	ER+	Endothelial ACKR1	Endothelial ACKR1	Endothelial
CID4471_TTGCCGTGTCATACTG	CID4471	6589	2323	7.770526635	ER+	Endothelial ACKR1	Endothelial ACKR1	Endothelial
CID4471_TTGCCGTGTGCGAAAC	CID4471	2593	1222	8.754338604	ER+	Endothelial ACKR1	Endothelial ACKR1	Endothelial
CID4471_TTGCCGTGTGTGGTTT	CID4471	3547	1512	9.219058359	ER+	Endothelial ACKR1	Endothelial ACKR1	Endothelial
CID4471_TTGCCGTTCCAGTAGT	CID4471	1561	824	9.801409353	ER+	Endothelial ACKR1	Endothelial ACKR1	Endothelial
CID4471_TTGCCGTTCCTCAACC	CID4471	11942	3195	4.999162619	ER+	Endothelial ACKR1	Endothelial ACKR1	Endothelial
CID4471_TTGCGTCAGGTTCCTA	CID4471	8178	2479	6.603081438	ER+	Endothelial ACKR1	Endothelial ACKR1	Endothelial
CID4471_TTGCGTCCAGTATGCT	CID4471	5850	2130	4.239316239	ER+	Endothelial ACKR1	Endothelial ACKR1	Endothelial
CID4471_TTGGAACAGAAGAAGC	CID4471	5014	1824	7.39928201	ER+	Endothelial ACKR1	Endothelial ACKR1	Endothelial
CID4471_TTGGAACCAGACAAGC	CID4471	3045	1270	9.753694581	ER+	Endothelial ACKR1	Endothelial ACKR1	Endothelial
CID4471_TTGGAACGTCCATGAT	CID4471	2930	1225	10.06825939	ER+	Endothelial ACKR1	Endothelial ACKR1	Endothelial
CID4471_TTGGCAAGTGATGTCT	CID4471	7338	2364	6.950122649	ER+	Endothelial ACKR1	Endothelial ACKR1	Endothelial
CID4471_TTGTAGGAGACAGGCT	CID4471	5363	1878	7.570389707	ER+	Endothelial ACKR1	Endothelial ACKR1	Endothelial
CID4471_TTGTAGGAGCTGCAAG	CID4471	6574	2319	10.26772133	ER+	Endothelial ACKR1	Endothelial ACKR1	Endothelial
CID4471_TTGTAGGCAGCGATCC	CID4471	11831	2998	6.863325163	ER+	Endothelial ACKR1	Endothelial ACKR1	Endothelial
CID4471_TTGTAGGGTGAGGGTT	CID4471	9824	2877	4.40757329	ER+	Endothelial ACKR1	Endothelial ACKR1	Endothelial
CID4471_TTTACTGCATACTCTT	CID4471	4746	1782	7.96460177	ER+	Endothelial ACKR1	Endothelial ACKR1	Endothelial
CID4471_TTTACTGGTCTGCAAT	CID4471	2771	1247	9.635510646	ER+	Endothelial ACKR1	Endothelial ACKR1	Endothelial
CID4471_TTTACTGTCACGATGT	CID4471	8442	2728	9.713338072	ER+	Endothelial ACKR1	Endothelial ACKR1	Endothelial
CID4471_TTTACTGTCACGCATA	CID4471	1979	1013	11.77362304	ER+	Endothelial ACKR1	Endothelial ACKR1	Endothelial
CID4471_TTTCCTCAGAGACGAA	CID4471	3363	1550	11.74546536	ER+	Endothelial ACKR1	Endothelial ACKR1	Endothelial
CID4471_TTTCCTCAGGCTCAGA	CID4471	4152	1509	9.465317919	ER+	Endothelial ACKR1	Endothelial ACKR1	Endothelial
CID4471_TTTCCTCAGTCCTCCT	CID4471	7901	2545	8.707758512	ER+	Endothelial ACKR1	Endothelial ACKR1	Endothelial
CID4471_TTTCCTCCAACTGCGC	CID4471	5161	1866	11.76128657	ER+	Endothelial ACKR1	Endothelial ACKR1	Endothelial
CID4471_TTTCCTCCACCGATAT	CID4471	11601	3108	6.421860184	ER+	Endothelial ACKR1	Endothelial ACKR1	Endothelial
CID4471_TTTCCTCGTACCATCA	CID4471	6003	2072	7.596201899	ER+	Endothelial ACKR1	Endothelial ACKR1	Endothelial
CID4471_TTTCCTCGTATTCGTG	CID4471	3628	1406	18.66041896	ER+	Endothelial ACKR1	Endothelial ACKR1	Endothelial
CID4471_TTTCCTCGTTGGTAAA	CID4471	4311	1671	4.407330086	ER+	Endothelial ACKR1	Endothelial ACKR1	Endothelial
CID4471_TTTCCTCTCATCTGTT	CID4471	4235	1594	12.49114522	ER+	Endothelial ACKR1	Endothelial ACKR1	Endothelial
CID4471_TTTGCGCCATCCCACT	CID4471	8197	2394	6.063193851	ER+	Endothelial ACKR1	Endothelial ACKR1	Endothelial
CID4471_TTTGGTTAGGAACTGC	CID4471	3303	1509	12.50378444	ER+	Endothelial ACKR1	Endothelial ACKR1	Endothelial
CID4471_TTTGGTTCAAGTACCT	CID4471	3415	1376	13.00146413	ER+	Endothelial ACKR1	Endothelial ACKR1	Endothelial
CID4471_TTTGGTTTCACCCTCA	CID4471	3405	1377	8.516886931	ER+	Endothelial ACKR1	Endothelial ACKR1	Endothelial
CID4471_TTTGTCAAGAGACGAA	CID4471	6590	2182	6.828528073	ER+	Endothelial ACKR1	Endothelial ACKR1	Endothelial
CID4471_TTTGTCAGTACCTACA	CID4471	9667	2912	7.644563981	ER+	Endothelial ACKR1	Endothelial ACKR1	Endothelial
CID4471_TTTGTCAGTATATGAG	CID4471	5151	1860	9.629198214	ER+	Endothelial ACKR1	Endothelial ACKR1	Endothelial
CID4471_TTTGTCATCTTAACCT	CID4471	3577	1393	3.690243221	ER+	Endothelial ACKR1	Endothelial ACKR1	Endothelial
CID4471_AGGTCCGTCATTTGGG	CID4471	1970	992	14.41624365	ER+	Endothelial ACKR1	Endothelial ACKR1	Endothelial
CID4471_ATTCTACAGGACAGAA	CID4471	2953	1238	12.36031155	ER+	Endothelial ACKR1	Endothelial ACKR1	Endothelial
CID4471_CAGCCGACATCACCCT	CID4471	12710	3367	12.8638867	ER+	Endothelial ACKR1	Endothelial ACKR1	Endothelial
CID4471_CCGGTAGGTTAGGGTG	CID4471	2276	1199	9.53427065	ER+	Endothelial ACKR1	Endothelial ACKR1	Endothelial
CID4471_CGATCGGTCGTACGGC	CID4471	3473	1583	13.53296862	ER+	Endothelial ACKR1	Endothelial ACKR1	Endothelial
CID4471_CGCCAAGTCACCGGGT	CID4471	4728	1816	12.94416244	ER+	Endothelial ACKR1	Endothelial ACKR1	Endothelial
CID4471_CTCGGGATCATGTAGC	CID4471	3270	1497	12.3853211	ER+	Endothelial ACKR1	Endothelial ACKR1	Endothelial
CID4471_GACGGCTTCGCGTAGC	CID4471	4069	1542	10.59228312	ER+	Endothelial ACKR1	Endothelial ACKR1	Endothelial
CID4471_GCGCAACAGTAGCCGA	CID4471	7040	2290	5.071022727	ER+	Endothelial ACKR1	Endothelial ACKR1	Endothelial
CID4471_GCGCAACGTCTCTCTG	CID4471	4071	1581	9.850159666	ER+	Endothelial ACKR1	Endothelial ACKR1	Endothelial
CID4471_GGCGACTTCGCTGATA	CID4471	5235	2071	4.317096466	ER+	Endothelial ACKR1	Endothelial ACKR1	Endothelial
CID4471_GGTATTGTCGCCCTTA	CID4471	6437	2109	7.860804723	ER+	Endothelial ACKR1	Endothelial ACKR1	Endothelial
CID4471_GTCGTAATCGTTACAG	CID4471	4217	1686	9.603983875	ER+	Endothelial ACKR1	Endothelial ACKR1	Endothelial
CID4471_TCGTACCGTCTTCAAG	CID4471	3827	1592	8.701332637	ER+	Endothelial ACKR1	Endothelial ACKR1	Endothelial
CID4471_TCTATTGGTTGTCGCG	CID4471	2895	1340	9.844559585	ER+	Endothelial ACKR1	Endothelial ACKR1	Endothelial
CID4471_TCTTTCCCACATGTGT	CID4471	2859	1252	7.240293809	ER+	Endothelial ACKR1	Endothelial ACKR1	Endothelial
CID4471_AAACCTGAGGGTATCG	CID4471	5212	2021	4.508825787	ER+	Endothelial ACKR1	Endothelial ACKR1	Endothelial
CID4471_AAAGATGTCATGTCCC	CID4471	13292	3069	5.785434848	ER+	Endothelial ACKR1	Endothelial ACKR1	Endothelial
CID4471_AAAGCAAGTCAAACTC	CID4471	7538	2534	5.691164765	ER+	Endothelial ACKR1	Endothelial ACKR1	Endothelial
CID4471_AAAGCAATCCAAATGC	CID4471	3265	1565	6.462480858	ER+	Endothelial ACKR1	Endothelial ACKR1	Endothelial
CID4471_AAAGTAGTCAAGGCTT	CID4471	4817	1719	12.04068923	ER+	Endothelial ACKR1	Endothelial ACKR1	Endothelial
CID4471_AAATGCCTCTCCGGTT	CID4471	6843	2422	6.707584393	ER+	Endothelial ACKR1	Endothelial ACKR1	Endothelial
CID4471_AAATGCCTCTGCTGCT	CID4471	3063	1372	14.43029709	ER+	Endothelial ACKR1	Endothelial ACKR1	Endothelial
CID4471_AACACGTGTTAGTGGG	CID4471	3336	1570	8.752997602	ER+	Endothelial ACKR1	Endothelial ACKR1	Endothelial
CID4471_AACCATGGTTTAGCTG	CID4471	10008	3114	4.236610711	ER+	Endothelial ACKR1	Endothelial ACKR1	Endothelial
CID4471_AACCATGTCGCCTGTT	CID4471	4752	2049	6.64983165	ER+	Endothelial ACKR1	Endothelial ACKR1	Endothelial
CID4471_AACGTTGGTAAGTGGC	CID4471	6676	2250	10.44038346	ER+	Endothelial ACKR1	Endothelial ACKR1	Endothelial
CID4471_AACTCCCAGGCATGGT	CID4471	3290	1399	8.419452888	ER+	Endothelial ACKR1	Endothelial ACKR1	Endothelial
CID4471_AACTGGTGTCTCATCC	CID4471	7112	2560	8.197412823	ER+	Endothelial ACKR1	Endothelial ACKR1	Endothelial
CID4471_AACTTTCTCACAGGCC	CID4471	17982	4305	5.221888555	ER+	Endothelial ACKR1	Endothelial ACKR1	Endothelial
CID4471_AAGACCTGTGAGTGAC	CID4471	6301	2196	5.634026345	ER+	Endothelial ACKR1	Endothelial ACKR1	Endothelial
CID4471_AAGGAGCCACAGTCGC	CID4471	8729	2631	5.899873983	ER+	Endothelial ACKR1	Endothelial ACKR1	Endothelial
CID4471_AAGGCAGCACCAGGTC	CID4471	3564	1505	5.134680135	ER+	Endothelial ACKR1	Endothelial ACKR1	Endothelial
CID4471_AAGTCTGCATGTCCTC	CID4471	3474	1460	12.83822683	ER+	Endothelial ACKR1	Endothelial ACKR1	Endothelial
CID4471_ACACCAACAGAGCCAA	CID4471	3701	1694	7.8627398	ER+	Endothelial ACKR1	Endothelial ACKR1	Endothelial
CID4471_ACACCAATCTGGAGCC	CID4471	4661	1738	7.895301437	ER+	Endothelial ACKR1	Endothelial ACKR1	Endothelial
CID4471_ACACCCTGTTGAACTC	CID4471	5488	2116	6.140670554	ER+	Endothelial ACKR1	Endothelial ACKR1	Endothelial
CID4471_ACACCGGGTGCACTTA	CID4471	15565	3901	8.197879859	ER+	Endothelial ACKR1	Endothelial ACKR1	Endothelial
CID4471_ACCCACTAGATGTGGC	CID4471	11957	3152	8.513841265	ER+	Endothelial ACKR1	Endothelial ACKR1	Endothelial
CID4471_ACCCACTGTCGGATCC	CID4471	3772	1732	10.68398727	ER+	Endothelial ACKR1	Endothelial ACKR1	Endothelial
CID4471_ACCGTAAGTGGGTATG	CID4471	4244	1626	17.76625825	ER+	Endothelial ACKR1	Endothelial ACKR1	Endothelial
CID4471_ACGAGCCCAATTCCTT	CID4471	7971	2487	6.034374608	ER+	Endothelial ACKR1	Endothelial ACKR1	Endothelial
CID4471_ACGAGCCGTGGCAAAC	CID4471	18531	4145	5.466515569	ER+	Endothelial ACKR1	Endothelial ACKR1	Endothelial
CID4471_ACGCCAGAGAGTCTGG	CID4471	5410	1918	7.948243993	ER+	Endothelial ACKR1	Endothelial ACKR1	Endothelial
CID4471_ACGGCCAGTCGCGTGT	CID4471	6592	2167	9.951456311	ER+	Endothelial ACKR1	Endothelial ACKR1	Endothelial
CID4471_ACGGGTCTCTTCATGT	CID4471	5270	2104	4.592030361	ER+	Endothelial ACKR1	Endothelial ACKR1	Endothelial
CID4471_ACGTCAACACTACAGT	CID4471	11418	3459	7.654580487	ER+	Endothelial ACKR1	Endothelial ACKR1	Endothelial
CID4471_ACTGAGTCAATGAAAC	CID4471	11316	3336	4.489218805	ER+	Endothelial ACKR1	Endothelial ACKR1	Endothelial
CID4471_ACTGAGTGTCCGTTAA	CID4471	5701	1869	7.981055955	ER+	Endothelial ACKR1	Endothelial ACKR1	Endothelial
CID4471_AGAATAGCATACGCCG	CID4471	7379	2555	4.93291774	ER+	Endothelial ACKR1	Endothelial ACKR1	Endothelial
CID4471_AGCATACGTGCCTGGT	CID4471	3313	1525	7.817687896	ER+	Endothelial ACKR1	Endothelial ACKR1	Endothelial
CID4471_AGCATACTCTACCTGC	CID4471	8290	2595	5.971049457	ER+	Endothelial ACKR1	Endothelial ACKR1	Endothelial
CID4471_AGCTCCTCAGAGTGTG	CID4471	3718	1742	7.826788596	ER+	Endothelial ACKR1	Endothelial ACKR1	Endothelial
CID4471_AGGCCACCAGGAATGC	CID4471	8859	2975	6.422846822	ER+	Endothelial ACKR1	Endothelial ACKR1	Endothelial
CID4471_AGGGTGAAGCTGTTCA	CID4471	4772	1900	13.26487846	ER+	Endothelial ACKR1	Endothelial ACKR1	Endothelial
CID4471_AGGGTGATCAGCACAT	CID4471	6588	2312	3.870673953	ER+	Endothelial ACKR1	Endothelial ACKR1	Endothelial
CID4471_AGGTCATAGGAATTAC	CID4471	4714	1799	19.32541366	ER+	Endothelial ACKR1	Endothelial ACKR1	Endothelial
CID4471_AGTAGTCAGCGTGAGT	CID4471	5185	2100	8.891031823	ER+	Endothelial ACKR1	Endothelial ACKR1	Endothelial
CID4471_AGTGAGGAGTCATGCT	CID4471	7416	2418	6.445523193	ER+	Endothelial ACKR1	Endothelial ACKR1	Endothelial
CID4471_ATAACGCGTACAGTGG	CID4471	6907	2354	11.79962357	ER+	Endothelial ACKR1	Endothelial ACKR1	Endothelial
CID4471_ATAGACCGTCTAAACC	CID4471	6820	2427	6.290322581	ER+	Endothelial ACKR1	Endothelial ACKR1	Endothelial
CID4471_ATCACGATCGAGAACG	CID4471	3291	1582	9.419629292	ER+	Endothelial ACKR1	Endothelial ACKR1	Endothelial
CID4471_ATCCGAAAGGTGACCA	CID4471	6685	2454	9.080029918	ER+	Endothelial ACKR1	Endothelial ACKR1	Endothelial
CID4471_ATCGAGTGTAAATACG	CID4471	3685	1708	5.020352782	ER+	Endothelial ACKR1	Endothelial ACKR1	Endothelial
CID4471_ATCGAGTTCCACGTTC	CID4471	4108	1667	10.78383642	ER+	Endothelial ACKR1	Endothelial ACKR1	Endothelial
CID4471_ATGCGATTCTTTACAC	CID4471	6280	2060	7.738853503	ER+	Endothelial ACKR1	Endothelial ACKR1	Endothelial
CID4471_ATGGGAGTCAGGTAAA	CID4471	26634	5116	5.211383945	ER+	Endothelial ACKR1	Endothelial ACKR1	Endothelial
CID4471_ATTATCCCAGTACACT	CID4471	6659	2169	10.78239976	ER+	Endothelial ACKR1	Endothelial ACKR1	Endothelial
CID4471_ATTTCTGTCCGTAGGC	CID4471	3524	1571	9.591373439	ER+	Endothelial ACKR1	Endothelial ACKR1	Endothelial
CID4471_CAACCAAAGCGTGTCC	CID4471	4722	1726	7.157983905	ER+	Endothelial ACKR1	Endothelial ACKR1	Endothelial
CID4471_CAACCAATCTGCTGCT	CID4471	5411	1979	6.228053964	ER+	Endothelial ACKR1	Endothelial ACKR1	Endothelial
CID4471_CAAGAAAAGGGAACGG	CID4471	5058	1809	8.442071965	ER+	Endothelial ACKR1	Endothelial ACKR1	Endothelial
CID4471_CAAGGCCCACTCGACG	CID4471	10932	3406	6.256860593	ER+	Endothelial ACKR1	Endothelial ACKR1	Endothelial
CID4471_CACACTCGTTCCAACA	CID4471	7792	2639	9.484086242	ER+	Endothelial ACKR1	Endothelial ACKR1	Endothelial
CID4471_CAGATCAAGACGCTTT	CID4471	7807	2511	5.661585756	ER+	Endothelial ACKR1	Endothelial ACKR1	Endothelial
CID4471_CAGATCAGTACCGTAT	CID4471	8559	2925	10.59703236	ER+	Endothelial ACKR1	Endothelial ACKR1	Endothelial
CID4471_CAGCTGGAGCAGCCTC	CID4471	6942	2709	7.821953328	ER+	Endothelial ACKR1	Endothelial ACKR1	Endothelial
CID4471_CATCCACTCAGCGACC	CID4471	8403	2703	5.831250744	ER+	Endothelial ACKR1	Endothelial ACKR1	Endothelial
CID4471_CATTATCTCTAACCGA	CID4471	4040	1730	12.12871287	ER+	Endothelial ACKR1	Endothelial ACKR1	Endothelial
CID4471_CATTCGCAGCCCAGCT	CID4471	4377	1752	8.270504912	ER+	Endothelial ACKR1	Endothelial ACKR1	Endothelial
CID4471_CCAATCCCATCTCGCT	CID4471	3697	1451	14.1195564	ER+	Endothelial ACKR1	Endothelial ACKR1	Endothelial
CID4471_CCATGTCAGGGTGTGT	CID4471	5447	2089	5.746282357	ER+	Endothelial ACKR1	Endothelial ACKR1	Endothelial
CID4471_CCCAATCTCCTGTAGA	CID4471	6465	2159	7.873163186	ER+	Endothelial ACKR1	Endothelial ACKR1	Endothelial
CID4471_CCCAGTTGTTATCGGT	CID4471	6410	2300	10.62402496	ER+	Endothelial ACKR1	Endothelial ACKR1	Endothelial
CID4471_CCGTGGAAGGTACTCT	CID4471	2524	1203	9.587955626	ER+	Endothelial ACKR1	Endothelial ACKR1	Endothelial
CID4471_CCGTGGAGTAGATTAG	CID4471	8240	2639	5.776699029	ER+	Endothelial ACKR1	Endothelial ACKR1	Endothelial
CID4471_CCGTTCATCACCACCT	CID4471	5440	2061	7.040441176	ER+	Endothelial ACKR1	Endothelial ACKR1	Endothelial
CID4471_CCTACCACACGACGAA	CID4471	5412	2215	5.635624538	ER+	Endothelial ACKR1	Endothelial ACKR1	Endothelial
CID4471_CCTAGCTAGAGCTGGT	CID4471	6570	2347	5.114155251	ER+	Endothelial ACKR1	Endothelial ACKR1	Endothelial
CID4471_CCTAGCTTCGGTCCGA	CID4471	7714	2478	6.663209749	ER+	Endothelial ACKR1	Endothelial ACKR1	Endothelial
CID4471_CCTATTAGTATATGAG	CID4471	4946	1747	8.127780024	ER+	Endothelial ACKR1	Endothelial ACKR1	Endothelial
CID4471_CCTATTAGTGTATGGG	CID4471	3268	1430	6.670746634	ER+	Endothelial ACKR1	Endothelial ACKR1	Endothelial
CID4471_CCTTTCTGTCCGAAGA	CID4471	6108	2173	5.550098232	ER+	Endothelial ACKR1	Endothelial ACKR1	Endothelial
CID4471_CGAGAAGCAGGAACGT	CID4471	16316	3913	5.178965433	ER+	Endothelial ACKR1	Endothelial ACKR1	Endothelial
CID4471_CGATTGACATACGCCG	CID4471	3018	1244	16.53412856	ER+	Endothelial ACKR1	Endothelial ACKR1	Endothelial
CID4471_CGCGGTAAGCCGTCGT	CID4471	2694	1291	8.203414996	ER+	Endothelial ACKR1	Endothelial ACKR1	Endothelial
CID4471_CGCTGGAGTTTAGGAA	CID4471	5558	2087	9.050017992	ER+	Endothelial ACKR1	Endothelial ACKR1	Endothelial
CID4471_CGGACACAGAATAGGG	CID4471	6886	2269	12.92477491	ER+	Endothelial ACKR1	Endothelial ACKR1	Endothelial
CID4471_CGTCACTCATGCCACG	CID4471	4599	1750	15.54685801	ER+	Endothelial ACKR1	Endothelial ACKR1	Endothelial
CID4471_CGTGAGCAGGCCCTCA	CID4471	6620	2487	7.069486405	ER+	Endothelial ACKR1	Endothelial ACKR1	Endothelial
CID4471_CGTGTCTCAGTCAGAG	CID4471	7468	2556	7.645956079	ER+	Endothelial ACKR1	Endothelial ACKR1	Endothelial
CID4471_CGTTAGACAGTATCTG	CID4471	8411	2667	4.161217453	ER+	Endothelial ACKR1	Endothelial ACKR1	Endothelial
CID4471_CTAACTTCATTTCAGG	CID4471	3379	1702	11.30511986	ER+	Endothelial ACKR1	Endothelial ACKR1	Endothelial
CID4471_CTAATGGTCCAACCAA	CID4471	8762	2899	6.35699612	ER+	Endothelial ACKR1	Endothelial ACKR1	Endothelial
CID4471_CTAATGGTCTCTAAGG	CID4471	3117	1285	9.271735643	ER+	Endothelial ACKR1	Endothelial ACKR1	Endothelial
CID4471_CTACACCTCGCTAGCG	CID4471	5112	2044	8.607198748	ER+	Endothelial ACKR1	Endothelial ACKR1	Endothelial
CID4471_CTCATTATCCTATTCA	CID4471	15523	3953	5.063454229	ER+	Endothelial ACKR1	Endothelial ACKR1	Endothelial
CID4471_CTCCTAGTCTTAGCCC	CID4471	5101	2005	11.48794354	ER+	Endothelial ACKR1	Endothelial ACKR1	Endothelial
CID4471_CTCGAAAAGCAAATCA	CID4471	3842	1684	14.26340448	ER+	Endothelial ACKR1	Endothelial ACKR1	Endothelial
CID4471_CTCGAAAGTATAGGTA	CID4471	5465	2168	7.118023788	ER+	Endothelial ACKR1	Endothelial ACKR1	Endothelial
CID4471_CTCGGAGAGACACGAC	CID4471	11149	3018	10.48524531	ER+	Endothelial ACKR1	Endothelial ACKR1	Endothelial
CID4471_CTCGGAGGTTTACTCT	CID4471	5324	2029	5.353117956	ER+	Endothelial ACKR1	Endothelial ACKR1	Endothelial
CID4471_CTCTACGTCTATCCCG	CID4471	10624	3170	5.769954819	ER+	Endothelial ACKR1	Endothelial ACKR1	Endothelial
CID4471_CTGTGCTCATCACAAC	CID4471	2678	1305	7.393577296	ER+	Endothelial ACKR1	Endothelial ACKR1	Endothelial
CID4471_CTTTGCGTCGCCTGAG	CID4471	3810	1577	8.215223097	ER+	Endothelial ACKR1	Endothelial ACKR1	Endothelial
CID4471_GAAATGACAAGCTGAG	CID4471	6478	2379	8.876196357	ER+	Endothelial ACKR1	Endothelial ACKR1	Endothelial
CID4471_GAACATCAGAAACGCC	CID4471	9567	2789	5.539876659	ER+	Endothelial ACKR1	Endothelial ACKR1	Endothelial
CID4471_GACGTGCGTGTTTGTG	CID4471	9156	2919	5.449978156	ER+	Endothelial ACKR1	Endothelial ACKR1	Endothelial
CID4471_GACTAACCAGACAAAT	CID4471	5285	1989	14.512772	ER+	Endothelial ACKR1	Endothelial ACKR1	Endothelial
CID4471_GACTACAAGTATCTCG	CID4471	4473	1709	14.88933602	ER+	Endothelial ACKR1	Endothelial ACKR1	Endothelial
CID4471_GCACTCTTCGAATGCT	CID4471	3659	1660	6.067231484	ER+	Endothelial ACKR1	Endothelial ACKR1	Endothelial
CID4471_GCAGCCAAGTTACCCA	CID4471	5888	2005	9.765625	ER+	Endothelial ACKR1	Endothelial ACKR1	Endothelial
CID4471_GCATACATCTCCAGGG	CID4471	4985	2039	6.740220662	ER+	Endothelial ACKR1	Endothelial ACKR1	Endothelial
CID4471_GCATGATGTTGTCGCG	CID4471	10008	3111	5.395683453	ER+	Endothelial ACKR1	Endothelial ACKR1	Endothelial
CID4471_GCATGTAGTCATGCCG	CID4471	3404	1554	6.051703878	ER+	Endothelial ACKR1	Endothelial ACKR1	Endothelial
CID4471_GCCAAATGTCGGGTCT	CID4471	8529	2715	3.35326533	ER+	Endothelial ACKR1	Endothelial ACKR1	Endothelial
CID4471_GCCTCTATCCCTAATT	CID4471	3460	1405	7.080924855	ER+	Endothelial ACKR1	Endothelial ACKR1	Endothelial
CID4471_GCGCCAAGTGCAGACA	CID4471	6272	2282	5.006377551	ER+	Endothelial ACKR1	Endothelial ACKR1	Endothelial
CID4471_GCTGCGACATGACATC	CID4471	5875	2342	4.068085106	ER+	Endothelial ACKR1	Endothelial ACKR1	Endothelial
CID4471_GGACAGAGTCATTAGC	CID4471	6713	2354	5.303143155	ER+	Endothelial ACKR1	Endothelial ACKR1	Endothelial
CID4471_GGACATTGTAATCGTC	CID4471	5786	2142	6.740407881	ER+	Endothelial ACKR1	Endothelial ACKR1	Endothelial
CID4471_GGACGTCTCTTGCAAG	CID4471	5392	2066	3.431008902	ER+	Endothelial ACKR1	Endothelial ACKR1	Endothelial
CID4471_GGAGCAATCAGCTCTC	CID4471	6034	2112	18.24660259	ER+	Endothelial ACKR1	Endothelial ACKR1	Endothelial
CID4471_GGCGACTAGTCCGGTC	CID4471	5129	1935	3.684928836	ER+	Endothelial ACKR1	Endothelial ACKR1	Endothelial
CID4471_GGCGTGTTCTCGAGTA	CID4471	6360	2304	4.748427673	ER+	Endothelial ACKR1	Endothelial ACKR1	Endothelial
CID4471_GGCTCGAGTCTCTTAT	CID4471	10896	3036	6.947503671	ER+	Endothelial ACKR1	Endothelial ACKR1	Endothelial
CID4471_GGGATGATCTCAAGTG	CID4471	8885	2732	4.929656725	ER+	Endothelial ACKR1	Endothelial ACKR1	Endothelial
CID4471_GGGCATCAGATCCTGT	CID4471	6561	2304	5.852766347	ER+	Endothelial ACKR1	Endothelial ACKR1	Endothelial
CID4471_GGGTTGCCAGACACTT	CID4471	6838	2276	4.738227552	ER+	Endothelial ACKR1	Endothelial ACKR1	Endothelial
CID4471_GGTATTGGTACTCGCG	CID4471	6372	2494	4.315756434	ER+	Endothelial ACKR1	Endothelial ACKR1	Endothelial
CID4471_GGTGCGTTCGCTAGCG	CID4471	5414	2049	10.56520133	ER+	Endothelial ACKR1	Endothelial ACKR1	Endothelial
CID4471_GTACGTACACTTAACG	CID4471	4249	1653	13.95622499	ER+	Endothelial ACKR1	Endothelial ACKR1	Endothelial
CID4471_GTACTTTTCTGCTTGC	CID4471	4331	1817	3.85592242	ER+	Endothelial ACKR1	Endothelial ACKR1	Endothelial
CID4471_GTAGGCCTCATGTCCC	CID4471	2213	1092	11.92950746	ER+	Endothelial ACKR1	Endothelial ACKR1	Endothelial
CID4471_GTCACAAAGGGTCGAT	CID4471	3369	1626	9.884238646	ER+	Endothelial ACKR1	Endothelial ACKR1	Endothelial
CID4471_GTCCTCAGTGCAGACA	CID4471	10902	3158	6.466703357	ER+	Endothelial ACKR1	Endothelial ACKR1	Endothelial
CID4471_GTGCAGCAGTGACTCT	CID4471	7719	2465	5.920456018	ER+	Endothelial ACKR1	Endothelial ACKR1	Endothelial
CID4471_TAAGAGAGTCCCTTGT	CID4471	4801	1983	7.685898771	ER+	Endothelial ACKR1	Endothelial ACKR1	Endothelial
CID4471_TACGGGCCAATAGCAA	CID4471	6498	2428	10.51092644	ER+	Endothelial ACKR1	Endothelial ACKR1	Endothelial
CID4471_TACGGTAGTAAGGGAA	CID4471	9074	3149	5.620454045	ER+	Endothelial ACKR1	Endothelial ACKR1	Endothelial
CID4471_TACTCATAGCCGGTAA	CID4471	4591	1778	8.84338924	ER+	Endothelial ACKR1	Endothelial ACKR1	Endothelial
CID4471_TACTCATTCAATCACG	CID4471	5634	2114	6.425275115	ER+	Endothelial ACKR1	Endothelial ACKR1	Endothelial
CID4471_TACTCGCAGGTGCTAG	CID4471	5339	2057	6.705375538	ER+	Endothelial ACKR1	Endothelial ACKR1	Endothelial
CID4471_TAGCCGGGTTCCTCCA	CID4471	3618	1634	11.60862355	ER+	Endothelial ACKR1	Endothelial ACKR1	Endothelial
CID4471_TCAACGATCACCGTAA	CID4471	3367	1633	4.722304722	ER+	Endothelial ACKR1	Endothelial ACKR1	Endothelial
CID4471_TCACAAGCAAAGCAAT	CID4471	8380	2568	8.472553699	ER+	Endothelial ACKR1	Endothelial ACKR1	Endothelial
CID4471_TCACGAACATGAACCT	CID4471	5204	2095	7.667179093	ER+	Endothelial ACKR1	Endothelial ACKR1	Endothelial
CID4471_TCAGCAAGTGGTAACG	CID4471	6950	2551	18.92086331	ER+	Endothelial ACKR1	Endothelial ACKR1	Endothelial
CID4471_TCAGCTCTCCAAGCCG	CID4471	2221	1083	13.59747861	ER+	Endothelial ACKR1	Endothelial ACKR1	Endothelial
CID4471_TCGGTAAGTAGCACGA	CID4471	6777	2354	9.635531946	ER+	Endothelial ACKR1	Endothelial ACKR1	Endothelial
CID4471_TCTTTCCTCTAACTCT	CID4471	10223	3010	6.201702044	ER+	Endothelial ACKR1	Endothelial ACKR1	Endothelial
CID4471_TGACAACTCATTCACT	CID4471	9139	3037	3.906335485	ER+	Endothelial ACKR1	Endothelial ACKR1	Endothelial
CID4471_TGCCAAAGTCTTGATG	CID4471	8300	2497	7.060240964	ER+	Endothelial ACKR1	Endothelial ACKR1	Endothelial
CID4471_TGCCCATAGACACTAA	CID4471	3291	1386	8.325736858	ER+	Endothelial ACKR1	Endothelial ACKR1	Endothelial
CID4471_TGCGTGGAGGAGTAGA	CID4471	9791	3094	3.472576856	ER+	Endothelial ACKR1	Endothelial ACKR1	Endothelial
CID4471_TGGGCGTAGCCAACAG	CID4471	11936	3379	10.22117962	ER+	Endothelial ACKR1	Endothelial ACKR1	Endothelial
CID4471_TGTATTCAGCCGGTAA	CID4471	5501	1938	6.144337393	ER+	Endothelial ACKR1	Endothelial ACKR1	Endothelial
CID4471_TGTTCCGTCTAAGCCA	CID4471	4587	1698	15.19511663	ER+	Endothelial ACKR1	Endothelial ACKR1	Endothelial
CID4471_TTAGGACAGATCGATA	CID4471	9380	3029	10.0533049	ER+	Endothelial ACKR1	Endothelial ACKR1	Endothelial
CID4471_TTAGGACTCAACGGCC	CID4471	4622	1842	10.96927737	ER+	Endothelial ACKR1	Endothelial ACKR1	Endothelial
CID4471_TTATGCTAGTCCGGTC	CID4471	4852	2000	9.089035449	ER+	Endothelial ACKR1	Endothelial ACKR1	Endothelial
CID4471_TTCGGTCCACAACGTT	CID4471	6204	2201	12.92714378	ER+	Endothelial ACKR1	Endothelial ACKR1	Endothelial
CID4471_TTCTACAGTCTCGTTC	CID4471	4116	1736	6.802721088	ER+	Endothelial ACKR1	Endothelial ACKR1	Endothelial
CID4471_TTCTTAGTCAACGGGA	CID4471	1917	962	12.93688054	ER+	Endothelial ACKR1	Endothelial ACKR1	Endothelial
CID4471_TTGAACGTCTGATACG	CID4471	5498	2006	15.66024009	ER+	Endothelial ACKR1	Endothelial ACKR1	Endothelial
CID4471_TTGACTTTCAGGCCCA	CID4471	3951	1620	6.707162744	ER+	Endothelial ACKR1	Endothelial ACKR1	Endothelial
CID4471_TTGCGTCGTCCATGAT	CID4471	2208	1131	14.08514493	ER+	Endothelial ACKR1	Endothelial ACKR1	Endothelial
CID4471_AAAGTAGTCGTGGTCG	CID4471	2661	1302	8.117249154	ER+	Endothelial ACKR1	Endothelial ACKR1	Endothelial
CID4471_ACGATGTGTATCAGTC	CID4471	2971	1431	9.962975429	ER+	Endothelial ACKR1	Endothelial ACKR1	Endothelial
CID4471_AGCGGTCCAGCGAACA	CID4471	10606	3043	8.325476146	ER+	Endothelial ACKR1	Endothelial ACKR1	Endothelial
CID4471_AGGCCACAGTACGTAA	CID4471	28976	5228	6.312120375	ER+	Endothelial ACKR1	Endothelial ACKR1	Endothelial
CID4471_ATGAGGGTCCCGACTT	CID4471	5183	1888	9.85915493	ER+	Endothelial ACKR1	Endothelial ACKR1	Endothelial
CID4471_ATGGGAGGTCACAAGG	CID4471	9112	2823	5.827480246	ER+	Endothelial ACKR1	Endothelial ACKR1	Endothelial
CID4471_ATTCTACTCAGGATCT	CID4471	6432	2086	9.794776119	ER+	Endothelial ACKR1	Endothelial ACKR1	Endothelial
CID4471_CAAGAAAGTAACGACG	CID4471	4085	1580	7.809057528	ER+	Endothelial ACKR1	Endothelial ACKR1	Endothelial
CID4471_CACACTCGTCTCTTTA	CID4471	1405	843	18.14946619	ER+	Endothelial ACKR1	Endothelial ACKR1	Endothelial
CID4471_CACCAGGAGAGCTGCA	CID4471	2616	1238	13.53211009	ER+	Endothelial ACKR1	Endothelial ACKR1	Endothelial
CID4471_CACCAGGTCACGACTA	CID4471	6944	2278	12.44239631	ER+	Endothelial ACKR1	Endothelial ACKR1	Endothelial
CID4471_CAGCGACCATGTAAGA	CID4471	4069	1677	6.610960924	ER+	Endothelial ACKR1	Endothelial ACKR1	Endothelial
CID4471_CATCAGAGTACATCCA	CID4471	3393	1491	12.34895373	ER+	Endothelial ACKR1	Endothelial ACKR1	Endothelial
CID4471_CCTCAGTGTCCAGTTA	CID4471	6203	2260	13.41286474	ER+	Endothelial ACKR1	Endothelial ACKR1	Endothelial
CID4471_CGAACATAGGAGTCTG	CID4471	7083	2404	4.800225893	ER+	Endothelial ACKR1	Endothelial ACKR1	Endothelial
CID4471_CGAGCACAGAAGGTTT	CID4471	3802	1539	14.7553919	ER+	Endothelial ACKR1	Endothelial ACKR1	Endothelial
CID4471_CGTAGGCTCTCGAGTA	CID4471	4984	1981	5.276886035	ER+	Endothelial ACKR1	Endothelial ACKR1	Endothelial
CID4471_CGTCAGGAGAGCAATT	CID4471	3948	1703	6.155015198	ER+	Endothelial ACKR1	Endothelial ACKR1	Endothelial
CID4471_CGTTCTGAGGAGTTTA	CID4471	2183	1159	8.38295923	ER+	Endothelial ACKR1	Endothelial ACKR1	Endothelial
CID4471_CGTTCTGGTACGCTGC	CID4471	3615	1444	13.85892116	ER+	Endothelial ACKR1	Endothelial ACKR1	Endothelial
CID4471_CTCGTACGTAGGGTAC	CID4471	3855	1610	9.312581064	ER+	Endothelial ACKR1	Endothelial ACKR1	Endothelial
CID4471_CTCTGGTCACATCCAA	CID4471	21977	4736	6.069982254	ER+	Endothelial ACKR1	Endothelial ACKR1	Endothelial
CID4471_CTGGTCTCAAAGGAAG	CID4471	4943	1738	9.265628161	ER+	Endothelial ACKR1	Endothelial ACKR1	Endothelial
CID4471_GACACGCTCATCTGCC	CID4471	2263	1128	10.73795846	ER+	Endothelial ACKR1	Endothelial ACKR1	Endothelial
CID4471_GACGGCTTCGGCTACG	CID4471	3469	1481	7.004900548	ER+	Endothelial ACKR1	Endothelial ACKR1	Endothelial
CID4471_GCGACCACACTCTGTC	CID4471	12039	3177	6.022094858	ER+	Endothelial ACKR1	Endothelial ACKR1	Endothelial
CID4471_GCGAGAACAATTGCTG	CID4471	6319	2161	7.358759297	ER+	Endothelial ACKR1	Endothelial ACKR1	Endothelial
CID4471_GGAAAGCAGCCCAGCT	CID4471	2910	1407	12.23367698	ER+	Endothelial ACKR1	Endothelial ACKR1	Endothelial
CID4471_GGACATTGTATTCTCT	CID4471	2896	1417	4.316298343	ER+	Endothelial ACKR1	Endothelial ACKR1	Endothelial
CID4471_GGCCGATCAATAAGCA	CID4471	3770	1762	6.870026525	ER+	Endothelial ACKR1	Endothelial ACKR1	Endothelial
CID4471_GGGCACTAGACTAGAT	CID4471	2002	1032	17.13286713	ER+	Endothelial ACKR1	Endothelial ACKR1	Endothelial
CID4471_GTAACTGCAGGCGATA	CID4471	4647	1769	10.07101356	ER+	Endothelial ACKR1	Endothelial ACKR1	Endothelial
CID4471_GTCACGGGTAGCTGCC	CID4471	9266	2675	4.273688755	ER+	Endothelial ACKR1	Endothelial ACKR1	Endothelial
CID4471_GTCGTAACAAGACGTG	CID4471	2506	1233	8.300079808	ER+	Endothelial ACKR1	Endothelial ACKR1	Endothelial
CID4471_TACGGATCAGACGCTC	CID4471	3284	1472	17.44823386	ER+	Endothelial ACKR1	Endothelial ACKR1	Endothelial
CID4471_TCAGCAACATGGTTGT	CID4471	6946	2483	6.291390728	ER+	Endothelial ACKR1	Endothelial ACKR1	Endothelial
CID4471_TCAGGTATCCATTCTA	CID4471	3183	1537	9.142318567	ER+	Endothelial ACKR1	Endothelial ACKR1	Endothelial
CID4471_TCTCTAAAGTTATCGC	CID4471	16779	4402	5.95387091	ER+	Endothelial ACKR1	Endothelial ACKR1	Endothelial
CID4471_TCTTCGGAGCTGTTCA	CID4471	4694	1760	6.412441415	ER+	Endothelial ACKR1	Endothelial ACKR1	Endothelial
CID4471_TGACAACTCCCAAGTA	CID4471	4560	1880	5.175438596	ER+	Endothelial ACKR1	Endothelial ACKR1	Endothelial
CID4471_TGGCGCATCTTGAGAC	CID4471	4609	1891	8.700368844	ER+	Endothelial ACKR1	Endothelial ACKR1	Endothelial
CID4471_TGGTTAGAGGTGTGGT	CID4471	10255	3256	4.173573866	ER+	Endothelial ACKR1	Endothelial ACKR1	Endothelial
CID4471_TTCGGTCGTGATAAAC	CID4471	5700	2227	6.105263158	ER+	Endothelial ACKR1	Endothelial ACKR1	Endothelial
CID4471_TTGGCAATCCTTTCTC	CID4471	4891	1738	15.76364752	ER+	Endothelial ACKR1	Endothelial ACKR1	Endothelial
CID4471_ACGCCAGTCCCATTAT	CID4471	1295	700	9.652509653	ER+	Endothelial ACKR1	Endothelial ACKR1	Endothelial
CID4471_AGAGCTTCAGCCACCA	CID4471	3576	1666	6.459731544	ER+	Endothelial ACKR1	Endothelial ACKR1	Endothelial
CID4471_AGCTCCTGTCTAAACC	CID4471	1367	775	13.46013168	ER+	Endothelial ACKR1	Endothelial ACKR1	Endothelial
CID4471_AGCTCCTTCACATGCA	CID4471	3647	1560	8.911434055	ER+	Endothelial ACKR1	Endothelial ACKR1	Endothelial
CID4471_AGGCCGTGTCCGAACC	CID4471	1563	810	15.73896353	ER+	Endothelial ACKR1	Endothelial ACKR1	Endothelial
CID4471_AGGGATGAGTGTTGAA	CID4471	1626	926	10.6396064	ER+	Endothelial ACKR1	Endothelial ACKR1	Endothelial
CID4471_AGTAGTCTCTCGCATC	CID4471	1703	870	11.6265414	ER+	Endothelial ACKR1	Endothelial ACKR1	Endothelial
CID4471_AGTCTTTCACTGTTAG	CID4471	1208	686	9.768211921	ER+	Endothelial ACKR1	Endothelial ACKR1	Endothelial
CID4471_CATGCCTTCTTCCTTC	CID4471	2006	983	11.1665005	ER+	Endothelial ACKR1	Endothelial ACKR1	Endothelial
CID4471_CCAATCCTCACTCTTA	CID4471	3415	1509	8.374816984	ER+	Endothelial ACKR1	Endothelial ACKR1	Endothelial
CID4471_CCTATTACAGGTCTCG	CID4471	1651	855	6.844336766	ER+	Endothelial ACKR1	Endothelial ACKR1	Endothelial
CID4471_CGTTGGGCATGGAATA	CID4471	1685	876	15.60830861	ER+	Endothelial ACKR1	Endothelial ACKR1	Endothelial
CID4471_CTAGTGAGTATTAGCC	CID4471	1380	803	17.10144928	ER+	Endothelial ACKR1	Endothelial ACKR1	Endothelial
CID4471_CTGATCCTCGCGATCG	CID4471	2022	994	8.65479723	ER+	Endothelial ACKR1	Endothelial ACKR1	Endothelial
CID4471_GAACGGATCAAAGACA	CID4471	3142	1309	17.09102482	ER+	Endothelial ACKR1	Endothelial ACKR1	Endothelial
CID4471_GCAAACTCATCACGAT	CID4471	1258	779	13.59300477	ER+	Endothelial ACKR1	Endothelial ACKR1	Endothelial
CID4471_GCCAAATCAGGTGCCT	CID4471	1063	631	16.18062088	ER+	Endothelial ACKR1	Endothelial ACKR1	Endothelial
CID4471_GCGGGTTCATGGTTGT	CID4471	1652	873	17.00968523	ER+	Endothelial ACKR1	Endothelial ACKR1	Endothelial
CID4471_GGGCATCCATAGACTC	CID4471	1000	622	16.6	ER+	Endothelial ACKR1	Endothelial ACKR1	Endothelial
CID4471_GTAACTGAGTGGACGT	CID4471	3586	1603	10.70831009	ER+	Endothelial ACKR1	Endothelial ACKR1	Endothelial
CID4471_TACTTACCAATCCAAC	CID4471	3095	1234	18.73990307	ER+	Endothelial ACKR1	Endothelial ACKR1	Endothelial
CID4471_TATCAGGAGTTTAGGA	CID4471	1044	618	18.10344828	ER+	Endothelial ACKR1	Endothelial ACKR1	Endothelial
CID4471_CAGAATCTCTGTACGA	CID4471	2672	1266	14.10928144	ER+	Endothelial ACKR1	Endothelial ACKR1	Endothelial
CID4471_CGAGAAGTCACCTTAT	CID4471	2381	1171	8.315833683	ER+	Endothelial ACKR1	Endothelial ACKR1	Endothelial
CID4471_CGATGTACATGGTCAT	CID4471	2396	1170	17.36227045	ER+	Endothelial ACKR1	Endothelial ACKR1	Endothelial
CID4471_CGCTTCAAGAAACCTA	CID4471	2522	1224	16.53449643	ER+	Endothelial ACKR1	Endothelial ACKR1	Endothelial
CID4471_CGTCACTAGTTAGGTA	CID4471	1989	951	12.46857717	ER+	Endothelial ACKR1	Endothelial ACKR1	Endothelial
CID4471_TGCGCAGTCTTAGCCC	CID4471	1965	940	7.37913486	ER+	Endothelial ACKR1	Endothelial ACKR1	Endothelial
CID4471_ACACCCTTCTCCAACC	CID4471	3924	1617	4.383282365	ER+	Endothelial ACKR1	Endothelial ACKR1	Endothelial
CID4471_ACCCACTCACTATCTT	CID4471	13313	3211	9.787425824	ER+	Endothelial ACKR1	Endothelial ACKR1	Endothelial
CID4471_ACGAGCCCAAGCTGAG	CID4471	11359	3281	8.724359539	ER+	Endothelial ACKR1	Endothelial ACKR1	Endothelial
CID4471_ACTGATGCATTAGCCA	CID4471	5140	1842	6.575875486	ER+	Endothelial ACKR1	Endothelial ACKR1	Endothelial
CID4471_AGTGAGGTCAGTTCGA	CID4471	9034	2729	8.689395617	ER+	Endothelial ACKR1	Endothelial ACKR1	Endothelial
CID4471_ATCCGAAAGGAGCGTT	CID4471	7167	2348	10.7297335	ER+	Endothelial ACKR1	Endothelial ACKR1	Endothelial
CID4471_ATCTACTTCAGCACAT	CID4471	2865	1271	11.13438045	ER+	Endothelial ACKR1	Endothelial ACKR1	Endothelial
CID4471_CAGAATCCACCAGGTC	CID4471	4124	1603	6.522793404	ER+	Endothelial ACKR1	Endothelial ACKR1	Endothelial
CID4471_CATCGGGTCTGGGCCA	CID4471	6555	2253	8.665141114	ER+	Endothelial ACKR1	Endothelial ACKR1	Endothelial
CID4471_CATTATCCATCCGCGA	CID4471	5537	1770	6.73649991	ER+	Endothelial ACKR1	Endothelial ACKR1	Endothelial
CID4471_CCGTACTAGTTAAGTG	CID4471	3735	1472	6.184738956	ER+	Endothelial ACKR1	Endothelial ACKR1	Endothelial
CID4471_CCGTTCAGTCTCAACA	CID4471	4505	1653	17.95782464	ER+	Endothelial ACKR1	Endothelial ACKR1	Endothelial
CID4471_CGACCTTTCTGCGTAA	CID4471	4421	1701	10.78941416	ER+	Endothelial ACKR1	Endothelial ACKR1	Endothelial
CID4471_CGTAGGCAGCTGATAA	CID4471	4439	1719	5.248929939	ER+	Endothelial ACKR1	Endothelial ACKR1	Endothelial
CID4471_CTAACTTCACCGCTAG	CID4471	2222	1094	15.25652565	ER+	Endothelial ACKR1	Endothelial ACKR1	Endothelial
CID4471_CTCGTACAGACAAAGG	CID4471	7113	2295	5.061155631	ER+	Endothelial ACKR1	Endothelial ACKR1	Endothelial
CID4471_CTGCTGTAGTACGTTC	CID4471	5591	1882	7.172241102	ER+	Endothelial ACKR1	Endothelial ACKR1	Endothelial
CID4471_CTTAGGACAAAGGAAG	CID4471	8857	2683	3.533927967	ER+	Endothelial ACKR1	Endothelial ACKR1	Endothelial
CID4471_GACAGAGTCAGGCAAG	CID4471	6226	2177	15.88499839	ER+	Endothelial ACKR1	Endothelial ACKR1	Endothelial
CID4471_GATCGCGGTTCCACAA	CID4471	12530	3280	5.083798883	ER+	Endothelial ACKR1	Endothelial ACKR1	Endothelial
CID4471_GATCGCGTCACATGCA	CID4471	3727	1439	5.688221089	ER+	Endothelial ACKR1	Endothelial ACKR1	Endothelial
CID4471_GATGAGGAGAGACTAT	CID4471	5140	1770	8.463035019	ER+	Endothelial ACKR1	Endothelial ACKR1	Endothelial
CID4471_GATGAGGGTCTGATTG	CID4471	4141	1650	7.051436851	ER+	Endothelial ACKR1	Endothelial ACKR1	Endothelial
CID4471_GCATGCGAGCTAGGCA	CID4471	14951	3491	6.287204869	ER+	Endothelial ACKR1	Endothelial ACKR1	Endothelial
CID4471_GCTGCGACACAGACAG	CID4471	3128	1323	8.631713555	ER+	Endothelial ACKR1	Endothelial ACKR1	Endothelial
CID4471_GCTGCTTTCGCGTTTC	CID4471	4160	1555	5.048076923	ER+	Endothelial ACKR1	Endothelial ACKR1	Endothelial
CID4471_GGCTGGTAGTTCGCAT	CID4471	6004	2130	5.696202532	ER+	Endothelial ACKR1	Endothelial ACKR1	Endothelial
CID4471_GGGAGATGTTGGGACA	CID4471	7993	2457	4.904291255	ER+	Endothelial ACKR1	Endothelial ACKR1	Endothelial
CID4471_GGGCACTTCTGCCAGG	CID4471	3580	1376	9.664804469	ER+	Endothelial ACKR1	Endothelial ACKR1	Endothelial
CID4471_GGGCATCGTCTCCCTA	CID4471	5526	1822	4.668838219	ER+	Endothelial ACKR1	Endothelial ACKR1	Endothelial
CID4471_GTAACGTGTTACGCGC	CID4471	18196	4061	9.958232579	ER+	Endothelial ACKR1	Endothelial ACKR1	Endothelial
CID4471_GTCACGGGTGTCTGAT	CID4471	6448	2019	4.575062035	ER+	Endothelial ACKR1	Endothelial ACKR1	Endothelial
CID4471_GTGGGTCCATCGATGT	CID4471	5099	1740	11.6689547	ER+	Endothelial ACKR1	Endothelial ACKR1	Endothelial
CID4471_GTGGGTCGTCGCTTCT	CID4471	2150	1002	4.88372093	ER+	Endothelial ACKR1	Endothelial ACKR1	Endothelial
CID4471_GTTCTCGTCCACTGGG	CID4471	7064	2337	3.001132503	ER+	Endothelial ACKR1	Endothelial ACKR1	Endothelial
CID4471_TACGGGCTCTGTCTAT	CID4471	1729	921	10.29496819	ER+	Endothelial ACKR1	Endothelial ACKR1	Endothelial
CID4471_TCGGGACTCTAGCACA	CID4471	7571	2336	6.828688416	ER+	Endothelial ACKR1	Endothelial ACKR1	Endothelial
CID4471_TGAAAGATCGCGATCG	CID4471	7627	2285	5.375639177	ER+	Endothelial ACKR1	Endothelial ACKR1	Endothelial
CID4471_TGCCAAATCTGAGTGT	CID4471	1008	645	9.821428571	ER+	Endothelial ACKR1	Endothelial ACKR1	Endothelial
CID4471_TGCCCATAGACTAAGT	CID4471	3241	1367	7.034865782	ER+	Endothelial ACKR1	Endothelial ACKR1	Endothelial
CID4471_TGTGTTTAGTGGTAGC	CID4471	5147	1815	4.13833301	ER+	Endothelial ACKR1	Endothelial ACKR1	Endothelial
CID4471_TTGACTTTCACGCATA	CID4471	4454	1544	6.331387517	ER+	Endothelial ACKR1	Endothelial ACKR1	Endothelial
CID4471_TTGGAACGTACTTGAC	CID4471	4998	1652	4.581832733	ER+	Endothelial ACKR1	Endothelial ACKR1	Endothelial
CID4471_TTGGAACTCACCGTAA	CID4471	4436	1632	7.799819657	ER+	Endothelial ACKR1	Endothelial ACKR1	Endothelial
CID4471_AAAGCAACACTTCTGC	CID4471	6915	2093	8.56109906	ER+	Endothelial ACKR1	Endothelial ACKR1	Endothelial
CID4471_AGAGCGATCCCTGACT	CID4471	4707	1647	7.988102826	ER+	Endothelial ACKR1	Endothelial ACKR1	Endothelial
CID4471_CAAGAAAAGGATGGAA	CID4471	4063	1702	8.072852572	ER+	Endothelial ACKR1	Endothelial ACKR1	Endothelial
CID4471_CACATAGGTCTGCCAG	CID4471	14496	3401	6.339679912	ER+	Endothelial ACKR1	Endothelial ACKR1	Endothelial
CID4471_CCTAAAGAGAGCTATA	CID4471	5454	2096	6.545654565	ER+	Endothelial ACKR1	Endothelial ACKR1	Endothelial
CID4471_CGACCTTAGGCATGTG	CID4471	4458	1771	4.598474652	ER+	Endothelial ACKR1	Endothelial ACKR1	Endothelial
CID4471_CGCGGTATCGCGCCAA	CID4471	5198	1837	6.425548288	ER+	Endothelial ACKR1	Endothelial ACKR1	Endothelial
CID4471_CGCTATCGTGATAAAC	CID4471	3677	1457	11.36796301	ER+	Endothelial ACKR1	Endothelial ACKR1	Endothelial
CID4471_CTAAGACTCTTGAGGT	CID4471	7653	2308	5.893113812	ER+	Endothelial ACKR1	Endothelial ACKR1	Endothelial
CID4471_CTACCCATCTTACCGC	CID4471	5538	2072	7.331166486	ER+	Endothelial ACKR1	Endothelial ACKR1	Endothelial
CID4471_CTCGGGAAGCTGAACG	CID4471	3554	1409	5.993247046	ER+	Endothelial ACKR1	Endothelial ACKR1	Endothelial
CID4471_GCGCAGTGTTCCAACA	CID4471	4400	1727	7.181818182	ER+	Endothelial ACKR1	Endothelial ACKR1	Endothelial
CID4471_GTACTTTAGTGGTAGC	CID4471	4075	1657	8.981595092	ER+	Endothelial ACKR1	Endothelial ACKR1	Endothelial
CID4471_GTCACGGCATCTCGCT	CID4471	4658	1832	7.148990983	ER+	Endothelial ACKR1	Endothelial ACKR1	Endothelial
CID4471_TAAGTGCTCTTGACGA	CID4471	4509	1558	8.516300732	ER+	Endothelial ACKR1	Endothelial ACKR1	Endothelial
CID4471_TAGGCATCACAGACTT	CID4471	3675	1574	9.768707483	ER+	Endothelial ACKR1	Endothelial ACKR1	Endothelial
CID4471_TAGGCATGTCTCTTAT	CID4471	3068	1449	3.617992177	ER+	Endothelial ACKR1	Endothelial ACKR1	Endothelial
CID4471_TCGCGAGAGAGGTAGA	CID4471	2446	1124	7.358953393	ER+	Endothelial ACKR1	Endothelial ACKR1	Endothelial
CID4471_TCTTCGGGTCCGAATT	CID4471	3069	1307	4.594330401	ER+	Endothelial ACKR1	Endothelial ACKR1	Endothelial
CID4471_TGGACGCGTCGAGTTT	CID4471	2114	1123	10.45411542	ER+	Endothelial ACKR1	Endothelial ACKR1	Endothelial
CID4471_TGGCCAGTCCTGCCAT	CID4471	3251	1557	8.858812673	ER+	Endothelial ACKR1	Endothelial ACKR1	Endothelial
CID4471_TTTCCTCGTGCCTTGG	CID4471	3100	1343	11.90322581	ER+	Endothelial ACKR1	Endothelial ACKR1	Endothelial
CID4471_AAAGATGAGCAATCTC	CID4471	6931	2073	9.147309191	ER+	Endothelial ACKR1	Endothelial ACKR1	Endothelial
CID4471_AAAGCAACAGATCTGT	CID4471	16640	3659	6.766826923	ER+	Endothelial ACKR1	Endothelial ACKR1	Endothelial
CID4471_AAGCCGCCATGCCACG	CID4471	5615	1942	9.617097061	ER+	Endothelial ACKR1	Endothelial ACKR1	Endothelial
CID4471_AAGCCGCTCATCGATG	CID4471	9105	2926	6.490939044	ER+	Endothelial ACKR1	Endothelial ACKR1	Endothelial
CID4471_AAGGAGCGTAGCGTGA	CID4471	4435	1698	11.3416009	ER+	Endothelial ACKR1	Endothelial ACKR1	Endothelial
CID4471_AAGGAGCTCCATTCTA	CID4471	3304	1345	6.598062954	ER+	Endothelial ACKR1	Endothelial ACKR1	Endothelial
CID4471_ACATCAGCACGTAAGG	CID4471	3281	1415	14.446815	ER+	Endothelial ACKR1	Endothelial ACKR1	Endothelial
CID4471_ACATCAGGTCGTCTTC	CID4471	20217	3993	7.241430479	ER+	Endothelial ACKR1	Endothelial ACKR1	Endothelial
CID4471_ACGAGGATCTGATACG	CID4471	7179	2196	6.532943307	ER+	Endothelial ACKR1	Endothelial ACKR1	Endothelial
CID4471_ACGATACTCTCTGCTG	CID4471	6890	2243	8.069666183	ER+	Endothelial ACKR1	Endothelial ACKR1	Endothelial
CID4471_ACGCCAGAGATCTGCT	CID4471	6369	2203	6.406029204	ER+	Endothelial ACKR1	Endothelial ACKR1	Endothelial
CID4471_ACGCCAGCATGTAAGA	CID4471	8430	2757	8.327402135	ER+	Endothelial ACKR1	Endothelial ACKR1	Endothelial
CID4471_ACGGAGACATCGATGT	CID4471	12296	3371	5.318802863	ER+	Endothelial ACKR1	Endothelial ACKR1	Endothelial
CID4471_ACGGGCTAGGTGTTAA	CID4471	19017	4210	7.740442762	ER+	Endothelial ACKR1	Endothelial ACKR1	Endothelial
CID4471_ACTTGTTAGTGATCGG	CID4471	4458	1688	10.07178107	ER+	Endothelial ACKR1	Endothelial ACKR1	Endothelial
CID4471_AGAGCGATCACTTCAT	CID4471	5780	1892	6.78200692	ER+	Endothelial ACKR1	Endothelial ACKR1	Endothelial
CID4471_AGATCTGTCCACGTGG	CID4471	6549	2201	9.192243091	ER+	Endothelial ACKR1	Endothelial ACKR1	Endothelial
CID4471_AGCTCTCAGCTCTCGG	CID4471	21603	4509	6.76294959	ER+	Endothelial ACKR1	Endothelial ACKR1	Endothelial
CID4471_AGTAGTCCACGTAAGG	CID4471	2301	1097	9.343763581	ER+	Endothelial ACKR1	Endothelial ACKR1	Endothelial
CID4471_AGTGGGACAGGAATGC	CID4471	4831	1754	13.72386669	ER+	Endothelial ACKR1	Endothelial ACKR1	Endothelial
CID4471_AGTGTCAAGATGTAAC	CID4471	6046	2128	7.260999008	ER+	Endothelial ACKR1	Endothelial ACKR1	Endothelial
CID4471_AGTGTCACACAACTGT	CID4471	7099	2000	5.690942386	ER+	Endothelial ACKR1	Endothelial ACKR1	Endothelial
CID4471_ATCATCTGTAAGAGGA	CID4471	3210	1468	12.42990654	ER+	Endothelial ACKR1	Endothelial ACKR1	Endothelial
CID4471_ATCCGAAAGCTGCAAG	CID4471	3227	1591	8.769755191	ER+	Endothelial ACKR1	Endothelial ACKR1	Endothelial
CID4471_ATTATCCAGCATCATC	CID4471	5614	1995	8.318489491	ER+	Endothelial ACKR1	Endothelial ACKR1	Endothelial
CID4471_CAACCAACAGCGTCCA	CID4471	6891	2183	6.675373676	ER+	Endothelial ACKR1	Endothelial ACKR1	Endothelial
CID4471_CAACCAATCACAGTAC	CID4471	3917	1448	15.6242022	ER+	Endothelial ACKR1	Endothelial ACKR1	Endothelial
CID4471_CAAGTTGTCCTCAACC	CID4471	6079	2131	6.168777759	ER+	Endothelial ACKR1	Endothelial ACKR1	Endothelial
CID4471_CACAAACTCAGAGCTT	CID4471	3132	1312	10.79182631	ER+	Endothelial ACKR1	Endothelial ACKR1	Endothelial
CID4471_CACACTCTCTCGCATC	CID4471	3670	1452	13.78746594	ER+	Endothelial ACKR1	Endothelial ACKR1	Endothelial
CID4471_CACCTTGGTGTGGCTC	CID4471	3097	1313	17.75912173	ER+	Endothelial ACKR1	Endothelial ACKR1	Endothelial
CID4471_CACCTTGTCCGCTGTT	CID4471	5105	1886	7.50244858	ER+	Endothelial ACKR1	Endothelial ACKR1	Endothelial
CID4471_CACTCCAAGAGGTTGC	CID4471	18877	4150	5.170313079	ER+	Endothelial ACKR1	Endothelial ACKR1	Endothelial
CID4471_CAGAATCCAGAGCCAA	CID4471	5840	1985	7.431506849	ER+	Endothelial ACKR1	Endothelial ACKR1	Endothelial
CID4471_CAGCCGAAGTTAAGTG	CID4471	4841	1879	9.956620533	ER+	Endothelial ACKR1	Endothelial ACKR1	Endothelial
CID4471_CAGCGACAGAGGTACC	CID4471	7049	2086	6.795290112	ER+	Endothelial ACKR1	Endothelial ACKR1	Endothelial
CID4471_CATCAAGCAGTATAAG	CID4471	11894	3454	8.878426097	ER+	Endothelial ACKR1	Endothelial ACKR1	Endothelial
CID4471_CATTCGCGTTGAGGTG	CID4471	11780	3078	6.731748727	ER+	Endothelial ACKR1	Endothelial ACKR1	Endothelial
CID4471_CCATTCGAGAGTCTGG	CID4471	4061	1670	8.470819995	ER+	Endothelial ACKR1	Endothelial ACKR1	Endothelial
CID4471_CCATTCGAGTGCGTGA	CID4471	6242	2050	6.312079462	ER+	Endothelial ACKR1	Endothelial ACKR1	Endothelial
CID4471_CCCAGTTCAACGATGG	CID4471	5550	1917	4.918918919	ER+	Endothelial ACKR1	Endothelial ACKR1	Endothelial
CID4471_CCTTTCTGTATGGTTC	CID4471	5984	2133	7.971256684	ER+	Endothelial ACKR1	Endothelial ACKR1	Endothelial
CID4471_CCTTTCTGTCGAATCT	CID4471	6053	2075	7.08739468	ER+	Endothelial ACKR1	Endothelial ACKR1	Endothelial
CID4471_CGAACATCATGCCTTC	CID4471	4767	1725	8.873505349	ER+	Endothelial ACKR1	Endothelial ACKR1	Endothelial
CID4471_CGAACATTCCTTGCCA	CID4471	5440	1772	6.378676471	ER+	Endothelial ACKR1	Endothelial ACKR1	Endothelial
CID4471_CGATGTAGTCCTCCAT	CID4471	3639	1441	7.941742237	ER+	Endothelial ACKR1	Endothelial ACKR1	Endothelial
CID4471_CGCGGTAAGCAACGGT	CID4471	5178	1762	9.55967555	ER+	Endothelial ACKR1	Endothelial ACKR1	Endothelial
CID4471_CGCGTTTCAGCCTGTG	CID4471	15557	3394	4.865976731	ER+	Endothelial ACKR1	Endothelial ACKR1	Endothelial
CID4471_CGGACACTCCACGTTC	CID4471	14743	3642	5.500915689	ER+	Endothelial ACKR1	Endothelial ACKR1	Endothelial
CID4471_CGGACTGTCTATCCCG	CID4471	1899	937	10.05792522	ER+	Endothelial ACKR1	Endothelial ACKR1	Endothelial
CID4471_CGTGAGCGTAAATGAC	CID4471	8590	2634	5.541327125	ER+	Endothelial ACKR1	Endothelial ACKR1	Endothelial
CID4471_CGTTGGGTCAACGAAA	CID4471	6287	2315	7.793860347	ER+	Endothelial ACKR1	Endothelial ACKR1	Endothelial
CID4471_CTAGAGTAGGACAGCT	CID4471	9211	2742	6.503094127	ER+	Endothelial ACKR1	Endothelial ACKR1	Endothelial
CID4471_CTAGCCTTCTGGTATG	CID4471	9914	2721	6.7076861	ER+	Endothelial ACKR1	Endothelial ACKR1	Endothelial
CID4471_CTCGAGGCATGCAACT	CID4471	6130	2209	8.662316476	ER+	Endothelial ACKR1	Endothelial ACKR1	Endothelial
CID4471_CTCTAATCAGATCTGT	CID4471	7221	2218	5.13779255	ER+	Endothelial ACKR1	Endothelial ACKR1	Endothelial
CID4471_CTTGGCTCATCTACGA	CID4471	3523	1475	5.676979847	ER+	Endothelial ACKR1	Endothelial ACKR1	Endothelial
CID4471_GACGCGTCACCAGATT	CID4471	5695	2019	8.077260755	ER+	Endothelial ACKR1	Endothelial ACKR1	Endothelial
CID4471_GACTACAGTACCGTAT	CID4471	20382	4344	6.922774998	ER+	Endothelial ACKR1	Endothelial ACKR1	Endothelial
CID4471_GATCAGTTCTCTGTCG	CID4471	3467	1457	8.508797231	ER+	Endothelial ACKR1	Endothelial ACKR1	Endothelial
CID4471_GATCGTAAGTGGGTTG	CID4471	2006	968	13.45962114	ER+	Endothelial ACKR1	Endothelial ACKR1	Endothelial
CID4471_GATCGTATCACCCGAG	CID4471	4586	1761	9.485390318	ER+	Endothelial ACKR1	Endothelial ACKR1	Endothelial
CID4471_GCGACCAAGACTAGGC	CID4471	12680	3491	6.1829653	ER+	Endothelial ACKR1	Endothelial ACKR1	Endothelial
CID4471_GCGCGATTCTTGTTTG	CID4471	7834	2405	4.186877713	ER+	Endothelial ACKR1	Endothelial ACKR1	Endothelial
CID4471_GCTGCTTAGCGCTCCA	CID4471	6989	2503	7.683502647	ER+	Endothelial ACKR1	Endothelial ACKR1	Endothelial
CID4471_GGAATAATCTGTCTAT	CID4471	12001	3099	7.757686859	ER+	Endothelial ACKR1	Endothelial ACKR1	Endothelial
CID4471_GGACAAGTCCGTACAA	CID4471	8898	2552	7.507305012	ER+	Endothelial ACKR1	Endothelial ACKR1	Endothelial
CID4471_GGACAAGTCTGACCTC	CID4471	5659	1909	7.810567238	ER+	Endothelial ACKR1	Endothelial ACKR1	Endothelial
CID4471_GGGACCTGTGGAAAGA	CID4471	10715	3048	5.076994867	ER+	Endothelial ACKR1	Endothelial ACKR1	Endothelial
CID4471_GGGTTGCTCTTACCGC	CID4471	7865	2538	5.212968849	ER+	Endothelial ACKR1	Endothelial ACKR1	Endothelial
CID4471_GTCGTAAGTTAGAACA	CID4471	6554	2408	5.218187366	ER+	Endothelial ACKR1	Endothelial ACKR1	Endothelial
CID4471_GTCTCGTCAATGGAGC	CID4471	17281	4159	5.283259071	ER+	Endothelial ACKR1	Endothelial ACKR1	Endothelial
CID4471_GTGCGGTAGTGCTGCC	CID4471	5481	1979	5.60116767	ER+	Endothelial ACKR1	Endothelial ACKR1	Endothelial
CID4471_GTTCTCGAGGACTGGT	CID4471	5329	1952	6.793019328	ER+	Endothelial ACKR1	Endothelial ACKR1	Endothelial
CID4471_TAAGCGTTCACTTATC	CID4471	9307	2759	4.899537982	ER+	Endothelial ACKR1	Endothelial ACKR1	Endothelial
CID4471_TACGGGCCACCAGATT	CID4471	11830	3524	10.27895182	ER+	Endothelial ACKR1	Endothelial ACKR1	Endothelial
CID4471_TACTCGCAGAACAATC	CID4471	7721	2416	6.955057635	ER+	Endothelial ACKR1	Endothelial ACKR1	Endothelial
CID4471_TCATTTGTCAGCTCTC	CID4471	3402	1352	13.19811875	ER+	Endothelial ACKR1	Endothelial ACKR1	Endothelial
CID4471_TCTATTGCACCCATGG	CID4471	11341	3100	6.075302002	ER+	Endothelial ACKR1	Endothelial ACKR1	Endothelial
CID4471_TGAGAGGCATGGTCTA	CID4471	3368	1538	9.590261283	ER+	Endothelial ACKR1	Endothelial ACKR1	Endothelial
CID4471_TGAGCCGAGAGTCGGT	CID4471	3927	1479	8.88719124	ER+	Endothelial ACKR1	Endothelial ACKR1	Endothelial
CID4471_TGAGGGAAGTGTCCAT	CID4471	5745	1984	4.804177546	ER+	Endothelial ACKR1	Endothelial ACKR1	Endothelial
CID4471_TGCGGGTAGAACAACT	CID4471	20985	4560	5.565880391	ER+	Endothelial ACKR1	Endothelial ACKR1	Endothelial
CID4471_TGCGGGTCAGACGTAG	CID4471	7869	2500	6.798830855	ER+	Endothelial ACKR1	Endothelial ACKR1	Endothelial
CID4471_TGCTGCTTCCACGTTC	CID4471	6848	2407	5.797313084	ER+	Endothelial ACKR1	Endothelial ACKR1	Endothelial
CID4471_TTCTACACAAGGGTCA	CID4471	11534	3034	7.898387376	ER+	Endothelial ACKR1	Endothelial ACKR1	Endothelial
CID4471_TTGGAACTCATAACCG	CID4471	15490	3350	5.571336346	ER+	Endothelial ACKR1	Endothelial ACKR1	Endothelial
CID4471_TTGGCAATCGGTGTTA	CID4471	10409	3010	6.44634451	ER+	Endothelial ACKR1	Endothelial ACKR1	Endothelial
CID4471_TTTATGCCAACGCACC	CID4471	6368	2075	9.359296482	ER+	Endothelial ACKR1	Endothelial ACKR1	Endothelial
CID4471_TTTATGCGTAGGCATG	CID4471	7513	2322	5.017968854	ER+	Endothelial ACKR1	Endothelial ACKR1	Endothelial
CID4471_TTTGGTTAGTGCAAGC	CID4471	5242	2082	9.69095765	ER+	Endothelial ACKR1	Endothelial ACKR1	Endothelial
CID4471_AAGTCTGGTTGGTGGA	CID4471	4167	1672	7.319414447	ER+	Endothelial ACKR1	Endothelial ACKR1	Endothelial
CID4471_TACGGTAAGTCTTGCA	CID4471	5096	1854	6.02433281	ER+	Endothelial ACKR1	Endothelial ACKR1	Endothelial
CID4471_AAAGATGCACCGGAAA	CID4471	15659	3537	5.664474104	ER+	Endothelial ACKR1	Endothelial ACKR1	Endothelial
CID4471_AACCGCGAGCTATGCT	CID4471	16547	3829	7.05263794	ER+	Endothelial ACKR1	Endothelial ACKR1	Endothelial
CID4471_AACTGGTAGCGATAGC	CID4471	9861	2814	6.196126154	ER+	Endothelial ACKR1	Endothelial ACKR1	Endothelial
CID4471_AAGGAGCGTACCGTTA	CID4471	12187	3185	8.640354476	ER+	Endothelial ACKR1	Endothelial ACKR1	Endothelial
CID4471_ACACCAAGTCACTTCC	CID4471	9228	3028	7.563935847	ER+	Endothelial ACKR1	Endothelial ACKR1	Endothelial
CID4471_ACACCGGTCGTAGGAG	CID4471	16575	3849	5.411764706	ER+	Endothelial ACKR1	Endothelial ACKR1	Endothelial
CID4471_ACAGCTAGTAGAAAGG	CID4471	16417	3948	7.321678748	ER+	Endothelial ACKR1	Endothelial ACKR1	Endothelial
CID4471_ACCAGTATCTTTAGGG	CID4471	23768	4798	6.226859643	ER+	Endothelial ACKR1	Endothelial ACKR1	Endothelial
CID4471_ACCCACTCAGACAAGC	CID4471	10022	2928	7.25404111	ER+	Endothelial ACKR1	Endothelial ACKR1	Endothelial
CID4471_ACGAGCCTCGCTTGTC	CID4471	9772	2543	6.232091691	ER+	Endothelial ACKR1	Endothelial ACKR1	Endothelial
CID4471_ACGAGGACATGGTTGT	CID4471	12614	3667	8.006976375	ER+	Endothelial ACKR1	Endothelial ACKR1	Endothelial
CID4471_ACGATGTGTAGCGTAG	CID4471	19772	4347	6.008496864	ER+	Endothelial ACKR1	Endothelial ACKR1	Endothelial
CID4471_ACGCCAGAGTGTACTC	CID4471	20595	4459	5.782957028	ER+	Endothelial ACKR1	Endothelial ACKR1	Endothelial
CID4471_ACGCCGAAGAATCTCC	CID4471	15544	3688	5.551981472	ER+	Endothelial ACKR1	Endothelial ACKR1	Endothelial
CID4471_ACTATCTAGCTAACTC	CID4471	19102	4415	6.20877395	ER+	Endothelial ACKR1	Endothelial ACKR1	Endothelial
CID4471_ACTGAGTGTGTCGCTG	CID4471	16323	3595	6.953378668	ER+	Endothelial ACKR1	Endothelial ACKR1	Endothelial
CID4471_ACTTACTGTCAATACC	CID4471	19826	4309	6.284676687	ER+	Endothelial ACKR1	Endothelial ACKR1	Endothelial
CID4471_ACTTACTGTGAGTATA	CID4471	25713	4890	6.304204099	ER+	Endothelial ACKR1	Endothelial ACKR1	Endothelial
CID4471_ACTTACTTCAGAAATG	CID4471	6518	2404	4.372506904	ER+	Endothelial ACKR1	Endothelial ACKR1	Endothelial
CID4471_AGAATAGAGTTCGATC	CID4471	13932	3439	5.835486649	ER+	Endothelial ACKR1	Endothelial ACKR1	Endothelial
CID4471_AGAATAGGTAAAGGAG	CID4471	14451	3562	7.812608124	ER+	Endothelial ACKR1	Endothelial ACKR1	Endothelial
CID4471_AGAGCTTCATGGGACA	CID4471	18362	4068	8.326979632	ER+	Endothelial ACKR1	Endothelial ACKR1	Endothelial
CID4471_AGCATACAGACCTAGG	CID4471	22924	5166	7.673180946	ER+	Endothelial ACKR1	Endothelial ACKR1	Endothelial
CID4471_AGCCTAAAGGCTCTTA	CID4471	17244	4005	9.696126189	ER+	Endothelial ACKR1	Endothelial ACKR1	Endothelial
CID4471_AGGGAGTCAAGTTAAG	CID4471	14393	3634	6.190509275	ER+	Endothelial ACKR1	Endothelial ACKR1	Endothelial
CID4471_AGGGATGAGCTACCGC	CID4471	14949	3553	4.214328718	ER+	Endothelial ACKR1	Endothelial ACKR1	Endothelial
CID4471_AGGTCATTCCAAATGC	CID4471	23502	4616	7.182367458	ER+	Endothelial ACKR1	Endothelial ACKR1	Endothelial
CID4471_AGTAGTCCAGTCTTCC	CID4471	22660	4411	6.112091792	ER+	Endothelial ACKR1	Endothelial ACKR1	Endothelial
CID4471_AGTGAGGTCTTGAGAC	CID4471	23665	4898	6.777942109	ER+	Endothelial ACKR1	Endothelial ACKR1	Endothelial
CID4471_AGTGTCAAGAGGTTAT	CID4471	25358	4949	6.22288824	ER+	Endothelial ACKR1	Endothelial ACKR1	Endothelial
CID4471_ATAGACCAGCAATATG	CID4471	20277	4384	6.273117325	ER+	Endothelial ACKR1	Endothelial ACKR1	Endothelial
CID4471_ATCATCTCATGTAGTC	CID4471	30722	5315	5.719028709	ER+	Endothelial ACKR1	Endothelial ACKR1	Endothelial
CID4471_ATCCGAATCTGTCTCG	CID4471	14498	3742	8.104566147	ER+	Endothelial ACKR1	Endothelial ACKR1	Endothelial
CID4471_ATGAGGGAGTTCGCAT	CID4471	17402	3859	7.901390645	ER+	Endothelial ACKR1	Endothelial ACKR1	Endothelial
CID4471_CAAGATCCACTATCTT	CID4471	25054	4849	7.623533168	ER+	Endothelial ACKR1	Endothelial ACKR1	Endothelial
CID4471_CAAGTTGGTTAAGACA	CID4471	23319	4628	6.625498521	ER+	Endothelial ACKR1	Endothelial ACKR1	Endothelial
CID4471_CACAAACGTTTGCATG	CID4471	16432	3742	6.134371957	ER+	Endothelial ACKR1	Endothelial ACKR1	Endothelial
CID4471_CACACCTCAGTGAGTG	CID4471	10662	3208	7.456387169	ER+	Endothelial ACKR1	Endothelial ACKR1	Endothelial
CID4471_CACATAGAGACACGAC	CID4471	20650	4358	7.544794189	ER+	Endothelial ACKR1	Endothelial ACKR1	Endothelial
CID4471_CACATTTTCCCGACTT	CID4471	29541	5227	5.866422938	ER+	Endothelial ACKR1	Endothelial ACKR1	Endothelial
CID4471_CACATTTTCTCTGAGA	CID4471	23125	4881	5.768648649	ER+	Endothelial ACKR1	Endothelial ACKR1	Endothelial
CID4471_CAGCATAAGCTGAAAT	CID4471	14775	3573	10.17935702	ER+	Endothelial ACKR1	Endothelial ACKR1	Endothelial
CID4471_CATCCACCACGCATCG	CID4471	20585	4263	5.479718241	ER+	Endothelial ACKR1	Endothelial ACKR1	Endothelial
CID4471_CATCGAAAGCCACGTC	CID4471	19087	4081	5.595431445	ER+	Endothelial ACKR1	Endothelial ACKR1	Endothelial
CID4471_CATGACAGTTCCGGCA	CID4471	14424	3381	8.756239601	ER+	Endothelial ACKR1	Endothelial ACKR1	Endothelial
CID4471_CATGGCGAGTTAAGTG	CID4471	25327	4828	5.15260394	ER+	Endothelial ACKR1	Endothelial ACKR1	Endothelial
CID4471_CCACGGATCTCTTATG	CID4471	6020	2280	9.401993355	ER+	Endothelial ACKR1	Endothelial ACKR1	Endothelial
CID4471_CCAGCGATCCACGACG	CID4471	28806	4799	5.839061307	ER+	Endothelial ACKR1	Endothelial ACKR1	Endothelial
CID4471_CCCTCCTTCCACGTGG	CID4471	20650	4406	5.801452785	ER+	Endothelial ACKR1	Endothelial ACKR1	Endothelial
CID4471_CCGGTAGCATTCTTAC	CID4471	21253	4573	7.876535077	ER+	Endothelial ACKR1	Endothelial ACKR1	Endothelial
CID4471_CCTAAAGAGGTAGCTG	CID4471	14188	3612	5.314350155	ER+	Endothelial ACKR1	Endothelial ACKR1	Endothelial
CID4471_CCTTACGGTAAACGCG	CID4471	16092	4098	5.636341039	ER+	Endothelial ACKR1	Endothelial ACKR1	Endothelial
CID4471_CGACTTCAGCACCGCT	CID4471	21315	4616	9.317382125	ER+	Endothelial ACKR1	Endothelial ACKR1	Endothelial
CID4471_CGATGTAGTAATAGCA	CID4471	31783	5402	5.452600447	ER+	Endothelial ACKR1	Endothelial ACKR1	Endothelial
CID4471_CGATGTAGTCCATCCT	CID4471	27222	4830	5.433105576	ER+	Endothelial ACKR1	Endothelial ACKR1	Endothelial
CID4471_CGCTATCAGATCCCAT	CID4471	13586	3067	6.786397762	ER+	Endothelial ACKR1	Endothelial ACKR1	Endothelial
CID4471_CGGACACCACATTTCT	CID4471	21611	4262	6.927027902	ER+	Endothelial ACKR1	Endothelial ACKR1	Endothelial
CID4471_CGGGTCAAGTACGTAA	CID4471	17978	3920	6.986316609	ER+	Endothelial ACKR1	Endothelial ACKR1	Endothelial
CID4471_CGGGTCACATCCTTGC	CID4471	15508	3821	6.996388961	ER+	Endothelial ACKR1	Endothelial ACKR1	Endothelial
CID4471_CTACCCAAGCCACGCT	CID4471	23169	4363	6.413742501	ER+	Endothelial ACKR1	Endothelial ACKR1	Endothelial
CID4471_CTACGTCAGAGTACAT	CID4471	43881	5672	5.33716187	ER+	Endothelial ACKR1	Endothelial ACKR1	Endothelial
CID4471_CTACGTCTCCTGTACC	CID4471	22715	4570	5.199207572	ER+	Endothelial ACKR1	Endothelial ACKR1	Endothelial
CID4471_CTCGGAGTCGGAAATA	CID4471	19916	4390	5.834504921	ER+	Endothelial ACKR1	Endothelial ACKR1	Endothelial
CID4471_CTCTACGAGTCCTCCT	CID4471	23641	4576	6.053043441	ER+	Endothelial ACKR1	Endothelial ACKR1	Endothelial
CID4471_CTGCGGACACAGGCCT	CID4471	34011	5401	4.9778013	ER+	Endothelial ACKR1	Endothelial ACKR1	Endothelial
CID4471_CTGCTGTCACTCAGGC	CID4471	11874	3405	7.773286171	ER+	Endothelial ACKR1	Endothelial ACKR1	Endothelial
CID4471_CTGTTTAAGCGCTTAT	CID4471	23699	4543	4.666863581	ER+	Endothelial ACKR1	Endothelial ACKR1	Endothelial
CID4471_CTTAACTGTGGAAAGA	CID4471	21280	4257	8.087406015	ER+	Endothelial ACKR1	Endothelial ACKR1	Endothelial
CID4471_CTTGGCTGTCTCTCGT	CID4471	14068	3374	8.785897071	ER+	Endothelial ACKR1	Endothelial ACKR1	Endothelial
CID4471_GAACCTAGTGCAACTT	CID4471	20274	4292	5.603235671	ER+	Endothelial ACKR1	Endothelial ACKR1	Endothelial
CID4471_GACACGCCATGGTCTA	CID4471	22221	4507	5.836821025	ER+	Endothelial ACKR1	Endothelial ACKR1	Endothelial
CID4471_GACAGAGCAGTATCTG	CID4471	30195	5487	5.441298228	ER+	Endothelial ACKR1	Endothelial ACKR1	Endothelial
CID4471_GACCAATGTAGAGCTG	CID4471	17431	4057	6.000803167	ER+	Endothelial ACKR1	Endothelial ACKR1	Endothelial
CID4471_GACCTGGGTCCGTTAA	CID4471	13371	3725	9.453294443	ER+	Endothelial ACKR1	Endothelial ACKR1	Endothelial
CID4471_GACGTGCTCCTACAGA	CID4471	11179	3295	5.698184095	ER+	Endothelial ACKR1	Endothelial ACKR1	Endothelial
CID4471_GACGTTAGTACACCGC	CID4471	15744	3819	6.650152439	ER+	Endothelial ACKR1	Endothelial ACKR1	Endothelial
CID4471_GACGTTAGTCGGCTCA	CID4471	15995	3509	5.226633323	ER+	Endothelial ACKR1	Endothelial ACKR1	Endothelial
CID4471_GACTACAGTGCTTCTC	CID4471	20572	4396	6.484542096	ER+	Endothelial ACKR1	Endothelial ACKR1	Endothelial
CID4471_GAGTCCGGTTGCGTTA	CID4471	19675	4074	5.606099111	ER+	Endothelial ACKR1	Endothelial ACKR1	Endothelial
CID4471_GATCAGTAGGATCGCA	CID4471	16852	3835	6.586755281	ER+	Endothelial ACKR1	Endothelial ACKR1	Endothelial
CID4471_GATCGCGCAGCGTTCG	CID4471	31377	5520	5.679319247	ER+	Endothelial ACKR1	Endothelial ACKR1	Endothelial
CID4471_GATGAAACACGGATAG	CID4471	20664	4043	8.299457995	ER+	Endothelial ACKR1	Endothelial ACKR1	Endothelial
CID4471_GATGAAATCCGTACAA	CID4471	9874	2655	6.562689893	ER+	Endothelial ACKR1	Endothelial ACKR1	Endothelial
CID4471_GCAATCATCCAGGGCT	CID4471	28200	5037	5.680851064	ER+	Endothelial ACKR1	Endothelial ACKR1	Endothelial
CID4471_GCATGATGTGCAGACA	CID4471	32973	5352	6.945076275	ER+	Endothelial ACKR1	Endothelial ACKR1	Endothelial
CID4471_GCATGTATCTGTGCAA	CID4471	14006	3743	7.118377838	ER+	Endothelial ACKR1	Endothelial ACKR1	Endothelial
CID4471_GCGCAGTAGAAACCGC	CID4471	26238	4538	4.600198186	ER+	Endothelial ACKR1	Endothelial ACKR1	Endothelial
CID4471_GCTCCTACACCATGTA	CID4471	18069	4096	7.122696331	ER+	Endothelial ACKR1	Endothelial ACKR1	Endothelial
CID4471_GCTGCTTGTCGCTTTC	CID4471	20123	4192	4.919743577	ER+	Endothelial ACKR1	Endothelial ACKR1	Endothelial
CID4471_GCTGCTTTCATTCACT	CID4471	24171	4911	6.193372223	ER+	Endothelial ACKR1	Endothelial ACKR1	Endothelial
CID4471_GGACATTGTCATGCAT	CID4471	23610	4673	5.349428208	ER+	Endothelial ACKR1	Endothelial ACKR1	Endothelial
CID4471_GGACATTTCATTGCCC	CID4471	28662	4928	5.428790733	ER+	Endothelial ACKR1	Endothelial ACKR1	Endothelial
CID4471_GGCCGATCACATGGGA	CID4471	30111	4918	4.759058152	ER+	Endothelial ACKR1	Endothelial ACKR1	Endothelial
CID4471_GGGACCTCAGTTCCCT	CID4471	24697	4413	5.235453699	ER+	Endothelial ACKR1	Endothelial ACKR1	Endothelial
CID4471_GGGATGACAGTCACTA	CID4471	27725	5286	6.279531109	ER+	Endothelial ACKR1	Endothelial ACKR1	Endothelial
CID4471_GGGCATCCAGAAGCAC	CID4471	29726	5152	6.206687748	ER+	Endothelial ACKR1	Endothelial ACKR1	Endothelial
CID4471_GGGTCTGGTCGTTGTA	CID4471	9070	2821	4.851157663	ER+	Endothelial ACKR1	Endothelial ACKR1	Endothelial
CID4471_GGGTTGCCACAGCCCA	CID4471	26519	4880	8.031977073	ER+	Endothelial ACKR1	Endothelial ACKR1	Endothelial
CID4471_GTCATTTAGGCCCTCA	CID4471	21379	4093	4.387483044	ER+	Endothelial ACKR1	Endothelial ACKR1	Endothelial
CID4471_GTGCTTCCATCCCACT	CID4471	14621	3429	5.957184871	ER+	Endothelial ACKR1	Endothelial ACKR1	Endothelial
CID4471_GTGTGCGAGAAGCCCA	CID4471	15597	3625	5.988331089	ER+	Endothelial ACKR1	Endothelial ACKR1	Endothelial
CID4471_GTGTGCGCACTGTGTA	CID4471	13811	3698	4.583303164	ER+	Endothelial ACKR1	Endothelial ACKR1	Endothelial
CID4471_GTTAAGCCATAGACTC	CID4471	16766	3909	5.505189073	ER+	Endothelial ACKR1	Endothelial ACKR1	Endothelial
CID4471_TAAACCGGTGTCAATC	CID4471	19790	4392	6.568974229	ER+	Endothelial ACKR1	Endothelial ACKR1	Endothelial
CID4471_TAAGCGTAGGGAAACA	CID4471	17245	3819	4.963757611	ER+	Endothelial ACKR1	Endothelial ACKR1	Endothelial
CID4471_TACGGGCTCATGCATG	CID4471	33800	5170	3.24556213	ER+	Endothelial ACKR1	Endothelial ACKR1	Endothelial
CID4471_TACTCGCAGTATCGAA	CID4471	19709	4184	6.26109899	ER+	Endothelial ACKR1	Endothelial ACKR1	Endothelial
CID4471_TACTTGTAGCTATGCT	CID4471	17017	4019	7.08115414	ER+	Endothelial ACKR1	Endothelial ACKR1	Endothelial
CID4471_TAGACCACAGTCGTGC	CID4471	22145	4349	5.847821179	ER+	Endothelial ACKR1	Endothelial ACKR1	Endothelial
CID4471_TAGCCGGCACAGACAG	CID4471	19956	4358	6.459210263	ER+	Endothelial ACKR1	Endothelial ACKR1	Endothelial
CID4471_TAGTTGGTCTCATTCA	CID4471	21399	4389	4.705827375	ER+	Endothelial ACKR1	Endothelial ACKR1	Endothelial
CID4471_TATCAGGTCTTACCTA	CID4471	24841	5003	7.177649853	ER+	Endothelial ACKR1	Endothelial ACKR1	Endothelial
CID4471_TCAGGTATCACATGCA	CID4471	19926	4494	4.341061929	ER+	Endothelial ACKR1	Endothelial ACKR1	Endothelial
CID4471_TCTGGAAGTGGTCCGT	CID4471	16139	3931	5.942127765	ER+	Endothelial ACKR1	Endothelial ACKR1	Endothelial
CID4471_TGAAAGAGTACCAGTT	CID4471	6818	2395	13.02434732	ER+	Endothelial ACKR1	Endothelial ACKR1	Endothelial
CID4471_TGAAAGATCGATCCCT	CID4471	16483	3871	7.280228114	ER+	Endothelial ACKR1	Endothelial ACKR1	Endothelial
CID4471_TGACTAGAGGGCTTCC	CID4471	35179	5542	6.009266892	ER+	Endothelial ACKR1	Endothelial ACKR1	Endothelial
CID4471_TGACTTTGTGCAACGA	CID4471	18737	4003	5.582537226	ER+	Endothelial ACKR1	Endothelial ACKR1	Endothelial
CID4471_TGATTTCCATGTTGAC	CID4471	5517	2150	10.8754758	ER+	Endothelial ACKR1	Endothelial ACKR1	Endothelial
CID4471_TGCCCTACACCAACCG	CID4471	30398	5434	5.987236002	ER+	Endothelial ACKR1	Endothelial ACKR1	Endothelial
CID4471_TGGTTCCAGAAGAAGC	CID4471	16039	4145	5.623792007	ER+	Endothelial ACKR1	Endothelial ACKR1	Endothelial
CID4471_TGGTTCCAGTGGGTTG	CID4471	19944	4241	4.863618131	ER+	Endothelial ACKR1	Endothelial ACKR1	Endothelial
CID4471_TGTGTTTTCACTTACT	CID4471	24144	4561	5.512756793	ER+	Endothelial ACKR1	Endothelial ACKR1	Endothelial
CID4471_TTAGGACGTGTTTGGT	CID4471	17919	3891	5.988057369	ER+	Endothelial ACKR1	Endothelial ACKR1	Endothelial
CID4471_TTCTCAAAGTGGTAGC	CID4471	27855	5298	7.287740083	ER+	Endothelial ACKR1	Endothelial ACKR1	Endothelial
CID4471_TTGAACGTCAGAGGTG	CID4471	25290	5266	6.057730328	ER+	Endothelial ACKR1	Endothelial ACKR1	Endothelial
CID4471_TTGCCGTTCACCCTCA	CID4471	18962	4164	7.082586225	ER+	Endothelial ACKR1	Endothelial ACKR1	Endothelial
CID4471_TTGCGTCTCCGCGCAA	CID4471	26161	4698	4.128282558	ER+	Endothelial ACKR1	Endothelial ACKR1	Endothelial
CID4471_AAGTCTGTCCCATTAT	CID4471	4647	1757	10.75962987	ER+	Endothelial ACKR1	Endothelial ACKR1	Endothelial
CID4471_ACAGCTATCATCTGCC	CID4471	10124	2992	8.01066772	ER+	Endothelial ACKR1	Endothelial ACKR1	Endothelial
CID4471_CTGAAGTAGGTGTGGT	CID4471	4942	2009	9.530554431	ER+	Endothelial ACKR1	Endothelial ACKR1	Endothelial
CID4471_GCGGGTTTCGAATGGG	CID4471	4957	1991	7.585233004	ER+	Endothelial ACKR1	Endothelial ACKR1	Endothelial
CID4471_ATTTCTGCACACAGAG	CID4471	4356	1892	7.920110193	ER+	Endothelial ACKR1	Endothelial ACKR1	Endothelial
CID4471_GGACATTGTCATATGC	CID4471	3635	1557	13.92022008	ER+	Endothelial ACKR1	Endothelial ACKR1	Endothelial
CID4471_GCAATCATCGTTTAGG	CID4471	3534	1444	8.432371251	ER+	Endothelial ACKR1	Endothelial ACKR1	Endothelial
CID4471_ATGCGATTCGCCAGCA	CID4471	6383	2377	6.720977597	ER+	Endothelial ACKR1	Endothelial ACKR1	Endothelial
CID4471_TTCCCAGAGTACGCCC	CID4471	11779	2985	6.52856779	ER+	Endothelial ACKR1	Endothelial ACKR1	Endothelial
CID4471_ACGGCCAAGATCTGCT	CID4471	4919	1902	6.60703395	ER+	Endothelial ACKR1	Endothelial ACKR1	Endothelial
CID4471_ACGGGCTTCGACAGCC	CID4471	2639	1270	10.61007958	ER+	Endothelial ACKR1	Endothelial ACKR1	Endothelial
CID4471_ACGGGTCGTCTTGTCC	CID4471	11967	2978	7.370268238	ER+	Endothelial ACKR1	Endothelial ACKR1	Endothelial
CID4471_AGATTGCCACGGTAGA	CID4471	4596	1794	7.593559617	ER+	Endothelial ACKR1	Endothelial ACKR1	Endothelial
CID4471_ATCCACCCATAACCTG	CID4471	5366	1813	9.429742825	ER+	Endothelial ACKR1	Endothelial ACKR1	Endothelial
CID4471_ATGTGTGAGTTAGGTA	CID4471	7263	2259	5.934186975	ER+	Endothelial ACKR1	Endothelial ACKR1	Endothelial
CID4471_CGCTTCATCATGGTCA	CID4471	5453	1875	5.721621126	ER+	Endothelial ACKR1	Endothelial ACKR1	Endothelial
CID4471_GGCGACTGTTCCGGCA	CID4471	6028	1950	7.431984074	ER+	Endothelial ACKR1	Endothelial ACKR1	Endothelial
CID4471_GTACTTTTCTACTTAC	CID4471	5639	2065	5.710232311	ER+	Endothelial ACKR1	Endothelial ACKR1	Endothelial
CID4471_TAGGCATGTAAACACA	CID4471	5996	2023	8.488992662	ER+	Endothelial ACKR1	Endothelial ACKR1	Endothelial
CID4471_CTCTGGTAGTCTCGGC	CID4471	14475	3748	8.566493955	ER+	Endothelial ACKR1	Endothelial ACKR1	Endothelial
CID4471_GACAGAGGTCAATGTC	CID4471	10052	3030	6.327099085	ER+	Endothelial ACKR1	Endothelial ACKR1	Endothelial
CID4471_GGCCGATCACATTTCT	CID4471	7660	2481	6.84073107	ER+	Endothelial ACKR1	Endothelial ACKR1	Endothelial
CID4471_AAGGCAGGTCTTTCAT	CID4471	10327	2873	7.998450663	ER+	Endothelial ACKR1	Endothelial ACKR1	Endothelial
CID4471_AAACCTGGTGGAAAGA	CID4471	6452	2179	7.315561066	ER+	Endothelial ACKR1	Endothelial ACKR1	Endothelial
CID4471_ACGATGTAGCCTCGTG	CID4471	6025	1989	9.112033195	ER+	Endothelial ACKR1	Endothelial ACKR1	Endothelial
CID4471_CACTCCAAGGCCCTTG	CID4471	7665	2458	8.101761252	ER+	Endothelial ACKR1	Endothelial ACKR1	Endothelial
CID4471_CAGGTGCGTCGGCTCA	CID4471	7700	2408	7.181818182	ER+	Endothelial ACKR1	Endothelial ACKR1	Endothelial
CID4471_CCCTCCTGTGACCAAG	CID4471	9331	2782	5.476369092	ER+	Endothelial ACKR1	Endothelial ACKR1	Endothelial
CID4471_CTCGTACAGACCCACC	CID4471	9629	2813	10.36452383	ER+	Endothelial ACKR1	Endothelial ACKR1	Endothelial
CID4471_CTTACCGCATCCTAGA	CID4471	4080	1742	8.725490196	ER+	Endothelial ACKR1	Endothelial ACKR1	Endothelial
CID4471_GAATGAACAACTGGCC	CID4471	9574	2884	9.515354084	ER+	Endothelial ACKR1	Endothelial ACKR1	Endothelial
CID4471_GCGCCAAGTCCGCTGA	CID4471	7069	2524	8.417032112	ER+	Endothelial ACKR1	Endothelial ACKR1	Endothelial
CID4471_GGAGCAACAACACCTA	CID4471	7033	2420	6.682781174	ER+	Endothelial ACKR1	Endothelial ACKR1	Endothelial
CID4471_GGTGAAGTCCTTGACC	CID4471	5604	2210	11.84867951	ER+	Endothelial ACKR1	Endothelial ACKR1	Endothelial
CID4471_AATCCAGCATGCCACG	CID4471	13199	3508	7.189938632	ER+	Endothelial ACKR1	Endothelial ACKR1	Endothelial
CID4471_AGGTCATCACGTCAGC	CID4471	6691	2379	7.248542819	ER+	Endothelial ACKR1	Endothelial ACKR1	Endothelial
CID4471_CATTCGCTCCGTAGGC	CID4471	16198	3620	4.506729226	ER+	Endothelial ACKR1	Endothelial ACKR1	Endothelial
CID4471_CCTCAGTAGCTTTGGT	CID4471	6945	2176	7.386609071	ER+	Endothelial ACKR1	Endothelial ACKR1	Endothelial
CID4471_CGATGGCTCATAGCAC	CID4471	5241	2231	2.995611525	ER+	Endothelial ACKR1	Endothelial ACKR1	Endothelial
CID4471_CTCCTAGGTTCAGTAC	CID4471	5716	2296	4.793561931	ER+	Endothelial ACKR1	Endothelial ACKR1	Endothelial
CID4471_GACGTGCCACCAACCG	CID4471	9549	2907	8.733898838	ER+	Endothelial ACKR1	Endothelial ACKR1	Endothelial
CID4471_GCTTCCACACAACGTT	CID4471	8402	2771	9.235896215	ER+	Endothelial ACKR1	Endothelial ACKR1	Endothelial
CID4471_GGACATTAGCTTATCG	CID4471	4826	2073	10.81641111	ER+	Endothelial ACKR1	Endothelial ACKR1	Endothelial
CID4471_TAAACCGGTTCTGGTA	CID4471	4990	2035	6.913827655	ER+	Endothelial ACKR1	Endothelial ACKR1	Endothelial
CID4471_TACCTATCACTATCTT	CID4471	6824	2323	5.685814771	ER+	Endothelial ACKR1	Endothelial ACKR1	Endothelial
CID4471_TACCTATGTTGGACCC	CID4471	6481	2235	7.066810677	ER+	Endothelial ACKR1	Endothelial ACKR1	Endothelial
CID4471_TAGTGGTTCACAGGCC	CID4471	4210	1836	7.790973872	ER+	Endothelial ACKR1	Endothelial ACKR1	Endothelial
CID4471_TCGGGACTCAAGATCC	CID4471	10335	2963	6.589259797	ER+	Endothelial ACKR1	Endothelial ACKR1	Endothelial
CID4471_TCTCTAAGTAATCACC	CID4471	5714	2182	8.242912146	ER+	Endothelial ACKR1	Endothelial ACKR1	Endothelial
CID4471_TGAGAGGGTTAGTGGG	CID4471	8444	2752	6.146376125	ER+	Endothelial ACKR1	Endothelial ACKR1	Endothelial
CID4471_AATCGGTAGCTACCGC	CID4471	7092	2313	4.413423576	ER+	Endothelial ACKR1	Endothelial ACKR1	Endothelial
CID4471_AGCGTCGAGAGTAATC	CID4471	7286	2330	3.664562174	ER+	Endothelial ACKR1	Endothelial ACKR1	Endothelial
CID4471_ATCATGGGTTTAGGAA	CID4471	4813	1944	9.453563266	ER+	Endothelial ACKR1	Endothelial ACKR1	Endothelial
CID4471_GGAATAATCCAGATCA	CID4471	4203	1708	11.51558411	ER+	Endothelial ACKR1	Endothelial ACKR1	Endothelial
CID4471_GTCATTTTCAACTCTT	CID4471	4140	1734	12.31884058	ER+	Endothelial ACKR1	Endothelial ACKR1	Endothelial
CID4471_GTTCATTTCCGAAGAG	CID4471	6651	2380	5.593143888	ER+	Endothelial ACKR1	Endothelial ACKR1	Endothelial
CID4471_TACTTGTCAATAACGA	CID4471	4528	1915	8.370141343	ER+	Endothelial ACKR1	Endothelial ACKR1	Endothelial
CID4471_TCTATTGAGTACTTGC	CID4471	4522	2012	4.157452455	ER+	Endothelial ACKR1	Endothelial ACKR1	Endothelial
CID4471_TGGGAAGAGAGCTTCT	CID4471	6906	2257	6.458152331	ER+	Endothelial ACKR1	Endothelial ACKR1	Endothelial
CID4471_GATGAGGCACACGCTG	CID4471	10899	3577	7.716304248	ER+	Endothelial ACKR1	Endothelial ACKR1	Endothelial
CID4471_AGCGGTCTCCGTACAA	CID4471	10583	3337	8.891618634	ER+	Endothelial ACKR1	Endothelial ACKR1	Endothelial
CID4471_AGGCCGTAGTCTTGCA	CID4471	14578	3812	7.518178077	ER+	Endothelial ACKR1	Endothelial ACKR1	Endothelial
CID4471_CAAGATCGTAAATGTG	CID4471	6725	2268	5.234200743	ER+	Endothelial ACKR1	Endothelial ACKR1	Endothelial
CID4471_CGTCACTTCTCTGAGA	CID4471	6742	2316	10.32334619	ER+	Endothelial ACKR1	Endothelial ACKR1	Endothelial
CID4471_TACGGATCAATCCAAC	CID4471	8796	2664	6.457480673	ER+	Endothelial ACKR1	Endothelial ACKR1	Endothelial
CID4471_TCGCGTTCACATTCGA	CID4471	11324	3435	7.859413635	ER+	Endothelial ACKR1	Endothelial ACKR1	Endothelial
CID4471_TTCTTAGTCCGCGCAA	CID4471	6125	2032	6.008163265	ER+	Endothelial ACKR1	Endothelial ACKR1	Endothelial
CID4471_ACAGCTAGTGTTTGTG	CID4471	6504	2287	6.411439114	ER+	Endothelial ACKR1	Endothelial ACKR1	Endothelial
CID4471_AGCTCCTTCCACTGGG	CID4471	3271	1422	12.53439315	ER+	Endothelial ACKR1	Endothelial ACKR1	Endothelial
CID4471_ATCCGAAGTCGCGAAA	CID4471	7818	2725	7.137375288	ER+	Endothelial ACKR1	Endothelial ACKR1	Endothelial
CID4471_CCTTACGAGTGGAGAA	CID4471	4641	1866	8.834302952	ER+	Endothelial ACKR1	Endothelial ACKR1	Endothelial
CID4471_CTCGGGACACAGGTTT	CID4471	5480	1977	10.93065693	ER+	Endothelial ACKR1	Endothelial ACKR1	Endothelial
CID4471_GATCAGTGTCTAACGT	CID4471	4184	1656	14.02963671	ER+	Endothelial ACKR1	Endothelial ACKR1	Endothelial
CID4471_GATCTAGTCTGCGACG	CID4471	4652	1877	6.018916595	ER+	Endothelial ACKR1	Endothelial ACKR1	Endothelial
CID4471_TACCTTACATTACCTT	CID4471	6402	2099	9.215870041	ER+	Endothelial ACKR1	Endothelial ACKR1	Endothelial
CID4471_TCTCTAACATCGATGT	CID4471	3321	1637	8.340861186	ER+	Endothelial ACKR1	Endothelial ACKR1	Endothelial
CID4471_AACTCTTAGTGGAGAA	CID4471	7163	2520	14.32360743	ER+	Endothelial ACKR1	Endothelial ACKR1	Endothelial
CID4471_ACGATACTCACCTCGT	CID4471	19703	4374	11.22671674	ER+	Endothelial ACKR1	Endothelial ACKR1	Endothelial
CID4471_CCTATTACATTACCTT	CID4471	12482	3383	9.43759013	ER+	Endothelial ACKR1	Endothelial ACKR1	Endothelial
CID4471_ACGGCCAGTCTAGGTT	CID4471	5539	2252	6.770175122	ER+	Endothelial ACKR1	Endothelial ACKR1	Endothelial
CID4471_CACAGTACACGTCTCT	CID4471	10936	3462	5.82479883	ER+	Endothelial ACKR1	Endothelial ACKR1	Endothelial
CID4471_TCCACACAGAGCTATA	CID4471	7764	2647	13.65275631	ER+	Endothelial ACKR1	Endothelial ACKR1	Endothelial
CID4471_GCTTGAAGTACCTACA	CID4471	5730	2130	8.638743455	ER+	Endothelial ACKR1	Endothelial ACKR1	Endothelial
CID4471_CCACTACCATAGTAAG	CID4471	5900	2161	10.01694915	ER+	Endothelial ACKR1	Endothelial ACKR1	Endothelial
CID4471_CCGGTAGTCGTTACGA	CID4471	9074	2917	5.135552127	ER+	Endothelial ACKR1	Endothelial ACKR1	Endothelial
CID4471_TTCGGTCTCGCTAGCG	CID4471	12408	3562	6.576402321	ER+	Endothelial ACKR1	Endothelial ACKR1	Endothelial
CID4471_AGCGGTCCACTCAGGC	CID4471	4268	1830	13.91752577	ER+	Endothelial ACKR1	Endothelial ACKR1	Endothelial
CID4471_CCGGGATTCTTCAACT	CID4471	6709	2417	4.08406618	ER+	Endothelial ACKR1	Endothelial ACKR1	Endothelial
CID4471_CTGGTCTTCAGGATCT	CID4471	6158	1996	10.83143878	ER+	Endothelial ACKR1	Endothelial ACKR1	Endothelial
CID4471_TCCACACCATTCTCAT	CID4471	7101	2324	6.365300662	ER+	Endothelial ACKR1	Endothelial ACKR1	Endothelial
CID4471_TTAACTCGTTTGACTG	CID4471	6378	2146	6.600815303	ER+	Endothelial ACKR1	Endothelial ACKR1	Endothelial
CID4471_AAATGCCTCTTTAGGG	CID4471	10333	2854	6.464724669	ER+	Endothelial ACKR1	Endothelial ACKR1	Endothelial
CID4471_ACGAGCCGTGTGTGCC	CID4471	5352	2194	5.586696562	ER+	Endothelial ACKR1	Endothelial ACKR1	Endothelial
CID4471_ACGCCGACATTGCGGC	CID4471	19042	4121	5.382837937	ER+	Endothelial ACKR1	Endothelial ACKR1	Endothelial
CID4471_AGAATAGAGGAATCGC	CID4471	14889	3680	6.393982134	ER+	Endothelial ACKR1	Endothelial ACKR1	Endothelial
CID4471_AGAGCTTCATCCTAGA	CID4471	10678	3016	6.415059	ER+	Endothelial ACKR1	Endothelial ACKR1	Endothelial
CID4471_ATCTACTAGGAGCGTT	CID4471	12893	3174	4.661444195	ER+	Endothelial ACKR1	Endothelial ACKR1	Endothelial
CID4471_CATCCACTCGACAGCC	CID4471	7919	2650	5.531001389	ER+	Endothelial ACKR1	Endothelial ACKR1	Endothelial
CID4471_CCACCTAAGTCGATAA	CID4471	13135	3516	6.448420251	ER+	Endothelial ACKR1	Endothelial ACKR1	Endothelial
CID4471_CTCAGAATCTCTAAGG	CID4471	11911	3220	4.810679204	ER+	Endothelial ACKR1	Endothelial ACKR1	Endothelial
CID4471_CTGCTGTAGGCTAGGT	CID4471	21980	4611	4.017288444	ER+	Endothelial ACKR1	Endothelial ACKR1	Endothelial
CID4471_GCACATAAGCTAGTCT	CID4471	12353	3354	4.978547721	ER+	Endothelial ACKR1	Endothelial ACKR1	Endothelial
CID4471_GCTCTGTAGATCCCGC	CID4471	10449	3122	6.325964207	ER+	Endothelial ACKR1	Endothelial ACKR1	Endothelial
CID4471_GGACAAGGTCGCGAAA	CID4471	10549	3101	6.047966632	ER+	Endothelial ACKR1	Endothelial ACKR1	Endothelial
CID4471_GTACTCCGTTTAGCTG	CID4471	14433	3865	7.406637567	ER+	Endothelial ACKR1	Endothelial ACKR1	Endothelial
CID4471_GTGCAGCTCGATCCCT	CID4471	8915	2790	6.102075154	ER+	Endothelial ACKR1	Endothelial ACKR1	Endothelial
CID4471_TACAGTGGTGGCAAAC	CID4471	13960	3553	8.252148997	ER+	Endothelial ACKR1	Endothelial ACKR1	Endothelial
CID4471_TATCTCATCTACGAGT	CID4471	9080	2679	6.233480176	ER+	Endothelial ACKR1	Endothelial ACKR1	Endothelial
CID4471_TCAGGTATCGGAGGTA	CID4471	13561	3773	4.498193349	ER+	Endothelial ACKR1	Endothelial ACKR1	Endothelial
CID4471_TGCACCTTCCTAAGTG	CID4471	9154	2656	10.81494429	ER+	Endothelial ACKR1	Endothelial ACKR1	Endothelial
CID4471_TGCGCAGCAAATACAG	CID4471	10982	2988	5.490803132	ER+	Endothelial ACKR1	Endothelial ACKR1	Endothelial
CID4471_TGCGGGTCAATGACCT	CID4471	3994	1677	13.44516775	ER+	Endothelial ACKR1	Endothelial ACKR1	Endothelial
CID4471_AAAGCAAAGTGTTAGA	CID4471	7895	2780	7.587080431	ER+	Endothelial ACKR1	Endothelial ACKR1	Endothelial
CID4471_AACCATGAGTGCGATG	CID4471	7242	2293	6.98702016	ER+	Endothelial ACKR1	Endothelial ACKR1	Endothelial
CID4471_AACCATGCAGCCTTTC	CID4471	4576	1922	6.774475524	ER+	Endothelial ACKR1	Endothelial ACKR1	Endothelial
CID4471_AACGTTGGTTCAGACT	CID4471	3217	1481	10.07149518	ER+	Endothelial ACKR1	Endothelial ACKR1	Endothelial
CID4471_AACTGGTCAAGGACAC	CID4471	10425	3117	7.069544365	ER+	Endothelial ACKR1	Endothelial ACKR1	Endothelial
CID4471_ACACCGGCATCTATGG	CID4471	7974	2732	6.57135691	ER+	Endothelial ACKR1	Endothelial ACKR1	Endothelial
CID4471_ACACCGGGTCTCCATC	CID4471	4564	1833	6.025416301	ER+	Endothelial ACKR1	Endothelial ACKR1	Endothelial
CID4471_ACCCACTCACGAAACG	CID4471	6364	2127	7.80955374	ER+	Endothelial ACKR1	Endothelial ACKR1	Endothelial
CID4471_ACGCAGCCACTGCCAG	CID4471	5321	2068	8.043600827	ER+	Endothelial ACKR1	Endothelial ACKR1	Endothelial
CID4471_ACGCCGATCTTCTGGC	CID4471	5199	1834	8.443931525	ER+	Endothelial ACKR1	Endothelial ACKR1	Endothelial
CID4471_ACGGCCAAGTGCCATT	CID4471	8295	2557	8.233875829	ER+	Endothelial ACKR1	Endothelial ACKR1	Endothelial
CID4471_ACTATCTGTCGACTAT	CID4471	3039	1316	9.740046068	ER+	Endothelial ACKR1	Endothelial ACKR1	Endothelial
CID4471_ACTTACTAGTGTCCCG	CID4471	3792	1538	11.07594937	ER+	Endothelial ACKR1	Endothelial ACKR1	Endothelial
CID4471_AGAGTGGAGTCCGTAT	CID4471	6746	2381	5.736732879	ER+	Endothelial ACKR1	Endothelial ACKR1	Endothelial
CID4471_AGCCTAAAGGTGATAT	CID4471	5329	2129	9.476449615	ER+	Endothelial ACKR1	Endothelial ACKR1	Endothelial
CID4471_AGCTCTCAGTTCGATC	CID4471	4506	1693	9.254327563	ER+	Endothelial ACKR1	Endothelial ACKR1	Endothelial
CID4471_AGTAGTCAGACAGAGA	CID4471	10615	2996	8.949599623	ER+	Endothelial ACKR1	Endothelial ACKR1	Endothelial
CID4471_ATCACGAGTGAACCTT	CID4471	5879	2022	4.626637183	ER+	Endothelial ACKR1	Endothelial ACKR1	Endothelial
CID4471_ATCACGAGTTTGTTTC	CID4471	14868	3927	7.317729352	ER+	Endothelial ACKR1	Endothelial ACKR1	Endothelial
CID4471_ATGAGGGGTCGGATCC	CID4471	11149	3383	5.578975693	ER+	Endothelial ACKR1	Endothelial ACKR1	Endothelial
CID4471_ATTACTCTCTGGTATG	CID4471	4906	1858	13.28984916	ER+	Endothelial ACKR1	Endothelial ACKR1	Endothelial
CID4471_CACACCTAGACAGAGA	CID4471	13600	3571	6.066176471	ER+	Endothelial ACKR1	Endothelial ACKR1	Endothelial
[truncated: 6,610 more rows]
