# Supplementary material for: Leveraging senescence-oxidative stress co-relation to predict prognosis and drug sensitivity in breast invasive carcinoma
Source: Front Endocrinol (Lausanne). 2023 Aug 4;14:1179050. doi: 10.3389/fendo.2023.1179050 (PMC10437062; doi:10.3389/fendo.2023.1179050)
Supplement: Supplementary file 5 [file DataSheet_5.zip]

Archive with 23 entries (21 files):
- 11.TUbian/
- 11.TUbian/4_TMB.pl
- 11.TUbian/ann.txt
- 11.TUbian/boxplot.pdf
- 11.TUbian/cluster.txt
- 11.TUbian/cor.pdf
- 11.TUbian/gdc_download_20230219_113926.587723/
- 11.TUbian/gdc_download_20230219_113926.587723/1_moveFiles_new.pl
- 11.TUbian/gdc_download_20230219_113926.587723/input.maf
- 11.TUbian/gdc_download_20230219_113926.587723/MANIFEST.txt
- 11.TUbian/gdc_manifest_20230219_113825.txt
- 11.TUbian/geneMut.txt
- 11.TUbian/high.pdf
- 11.TUbian/low.pdf
- 11.TUbian/m6aDrug31.tmbSur.R
- 11.TUbian/main.pl
- 11.TUbian/mutMatrix.txt
- 11.TUbian/prgTME49.maftools.R
- 11.TUbian/prgTME50.riskTMB.R
- 11.TUbian/risk.all.txt
- 11.TUbian/TMB-risk.survival.pdf
- 11.TUbian/TMB.survival.pdf
- 11.TUbian/TMB.txt
