# Supplementary material for: Leveraging senescence-oxidative stress co-relation to predict prognosis and drug sensitivity in breast invasive carcinoma
Source: Front Endocrinol (Lausanne). 2023 Aug 4;14:1179050. doi: 10.3389/fendo.2023.1179050 (PMC10437062; doi:10.3389/fendo.2023.1179050)
Supplement: Supplementary file 5 [file DataSheet_5.zip › 11.TUbian/gdc_download_20230219_113926.587723/MANIFEST.txt]

id	filename	md5	size	state
002c911e-0d8a-4bce-84af-341a32cae334	002c911e-0d8a-4bce-84af-341a32cae334/0b515b8a-b1ab-4508-8185-952fb73d9bf0.wxs.aliquot_ensemble_masked.maf.gz	b1a798052723ea5e0f96b4c0e6459e31	101712	validated
005b4061-cd2f-45e3-ad3c-d007d262922e	005b4061-cd2f-45e3-ad3c-d007d262922e/e04abe6c-33e2-45aa-9dfe-b33f28c63278.wxs.aliquot_ensemble_masked.maf.gz	4e7a1affa68433ffe2cdd67d19ac2db7	19939	validated
00720825-d8f9-4396-be8c-12c13ee440df	00720825-d8f9-4396-be8c-12c13ee440df/092b188e-b921-4a01-8142-241ea3f4bea2.wxs.aliquot_ensemble_masked.maf.gz	2832e177ba3c0cb94b6569234eff3d5b	14455	validated
009ea716-367b-47bb-b755-c2a6cb714bca	009ea716-367b-47bb-b755-c2a6cb714bca/e8a76a4e-ee9e-43be-ae99-04cfbfaa6d53.wxs.aliquot_ensemble_masked.maf.gz	af4721e23cafae3f86c6653b00099dcc	15371	validated
01058e4b-bc19-4ad1-afac-f6260883be24	01058e4b-bc19-4ad1-afac-f6260883be24/a5096e4d-945e-42d6-a542-394cdca74458.wxs.aliquot_ensemble_masked.maf.gz	a26ad1c47101cc50616e1a75a983230d	12760	validated
01cdb106-8d99-42a4-ad40-f8d035c25d74	01cdb106-8d99-42a4-ad40-f8d035c25d74/3242c34e-f020-4e02-9e70-a7ef0af125b4.wxs.aliquot_ensemble_masked.maf.gz	683b4213d25cb9a43d916bd47663d911	27794	validated
01ced294-e420-4eb7-9903-795f58d7f93c	01ced294-e420-4eb7-9903-795f58d7f93c/cc5a1553-c336-4113-a312-7ab50b9667af.wxs.aliquot_ensemble_masked.maf.gz	b24535239c0d772f33101fced54c5927	6950	validated
01f09fd8-43b2-4e15-bb26-dce9553e500e	01f09fd8-43b2-4e15-bb26-dce9553e500e/892dfadc-829d-43e8-933b-bc96754aac1c.wxs.aliquot_ensemble_masked.maf.gz	01764f4dcebf0f2338e602be2178249c	14926	validated
021c8733-078c-4064-9cb3-2a95b6c3fb0a	021c8733-078c-4064-9cb3-2a95b6c3fb0a/a8efe614-4878-4fda-8ee3-9fec95653a32.wxs.aliquot_ensemble_masked.maf.gz	c7c037d46b3d091af8a1d7a56c064eeb	15836	validated
02503808-2c6f-4c41-9928-660c1d1b11b1	02503808-2c6f-4c41-9928-660c1d1b11b1/cded7aec-1491-4235-8544-6d11817a6362.wxs.aliquot_ensemble_masked.maf.gz	0a6cfd85380b4090016c0b6392ea6b17	14003	validated
028b925e-5e27-4624-a4e1-7c30ffde9012	028b925e-5e27-4624-a4e1-7c30ffde9012/48eafcd5-7af9-4648-b2b5-501ac3ad0212.wxs.aliquot_ensemble_masked.maf.gz	a6a3644657e5ec0a158dd9cbbc1645cb	61856	validated
02aa9d36-02e8-4d6c-8522-538d6eaea668	02aa9d36-02e8-4d6c-8522-538d6eaea668/72f8048b-ca66-4522-ae16-b4c9f9970668.wxs.aliquot_ensemble_masked.maf.gz	32cce58c2e182d620e7fe9802d2c697a	12443	validated
02bf8475-81ee-4edd-bd15-cbe9acfcfb2c	02bf8475-81ee-4edd-bd15-cbe9acfcfb2c/1c378a90-f175-4d9a-8e4b-d9f1214f1474.wxs.aliquot_ensemble_masked.maf.gz	22e614dfe15d342cfa82b4f6afdd8cad	8521	validated
02fca54a-159b-4069-8abe-4803a5a3df42	02fca54a-159b-4069-8abe-4803a5a3df42/e1322296-d871-4bbf-99ba-0b7b3474f91f.wxs.aliquot_ensemble_masked.maf.gz	e5466d8820eed88b809abcfe79f48fe4	12377	validated
0310d221-9df7-4457-8ac4-88ec25b7bacb	0310d221-9df7-4457-8ac4-88ec25b7bacb/7d29bf8b-cb49-4fda-82c4-730b22406b7a.wxs.aliquot_ensemble_masked.maf.gz	3960a4af74faa5dd59b82bd8e0aa0815	55698	validated
03539586-f80a-4d27-8b85-720a3353f8d4	03539586-f80a-4d27-8b85-720a3353f8d4/cf5bf2c3-7a12-4841-8204-30cbc0316da9.wxs.aliquot_ensemble_masked.maf.gz	e95d55acf5a422107cd8846803a02d45	24065	validated
0361d7ff-535c-4447-93f3-adcce01b9943	0361d7ff-535c-4447-93f3-adcce01b9943/512f4412-c3e0-42b2-8f8c-aebfaabf5192.wxs.aliquot_ensemble_masked.maf.gz	6924364c05b767762033b1ef7ebcb7a5	516568	validated
03653be8-6434-4427-9881-4d0193f39cc7	03653be8-6434-4427-9881-4d0193f39cc7/7d368704-7f47-47a6-bdc8-9ff3082c6a42.wxs.aliquot_ensemble_masked.maf.gz	887128cf6859b03485b0aaffe660aa28	26788	validated
03a7baf1-efb0-415a-8c42-c7a2c8cd5b54	03a7baf1-efb0-415a-8c42-c7a2c8cd5b54/605fd20e-aa4f-44c5-8867-e1a3c09186f9.wxs.aliquot_ensemble_masked.maf.gz	fba33442af954a6916f73679d5b51e67	13122	validated
03fe082c-13d3-4e88-85bc-f04e643d8e15	03fe082c-13d3-4e88-85bc-f04e643d8e15/f3496b58-85d9-490b-b869-ea0e05f51feb.wxs.aliquot_ensemble_masked.maf.gz	6d5666e6456da814ae1ab2d18282fda4	37576	validated
04259b6e-cd37-49ed-b080-49df301a53a7	04259b6e-cd37-49ed-b080-49df301a53a7/3247ac91-e5f4-497e-94e0-bb2ae9bfca1b.wxs.aliquot_ensemble_masked.maf.gz	1fb632afbc39ebf597fe9e649ccb232c	37224	validated
044554a6-63f7-4e13-acf0-9418aa2d9ba2	044554a6-63f7-4e13-acf0-9418aa2d9ba2/087e2b53-5c1f-4428-a2f0-9e254b7df038.wxs.aliquot_ensemble_masked.maf.gz	8018390d2853897c0932e69ea4d55d73	32545	validated
044e5f26-5496-44d1-9191-e69448047a16	044e5f26-5496-44d1-9191-e69448047a16/fe6e3336-2263-4fea-ab3e-df2ba1dbee5a.wxs.aliquot_ensemble_masked.maf.gz	b9eef6278a70eb61aa1f34bca0680c9a	2322	validated
04703fb8-47cd-4732-850a-14f913d7e6b6	04703fb8-47cd-4732-850a-14f913d7e6b6/2b4ab4eb-a512-4615-a0b2-76fecbb075bf.wxs.aliquot_ensemble_masked.maf.gz	4a49eab4e8e24e98a57ae290ad48295b	53195	validated
0483a1a6-2b59-4494-8006-c913ed51aa5a	0483a1a6-2b59-4494-8006-c913ed51aa5a/d53a7a1e-9e8a-4657-8403-cc67461fbe20.wxs.aliquot_ensemble_masked.maf.gz	1be74aef1f4f3a4c79d2b8b04f4ae31f	17372	validated
04f225f9-b6d5-4b93-9208-918d8a8ed655	04f225f9-b6d5-4b93-9208-918d8a8ed655/809d3c5f-f05a-46d2-a670-9e4efc1ceb34.wxs.aliquot_ensemble_masked.maf.gz	3b8199c83cef7d3aed70548f3c5993e0	14888	validated
0518551d-4df2-4124-b68d-494200c5586b	0518551d-4df2-4124-b68d-494200c5586b/e75893cc-346b-4567-bdd4-f88f3444a72a.wxs.aliquot_ensemble_masked.maf.gz	11192e95f456bc607ed4c2b3aa122ada	34079	validated
05609e73-45da-4e9f-b805-6c24a666cd16	05609e73-45da-4e9f-b805-6c24a666cd16/9f78d690-db76-49ad-b90b-a1a8d45542e1.wxs.aliquot_ensemble_masked.maf.gz	32f26f85347e6f5888673c7708dfb460	15973	validated
05647da1-fbf0-400b-b9e4-458a17edff4c	05647da1-fbf0-400b-b9e4-458a17edff4c/9800313b-9f6d-4422-bfa8-336a4a5eea12.wxs.aliquot_ensemble_masked.maf.gz	f17e2258c910b4c799ec300b404882dc	21711	validated
056ad535-0678-4008-abcb-3ba8f3e542d1	056ad535-0678-4008-abcb-3ba8f3e542d1/5fc2cff6-610c-493b-9daa-bb0cb7e95520.wxs.aliquot_ensemble_masked.maf.gz	4cb921e0fba344e82097a8668b9be475	20310	validated
05d84381-e080-4387-afe9-74a007a4dd37	05d84381-e080-4387-afe9-74a007a4dd37/ef383034-1e77-4dc9-9283-357f7cb1549e.wxs.aliquot_ensemble_masked.maf.gz	e400413c15a525cf6857c0b43d2a6d92	7203	validated
06103568-1c6f-4c90-b775-8d4768041958	06103568-1c6f-4c90-b775-8d4768041958/b6074f5b-8bd5-4df1-9742-72dfa154d3a2.wxs.aliquot_ensemble_masked.maf.gz	23a0df9c3115414d8a0270cf15f96b42	20399	validated
06a81540-39af-46f8-81dd-d2199a485717	06a81540-39af-46f8-81dd-d2199a485717/7b4ebaae-0a37-4599-a358-f2de09839c8c.wxs.aliquot_ensemble_masked.maf.gz	f2b1ab0d5f975bec63cc77952251142e	28818	validated
06f02f0e-c840-424d-8d91-aa378c89a8a4	06f02f0e-c840-424d-8d91-aa378c89a8a4/d8e96608-1be5-49c1-87de-d8245111e25f.wxs.aliquot_ensemble_masked.maf.gz	9491648608b3390bcc68f13bdf4100a3	36626	validated
06fa1ba1-d3a9-4e8a-9abc-06de2c870633	06fa1ba1-d3a9-4e8a-9abc-06de2c870633/035ca44c-491b-4e50-8aa5-2c04150a0095.wxs.aliquot_ensemble_masked.maf.gz	7809f58c715827377097d32b2f803315	18106	validated
07018a7a-bb7e-4c21-93f3-d256c5461220	07018a7a-bb7e-4c21-93f3-d256c5461220/bc9aff47-00f1-4a31-b7ed-c52fd96cf040.wxs.aliquot_ensemble_masked.maf.gz	029297c8791883eeeaad02f60fc87a61	12561	validated
07030629-40ea-4de7-9003-d64ad3a0c56a	07030629-40ea-4de7-9003-d64ad3a0c56a/d51a07a5-5007-4cb1-bdbf-c3e06085eb38.wxs.aliquot_ensemble_masked.maf.gz	38ebfdb7a0aedce7b12b46286310e506	5751	validated
071db4ac-292c-47cf-bd36-0fed87187aba	071db4ac-292c-47cf-bd36-0fed87187aba/dc1ad7de-5025-449c-9165-f08a58eebc99.wxs.aliquot_ensemble_masked.maf.gz	37e84ba906ddbcaa65c37285c404f3cd	9053	validated
0742607d-cade-4d7b-b284-dd39b5b89bba	0742607d-cade-4d7b-b284-dd39b5b89bba/c658c099-a0af-41bc-8208-eb24d168322e.wxs.aliquot_ensemble_masked.maf.gz	9d26ee576f302068a337d8eecc2d1a50	44528	validated
077896ab-be19-49b7-a3f4-8b8906e06081	077896ab-be19-49b7-a3f4-8b8906e06081/f21bd684-c5dd-43af-b73d-7be88a537904.wxs.aliquot_ensemble_masked.maf.gz	3f482fcfe7750619d8cf497d007d3bea	14581	validated
07985196-fb21-4ff0-8142-d64903bb2aa0	07985196-fb21-4ff0-8142-d64903bb2aa0/88db28ac-7c60-41cb-9a4e-952abb7f2cbc.wxs.aliquot_ensemble_masked.maf.gz	de2cf40e06053f246b409f82f5422bd4	17729	validated
081c1afc-ea50-4773-9402-dfc686603a16	081c1afc-ea50-4773-9402-dfc686603a16/e35fa380-07ac-45e1-9adc-4351675c6ccf.wxs.aliquot_ensemble_masked.maf.gz	cc1f2e7969fd9bb7002c37c42b0c6189	18846	validated
0858355f-2327-4783-b712-8fdb4b4e1d2f	0858355f-2327-4783-b712-8fdb4b4e1d2f/083f6fe8-3cd5-4d7a-83d5-72903ac08194.wxs.aliquot_ensemble_masked.maf.gz	7171e58e3ed65686a7c596c9da8b6077	11985	validated
08bd5dd6-5d1f-4060-a2a4-7fcddf49af22	08bd5dd6-5d1f-4060-a2a4-7fcddf49af22/6d53723f-bcfc-4e4c-8eb3-02dcf55b8837.wxs.aliquot_ensemble_masked.maf.gz	57c2da8add86b6dca2567747e4417a88	21437	validated
08d36553-b127-431e-a81f-250d4f52f82a	08d36553-b127-431e-a81f-250d4f52f82a/481b3e69-fff7-4f32-9ab0-3052a37f0834.wxs.aliquot_ensemble_masked.maf.gz	e96a86864f68051f06fa979487e36399	54369	validated
08fd8154-5f58-42a4-979c-2454a40c169c	08fd8154-5f58-42a4-979c-2454a40c169c/90067e21-4a47-444f-92ee-27bb2a53ddf8.wxs.aliquot_ensemble_masked.maf.gz	1caeda22b92aaded5fd3b5da91695d32	35361	validated
090255ec-01f8-435e-b533-490b8d28943f	090255ec-01f8-435e-b533-490b8d28943f/4e662fdd-04d6-46c1-8a90-9312d8e1185f.wxs.aliquot_ensemble_masked.maf.gz	c7efdf44f7fedfed14dad4be0b4321a2	27648	validated
09408120-1809-4859-ad2d-1dceb211995d	09408120-1809-4859-ad2d-1dceb211995d/18f114bf-e857-48a3-8745-4f8b6708a4ca.wxs.aliquot_ensemble_masked.maf.gz	7ffda630206ca7d47eb1d3310b3506fa	11806	validated
0971b8e1-a727-462b-9fb7-b92f84a28a12	0971b8e1-a727-462b-9fb7-b92f84a28a12/e732d758-bf11-4d4f-a8d3-5427f2e9b113.wxs.aliquot_ensemble_masked.maf.gz	fe00125ec2451b7fd9018b992241b259	16472	validated
09b72007-4f50-4183-8c98-4d324d85af8e	09b72007-4f50-4183-8c98-4d324d85af8e/7e014ab9-3c11-4a73-9b72-dbb8d8834b6e.wxs.aliquot_ensemble_masked.maf.gz	9e0d3856c5f8f01cc70d5bd655b04b02	12428	validated
09c68155-3c65-4642-9425-6838506ccd6e	09c68155-3c65-4642-9425-6838506ccd6e/5df68634-1735-4f62-87c8-29621004d880.wxs.aliquot_ensemble_masked.maf.gz	55e4f4bd9ab2823122758dc2660ac5b2	25280	validated
0a413f41-553d-462b-a23b-292510393567	0a413f41-553d-462b-a23b-292510393567/21142011-281b-4f60-8018-5f86c831349a.wxs.aliquot_ensemble_masked.maf.gz	05c98c4d8a0c60145cbc09fa8502c9fe	13423	validated
0a798d02-d047-4789-af8a-292e974d4a5b	0a798d02-d047-4789-af8a-292e974d4a5b/31e707ed-a30b-42b3-a1ee-a1ee2f8b46ce.wxs.aliquot_ensemble_masked.maf.gz	f0aa92a0a38589e1ed3fb4880606b6e5	53469	validated
0a907048-49a0-4ae7-b652-78fb12877dff	0a907048-49a0-4ae7-b652-78fb12877dff/cf7436a8-f975-4ca6-86b1-a9903d6d9354.wxs.aliquot_ensemble_masked.maf.gz	62d1eb4e9128b68499e9b692041f7a94	40512	validated
0b0de7da-a900-4595-bf65-805513874ecf	0b0de7da-a900-4595-bf65-805513874ecf/dbbd21e0-3f6a-43cd-868e-5d3ed3e7a024.wxs.aliquot_ensemble_masked.maf.gz	a24807fe36109595e1ce25a5cd1beff2	16169	validated
0b246664-2a48-47e1-a42b-0991ccd4c249	0b246664-2a48-47e1-a42b-0991ccd4c249/2821d265-2efb-46ed-a98a-11d1501e3023.wxs.aliquot_ensemble_masked.maf.gz	42c9b7796cff2c4b3a8dcd54963396c2	33807	validated
0b75ff55-020c-42d9-a46b-a3e9acc4923d	0b75ff55-020c-42d9-a46b-a3e9acc4923d/fbe5cd61-dfdd-4362-beda-111c8d0584fd.wxs.aliquot_ensemble_masked.maf.gz	4c2dfb72e0c6bd206eddf70112744b7e	163598	validated
0bdc6993-ded6-4a77-b66e-68a473818541	0bdc6993-ded6-4a77-b66e-68a473818541/6252b9f7-edcb-4bb8-86dc-3e710eabb5c2.wxs.aliquot_ensemble_masked.maf.gz	b4842d354087be6a5497e13825638628	16048	validated
0c1c98c7-11f3-4cf3-8920-252b09512e85	0c1c98c7-11f3-4cf3-8920-252b09512e85/d10296c9-f519-4b15-bcc3-cf6702258480.wxs.aliquot_ensemble_masked.maf.gz	d55e90d715a33cb2cb54aadd925f375e	43167	validated
0cf313ca-5920-47de-8532-a8abbc6720d5	0cf313ca-5920-47de-8532-a8abbc6720d5/019a8447-8336-4c55-92d1-03f66f90fd95.wxs.aliquot_ensemble_masked.maf.gz	2f74249de9b0b4e392b70aad0a94affe	14754	validated
0edc4e7b-2c05-412e-bb3e-838c012e3f28	0edc4e7b-2c05-412e-bb3e-838c012e3f28/0bc2672e-5dff-49bd-aedb-232e2be8b85c.wxs.aliquot_ensemble_masked.maf.gz	aa6e8c8241de3b80b50d3dff41da5345	20161	validated
0f13cc5e-1ca3-4cd9-8c1d-07d51eb631a3	0f13cc5e-1ca3-4cd9-8c1d-07d51eb631a3/70b5014d-329a-4552-80e0-db9372971949.wxs.aliquot_ensemble_masked.maf.gz	772760559751955a709a2056aecf3b67	30008	validated
0f463aa5-6351-4c4d-a382-c2f093a34e09	0f463aa5-6351-4c4d-a382-c2f093a34e09/8290d5a9-c674-4804-b2cd-c16ccc810656.wxs.aliquot_ensemble_masked.maf.gz	a4db84baabca1db1c3369d2898ed16a0	1501603	validated
0fcb72a0-bc97-40dc-8ee1-cbf342ac1931	0fcb72a0-bc97-40dc-8ee1-cbf342ac1931/92d64982-76ce-46ec-923a-6ccae112dd21.wxs.aliquot_ensemble_masked.maf.gz	a3270c3a140030ce05701836af7219ab	7441	validated
1000651d-00a5-478a-999b-f6a05098b9a4	1000651d-00a5-478a-999b-f6a05098b9a4/fc1cdeb4-967a-4a50-b2c4-18ee265ed9e1.wxs.aliquot_ensemble_masked.maf.gz	393d3838c2d3580f87a00c9bd7c50269	20942	validated
10c1c01f-d95c-4ee0-b733-54fa16133bf1	10c1c01f-d95c-4ee0-b733-54fa16133bf1/16d270e3-d61c-4a43-9cd4-a59ed400f9e0.wxs.aliquot_ensemble_masked.maf.gz	a6fa270d95885179d165e0750ba1e719	12586	validated
10c7a476-08af-4259-ac8b-fcce01f8198a	10c7a476-08af-4259-ac8b-fcce01f8198a/7af1f984-6896-4c42-9102-1bb0265d7b41.wxs.aliquot_ensemble_masked.maf.gz	908622aad2933de335ea38a078c7be9b	16816	validated
10eee493-18ab-46b8-9339-54e1654ab607	10eee493-18ab-46b8-9339-54e1654ab607/269b4c7d-4921-4865-85b7-d77e98a1e09b.wxs.aliquot_ensemble_masked.maf.gz	955451756dd9268dc232a0ed5c5a8a4a	7130	validated
10fd22e1-1e58-428e-8419-4e9428dc2d9b	10fd22e1-1e58-428e-8419-4e9428dc2d9b/821282fe-c9f7-4f7e-b8d2-16145652bac9.wxs.aliquot_ensemble_masked.maf.gz	33c1f5b5c468b629b7a268504e5f4938	50753	validated
1176c5c1-4d43-449e-b4ba-e5c2c61c2a51	1176c5c1-4d43-449e-b4ba-e5c2c61c2a51/54795362-468d-40a3-aa33-3d81d8d34bdd.wxs.aliquot_ensemble_masked.maf.gz	b127c06ae8fbf5b48a556be07cc27274	16152	validated
11963f71-8998-4da6-8980-b98549e488da	11963f71-8998-4da6-8980-b98549e488da/220db921-80e9-41ba-965c-0d5767f79588.wxs.aliquot_ensemble_masked.maf.gz	b88dee72b849b7aebcd1d97238e274c5	34528	validated
11ee3039-2470-431e-a518-a0d1362ad7aa	11ee3039-2470-431e-a518-a0d1362ad7aa/8f3e49d4-0c46-4ea0-b6d1-846c6108d53e.wxs.aliquot_ensemble_masked.maf.gz	7151225e72057d098e624efcd8c41453	10703	validated
11f23628-c86e-414f-9fde-bdc881ec374b	11f23628-c86e-414f-9fde-bdc881ec374b/ea22138e-2c9c-4648-8a84-2abaf96295fc.wxs.aliquot_ensemble_masked.maf.gz	ad7a0354991733bc5791a199d0e3ff8c	13197	validated
123ea793-1c6c-4c9c-a469-3b4e5a6e9e54	123ea793-1c6c-4c9c-a469-3b4e5a6e9e54/f1e0de46-9a48-48ce-8923-89aec608727f.wxs.aliquot_ensemble_masked.maf.gz	dc94dfcfbf79b8ecd53c93c6a02cd687	26197	validated
12958257-22b0-4a93-a4e8-6de1a0d1291d	12958257-22b0-4a93-a4e8-6de1a0d1291d/25e999e8-7fea-4358-aea5-6fe12e177e3b.wxs.aliquot_ensemble_masked.maf.gz	00ca9b6bf89e82a71bf38936cf3dc367	22548	validated
12c20220-e800-4483-91a9-c6efdd59ba31	12c20220-e800-4483-91a9-c6efdd59ba31/070a3de5-9f8e-44e5-ba8c-92077fdeef26.wxs.aliquot_ensemble_masked.maf.gz	20f3635bcd98e9f92c4658ba439aee7c	8466	validated
12e731de-569d-473e-b699-71f7402855c7	12e731de-569d-473e-b699-71f7402855c7/c80172f6-4568-4a5f-ae5c-70528b5d7ca6.wxs.aliquot_ensemble_masked.maf.gz	807cf7900b8d758fd297b81b20c3e7d8	31834	validated
1304fc51-cb16-40b1-a5fd-5b6703028347	1304fc51-cb16-40b1-a5fd-5b6703028347/d0f46c64-763a-4439-838c-bc95323a9290.wxs.aliquot_ensemble_masked.maf.gz	4a979da5910288d31abdb36c06244ed6	24161	validated
13456867-b85b-4e5a-b6c7-9462abd8e9c2	13456867-b85b-4e5a-b6c7-9462abd8e9c2/297580ca-d9bb-4ece-9f61-32ed97812b5a.wxs.aliquot_ensemble_masked.maf.gz	11a5fede8bbc77763b4eccb5940b5e02	29863	validated
134ba9da-b50c-4ff7-9404-4f0d0b920d04	134ba9da-b50c-4ff7-9404-4f0d0b920d04/140f3d45-919d-47d1-a9e5-57e4473b86f5.wxs.aliquot_ensemble_masked.maf.gz	8827c6e8d16ef972e62341716b187ccf	97658	validated
13a5989f-c0f9-4db3-90c0-8e0e3d841882	13a5989f-c0f9-4db3-90c0-8e0e3d841882/06ecba91-0957-4567-9edb-a2db06ae755c.wxs.aliquot_ensemble_masked.maf.gz	a83be7665d3d4ecc57c07e1cabf2bc90	9557	validated
13dd2a9f-2f76-4937-afa4-ac8864a27022	13dd2a9f-2f76-4937-afa4-ac8864a27022/4c8d3f6f-4a15-4855-8da8-8619ccf0386c.wxs.aliquot_ensemble_masked.maf.gz	d07eee222a003ac5b6b8414c26e19dc0	74775	validated
14181b20-45f0-4ffc-be95-f7498eebfdf0	14181b20-45f0-4ffc-be95-f7498eebfdf0/596c7aaf-4119-4b2f-8207-20531e0db945.wxs.aliquot_ensemble_masked.maf.gz	18b20236b401e1d858b9603775b066b8	13496	validated
1425f01f-b090-48c7-897c-6807939dcba2	1425f01f-b090-48c7-897c-6807939dcba2/62a96ff1-e401-48ee-9f27-b308d672b35c.wxs.aliquot_ensemble_masked.maf.gz	3a0f6cc9018d3cb7b23bb54750d13846	35725	validated
142a5e13-fe0a-4cc4-9802-32acdf390e2e	142a5e13-fe0a-4cc4-9802-32acdf390e2e/8194ee9b-8e7d-4202-aeb3-a4d3836cb15a.wxs.aliquot_ensemble_masked.maf.gz	4798daddf5ca6b8c403bd55b254888e2	30138	validated
145df6db-225f-45f5-879e-56fac219d1a2	145df6db-225f-45f5-879e-56fac219d1a2/e02c397d-30e2-42fd-b241-24466a5453e3.wxs.aliquot_ensemble_masked.maf.gz	b973e0543e6d180a337a9250c855149f	12645	validated
146b6996-8cb7-4c9a-a2b0-794a73bebf74	146b6996-8cb7-4c9a-a2b0-794a73bebf74/6c5abf75-fe75-4937-80a6-4d5cff8b9fd5.wxs.aliquot_ensemble_masked.maf.gz	9395842cabf6b97bf1b174b015eba763	14643	validated
14834a6f-aec5-452f-9f8e-c41acf613c3f	14834a6f-aec5-452f-9f8e-c41acf613c3f/485dbc74-56c0-452d-a0f8-84ffbbc69c45.wxs.aliquot_ensemble_masked.maf.gz	357722cc6634f5a80a9772e17d56dce1	112120	validated
1483597c-a25f-4219-b393-ab29fdbed3ad	1483597c-a25f-4219-b393-ab29fdbed3ad/570dd239-84a7-44b4-8795-f46d271b2383.wxs.aliquot_ensemble_masked.maf.gz	7e8cdbf1c8a44f48861765b4a940108f	26091	validated
14a20083-2635-48fa-8c97-3d0a554ec028	14a20083-2635-48fa-8c97-3d0a554ec028/6d16549b-4499-4258-9048-4bc74f066db9.wxs.aliquot_ensemble_masked.maf.gz	774faf4fdab4b3dc7491e84ca4026e5c	46696	validated
14b5e91c-cfc8-4c76-b767-ac1a1af5be72	14b5e91c-cfc8-4c76-b767-ac1a1af5be72/7f3c3a06-1045-46fa-a478-f1804d8caaed.wxs.aliquot_ensemble_masked.maf.gz	912188d6ce53a91548a59abc7e0df247	11160	validated
14f200d5-a3a8-4b26-83e4-561f93f1d267	14f200d5-a3a8-4b26-83e4-561f93f1d267/927ab78f-09af-4367-ab60-427185570a19.wxs.aliquot_ensemble_masked.maf.gz	3af1172a949d09a1be09b17672e4f9f7	80054	validated
152927d4-038b-489a-8e66-060322b56272	152927d4-038b-489a-8e66-060322b56272/0a0243b2-9148-4c68-b533-099ed1fb6ee0.wxs.aliquot_ensemble_masked.maf.gz	e19db06fb7e43f3a51110501a0867e73	31465	validated
153d79fa-6f3b-4220-b020-ec4879120227	153d79fa-6f3b-4220-b020-ec4879120227/6f044c8a-7aad-47f8-9189-2803f32690c0.wxs.aliquot_ensemble_masked.maf.gz	44e2d5a9eb3ec078e092686b7703de50	19440	validated
155787b6-f4ae-4503-bfcd-0826693a1fd9	155787b6-f4ae-4503-bfcd-0826693a1fd9/f303bc85-e1fc-451e-9833-0392b9ca0529.wxs.aliquot_ensemble_masked.maf.gz	36bf87f8f74883f75b9d55d4027e60f6	11774	validated
15817c87-c2ff-4106-9a49-2392f5ee4472	15817c87-c2ff-4106-9a49-2392f5ee4472/a793f62e-c83e-4695-a919-830801dd4d82.wxs.aliquot_ensemble_masked.maf.gz	571cb1fe8d2838882bda61f428860310	19504	validated
158db229-835a-49bb-89dc-c91de9e26f0e	158db229-835a-49bb-89dc-c91de9e26f0e/9fb125a3-5564-4971-b0d3-704d0d120594.wxs.aliquot_ensemble_masked.maf.gz	f0ac289007be5831686eda9071fc8490	18555	validated
15924a44-c88b-4287-bf08-3eb0d04f23d0	15924a44-c88b-4287-bf08-3eb0d04f23d0/4533d48d-2182-499f-8ebb-43ba75f6d589.wxs.aliquot_ensemble_masked.maf.gz	1724074681bd750012bd38b2d6dc083a	12043	validated
15a5fd7a-4706-4853-b166-47c6286b9271	15a5fd7a-4706-4853-b166-47c6286b9271/a0755a79-23c5-4e10-ae2b-d01f20a5cc8e.wxs.aliquot_ensemble_masked.maf.gz	5b804edeef4ecd38d18ef9d267d18a0c	30246	validated
168699f3-e805-419d-afaa-c07cc8325a79	168699f3-e805-419d-afaa-c07cc8325a79/7064608a-0247-45ec-9e62-191721ecc52f.wxs.aliquot_ensemble_masked.maf.gz	c4085c5dd81f7747e710427215b08ce3	44934	validated
16a02722-a283-46a9-b7a9-5b7e26362e5e	16a02722-a283-46a9-b7a9-5b7e26362e5e/7dbbb961-20a6-49db-94e6-59715059bfc7.wxs.aliquot_ensemble_masked.maf.gz	87ee992e18b73905318ae5aae4b21c35	24258	validated
16ba53a2-9086-4e53-96e9-be543788316b	16ba53a2-9086-4e53-96e9-be543788316b/43b01af3-b4bf-4763-bf70-4caea3dced1c.wxs.aliquot_ensemble_masked.maf.gz	223cdc99a37cb0544c323bf70a22739d	15748	validated
16e0d73d-43c1-4752-bdb6-688ea15e7ffb	16e0d73d-43c1-4752-bdb6-688ea15e7ffb/4e7f62e3-0c49-4441-a9d1-6e0bc6b335eb.wxs.aliquot_ensemble_masked.maf.gz	e46bcc4613a84d9a020cdef313041c53	17774	validated
16e8e17e-a45f-4215-b1f4-7056e105443d	16e8e17e-a45f-4215-b1f4-7056e105443d/6049cdf3-ca4d-47f6-8e4d-929f275b5aa4.wxs.aliquot_ensemble_masked.maf.gz	aac0d053785fbbdafc44f4de6de2934a	19007	validated
17129973-cca4-456f-b68c-a9826af037da	17129973-cca4-456f-b68c-a9826af037da/4e43fa4b-9d9c-432c-90e0-d2afbce91c06.wxs.aliquot_ensemble_masked.maf.gz	0af28a0210b2e4c6d2c0e4ff446b6e97	5268	validated
17a68991-4bd5-42c4-a7ad-6fd1a2536a1b	17a68991-4bd5-42c4-a7ad-6fd1a2536a1b/ce09de27-a89e-4b64-ba7c-5d9c21667a61.wxs.aliquot_ensemble_masked.maf.gz	689ff369b65e0ee177b6d456620101cb	24539	validated
17fc7cb7-4390-44ad-ba8b-b4f7ac697cf1	17fc7cb7-4390-44ad-ba8b-b4f7ac697cf1/683b04ba-a405-4d9f-a24a-3b8bceb49010.wxs.aliquot_ensemble_masked.maf.gz	c53e68299ca44c15911ceae9f32ff599	40888	validated
1892f2ed-5345-42ef-ba5a-b3ab352cf020	1892f2ed-5345-42ef-ba5a-b3ab352cf020/c923789c-1a9e-48e9-b436-7c71fac98a77.wxs.aliquot_ensemble_masked.maf.gz	ce9c8ce36638841e37f1566011e03465	9562	validated
189edc37-0325-40e4-b113-ca0b45b924e7	189edc37-0325-40e4-b113-ca0b45b924e7/5877686f-1493-435c-8683-331b6910ea4d.wxs.aliquot_ensemble_masked.maf.gz	da2c00b14c7fa7034ddf2ddc1219ce72	17364	validated
18f764a8-e41a-4371-bf03-ca4d63055f4c	18f764a8-e41a-4371-bf03-ca4d63055f4c/6784bd52-f5f9-4526-829f-f7c0361528da.wxs.aliquot_ensemble_masked.maf.gz	3b09c7704237381e90c5bb78760719b2	18925	validated
18fa8df9-5b03-4ff3-a6ee-3a4fb88d41f8	18fa8df9-5b03-4ff3-a6ee-3a4fb88d41f8/9581e12d-7ca4-42b4-a6b0-3c1ddf0d5d89.wxs.aliquot_ensemble_masked.maf.gz	5d146fa7beb8db73c3a4807767380137	11540	validated
190db2f5-707d-476c-9a61-aab0f7152631	190db2f5-707d-476c-9a61-aab0f7152631/22235bcb-ab50-4aff-aeba-c2baefbc63c6.wxs.aliquot_ensemble_masked.maf.gz	9b5076e2f1c539570740f1e0fecfc212	10459	validated
192af486-d91b-4385-b0f3-4a7de504a04f	192af486-d91b-4385-b0f3-4a7de504a04f/f1ba75ac-5ac9-47c1-b9a9-7c6e69cfb5f9.wxs.aliquot_ensemble_masked.maf.gz	f7ab88e43df5c2cc58f328e8132c0ca1	6074	validated
1939af2d-4bc4-4cc6-a5c7-08a5962a37b0	1939af2d-4bc4-4cc6-a5c7-08a5962a37b0/a3eee7cf-f713-409e-8864-e347b7bf0a6a.wxs.aliquot_ensemble_masked.maf.gz	75774b5ce82b15f65b5307b13b4a8546	12267	validated
19766297-af99-4e16-9427-728a4f6c5e96	19766297-af99-4e16-9427-728a4f6c5e96/edb8879d-8400-4413-bbef-cd1c860379e7.wxs.aliquot_ensemble_masked.maf.gz	c15e07f2ba9c5b0d106dcfdf6d9ee0e9	22303	validated
198acf97-4e10-404d-8e7a-3a8aa6068edd	198acf97-4e10-404d-8e7a-3a8aa6068edd/956058fb-fbd0-442f-8643-e7963b134398.wxs.aliquot_ensemble_masked.maf.gz	ffdd81b155a2db0303c133c647e58fa7	25616	validated
19f32793-f374-4c11-ade2-f9a7f202e732	19f32793-f374-4c11-ade2-f9a7f202e732/89f336ad-c95c-45bf-b482-f125f3fffdcd.wxs.aliquot_ensemble_masked.maf.gz	fbf5146237c6e8dbd081db7e1d28553d	26041	validated
1a1ec6dd-7447-4477-8ef4-98b15ff4f920	1a1ec6dd-7447-4477-8ef4-98b15ff4f920/b09dddaf-f343-4e50-b324-178d456cfe50.wxs.aliquot_ensemble_masked.maf.gz	5ac62b7720aac64dc778e9ad285d9047	7515	validated
1a4e85a2-a638-4e87-b915-bdb32b22b16a	1a4e85a2-a638-4e87-b915-bdb32b22b16a/e99c4172-c857-4ad5-bdec-6a1118a1f072.wxs.aliquot_ensemble_masked.maf.gz	743b636e458e1b5ade23ac264635c03a	56723	validated
1aa8ac1e-90fc-4090-a4aa-c1f8209aba22	1aa8ac1e-90fc-4090-a4aa-c1f8209aba22/e2210b82-0dd9-4b1d-92ba-414fd60c0ca9.wxs.aliquot_ensemble_masked.maf.gz	00deb751349b7294cdec33252ed8f96b	18407	validated
1b465f36-4bde-4549-821f-5bc21443fcae	1b465f36-4bde-4549-821f-5bc21443fcae/5c3a8147-dd0e-4e95-bafc-14f79deab3cc.wxs.aliquot_ensemble_masked.maf.gz	08c93a93ececf78d17d843fe2fca4eeb	35007	validated
1b5dbbe2-e665-4946-98b0-af224a9636eb	1b5dbbe2-e665-4946-98b0-af224a9636eb/96baa683-3cc0-4924-bcb1-856d2197c353.wxs.aliquot_ensemble_masked.maf.gz	b558af4f491c3ace8b87769e8ce84665	16412	validated
1bca69d9-83b5-4bb5-962c-2060ba1a04f8	1bca69d9-83b5-4bb5-962c-2060ba1a04f8/73a1842a-1ff1-4f13-907f-ba0151b10f12.wxs.aliquot_ensemble_masked.maf.gz	572ded0bf38185fa948a53b8fa27a435	16148	validated
1c4fbe94-ae98-476d-a591-bb3b46deb763	1c4fbe94-ae98-476d-a591-bb3b46deb763/082985ce-a7a6-4121-9334-7bb89e0677c3.wxs.aliquot_ensemble_masked.maf.gz	76e807ba9d3d9a8e4df0ddca5cb26d51	11738	validated
1c7329c2-747e-4b78-8782-0d2e0fa5e8c1	1c7329c2-747e-4b78-8782-0d2e0fa5e8c1/cb1924a1-0be7-442b-9acc-6efa2be7147d.wxs.aliquot_ensemble_masked.maf.gz	75e630c99b905c5b301988da101f036a	15741	validated
1cbdeee4-5a7a-4867-a0e7-69d18754ce26	1cbdeee4-5a7a-4867-a0e7-69d18754ce26/96e01bc7-9e1c-4cfb-99f3-520549bc88a7.wxs.aliquot_ensemble_masked.maf.gz	793ed84db83b0acae0c44fb7bb548835	10985	validated
1d2216ba-68c5-4c88-9807-30791c94ec5b	1d2216ba-68c5-4c88-9807-30791c94ec5b/3b4c028a-8d9a-4f22-97b3-186ff37c2cfc.wxs.aliquot_ensemble_masked.maf.gz	7a891c70f930f82f8e65639fc9d992eb	8926	validated
1d93b71d-389a-4e5e-bdb2-ef619ac63cea	1d93b71d-389a-4e5e-bdb2-ef619ac63cea/3d5f9c14-78b4-428f-a1c1-1d39e27be87f.wxs.aliquot_ensemble_masked.maf.gz	46e6bfb8775d45d167641679162c92d1	26178	validated
1dbfa740-c89f-4c74-8040-43693de60d02	1dbfa740-c89f-4c74-8040-43693de60d02/b0e078da-90c0-4bc9-a8ba-0951ce2bead2.wxs.aliquot_ensemble_masked.maf.gz	2acf81e157791590be2c22593b1dd7ee	14214	validated
1ddc9b06-bf95-483a-8d98-73568c5073a0	1ddc9b06-bf95-483a-8d98-73568c5073a0/b87d5d4b-8260-4271-8617-5799278d466f.wxs.aliquot_ensemble_masked.maf.gz	dc0f03fd162a32041736e2cc9f8312c9	14463	validated
1e171ca7-9c44-4dc9-8908-b35b40e3464e	1e171ca7-9c44-4dc9-8908-b35b40e3464e/ddc3ae9b-44d5-470f-aa2f-7e1768e0c20a.wxs.aliquot_ensemble_masked.maf.gz	332a47ce88b2b806f07298caaa1284d5	11130	validated
1e1a8a8b-e04c-43b1-be32-080518adb2ab	1e1a8a8b-e04c-43b1-be32-080518adb2ab/607f7fc5-bbde-42d9-82eb-03e2751be6eb.wxs.aliquot_ensemble_masked.maf.gz	7b15e8d0ea1cc69d546709aad02aef2a	10802	validated
1e5b665d-ff03-4698-a126-f7b278fad9b9	1e5b665d-ff03-4698-a126-f7b278fad9b9/a6bfcb12-16b5-4232-baac-cbf1807b23b8.wxs.aliquot_ensemble_masked.maf.gz	71ff95231a24b71875912baeb485b850	18749	validated
1e63c687-2657-433c-b339-72818d5b7c85	1e63c687-2657-433c-b339-72818d5b7c85/0c9e5211-39c9-4969-b962-237ed109069c.wxs.aliquot_ensemble_masked.maf.gz	449a207fd1842cfac1cc86eb9e259667	53294	validated
1ed21d0d-ad43-4d49-84f9-3fda484f162b	1ed21d0d-ad43-4d49-84f9-3fda484f162b/77a9f582-d98e-47c9-ab1c-dcd5c757c2e7.wxs.aliquot_ensemble_masked.maf.gz	65d1dc2161bd56cf74fdaad575544f0d	25035	validated
1f41c89a-200b-4964-8710-60ae4f57f6ef	1f41c89a-200b-4964-8710-60ae4f57f6ef/51f5268a-1f77-4cd6-b7ff-e0b693614dc8.wxs.aliquot_ensemble_masked.maf.gz	c68d063a4baa7cfa535177d23492245e	29319	validated
1f44f18b-a754-49e2-8ed0-1905d323d480	1f44f18b-a754-49e2-8ed0-1905d323d480/c8ed13a0-2630-4773-9716-c81cbcafd34f.wxs.aliquot_ensemble_masked.maf.gz	cd496e8c86903533ba2517f63b31ee08	12221	validated
1fd09ec6-4116-4fd0-8fea-bee98d1a1123	1fd09ec6-4116-4fd0-8fea-bee98d1a1123/cdbac2e3-d171-46ca-a36c-4cc5e6a59e46.wxs.aliquot_ensemble_masked.maf.gz	744ed710a35533dca348d1c8ef8c5e18	16581	validated
1fdf22a9-b297-445e-b98a-572986c4457b	1fdf22a9-b297-445e-b98a-572986c4457b/62f21ab0-c6ba-4305-b152-d419270004cf.wxs.aliquot_ensemble_masked.maf.gz	ac6c5f66778f4ba36b392db0aff013b2	14543	validated
1ff9c7e2-12cb-43f3-9d92-d3cfffa39ccc	1ff9c7e2-12cb-43f3-9d92-d3cfffa39ccc/63399a9d-5f24-44aa-84c8-61675594c7a9.wxs.aliquot_ensemble_masked.maf.gz	b4bfaacba7393db4f6599d8f58cc608d	14981	validated
20019993-604c-47d8-8e1e-af87df7074f2	20019993-604c-47d8-8e1e-af87df7074f2/5601a701-5bd6-4e14-b56b-3881a3c49cc8.wxs.aliquot_ensemble_masked.maf.gz	87ff22f54c2cdb1eb589183fa0a41eab	18463	validated
2007da06-61ad-4f47-a343-6da254c705ad	2007da06-61ad-4f47-a343-6da254c705ad/58c516d6-d5c3-4af3-8705-90fc4737f3fc.wxs.aliquot_ensemble_masked.maf.gz	032a63543bd5144d40885e91e3579965	19670	validated
205f7120-573f-4dc4-94e2-1fb25302ff30	205f7120-573f-4dc4-94e2-1fb25302ff30/a878d6a8-d527-4626-9af5-e783f6ce4482.wxs.aliquot_ensemble_masked.maf.gz	d178db86c3fe756a5610f597b4f1d9e0	1789981	validated
20a7436d-9d0a-4e38-bc37-6941a4a412ef	20a7436d-9d0a-4e38-bc37-6941a4a412ef/7bd1926c-a530-45e0-9c76-154fb6840279.wxs.aliquot_ensemble_masked.maf.gz	da4e13ce94cb60425862ec2d2288be1b	24341	validated
210e7086-8eee-4432-9c27-fb0470ba4237	210e7086-8eee-4432-9c27-fb0470ba4237/34b1c3b0-f973-46e1-bae8-dfa14c513b07.wxs.aliquot_ensemble_masked.maf.gz	a9ad5d993ef3b6590d41aa8091ffe083	136451	validated
218cbd80-c866-48b9-90d6-d0a5210fd96d	218cbd80-c866-48b9-90d6-d0a5210fd96d/579a3ebc-d38d-4029-a05c-d3e8ea2549d8.wxs.aliquot_ensemble_masked.maf.gz	9e0fa204a4a11b6184bbe880c89c9f5a	13889	validated
218f9572-3a24-4557-ac76-35a850747deb	218f9572-3a24-4557-ac76-35a850747deb/f134bd07-80ea-4dd9-88ad-1e393d9b42c3.wxs.aliquot_ensemble_masked.maf.gz	e2471b7232d1346cbf1f06bf706e6efe	163205	validated
21cb96ae-d6ae-484f-b8ee-db01121e5f06	21cb96ae-d6ae-484f-b8ee-db01121e5f06/386c0fda-0e14-421d-a09f-c733968517aa.wxs.aliquot_ensemble_masked.maf.gz	74c7c1c85b88bda50d214f8b4bd3ce66	15683	validated
2222cb0a-59a2-41ac-9ad2-eaa3bf03e7c3	2222cb0a-59a2-41ac-9ad2-eaa3bf03e7c3/d15a2772-6752-414d-8d5a-89fc36cc21c1.wxs.aliquot_ensemble_masked.maf.gz	7bdeff44fc21bce566bdbceff68c4c8b	9963	validated
22926236-d5ac-49aa-943e-7abc2065d596	22926236-d5ac-49aa-943e-7abc2065d596/3c01a0ad-8731-4a8e-b8d6-6dfa5adc763b.wxs.aliquot_ensemble_masked.maf.gz	d249100d1e317eb84261f87346c20ae6	16697	validated
229b21bb-a0d7-4ecf-a4d5-25703e84b801	229b21bb-a0d7-4ecf-a4d5-25703e84b801/c9ce3880-ac06-45c8-bdfa-1ba7c9dafb90.wxs.aliquot_ensemble_masked.maf.gz	16cb23dc3b750a87f69c29d19e460bcb	12769	validated
23698bda-cb4d-4f26-ac52-4389863d2be7	23698bda-cb4d-4f26-ac52-4389863d2be7/6d0cf156-0a40-4f6b-858d-fb0476a8cf74.wxs.aliquot_ensemble_masked.maf.gz	5705274e79c16e72ec86c82354b5b497	65258	validated
2395888e-d688-499d-8f42-ea17924d2a1f	2395888e-d688-499d-8f42-ea17924d2a1f/3c85eee9-9f37-4ba5-8d4b-d148f63e4059.wxs.aliquot_ensemble_masked.maf.gz	4a5e43b3e2ea37426ac9c9b919496e94	17650	validated
23c0af0c-102c-40e6-8e93-7ec13bc032b9	23c0af0c-102c-40e6-8e93-7ec13bc032b9/08fffdac-0553-4ff6-be0f-6f8aa3f79484.wxs.aliquot_ensemble_masked.maf.gz	30dfc14d4f381b0ec93ff3099e122b5a	10662	validated
2429c93d-5330-4028-886c-e3838f2a1825	2429c93d-5330-4028-886c-e3838f2a1825/91c2068f-e518-472f-b70e-1c99a7c48853.wxs.aliquot_ensemble_masked.maf.gz	c28610e37ed08df63662075e74940eae	21600	validated
246f633b-cedf-4d37-9cbb-dd01e0f4e43d	246f633b-cedf-4d37-9cbb-dd01e0f4e43d/6b3c3fcb-5e97-4549-9cea-f38971e80aab.wxs.aliquot_ensemble_masked.maf.gz	57247161099d67c84c9f69b2c690a704	68948	validated
248ecaee-df6a-4671-bfa3-915724d9a6b8	248ecaee-df6a-4671-bfa3-915724d9a6b8/8e7f14f0-d355-49c4-b262-da67f9095832.wxs.aliquot_ensemble_masked.maf.gz	8688fd3d76e2aa1f4ffde2dbea81aa8a	9839	validated
24de0bbb-7b51-4694-8f68-c4789d766e3d	24de0bbb-7b51-4694-8f68-c4789d766e3d/fbb5224b-769d-4b3f-a2fd-f7d58572374f.wxs.aliquot_ensemble_masked.maf.gz	a1a9f17d179272c6b11fa44cfc0b30e1	10716	validated
2586c7f8-a1e2-48e9-9a65-7822faccf0c3	2586c7f8-a1e2-48e9-9a65-7822faccf0c3/6719ee14-59f6-4083-ab7d-81e11d766cbb.wxs.aliquot_ensemble_masked.maf.gz	c6e3cae66b4a57159d90994374d377fd	33010	validated
259c89d9-40fe-4f3b-9e45-d9b99dd490ed	259c89d9-40fe-4f3b-9e45-d9b99dd490ed/90cd7976-d319-4b7c-a799-fb3ab34d37c5.wxs.aliquot_ensemble_masked.maf.gz	34b33e59c34ed11b8c028a0e02de6c39	12405	validated
25ab7e69-1b10-4b9f-adbc-028e6f324a29	25ab7e69-1b10-4b9f-adbc-028e6f324a29/6c249ad3-a15b-4b03-bc8a-bdffbb9cd061.wxs.aliquot_ensemble_masked.maf.gz	6016aea6abd75a72bf2737ead1132338	22926	validated
263ffdbe-07db-433f-be46-8dc5b42b5769	263ffdbe-07db-433f-be46-8dc5b42b5769/9b6d710d-9b98-44b4-9d70-8e9e9def29c1.wxs.aliquot_ensemble_masked.maf.gz	a01f5b7ddac1aa64fca0487486eb797c	15038	validated
2699bba7-121c-473d-92b1-f27c543849db	2699bba7-121c-473d-92b1-f27c543849db/0f7376b9-14ed-46ad-abe6-3eec9bad0e8a.wxs.aliquot_ensemble_masked.maf.gz	fe42a43385237b5f8d467a37b24b020b	32582	validated
269a9823-f865-4c04-9ca6-1f5d842755ba	269a9823-f865-4c04-9ca6-1f5d842755ba/bffd73d9-c4be-4f99-bafd-d0a84f09a475.wxs.aliquot_ensemble_masked.maf.gz	752483a10fbd5870ee2654d844f7f563	11061	validated
26fcd5cb-2178-4884-99e1-630e5f6bf722	26fcd5cb-2178-4884-99e1-630e5f6bf722/09ebc616-2bb3-4779-b7bb-6a4d37cf3d39.wxs.aliquot_ensemble_masked.maf.gz	ac2ad2d0111ac00be7fe0fa9771ad949	24278	validated
2710faa5-6785-4d56-9f86-963558b150c3	2710faa5-6785-4d56-9f86-963558b150c3/152a8e2c-3164-4752-8e18-8e8c38eaf396.wxs.aliquot_ensemble_masked.maf.gz	f7efad27c1f0387fb11bedc2c9c22a24	16924	validated
272914c5-9289-4b25-84a8-29ef33ba0c3d	272914c5-9289-4b25-84a8-29ef33ba0c3d/a8222761-7dc5-4f29-8aab-970cc69f99be.wxs.aliquot_ensemble_masked.maf.gz	08f0a95251184c993da77bb349f4fc2d	294583	validated
27ab62ae-a695-4e9d-8e5b-f4d295af9198	27ab62ae-a695-4e9d-8e5b-f4d295af9198/4d566190-eb00-4b6f-89fc-9c9830a0cc8a.wxs.aliquot_ensemble_masked.maf.gz	5b713b29cbf23ec9aa273f3bd29a6e09	43756	validated
27c4c890-433f-453f-ba34-777015aac0c5	27c4c890-433f-453f-ba34-777015aac0c5/5e1caf54-66c6-4bcd-8012-7021057d33f6.wxs.aliquot_ensemble_masked.maf.gz	2a878e2c257699d7eb44b5f11a6e93ac	23182	validated
27cda4fa-8d62-4925-94e8-aaab5bbb4b79	27cda4fa-8d62-4925-94e8-aaab5bbb4b79/6dce8a91-455f-4060-bad9-b925e76c0709.wxs.aliquot_ensemble_masked.maf.gz	7db2a34fd391097a0e3ab56e42f2aceb	16759	validated
27f59846-9180-440f-8c64-40b3d0c1565f	27f59846-9180-440f-8c64-40b3d0c1565f/d58cfc24-67c9-4624-bb0e-f35674ce8f30.wxs.aliquot_ensemble_masked.maf.gz	6b30e810820ca08b910d81d4440c5c11	11238	validated
27fd7d8a-9716-451b-bb23-32707470ef7b	27fd7d8a-9716-451b-bb23-32707470ef7b/2393d723-dd70-4b7b-8ba9-a6cf4902c172.wxs.aliquot_ensemble_masked.maf.gz	1c7135b9e2ef9905e381423a2dfcd0ae	23513	validated
2882ae32-a300-4394-ac88-9a4c3715f935	2882ae32-a300-4394-ac88-9a4c3715f935/2647adc9-eae8-432a-932e-e50c60cec958.wxs.aliquot_ensemble_masked.maf.gz	78ec7a0cd682dd0091e4e348a4417db4	18148	validated
28b4736f-88a7-48dd-a78a-58e575727409	28b4736f-88a7-48dd-a78a-58e575727409/8d6582e2-3eef-474c-aa70-f36c49503050.wxs.aliquot_ensemble_masked.maf.gz	bcf4672d2c77fe4ef85a398b6907cded	14077	validated
28df3e68-3ea7-4c8e-82cb-63731322352a	28df3e68-3ea7-4c8e-82cb-63731322352a/bc0821f7-9ffa-4c05-a4f9-1552fef733ec.wxs.aliquot_ensemble_masked.maf.gz	7c15a878f56c7075001677d8807489be	34499	validated
290c5b56-3e55-4bbc-9bcd-2ef0b678490d	290c5b56-3e55-4bbc-9bcd-2ef0b678490d/a329335e-2962-485d-af32-1f6adf48cf7f.wxs.aliquot_ensemble_masked.maf.gz	d221e6d30a8fbc8b7104a856777876b8	46594	validated
292b10f6-9b01-440d-8793-8c33bfbc4d98	292b10f6-9b01-440d-8793-8c33bfbc4d98/eac50376-d175-46c2-bfc9-b69c6e637b7c.wxs.aliquot_ensemble_masked.maf.gz	e72b25c32a4f70201cee78c65463b2ed	12769	validated
293aadd6-0b81-478b-8c67-87b52b71ed81	293aadd6-0b81-478b-8c67-87b52b71ed81/00a853f8-3564-4599-9165-7bd9ba43fa57.wxs.aliquot_ensemble_masked.maf.gz	86bd14dc296b8a7bd7954063a931b526	14120	validated
29489d57-cb55-48df-ae17-a4c1f1974f61	29489d57-cb55-48df-ae17-a4c1f1974f61/10d56205-4766-4a3b-837d-8050c497e981.wxs.aliquot_ensemble_masked.maf.gz	eb963574076b89c93b8d84f33c61a2c3	16288	validated
295208bd-98a5-454d-a56c-888e470ed3e4	295208bd-98a5-454d-a56c-888e470ed3e4/d1a74583-ed45-48e8-a345-7e679f0f13ab.wxs.aliquot_ensemble_masked.maf.gz	d9fab7567bec758492c6ae9f4154f868	11911	validated
29de50ce-74e4-4b3b-999d-41dd13d43308	29de50ce-74e4-4b3b-999d-41dd13d43308/40bc92d3-99c6-48a0-af0c-2a6c6392ead5.wxs.aliquot_ensemble_masked.maf.gz	426ec4cd68760e9042f2fd2b844c3971	19089	validated
2a200976-1b2c-4dc3-b37b-45b9b0c10e40	2a200976-1b2c-4dc3-b37b-45b9b0c10e40/d2c16429-4a6d-4b72-883e-289f7493bf3c.wxs.aliquot_ensemble_masked.maf.gz	ce9d3e43b4dbca199125f26bfbafa05c	21321	validated
2a72a667-43df-4141-ba24-672963c3ce93	2a72a667-43df-4141-ba24-672963c3ce93/d1a6fe02-5f5b-48db-a55a-8489a10bc8d8.wxs.aliquot_ensemble_masked.maf.gz	9ef07c3ec75473f0cffa57fae5e2a430	14873	validated
2b24b222-0505-460b-9d55-63464483c813	2b24b222-0505-460b-9d55-63464483c813/55373baf-bc14-4abe-b1f1-fabc81884504.wxs.aliquot_ensemble_masked.maf.gz	36f78c4dd96a9cf6b29de7e3feff12ac	20359	validated
2b4097b2-0a31-4401-acce-0e0e69d7df61	2b4097b2-0a31-4401-acce-0e0e69d7df61/2d87b060-6a8c-4ce2-b748-5809eb52cf21.wxs.aliquot_ensemble_masked.maf.gz	fa015be556e587c8f2910543a51fe80c	16301	validated
2b59b449-e2c8-4b63-9f69-fcd7716292c8	2b59b449-e2c8-4b63-9f69-fcd7716292c8/b37abe51-b52c-4054-ac3b-76d00e62cd1c.wxs.aliquot_ensemble_masked.maf.gz	5f21e0f7bb4bc1ddee0355f8918ca9f5	25484	validated
2c147e69-ae6c-44f9-bef5-9a64a2e0a952	2c147e69-ae6c-44f9-bef5-9a64a2e0a952/5b961834-58d4-4062-8951-b4737b578beb.wxs.aliquot_ensemble_masked.maf.gz	ffa8b7340368087c4d48ea97f84d66e3	12600	validated
2c377c28-4b87-4e26-9d0d-59460b36068c	2c377c28-4b87-4e26-9d0d-59460b36068c/aa89b021-ab84-4c79-9624-e4831aa87df7.wxs.aliquot_ensemble_masked.maf.gz	d483d70fe01181f54dfe2583213fe443	16353	validated
2c86f4bc-d73e-477c-a11d-684c66c2f9f9	2c86f4bc-d73e-477c-a11d-684c66c2f9f9/080c288b-00ad-443e-be57-916649388fe4.wxs.aliquot_ensemble_masked.maf.gz	c6bcb76259040863e0b3ac88672535d9	18792	validated
2c9b0f52-0abf-4094-96cb-8511d091ab66	2c9b0f52-0abf-4094-96cb-8511d091ab66/9f77e806-537f-40e9-b33b-b28af74a7a7b.wxs.aliquot_ensemble_masked.maf.gz	87fce9df8cfae273d56fb12342f1e125	14747	validated
2d129a62-4751-4c03-b5cf-090d222db311	2d129a62-4751-4c03-b5cf-090d222db311/17757dbb-6602-4b07-b93f-0961f09f4d2c.wxs.aliquot_ensemble_masked.maf.gz	fd029b0c7ce38e7088f8bf50ef7c657e	14843	validated
2d1d8316-1cbc-4fda-8516-a6958a67e91e	2d1d8316-1cbc-4fda-8516-a6958a67e91e/ee6b9698-deff-4b66-8b6f-7a34fbf4b02d.wxs.aliquot_ensemble_masked.maf.gz	527d724d37e1d24f184ef853f513cef1	20091	validated
2d5ff25c-01be-470f-a204-0b75e5817101	2d5ff25c-01be-470f-a204-0b75e5817101/bb2942d4-a639-4244-85ba-328d51b50bef.wxs.aliquot_ensemble_masked.maf.gz	0602e23f6c385fa6599500682b50be4e	23989	validated
2d674483-5e28-4327-b787-a11d6420a3e9	2d674483-5e28-4327-b787-a11d6420a3e9/5629cced-78a8-445e-bd23-4e71fa3cc612.wxs.aliquot_ensemble_masked.maf.gz	daeca82809c73bfa990394802490d70a	7953	validated
2d9eb3db-d041-47b8-812e-791780256714	2d9eb3db-d041-47b8-812e-791780256714/e0f5e891-7e0e-43de-9d73-52e548904871.wxs.aliquot_ensemble_masked.maf.gz	4a1d5b2c5380474a4b2972eb936b6f3a	16269	validated
2dc873cd-2b6a-4fe7-a519-9fa29f0a1c92	2dc873cd-2b6a-4fe7-a519-9fa29f0a1c92/38f25a53-6a0d-431c-b7ad-69ccae336eb5.wxs.aliquot_ensemble_masked.maf.gz	b98efe9431017ad6ea349d622c9705c6	32130	validated
2e2dfc89-5ca3-49c0-965c-ec663c986e82	2e2dfc89-5ca3-49c0-965c-ec663c986e82/3e14f66b-dd66-4e9c-bbaa-8b773aa83060.wxs.aliquot_ensemble_masked.maf.gz	dab676245ff4d2e356b04ffade6cabe5	9432	validated
2e31cf10-5db5-4b67-b7b1-a30d33a76c5b	2e31cf10-5db5-4b67-b7b1-a30d33a76c5b/f19aa74c-5f54-417b-b8bb-b2a79a8acd8f.wxs.aliquot_ensemble_masked.maf.gz	2d1b2e36c846749a4eafc74958566c60	20727	validated
2e44a46a-7f94-4990-a3fc-29e8c47ce7e4	2e44a46a-7f94-4990-a3fc-29e8c47ce7e4/fd9d78f6-698f-462b-9295-6525be77de9b.wxs.aliquot_ensemble_masked.maf.gz	ae87e8d053d6875f9bd62a6bc80e96c4	31530	validated
2e4cc7c8-57fe-4446-8eec-3613240e6928	2e4cc7c8-57fe-4446-8eec-3613240e6928/5b3d54dd-0eda-45c4-9a0c-69aea076cd60.wxs.aliquot_ensemble_masked.maf.gz	7ef7c3ade5a41d5c076c626659fb63f5	14197	validated
2e9ac636-1882-4d71-b672-c057d2730f03	2e9ac636-1882-4d71-b672-c057d2730f03/c5233863-e3da-4909-854f-da6a9aadb6ef.wxs.aliquot_ensemble_masked.maf.gz	41defb58806b8448a8d3a64c5eabff76	9932	validated
2ea02a72-0485-4c07-a5a0-9e71da98ad10	2ea02a72-0485-4c07-a5a0-9e71da98ad10/d476a816-2034-417f-b5bd-ecf4c7de63ba.wxs.aliquot_ensemble_masked.maf.gz	8ebc4470a102e1f05f4aca6ebb0b46cc	3903	validated
2ebbd9f6-91ef-49ae-bd90-b73e6e246adc	2ebbd9f6-91ef-49ae-bd90-b73e6e246adc/41a3698c-c1c3-42c4-9c5c-f6409cc05368.wxs.aliquot_ensemble_masked.maf.gz	ede7719fddbf9132a626a16ce2561a62	10226	validated
2edc4618-7337-4f20-9551-48ac36da4eaa	2edc4618-7337-4f20-9551-48ac36da4eaa/63cb3eca-ff94-4021-ac48-10eced0cd6df.wxs.aliquot_ensemble_masked.maf.gz	0bff66a729b7889d96b7403110f42a83	19492	validated
2f106306-e475-4831-8e16-da9713e9161f	2f106306-e475-4831-8e16-da9713e9161f/ff349ac1-1f78-40f5-86e0-0f53029a347c.wxs.aliquot_ensemble_masked.maf.gz	21fc0da6ae175416a7e1423cfd0c892d	23456	validated
2f23b8be-ebda-42d7-915b-af047f5bd420	2f23b8be-ebda-42d7-915b-af047f5bd420/34d2b347-d19f-42cc-8776-157a2dd6ed07.wxs.aliquot_ensemble_masked.maf.gz	f27da67f7d9156a7760dd90e5b72d7b0	25399	validated
2f59c948-82cc-4bd7-a40e-dca011f4e5bb	2f59c948-82cc-4bd7-a40e-dca011f4e5bb/b8e4387f-4f86-4a11-9385-3ea32305011c.wxs.aliquot_ensemble_masked.maf.gz	b3a52c3484b8a15d190e40bb80600571	14637	validated
2fbe34fd-cea9-4d4e-90f3-2f7afc54c5c6	2fbe34fd-cea9-4d4e-90f3-2f7afc54c5c6/6b4c158c-c617-43b6-9d77-43d0d2f1064f.wxs.aliquot_ensemble_masked.maf.gz	c7fec253c9dbdbb4bb1624dd6c352026	2191	validated
2fcc45ac-8d80-4efa-b91d-db1a694b24d5	2fcc45ac-8d80-4efa-b91d-db1a694b24d5/94bc1e89-216a-4449-ad08-078648ed4ac4.wxs.aliquot_ensemble_masked.maf.gz	6063db67b85e31f3c26c5a693144f50a	40414	validated
2fffd1a2-33e0-4ca1-9206-568ebe4afb64	2fffd1a2-33e0-4ca1-9206-568ebe4afb64/c449eac0-9280-432b-81f6-84805ebe672a.wxs.aliquot_ensemble_masked.maf.gz	0fa45364d0546823aeef114ee477895d	11645	validated
300e2d39-826d-449c-b1c9-b0fb43478deb	300e2d39-826d-449c-b1c9-b0fb43478deb/3058e3b9-6880-43fa-a013-769c8097a607.wxs.aliquot_ensemble_masked.maf.gz	664b1899a75dddfd1b219eea707bf774	30236	validated
30b14023-2933-40a0-9eb1-17ef89302b6c	30b14023-2933-40a0-9eb1-17ef89302b6c/ba71c121-3546-45db-95d1-d03c767a41b1.wxs.aliquot_ensemble_masked.maf.gz	846d45754320e9f42cd3f45588ff4b38	7917	validated
30b9c54c-83a6-4bc3-a934-e80deda1e80d	30b9c54c-83a6-4bc3-a934-e80deda1e80d/64bcae4e-bff0-498a-9506-f782b2ecfc9d.wxs.aliquot_ensemble_masked.maf.gz	30760bd37ea286df71d4bd59dc729453	16494	validated
30c70808-5bdc-4e0a-8f55-15606a348384	30c70808-5bdc-4e0a-8f55-15606a348384/f3fbd525-5405-45f8-9a2c-f9e44a8e9b74.wxs.aliquot_ensemble_masked.maf.gz	12347fadfb78a0d7812728bb647a8669	19388	validated
31185ac0-5816-4423-907e-523e402a8f7c	31185ac0-5816-4423-907e-523e402a8f7c/2e7070f0-923a-4fd6-8b51-0ef9f32b9e62.wxs.aliquot_ensemble_masked.maf.gz	8a62fa83f85697697cd53b3f6177c4aa	12767	validated
311948ec-6cb2-42b1-881a-76639c78c6ee	311948ec-6cb2-42b1-881a-76639c78c6ee/eb0f57fd-dbb7-43a9-99d4-021170c73684.wxs.aliquot_ensemble_masked.maf.gz	7096eca8cc45387dd0885fc2f0e04bb5	17085	validated
31c525a3-a4c2-4c78-85d7-a431745e6e55	31c525a3-a4c2-4c78-85d7-a431745e6e55/aa9de9cc-d30f-443d-856f-d0fd291e9a37.wxs.aliquot_ensemble_masked.maf.gz	d2238adf210543dfe54efdbd4093a82b	21022	validated
32413bcc-fc09-4496-b3c6-f14ee470270b	32413bcc-fc09-4496-b3c6-f14ee470270b/117824d2-676f-4f37-8221-26f1b2391930.wxs.aliquot_ensemble_masked.maf.gz	9445072f7ab2d9bbe52ab0afd4bbe8a4	17098	validated
327b735b-f8d1-4142-b8bc-2ea446df4f51	327b735b-f8d1-4142-b8bc-2ea446df4f51/ab4f9b48-641c-4ba9-a7b2-06e8279d30ee.wxs.aliquot_ensemble_masked.maf.gz	5eb91b7a75d11fdd4d7e217f431cf235	30237	validated
328f80c3-9acb-4fd3-b746-6d1a8c8553cd	328f80c3-9acb-4fd3-b746-6d1a8c8553cd/f83263bf-2c3b-4288-b5d5-ff3010213ef2.wxs.aliquot_ensemble_masked.maf.gz	82a477ffde7a2a2aa7eff371af3a73e0	36799	validated
33144fac-ed5d-42e6-ba5e-bfa38d2b0661	33144fac-ed5d-42e6-ba5e-bfa38d2b0661/538383ae-c722-44ae-bb58-28a0fd9bb88f.wxs.aliquot_ensemble_masked.maf.gz	a757af31f94dbeea441c49bc2d20eac7	13140	validated
3330cbdb-0ce3-4291-8cc0-5e7314fa8bdc	3330cbdb-0ce3-4291-8cc0-5e7314fa8bdc/5ecfcfd1-5e48-4870-9402-f7c116d492b8.wxs.aliquot_ensemble_masked.maf.gz	a473dc40ba97414d878651236351940c	12989	validated
334898e4-2b9d-43ed-91ec-6000a768777e	334898e4-2b9d-43ed-91ec-6000a768777e/e31ce6bf-fa42-47b5-8ee3-8112f3ae07fc.wxs.aliquot_ensemble_masked.maf.gz	735f52f579de396dfb5456970cf1b34a	13442	validated
335dd021-c6d1-4f3e-ac98-f02f3f0a3190	335dd021-c6d1-4f3e-ac98-f02f3f0a3190/96cd8708-d0e4-4330-a29f-ae1670ac2855.wxs.aliquot_ensemble_masked.maf.gz	fbd111eaf928ede96d77be859657754f	318625	validated
33bca569-cc72-45fc-9f40-85452841a12c	33bca569-cc72-45fc-9f40-85452841a12c/33eb7fe9-af62-454a-9ab0-82a563cb0877.wxs.aliquot_ensemble_masked.maf.gz	16ae8f408a9c46d0e850330ed0f711ed	26796	validated
34078391-c0cd-4f2a-8d63-fd9aea9ffba9	34078391-c0cd-4f2a-8d63-fd9aea9ffba9/fa68f395-fa89-44be-8ec8-a1b317b45644.wxs.aliquot_ensemble_masked.maf.gz	b9ec86640f9aaa0830df1f75aa1f21ed	9870	validated
342146cf-8b26-4bcd-a51a-558a8e32085a	342146cf-8b26-4bcd-a51a-558a8e32085a/779e54c7-fa85-4e84-a792-d380f12f45ce.wxs.aliquot_ensemble_masked.maf.gz	b8d3fd4f77ddf3781d871927df8b153d	13318	validated
3427072e-29e5-4f62-8daf-bf20543e2e97	3427072e-29e5-4f62-8daf-bf20543e2e97/4724491d-573d-40dd-a23d-b0a5420518a6.wxs.aliquot_ensemble_masked.maf.gz	0f7dff11eec3997ed6f2b7b276cc1fcc	24314	validated
35476cb8-f74b-4a24-bb40-b1eb6da2293b	35476cb8-f74b-4a24-bb40-b1eb6da2293b/9b5ae874-714b-48ba-84b5-ac79f42f5d22.wxs.aliquot_ensemble_masked.maf.gz	ccd26af5ccbb60a3f7f598868b2909dd	32284	validated
354db8c9-bfbe-4bb4-8a78-d9c4d1160450	354db8c9-bfbe-4bb4-8a78-d9c4d1160450/0ae6baa0-0cee-4935-965e-3d4b5adac976.wxs.aliquot_ensemble_masked.maf.gz	c6ae28c084fd656380ccffb7e288a4f0	9544	validated
356bab96-c739-4cc9-8c9c-e1956c2ec97f	356bab96-c739-4cc9-8c9c-e1956c2ec97f/fc7f1b2b-769b-4e16-97cd-c86b3a93fc1e.wxs.aliquot_ensemble_masked.maf.gz	b3edab57a12fdf50ca142f575c59eb5e	8338	validated
35741039-f33a-4302-852f-a3536700a261	35741039-f33a-4302-852f-a3536700a261/959bfe92-39b2-4a92-bc2e-8d34948c2b77.wxs.aliquot_ensemble_masked.maf.gz	31e6a33138de3f692ed22acab9ca57ef	6620	validated
35a699c7-9956-4a27-98a3-ef061722383a	35a699c7-9956-4a27-98a3-ef061722383a/ca4f3339-2f01-4f6a-b639-0d38492ab2b6.wxs.aliquot_ensemble_masked.maf.gz	b83f025c9d23dd424a1369ff04565880	17456	validated
35deb504-d041-4192-a2ba-a49054af90cb	35deb504-d041-4192-a2ba-a49054af90cb/712ccaf5-1b60-4fb2-8c4e-849b02a39b17.wxs.aliquot_ensemble_masked.maf.gz	5116aee14f28179d8b80f9218ca0f1d9	26316	validated
365ff0ff-ba63-4b8b-b3a6-8a373b3fdaec	365ff0ff-ba63-4b8b-b3a6-8a373b3fdaec/180544ae-1de8-40ca-ba42-1c88b3c215dd.wxs.aliquot_ensemble_masked.maf.gz	4c0f3284a1239f9dd6c6f8a63c208cfc	13243	validated
367b39e3-e42a-46af-b50b-db10d960fbc6	367b39e3-e42a-46af-b50b-db10d960fbc6/252f158f-9e24-4dcd-8989-8b59dba17f9f.wxs.aliquot_ensemble_masked.maf.gz	a7cc748ffc68ff360ca26951cfe9f880	20829	validated
36a50df9-1cd4-4a02-acae-720f3aded58c	36a50df9-1cd4-4a02-acae-720f3aded58c/fbeb9131-20a7-4cd8-a1ac-d3a1aaef1c1b.wxs.aliquot_ensemble_masked.maf.gz	beb4ec46bb37c873e5d83ed8fb16ceed	28192	validated
36b7456a-98a3-405a-b791-69bd83fe90ff	36b7456a-98a3-405a-b791-69bd83fe90ff/9d9638a0-ca94-4162-ac6e-35f35750dedd.wxs.aliquot_ensemble_masked.maf.gz	5ff463c01596aef6a68a2ffebb32b2bb	26165	validated
36bb27db-14c7-403b-9a19-3df4f98b3b24	36bb27db-14c7-403b-9a19-3df4f98b3b24/fdda3fed-ddc3-4ce1-a697-168d6bdf1e64.wxs.aliquot_ensemble_masked.maf.gz	6370370e02d0f6062afe5d9f7368c55a	16507	validated
36e48e3a-f834-4a16-b0a9-cb68b2b82d13	36e48e3a-f834-4a16-b0a9-cb68b2b82d13/0fd2afd4-9b49-4aa5-9804-99356a092ef2.wxs.aliquot_ensemble_masked.maf.gz	caecb83b3d1d3061e244dfbe59aa7971	12709	validated
37488d16-6467-43de-805e-ef308bbf2031	37488d16-6467-43de-805e-ef308bbf2031/74540e1e-3e53-4965-9565-dc25eff97482.wxs.aliquot_ensemble_masked.maf.gz	a15c185f5c6146fb9832e1ba1ebcccfa	17627	validated
377baef4-5c68-4568-b999-d4b6bc8d5720	377baef4-5c68-4568-b999-d4b6bc8d5720/6d0f23bb-9369-47be-8e8e-f12f1a161e73.wxs.aliquot_ensemble_masked.maf.gz	ccbd165caa1442de5fa7e0dd01ea94f6	10189	validated
37a487e3-25f4-4ab6-bb12-58cb14f6375f	37a487e3-25f4-4ab6-bb12-58cb14f6375f/95e0b2e2-9d91-459c-9ed3-501e24376f2c.wxs.aliquot_ensemble_masked.maf.gz	655db5c91cdf144db832cfdf78467186	51186	validated
37e2e755-ef52-43c8-8d57-a9d001f42dd3	37e2e755-ef52-43c8-8d57-a9d001f42dd3/c4268eba-a0e2-4a00-9b13-77f4e02b73b2.wxs.aliquot_ensemble_masked.maf.gz	b6ccee6777e5c572793c89880698b5b1	50655	validated
37fea421-06e8-402a-83d3-9b21414908e0	37fea421-06e8-402a-83d3-9b21414908e0/9884f6a4-75af-43fb-9dcd-9a0abcecf6f2.wxs.aliquot_ensemble_masked.maf.gz	21c3e8024d5182ffc9a0fa3a2df76ea3	14219	validated
3839da40-759b-40fb-bce7-c3c05d933f31	3839da40-759b-40fb-bce7-c3c05d933f31/c4ff6acb-90cf-4525-93a3-acc9a7c9964c.wxs.aliquot_ensemble_masked.maf.gz	d887186ceff00c209413afa24d591198	15901	validated
3932b428-64ef-4fbb-8747-07759fc02c70	3932b428-64ef-4fbb-8747-07759fc02c70/e0cab5a0-1de1-4d02-b365-71329739ab6b.wxs.aliquot_ensemble_masked.maf.gz	dc3708fd6076f4484ad27e855b94d34f	10662	validated
39512633-53b2-46d6-9156-fd0f57b7ee7c	39512633-53b2-46d6-9156-fd0f57b7ee7c/9b58075b-3fe2-4821-b2ea-1ff0f0fb7ac2.wxs.aliquot_ensemble_masked.maf.gz	5b922ec95fe27d6db5a643d49ad5e56b	63535	validated
39d696cc-b038-49ab-a299-c673bbce1d2d	39d696cc-b038-49ab-a299-c673bbce1d2d/7bee7f5e-e1b6-42e5-80d7-51f293f0976e.wxs.aliquot_ensemble_masked.maf.gz	ddcc21683b97591dea397f529565cf95	7404	validated
39eb14db-745e-41ac-97b9-91c76b214a60	39eb14db-745e-41ac-97b9-91c76b214a60/c4b61313-5bc5-46d1-9790-5e6e7e47a58b.wxs.aliquot_ensemble_masked.maf.gz	10a25181de17bd18e9fb421080308c31	15416	validated
39ee0a7a-9af5-494e-a291-7cf8e11a24e7	39ee0a7a-9af5-494e-a291-7cf8e11a24e7/ce4efe10-ee67-46db-acdc-4e58bb8463b0.wxs.aliquot_ensemble_masked.maf.gz	39f4dbcf998e0a2303392d40158c4cf7	42357	validated
39eedeaf-7668-4813-9ab1-26e7b80e3c92	39eedeaf-7668-4813-9ab1-26e7b80e3c92/f47695d9-c525-492b-8c75-91fc34a47556.wxs.aliquot_ensemble_masked.maf.gz	580743b4e39e11525f784302af5088c0	9135	validated
3a0a43ae-7614-43ef-a816-4008b24952ca	3a0a43ae-7614-43ef-a816-4008b24952ca/2bc7c615-bcbe-4507-a7d7-1e6faa91a4cf.wxs.aliquot_ensemble_masked.maf.gz	662d2279902c482ac127d796ab868d54	20959	validated
3a6315a2-3842-481d-aced-316787610fee	3a6315a2-3842-481d-aced-316787610fee/04b1574d-b35c-46c4-aa8f-bd152b3b59bc.wxs.aliquot_ensemble_masked.maf.gz	315d8933d35a009d821e62ac47e4b594	16804	validated
3a77ea2f-932f-481d-b28b-2370d57f8647	3a77ea2f-932f-481d-b28b-2370d57f8647/29317fb7-8952-49d3-83d1-8800b7d879d4.wxs.aliquot_ensemble_masked.maf.gz	fe7474f60bbae3e9584806a9c16e3bd3	16373	validated
3a92efe8-3bc8-4559-9101-e19af1539f2e	3a92efe8-3bc8-4559-9101-e19af1539f2e/38499f18-8fbc-46d2-a4e4-29f600f475b1.wxs.aliquot_ensemble_masked.maf.gz	92064bd2b0f3eb0ef0335503e5016c3e	11001	validated
3a98746d-e2c1-4912-b2ed-aecc9099cf36	3a98746d-e2c1-4912-b2ed-aecc9099cf36/12596e79-58c1-45cf-aa46-f9b349c46d4f.wxs.aliquot_ensemble_masked.maf.gz	eda22c974ac95bf1cf7d941c5186a0ef	13570	validated
3a98a1a9-5bd7-49f4-87f4-1b4f65bb501a	3a98a1a9-5bd7-49f4-87f4-1b4f65bb501a/05ef0652-4e70-4fd9-93f9-04035da90c2d.wxs.aliquot_ensemble_masked.maf.gz	c94914d83a4d0a8a9890653c23ec2156	22886	validated
3a99498a-34e3-4d65-a501-3d3e47501873	3a99498a-34e3-4d65-a501-3d3e47501873/49982c07-ab7f-4843-9724-b4c488dc4ebc.wxs.aliquot_ensemble_masked.maf.gz	e893b90ee06b729976bdfe431162e961	37340	validated
3b07566c-a638-4101-b2ed-d53d561a0025	3b07566c-a638-4101-b2ed-d53d561a0025/012732cc-ab62-437a-a310-adada5a8abee.wxs.aliquot_ensemble_masked.maf.gz	9a1c75dd856338ebc8ec19cd4426cc09	21065	validated
3b1cf233-ffb1-4f8c-80aa-6c70126cf895	3b1cf233-ffb1-4f8c-80aa-6c70126cf895/12bafd71-3f70-47e1-84c3-ddb55c177fe0.wxs.aliquot_ensemble_masked.maf.gz	788bad330b40d12e4405edfac959a4c4	6288	validated
3b30e0da-a4bd-441a-a945-fb08b6558e0d	3b30e0da-a4bd-441a-a945-fb08b6558e0d/63f5bd51-b7c4-49c1-b119-43a21e7027be.wxs.aliquot_ensemble_masked.maf.gz	e692ec338fb63d44c49a1fd7300bdbab	10957	validated
3b4a8a3e-ab2e-46b9-b12a-aca032f1b9f7	3b4a8a3e-ab2e-46b9-b12a-aca032f1b9f7/12c029cc-c82f-4ae1-b9df-a73d4172ab6e.wxs.aliquot_ensemble_masked.maf.gz	0156bdbb353941ff84d0f1b784e517ae	48111	validated
3b7503c5-9bfb-4d07-8947-1c0539a6501b	3b7503c5-9bfb-4d07-8947-1c0539a6501b/02d70f6b-0dc8-4200-a16d-85f545c1664b.wxs.aliquot_ensemble_masked.maf.gz	49ab42c3269ee9fa4ea68b666b7e25e3	52345	validated
3b851f45-d443-44ba-8229-d08b2a0ca70f	3b851f45-d443-44ba-8229-d08b2a0ca70f/50a359e9-9dfe-440a-bb8c-086ca7b9c611.wxs.aliquot_ensemble_masked.maf.gz	068f60aa2e714d23cb27a8c61c51a794	8895	validated
3bcc32bd-3dc9-49ae-bcd8-92051dbb8f35	3bcc32bd-3dc9-49ae-bcd8-92051dbb8f35/41de9560-6700-4434-b1ac-2ef90c110859.wxs.aliquot_ensemble_masked.maf.gz	75fbe06072d96dee1f2c07f00e64f8b2	7265	validated
3bcd345a-8e0b-446a-98f9-50ea4841c013	3bcd345a-8e0b-446a-98f9-50ea4841c013/6bb44d25-1150-4d1d-b875-a04f0a33e2b5.wxs.aliquot_ensemble_masked.maf.gz	fe1c0b60c4006cc3e7aa46152066f4d2	10248	validated
3c32653d-943a-4c7d-972f-44f9e94fdd6a	3c32653d-943a-4c7d-972f-44f9e94fdd6a/df29e396-545e-4d96-905d-0e0016b9e580.wxs.aliquot_ensemble_masked.maf.gz	b95962a156a2124c1029993cf6503dd8	18783	validated
3c695089-7403-4f1f-91c0-08971f24b098	3c695089-7403-4f1f-91c0-08971f24b098/680bbee0-b366-4b30-8f59-283887d4575a.wxs.aliquot_ensemble_masked.maf.gz	4808495d7864e3fb79f3113de1c89027	19851	validated
3c83c895-0aef-4454-befe-2c71213f571a	3c83c895-0aef-4454-befe-2c71213f571a/59996b4a-6bb5-423c-9123-187600babee7.wxs.aliquot_ensemble_masked.maf.gz	17952ef24442237108a56b7819afec51	28580	validated
3cb4757b-46e5-491a-9fd6-18d838d1e7bf	3cb4757b-46e5-491a-9fd6-18d838d1e7bf/c6de07fb-9900-4074-ac26-9d2c99879168.wxs.aliquot_ensemble_masked.maf.gz	6906dd4ccae381f07035e5485634c7c0	28744	validated
3cbb6f39-cc83-4e05-bcb6-f8c69d045030	3cbb6f39-cc83-4e05-bcb6-f8c69d045030/983cdd70-92c0-4235-9bd1-e597790dc585.wxs.aliquot_ensemble_masked.maf.gz	cfc296110ef6fa64d65492d7a83e10dc	478331	validated
3d03829d-98a7-47e2-b9a6-52c852ea6bc4	3d03829d-98a7-47e2-b9a6-52c852ea6bc4/aaa0cddf-fc6c-4570-b7a5-d34174f9f84a.wxs.aliquot_ensemble_masked.maf.gz	e8e84c66bbd1ffc75babeb0f1d029531	27944	validated
3d49d84d-33ca-415e-b828-0e8d452d7b5c	3d49d84d-33ca-415e-b828-0e8d452d7b5c/15dd4e19-bdef-4303-9511-10fd35871b5b.wxs.aliquot_ensemble_masked.maf.gz	00f23ceaaf6e80c3d3c591482939b422	10862	validated
3d4a41f5-3db3-4719-8945-fc815db4795b	3d4a41f5-3db3-4719-8945-fc815db4795b/33702fb0-25a4-401e-a5dd-2955bce359ac.wxs.aliquot_ensemble_masked.maf.gz	9e418f41109d2a67352e393eca82be43	8239	validated
3da42e47-4049-447a-acf6-364fb0a0f12f	3da42e47-4049-447a-acf6-364fb0a0f12f/e9194020-a8a1-4098-adfb-4b6963bdad3f.wxs.aliquot_ensemble_masked.maf.gz	302c94294b41ea5ebca62a73c84fcd1f	34528	validated
3dfc399a-fe76-4adb-835e-5c5541f209db	3dfc399a-fe76-4adb-835e-5c5541f209db/5c5bef11-bd78-46e0-a926-ce66bb2ed021.wxs.aliquot_ensemble_masked.maf.gz	fb84ac5d8ccfaf746bb930faccc79163	13077	validated
3e387e8a-3a41-4720-81f0-f8a80a8b17ae	3e387e8a-3a41-4720-81f0-f8a80a8b17ae/f6c8c275-ce1c-42fd-a66d-2e7b0246ea1f.wxs.aliquot_ensemble_masked.maf.gz	ef6da1542315781e98a6dd399c3be668	11288	validated
3e414df5-6a0d-4658-83a6-cc52f8f47a0c	3e414df5-6a0d-4658-83a6-cc52f8f47a0c/daeedde9-b64c-4bac-87d1-ce1299c26e2a.wxs.aliquot_ensemble_masked.maf.gz	9aa07ac4e7821290ac29bbe6889bad97	16199	validated
3e695c4d-3cca-4830-8f6a-78eacc0591c6	3e695c4d-3cca-4830-8f6a-78eacc0591c6/a1c1a017-5741-4497-a585-a2e52573ef9e.wxs.aliquot_ensemble_masked.maf.gz	6786982578a55a11653cc3a2fe539d27	18874	validated
3e70d932-4c26-4de7-b8a6-1c26e21d823e	3e70d932-4c26-4de7-b8a6-1c26e21d823e/7862b2ac-a6a1-450f-9a89-dfc2f7fe19da.wxs.aliquot_ensemble_masked.maf.gz	0020ea3dfefca5eaf01219f981228efa	17042	validated
3e7b34fb-a86b-40dc-b349-650301e66e1c	3e7b34fb-a86b-40dc-b349-650301e66e1c/c6810404-b1aa-4669-b91a-d720e93635ec.wxs.aliquot_ensemble_masked.maf.gz	bc587d1342e55db5646d40ac63fafd64	27358	validated
3f2a19d8-4d54-4c25-893f-8fc89305d67e	3f2a19d8-4d54-4c25-893f-8fc89305d67e/96e69561-1f10-428d-8ac0-c1bd5fccd50d.wxs.aliquot_ensemble_masked.maf.gz	64dbf6705fe21404fce3f77c8af6fba1	18762	validated
3f72ea22-83c0-4bcd-ae91-6342bf177706	3f72ea22-83c0-4bcd-ae91-6342bf177706/c43dbd85-fb31-4416-80e5-7b3dd0ffdc08.wxs.aliquot_ensemble_masked.maf.gz	43e4acf6fadc45229d65274dc4b70e6a	25604	validated
3fae11ee-fd56-4d43-86b8-1c2af3a457d0	3fae11ee-fd56-4d43-86b8-1c2af3a457d0/518093c4-6784-4db6-b098-858282297636.wxs.aliquot_ensemble_masked.maf.gz	cd186a70199956085c8e4217202e5a54	40176	validated
3fd95a10-a4b9-49cb-a9b2-791357a9ca57	3fd95a10-a4b9-49cb-a9b2-791357a9ca57/936a9b4d-8bfd-4f2e-8188-5447d7f9623f.wxs.aliquot_ensemble_masked.maf.gz	6fd991e3aef00a47b3dafdd61cca2fdd	18454	validated
3ff8d114-2765-4025-921a-4ecb23abfcd2	3ff8d114-2765-4025-921a-4ecb23abfcd2/3debaf97-43b2-4153-a50b-6f2c1cd34f85.wxs.aliquot_ensemble_masked.maf.gz	85070f2b609c78f10f22c10d7ce3bc6c	13161	validated
402b8672-9f30-4de3-ac56-1a2f2607abd3	402b8672-9f30-4de3-ac56-1a2f2607abd3/1a5661df-2a2a-43ad-80fc-1d469d0d9768.wxs.aliquot_ensemble_masked.maf.gz	0176afc3f1bf7200e883f86cd345b478	22328	validated
4031e8cf-2a52-4345-9be6-165e0202c200	4031e8cf-2a52-4345-9be6-165e0202c200/46e3f1fa-16cc-494b-b22e-ec6ee3ee1b19.wxs.aliquot_ensemble_masked.maf.gz	c7f285d155f70747b20061cdda488ee8	15662	validated
40861f8f-3cfe-4870-886f-35b138aad8f9	40861f8f-3cfe-4870-886f-35b138aad8f9/34300771-c652-467c-a26b-cf4d0b95e60d.wxs.aliquot_ensemble_masked.maf.gz	073fcc7f486913edd77f3381b0552ad8	71408	validated
40bb70b0-0165-4388-8fe1-52162b623fbb	40bb70b0-0165-4388-8fe1-52162b623fbb/9ab1f844-3e22-4211-ac1f-36327a7cae63.wxs.aliquot_ensemble_masked.maf.gz	74f0b86df3d6e8a868a1069ad83e0677	13784	validated
40d12d0e-6347-4554-8f4f-795686c3d0b0	40d12d0e-6347-4554-8f4f-795686c3d0b0/5083040b-5e12-4157-974e-b8841b26492c.wxs.aliquot_ensemble_masked.maf.gz	9ef2a29cbc2bce6bccda6c9abdc1c5de	29776	validated
41077151-cedf-499c-957b-54c5b2c53694	41077151-cedf-499c-957b-54c5b2c53694/71080bbb-5e47-4026-a207-0d6dfdf80a46.wxs.aliquot_ensemble_masked.maf.gz	70798d87977c1cbee5407ba77e818ee8	13145	validated
41098dd4-57ee-4d77-8f59-7159bdfdffed	41098dd4-57ee-4d77-8f59-7159bdfdffed/4d52f1dc-c5bd-4a45-a7d6-62a14ef4d139.wxs.aliquot_ensemble_masked.maf.gz	ab529bb86d4e94519d1206f4b7910b74	56378	validated
4130c240-b8ba-4683-af30-de308155dac2	4130c240-b8ba-4683-af30-de308155dac2/01a17db4-2db2-4cf3-93e4-0a0f0b2beaf9.wxs.aliquot_ensemble_masked.maf.gz	b8fac196b93ab7349113527a8c9ac7da	13794	validated
4168cb61-10b1-4717-95f2-8102844fc688	4168cb61-10b1-4717-95f2-8102844fc688/46f71860-6e69-4ebd-8ff8-f43a28938f7a.wxs.aliquot_ensemble_masked.maf.gz	d9255aecb041905202fc06c60455c1ee	13392	validated
41958495-ab36-45e5-8741-358e7329e2e2	41958495-ab36-45e5-8741-358e7329e2e2/a0424262-9251-45b7-b813-6c442a3ac916.wxs.aliquot_ensemble_masked.maf.gz	eff2604c4060ae4db0498485c816557b	75582	validated
41e4cd6e-eec4-4db0-81df-4df0567a03d3	41e4cd6e-eec4-4db0-81df-4df0567a03d3/847cc85a-7133-4693-b222-5b2f0aea3c7c.wxs.aliquot_ensemble_masked.maf.gz	2ef69b341c09f06464cce1111fd06249	90840	validated
426487cf-8c8d-4a48-97bf-3907b026a3ed	426487cf-8c8d-4a48-97bf-3907b026a3ed/3ed37d83-ace0-4e69-bd1d-daf5c22f4a2f.wxs.aliquot_ensemble_masked.maf.gz	69ab0e1d6dc9c663a5a43e42a827115c	47347	validated
4289b5a3-0838-49be-a550-08d8e503887f	4289b5a3-0838-49be-a550-08d8e503887f/8b47ae69-d2c4-4bbf-b06a-cc7dc49f0b7c.wxs.aliquot_ensemble_masked.maf.gz	4ee7fda61702b360713f362e54ac1c04	45961	validated
436207c5-ca47-4c8e-9c84-c19ec78aae18	436207c5-ca47-4c8e-9c84-c19ec78aae18/08350a94-24a8-42fe-9810-dbe2fa87a0be.wxs.aliquot_ensemble_masked.maf.gz	581ec70d180ae24f86d8192a73721d72	13729	validated
436569b1-7939-451d-9998-9208faf4694a	436569b1-7939-451d-9998-9208faf4694a/a08c7a1e-e8e8-4cbf-b3e6-4bc88e943b05.wxs.aliquot_ensemble_masked.maf.gz	d8b3eeea40bf9079415939c69b91d1c9	26549	validated
43850104-dc23-4238-9624-ae8de894790a	43850104-dc23-4238-9624-ae8de894790a/b3512896-94fe-489d-bd88-9d0858857bd0.wxs.aliquot_ensemble_masked.maf.gz	c39b9ade4b99b92688c05a06680400ae	80652	validated
438e36d8-a2dc-4891-8f70-cc0f78a741a0	438e36d8-a2dc-4891-8f70-cc0f78a741a0/9d1dafb6-f0bd-46ce-973f-00e292b43cae.wxs.aliquot_ensemble_masked.maf.gz	551e4e0c8cf29802150d2b1c82e76cbd	17171	validated
439c6d42-8f63-4546-9ef4-323c1913da1e	439c6d42-8f63-4546-9ef4-323c1913da1e/c1a418ff-eb4c-473a-a0bc-0c56582ecbe6.wxs.aliquot_ensemble_masked.maf.gz	204ebdc8a76de94d1168d94d1b5699cc	29791	validated
43e5d713-8b52-4dcb-a85d-3651382f42ac	43e5d713-8b52-4dcb-a85d-3651382f42ac/7c9961cb-4104-4020-a415-66432b455f2c.wxs.aliquot_ensemble_masked.maf.gz	86b2e8b27b3e2849f182c5ad9e51f552	10608	validated
446fe7f6-9750-4bb7-9a63-60fd79d820e9	446fe7f6-9750-4bb7-9a63-60fd79d820e9/78071d91-9c63-4a2a-881c-cc32be59dde6.wxs.aliquot_ensemble_masked.maf.gz	60268919240e62e83e7d61e119e1bd0a	10361	validated
4498dd33-e898-4ec6-93e8-55d4265bcff9	4498dd33-e898-4ec6-93e8-55d4265bcff9/7f8ace78-ad1d-4a4e-ab7c-013c4b2c6922.wxs.aliquot_ensemble_masked.maf.gz	428eb592d148296a33638624bb18ad4b	35140	validated
450b29ba-6842-4626-84c5-239d5c6403e2	450b29ba-6842-4626-84c5-239d5c6403e2/336bd325-b571-4765-a975-5a9a01714bbc.wxs.aliquot_ensemble_masked.maf.gz	7c36dd8f8ed29901dd42d85ec0765cf4	12445	validated
45427c59-c2a1-44c8-a21d-128aa27c743e	45427c59-c2a1-44c8-a21d-128aa27c743e/3a8f5c52-a1e4-4102-98cc-8996ea633744.wxs.aliquot_ensemble_masked.maf.gz	387022d5e17d258b6d325415ca066b1f	15392	validated
456c36de-43ff-4b7d-9632-5988da545a2e	456c36de-43ff-4b7d-9632-5988da545a2e/27fbeba7-4db2-49d9-b7c9-bc6a0f2db733.wxs.aliquot_ensemble_masked.maf.gz	d2af25b81da5f503c67ccff4f8e044bd	10856	validated
45764a49-4d41-4021-ba38-ceec6d8ed7ad	45764a49-4d41-4021-ba38-ceec6d8ed7ad/6dadf4c2-9b69-485a-93e5-8afb8ac66d0a.wxs.aliquot_ensemble_masked.maf.gz	f886753b04d22e08f80f70e47bd37921	9561	validated
457a7fe9-e6d6-42fb-a9a1-2b5f067448a7	457a7fe9-e6d6-42fb-a9a1-2b5f067448a7/4ac8519d-3f94-42ac-9437-e6d80e2a5865.wxs.aliquot_ensemble_masked.maf.gz	7579d068e7d247e4d512ba560abf2cbc	13262	validated
45856a18-f98f-4b48-a145-19cbf03464d5	45856a18-f98f-4b48-a145-19cbf03464d5/0d4038c9-b069-4b89-8359-b4546aa974c1.wxs.aliquot_ensemble_masked.maf.gz	a5566052574dc7306157ec2117cc2d06	20028	validated
458dc8fb-e537-4306-b8c1-0463092b73a7	458dc8fb-e537-4306-b8c1-0463092b73a7/b7c32350-14f0-41f6-901e-23030c5df95a.wxs.aliquot_ensemble_masked.maf.gz	cf73a257837bc3d7735449dc4d4dc0d0	10285	validated
45e93c96-75c4-447e-b85c-dc366a021128	45e93c96-75c4-447e-b85c-dc366a021128/d55ad16f-d79b-45ac-9c3b-f258073e4ce8.wxs.aliquot_ensemble_masked.maf.gz	1ef27c2010e9c6fa0b6217ff747d4a5e	10631	validated
463fb9a0-b2a7-45f7-aca8-6e684e72fe43	463fb9a0-b2a7-45f7-aca8-6e684e72fe43/5335ff43-f0e6-4870-ab47-635ba5b7256b.wxs.aliquot_ensemble_masked.maf.gz	de3fd2f5f643ca2def757b9defc5d5d4	7390	validated
468c751e-86b3-47d9-95b5-2de6133d00b9	468c751e-86b3-47d9-95b5-2de6133d00b9/edf85b74-0235-409f-b5a9-522b914da71d.wxs.aliquot_ensemble_masked.maf.gz	47d1523ab0f60baabf0e148ce9ba266a	46295	validated
4694e0b3-db9c-4834-8b6c-9e95af24346d	4694e0b3-db9c-4834-8b6c-9e95af24346d/3d55412a-4d57-4be8-b309-b6d109527b4a.wxs.aliquot_ensemble_masked.maf.gz	714d6a0585786b72a808fd0412a8e6e3	13614	validated
46df7bb7-b4ad-4b18-8045-4b450509ffd1	46df7bb7-b4ad-4b18-8045-4b450509ffd1/b95128f0-a956-4ed9-b40c-1115a32f80a6.wxs.aliquot_ensemble_masked.maf.gz	42780cdbb3e3f04903a3a4e7496168c6	19763	validated
470cc361-8525-493b-b607-87d962c44a42	470cc361-8525-493b-b607-87d962c44a42/0721c388-c7ce-4470-b3b2-05c59a7d15f7.wxs.aliquot_ensemble_masked.maf.gz	58d0ea8b30949d80bec97e0424fa030a	16132	validated
471df009-8c69-493b-bffb-381df7e04fcc	471df009-8c69-493b-bffb-381df7e04fcc/07a7a631-1be6-4245-aebd-b000b67fc3af.wxs.aliquot_ensemble_masked.maf.gz	9a4c90e0d4d74f629cf09b76b3244277	17508	validated
47943a9f-3258-49e1-bbe2-dd8fe2c17b2d	47943a9f-3258-49e1-bbe2-dd8fe2c17b2d/247c6417-5bbb-4fe4-bcad-c51162d0fbc6.wxs.aliquot_ensemble_masked.maf.gz	dea3d619ee773865acfa7bcb2b1eabcd	10683	validated
47c98e53-098b-4445-af85-638123e3d0d0	47c98e53-098b-4445-af85-638123e3d0d0/0b6cfbc2-98b6-4b95-a1a9-779461a8fb03.wxs.aliquot_ensemble_masked.maf.gz	5402abcacf98ef9980e23e8b27b60be6	14118	validated
480738f5-aa92-41b7-84f7-1c941762e624	480738f5-aa92-41b7-84f7-1c941762e624/a01d41b3-a678-4e49-a288-bcc80d985549.wxs.aliquot_ensemble_masked.maf.gz	296842651506d2d46fc490501d8509ca	13600	validated
48920d9e-ff0e-4126-8c10-e52b2baed8cf	48920d9e-ff0e-4126-8c10-e52b2baed8cf/7ae76261-4ca4-4ebe-9ee0-4e81d5dce60e.wxs.aliquot_ensemble_masked.maf.gz	839740a04f56ea4c0d5dd50e699a1265	404659	validated
48a4a868-55b0-46d2-b3c6-2b6a36d7200d	48a4a868-55b0-46d2-b3c6-2b6a36d7200d/22d8d6b4-c2c0-47fb-83f6-62f5ad5f8735.wxs.aliquot_ensemble_masked.maf.gz	727d1655f33008bad42fd0d0f48b4710	72551	validated
48b0da3c-8c02-4e12-8dd4-1ddb742b2d8b	48b0da3c-8c02-4e12-8dd4-1ddb742b2d8b/7e09b589-1395-4a71-9842-de4bbf4ea83c.wxs.aliquot_ensemble_masked.maf.gz	8619c8582882a2058db5c89b57aea9fb	14004	validated
49441523-b5b0-4d1f-a30b-15b111f752ba	49441523-b5b0-4d1f-a30b-15b111f752ba/20bfe015-8e19-4f10-aa18-1b8cc8a8fab0.wxs.aliquot_ensemble_masked.maf.gz	2d288ed18d0d07932d80a6a659e15ddf	461542	validated
494ba729-ed07-4780-93c0-e553a1f255e3	494ba729-ed07-4780-93c0-e553a1f255e3/a3ccdfba-6457-45f0-b855-7361c19c0565.wxs.aliquot_ensemble_masked.maf.gz	37cd3f95e1069677175ffd0b0fd387c3	10088	validated
4981f292-3007-4ab4-8617-d7a54f38c268	4981f292-3007-4ab4-8617-d7a54f38c268/51ffe077-8755-4760-9034-8aa3f24ddfe3.wxs.aliquot_ensemble_masked.maf.gz	faa67b2c610f36cfac4d41063a6602e3	10704	validated
49aadb48-68fc-40a0-81b0-340bdcee2aed	49aadb48-68fc-40a0-81b0-340bdcee2aed/d048500f-fbe9-44b1-a80a-a5ae75301986.wxs.aliquot_ensemble_masked.maf.gz	d10f5a071465d5456eff64b174d027de	59336	validated
49e98c5c-367b-42f3-ab92-4880e9a35358	49e98c5c-367b-42f3-ab92-4880e9a35358/c17b2a87-f5af-40c8-b7a9-c05ab1e8f109.wxs.aliquot_ensemble_masked.maf.gz	efe1a49a324cc6709343c060426ea75b	33551	validated
4a3fc24a-c86b-48e0-bc11-c91fcc09a317	4a3fc24a-c86b-48e0-bc11-c91fcc09a317/308c1b03-8cf4-44a5-aa18-12f9e965d85b.wxs.aliquot_ensemble_masked.maf.gz	fefc7163ef7010c66cffd4d94c836b35	18222	validated
4a79ef1a-5eac-488c-8665-c17d7be84517	4a79ef1a-5eac-488c-8665-c17d7be84517/807db5ab-a3fc-42dd-afe2-def92ba0383f.wxs.aliquot_ensemble_masked.maf.gz	7e28318b091ddb500b0facfef69071a3	54525	validated
4a8ec51b-9aee-4355-84a9-362eb3e20bea	4a8ec51b-9aee-4355-84a9-362eb3e20bea/03908f13-6c6f-413e-913b-f621e102963a.wxs.aliquot_ensemble_masked.maf.gz	0c5f534874e036c75611cd058bcaa6c3	40896	validated
4a9401d1-ba2e-4801-9d09-945a888b811b	4a9401d1-ba2e-4801-9d09-945a888b811b/c7d42c89-fdce-43c7-8295-1c0585577208.wxs.aliquot_ensemble_masked.maf.gz	681c1b8780ecd19c5449aeeead726f49	8466	validated
4aad13c4-53ed-4766-b0da-e379f6ccb4b9	4aad13c4-53ed-4766-b0da-e379f6ccb4b9/542d05d1-26fa-465a-af55-d30115bec91f.wxs.aliquot_ensemble_masked.maf.gz	a432095a401a975e76b4543ac39e0d26	53154	validated
4aae0a55-1072-44ac-82b0-e6fadebfc5f3	4aae0a55-1072-44ac-82b0-e6fadebfc5f3/1a288f8a-7490-473f-bca2-31d7c6d7f329.wxs.aliquot_ensemble_masked.maf.gz	51b26346b03959afe2ba5fba99829bc5	14624	validated
4ab79912-82f8-44ea-a69a-2a89a8de07b3	4ab79912-82f8-44ea-a69a-2a89a8de07b3/31432192-438f-42ae-bbb5-ac36377331fe.wxs.aliquot_ensemble_masked.maf.gz	aa9d7aa5b5afe0fd78a5fb880c4a7713	12898	validated
4ad44d2e-f028-4ea3-a40b-ad7479dc0cce	4ad44d2e-f028-4ea3-a40b-ad7479dc0cce/f44e604b-b64f-4ca9-85c7-b3d21945b06f.wxs.aliquot_ensemble_masked.maf.gz	331e6a50cba123051e1f6ba859848b0e	44376	validated
4ae39ba7-7b6c-44e8-a1dc-819bc11a0e2c	4ae39ba7-7b6c-44e8-a1dc-819bc11a0e2c/339172e7-933b-461f-8944-35d5976ece55.wxs.aliquot_ensemble_masked.maf.gz	8689ba256c441574e28dc717c2582ad3	25235	validated
4ae785cc-3476-415a-9f2e-4f3bf21d8e92	4ae785cc-3476-415a-9f2e-4f3bf21d8e92/b1467a25-e3fa-4e63-b00d-13a80b01f4fc.wxs.aliquot_ensemble_masked.maf.gz	87dc4044d1f21d9eb895f461f5bcceb8	45380	validated
4b11330a-6cb2-4392-b346-bd2db27b2101	4b11330a-6cb2-4392-b346-bd2db27b2101/5c8ec1d4-2cad-43e5-946a-83888cced1f0.wxs.aliquot_ensemble_masked.maf.gz	db00fb7ce7f08ea1c44e80836ff77a43	35596	validated
4b13ac27-ca2e-44c4-9ec3-a152fa5d2aeb	4b13ac27-ca2e-44c4-9ec3-a152fa5d2aeb/0643cbfc-743f-4fe3-b05e-1b5554ef1550.wxs.aliquot_ensemble_masked.maf.gz	d643ebc16088efc1dd92a22c8a4676ad	14327	validated
4b5c841e-e40b-4ea9-b8b2-3913908168a5	4b5c841e-e40b-4ea9-b8b2-3913908168a5/0cb95531-3a78-41da-b56c-33dd1a1f1fad.wxs.aliquot_ensemble_masked.maf.gz	2d4a2bee44d29325aee43956cfe96033	12028	validated
4b999fb2-a010-481f-b8bc-f1fe253d0aef	4b999fb2-a010-481f-b8bc-f1fe253d0aef/658de4c6-dc0b-49b9-9d13-e8791015f90a.wxs.aliquot_ensemble_masked.maf.gz	146745f1f2b13ca352270a2fcebbd707	18501	validated
4c2fc6f6-fa00-44a6-a665-4929bbd2aa3b	4c2fc6f6-fa00-44a6-a665-4929bbd2aa3b/0e28ecb2-e9a7-4820-9127-b35ce6cefd07.wxs.aliquot_ensemble_masked.maf.gz	55bd1406ac38572a95493956ccc8501c	65374	validated
4c49fb8d-abe3-48e4-8ec8-919c7080552d	4c49fb8d-abe3-48e4-8ec8-919c7080552d/8bfbaedb-0c4f-4bf9-b2d5-5e44d33ef79e.wxs.aliquot_ensemble_masked.maf.gz	5d42749b6c111bd619032d556e1ca696	24035	validated
4c544fc5-9a96-4e89-bb01-797692a48967	4c544fc5-9a96-4e89-bb01-797692a48967/1c86497b-f3a6-4bc3-a415-3cc2be22793e.wxs.aliquot_ensemble_masked.maf.gz	fc1dc322ef12c1c00e533d2d4e4c1612	10685	validated
4c689cf2-e9b1-4c66-9058-177c53c5e67e	4c689cf2-e9b1-4c66-9058-177c53c5e67e/61490b66-e77e-4f8b-9563-a12f517f9ceb.wxs.aliquot_ensemble_masked.maf.gz	d207067f9bc58ac88f676c11fa621cce	41072	validated
4c7905e2-6817-424c-ac08-844be9a68686	4c7905e2-6817-424c-ac08-844be9a68686/e6b6dcef-7c2d-412c-a1c3-82e53e650826.wxs.aliquot_ensemble_masked.maf.gz	aded33b9349d4d92d9ccc5e8f0f31a9c	8554	validated
4c9931f6-8790-497c-8462-9f3ba7bcb9a2	4c9931f6-8790-497c-8462-9f3ba7bcb9a2/4c6fadb5-27cf-4d3e-9a84-f4744a64f9e5.wxs.aliquot_ensemble_masked.maf.gz	57932617334a4157760d6765fc740485	12467	validated
4cc587ab-2eb4-4ba0-9aa6-1426f8411339	4cc587ab-2eb4-4ba0-9aa6-1426f8411339/822da10f-a248-47f9-841e-b4344b01f9a8.wxs.aliquot_ensemble_masked.maf.gz	9488c302187e43b37f278a804be6de60	18273	validated
4cde69f4-e022-47b0-8d91-2a7b8e03805f	4cde69f4-e022-47b0-8d91-2a7b8e03805f/b3c1fa95-d593-4391-aff7-5e3bb6b797d9.wxs.aliquot_ensemble_masked.maf.gz	dd0b8d254cac13bc68936fd84dcfbc52	4761	validated
4cf5068f-a83d-46bc-bb36-6e5b227b067e	4cf5068f-a83d-46bc-bb36-6e5b227b067e/649bb089-6145-4eec-a894-44890759b092.wxs.aliquot_ensemble_masked.maf.gz	43320bcd03ac5de03dcb40e73419097b	17128	validated
4d5115c4-1f39-4136-9722-badc364cd113	4d5115c4-1f39-4136-9722-badc364cd113/234a3f6a-f9ae-4107-99e2-44e8b994f172.wxs.aliquot_ensemble_masked.maf.gz	e0ea9b9e217e26ea63f83ceae06c2930	61029	validated
4e13fca5-cc40-4545-918e-9ea9f1aff8cc	4e13fca5-cc40-4545-918e-9ea9f1aff8cc/e759e3ab-982c-4890-ad37-d3685583f13f.wxs.aliquot_ensemble_masked.maf.gz	e27dc04edb6ff6a0dc820489d45a97ef	11381	validated
4e196797-6ca9-4546-bfd5-3d36ac69e7b9	4e196797-6ca9-4546-bfd5-3d36ac69e7b9/9d4bb505-560b-4726-8101-7bf8206a8a24.wxs.aliquot_ensemble_masked.maf.gz	94bc06620b91a12282625bcbf2d8eede	12213	validated
4e29ff26-9f15-4414-9ff4-7785a5859697	4e29ff26-9f15-4414-9ff4-7785a5859697/1d5de904-d584-4939-aa12-a1acbd11177e.wxs.aliquot_ensemble_masked.maf.gz	577ff8e09f2264b3b61716b6f7a5e877	38076	validated
4e2e1320-32dd-4d3b-96f4-027d446fe19c	4e2e1320-32dd-4d3b-96f4-027d446fe19c/aaa214a3-84b7-4d03-a43e-9a0b0485bfd7.wxs.aliquot_ensemble_masked.maf.gz	052e7f6a21583a393fcfdbc627dc9b31	21927	validated
4e3d944b-139b-4470-93bd-3c236c6d4660	4e3d944b-139b-4470-93bd-3c236c6d4660/223968d7-0e65-4106-b8ce-894764e78ef7.wxs.aliquot_ensemble_masked.maf.gz	b0a44ce3dc04eedd15a02a849f357bfc	13280	validated
4e7261fa-5c99-4acc-b298-c7601511ba8b	4e7261fa-5c99-4acc-b298-c7601511ba8b/034e8036-40f6-4e84-9c82-0e246682b54a.wxs.aliquot_ensemble_masked.maf.gz	d180b8da43849d9799a4ff46b59eadd3	12727	validated
4e72e346-dd6c-4f18-a326-1e5b2c330ace	4e72e346-dd6c-4f18-a326-1e5b2c330ace/c08814ec-e096-4365-919a-241c0979ff63.wxs.aliquot_ensemble_masked.maf.gz	7b9d51b21e940aa4bff165cecd7e33ad	7065	validated
4f1a4339-2767-4dab-9693-0b1e29115b53	4f1a4339-2767-4dab-9693-0b1e29115b53/b2ea412d-da85-4f8b-a5a0-cdbe1ecc9a48.wxs.aliquot_ensemble_masked.maf.gz	e48424dae6304e591e402fc06c590414	15176	validated
4f7a31ff-0096-457a-adad-4bc863bd7b19	4f7a31ff-0096-457a-adad-4bc863bd7b19/eebbe72d-b98c-42f7-ac2c-6cd850a9ed38.wxs.aliquot_ensemble_masked.maf.gz	5b278e9f0d82c3c5a96064e716a6f617	18528	validated
4fab786a-bb28-4ce1-a9d6-f0b0975255a8	4fab786a-bb28-4ce1-a9d6-f0b0975255a8/b4f0ac22-f6e3-4955-8ad7-495cbdb4316f.wxs.aliquot_ensemble_masked.maf.gz	376eb2bd6e7b81173fe4c7012ea600d1	10131	validated
4fb232c4-cc86-4d7c-9362-9952afd9fb12	4fb232c4-cc86-4d7c-9362-9952afd9fb12/b7ab41cb-7b24-403e-bea7-d994b53ea992.wxs.aliquot_ensemble_masked.maf.gz	16a7eb4a6090cbfe83fdda038b63191c	10807	validated
5008b526-898d-4d58-879d-51d4819dae69	5008b526-898d-4d58-879d-51d4819dae69/6d5a44d3-a7dd-4d02-8e53-1868e0dacd81.wxs.aliquot_ensemble_masked.maf.gz	3e5cac980805cf6cdf5a517a237f8757	11497	validated
50b242a9-6af8-4e00-8350-7f17901b4198	50b242a9-6af8-4e00-8350-7f17901b4198/6f4bdfe5-0f49-4b67-8d61-6acb4b024998.wxs.aliquot_ensemble_masked.maf.gz	84cd03fbe47b0cc24eda2d2410010bbd	24590	validated
50bf1d78-e976-4edb-a56e-c97ff2e629e0	50bf1d78-e976-4edb-a56e-c97ff2e629e0/ad2149e7-8174-4bd7-9ea8-5390d705af73.wxs.aliquot_ensemble_masked.maf.gz	a60e68c7a5e883fbee59e689525e671c	14566	validated
50df3075-8770-4971-9673-91d87dd82331	50df3075-8770-4971-9673-91d87dd82331/f02cebd5-5840-4c63-bdf2-af7677e112e9.wxs.aliquot_ensemble_masked.maf.gz	5ad0ed7516784f778c829e3a423ef645	26420	validated
50feb181-5896-4834-978d-ce448d60b6d5	50feb181-5896-4834-978d-ce448d60b6d5/dbe0620c-dabe-48c9-988c-b939b1871e8e.wxs.aliquot_ensemble_masked.maf.gz	57d939f3814cfe07f9a993a0bc69ed8c	23304	validated
51145469-29d6-4055-b0b6-f061236b380e	51145469-29d6-4055-b0b6-f061236b380e/af5731f5-a224-4900-a1a5-2b755892dc89.wxs.aliquot_ensemble_masked.maf.gz	4bb974b6633e8a6b42e627821fe1d1aa	12465	validated
518147a5-607d-4b85-a012-98d85e680571	518147a5-607d-4b85-a012-98d85e680571/11763ce5-fe69-4d8d-86b4-1b4447e90976.wxs.aliquot_ensemble_masked.maf.gz	1ba130b6993ee9e79389f58c71b6f442	10176	validated
527f1c4f-93bf-4e67-b2ad-131aeaec85c9	527f1c4f-93bf-4e67-b2ad-131aeaec85c9/fa05bb68-0532-4b88-a372-801326606122.wxs.aliquot_ensemble_masked.maf.gz	62d28d7371ded286495294dc0edd102a	9988	validated
528628e5-34b8-41c7-a275-623b2bd05c2e	528628e5-34b8-41c7-a275-623b2bd05c2e/affeafc3-20c4-47df-8d28-063e04a07437.wxs.aliquot_ensemble_masked.maf.gz	a6c9f2c3ad9a40b918e934dc86113c37	39292	validated
5323ee30-6ecf-4412-bd11-c31af5d1c96c	5323ee30-6ecf-4412-bd11-c31af5d1c96c/e187e17c-5b05-4357-aa64-5b15f28cbd0c.wxs.aliquot_ensemble_masked.maf.gz	d284b61e334e72cfa507f3aa45660bb3	67262	validated
533dee29-137c-4bae-907d-10d8508d9760	533dee29-137c-4bae-907d-10d8508d9760/801a4990-932c-4501-8b52-3193e90e3707.wxs.aliquot_ensemble_masked.maf.gz	e54cf8b5156108b9cff341ff84711423	31120	validated
53510b4b-8952-4009-bac8-4e7ea093e3f5	53510b4b-8952-4009-bac8-4e7ea093e3f5/8ae2bb09-25e1-45a4-aa17-6d8cb004bece.wxs.aliquot_ensemble_masked.maf.gz	3051b5533fc5a6ef73456bc5da6ce005	20952	validated
53812af8-36d1-49f8-b9a1-28faed6505ee	53812af8-36d1-49f8-b9a1-28faed6505ee/9091fdd3-39ae-4e29-81df-a220f9c5ade7.wxs.aliquot_ensemble_masked.maf.gz	ffa6bd951090a782382edb78a2fee897	50483	validated
54221450-2adf-4363-996b-2b5c3343a4b9	54221450-2adf-4363-996b-2b5c3343a4b9/50bd60e0-ad13-404b-8429-03abb024538a.wxs.aliquot_ensemble_masked.maf.gz	7d4a801a364fbbcd6aebcf587b3d44da	28690	validated
54541ffa-9752-49b1-8d53-d39187a369ee	54541ffa-9752-49b1-8d53-d39187a369ee/a36201df-688c-443d-81a7-d0041e373f44.wxs.aliquot_ensemble_masked.maf.gz	9606ca0600ecdaa1753f57484370c74f	11643	validated
5481ec83-b5a2-4fa2-8276-587c2551673d	5481ec83-b5a2-4fa2-8276-587c2551673d/423d5654-e6eb-45ea-a621-db761e8b5485.wxs.aliquot_ensemble_masked.maf.gz	56db0d547e6c865829c25a27d391e999	10177	validated
5489f385-84da-4816-b251-2cb1dddd88d4	5489f385-84da-4816-b251-2cb1dddd88d4/dd7f6b49-f072-4824-bbf1-6c761ad8ee55.wxs.aliquot_ensemble_masked.maf.gz	d83a467fa0802a7d9a7326e70bf7bcae	7082	validated
55026619-c232-437e-9ccb-155498fcff0d	55026619-c232-437e-9ccb-155498fcff0d/d200c450-2def-4b04-a908-cb48708ded59.wxs.aliquot_ensemble_masked.maf.gz	820ff2d7b2837a6eeef7bd0e4fa9d964	12247	validated
5542ad2a-d659-4dd1-823f-6ac3708910a5	5542ad2a-d659-4dd1-823f-6ac3708910a5/e2af161d-40e1-4265-b86a-a43e0185fe73.wxs.aliquot_ensemble_masked.maf.gz	32d89be20efe75b4aaff7e995598358b	31443	validated
555d31b2-e8ad-41af-bcc7-61f27f9b5f8f	555d31b2-e8ad-41af-bcc7-61f27f9b5f8f/e66e21d9-c9b2-4521-ab5d-f9f42a63693f.wxs.aliquot_ensemble_masked.maf.gz	3b72d996084672486296810aab46d107	48185	validated
55a8b7a2-04b3-4238-b118-d6ce902b15c8	55a8b7a2-04b3-4238-b118-d6ce902b15c8/414d2d12-7b0b-4feb-95d9-09c198d7c44d.wxs.aliquot_ensemble_masked.maf.gz	7814e40c3e2f6d68d5e0a8ab1802068f	11810	validated
55cc9b7d-5230-4b7d-abd0-bfab4599705c	55cc9b7d-5230-4b7d-abd0-bfab4599705c/5de25d70-9a61-44d3-8939-e69ec824ac20.wxs.aliquot_ensemble_masked.maf.gz	18679f8eff860072da04112c7ffa9dd5	17841	validated
56a091bd-8f46-43f6-9f94-bd2934e2691a	56a091bd-8f46-43f6-9f94-bd2934e2691a/7cf4456f-4676-421b-bfcf-49740ddfdd69.wxs.aliquot_ensemble_masked.maf.gz	79faf1bb85ed48a8cbff31a1e500916d	11322	validated
56d15f8e-3788-4715-9ec8-853a107679a4	56d15f8e-3788-4715-9ec8-853a107679a4/217f6db7-f618-46c1-9d61-fed963406e71.wxs.aliquot_ensemble_masked.maf.gz	8a9a8f2a84ba6ffd3e8cfa9d09a978f8	23487	validated
56f376c8-0773-41a1-9f41-82dcd379819d	56f376c8-0773-41a1-9f41-82dcd379819d/05c4d903-d5e8-42bb-8677-898ee041a188.wxs.aliquot_ensemble_masked.maf.gz	4e1e9bbe99b94457e8c0c17d7aaa3471	34503	validated
570380b4-4bcc-4e9e-be0d-90be6978116a	570380b4-4bcc-4e9e-be0d-90be6978116a/7431a7bd-3b7e-4668-bffa-4ae0d56fd365.wxs.aliquot_ensemble_masked.maf.gz	6ce80488a1acea0a5a50e0a62d987460	13631	validated
572337dd-1871-4772-a8f8-ee7ea75151dd	572337dd-1871-4772-a8f8-ee7ea75151dd/f9097020-6f5c-4923-89b4-b4ccb5c897e1.wxs.aliquot_ensemble_masked.maf.gz	c0b97bd48e1a7ddc241e817e704fb6e4	45737	validated
57936dbb-df27-4d8b-a623-1b2fba15cfa1	57936dbb-df27-4d8b-a623-1b2fba15cfa1/a8d1fa39-1cb2-421d-8504-09ed68f2ef60.wxs.aliquot_ensemble_masked.maf.gz	72c3ab7bca90946e92ec6b5a722817ac	9660	validated
579ca0cc-af4b-4ec5-b5fd-fd3e6a3efd6a	579ca0cc-af4b-4ec5-b5fd-fd3e6a3efd6a/a9be2b99-ba70-4f95-b6ef-0f0ab38b0b4b.wxs.aliquot_ensemble_masked.maf.gz	71aed6355814e8c8844724b53ee87f48	5275	validated
57c72b60-665f-402e-8058-4a2b9a09bbe3	57c72b60-665f-402e-8058-4a2b9a09bbe3/50ca8dbe-ec46-4d1f-875c-ea7773c11372.wxs.aliquot_ensemble_masked.maf.gz	e7bcdafa6a4d4eb36fdefb887f52ecc6	10685	validated
5810c963-8ef9-4de9-b170-e33e243da7d4	5810c963-8ef9-4de9-b170-e33e243da7d4/8a39680c-b003-4be9-b392-360bc5c7ee77.wxs.aliquot_ensemble_masked.maf.gz	3859148e94d02509006aed5f897eb491	20938	validated
58455cbb-a81c-40aa-a851-719b4794e16a	58455cbb-a81c-40aa-a851-719b4794e16a/a1675c07-6ab7-4b3e-a70d-296d4dbb0e63.wxs.aliquot_ensemble_masked.maf.gz	dac877925fac98be2f184bd583d1ea02	4184	validated
584bc13f-7988-4fdf-91a8-fd21409dc445	584bc13f-7988-4fdf-91a8-fd21409dc445/c6e2838a-8a08-4d50-8dda-0613e29057e7.wxs.aliquot_ensemble_masked.maf.gz	eaaf0e924dbc366e23c2bd63b4c26b00	9080	validated
5878d962-b7ac-455c-9e21-82caefcdb256	5878d962-b7ac-455c-9e21-82caefcdb256/91492211-9a34-4a0c-bcbd-594d560a7a77.wxs.aliquot_ensemble_masked.maf.gz	d8ccc221b7e84cae97c7b3afa0dd94d8	8581	validated
58d2c6b5-85c2-4c4c-b091-867019c7c6f1	58d2c6b5-85c2-4c4c-b091-867019c7c6f1/8f6e79d8-b897-4cb4-998e-18be4c8e547e.wxs.aliquot_ensemble_masked.maf.gz	0e49ac2f6dfb18e74ef8a81571b22f2f	10341	validated
597ada85-74c5-42cb-9e6e-5583b80aa16e	597ada85-74c5-42cb-9e6e-5583b80aa16e/e200ee68-da34-487c-9b65-c780d5a0aebc.wxs.aliquot_ensemble_masked.maf.gz	81d07d4ec2cc234110341a913d03a833	16923	validated
59f3c2eb-63b8-4c60-bce2-90a9b1192c19	59f3c2eb-63b8-4c60-bce2-90a9b1192c19/410f13e8-1d05-4c0a-bb80-526f7fa64fcc.wxs.aliquot_ensemble_masked.maf.gz	ea5aa91902037c534806576a36733009	13652	validated
59f4a09c-1db0-455d-9085-a03d418391a8	59f4a09c-1db0-455d-9085-a03d418391a8/613b7d68-ab12-4980-88df-e313f5ca9dc2.wxs.aliquot_ensemble_masked.maf.gz	3eb67e6b9b1884096a98c7b96ec6660f	9445	validated
5a2d2fe6-5884-4356-b27d-b8d561f6212f	5a2d2fe6-5884-4356-b27d-b8d561f6212f/ca2cc5b7-4402-44c6-be4c-2a20bd507461.wxs.aliquot_ensemble_masked.maf.gz	0f002963f60448b9d0ecae8052940000	24338	validated
5a4f5e5b-d795-4ab9-9dcf-15f0b3cad9c9	5a4f5e5b-d795-4ab9-9dcf-15f0b3cad9c9/6d39832d-a7ff-404f-ad6d-382dd98890fe.wxs.aliquot_ensemble_masked.maf.gz	185d85363a559f7ed4d85d51012dd76c	86298	validated
5a99de4f-7551-4276-a764-3315f1566100	5a99de4f-7551-4276-a764-3315f1566100/e1db60ce-d476-4d4f-a2fd-7ad0bad7cae6.wxs.aliquot_ensemble_masked.maf.gz	42fae180afe3024f51f28c0c13c1961a	44339	validated
5b51f3d8-a8f7-45ae-8a88-2646619b1fed	5b51f3d8-a8f7-45ae-8a88-2646619b1fed/07407960-d958-4957-bb73-b455873db811.wxs.aliquot_ensemble_masked.maf.gz	1dad4ac066e13bbb9101089d12816261	18170	validated
5bd53535-21f4-4ac5-a2bd-ce5e77a9c602	5bd53535-21f4-4ac5-a2bd-ce5e77a9c602/a842bd1d-5665-4ccf-a409-0de1e19e0f82.wxs.aliquot_ensemble_masked.maf.gz	045cd2fe222214162d1448aea1604997	9552	validated
5c1ed65d-3f68-433a-9158-a61d9b66d907	5c1ed65d-3f68-433a-9158-a61d9b66d907/0ee5f2f3-b8f5-4102-b74a-30170ecedeba.wxs.aliquot_ensemble_masked.maf.gz	76552b93c0007ca69a5e897766d5f363	96817	validated
5c3578de-1c8b-4bf6-9968-2e39cceb55ad	5c3578de-1c8b-4bf6-9968-2e39cceb55ad/016bf20c-8739-420e-a663-cefa0908d435.wxs.aliquot_ensemble_masked.maf.gz	5700c4aa2744f4793dea9ceb9a8feeaf	51940	validated
5c659d46-99e8-423b-bc6d-9d386dbe9e60	5c659d46-99e8-423b-bc6d-9d386dbe9e60/b9910d2b-381e-4e28-a3ae-805f17520aa9.wxs.aliquot_ensemble_masked.maf.gz	fd8a2e2cee053883e4d4283dce17ef12	26476	validated
5c66609b-77ff-4e91-972f-95fcd38b0f0b	5c66609b-77ff-4e91-972f-95fcd38b0f0b/624c2427-81c7-454e-a710-07cd0d936ff4.wxs.aliquot_ensemble_masked.maf.gz	39fa50071144f27cfb9eb6d61fd60137	25118	validated
5c6f6c12-069a-4f59-ac54-f3e8ee296905	5c6f6c12-069a-4f59-ac54-f3e8ee296905/859998d7-7242-4b3e-a6cb-861a1c77c19a.wxs.aliquot_ensemble_masked.maf.gz	4a0c14864b6a7e66ff6ab267ca14cad9	13781	validated
5c7bce42-d992-4385-9d39-820318920fb4	5c7bce42-d992-4385-9d39-820318920fb4/b6d74540-0a6b-4cd5-af29-c81ea0cdede3.wxs.aliquot_ensemble_masked.maf.gz	072148414d3bab63c6447274a66599a8	41481	validated
5cc836b4-4199-41b8-820b-cef1db908044	5cc836b4-4199-41b8-820b-cef1db908044/08b4b364-a3a1-4585-be47-8269f2757fe7.wxs.aliquot_ensemble_masked.maf.gz	852ca01829902203f0599c5c3e3cdba5	14201	validated
5e596680-0da3-4bb6-be03-d457db815008	5e596680-0da3-4bb6-be03-d457db815008/60c26956-6114-485e-9f60-5ad3a89fa6e5.wxs.aliquot_ensemble_masked.maf.gz	b7c185f74421b81c33316ffcc96bea59	26927	validated
5ef0ca83-b97a-4758-b73f-59033f89f086	5ef0ca83-b97a-4758-b73f-59033f89f086/66d80f41-bd9e-43ed-ba79-2fbe18e96959.wxs.aliquot_ensemble_masked.maf.gz	0f9aaee90973ec1d532b406634fd13cf	11905	validated
5f93cb4a-be70-445f-a52e-b75edc186d0c	5f93cb4a-be70-445f-a52e-b75edc186d0c/a3ff80d9-515c-48b3-950e-30851d821670.wxs.aliquot_ensemble_masked.maf.gz	aaa940b83246968e28048ceab1805256	10668	validated
5f9a5ede-70a4-48fd-a126-62191ab94316	5f9a5ede-70a4-48fd-a126-62191ab94316/469963f3-8143-43c7-9da8-eb6176c82e19.wxs.aliquot_ensemble_masked.maf.gz	a771341748430ab96ca3432663610313	17805	validated
5fc15367-ac66-46b7-b5e2-4b4126ca297f	5fc15367-ac66-46b7-b5e2-4b4126ca297f/f5f43ecc-2e13-4fc9-bedf-5d2dc236b555.wxs.aliquot_ensemble_masked.maf.gz	c1c52c8e5d51d9e91d1e4806e4852ad0	10019	validated
60290155-ffea-4736-9d6e-da5adc5d9e47	60290155-ffea-4736-9d6e-da5adc5d9e47/fd1447d3-789b-4e5d-8662-cce9c9634d17.wxs.aliquot_ensemble_masked.maf.gz	56bb1112fa0d8473061cdb2636faad47	30781	validated
609fed8d-6a9e-4dd1-ae50-94f8266107ca	609fed8d-6a9e-4dd1-ae50-94f8266107ca/e9d994f2-d13e-4d35-b89a-905b0a67caab.wxs.aliquot_ensemble_masked.maf.gz	33ac61ee80fc6f87304e045ff88209d5	22802	validated
60afa6c8-58df-45c5-9d07-be6646978822	60afa6c8-58df-45c5-9d07-be6646978822/39d252cd-c554-4ef4-9608-dcb337bf59d0.wxs.aliquot_ensemble_masked.maf.gz	57aecdb6e556e69238926081d50cb194	8727	validated
60cd4bdc-3653-4afa-8712-4b65628c4b91	60cd4bdc-3653-4afa-8712-4b65628c4b91/ada6011a-cff9-45fc-afee-527e54f605cc.wxs.aliquot_ensemble_masked.maf.gz	b2f365e9d8a94ef573dd1debd666cf9d	33252	validated
613b326e-f18c-4474-b169-f10273c1b065	613b326e-f18c-4474-b169-f10273c1b065/79d806ca-c990-4d8b-b94a-d609a6b73277.wxs.aliquot_ensemble_masked.maf.gz	778c63de79bf2a8f33188c1b278cb008	9381	validated
614120d1-4006-4ab4-bcde-d1319a1076d4	614120d1-4006-4ab4-bcde-d1319a1076d4/5dfcc181-a553-4ed7-8dbf-1ca79543c88b.wxs.aliquot_ensemble_masked.maf.gz	afcf57ba1454c0e8e2967dd6bcf14af6	11236	validated
614f0b2d-0db5-43d7-860e-25939e433dba	614f0b2d-0db5-43d7-860e-25939e433dba/add8de55-c126-4782-8e2d-b261a3a5ad51.wxs.aliquot_ensemble_masked.maf.gz	0875a50f06f994519661677a8a17adaa	12218	validated
616585a2-cb02-4a79-a445-1b10a0492a9b	616585a2-cb02-4a79-a445-1b10a0492a9b/7ec5f7f1-8c9c-4ac1-af59-532a0a7b43ce.wxs.aliquot_ensemble_masked.maf.gz	b9529887e2650e95563de1a70015c3e8	34705	validated
61e8e65a-1bfb-4457-8581-bb139625bece	61e8e65a-1bfb-4457-8581-bb139625bece/976304dc-a763-4b7a-8b62-2f0ed675c22f.wxs.aliquot_ensemble_masked.maf.gz	70d9199a16ecc639779955adc3f0db1a	20792	validated
61f805bf-0629-4c69-be02-49c0e8e9ca0e	61f805bf-0629-4c69-be02-49c0e8e9ca0e/1444baeb-6856-4d7e-97d5-cd29233867d7.wxs.aliquot_ensemble_masked.maf.gz	dc466d3ff3d5a527153f78d256156823	23908	validated
626bc1a7-684b-4bb6-8238-60c6c9ac94f4	626bc1a7-684b-4bb6-8238-60c6c9ac94f4/1edf23dc-f89a-40ed-8a3f-fc916ed30c9b.wxs.aliquot_ensemble_masked.maf.gz	5a1d667c223c0bd45647a365294b5acc	10298	validated
626e19e8-d3b4-4e02-826f-d35f8ba9a404	626e19e8-d3b4-4e02-826f-d35f8ba9a404/4101c477-3343-4455-86c2-cafc9323f0ad.wxs.aliquot_ensemble_masked.maf.gz	014d39af7f40199ae9cb92d78b734a42	20609	validated
626e295c-67c3-420d-adeb-440defe7929d	626e295c-67c3-420d-adeb-440defe7929d/23501a12-0e0b-49c4-acc3-b242ed8be651.wxs.aliquot_ensemble_masked.maf.gz	9abcd12584da007ec0c1c35a6251b58f	22627	validated
63057d8c-4cb5-46fb-92a1-1ea844947225	63057d8c-4cb5-46fb-92a1-1ea844947225/0921da06-00d8-4451-9f5f-7472261080ff.wxs.aliquot_ensemble_masked.maf.gz	8991642938c2f14793a2235735407d85	14781	validated
6374f5f4-74dd-4a65-86c8-d9e423735413	6374f5f4-74dd-4a65-86c8-d9e423735413/653efe38-b379-4233-aea6-ce3428f50c78.wxs.aliquot_ensemble_masked.maf.gz	9a96107a7716badfc26415e089dec04e	8865	validated
63c01379-b82b-4e47-b455-4a942ad4a5d9	63c01379-b82b-4e47-b455-4a942ad4a5d9/31ad7f36-a729-4a38-a4db-41de0516ab13.wxs.aliquot_ensemble_masked.maf.gz	c56ad68d80f95d2c6a95f49b25e88476	13691	validated
64998865-92e4-470e-bbd8-ca8826846ce2	64998865-92e4-470e-bbd8-ca8826846ce2/174701dd-d386-4693-a5b8-e07f40b9202c.wxs.aliquot_ensemble_masked.maf.gz	1dbf2df855dff5eb70b02b13460b03d3	10837	validated
64a90ad6-afa7-409c-8bd4-b9436c0798a6	64a90ad6-afa7-409c-8bd4-b9436c0798a6/c7bcfda8-65bd-4597-ab26-737db8c4416b.wxs.aliquot_ensemble_masked.maf.gz	607203b15e429840f0f12f0ab7ebfd51	33253	validated
654a3f05-97bd-44e4-a6f2-3611016af0b6	654a3f05-97bd-44e4-a6f2-3611016af0b6/3dd9466e-1ba9-4f4a-bcfc-b348bd7a5c69.wxs.aliquot_ensemble_masked.maf.gz	804e84cc6ddbfeea58625deb11c168bf	17932	validated
656a33ac-3c59-44fd-a69a-8df17cce412a	656a33ac-3c59-44fd-a69a-8df17cce412a/1b074434-1531-4627-a668-62feab898a41.wxs.aliquot_ensemble_masked.maf.gz	296ce898cf953adff209989dbe627e54	57673	validated
65b4444c-a02c-47e0-916c-c102a3f8914b	65b4444c-a02c-47e0-916c-c102a3f8914b/f8f2b3e7-c6f8-49aa-8b1e-f5b5ab57e2c5.wxs.aliquot_ensemble_masked.maf.gz	9b70def90131b2e02998d4f32e279604	33517	validated
65cdbe3b-c8c8-4ea6-88a4-7b062548b7ac	65cdbe3b-c8c8-4ea6-88a4-7b062548b7ac/15b02a8b-aa88-4d08-afe6-7df4f757b773.wxs.aliquot_ensemble_masked.maf.gz	a11b77edb400f96c041310527769a25c	23688	validated
65e279fb-5613-485a-90f6-3c530f3142ea	65e279fb-5613-485a-90f6-3c530f3142ea/9844ac70-7b2e-4e8f-82c1-6d2cff8ddab7.wxs.aliquot_ensemble_masked.maf.gz	93161a8c6cd4a14f38accb8743085553	14954	validated
65e3e980-e8be-4414-bf03-fb948be6bbc4	65e3e980-e8be-4414-bf03-fb948be6bbc4/c1e6cf94-474d-4e30-928c-a63dde0eb6e3.wxs.aliquot_ensemble_masked.maf.gz	3695d4790265dc4a65c3fe25f4f7a9e8	12503	validated
66459662-4197-4286-a503-3f789c98a287	66459662-4197-4286-a503-3f789c98a287/ed9b710f-c83f-4ab6-8cef-d0cc9f8aeeb4.wxs.aliquot_ensemble_masked.maf.gz	dde60adfe04a945fe71a9ee55345ac0f	356668	validated
67ada567-fef4-4800-926a-100027c65203	67ada567-fef4-4800-926a-100027c65203/337c9a15-5946-4798-aa96-09832ed9f6fd.wxs.aliquot_ensemble_masked.maf.gz	e131af310a04230c3da6ace4b616b265	22515	validated
67b0256d-4ba7-43b4-a85f-e20102ed7dcc	67b0256d-4ba7-43b4-a85f-e20102ed7dcc/28dcca38-944c-407f-8e03-06abfdc6ab35.wxs.aliquot_ensemble_masked.maf.gz	7a76287600d36b301d2fbf320e7d0ee8	129122	validated
67c3127e-d525-4d91-9faf-d2d79138b633	67c3127e-d525-4d91-9faf-d2d79138b633/1e0a5ef1-6e6e-4455-a2ab-b45545b89c17.wxs.aliquot_ensemble_masked.maf.gz	80364c16ad4c1ab3f6b65dac77f49548	16441	validated
680c7118-8850-424a-b7a2-081cd37e7d5a	680c7118-8850-424a-b7a2-081cd37e7d5a/801b9cb3-2fc2-449a-a10d-496b95085c40.wxs.aliquot_ensemble_masked.maf.gz	8410fc7b85a90bdbba6ef463f857adb5	10732	validated
68199d63-d8da-4452-bae7-cb4b2f8a0681	68199d63-d8da-4452-bae7-cb4b2f8a0681/2e91acfb-3a91-4977-b7ad-cec4eef583a4.wxs.aliquot_ensemble_masked.maf.gz	94fa843e06b3dfac8edf09278be3c7a6	12803	validated
68218df0-6afb-42c8-b679-e74511a71939	68218df0-6afb-42c8-b679-e74511a71939/ad483490-e67d-44f9-92c2-0e6f2e61ce10.wxs.aliquot_ensemble_masked.maf.gz	7d1f73fd9af81c520792090b838c37ac	41984	validated
6840efdb-aaea-4ec7-b31a-4d68391ecf02	6840efdb-aaea-4ec7-b31a-4d68391ecf02/200630fc-bba8-4b6b-9181-9ed5cdab77cc.wxs.aliquot_ensemble_masked.maf.gz	eb28822684c5eb1956f171b5123a5399	30128	validated
685aada7-b285-4cd0-8f37-4cd5c27882f3	685aada7-b285-4cd0-8f37-4cd5c27882f3/34811660-5a23-4815-acb1-5dbb0d2bdd25.wxs.aliquot_ensemble_masked.maf.gz	fd05ca2d2db5954b7b421a42d54bd474	22262	validated
69974b1d-ece2-4ab4-8fdb-10d5db585aea	69974b1d-ece2-4ab4-8fdb-10d5db585aea/19f0f406-c450-4229-9748-6456d6f10567.wxs.aliquot_ensemble_masked.maf.gz	df94c40717b9016b4f000e7be8b77718	7915	validated
6b20da12-04b1-4923-b147-85110b2047a1	6b20da12-04b1-4923-b147-85110b2047a1/466f9cfb-7a2b-4fb5-a82b-edc13008d19b.wxs.aliquot_ensemble_masked.maf.gz	c90d616efc608acb11ae1b344aa30c29	5968	validated
6b6e97d5-3f3f-41bb-8f03-4e2038d6aed1	6b6e97d5-3f3f-41bb-8f03-4e2038d6aed1/d6ba8b94-1a60-4477-9647-aa29aa700683.wxs.aliquot_ensemble_masked.maf.gz	af9a177e72c5cfb5a5777a2cb9fb4eb1	9282	validated
6bc3f9ba-7c33-4f41-8df8-e32e6c478965	6bc3f9ba-7c33-4f41-8df8-e32e6c478965/840b5680-118d-4100-abff-c0f3d3d34c2e.wxs.aliquot_ensemble_masked.maf.gz	1934f33fb6ca62fa451ce2b4bf35a401	76719	validated
6bd8d087-6377-48b8-9ed4-945eee2e790b	6bd8d087-6377-48b8-9ed4-945eee2e790b/de692803-461a-4908-9ec3-a346f0fa41ca.wxs.aliquot_ensemble_masked.maf.gz	0c29d2acafd1f144273487bf31068d65	24344	validated
6bfdb71b-1cc4-452b-8121-7c15d12dc578	6bfdb71b-1cc4-452b-8121-7c15d12dc578/e26989c8-9a88-4696-bfaa-7b256e7e37c3.wxs.aliquot_ensemble_masked.maf.gz	ec93cb79bc67531c664abf7477ad3113	11229	validated
6c0ccace-ab21-43a6-a526-bf471de842ea	6c0ccace-ab21-43a6-a526-bf471de842ea/5f10bd6e-133c-4c48-9d60-853c9e9c3363.wxs.aliquot_ensemble_masked.maf.gz	0ed421e4970877b7136cdad02f3456e8	14118	validated
6c86368c-5c5a-463d-95b2-7c359907f51f	6c86368c-5c5a-463d-95b2-7c359907f51f/c03db44e-b4c3-4d95-831c-b160bca7d5f4.wxs.aliquot_ensemble_masked.maf.gz	a075e206a59ee5205ee34390edafa6ee	11889	validated
6c95dadc-a614-459e-9bf0-eb5dc34179d5	6c95dadc-a614-459e-9bf0-eb5dc34179d5/2974528a-0903-47d6-b52e-7ac465878a67.wxs.aliquot_ensemble_masked.maf.gz	038e53bac5ef4bd602715053202823ba	11488	validated
6c963743-a2a6-4f99-9bbc-396d65850950	6c963743-a2a6-4f99-9bbc-396d65850950/5fcbaadb-1720-424a-8bca-97fb4ea5e51a.wxs.aliquot_ensemble_masked.maf.gz	8263489417394438c869d0da3f18b7e3	6356	validated
6d8024de-4a2c-47af-92ba-8a85bb149bd8	6d8024de-4a2c-47af-92ba-8a85bb149bd8/ced8ea0a-4b70-4ff1-a0f1-ec9b0ab41c0a.wxs.aliquot_ensemble_masked.maf.gz	4c9633f7d5062667b3060c4122cde20a	11189	validated
6e20cf4a-e9e1-4042-866d-5d9079707c0d	6e20cf4a-e9e1-4042-866d-5d9079707c0d/7301bd0e-f660-4df9-8ac3-7c2c2d3b8403.wxs.aliquot_ensemble_masked.maf.gz	b37862527cd36d65116dacf8a25059d9	17268	validated
6e4c4198-4a60-452d-be13-5b4d0a4a20c7	6e4c4198-4a60-452d-be13-5b4d0a4a20c7/2b616505-ec4d-4d8c-af44-4a2dc25c31b0.wxs.aliquot_ensemble_masked.maf.gz	85bd3a2e4502edbb710cf686118854fd	51227	validated
6e6702e3-3950-4a23-a9c4-afefa989efed	6e6702e3-3950-4a23-a9c4-afefa989efed/4c0565cb-b76a-4945-96c7-da53c6fef61c.wxs.aliquot_ensemble_masked.maf.gz	ff924da565928df0fe2851add3db4f4e	41447	validated
6e8e783e-102e-458d-86a5-e9d2a544b0c1	6e8e783e-102e-458d-86a5-e9d2a544b0c1/4f55d5f0-d1f0-49eb-b113-c29ecfdfcd58.wxs.aliquot_ensemble_masked.maf.gz	183017c9b28ffa4eebfa7bd162a0ee96	29976	validated
6ee85029-62ee-4493-bf9d-5907d2d20a66	6ee85029-62ee-4493-bf9d-5907d2d20a66/6b2ed09e-dbe3-4174-aff0-a04cdf94560d.wxs.aliquot_ensemble_masked.maf.gz	e04c2770b4693e4e11e1a2d430a881fa	7956	validated
6f896a4a-01ea-447e-9536-d7753bf3388b	6f896a4a-01ea-447e-9536-d7753bf3388b/34d08a8d-984b-4210-a960-349f26314c1e.wxs.aliquot_ensemble_masked.maf.gz	2231367c1b771b8e022fd1beaa9407cb	20904	validated
70293555-bfdd-4e7f-ba50-a3aea86651f8	70293555-bfdd-4e7f-ba50-a3aea86651f8/b35ab5d4-d089-49a8-9b57-82272071b30d.wxs.aliquot_ensemble_masked.maf.gz	a4141202789fc7fc4a0a8b46dcb97736	8595	validated
703a2ead-b1a7-4932-85e3-e05c92a57af6	703a2ead-b1a7-4932-85e3-e05c92a57af6/4ad3cb09-4a2a-4936-99a6-a3560778b68c.wxs.aliquot_ensemble_masked.maf.gz	4246175841bd6ad9a1280f37c6d2cda1	36999	validated
703a785a-9236-432c-97f4-08166f4b8fca	703a785a-9236-432c-97f4-08166f4b8fca/e98b2a9e-c26b-469f-8a94-3a442cbf01c6.wxs.aliquot_ensemble_masked.maf.gz	66e0ec1307655f131373151b220c5e93	21350	validated
707f37ac-00d0-40ed-b3c2-bac3cd1c1f13	707f37ac-00d0-40ed-b3c2-bac3cd1c1f13/bdca1154-258e-42cf-9289-769e5dd2a6c7.wxs.aliquot_ensemble_masked.maf.gz	c69cc5ea4a8070a15c4b5f192c586818	13337	validated
70ffbacd-245a-43f7-aeca-3cacfd926a72	70ffbacd-245a-43f7-aeca-3cacfd926a72/0313d99b-d603-4c5a-afe1-d4d1a1dbbcc9.wxs.aliquot_ensemble_masked.maf.gz	0634479fdaeaa0c8c742cecfa2f3ebe6	96965	validated
7100f00a-be40-4ef7-9942-f994de63110b	7100f00a-be40-4ef7-9942-f994de63110b/11988028-c6c2-44d0-b9b3-c7233ec5567a.wxs.aliquot_ensemble_masked.maf.gz	0c992afa3c4d4513da7d12c0d16b2a47	13768	validated
713e8e38-e238-40f1-b41a-d4b401bd3a31	713e8e38-e238-40f1-b41a-d4b401bd3a31/40ad1f6f-6e45-4767-91d0-9b0c9a4487d1.wxs.aliquot_ensemble_masked.maf.gz	b2041ddae092c16f556d43d27339ed94	15091	validated
71457165-5fcd-4b2d-a5b9-ed4fa2fb19da	71457165-5fcd-4b2d-a5b9-ed4fa2fb19da/6c06321c-1267-434f-bfa4-02ffe6a81e38.wxs.aliquot_ensemble_masked.maf.gz	89b4579ddac3f7adb72eb91128b6c64d	31152	validated
71536851-7f2a-4992-8f24-e17ecb478c51	71536851-7f2a-4992-8f24-e17ecb478c51/3d41969d-019b-4067-87f4-c86cc4fa764d.wxs.aliquot_ensemble_masked.maf.gz	78b367f5d90d06deda5381e47b3287ad	30071	validated
715de110-f321-46c3-b2d3-4b264da632d3	715de110-f321-46c3-b2d3-4b264da632d3/af0579b6-6f99-42b1-bd24-beedc750b7f0.wxs.aliquot_ensemble_masked.maf.gz	98b0bdd7935a9c072c377f319b2db57c	242372	validated
71623e2c-3bfa-477b-adc1-7755d1c62873	71623e2c-3bfa-477b-adc1-7755d1c62873/886291ca-eb69-4f5c-a563-a0bada4dd2a8.wxs.aliquot_ensemble_masked.maf.gz	052cfbafe792b1e323315f8685157939	7081	validated
7176cbf1-7c30-49b2-9720-cf0cd7d8f543	7176cbf1-7c30-49b2-9720-cf0cd7d8f543/524ea07b-fbf1-416a-bf18-ac0fd80f82d7.wxs.aliquot_ensemble_masked.maf.gz	d51b8077eca3cfa7882be0d957836e0c	365059	validated
71782fe6-6eeb-466c-85e1-589954a4bbc8	71782fe6-6eeb-466c-85e1-589954a4bbc8/0dccf198-a93b-486f-85b9-b013df33d91b.wxs.aliquot_ensemble_masked.maf.gz	6d96d27be484abdb439d6ce3d364f325	11402	validated
71bfdd95-3ce6-4b3e-a5c0-af9162d272e5	71bfdd95-3ce6-4b3e-a5c0-af9162d272e5/c89269d6-0711-4f2c-a5d0-b8e32f51733c.wxs.aliquot_ensemble_masked.maf.gz	7e72eab2be95febc91adbe34dcd9f5b7	13217	validated
7226e23d-6c48-4a24-9c32-f61f3bde7e06	7226e23d-6c48-4a24-9c32-f61f3bde7e06/c107d4de-6001-4027-a7f1-7c03d484ddaf.wxs.aliquot_ensemble_masked.maf.gz	8c32f345b0b5dbb965f67ca18e427cb4	25056	validated
731bccad-7d73-4d95-9e1e-386d356cb571	731bccad-7d73-4d95-9e1e-386d356cb571/26eb36a9-d075-402a-bd48-1f0ebecaacac.wxs.aliquot_ensemble_masked.maf.gz	20164bc743e0c1c227d4b7c2c97309b1	14373	validated
73c2fef3-6f69-455e-9691-5ffd4f8b58ae	73c2fef3-6f69-455e-9691-5ffd4f8b58ae/d7ff3374-ef28-45a1-9d87-3af67d2a565e.wxs.aliquot_ensemble_masked.maf.gz	e69fa45bf68876c5e1c060f20b7e1493	19925	validated
73d978ac-bb77-4ff0-b21b-edfec2301bf4	73d978ac-bb77-4ff0-b21b-edfec2301bf4/352d0461-1f62-4009-a73f-4aaa9b729d12.wxs.aliquot_ensemble_masked.maf.gz	4e80ee4a64275d5bbf9238afee5e28eb	9981	validated
73dd8cdc-6f58-492b-bd52-ea3a457edb64	73dd8cdc-6f58-492b-bd52-ea3a457edb64/2abcd5cb-1195-497c-9e47-3b2c46160511.wxs.aliquot_ensemble_masked.maf.gz	fa0b921ada8b2e5f365c24c20e7600f4	13390	validated
73ee29ed-b6db-4178-a3dd-5c0f6db65939	73ee29ed-b6db-4178-a3dd-5c0f6db65939/f2282f28-7c13-438b-bb74-1ce84d98a495.wxs.aliquot_ensemble_masked.maf.gz	cb39601390d635a550d301b55c05117d	9509	validated
7499d94d-18ef-4eff-891c-bb610f778846	7499d94d-18ef-4eff-891c-bb610f778846/cecaa823-af6d-41ca-a54e-acf7a6a9188a.wxs.aliquot_ensemble_masked.maf.gz	229ce44a150157a920a8922bec4c3f27	16089	validated
75319fc1-f32d-4393-886b-ec3df3344485	75319fc1-f32d-4393-886b-ec3df3344485/d76a2ea2-b905-478f-9c32-72660c3e7763.wxs.aliquot_ensemble_masked.maf.gz	f439049a56474108bf7f2680d9f84e1b	93104	validated
75f41158-1efe-48b1-80f7-0ad8b6466da5	75f41158-1efe-48b1-80f7-0ad8b6466da5/db4853d8-d85a-4d88-bba8-c61655ff98ff.wxs.aliquot_ensemble_masked.maf.gz	c70c17eaf909b7246b3c4ee584813944	13415	validated
75fd74cf-5b66-4552-be21-48406281718a	75fd74cf-5b66-4552-be21-48406281718a/f46dd8ee-7e09-4cf2-932a-6eb11b95784b.wxs.aliquot_ensemble_masked.maf.gz	455a1c32ff36b75f3f420e56710b184d	26905	validated
76191383-e939-4122-9134-9a42435e4aa3	76191383-e939-4122-9134-9a42435e4aa3/4759bf68-5215-4cce-8989-5de4b2e942b2.wxs.aliquot_ensemble_masked.maf.gz	2103da2aa5386b767e70a4bb3f2c59b6	41911	validated
7627da23-a7f5-480e-8931-df7ae9a4102a	7627da23-a7f5-480e-8931-df7ae9a4102a/2dbd54e0-e53d-4298-9b9e-57e16fa21f5b.wxs.aliquot_ensemble_masked.maf.gz	498c6d01fb09d1d452f336d95d214d0e	9575	validated
7671567c-9c49-46cf-86cf-601dd0994151	7671567c-9c49-46cf-86cf-601dd0994151/15f03e35-6cc5-4d22-9a1a-67d1f3b09d9a.wxs.aliquot_ensemble_masked.maf.gz	4d6d9c8f25577fcccf49eae9d90f6c48	18365	validated
773de9d7-3e1f-46c2-912f-d6118071077f	773de9d7-3e1f-46c2-912f-d6118071077f/7edf5f9b-c516-402f-97a2-d75ab9cbdb5d.wxs.aliquot_ensemble_masked.maf.gz	419f85475ef076851c8d712076e6ca4f	10558	validated
777b5ead-ecbb-4e6a-b685-4f59b5a69f1c	777b5ead-ecbb-4e6a-b685-4f59b5a69f1c/c1bfec90-21f6-4c3f-8751-81571d1d8d83.wxs.aliquot_ensemble_masked.maf.gz	7e6b2a6e9be38ed7bb68de89a6c54cc0	26102	validated
77953c8a-4724-427e-a550-05e69bf644f3	77953c8a-4724-427e-a550-05e69bf644f3/c1aaa91c-4323-4bc7-b3df-1ae0ec7ad53b.wxs.aliquot_ensemble_masked.maf.gz	17245b1818a6a91c4b42dd691686a673	9115	validated
77c2753b-18b9-426d-8105-dec4498bf270	77c2753b-18b9-426d-8105-dec4498bf270/65838076-d252-4927-9ca2-6c5644f354a1.wxs.aliquot_ensemble_masked.maf.gz	5307da4ffcdb07f57fca884e3bcdd1f4	25539	validated
78958b89-72da-4a80-9310-73f387718fdb	78958b89-72da-4a80-9310-73f387718fdb/44d8bb6c-84ec-408c-8893-eda5730ad16d.wxs.aliquot_ensemble_masked.maf.gz	5b6d3042551cf4726f9cb050bc2fcbf3	11985	validated
79aa5bdb-c799-49af-a8db-5a08b44fe97f	79aa5bdb-c799-49af-a8db-5a08b44fe97f/d53bd7e7-d747-4b0a-a8ce-bb821947617e.wxs.aliquot_ensemble_masked.maf.gz	c9e75f6d53c9140af343925073f65dea	16114	validated
79d17f87-5a10-4c06-b546-457a14d7aab9	79d17f87-5a10-4c06-b546-457a14d7aab9/286b9b00-6348-495c-944d-91afcf5b4f6c.wxs.aliquot_ensemble_masked.maf.gz	2b8000acad6555531317363daae661b2	15251	validated
7a54c378-c173-4ad7-b155-9de2970af346	7a54c378-c173-4ad7-b155-9de2970af346/fa8d5ea0-e2c2-4a86-b311-9542a11b2011.wxs.aliquot_ensemble_masked.maf.gz	1e05fc3306c26686454adf0b1159185f	14377	validated
7a5b9876-dad0-4f25-a92d-e2fbd4af8721	7a5b9876-dad0-4f25-a92d-e2fbd4af8721/8d06f237-7ee2-4196-8d44-f727183cdca3.wxs.aliquot_ensemble_masked.maf.gz	1bd31198f0ea62a2fc42e51d461dd0a7	9199	validated
7a7dcf94-b3d7-4516-9736-db8fdb7b451a	7a7dcf94-b3d7-4516-9736-db8fdb7b451a/933bc478-9a3a-4909-80ae-7326910cdcfa.wxs.aliquot_ensemble_masked.maf.gz	ef41b7846ebaba564cc4103a288b3b24	17863	validated
7aa03e38-9537-4818-8fa0-a781e5547d55	7aa03e38-9537-4818-8fa0-a781e5547d55/3d45125e-d344-4f2e-83c2-0e2f5a1e9572.wxs.aliquot_ensemble_masked.maf.gz	6c357bf7985663f5ea11446cc2be0e7c	23163	validated
7ad83a4b-b1bc-4873-aad8-7d6037538f97	7ad83a4b-b1bc-4873-aad8-7d6037538f97/0f0613d1-219b-4905-aaf0-51d0f7a38750.wxs.aliquot_ensemble_masked.maf.gz	df76f51fecd91b5aafa31964fa1c850a	25754	validated
7b2ac521-a86f-4b8b-a033-825c6fd3e6e1	7b2ac521-a86f-4b8b-a033-825c6fd3e6e1/623827b6-de58-476b-9e98-2ea13c7d25b4.wxs.aliquot_ensemble_masked.maf.gz	27b9aeb1de40558e3750e1e6e072c935	3700	validated
7b3a905a-1e64-43f3-9e50-e67fd25a4d3f	7b3a905a-1e64-43f3-9e50-e67fd25a4d3f/8f339635-eb40-4d05-b5cd-53c47b43de50.wxs.aliquot_ensemble_masked.maf.gz	d4c0d5559a12bfa95b09799d7e33ef0e	11818	validated
7b6eaa4b-b665-4fa1-a66c-392eed588ad5	7b6eaa4b-b665-4fa1-a66c-392eed588ad5/e0caf1b6-b102-4b4f-8f34-15c03484e20d.wxs.aliquot_ensemble_masked.maf.gz	2059388c9051d706fd3db593fb130fc1	13814	validated
7b8646c6-a97f-438c-8b36-1417d3daac32	7b8646c6-a97f-438c-8b36-1417d3daac32/bab6aa8d-1232-44f5-8c61-ee733e3d8dfd.wxs.aliquot_ensemble_masked.maf.gz	252d56a52a73b73f9bbb5b38b3e7098f	12295	validated
7bd8c00d-0e12-4ee7-9839-5edd11e9fa59	7bd8c00d-0e12-4ee7-9839-5edd11e9fa59/28b4bf1c-5f5f-464a-a2f3-1d887644b51b.wxs.aliquot_ensemble_masked.maf.gz	686b1314335fb2395db83360ec776e5d	108981	validated
7d02a486-37b0-4363-9de6-5846b9b1d71a	7d02a486-37b0-4363-9de6-5846b9b1d71a/841ba5a2-19a8-4868-a073-60a59f9f9718.wxs.aliquot_ensemble_masked.maf.gz	4ac166f18590997b2a5a0215064bb3f5	36904	validated
7d0f4e7d-50de-4ad2-82bc-20d0744b644d	7d0f4e7d-50de-4ad2-82bc-20d0744b644d/2023b890-0d27-4abf-973b-510a62128820.wxs.aliquot_ensemble_masked.maf.gz	2be9d0f4ec027130684582c5a780b3d9	36250	validated
7db9ba90-2a17-4bd4-b5eb-6f863b1f198b	7db9ba90-2a17-4bd4-b5eb-6f863b1f198b/bff703ba-0e1a-4a5b-ac61-d5dd7d4dbbf5.wxs.aliquot_ensemble_masked.maf.gz	a941fe3ab5798d79fb2e0d1e81b325b9	13854	validated
7e3b7a3b-c047-4ca7-a274-96b5356203d4	7e3b7a3b-c047-4ca7-a274-96b5356203d4/28bc4621-1369-41a7-a516-967c192fa59c.wxs.aliquot_ensemble_masked.maf.gz	62e27287354a85f6e5d362f62a30b5f2	11057	validated
7e5199c5-7a74-4347-979f-7a2d99f0f316	7e5199c5-7a74-4347-979f-7a2d99f0f316/78150dc1-02f1-468c-9988-7e39225b81fe.wxs.aliquot_ensemble_masked.maf.gz	40b472a8032576dc71c06af4cefc0433	11550	validated
7e847af1-49f3-4145-9492-b3b4c929667d	7e847af1-49f3-4145-9492-b3b4c929667d/858ad1a9-62ab-49f0-89a8-fc3d5c7aa95b.wxs.aliquot_ensemble_masked.maf.gz	b098769ab7933bcf1e0aa90eab10cbab	8101	validated
7ec3b0ce-f061-404c-96ed-e2cab4a2517d	7ec3b0ce-f061-404c-96ed-e2cab4a2517d/fd448ddb-0d0e-4a64-ac0d-3e21adcf5442.wxs.aliquot_ensemble_masked.maf.gz	60cc3769b83ed4c2786b227840d28572	25142	validated
7eeda8f4-5ae4-48b6-bfb0-7f2b34fc6287	7eeda8f4-5ae4-48b6-bfb0-7f2b34fc6287/cb78b6ee-e79d-4052-bb38-278bd484af51.wxs.aliquot_ensemble_masked.maf.gz	e8b9f2390df8b1c50f3542b12347e56d	18058	validated
7f2d4848-d3b8-41b6-94a5-89ca38407ce5	7f2d4848-d3b8-41b6-94a5-89ca38407ce5/756ad7cb-56e0-4ef1-bdf6-6b3de7133b07.wxs.aliquot_ensemble_masked.maf.gz	9dd7b9b0c5d47539624b31e5be21a639	57888	validated
7f6954f1-d972-4013-973d-905e5e4dd6c1	7f6954f1-d972-4013-973d-905e5e4dd6c1/88ec7f55-27f8-4dd7-823b-f7d63ca0f1de.wxs.aliquot_ensemble_masked.maf.gz	9e76f430e3aad3fc4af5609ae13ba811	13970	validated
7fbc3d94-e797-441e-bf52-0e6260e43dc7	7fbc3d94-e797-441e-bf52-0e6260e43dc7/b457caac-b6b1-4831-a688-e17b2154eb55.wxs.aliquot_ensemble_masked.maf.gz	6b4c7a01e2597c83d55522722242ea1b	8731	validated
803decea-3a3f-42bf-8122-328bc32aa850	803decea-3a3f-42bf-8122-328bc32aa850/0854ce75-fdad-4286-9452-451a93cd434c.wxs.aliquot_ensemble_masked.maf.gz	c4033735f8c23985eb19596997e76181	30085	validated
8068a146-12a4-4cd0-aefa-cf02c7fbf54d	8068a146-12a4-4cd0-aefa-cf02c7fbf54d/c0d0c78d-0157-4b4f-80e0-b398c75ad18d.wxs.aliquot_ensemble_masked.maf.gz	3d16dd3b381d3e1669960eea1082fc8b	13763	validated
80d0f412-a793-4fd1-b0d2-511600015ebe	80d0f412-a793-4fd1-b0d2-511600015ebe/9b1c09cc-b5d5-4dff-b42e-a0c1848744d7.wxs.aliquot_ensemble_masked.maf.gz	4d2a691de26a752b78ab9a83643dc4e3	17283	validated
80ee734d-9b87-4e2d-8c4e-3e2dc864d3ba	80ee734d-9b87-4e2d-8c4e-3e2dc864d3ba/23442ae9-82de-4019-9ba7-7cd2706a3ce0.wxs.aliquot_ensemble_masked.maf.gz	622403c57a1a0a3226005ab6c3fc12ed	21304	validated
80f826c5-8f92-410b-a527-b23cbaae5afc	80f826c5-8f92-410b-a527-b23cbaae5afc/1dd2db9e-b332-4430-88c3-23362411482d.wxs.aliquot_ensemble_masked.maf.gz	ed8199d1ca2e358370ad29dcd7d9030d	7099	validated
81b8d4a9-f3a6-4687-8b6f-1b3d40afdbdc	81b8d4a9-f3a6-4687-8b6f-1b3d40afdbdc/56b7a3f8-6859-4682-89b5-efb6dde36b69.wxs.aliquot_ensemble_masked.maf.gz	488d790468b07ae78bb90ec38394705b	11703	validated
81f8ac07-6238-4e47-8699-9a63ffec8c35	81f8ac07-6238-4e47-8699-9a63ffec8c35/c554424b-524d-4378-81f3-f348cb25189b.wxs.aliquot_ensemble_masked.maf.gz	92b54d74cd9bfc52b1f6e7037167fba4	10303	validated
81facbcf-45ef-4e8b-b040-5629e4a5d501	81facbcf-45ef-4e8b-b040-5629e4a5d501/0fa6c6f5-e4a9-407f-ab2d-c7adfb8ade46.wxs.aliquot_ensemble_masked.maf.gz	421331b77a70549ead89b563ed30948b	159715	validated
82688585-7a6a-4d64-8172-29eb42c8c181	82688585-7a6a-4d64-8172-29eb42c8c181/3e9201fe-9eee-465f-b40a-5ad2e5ec2931.wxs.aliquot_ensemble_masked.maf.gz	3357be20bc347865f00d4e4a1393f469	9981	validated
82a5e82b-c360-48ab-966f-d3c8a2d29b5c	82a5e82b-c360-48ab-966f-d3c8a2d29b5c/323a9929-2fad-4158-93b6-310cf78fe6cb.wxs.aliquot_ensemble_masked.maf.gz	6e3e3e1c4350db81d22128d85cfef8d8	21677	validated
82fef4df-bd39-4a87-b4bb-c08e3228e91f	82fef4df-bd39-4a87-b4bb-c08e3228e91f/528b9dac-f483-4ab4-ad71-ba1315ae50d8.wxs.aliquot_ensemble_masked.maf.gz	8455e463983ec1aed2707dd2d8436350	12699	validated
83685393-44bc-45fd-a6de-c5e7f98ff09c	83685393-44bc-45fd-a6de-c5e7f98ff09c/9774231d-8b59-41d2-8412-c65da4d80a4f.wxs.aliquot_ensemble_masked.maf.gz	10b21f828363f3caf4f452e27d0245bc	26052	validated
83c9cede-3950-4d6d-9a6a-8052c3ee8d70	83c9cede-3950-4d6d-9a6a-8052c3ee8d70/c52b7af4-adeb-456e-8312-cc67d1cc6112.wxs.aliquot_ensemble_masked.maf.gz	01430783a9bd11c67eb967b346012834	30333	validated
84189756-936e-438f-9b57-92c604b6a679	84189756-936e-438f-9b57-92c604b6a679/4b6a0f08-caca-423c-86e5-1affa065c8f4.wxs.aliquot_ensemble_masked.maf.gz	bfaa0ab43cbbba23c14c462068bce46a	11068	validated
8444fa8a-254d-4419-bf07-ab6061fe45b3	8444fa8a-254d-4419-bf07-ab6061fe45b3/947ec4eb-4e90-4c5f-a3f4-d5b1999567ba.wxs.aliquot_ensemble_masked.maf.gz	17520ebcf2a42cefe09472ab20a13fdd	10062	validated
8465f55f-163d-4b91-b609-a2f2209afa43	8465f55f-163d-4b91-b609-a2f2209afa43/c41e58e3-b2ee-4695-91d0-f993ced4e77b.wxs.aliquot_ensemble_masked.maf.gz	296390c42fbaa52d4463af0201646bc4	18415	validated
8487f8c0-28da-4315-b102-5a48d76c8798	8487f8c0-28da-4315-b102-5a48d76c8798/e4bd1073-6b87-4548-810f-fe4ac4d9a188.wxs.aliquot_ensemble_masked.maf.gz	e2ec9a9576471569add768b250ae8198	19805	validated
84d77e46-77eb-40c9-943d-db807ebbcc5e	84d77e46-77eb-40c9-943d-db807ebbcc5e/8d0f973e-8d28-4b82-a377-cfe83aaa77bf.wxs.aliquot_ensemble_masked.maf.gz	6a6a3ea41555aa7367273952ab8ee124	7254	validated
84e2aab6-eb23-4e9a-9303-8ebb98dcf7a0	84e2aab6-eb23-4e9a-9303-8ebb98dcf7a0/9f240000-fe53-4f9e-b304-392c6c4fdac6.wxs.aliquot_ensemble_masked.maf.gz	e62901c253589b2952ba077688360078	11617	validated
8589d723-9790-4596-a3bb-83392e916f34	8589d723-9790-4596-a3bb-83392e916f34/05e7f661-153f-4eec-bc20-a457b777e4ea.wxs.aliquot_ensemble_masked.maf.gz	ab1ab3f4f5aec21dbca5cddb212d2130	7396	validated
85ed7569-1cc8-4344-8e7a-14ee5fbec25f	85ed7569-1cc8-4344-8e7a-14ee5fbec25f/6e1c743b-7167-4efe-af3c-2074543cbcf4.wxs.aliquot_ensemble_masked.maf.gz	44a31be11ed3d04fce6e9df03e63b59c	39734	validated
85ede25d-b960-4d88-980a-be9f90b79633	85ede25d-b960-4d88-980a-be9f90b79633/72cb6882-7171-4472-a7d7-7977f31a6d40.wxs.aliquot_ensemble_masked.maf.gz	5dac1ef6f4c479e0161f0fff9fd62928	6322	validated
866e27fa-0688-4211-8b04-29dadf6f3267	866e27fa-0688-4211-8b04-29dadf6f3267/f65f6ee4-6b8d-4462-94e8-1ecfa9b46c2f.wxs.aliquot_ensemble_masked.maf.gz	3f453d14b0d27df2023e8b2c12fda9d0	59088	validated
868b1611-6681-4cde-9674-29ff5d1e4b83	868b1611-6681-4cde-9674-29ff5d1e4b83/8d3cfd95-2044-45f2-bfd4-7981ca6d7e38.wxs.aliquot_ensemble_masked.maf.gz	1660ef5d25cdd897a535cc1f44931a41	9387	validated
86a31eb5-3c37-415a-9d9f-98c9a74c34ae	86a31eb5-3c37-415a-9d9f-98c9a74c34ae/b34f6365-a904-497d-98a3-a1676050e0fb.wxs.aliquot_ensemble_masked.maf.gz	55b414420f688c08ddd29aea600798ba	42566	validated
87aa6c06-1815-4698-960b-2a2a74ab8f22	87aa6c06-1815-4698-960b-2a2a74ab8f22/c906bd5e-c5a5-4503-ba49-a9118a1f4e34.wxs.aliquot_ensemble_masked.maf.gz	816010a6efe21ca1e95df3f3f0f63845	17928	validated
87e05f79-740b-4c8e-b8a9-3f58ee0a0b3c	87e05f79-740b-4c8e-b8a9-3f58ee0a0b3c/f6070f40-d4ea-4f5c-a5c7-58cbe1b2418a.wxs.aliquot_ensemble_masked.maf.gz	ac85e5cbc8f08665fa7e048d108da7d8	53897	validated
881ec963-7593-476c-8350-5df1f72c1219	881ec963-7593-476c-8350-5df1f72c1219/27857768-1795-4638-83b0-20841452bdfe.wxs.aliquot_ensemble_masked.maf.gz	6c91c504cd7631958cfe59bf491272e8	15373	validated
88353b76-7d69-4242-921c-3df94bcd08a4	88353b76-7d69-4242-921c-3df94bcd08a4/0c136a2e-057a-46dd-a642-5e515d10a569.wxs.aliquot_ensemble_masked.maf.gz	23c6b9577f1911e5eb4e8f1aad1259e6	8874	validated
8840c1ee-8edf-4124-b4c8-fda3f6441895	8840c1ee-8edf-4124-b4c8-fda3f6441895/c78191c2-d3a0-4ce4-ba24-38cd0e698bc4.wxs.aliquot_ensemble_masked.maf.gz	0280a16c3ff89bbfb0b4198424abbc72	6153	validated
88869b00-1b03-45ec-8d0a-a95f2e5900e9	88869b00-1b03-45ec-8d0a-a95f2e5900e9/b00beb2c-9909-44ee-a4ae-ad80341f68c3.wxs.aliquot_ensemble_masked.maf.gz	65e253e4133ba7c0f14cc5c30cc5a62e	10913	validated
88b32132-7d0c-4577-8279-59a418cbf023	88b32132-7d0c-4577-8279-59a418cbf023/bdd7cd3f-4875-48b8-83de-dc9ad696f04b.wxs.aliquot_ensemble_masked.maf.gz	cc013ecf0a5b2676f32fb9ab95d4f2e0	26517	validated
88c8dbf3-7564-4f25-8886-aa4249322ac8	88c8dbf3-7564-4f25-8886-aa4249322ac8/ccda9b40-b9f8-4200-ac65-122c2f7ba47b.wxs.aliquot_ensemble_masked.maf.gz	4468f9d63af85ec57e771aec4ea1f318	25917	validated
895c59c8-b306-41d5-a242-4e221b018492	895c59c8-b306-41d5-a242-4e221b018492/aa0c96fc-2559-43cd-aaf7-4b6d05b0abc8.wxs.aliquot_ensemble_masked.maf.gz	2123c58a2b4137676678444bed92b17f	58550	validated
89c41ced-61c6-46a3-b0ec-a6000a900ed3	89c41ced-61c6-46a3-b0ec-a6000a900ed3/02923667-22d5-4bce-85b8-87349e1dbbf2.wxs.aliquot_ensemble_masked.maf.gz	0cf94e34957f985916219fae2acf18a0	17349	validated
8a428521-8706-4a8a-93dd-82494d813cec	8a428521-8706-4a8a-93dd-82494d813cec/07df9873-7df5-4d0a-9d62-e1ad0f66d425.wxs.aliquot_ensemble_masked.maf.gz	ac4c6fe3fefa0b90237a8ede9490a0d4	9768	validated
8b061370-b08d-4ae1-a580-9de4a1642960	8b061370-b08d-4ae1-a580-9de4a1642960/da10f962-7f29-4853-8e69-54b3557c6da2.wxs.aliquot_ensemble_masked.maf.gz	ca81c9d63fad4c61c21807985ecd0e5a	11045	validated
8bf26864-2b3c-4fdc-9646-ce593afd41c5	8bf26864-2b3c-4fdc-9646-ce593afd41c5/c637d375-0f5f-404e-862e-e5443535f000.wxs.aliquot_ensemble_masked.maf.gz	fed9a4ea8a8265fc3616463fdf4da45d	7467	validated
8c080be0-1fa4-455d-9535-7c2f62ef2df7	8c080be0-1fa4-455d-9535-7c2f62ef2df7/ce8f0904-68bb-4cb5-8771-5cf9d9322ee7.wxs.aliquot_ensemble_masked.maf.gz	d8f832ba791ad96041b251ada07b11bc	11029	validated
8ccf4ffe-dd0f-4761-bb10-9788de4ab97a	8ccf4ffe-dd0f-4761-bb10-9788de4ab97a/68060b44-c485-460e-bb80-64fb101d2ff6.wxs.aliquot_ensemble_masked.maf.gz	3652bddafd80c9a2c242122b65aae718	28660	validated
8cdee289-de6c-415e-928b-8793aff66dcc	8cdee289-de6c-415e-928b-8793aff66dcc/37e17ed6-9930-4d46-9753-dc88549946df.wxs.aliquot_ensemble_masked.maf.gz	b816ec44451f9416f3d1376420d7f92c	15621	validated
8d76ceac-2fca-4dca-b79e-5735d859dd03	8d76ceac-2fca-4dca-b79e-5735d859dd03/90982fbe-3a05-42d0-bf79-00ef4d020483.wxs.aliquot_ensemble_masked.maf.gz	a59a89f06f5b5a40c54cbd164fc447ba	25534	validated
8db5d540-0e43-41a9-970f-4176a71ae3b7	8db5d540-0e43-41a9-970f-4176a71ae3b7/4136bbdd-ce7a-44c6-8ec2-8a7459c0c25e.wxs.aliquot_ensemble_masked.maf.gz	06e230c9231711c5f085964194e6375f	32998	validated
8e31fdde-ca8c-4b12-b3fe-2ab427bdf728	8e31fdde-ca8c-4b12-b3fe-2ab427bdf728/6bdf3eaf-837c-4901-9715-f204e7e6adb4.wxs.aliquot_ensemble_masked.maf.gz	5bef0f129f2628f744246433797b0ffc	47142	validated
8ed47994-567f-492e-aad6-cd62d3ff9b1b	8ed47994-567f-492e-aad6-cd62d3ff9b1b/1ea21002-a85f-4b9c-9978-85485d45b78f.wxs.aliquot_ensemble_masked.maf.gz	95cb96a71b3fd6d70a42d13ead93418d	13080	validated
8f94cc7d-9989-4445-b0b2-90c6d6cb61fa	8f94cc7d-9989-4445-b0b2-90c6d6cb61fa/6a0c8b0a-52d1-4cbb-89cb-06808ee8e7e9.wxs.aliquot_ensemble_masked.maf.gz	53fd8fad815c884a17db1c3d95037d80	40055	validated
911c73d2-935f-4199-a0f8-4c00285b7bf9	911c73d2-935f-4199-a0f8-4c00285b7bf9/046bc460-a6d8-47f7-be3a-067ecb2c3ec9.wxs.aliquot_ensemble_masked.maf.gz	13a85721ccefcc611b63392c54e029fd	11413	validated
9131e2db-188c-49dd-a975-db01549dde93	9131e2db-188c-49dd-a975-db01549dde93/2f8506a3-c562-48b5-a7f5-a7395b0f0348.wxs.aliquot_ensemble_masked.maf.gz	2494f4e8bc9a4e66e1961eb94b896b21	16680	validated
9158e0d3-5ae2-40dc-b1ea-32ffee14c11f	9158e0d3-5ae2-40dc-b1ea-32ffee14c11f/ae59831a-983a-4739-8c59-4f35f94bc790.wxs.aliquot_ensemble_masked.maf.gz	8fa7372bb2cad27be24ddb7d2c6dd4ea	7536	validated
9166414b-7ada-49c9-a2de-a529311b5338	9166414b-7ada-49c9-a2de-a529311b5338/8eb39eaf-4e55-4c3a-b73f-dcf1f265dc37.wxs.aliquot_ensemble_masked.maf.gz	b25b930676dfcac4fd5e80b472f1c3d5	9131	validated
919fc80a-c686-481c-bcfc-2a38a0b76ae1	919fc80a-c686-481c-bcfc-2a38a0b76ae1/3c0dbc07-6215-4838-a045-0b50d204868b.wxs.aliquot_ensemble_masked.maf.gz	eae8ba69c205f1177d9d29d981897dcd	23624	validated
92111319-b917-4c74-8c99-19ecccff956b	92111319-b917-4c74-8c99-19ecccff956b/e83eac82-1700-4516-878d-5676a10e1780.wxs.aliquot_ensemble_masked.maf.gz	2c16ea294aff91869a73d9066440eb93	27783	validated
927ee98c-4210-4d0a-9216-6ad417a601b0	927ee98c-4210-4d0a-9216-6ad417a601b0/1b2dcc70-aa09-44f0-adb0-e6a88c75a8e1.wxs.aliquot_ensemble_masked.maf.gz	86c59352507ec3532e0004072a148e3e	24261	validated
92825851-4fca-4f24-9574-b443b6beaae4	92825851-4fca-4f24-9574-b443b6beaae4/35a60983-07f4-40df-8b04-d8c3c02f86f4.wxs.aliquot_ensemble_masked.maf.gz	aacd0786cabdb6e67de3d350cbe94afa	25893	validated
92831b26-eb67-422b-bec1-0adf43d77900	92831b26-eb67-422b-bec1-0adf43d77900/04d53c1f-5489-4e23-bc32-6c1de5c4aeca.wxs.aliquot_ensemble_masked.maf.gz	32c53aca5de51f739bc5b06188973081	13064	validated
92a6b449-f9d1-4269-9b44-068c6044c31a	92a6b449-f9d1-4269-9b44-068c6044c31a/3e29adbc-c947-4ea2-b3ce-a8a2c6aab796.wxs.aliquot_ensemble_masked.maf.gz	82b2cf0216c33dfe6040d4715ad4fa28	123807	validated
9351b944-20ff-4258-84dc-0dfa69507141	9351b944-20ff-4258-84dc-0dfa69507141/a74b540a-933e-4cbc-a9e9-b02ba6c06bfd.wxs.aliquot_ensemble_masked.maf.gz	ce8aa6b421741aea5e72945d20c17d4f	13759	validated
93562723-b882-48ee-ac92-58728d4ec9ef	93562723-b882-48ee-ac92-58728d4ec9ef/1ca3bfd9-1d74-4d89-8c83-412377151dc8.wxs.aliquot_ensemble_masked.maf.gz	7d239603e709b8dc4e5a36b5aea87f29	16191	validated
936967be-efbd-4315-a796-148b8a32f00e	936967be-efbd-4315-a796-148b8a32f00e/88e6a722-f7d1-4d85-a1de-0428609994f8.wxs.aliquot_ensemble_masked.maf.gz	8e877f0fe655eb553b51bd761e71e1d3	9603	validated
93860d43-8c62-4925-93ae-443dc22a43e3	93860d43-8c62-4925-93ae-443dc22a43e3/58ae7bc8-34a1-4444-aab0-3164806e4514.wxs.aliquot_ensemble_masked.maf.gz	944afbd098aafb20da66be88e46f68d4	70311	validated
941a8c59-cf4a-4593-9ce8-c7e8933153df	941a8c59-cf4a-4593-9ce8-c7e8933153df/37c37673-5490-49cf-bb4a-9470b9ed5cb9.wxs.aliquot_ensemble_masked.maf.gz	c960a2b50e8c85232bc2027716e769f6	13345	validated
945ea90d-d675-4665-a105-4662dd4766cf	945ea90d-d675-4665-a105-4662dd4766cf/58498ed9-ca2c-4e24-8487-a8387e8fee50.wxs.aliquot_ensemble_masked.maf.gz	badbd4928cde0079235d818d69c7521a	31324	validated
957281b9-7b47-47c0-b31c-3b4c36579b54	957281b9-7b47-47c0-b31c-3b4c36579b54/6f1d0964-6bcf-40c3-a217-4a20d7c2e4ee.wxs.aliquot_ensemble_masked.maf.gz	330827605835821ad99f31ee01ae4351	53927	validated
95ea7211-d88e-449e-9b7d-645af7418491	95ea7211-d88e-449e-9b7d-645af7418491/110be5b7-5fb8-4b44-bbfb-215cfeb43cf9.wxs.aliquot_ensemble_masked.maf.gz	a65e4a0d5113f81b460bee4dbcc65853	10866	validated
96351cff-87bc-475f-9a34-cc11fd4c36ab	96351cff-87bc-475f-9a34-cc11fd4c36ab/f838b6c4-5ca0-4620-88ac-7b85bb067a69.wxs.aliquot_ensemble_masked.maf.gz	351b33b2c97464398927cdad2cca5b00	10170	validated
96a5e1e9-e395-4d8d-961c-9fe54621099d	96a5e1e9-e395-4d8d-961c-9fe54621099d/e9767d1c-cfad-4a5d-92e8-4d963225d233.wxs.aliquot_ensemble_masked.maf.gz	beca8a67ce0a89df45db93d4a7998c3a	15094	validated
96fe0824-d80f-4e3a-826f-ea68bfc26b70	96fe0824-d80f-4e3a-826f-ea68bfc26b70/24c2e723-5d7b-448a-84a5-c1fafe71cd40.wxs.aliquot_ensemble_masked.maf.gz	00c7fe5a4af3a0414e8640620a0235db	23165	validated
974278c2-0f01-4c3e-a6eb-6a8bb7cc2130	974278c2-0f01-4c3e-a6eb-6a8bb7cc2130/88e9c421-d77e-4b5c-b372-3d71f64417f2.wxs.aliquot_ensemble_masked.maf.gz	08f74525348c68bcd7688e1930d5b335	27944	validated
97542d25-81a3-498c-8f92-7388e1b2b491	97542d25-81a3-498c-8f92-7388e1b2b491/bb50beb4-6137-4892-acb6-c4d2770efe57.wxs.aliquot_ensemble_masked.maf.gz	1f048c3b5743bea08a99b66c05292eb5	6453	validated
97a82750-fb0c-4a46-aca9-0aebcb9041fb	97a82750-fb0c-4a46-aca9-0aebcb9041fb/6a77b01a-0ea4-474f-b04f-705c6e24a691.wxs.aliquot_ensemble_masked.maf.gz	64d46e754aa42b8eaa80b0b4443b71d4	16081	validated
981e9187-d815-47a1-999b-4d747b2af90f	981e9187-d815-47a1-999b-4d747b2af90f/f1b5df85-dc18-4a7c-90b7-2a420dfbe18c.wxs.aliquot_ensemble_masked.maf.gz	b1d8d47be1b6ced02bf65ff8463125c7	36376	validated
98832672-1ac1-4849-a61e-c3bd0e202660	98832672-1ac1-4849-a61e-c3bd0e202660/3cfbb463-450a-46a2-91e6-4deb0b390fc4.wxs.aliquot_ensemble_masked.maf.gz	b7b9b3b1de555721546936a8567dcd53	20817	validated
98c86eab-16dd-4499-b1d3-8d14581bc054	98c86eab-16dd-4499-b1d3-8d14581bc054/a3e14a5e-7278-40a8-8904-d2de011775ec.wxs.aliquot_ensemble_masked.maf.gz	2c344b1baf869d82ebaf2861fb138072	23428	validated
99f09b3f-183a-4f52-9081-59fc59ba36cb	99f09b3f-183a-4f52-9081-59fc59ba36cb/907b22ab-f6ba-4e83-a928-521cade506c2.wxs.aliquot_ensemble_masked.maf.gz	dae46765aef9593a4b209d36ff6262c7	13469	validated
9a03aa09-08a0-4356-8c15-3803ea2eb378	9a03aa09-08a0-4356-8c15-3803ea2eb378/c1dc130c-c92b-49b2-900d-39e1d3c3a64a.wxs.aliquot_ensemble_masked.maf.gz	d294692210a9cd1a041dfc94c74a2fda	14692	validated
9a32d563-cd69-4ea5-9b50-c5556d6fda42	9a32d563-cd69-4ea5-9b50-c5556d6fda42/764de0ed-ea23-427a-9005-5c5fab299ecd.wxs.aliquot_ensemble_masked.maf.gz	0ac23f979f5fb914228290b88f3e267c	35385	validated
9a5b9543-37db-44a3-862c-8699f21fae25	9a5b9543-37db-44a3-862c-8699f21fae25/5126229a-c6e7-4fbc-87ee-557d3c300b18.wxs.aliquot_ensemble_masked.maf.gz	7d158e4c4d1ac98aadd65853bbbcc831	8531	validated
9a5eb9fe-dc96-43e8-902a-fecd7ae8cab8	9a5eb9fe-dc96-43e8-902a-fecd7ae8cab8/6c9095da-a2a4-48c8-be52-bd080946be3f.wxs.aliquot_ensemble_masked.maf.gz	4944315e42b0f85978318a7a906963f9	32744	validated
9a7b274a-3369-4333-a445-578fa4354d7a	9a7b274a-3369-4333-a445-578fa4354d7a/cafe3d86-7015-43df-8fb5-3408f6f02780.wxs.aliquot_ensemble_masked.maf.gz	acd6a246a960bd3c778723b68a5913ef	23195	validated
9a8bcc55-4bba-44b6-b6f7-358d655615cf	9a8bcc55-4bba-44b6-b6f7-358d655615cf/d528ac3c-d7c2-45b4-b1f0-ca45e0b9cf86.wxs.aliquot_ensemble_masked.maf.gz	1fe4d81d7cdf73174bdddc28c9de528a	12321	validated
9b58aabb-0d73-40fc-934c-bcba2c9dce37	9b58aabb-0d73-40fc-934c-bcba2c9dce37/69762911-2ee5-434c-842f-61768fc0fee0.wxs.aliquot_ensemble_masked.maf.gz	a9476f10917779ffc15d00333a8d5c59	24396	validated
9b78fda7-bbd7-4b4c-beae-202974ab4070	9b78fda7-bbd7-4b4c-beae-202974ab4070/c2e3d961-d79a-4878-be88-9670e12583cd.wxs.aliquot_ensemble_masked.maf.gz	1decaacd4f6a2878e5cd6e1825d5c313	36705	validated
9be76169-de89-4025-8dc9-a3b41ac7e27a	9be76169-de89-4025-8dc9-a3b41ac7e27a/78192f60-a160-41e0-b848-cbf13c1301d9.wxs.aliquot_ensemble_masked.maf.gz	b50ee28f9228a797e9b4f686722e7bed	3602	validated
9c2752bc-ae52-4e03-a883-eb151bcd4d90	9c2752bc-ae52-4e03-a883-eb151bcd4d90/433551cb-bd82-4701-8d36-078caaa5e21f.wxs.aliquot_ensemble_masked.maf.gz	6fb15ae988d56e29ff526a3ec4f9866b	10584	validated
9c284794-1030-4f72-804f-d09c5415a839	9c284794-1030-4f72-804f-d09c5415a839/84bafd93-1689-4d33-905c-b0813a3a4838.wxs.aliquot_ensemble_masked.maf.gz	467b5a0aef168bf0992e45cf11095f59	10238	validated
9c3545ef-65b6-4615-9d43-1ba9aa184288	9c3545ef-65b6-4615-9d43-1ba9aa184288/4b9db806-63cd-4ce6-b346-8b2d8545328c.wxs.aliquot_ensemble_masked.maf.gz	e323526af5a2446bef6632585e7be5be	14670	validated
9c507e4d-f346-4e9c-969c-42a2bd5400c0	9c507e4d-f346-4e9c-969c-42a2bd5400c0/6e255daa-f0c9-4902-94ea-eb3b08e00c55.wxs.aliquot_ensemble_masked.maf.gz	6dabd5441247036705b9976ef650bff2	12646	validated
9c58f301-ed6d-42c1-8369-5aac528a80cd	9c58f301-ed6d-42c1-8369-5aac528a80cd/00d695a7-1770-4619-9297-273d994fa891.wxs.aliquot_ensemble_masked.maf.gz	7270373c33440f1739d93c88ba35c3c8	29219	validated
9c8d98d7-5543-42e6-870f-a5d5bb3833d0	9c8d98d7-5543-42e6-870f-a5d5bb3833d0/b64c41dd-93dc-47fb-af99-b06144e05c1e.wxs.aliquot_ensemble_masked.maf.gz	ce1177645e9ea8ac5382648ebf7b0dba	25038	validated
9ca103fd-58e0-49be-a3c5-d81d2fbae08a	9ca103fd-58e0-49be-a3c5-d81d2fbae08a/aa31ba87-1903-4ad5-9e33-9929f550fe1e.wxs.aliquot_ensemble_masked.maf.gz	b1bf3ea0a8bd7deb9ff985c88d4d8cfa	9105	validated
9d241a6a-879e-498e-b6b0-7a5c45df7d4a	9d241a6a-879e-498e-b6b0-7a5c45df7d4a/eadb7ee4-5523-4e9f-9e65-58680be9d0b9.wxs.aliquot_ensemble_masked.maf.gz	820c7f20d7e1ac9912610fefc2b2b047	56597	validated
9d6db1ea-008d-4f37-b01f-6fb7999a05ba	9d6db1ea-008d-4f37-b01f-6fb7999a05ba/af7cded7-8cba-42e8-9204-3d50ba53fbe4.wxs.aliquot_ensemble_masked.maf.gz	e5cbf170e111ac9cf260dea2a01d13af	10009	validated
9d9d0177-5954-42ce-9f0a-c6be49a8afdb	9d9d0177-5954-42ce-9f0a-c6be49a8afdb/9395f347-d5c2-4f84-ab7d-07838e3b54c7.wxs.aliquot_ensemble_masked.maf.gz	54d2cea3b71eaa746cbfcdab92993e1b	14535	validated
9e8d4b76-cdf4-4e68-b919-094120782dcc	9e8d4b76-cdf4-4e68-b919-094120782dcc/b5f81b0a-7108-49ed-b624-319e71f88797.wxs.aliquot_ensemble_masked.maf.gz	d4c986f6f44c4c5919accfb979d78d46	53262	validated
9fb43318-69c7-487e-804a-5659bea9dce0	9fb43318-69c7-487e-804a-5659bea9dce0/f442c0a6-9d6a-43e2-aee4-b0bce716912f.wxs.aliquot_ensemble_masked.maf.gz	8b4ee02892a4d3d948e5c63afd614fee	14348	validated
9fc6de67-868f-448c-ae04-81f53a0db1ef	9fc6de67-868f-448c-ae04-81f53a0db1ef/04d29742-3423-4764-b30e-6da9f400d02c.wxs.aliquot_ensemble_masked.maf.gz	4e438587584b8b822807144ae2656323	32967	validated
9fecdf08-c622-48d2-85fe-388d530b7820	9fecdf08-c622-48d2-85fe-388d530b7820/892b9e2d-39a4-46d8-a799-46f4fa135657.wxs.aliquot_ensemble_masked.maf.gz	fb155f56a37dab60a0ead484f34bcf00	21281	validated
a008a963-fdd5-4e2b-b64f-ae58e29630c7	a008a963-fdd5-4e2b-b64f-ae58e29630c7/7bd2d603-1cbb-44f4-82be-53ff7d1b7828.wxs.aliquot_ensemble_masked.maf.gz	3d304480fffff3bbf3cc48e4eee99977	12105	validated
a03bb0af-ff8d-42d2-885c-c38d454fa1eb	a03bb0af-ff8d-42d2-885c-c38d454fa1eb/8a305425-329a-4400-919a-d495a6d732de.wxs.aliquot_ensemble_masked.maf.gz	403ae3011765e141313ecc316cfa2408	9464	validated
a03d0121-9705-4f5d-a9ad-176061849404	a03d0121-9705-4f5d-a9ad-176061849404/3351596c-559c-4bdf-b24a-af1a5a9268ea.wxs.aliquot_ensemble_masked.maf.gz	3a15a2715e4d79e86ba855875105a86d	11196	validated
a0a27a3e-5ef9-4920-916a-8a13088c9d2f	a0a27a3e-5ef9-4920-916a-8a13088c9d2f/20da7820-00dc-45d5-8f90-9175aa8467ad.wxs.aliquot_ensemble_masked.maf.gz	7201130555afeed8476bf2394f318e76	16428	validated
a0c22b96-b351-43f3-bcf4-8af8d5f1e42d	a0c22b96-b351-43f3-bcf4-8af8d5f1e42d/40c43ddd-23bd-45e7-a5a5-af4bc67bd882.wxs.aliquot_ensemble_masked.maf.gz	ec2388f97bf5da4d8cbc2e104ceb8cf0	20304	validated
a0c5d4a8-7574-4738-a30f-28e2a0488fda	a0c5d4a8-7574-4738-a30f-28e2a0488fda/b36a8121-bc02-4a2b-9372-1ca6682c2be3.wxs.aliquot_ensemble_masked.maf.gz	1f482e412c18e3d2b2bd1c4dd07a4b08	35095	validated
a0d721fe-5411-4bd1-8052-72ba590591e1	a0d721fe-5411-4bd1-8052-72ba590591e1/0a7a17d5-f136-49f7-b457-2a314d3c991d.wxs.aliquot_ensemble_masked.maf.gz	a964ed8db90f9e5f4cecd933839fd2c6	45414	validated
a115052c-7cbd-4df6-a4d2-8e1ba9813b89	a115052c-7cbd-4df6-a4d2-8e1ba9813b89/bfb84f98-ebdd-4699-9533-6d88f6f738d4.wxs.aliquot_ensemble_masked.maf.gz	12b11dae796367e4605ecaae22911dc7	15459	validated
a1392b50-80b7-4271-bfee-ff1de6c9e3f0	a1392b50-80b7-4271-bfee-ff1de6c9e3f0/d1820251-9003-4e7b-873f-0afabb6c71af.wxs.aliquot_ensemble_masked.maf.gz	c4835e480aa6b01854932462a9a8458a	15935	validated
a1570f87-5f1c-4d81-bbae-ac039ddba472	a1570f87-5f1c-4d81-bbae-ac039ddba472/765357cd-82f5-45b2-be5d-9519251a6c20.wxs.aliquot_ensemble_masked.maf.gz	cf3ac23f8389af19ab0942a48698aa3e	13471	validated
a15e428d-9cc4-4e52-ad6e-585867067b24	a15e428d-9cc4-4e52-ad6e-585867067b24/7af341f3-3a00-4edc-a67b-6ecd105c410e.wxs.aliquot_ensemble_masked.maf.gz	282937a9b1d5c55d14574772f903b72f	31064	validated
a1aefc1d-4c17-4869-932c-8118aa8c1e71	a1aefc1d-4c17-4869-932c-8118aa8c1e71/4032f485-0d9f-47a8-90f6-6918c71696dc.wxs.aliquot_ensemble_masked.maf.gz	b912682b20354a54dacc1372c9930c2e	14103	validated
a1c20109-377a-4afb-9e31-354e960777c8	a1c20109-377a-4afb-9e31-354e960777c8/86538872-b6c8-4ab3-b518-0ca9d556ab23.wxs.aliquot_ensemble_masked.maf.gz	72d0549268d1c7e41bd618bf3feba952	87189	validated
a1cb370d-6160-4f06-a999-949769f7f951	a1cb370d-6160-4f06-a999-949769f7f951/4f20e086-0299-4561-9050-cf2eaa7fe64e.wxs.aliquot_ensemble_masked.maf.gz	117145273d3493ad375468db0a6b8360	13295	validated
a1ee26fc-9573-4821-9f75-daa5af8b5f72	a1ee26fc-9573-4821-9f75-daa5af8b5f72/a0ec8322-68e2-4ab1-86b7-b128894ea429.wxs.aliquot_ensemble_masked.maf.gz	dcf3a14e089c5bee95d6cbd396f38776	39955	validated
a2423ba6-6a3e-48ee-bcbc-572d00b62eaa	a2423ba6-6a3e-48ee-bcbc-572d00b62eaa/5dbfa2bc-11fe-42ea-8631-8df2ace18639.wxs.aliquot_ensemble_masked.maf.gz	2c0a16e7ad2b4e4e8a83107643e9b3f4	21250	validated
a2683c15-29bd-4c04-a239-8db96a9e908a	a2683c15-29bd-4c04-a239-8db96a9e908a/a618e39e-6180-4ba0-ac64-f1de8ce87cdb.wxs.aliquot_ensemble_masked.maf.gz	83a5326122c078b73b31842e70502794	76447	validated
a27120fa-2be3-42ff-a89d-b319742daaac	a27120fa-2be3-42ff-a89d-b319742daaac/5afaac20-bcee-4537-be17-2d1a8abf0713.wxs.aliquot_ensemble_masked.maf.gz	accad10ce370093e4dfa4a8b2730ee86	33780	validated
a2d96640-24bb-460d-a86d-1010faee4cb8	a2d96640-24bb-460d-a86d-1010faee4cb8/e0b3f4e5-773d-4ffa-a5f3-a34b0840bd01.wxs.aliquot_ensemble_masked.maf.gz	be3fb11538ad3e5fd825e7d724d343dc	8560	validated
a306b11b-f0b3-4e1d-99aa-54ffc1e9fec8	a306b11b-f0b3-4e1d-99aa-54ffc1e9fec8/a3f7a77c-d1b9-414e-931d-42706e48334a.wxs.aliquot_ensemble_masked.maf.gz	1897ee09d14d6ff71dca3fe5fa998495	36432	validated
a31fd746-f24a-43d8-8271-70376d60eac5	a31fd746-f24a-43d8-8271-70376d60eac5/cb63e115-80d9-426b-81de-be70c298881c.wxs.aliquot_ensemble_masked.maf.gz	65d855df48c2a71ab319411aeda1b361	16338	validated
a32a11fa-3d87-43af-8086-4015a0acd8b8	a32a11fa-3d87-43af-8086-4015a0acd8b8/c73a7371-4050-441f-b18f-98d0ec4d22b4.wxs.aliquot_ensemble_masked.maf.gz	ef8aad7d21c72ba9011f61a8acaa0eaa	52791	validated
a33a8a1e-5809-4f3a-b5bc-a933b800acda	a33a8a1e-5809-4f3a-b5bc-a933b800acda/fa53b891-bb9e-4c28-8e8d-2cb6c232575d.wxs.aliquot_ensemble_masked.maf.gz	8accef8a8649673d21791f2559643f02	13376	validated
a3512749-c9b5-46e6-9d1b-8b4e5dcd0a16	a3512749-c9b5-46e6-9d1b-8b4e5dcd0a16/89af4c02-87eb-440b-9ac0-44b0ba52700a.wxs.aliquot_ensemble_masked.maf.gz	01f05d24d582bb4f6a9773bd9f4da9a0	93920	validated
a3665edf-c1f1-4e35-acf5-0a5bc7032731	a3665edf-c1f1-4e35-acf5-0a5bc7032731/6f9f2667-83cc-4742-95f8-ced1d54497a9.wxs.aliquot_ensemble_masked.maf.gz	1c1259bca84b6b453fffd35e07ebd896	47039	validated
a39b3474-e365-48dc-972c-7422d73d0deb	a39b3474-e365-48dc-972c-7422d73d0deb/9abb73ca-6b73-443a-a6b5-b6febd5480e4.wxs.aliquot_ensemble_masked.maf.gz	32ae3a80cf9405aa90daac370ccb3148	14078	validated
a406aecd-b3d0-46e3-a455-670b3428c69e	a406aecd-b3d0-46e3-a455-670b3428c69e/0a6f0619-8092-4742-aa17-b6788694142d.wxs.aliquot_ensemble_masked.maf.gz	3a5d2e928e0b449b79c4fd71c5417686	62712	validated
a439c34b-d993-414d-b0a7-639cbae88d0e	a439c34b-d993-414d-b0a7-639cbae88d0e/35c403cc-00f7-4710-bba7-f0ad2237baca.wxs.aliquot_ensemble_masked.maf.gz	8508ddad8a74af22617df856bfbde627	29187	validated
a44410c4-8d3b-4c28-8983-7d0a4df02247	a44410c4-8d3b-4c28-8983-7d0a4df02247/37d54dff-c731-4d3f-9102-20754db0732d.wxs.aliquot_ensemble_masked.maf.gz	936123d1b3493ff0f2591a706064fbbe	18022	validated
a4697463-1006-400d-81a1-ff8f3a4e3b8a	a4697463-1006-400d-81a1-ff8f3a4e3b8a/4ebc9e98-afe7-49fa-bcf8-5eb766059d46.wxs.aliquot_ensemble_masked.maf.gz	43a1b2467157b0f49cca14531fd684bb	22627	validated
a4af9a72-6bbf-48f3-9552-4fda4590fd9e	a4af9a72-6bbf-48f3-9552-4fda4590fd9e/95916db3-dad7-4d8f-ab68-8342284f765b.wxs.aliquot_ensemble_masked.maf.gz	44a6d26933debc04f8b2779f696617cd	26854	validated
a4d28c23-8a86-4ac0-b9aa-f1269a5da31b	a4d28c23-8a86-4ac0-b9aa-f1269a5da31b/31d8be78-08ad-430b-babc-e479f541c674.wxs.aliquot_ensemble_masked.maf.gz	00bd17334acd0f5eb470a502fee7df5b	20419	validated
a5056a39-67d7-420c-82fc-3a086b6ec75e	a5056a39-67d7-420c-82fc-3a086b6ec75e/62c48aed-bc6f-40b7-b934-b11b8f42cfcf.wxs.aliquot_ensemble_masked.maf.gz	8250c2d3f15dc90d44dbc17ed20eb413	19607	validated
a53b2240-f42d-4d58-8307-ffc670654e10	a53b2240-f42d-4d58-8307-ffc670654e10/befa4fd5-60b3-4042-865b-23dc0ac32957.wxs.aliquot_ensemble_masked.maf.gz	d5c79e59323a30c7d99a01b4afaf4d61	11842	validated
a58ae990-79f5-4c3b-9cf4-5e54207eb495	a58ae990-79f5-4c3b-9cf4-5e54207eb495/bef1a04a-892c-42dc-9dbb-963cb253925e.wxs.aliquot_ensemble_masked.maf.gz	98870aeae6bad6f8f85bc67d8e58edb1	17058	validated
a5b1ea4c-7ba6-43be-b978-04524c106610	a5b1ea4c-7ba6-43be-b978-04524c106610/59e6e69f-2d23-445f-a170-252f027e26e3.wxs.aliquot_ensemble_masked.maf.gz	f3ff8235be31b1036e03fda0d4a00d59	23736	validated
a5e94d6b-5ee9-45ac-894b-5af3ab27e87f	a5e94d6b-5ee9-45ac-894b-5af3ab27e87f/911df7f3-c231-4174-b941-9cc054a81e77.wxs.aliquot_ensemble_masked.maf.gz	6dd7ccac37508cbd8c64c10a09502740	9101	validated
a5fd5d12-ac26-450e-8948-a6da18c37bb2	a5fd5d12-ac26-450e-8948-a6da18c37bb2/bdf5064e-4a71-477e-a33e-364cf80a36e2.wxs.aliquot_ensemble_masked.maf.gz	99ab4bf6c6414724971f1a8e46c2d365	17203	validated
a6649b74-7607-49d7-b99e-faeb19b2b4ff	a6649b74-7607-49d7-b99e-faeb19b2b4ff/37a423d4-b03c-441d-9ced-316d91f2f85e.wxs.aliquot_ensemble_masked.maf.gz	b45f880a2a65cb20c42fb79f2d0d6d38	10145	validated
a6b0527d-fc55-4c7c-b6c3-ec6d41b5beea	a6b0527d-fc55-4c7c-b6c3-ec6d41b5beea/81de0a6b-decc-4fef-bcd7-8f8024e5e413.wxs.aliquot_ensemble_masked.maf.gz	3a1de2da3fa20aa66859ff26204dd1c8	10098	validated
a6ed407e-43ea-4e18-a6f4-706cef860cc2	a6ed407e-43ea-4e18-a6f4-706cef860cc2/49f9118d-2f9b-4d24-9bc3-9c7b4e160805.wxs.aliquot_ensemble_masked.maf.gz	255565b8854c98789b6effe1604032cc	30639	validated
a71a684a-a522-4d47-a733-17c512651ca1	a71a684a-a522-4d47-a733-17c512651ca1/5ea45abf-31f3-498f-b85f-bb3c0df6295c.wxs.aliquot_ensemble_masked.maf.gz	ef448a6446876122d953de8edb206ea9	12759	validated
a72e4ac8-8dc7-40ff-a7ff-52a253892ecb	a72e4ac8-8dc7-40ff-a7ff-52a253892ecb/2a2b964e-8d5c-491b-9ee6-d3e0c94c9e89.wxs.aliquot_ensemble_masked.maf.gz	13d48f8c1733a825d1dcfc27681572a2	8825	validated
a86ece48-57ba-4612-9ae0-621e5a46fa37	a86ece48-57ba-4612-9ae0-621e5a46fa37/2ba37868-3c06-47fd-94c1-9781d390e65a.wxs.aliquot_ensemble_masked.maf.gz	aacad78374682d132cc25d15a84444ff	14371	validated
a889c5da-d693-4ebb-9831-2c47e24e3f27	a889c5da-d693-4ebb-9831-2c47e24e3f27/92c4134a-cde5-475a-9ee2-d306f11a1f6f.wxs.aliquot_ensemble_masked.maf.gz	80cfc0f9e1d9ccd393d323de0966e4e3	27381	validated
a8976db3-5077-4b8f-9d6c-41a562ae1b4c	a8976db3-5077-4b8f-9d6c-41a562ae1b4c/d577f725-e910-4a77-89e9-2e982d5493e5.wxs.aliquot_ensemble_masked.maf.gz	96f507db8fd997699f123e184b8b065e	15853	validated
a89b041d-e6cd-4298-93b9-13c62a5f2f01	a89b041d-e6cd-4298-93b9-13c62a5f2f01/fe1694df-4aca-4a23-bbf5-c0c1d24d4c2b.wxs.aliquot_ensemble_masked.maf.gz	cb6caab0b943a132664ce78e7345471a	13228	validated
a8bb3d89-2110-4a2b-9005-54ef1d44614f	a8bb3d89-2110-4a2b-9005-54ef1d44614f/a4f269bb-0ca3-41ef-b2e6-1c4fd234535a.wxs.aliquot_ensemble_masked.maf.gz	27847c97e23f6f8bb5b98125eb2c5852	150545	validated
a8cdbbf0-4b35-4fc0-ad03-d11f46237bab	a8cdbbf0-4b35-4fc0-ad03-d11f46237bab/0feebe2b-763a-4ef7-811a-cbe1deafe9f2.wxs.aliquot_ensemble_masked.maf.gz	a38e7802fea7e0b93c313afbee1548f2	28260	validated
a95c07d3-8710-4672-a698-1094c422b067	a95c07d3-8710-4672-a698-1094c422b067/39589e18-cb1c-4985-8a35-6b198e788fde.wxs.aliquot_ensemble_masked.maf.gz	9c2a1bc180c3d4be6970d2dc6f649ad8	13147	validated
a99fdcd2-b0c2-4cdc-ae9c-fe6ea6eb8ff1	a99fdcd2-b0c2-4cdc-ae9c-fe6ea6eb8ff1/e54ed25e-6ba5-475f-9644-4cae604ac591.wxs.aliquot_ensemble_masked.maf.gz	0717444257754dc2e2fcc085a9347a21	9474	validated
aa8a3c5f-615f-4053-a308-0da3d065f639	aa8a3c5f-615f-4053-a308-0da3d065f639/89811533-3674-4144-8be1-dabb7fa5f84d.wxs.aliquot_ensemble_masked.maf.gz	4d469dd21dd20f9b3c80c6963721e8c9	28519	validated
aabbb2f5-fe32-4097-8875-a6089b639280	aabbb2f5-fe32-4097-8875-a6089b639280/3c70fbe9-282a-48df-aa51-f7e453cd03cf.wxs.aliquot_ensemble_masked.maf.gz	4ee7f93913461f80aa4f6005a1036571	18662	validated
abab6ae1-7796-4f7d-b7ed-cc6c352471d0	abab6ae1-7796-4f7d-b7ed-cc6c352471d0/6c7dedbe-41c3-4135-b003-867ef6a56d84.wxs.aliquot_ensemble_masked.maf.gz	00979a2a6d664e6a1c1e341f8bb8b575	17545	validated
ac21dd76-e95d-4658-b545-8dfea6b868fd	ac21dd76-e95d-4658-b545-8dfea6b868fd/98867b8e-f7e1-4a03-8b3b-2a9b8fb3014f.wxs.aliquot_ensemble_masked.maf.gz	e4ac2505215fcb3bf284658e93afbad0	14599	validated
ac4e01f0-0ad6-454d-b01a-251c6f33f384	ac4e01f0-0ad6-454d-b01a-251c6f33f384/789cf53d-e3ea-4ad0-bd57-d40b8348e5ff.wxs.aliquot_ensemble_masked.maf.gz	3b908911a51059aa49e7131f4358bbf8	22762	validated
ac83df73-48b5-410e-8813-9b161da4d6a5	ac83df73-48b5-410e-8813-9b161da4d6a5/951b7173-1f17-411f-ad98-c706388da116.wxs.aliquot_ensemble_masked.maf.gz	3fefbc21c692e0e00a26fdac38387049	11767	validated
acfa0152-ea70-45fd-91ee-d155b904027e	acfa0152-ea70-45fd-91ee-d155b904027e/d93a52ca-fb95-4b4e-b8ce-7168ec26c4eb.wxs.aliquot_ensemble_masked.maf.gz	ba1d157b1365129f419b4611acc1fa18	15335	validated
ad3beb80-e19c-4921-b28c-72f716011286	ad3beb80-e19c-4921-b28c-72f716011286/22fe184b-12a7-4000-b58f-86803192793e.wxs.aliquot_ensemble_masked.maf.gz	17d5b321f253229e0160f763e2994dba	9355	validated
ade4ebed-61a4-4071-8be5-c6c56e614c86	ade4ebed-61a4-4071-8be5-c6c56e614c86/8dc5f813-68fa-464c-a047-c0815bf64132.wxs.aliquot_ensemble_masked.maf.gz	7efe9b7b65f8f353112141c2d4dedede	33564	validated
ae05a513-1444-4b94-abe9-e7b51445b496	ae05a513-1444-4b94-abe9-e7b51445b496/b94439c5-f147-4b4a-a5f1-2ded7cd2581f.wxs.aliquot_ensemble_masked.maf.gz	2a7e4db0d03c2f070f1c11844c54bdf1	84460	validated
ae14cea0-47b8-401f-8143-c1adb6549921	ae14cea0-47b8-401f-8143-c1adb6549921/a86e946f-8190-42c1-9137-eae6411c5d61.wxs.aliquot_ensemble_masked.maf.gz	bd0fb97196cd9e0d490a99f2ca76ba23	34899	validated
ae4e23d8-78a4-474f-9ccb-4242fff41438	ae4e23d8-78a4-474f-9ccb-4242fff41438/4c5f6397-fd33-4346-8044-829d85e273b5.wxs.aliquot_ensemble_masked.maf.gz	9101391160a8ae381a8df742b810d6cd	1724	validated
ae76e7e9-ea0a-4917-b1dc-781bf16a4d17	ae76e7e9-ea0a-4917-b1dc-781bf16a4d17/6378cdee-6e32-41b2-8791-b2dea3ba8ab0.wxs.aliquot_ensemble_masked.maf.gz	a663256ca6f7f1150512546b1352e9e5	77424	validated
af2a2b97-d0c3-480b-a0db-2b18ec27ad39	af2a2b97-d0c3-480b-a0db-2b18ec27ad39/8a330055-9a66-40e3-ac77-4744fc50afbb.wxs.aliquot_ensemble_masked.maf.gz	36b7ac28874c98b80c65f6e172fc5be2	8553	validated
af7ad888-0173-404c-8b11-1e5cfaa8ce91	af7ad888-0173-404c-8b11-1e5cfaa8ce91/d2515a8e-46a2-4a8e-b6e9-eef0eebc680b.wxs.aliquot_ensemble_masked.maf.gz	679d50dfce6e37360f9eb2669db56ea8	8180	validated
af932af9-0a4a-4d45-b05c-55f2b24d17a7	af932af9-0a4a-4d45-b05c-55f2b24d17a7/2e6bc265-f536-407e-a433-daa401107d92.wxs.aliquot_ensemble_masked.maf.gz	5655bfece0cdb2ec41219df275b11411	16288	validated
afcbfcb9-3d57-4462-80f7-ba0405db0541	afcbfcb9-3d57-4462-80f7-ba0405db0541/46989933-ea5b-41f5-8841-bd8df6f1adc9.wxs.aliquot_ensemble_masked.maf.gz	24feeff3db391a78d0684c06090a93c8	19198	validated
b0235494-e7ec-47c2-9fbd-e1cda4c3aeba	b0235494-e7ec-47c2-9fbd-e1cda4c3aeba/ec4c3a7d-73f1-475d-aa80-3fbe71dae60d.wxs.aliquot_ensemble_masked.maf.gz	2fd363285800f7b433a0e264790c3597	36797	validated
b12843ce-1349-4f91-a4aa-cd822600c0a1	b12843ce-1349-4f91-a4aa-cd822600c0a1/5b529c0a-c428-4586-99cc-40c72e8e2d8f.wxs.aliquot_ensemble_masked.maf.gz	593c472376bc30942d2deb5340c9d61a	19439	validated
b1ce52d4-fe04-44bf-bbcb-21d57fafed78	b1ce52d4-fe04-44bf-bbcb-21d57fafed78/acc64b15-2a13-40f9-837e-52559d54a19a.wxs.aliquot_ensemble_masked.maf.gz	234f11af67ecbc97da0708896040e7c6	30865	validated
b1db6e69-d038-4278-a268-c7de42bea3ba	b1db6e69-d038-4278-a268-c7de42bea3ba/333e6603-1fc8-4ce6-bae0-dba0fc46563b.wxs.aliquot_ensemble_masked.maf.gz	e627f86280b1201e877548d621430b8b	21903	validated
b1f4359a-ddab-4dd8-914e-bc1c8ecff8b6	b1f4359a-ddab-4dd8-914e-bc1c8ecff8b6/febe92f7-1836-430f-8895-2ab43aa60f4c.wxs.aliquot_ensemble_masked.maf.gz	bbc6094345435ebc1f25bcab21c3867d	15676	validated
b20109f2-d9fc-4add-a93a-9d3dacb11e35	b20109f2-d9fc-4add-a93a-9d3dacb11e35/572f903f-f8f7-4dc5-b196-b0c4b4c8f8df.wxs.aliquot_ensemble_masked.maf.gz	af4578a6494d863f3e8e33cf9017cc95	12113	validated
b203e821-6ae8-4d70-87bd-89758969f624	b203e821-6ae8-4d70-87bd-89758969f624/f41a0b2f-161f-4875-bf39-d4502a36c361.wxs.aliquot_ensemble_masked.maf.gz	02436264d9a24d3c24ff9a460669e61e	180628	validated
b21ef0f5-d641-4ddb-897c-ad4b48405081	b21ef0f5-d641-4ddb-897c-ad4b48405081/1d139147-6534-44b2-a318-441d2ef4a3c0.wxs.aliquot_ensemble_masked.maf.gz	d004c9ac121b8862c882a2e2ac320d2c	16528	validated
b24ffb97-7944-4503-849a-a63a9607fa20	b24ffb97-7944-4503-849a-a63a9607fa20/8f486d6a-59bd-4574-9694-845b1fed9703.wxs.aliquot_ensemble_masked.maf.gz	ecbdff8bacecd4e9d214308109c7efd1	20653	validated
b2789dfe-7a08-4134-9855-7e4fdaa39afc	b2789dfe-7a08-4134-9855-7e4fdaa39afc/e956ad26-81c3-44c2-8a50-18187793ed81.wxs.aliquot_ensemble_masked.maf.gz	d91fb371bbb9ce420121c5bb2082450c	12948	validated
b2a2af24-5a12-4b48-b66c-33ca2d2cd110	b2a2af24-5a12-4b48-b66c-33ca2d2cd110/a623c7cf-b154-4f7d-9a11-65cdaa1af67c.wxs.aliquot_ensemble_masked.maf.gz	ee4615ad26a6b073d8b1b2ed636b9313	42323	validated
b2dd88da-68fc-404c-8b97-ffce7d774274	b2dd88da-68fc-404c-8b97-ffce7d774274/30bd4b76-8f83-425d-acd3-830a687e0002.wxs.aliquot_ensemble_masked.maf.gz	f757c7874a7bab79605e2057c48ba55c	32339	validated
b2f024ef-7140-4642-85f4-dc6c51fab72f	b2f024ef-7140-4642-85f4-dc6c51fab72f/d5fe418e-e5d1-4768-ac1e-c63462719aa0.wxs.aliquot_ensemble_masked.maf.gz	efaf985957229f740b358d6da72e01e3	18761	validated
b3201f5c-6a04-4bbb-8591-6bab5c549d4c	b3201f5c-6a04-4bbb-8591-6bab5c549d4c/6bc11b87-e941-4b75-82dd-4aaf7be225f0.wxs.aliquot_ensemble_masked.maf.gz	7ea1375128e18f57e3640f5ed6b843a6	27952	validated
b321a7eb-fdb2-4657-8393-c97b9d296e15	b321a7eb-fdb2-4657-8393-c97b9d296e15/221c54ee-3554-428e-87d4-052914ca5cd9.wxs.aliquot_ensemble_masked.maf.gz	85e622693552d797980794f67217d019	76064	validated
b3228d93-f187-4fea-be05-b8224306f953	b3228d93-f187-4fea-be05-b8224306f953/5e23f17c-ddf4-4d46-bc8b-9d9a17764a4b.wxs.aliquot_ensemble_masked.maf.gz	574745e0b14543485150131aa3b0cd5c	13105	validated
b3669a3d-7e37-4c03-b6f2-872ed62b38d6	b3669a3d-7e37-4c03-b6f2-872ed62b38d6/09e0b19a-2ecd-40b1-bdb2-66e5e330d583.wxs.aliquot_ensemble_masked.maf.gz	126640932e98bb57452680ba51621dcf	19088	validated
b38e60a0-2850-4d66-916e-156392977b29	b38e60a0-2850-4d66-916e-156392977b29/1f5ddd2c-04c3-4805-85fa-de57a9e5a76d.wxs.aliquot_ensemble_masked.maf.gz	c2bb06d2b743fbb250603e74e75a29ce	18711	validated
b39e8a0e-0344-4cf3-a71c-ae66d8ca996c	b39e8a0e-0344-4cf3-a71c-ae66d8ca996c/3e3b4a44-b8a0-4410-bcd2-f069d5462bb4.wxs.aliquot_ensemble_masked.maf.gz	87d4de09420509c0323bfed12d41b8a1	10438	validated
b3abd87d-8040-4db5-a537-c5729b235d26	b3abd87d-8040-4db5-a537-c5729b235d26/a8e61ed1-3f93-4e8e-940b-7623d1744453.wxs.aliquot_ensemble_masked.maf.gz	9b2c46a105782edbd9dbcee95fb1a76a	22001	validated
b3cdd869-c63f-4623-8277-4a0ae2141556	b3cdd869-c63f-4623-8277-4a0ae2141556/215e19b1-2444-4e32-8bc3-182d623c7352.wxs.aliquot_ensemble_masked.maf.gz	6e2fe9af0112a2d12dfae12a7b60e32c	20268	validated
b3e527c9-f968-4bc5-874c-2c92b2c337a8	b3e527c9-f968-4bc5-874c-2c92b2c337a8/045837d2-3ab7-442b-a7fc-19f431520cbc.wxs.aliquot_ensemble_masked.maf.gz	f2ffb902cd39e61651146ae348d78f99	17988	validated
b40194d3-6d12-45d3-831b-d7bb7922408a	b40194d3-6d12-45d3-831b-d7bb7922408a/eaf9cfa2-36b3-4d08-8f61-1b2befb5f628.wxs.aliquot_ensemble_masked.maf.gz	7b0a33c95f88ba703c0e1a84102a4f9e	15571	validated
b40b883c-3023-4554-a4ca-a6f6ed879695	b40b883c-3023-4554-a4ca-a6f6ed879695/177ed406-d61a-4895-b8b0-26798bbcd97c.wxs.aliquot_ensemble_masked.maf.gz	858b42cf1a34626c55d48fa9b12dfe41	19884	validated
b422ea1b-aab9-45b8-8df6-a0988c49934e	b422ea1b-aab9-45b8-8df6-a0988c49934e/124564b4-ce97-4c51-a54a-c7727ca47105.wxs.aliquot_ensemble_masked.maf.gz	36bd94b991660042c703e6f1ceacfe3e	12682	validated
b43bd3e7-c200-4610-80e5-1e4d59f01a20	b43bd3e7-c200-4610-80e5-1e4d59f01a20/637c9ec7-4073-4471-aa03-e0b20407c1b2.wxs.aliquot_ensemble_masked.maf.gz	cde6b0f33dc96b0b2210293b9b4a9616	16625	validated
b4ae4fb1-56ee-4e68-b754-4e7adf685a81	b4ae4fb1-56ee-4e68-b754-4e7adf685a81/12a5b48c-5759-40dc-a3c4-3019fa441d3e.wxs.aliquot_ensemble_masked.maf.gz	78f5f3aff0962fb7f1132903f74a0623	11283	validated
b4e0d50a-c26d-413e-aa77-399d6e92e96d	b4e0d50a-c26d-413e-aa77-399d6e92e96d/c1ed8811-73ae-47b9-a390-607f5ba8fcba.wxs.aliquot_ensemble_masked.maf.gz	ffc088d4cedfdafed3eb894ffd5832ba	18903	validated
b4e37441-cd75-4afb-8214-814c3020ab75	b4e37441-cd75-4afb-8214-814c3020ab75/0eac72ef-ecdd-4c90-a760-0810e89e0722.wxs.aliquot_ensemble_masked.maf.gz	f8cd47294753191a9bd57088d4ac0671	5841	validated
b4f04cf6-d2ae-43f7-9830-78235164fccf	b4f04cf6-d2ae-43f7-9830-78235164fccf/f5ba931b-f743-44d9-9506-c833d7d8a77f.wxs.aliquot_ensemble_masked.maf.gz	955d24fba5d340978fd7a5804fc86579	23949	validated
b4f9d31a-2c48-4515-a285-bbb65be4f6e9	b4f9d31a-2c48-4515-a285-bbb65be4f6e9/5eba89a8-35b5-43ea-b40b-cb2111b90886.wxs.aliquot_ensemble_masked.maf.gz	a2096ee1ae70d684d2f3d9ba40f27f6e	15258	validated
b503b056-88e9-4a2d-a9f4-4017611d8799	b503b056-88e9-4a2d-a9f4-4017611d8799/50ad52a9-4db9-4473-a8a0-3a7e1d8a2f16.wxs.aliquot_ensemble_masked.maf.gz	953d2cb2ecd8af8583132a1c6e35a5cc	12421	validated
b55410a5-9dc6-4ada-83df-abc909963548	b55410a5-9dc6-4ada-83df-abc909963548/53ef2d18-6e9f-4b17-a2b4-2a443ac6a7d5.wxs.aliquot_ensemble_masked.maf.gz	f9c5bbe669d1eae444f55dbc65df59f5	18219	validated
b5bd14c5-b278-47d2-8bc8-a9f164b71b67	b5bd14c5-b278-47d2-8bc8-a9f164b71b67/b76ce9a7-b663-4a9e-ae18-e26b64a2c1eb.wxs.aliquot_ensemble_masked.maf.gz	fc546077cde713a68ba8247f5763ed42	11801	validated
b66c8d20-4b92-40b5-8810-4502266d0a53	b66c8d20-4b92-40b5-8810-4502266d0a53/efb68702-7e0e-474d-a6b5-2855d963e3da.wxs.aliquot_ensemble_masked.maf.gz	b170968fc9aa5bc061909e60eac00913	15093	validated
b69dfacb-4276-4106-bd9c-f372efc03a76	b69dfacb-4276-4106-bd9c-f372efc03a76/ceafff8b-2cb4-4c85-971f-d09cdd618168.wxs.aliquot_ensemble_masked.maf.gz	16bd48783915295110a3db159c6f614b	22388	validated
b6d6fe10-1074-4ece-ab8c-69c2f2d820ab	b6d6fe10-1074-4ece-ab8c-69c2f2d820ab/d25c1d27-a7a9-4873-ba36-6c65f2a6ae86.wxs.aliquot_ensemble_masked.maf.gz	5cdc7125a1b28161e500956081d3ae62	8518	validated
b70d74d2-72d9-405c-bde7-bb6a077d7a6b	b70d74d2-72d9-405c-bde7-bb6a077d7a6b/4fc40b8a-c54d-4ce3-ba57-94261860a21c.wxs.aliquot_ensemble_masked.maf.gz	7d2e3754f1a53ad5c92bc06a6838e493	19244	validated
b76f87b3-99c5-4297-b2df-8cbea8ecaf61	b76f87b3-99c5-4297-b2df-8cbea8ecaf61/7c4e4c2a-a0b1-424f-97d8-359825674429.wxs.aliquot_ensemble_masked.maf.gz	4176fea71bdfb70dec98ce879b8f4548	21571	validated
b82fd206-1ca9-472d-b2b9-2812e7c99dfc	b82fd206-1ca9-472d-b2b9-2812e7c99dfc/09e9fbed-e4cb-4203-8645-39da98269489.wxs.aliquot_ensemble_masked.maf.gz	67b1db719cc69b9e5d52cbdeff2aa35f	78067	validated
b867a860-ac5b-470a-b5a3-dcdb865b0975	b867a860-ac5b-470a-b5a3-dcdb865b0975/4b784d7f-941b-4736-bdcb-a296d9ccd946.wxs.aliquot_ensemble_masked.maf.gz	188589ad2188e308ccb5a73020806e04	11635	validated
b890d1a6-0c7b-4e9c-bdc8-846d73ffe9e0	b890d1a6-0c7b-4e9c-bdc8-846d73ffe9e0/9a5ff1bb-821a-42b5-8999-bf2c778cf1f0.wxs.aliquot_ensemble_masked.maf.gz	75db068a1168347f3870e3ebf3ad9a99	23484	validated
b8955399-333f-4a79-9abf-4bd606988f1a	b8955399-333f-4a79-9abf-4bd606988f1a/3e57131d-ac24-4d18-8366-e2cbf6f9f6de.wxs.aliquot_ensemble_masked.maf.gz	a8578b9178db8a5ad8562ce680cbdfb3	12887	validated
b8be97d7-c1bd-43d2-b046-5fadd89f7e2c	b8be97d7-c1bd-43d2-b046-5fadd89f7e2c/69ca2b97-43dd-465a-84f3-ab2265dbd562.wxs.aliquot_ensemble_masked.maf.gz	d9980a462f81ad1e202fb8f28d5bee98	40420	validated
b8d813dc-51db-4344-a3f0-1e243cd3f490	b8d813dc-51db-4344-a3f0-1e243cd3f490/1f9347ff-4a82-413d-8ac4-adad8b80c8ce.wxs.aliquot_ensemble_masked.maf.gz	3ed457c31c36f28f5b12b64472bbc5d4	50878	validated
b8e38602-d114-4641-a2bb-6921ae7cfc57	b8e38602-d114-4641-a2bb-6921ae7cfc57/3cfe0ae4-7b10-4583-8206-098c29088e92.wxs.aliquot_ensemble_masked.maf.gz	6e4160937961800003771459571b86ea	9981	validated
b9fef882-4ff3-439e-b997-0b572984f3c0	b9fef882-4ff3-439e-b997-0b572984f3c0/87331cb7-abb6-4445-851f-ddaf9e04739f.wxs.aliquot_ensemble_masked.maf.gz	342a15e80a98be1c67b75b8ba3792952	2223	validated
ba114d36-576f-429d-b6c1-e19349e74d2c	ba114d36-576f-429d-b6c1-e19349e74d2c/999f0a32-30c2-466d-b3e4-6c0983ab248c.wxs.aliquot_ensemble_masked.maf.gz	e9cf2d8ff239121341fe6fb16d5d3da9	11720	validated
ba1723b1-5b01-45b4-85e8-00c87e53d6c6	ba1723b1-5b01-45b4-85e8-00c87e53d6c6/05442037-337a-4cb4-89b1-a6d66cef594f.wxs.aliquot_ensemble_masked.maf.gz	664fbf13c5776a789bb63e9aa6b46dba	16829	validated
ba1a5817-994f-4dcf-be10-2bb0a9797c05	ba1a5817-994f-4dcf-be10-2bb0a9797c05/aab84d62-75dd-4eb6-ab99-6dd0472ec80d.wxs.aliquot_ensemble_masked.maf.gz	2b8796c68ab13e2007fd413f09cb99d3	37967	validated
ba43705b-8a84-4b4c-8563-14a177c0f0c5	ba43705b-8a84-4b4c-8563-14a177c0f0c5/c441ca78-6116-41ec-b53e-9405cf5f5314.wxs.aliquot_ensemble_masked.maf.gz	28a89fc90c85a84a5d11499e4fc2dbde	21922	validated
ba4e57dc-c15b-4282-90dd-e9ace6fb9d2b	ba4e57dc-c15b-4282-90dd-e9ace6fb9d2b/fc2a9d28-f6bd-4b6b-bcc2-05c1eaf56dca.wxs.aliquot_ensemble_masked.maf.gz	07767c5dd4afd12de73f2be91dfece78	15180	validated
ba648584-9909-4fd1-87d9-75757e1872eb	ba648584-9909-4fd1-87d9-75757e1872eb/40b0cf38-d0a2-466c-8b28-e541b4ea8991.wxs.aliquot_ensemble_masked.maf.gz	90f84bf5cbe34b871ce4c96693bac092	10053	validated
baa67390-15b8-409a-8c64-cef7a1d355eb	baa67390-15b8-409a-8c64-cef7a1d355eb/579c098b-473c-4f94-a005-4e7b8dc6a4d0.wxs.aliquot_ensemble_masked.maf.gz	bb0da6b28b6bedae91545ff6699ee8a4	16218	validated
bb58d2eb-d34b-4905-8a3e-64c63100f215	bb58d2eb-d34b-4905-8a3e-64c63100f215/2a46edbd-60fb-498f-9378-304e5302c253.wxs.aliquot_ensemble_masked.maf.gz	a6c1a9c9f1b28bf202560b760626e687	12745	validated
bb799026-8274-4bf5-b882-96a3cf83131c	bb799026-8274-4bf5-b882-96a3cf83131c/aae674f9-0a57-450f-86a9-fae83cdcb467.wxs.aliquot_ensemble_masked.maf.gz	cddfc466071943dbd62e6ecf8a0a2119	30684	validated
bcacc473-706b-4d5b-ac28-5a24964faa59	bcacc473-706b-4d5b-ac28-5a24964faa59/b6310d35-d28e-4355-bc15-a2c50dc4be47.wxs.aliquot_ensemble_masked.maf.gz	3f4c3acef0b8392b6a0a114a3d8664ba	15413	validated
bcf0bf4f-348c-4380-bd38-1e3c965f0f17	bcf0bf4f-348c-4380-bd38-1e3c965f0f17/2a6a94d6-6bf5-459d-86ca-044466fa1ae3.wxs.aliquot_ensemble_masked.maf.gz	d1f82083dc39d25e65d252031d416604	70237	validated
bd01ef9c-ef2f-40fb-b32e-6cc66a3a45f5	bd01ef9c-ef2f-40fb-b32e-6cc66a3a45f5/9a9fba25-d86d-4290-a288-c3debabff860.wxs.aliquot_ensemble_masked.maf.gz	6b65dde46af60b3b3496f10b2cbc0a8e	27100	validated
bd8ae7a5-5e72-4664-aa5c-28b730bc0fd8	bd8ae7a5-5e72-4664-aa5c-28b730bc0fd8/3f58ddf4-f74b-47fe-92d6-0c9e86472186.wxs.aliquot_ensemble_masked.maf.gz	0e5ac5a37d435aa787317e5896d94bbd	61791	validated
bd8cd3dd-5cd7-47b8-bf2e-2f97dd73767d	bd8cd3dd-5cd7-47b8-bf2e-2f97dd73767d/66e1c37d-5c56-49dc-8218-0eb0f48d3760.wxs.aliquot_ensemble_masked.maf.gz	1cb88d87fdfa3099d8bd114c4fcdaab8	8148	validated
bd96629c-0f8d-4fc5-8447-2b415191f0ed	bd96629c-0f8d-4fc5-8447-2b415191f0ed/9fbe1912-9b02-4000-ae5d-2807b9a6a5da.wxs.aliquot_ensemble_masked.maf.gz	9a150180abbe217f8715bd12ef43aec0	9356	validated
bda15891-5533-4cc7-8bb3-dde23376f014	bda15891-5533-4cc7-8bb3-dde23376f014/14743e3f-6964-420d-87cf-887e08bf4bf7.wxs.aliquot_ensemble_masked.maf.gz	01386f338a15fb9c6b839999329f646b	29963	validated
be4aa5a0-1c99-4b62-acf0-74640c9aef59	be4aa5a0-1c99-4b62-acf0-74640c9aef59/5f990260-7dea-4f73-b585-aa5f9d9deab9.wxs.aliquot_ensemble_masked.maf.gz	a8435828b4fa207dd7e291d04aa1ddf9	32559	validated
be9627e4-2949-4bdf-8544-072350d28fe1	be9627e4-2949-4bdf-8544-072350d28fe1/20222a96-8873-45bd-9616-6dcaa847f542.wxs.aliquot_ensemble_masked.maf.gz	072b585e71afc970d39f6044201be5cb	11751	validated
bf10fff5-7594-425d-9f7d-e8422f55e97c	bf10fff5-7594-425d-9f7d-e8422f55e97c/417cb11b-63a8-45c2-bf13-b10acf15671e.wxs.aliquot_ensemble_masked.maf.gz	77f24690cbbafccd97e7533d4d884ad9	13714	validated
c01342c3-6a1e-4bad-b218-ef5e6340c6f5	c01342c3-6a1e-4bad-b218-ef5e6340c6f5/37ae1a5f-5b07-4409-8109-0ab8db659dfd.wxs.aliquot_ensemble_masked.maf.gz	129f2f83fd554575948aa8cf212ff039	13751	validated
c0644d27-a598-467b-bdb9-1af921fef6e8	c0644d27-a598-467b-bdb9-1af921fef6e8/998e75ff-dff9-4c53-b8a1-222bfad7ca50.wxs.aliquot_ensemble_masked.maf.gz	b474a08cba2ba38c2074d6656451e670	307328	validated
c0c20a74-6cb9-4123-816e-a26baca93163	c0c20a74-6cb9-4123-816e-a26baca93163/5c132854-804e-40cc-a6db-3252ebd928ef.wxs.aliquot_ensemble_masked.maf.gz	4fe1b4a216fe5b031ff0600c4d0ec308	16676	validated
c1a21a51-b8b7-453d-932e-2eacbaed8c2d	c1a21a51-b8b7-453d-932e-2eacbaed8c2d/ffe6f874-63fd-4bdc-b285-d724859934cb.wxs.aliquot_ensemble_masked.maf.gz	eb2249a63f6b7f25fb8668b8146bbea4	7463	validated
c1a9e2e4-8fdc-4733-ab66-db7b44964e47	c1a9e2e4-8fdc-4733-ab66-db7b44964e47/5a5f28d9-8353-4526-a741-405b1a97d78d.wxs.aliquot_ensemble_masked.maf.gz	19fc895a08fb3dff91ed68d82c2a9777	16021	validated
c258bdf3-8506-4252-aab1-5bcf997af80b	c258bdf3-8506-4252-aab1-5bcf997af80b/56ddfd03-188f-4d9a-9070-b0c0f1c64376.wxs.aliquot_ensemble_masked.maf.gz	be26043607bd4f3fb9525f74214fb467	17373	validated
c25df895-051b-4d5a-b52c-4be77efd1f09	c25df895-051b-4d5a-b52c-4be77efd1f09/8b5a94f9-c805-4c54-b4a6-49ecd85a0af2.wxs.aliquot_ensemble_masked.maf.gz	1cb55e0c57d6e1cca0499872d0235f62	20833	validated
c28bd5cf-5b78-468b-8bb4-085a65190150	c28bd5cf-5b78-468b-8bb4-085a65190150/9e7ea240-c8db-4c6a-b3fc-f24fa99a725b.wxs.aliquot_ensemble_masked.maf.gz	21e9a12c6be0930ba4c331393ace1900	37318	validated
c2b7ab96-f6f6-469d-93b1-180ea94980b1	c2b7ab96-f6f6-469d-93b1-180ea94980b1/6554f195-2070-4af3-98f9-c4d8529e5635.wxs.aliquot_ensemble_masked.maf.gz	dc6c35f72e15002e5b515ab444141a2a	9100	validated
c2cac9f7-8cee-46c3-a9a5-c57fd53753c6	c2cac9f7-8cee-46c3-a9a5-c57fd53753c6/7457ac9e-bb16-4f77-a2e5-014e42ae5780.wxs.aliquot_ensemble_masked.maf.gz	b0c9621dbc9ef94420655b849701d954	30732	validated
c32dc7f8-99bc-4d91-9433-52ff66424b0e	c32dc7f8-99bc-4d91-9433-52ff66424b0e/0e917c7b-dbf3-4865-b136-a9bdae9152d7.wxs.aliquot_ensemble_masked.maf.gz	595347a145eb21a56b35f02008b52ea3	47870	validated
c39902ac-2215-4d12-8214-3c801c3b5453	c39902ac-2215-4d12-8214-3c801c3b5453/803eb1cc-9f86-4123-a30c-5a6304224e7a.wxs.aliquot_ensemble_masked.maf.gz	77eecbc21e477cc7a3afb235d8ee89a3	17518	validated
c479cd5b-c5c6-415a-a54d-53d3da997cd6	c479cd5b-c5c6-415a-a54d-53d3da997cd6/c2b81637-da0c-46c9-bc9f-d99c6e17922e.wxs.aliquot_ensemble_masked.maf.gz	375260cd169d94ec3962c3cd9499432f	25649	validated
c4db3e1f-d933-4310-8cba-de29d528cb2a	c4db3e1f-d933-4310-8cba-de29d528cb2a/d7780854-c597-404b-9590-5acc3d0feeb0.wxs.aliquot_ensemble_masked.maf.gz	ba829f0627ab753aad65385d270f280a	17152	validated
c5066636-36a7-40f8-9a76-4965685a824b	c5066636-36a7-40f8-9a76-4965685a824b/6c68d23f-262f-4148-bd57-96fe40bbf14b.wxs.aliquot_ensemble_masked.maf.gz	239b0bf55e803efc3014b63acc87e4bd	20386	validated
c508f671-d511-4e04-a955-48e8e6268396	c508f671-d511-4e04-a955-48e8e6268396/bca245d6-09df-48d0-9845-b31a7b4ebf11.wxs.aliquot_ensemble_masked.maf.gz	944ba07b49cdb3dccddf96c19ebe07fc	14071	validated
c5b7f99b-adc5-47f7-9b14-d808ee4cf767	c5b7f99b-adc5-47f7-9b14-d808ee4cf767/c7be7ade-38b9-43a7-bcc1-a5023ffa1599.wxs.aliquot_ensemble_masked.maf.gz	ba6ca5d5c40da71b47eb5d89fed61f8f	8511	validated
c6550a4a-e6ca-4bca-8ed9-76136e6565e9	c6550a4a-e6ca-4bca-8ed9-76136e6565e9/5d142702-5dfb-4223-9352-22592e3906c9.wxs.aliquot_ensemble_masked.maf.gz	369ad911ce7348e32cd195f6e18f24dc	24913	validated
c6a206bd-ca60-47a5-8338-acace9d4bc55	c6a206bd-ca60-47a5-8338-acace9d4bc55/f2ab022b-086e-491a-b9ff-d4b0a696a5da.wxs.aliquot_ensemble_masked.maf.gz	140d898f0319c6c4208cac6b6cad7c31	15973	validated
c6a2f4fa-e32d-42de-87d1-0bea46f789c6	c6a2f4fa-e32d-42de-87d1-0bea46f789c6/de54ba8e-63be-42de-9488-036f4c134d32.wxs.aliquot_ensemble_masked.maf.gz	e765e5610ae1126e7bde2b49ca804d5e	10410	validated
c770841f-bf63-48bb-9de7-3259a30f7e54	c770841f-bf63-48bb-9de7-3259a30f7e54/75d3293e-8673-4c4e-9f69-642842b223be.wxs.aliquot_ensemble_masked.maf.gz	b4415f38da39902b70644f04532f03a1	37842	validated
c79d7594-3723-411a-98ab-3fe6f6b747c8	c79d7594-3723-411a-98ab-3fe6f6b747c8/f01fa313-8a80-4475-afd9-8a115fe33421.wxs.aliquot_ensemble_masked.maf.gz	be14f11d21afbec39dcb4cf74292427a	24121	validated
c7dc5791-cc76-4498-a7da-fd72982b78f4	c7dc5791-cc76-4498-a7da-fd72982b78f4/a7ed6790-e153-4065-b35f-9a2e177b7007.wxs.aliquot_ensemble_masked.maf.gz	8e19a84709e40752e3e2f44e0130a266	21673	validated
c8114a84-3152-42fd-a504-aa66f6d9f0ba	c8114a84-3152-42fd-a504-aa66f6d9f0ba/04282729-fc30-4427-95bd-f574c22abdb6.wxs.aliquot_ensemble_masked.maf.gz	fa51bd9cb642d74f704698314bfb303e	12022	validated
c89770e2-0621-451d-a2d2-08096fdde541	c89770e2-0621-451d-a2d2-08096fdde541/1ca3d4f3-dc4b-4b57-a497-3121ab52229b.wxs.aliquot_ensemble_masked.maf.gz	a3e8df2788c3d7daf6c8e10eaa109619	143479	validated
c8be6d7e-b71d-4d5f-bc9e-ee36456bab1d	c8be6d7e-b71d-4d5f-bc9e-ee36456bab1d/182ea067-eeed-4989-8529-6c60340144cb.wxs.aliquot_ensemble_masked.maf.gz	9550e3085ffd6eeb50303fa54ec898d0	23185	validated
c8fd3e84-ede0-4559-993d-deb9c538993c	c8fd3e84-ede0-4559-993d-deb9c538993c/e1ca41ad-a887-40bc-a828-9863314a81c0.wxs.aliquot_ensemble_masked.maf.gz	032c6684a211806c5014a57d74261008	43488	validated
c934f878-81be-4dbc-97aa-63e9dbcfddd3	c934f878-81be-4dbc-97aa-63e9dbcfddd3/777ce2b1-0cd8-41a4-b4f3-fd0863e2ccd4.wxs.aliquot_ensemble_masked.maf.gz	29445293290946004f06d380da95e485	28307	validated
c9cd5d72-10f8-415d-a7c0-d87afa3e7a33	c9cd5d72-10f8-415d-a7c0-d87afa3e7a33/715b9509-5519-4cfc-841e-9e3193206141.wxs.aliquot_ensemble_masked.maf.gz	7354f12081f320cc7d63cab175012c15	43930	validated
c9fbdb18-81df-48d6-9bdc-14fd8d7aedea	c9fbdb18-81df-48d6-9bdc-14fd8d7aedea/8a532755-c7ae-4cd9-8873-d827ffd5ea6e.wxs.aliquot_ensemble_masked.maf.gz	a28bbd9884bc326e1b58258b822842dd	12206	validated
ca6c5a9e-46cb-4caf-803e-6788f4ab67d4	ca6c5a9e-46cb-4caf-803e-6788f4ab67d4/f1970a22-abac-4274-af6d-b16796b40679.wxs.aliquot_ensemble_masked.maf.gz	5b74572a3963bb121b1c44fb63dce0d8	50656	validated
ca7975a5-b966-488e-a5d5-f2488766ebe8	ca7975a5-b966-488e-a5d5-f2488766ebe8/5b84ccee-4b8e-4710-97d9-28e269a4e60b.wxs.aliquot_ensemble_masked.maf.gz	b5aae61ef3f0219e0be31f65a39c5ec1	32590	validated
ca7c95d3-6178-4f1e-a760-213d008cfa59	ca7c95d3-6178-4f1e-a760-213d008cfa59/c2548cf8-b8b5-4a42-8a67-5a3e11423246.wxs.aliquot_ensemble_masked.maf.gz	97f906902587a5282b262252daa5c977	10702	validated
ca90742c-bacb-4cd2-a37d-53aaad9fe028	ca90742c-bacb-4cd2-a37d-53aaad9fe028/d4cdb206-fd38-4901-8318-d03a36f0f0b7.wxs.aliquot_ensemble_masked.maf.gz	67b78dba266a4ca4fa4de95fbfe8adeb	13318	validated
caa4288b-1b71-46db-a6c6-bddcd448d8e1	caa4288b-1b71-46db-a6c6-bddcd448d8e1/b502ef61-63a1-49aa-bc26-b2d68837f429.wxs.aliquot_ensemble_masked.maf.gz	0bc21fb813c20871eb94273b3396be6a	26874	validated
cad7a22f-aec4-4912-9f05-8686d8c38743	cad7a22f-aec4-4912-9f05-8686d8c38743/b9fd2038-4b38-45bd-8ef8-4cd82206ea87.wxs.aliquot_ensemble_masked.maf.gz	bcf21f84519b6e794af4d494d202e1b7	126894	validated
caf0f5a7-1edf-463d-b650-9332523cfd54	caf0f5a7-1edf-463d-b650-9332523cfd54/39aaf93b-928f-434e-a513-b7b89fa1f7b1.wxs.aliquot_ensemble_masked.maf.gz	5d1d259fe867b92739f134c941857fe8	51459	validated
cb5fd63b-da6d-4016-b150-2a0682d00db2	cb5fd63b-da6d-4016-b150-2a0682d00db2/2f0bc7dd-7366-4dc8-9352-5277f4c84107.wxs.aliquot_ensemble_masked.maf.gz	a6517b4320ece8699bbd1f9b228d8dd1	63949	validated
cb73989a-2c42-4f61-acfa-ccb703197b01	cb73989a-2c42-4f61-acfa-ccb703197b01/b05979bf-5f36-4d97-9cea-668f723f53d1.wxs.aliquot_ensemble_masked.maf.gz	61638192c4acc2ee9231655b6b9ccfb2	12049	validated
cb92f61d-041c-4424-a3e9-891b7545f351	cb92f61d-041c-4424-a3e9-891b7545f351/f3f4f12a-f8bf-4fd7-be7e-f0cef6f98e73.wxs.aliquot_ensemble_masked.maf.gz	79fb070ece0a269f9646edc7c354ed8a	22051	validated
cbc95bfe-12ce-4fc5-88d4-0c93913d50c0	cbc95bfe-12ce-4fc5-88d4-0c93913d50c0/a228a3b8-e591-452e-8996-bfa72236c26e.wxs.aliquot_ensemble_masked.maf.gz	d53bd79d597797f4aa3d7922b3461a29	41144	validated
cbdafb89-ade9-405c-85fc-45acf5e94864	cbdafb89-ade9-405c-85fc-45acf5e94864/43f4d17c-8375-43cc-9c65-26d4ce67c842.wxs.aliquot_ensemble_masked.maf.gz	0f3d662b847ebc2542a2118444716edb	11988	validated
cbee460e-b077-4f1e-9686-df79e129cb0b	cbee460e-b077-4f1e-9686-df79e129cb0b/81245884-d565-49db-9e82-fc6521b19242.wxs.aliquot_ensemble_masked.maf.gz	5918591c0ab5b12e6e937940f7379414	74229	validated
cc5dd903-62e5-4ead-b444-634c853e2ac3	cc5dd903-62e5-4ead-b444-634c853e2ac3/876ccf1b-71b7-4e80-8c41-bce836ab79ec.wxs.aliquot_ensemble_masked.maf.gz	36ac9a67241c061ad4702454f4b1634c	12795	validated
cc99aa83-c0cb-40da-8b83-9bc0356dd45b	cc99aa83-c0cb-40da-8b83-9bc0356dd45b/3933fc42-acc1-4a02-b573-3b789e5913b6.wxs.aliquot_ensemble_masked.maf.gz	290a866068652c6bd2a7299f8c19b87b	18011	validated
ccd7bb92-15f5-4e04-9b60-7ea91e0c3db7	ccd7bb92-15f5-4e04-9b60-7ea91e0c3db7/0b03aa35-7a3b-4acd-9b1f-248222075a4d.wxs.aliquot_ensemble_masked.maf.gz	873b1eb65b32c4531a5f567af450f694	11005	validated
cce3fe79-e88b-4448-ace1-ee973ff72478	cce3fe79-e88b-4448-ace1-ee973ff72478/8d817444-8b40-4d79-9698-8539c58fe0f8.wxs.aliquot_ensemble_masked.maf.gz	7abc390f1aa1c040d756f9c6490902a9	22669	validated
cd411b1f-b327-4850-bb78-e4f6bb045ad4	cd411b1f-b327-4850-bb78-e4f6bb045ad4/57123361-8aa4-43a4-9eb4-70c41721f946.wxs.aliquot_ensemble_masked.maf.gz	999792a897e659f9a79bb598221dd267	14303	validated
cd5c79b9-5dd6-48cb-8b6d-1c861cce0946	cd5c79b9-5dd6-48cb-8b6d-1c861cce0946/ab879a4b-4064-44a3-a69f-081e71c14d4c.wxs.aliquot_ensemble_masked.maf.gz	8c6139f63513237184e759eaafa3e5e4	14009	validated
cdb6710c-3184-4119-859f-6c255837ca42	cdb6710c-3184-4119-859f-6c255837ca42/eb448c02-5c0d-4257-aa09-31528655980c.wxs.aliquot_ensemble_masked.maf.gz	6df1803aaa1829bc7ec5f6f2fb56b8d9	20185	validated
ce9f684d-73e7-45b1-bd2a-86f9da1b3447	ce9f684d-73e7-45b1-bd2a-86f9da1b3447/b28e68c0-bada-495f-a4d5-93a42848605f.wxs.aliquot_ensemble_masked.maf.gz	463f309ce9521aa08af7b77db1c91719	7726	validated
ceba3c10-8dab-489b-a84f-db4661fa6c34	ceba3c10-8dab-489b-a84f-db4661fa6c34/8920e3cb-5a6f-42b9-bbe7-6d9298aaf395.wxs.aliquot_ensemble_masked.maf.gz	eb2c2ecfffa401b04f26eb6146839539	12450	validated
ceebfe0a-a63a-4391-aab4-be70edae319f	ceebfe0a-a63a-4391-aab4-be70edae319f/b8ecc725-1e30-4872-865b-e3877b9d332d.wxs.aliquot_ensemble_masked.maf.gz	7c95ca3fc5da6a4341038eb2c2205593	13441	validated
cf171a35-7213-4e87-8237-96e93a8ded86	cf171a35-7213-4e87-8237-96e93a8ded86/0b8a9b96-d855-482b-97bd-a45ff5a20468.wxs.aliquot_ensemble_masked.maf.gz	29ccb83390f5fb0cb11089972f07465f	39714	validated
cf993d8f-566e-48e0-a6de-b70c0d40fc79	cf993d8f-566e-48e0-a6de-b70c0d40fc79/61dc82f9-39aa-45b5-9be6-4f31fe2ce39b.wxs.aliquot_ensemble_masked.maf.gz	2ae1d3019fd929b371ffbf2f86491874	55590	validated
cfabdf63-0e92-43ed-8476-7be8495a99f7	cfabdf63-0e92-43ed-8476-7be8495a99f7/b0b0af7b-18e5-42df-a862-f45fb482f668.wxs.aliquot_ensemble_masked.maf.gz	5763e67b924ad88e0cb0ffce09a4e3ff	267631	validated
d0babf0b-175a-40b9-b1ca-014c1c227870	d0babf0b-175a-40b9-b1ca-014c1c227870/b79825ab-1f35-4773-987c-7ed95d8509f2.wxs.aliquot_ensemble_masked.maf.gz	ac3d695449881e746fc3806ac3c087a9	6088	validated
d0e3a7a6-352a-4fdd-bfbd-40d3a87cf158	d0e3a7a6-352a-4fdd-bfbd-40d3a87cf158/fe37a384-7a0f-4597-8f8b-ac330ae8fe93.wxs.aliquot_ensemble_masked.maf.gz	cb41bdf1ca7a9c605a51984c102a551c	20409	validated
d0e96cb7-700d-475e-8f06-d3b66fec6e0c	d0e96cb7-700d-475e-8f06-d3b66fec6e0c/6ee90522-0275-44b9-8b18-f887a377dd84.wxs.aliquot_ensemble_masked.maf.gz	64d4924cab3c141654815a85fa4708a5	273053	validated
d18cf20e-07dd-4dfe-a273-be83bbb488ce	d18cf20e-07dd-4dfe-a273-be83bbb488ce/62b20268-1fc6-45f7-8c61-d7ba646766f9.wxs.aliquot_ensemble_masked.maf.gz	ef6c88145aac8f75f342e2b7aad14a28	26972	validated
d21047df-85b4-4c25-8ad8-f008c7ff4163	d21047df-85b4-4c25-8ad8-f008c7ff4163/361b0d52-7a8d-4997-b771-99e98b5f35b2.wxs.aliquot_ensemble_masked.maf.gz	5073029e14d46037bf9b3f4fcbdea751	10598	validated
d3f62f81-b18c-4e8d-8048-73154875df9d	d3f62f81-b18c-4e8d-8048-73154875df9d/71a93912-7b16-4cb8-b36e-49a1356dbfe9.wxs.aliquot_ensemble_masked.maf.gz	2d63d096e6d753494b70f8676352ba2b	35722	validated
d435c79a-d6c7-4ab6-bb34-1b77db8c04b4	d435c79a-d6c7-4ab6-bb34-1b77db8c04b4/8df04faa-c266-49de-a9ff-0eb29b0ef617.wxs.aliquot_ensemble_masked.maf.gz	812df50072627dca635b0cf7c227f3a4	11224	validated
d43b5456-97fb-4b07-9e58-01a246be8c56	d43b5456-97fb-4b07-9e58-01a246be8c56/f7797e3a-0d52-417d-9820-86400d8c0aee.wxs.aliquot_ensemble_masked.maf.gz	8a1fbb9f1d7144d2ec1015c164b5c3e8	11777	validated
d48040e4-d1fb-4046-82ec-dab4f6ba148a	d48040e4-d1fb-4046-82ec-dab4f6ba148a/a0a576b3-34cf-40d6-977b-f2aa4ca1d10c.wxs.aliquot_ensemble_masked.maf.gz	64daa9cf78a600b5f5725f1cbc29ad27	18248	validated
d4f64ac6-7898-43c0-a55c-f30308cb4b8f	d4f64ac6-7898-43c0-a55c-f30308cb4b8f/8a81fe29-af71-416c-b995-25b218289f7a.wxs.aliquot_ensemble_masked.maf.gz	e2271a79180ddb35af60fde88998bd91	22800	validated
d4ff2a23-f218-47be-ad4b-a2e2c00d1be5	d4ff2a23-f218-47be-ad4b-a2e2c00d1be5/93fc4cd9-3d23-4fe5-8ae1-6dc049e92e61.wxs.aliquot_ensemble_masked.maf.gz	a4db8ea30ce109c3a9f61ec5ef8e844a	112074	validated
d56da1e7-5081-4b16-a39d-66710fb7a6e9	d56da1e7-5081-4b16-a39d-66710fb7a6e9/14df919d-3ead-4bea-9a55-b6e5864b27b2.wxs.aliquot_ensemble_masked.maf.gz	94ee5e263369022f888482563b1dcf16	20261	validated
d579b4ce-fdec-4225-9538-34e8a964a81b	d579b4ce-fdec-4225-9538-34e8a964a81b/499ae223-73cd-41f0-816f-c8e07df77a35.wxs.aliquot_ensemble_masked.maf.gz	20ec3828ec75ef2aa79183924cfc553c	14587	validated
d598ec06-372e-492d-b39e-9826119204b7	d598ec06-372e-492d-b39e-9826119204b7/9d64ddfe-363f-48da-9648-d08435b20e94.wxs.aliquot_ensemble_masked.maf.gz	eb0c61b6eace09f11eb9046d21143636	25682	validated
d5aa3502-5004-4302-8d42-95fd76586f1d	d5aa3502-5004-4302-8d42-95fd76586f1d/33df15c5-3123-415f-8360-c7b1c1d283d3.wxs.aliquot_ensemble_masked.maf.gz	b16a496fb4489c81a075e03d9c0bb71c	11379	validated
d5d8a998-45fa-4e43-88e8-d950c37d8152	d5d8a998-45fa-4e43-88e8-d950c37d8152/a12106c9-c56f-4d0a-b56b-1addbfd0b138.wxs.aliquot_ensemble_masked.maf.gz	5f376937917bbffb08a492da6823156c	14886	validated
d5d93043-5643-4b75-83d3-c92ddf7c9712	d5d93043-5643-4b75-83d3-c92ddf7c9712/7ebfed30-0be9-4d07-99c7-7f0b503a38d8.wxs.aliquot_ensemble_masked.maf.gz	678a4656a5f20e70621c42aa1178c0cf	16448	validated
d603a07f-ac17-4bac-90e6-555e863bd1a8	d603a07f-ac17-4bac-90e6-555e863bd1a8/eb3f7c29-8973-4183-a8b4-59e88fa5ae1a.wxs.aliquot_ensemble_masked.maf.gz	626d9dde5d209030ca514510a86a8528	15981	validated
d65025f4-8924-4112-a546-c73475a2e2d8	d65025f4-8924-4112-a546-c73475a2e2d8/917569dc-8716-447b-b47f-654a639dfc74.wxs.aliquot_ensemble_masked.maf.gz	aab91825e3b2f3ab0bc0d8db66e10fee	32688	validated
d6709b52-b2fb-4b89-89d4-a426de3f21f0	d6709b52-b2fb-4b89-89d4-a426de3f21f0/ac3dbb7f-2ce9-43b7-9f45-1c1521e6bbf5.wxs.aliquot_ensemble_masked.maf.gz	80c0b61d5aae81237ed72412b05bc1d7	10693	validated
d67df22d-4f25-4353-951a-07ac5c0d1927	d67df22d-4f25-4353-951a-07ac5c0d1927/1a399cab-ac9c-4b86-b88a-f5c75bad6a4a.wxs.aliquot_ensemble_masked.maf.gz	ccfffadcda844f017a21953decc74629	12767	validated
d6a02832-ac78-41c3-b204-9a252ac6445c	d6a02832-ac78-41c3-b204-9a252ac6445c/f5e25393-43a2-4641-a2f0-21d5e8e7b20d.wxs.aliquot_ensemble_masked.maf.gz	62b4ec9e53c5baa44e4fbb281121a622	35159	validated
d76f1fa8-b280-4767-8d79-ea06be1ac9dd	d76f1fa8-b280-4767-8d79-ea06be1ac9dd/b44b6fdc-0e8e-4ece-9322-56024b0f13e4.wxs.aliquot_ensemble_masked.maf.gz	bfe94aec3f515a3c5458312f6a17bc14	16111	validated
d7b33ac9-d344-4cdb-a795-9c89ef9d26c9	d7b33ac9-d344-4cdb-a795-9c89ef9d26c9/ef0a7ee3-6e62-42aa-9fae-83f3106e2563.wxs.aliquot_ensemble_masked.maf.gz	68e1a8493ebecd18908d935d3c93fb04	33704	validated
d822578a-e8bd-403c-aaec-00df459ac9aa	d822578a-e8bd-403c-aaec-00df459ac9aa/5b861c82-2879-4de7-90e4-2f1391a32725.wxs.aliquot_ensemble_masked.maf.gz	f2ff920bab097509291975d24262e75b	23531	validated
d89e9f6c-6721-4a11-bad9-6777a6eeeb21	d89e9f6c-6721-4a11-bad9-6777a6eeeb21/e17f098e-9cb6-4706-8156-09a43b8cd953.wxs.aliquot_ensemble_masked.maf.gz	fe171c1b4697d39f92732e1abb3510f7	16357	validated
d8dc36be-bbfa-46af-9d5f-e77ec4be4c5f	d8dc36be-bbfa-46af-9d5f-e77ec4be4c5f/295a2b86-cede-458b-b5ab-3a1c1c695f1b.wxs.aliquot_ensemble_masked.maf.gz	5d01c9090dd529543c4707f577d3b151	37422	validated
d8ff1cbb-c551-4585-bdd1-42721e326933	d8ff1cbb-c551-4585-bdd1-42721e326933/26d5a3d5-2698-4791-8a89-e05ffde7cdca.wxs.aliquot_ensemble_masked.maf.gz	9c2354d7423d5bc99b3e18dca96e8867	23985	validated
d900d564-8177-4917-9d30-258931436d38	d900d564-8177-4917-9d30-258931436d38/e0d63c88-2776-4608-bfd5-358a02a681a0.wxs.aliquot_ensemble_masked.maf.gz	c012e4d92bfd9361ae763685502a0e2f	47764	validated
d91ac989-ec4e-447c-9089-4d59a3eabccd	d91ac989-ec4e-447c-9089-4d59a3eabccd/9d210bb4-9729-45ff-b2c2-79bdba712da1.wxs.aliquot_ensemble_masked.maf.gz	bd5a797d576e52d057f9c96bd0f68e59	16897	validated
d929baa2-5418-4da8-9a03-c29cbc8fd454	d929baa2-5418-4da8-9a03-c29cbc8fd454/ebaa90e0-0a86-4b08-800e-06b53f2b8c09.wxs.aliquot_ensemble_masked.maf.gz	fc49f73d6cd964d30a0aaa33e4489f7a	12898	validated
d93c8f32-8a64-4bcc-84e0-55d0349c159a	d93c8f32-8a64-4bcc-84e0-55d0349c159a/786697d0-192f-4d40-9c85-a5b31b7b7a7e.wxs.aliquot_ensemble_masked.maf.gz	f83287897d58795852e9e30ed217b450	10287	validated
d99dcfa7-88ee-43f5-9bf9-a62a8df8f2d2	d99dcfa7-88ee-43f5-9bf9-a62a8df8f2d2/7340a5ee-3a27-42d0-b7a0-a209f73b2370.wxs.aliquot_ensemble_masked.maf.gz	aa103aafb48f542d6607cbb9900e7cd8	15112	validated
d9a20e73-132d-4581-b4fa-994e180b7a08	d9a20e73-132d-4581-b4fa-994e180b7a08/8f056692-28c4-45d8-9392-38409363c156.wxs.aliquot_ensemble_masked.maf.gz	adc7d2e3240892d31bc56db4aef64b20	13256	validated
d9a51206-4561-4cb1-bb56-2b1c009c1a5d	d9a51206-4561-4cb1-bb56-2b1c009c1a5d/a4c84692-0bf4-43e8-b7b4-d5242bc24fb3.wxs.aliquot_ensemble_masked.maf.gz	8b2e44033c6410e1e8596618dfb34905	19332	validated
d9bc0aba-d16a-4836-82f5-9be0287dd6ca	d9bc0aba-d16a-4836-82f5-9be0287dd6ca/177b207d-f8fc-4ea8-8545-b3006bf58ded.wxs.aliquot_ensemble_masked.maf.gz	653759990ee31d0c4063209d85344341	28203	validated
da6db5d7-3e58-4f6c-89ea-f98b4b18dfcf	da6db5d7-3e58-4f6c-89ea-f98b4b18dfcf/a0e3eedf-8089-4751-af6f-59d9527eb948.wxs.aliquot_ensemble_masked.maf.gz	e35287f15a12feef0f109ec0e2611c26	16879	validated
da8d7222-5e31-4a0b-a602-f3a79ce2f824	da8d7222-5e31-4a0b-a602-f3a79ce2f824/f8f787be-8204-4614-8437-884773ae759d.wxs.aliquot_ensemble_masked.maf.gz	290cdee8ac6e47c5f62a119a4159e315	14092	validated
da933464-4140-454e-9374-3406ba2380ba	da933464-4140-454e-9374-3406ba2380ba/e560fc0a-81fe-4c0f-be04-7cf722cae3d8.wxs.aliquot_ensemble_masked.maf.gz	2983632fe874e0c23c33de86bc6d9144	19899	validated
da9e5f60-c637-450a-a0f3-d7a0dca3610c	da9e5f60-c637-450a-a0f3-d7a0dca3610c/74540a13-6bc4-41b9-ab1c-9d6e0d515289.wxs.aliquot_ensemble_masked.maf.gz	b42491f4ac38d818a6be934475eb1ff5	16615	validated
daa3c9e2-1acb-40e5-a853-acae17485ac4	daa3c9e2-1acb-40e5-a853-acae17485ac4/3d1aa771-f556-40f5-9039-320b5bf32e66.wxs.aliquot_ensemble_masked.maf.gz	e3fdaf7faf4e064c7e74b02dacf81b75	20848	validated
dad20043-1260-474c-92e5-63419a4909af	dad20043-1260-474c-92e5-63419a4909af/ba72ca40-e70d-4d30-93fc-ac988b041d52.wxs.aliquot_ensemble_masked.maf.gz	964799e4b5226b3cce96b356d8894e3d	14563	validated
dba356ac-c2e2-49b5-bc18-ebe29459f0fb	dba356ac-c2e2-49b5-bc18-ebe29459f0fb/a4a6c24e-3b83-4808-a9fd-3963d37a66dd.wxs.aliquot_ensemble_masked.maf.gz	b38a772e035f7cb2a943f2140eba85a3	10207	validated
dcb11cb6-aa40-4ced-a009-1074d935cb26	dcb11cb6-aa40-4ced-a009-1074d935cb26/9e83e31d-a0e4-4bdb-b47d-9add96e0f19f.wxs.aliquot_ensemble_masked.maf.gz	95dd1bc0f11566054186a84784377aca	50776	validated
dd3b741f-66d3-4fde-b1a0-133d1e7ca35b	dd3b741f-66d3-4fde-b1a0-133d1e7ca35b/d37e5b06-18f6-46ef-b0be-1e54e124598f.wxs.aliquot_ensemble_masked.maf.gz	dbf2bd5338fa72afe46cf94438fbd4f1	56644	validated
dd3d5f2e-7144-46cb-8977-327157cafcee	dd3d5f2e-7144-46cb-8977-327157cafcee/a0a719b1-a60b-40d9-a64c-ab59b67729c4.wxs.aliquot_ensemble_masked.maf.gz	df5fd798b46244d077d7871966526949	5306	validated
dd62ed86-e4f0-461e-b473-93d24d996c03	dd62ed86-e4f0-461e-b473-93d24d996c03/3057c450-3aae-4d41-970f-ce04e1629923.wxs.aliquot_ensemble_masked.maf.gz	d58f859fe4499b8c146c01bac2ecd351	9811	validated
ddd9d26c-7b30-49d0-9b16-816ca7a8415a	ddd9d26c-7b30-49d0-9b16-816ca7a8415a/c4313de7-0091-4858-805f-e12f442627e3.wxs.aliquot_ensemble_masked.maf.gz	c6339815be3555fa676da6f5acfaf3f9	16428	validated
de1057c2-bd6d-437d-8658-e18723d12bf3	de1057c2-bd6d-437d-8658-e18723d12bf3/934db28d-2b10-43c8-820d-5b43cffc50aa.wxs.aliquot_ensemble_masked.maf.gz	2cb3514e943bd038a610369b0434770a	21712	validated
de3044bb-3fd0-4507-b207-d78c27b0c30e	de3044bb-3fd0-4507-b207-d78c27b0c30e/19002b3e-370c-42e5-80e3-b7634cda5ff7.wxs.aliquot_ensemble_masked.maf.gz	5b487b9438191d6d3b648aac5dd36128	33400	validated
deb41d13-cc6b-4fb5-a74f-b78351e5c602	deb41d13-cc6b-4fb5-a74f-b78351e5c602/a506f316-91aa-4e6c-b8c5-eed8041743d9.wxs.aliquot_ensemble_masked.maf.gz	722bdd945e7e36e0ebab1e546c936163	25704	validated
deba68fc-8f8e-4e2c-9ca2-518ab9c29b10	deba68fc-8f8e-4e2c-9ca2-518ab9c29b10/1409e930-2973-4188-b3e6-2adddabe38eb.wxs.aliquot_ensemble_masked.maf.gz	364d9b133cec9e79582d883a93e0b71a	38521	validated
df3c399a-f1cf-40c6-b76d-d98681ee4386	df3c399a-f1cf-40c6-b76d-d98681ee4386/3d6652f7-1e3a-4df0-afc8-2f8a1b7d3398.wxs.aliquot_ensemble_masked.maf.gz	4dec8db203efdc5485aa1afa45323b13	12536	validated
df482e59-310f-46c6-92c1-7af1a9eda2b9	df482e59-310f-46c6-92c1-7af1a9eda2b9/86054ef8-b816-4d88-8ad1-8fde551ed52f.wxs.aliquot_ensemble_masked.maf.gz	945f282f1bfc24b10b0c1f087946dd50	12825	validated
df80e2a1-bf40-480c-bfca-35b867b5c750	df80e2a1-bf40-480c-bfca-35b867b5c750/68cd8f80-6e62-4d6c-8473-6eba14e52b4e.wxs.aliquot_ensemble_masked.maf.gz	94ce9a307dbb92a8084e1ecf74a60478	14567	validated
df84b427-7398-4c91-a877-0e0395b73c89	df84b427-7398-4c91-a877-0e0395b73c89/68a1991c-ec4b-4b95-90f8-ab821a600b55.wxs.aliquot_ensemble_masked.maf.gz	bcf0a0da0eb5910e326a2f0f4bf55101	103467	validated
dfbf49c2-e4e0-4d66-9abf-ad7a1ca05708	dfbf49c2-e4e0-4d66-9abf-ad7a1ca05708/efb9d753-0936-417d-ad54-f88d9f7ab01e.wxs.aliquot_ensemble_masked.maf.gz	47771d30afc96676de077bb4a8927586	34448	validated
dfde695f-0a83-451e-88de-370187b8412d	dfde695f-0a83-451e-88de-370187b8412d/ed64f13a-1fdb-45c3-8fa6-34f29dc66a01.wxs.aliquot_ensemble_masked.maf.gz	04a2086bdb18ea15633e10ddc8b2fa66	5246	validated
e007f75b-2389-4b68-95c2-7a84257fd241	e007f75b-2389-4b68-95c2-7a84257fd241/b9ec5332-e422-453d-b3e0-5254bb88934d.wxs.aliquot_ensemble_masked.maf.gz	8623d46cbe33bff1f2aed97e22cde12c	13373	validated
e02904b1-f7a0-4ad1-941a-8eb66e0baccc	e02904b1-f7a0-4ad1-941a-8eb66e0baccc/541eed18-2e1d-4847-b4cb-423cec947acc.wxs.aliquot_ensemble_masked.maf.gz	2107fa50f00c7baddfaaac70e3b72d5b	15756	validated
e07ac289-0ccd-4c2a-8429-db5e22685ed7	e07ac289-0ccd-4c2a-8429-db5e22685ed7/d3c970fc-d6b1-4cdf-bcb5-e7a7394528c8.wxs.aliquot_ensemble_masked.maf.gz	a5f96b38bf10129c7a8f6ff11f90be28	7802	validated
e0e31082-4736-4917-a72b-9bf455239984	e0e31082-4736-4917-a72b-9bf455239984/42ea4d31-b0a2-4575-9801-8a71f4178a05.wxs.aliquot_ensemble_masked.maf.gz	2aee411259e07853c0b0249771d23dfb	19902	validated
e10420ac-d0b9-4094-b4c0-3284e9665194	e10420ac-d0b9-4094-b4c0-3284e9665194/0d50d383-7444-4288-8e82-bf726ab5aae5.wxs.aliquot_ensemble_masked.maf.gz	f255db2215dc829595ab67deb0e64606	47445	validated
e12e0508-2fdf-444d-9a27-d8fb9366ff74	e12e0508-2fdf-444d-9a27-d8fb9366ff74/62ba910e-5fa9-4e8b-a014-ad8e96db6f50.wxs.aliquot_ensemble_masked.maf.gz	5ad96af1bb22c1ecef68f5860e4ea42c	19634	validated
e141eeb9-b9f6-42e0-b270-51021a14df14	e141eeb9-b9f6-42e0-b270-51021a14df14/77eb06d1-0093-4df3-b8ca-48f004cc74f2.wxs.aliquot_ensemble_masked.maf.gz	899b26f8385d1112766ee955f4d0e6df	15203	validated
e197f0b9-b70b-4e8e-b5d7-b0626cf9fade	e197f0b9-b70b-4e8e-b5d7-b0626cf9fade/da994472-8457-4cfa-be9f-306bedebb263.wxs.aliquot_ensemble_masked.maf.gz	f0f2ec09be1dc01d5580a22bcc643a95	25757	validated
e2005d0c-923d-40ed-b589-a0d896f83b69	e2005d0c-923d-40ed-b589-a0d896f83b69/556a9bef-7a7f-45e2-9a81-70025f339e97.wxs.aliquot_ensemble_masked.maf.gz	e892862ef385b3fc9cbc98636bedec1a	113754	validated
e20fa4e2-7404-453f-b297-6ad7229cd527	e20fa4e2-7404-453f-b297-6ad7229cd527/9fb76489-453d-499f-88fd-446283557433.wxs.aliquot_ensemble_masked.maf.gz	e7bfd96e75d6208321c34faa756b70a5	21863	validated
e2506d7c-7902-4017-940d-e6d8f9e6279e	e2506d7c-7902-4017-940d-e6d8f9e6279e/a3a12191-d009-49e0-9f44-f0ffc96a5a35.wxs.aliquot_ensemble_masked.maf.gz	355a535fc1905f525f3214a53cef9942	12095	validated
e3318015-d537-4ebe-8edc-975ba5c5457f	e3318015-d537-4ebe-8edc-975ba5c5457f/81df010d-dd73-4252-bc5b-d2796bd46f4f.wxs.aliquot_ensemble_masked.maf.gz	0d2a533fe7485e6df39a4b3fdcd6cd6e	11693	validated
e37be459-5afd-4d79-b6e5-6f49bbcbcc04	e37be459-5afd-4d79-b6e5-6f49bbcbcc04/61184f15-f67f-47b7-b24b-60df9aa2e613.wxs.aliquot_ensemble_masked.maf.gz	dcc6114eca50f1bec60e58cbd39d1c32	27166	validated
e3c6de24-8aca-4e37-9a9f-20d6a6199ff8	e3c6de24-8aca-4e37-9a9f-20d6a6199ff8/1d67e228-48a3-4368-9a2d-c4284de4e37a.wxs.aliquot_ensemble_masked.maf.gz	feabaad33e673b54255fb9b1134487b1	8705	validated
e4bf0ff4-ce6b-4cfd-b474-4fae72199caf	e4bf0ff4-ce6b-4cfd-b474-4fae72199caf/8df36808-c299-480b-8733-d9949d90b3a6.wxs.aliquot_ensemble_masked.maf.gz	de9735045a9c3a8a7e3dc68d55af45bc	69976	validated
e4fa2806-855b-40b8-8dfd-91a5b393969b	e4fa2806-855b-40b8-8dfd-91a5b393969b/1492294b-fcd9-42fd-8550-2bf686e1bb91.wxs.aliquot_ensemble_masked.maf.gz	398cfb89739517f1c05fd0885fdbc325	21704	validated
e530afa8-d9e3-4d54-a697-b7ff0b037d58	e530afa8-d9e3-4d54-a697-b7ff0b037d58/baa96259-76ab-4089-9a9c-f3e5d07aa7fe.wxs.aliquot_ensemble_masked.maf.gz	429483832bf9a61c8f61f4471e1027f3	16218	validated
e595a2d8-a09a-41b5-8d8e-e41b694a4918	e595a2d8-a09a-41b5-8d8e-e41b694a4918/2fc9d53f-3a4f-41df-8901-b7595bdbefe7.wxs.aliquot_ensemble_masked.maf.gz	abbe8bb282515d005ce9b998dd48e953	9748	validated
e62cabc9-2921-4d81-869e-b1c743dd0137	e62cabc9-2921-4d81-869e-b1c743dd0137/22d6b10b-4135-473a-8f01-6cefb8458188.wxs.aliquot_ensemble_masked.maf.gz	446450dcd218f8fd6a9cf06ca0198d0f	22749	validated
e63e873a-bfd8-42fa-970e-cd27ab755b1f	e63e873a-bfd8-42fa-970e-cd27ab755b1f/a749f528-c236-457b-a2b1-8b0caa8eba2e.wxs.aliquot_ensemble_masked.maf.gz	cb1e0cb22a1efe2c76ca9506120bcfd3	28833	validated
e647bbd7-8c94-40f2-ab6b-44a079f39b4d	e647bbd7-8c94-40f2-ab6b-44a079f39b4d/4a14adb9-1a2e-407b-acfb-41e167f2cecc.wxs.aliquot_ensemble_masked.maf.gz	64331c51a426f463f809a86796b7d81a	10277	validated
e653c399-28f6-44b1-aa70-d70091f1eee6	e653c399-28f6-44b1-aa70-d70091f1eee6/0d363d5e-efc2-4ec1-bede-df79b596b911.wxs.aliquot_ensemble_masked.maf.gz	6d550afdeccf22d3341e7318a1667552	7184	validated
e6958cfa-e1da-4573-9665-497bd132c3db	e6958cfa-e1da-4573-9665-497bd132c3db/76380ead-09ca-411d-a628-928190639175.wxs.aliquot_ensemble_masked.maf.gz	937dae4b9012d2181112f3105e436963	375006	validated
e6d43c6c-6155-4718-a91a-e515aae2b1e9	e6d43c6c-6155-4718-a91a-e515aae2b1e9/9c7c82e3-1fae-4d5b-ad1c-c523187d0278.wxs.aliquot_ensemble_masked.maf.gz	c5029fc0c8e8da397be79d450580ba7f	31188	validated
e72e500b-25d8-41d8-860d-b3d4b839895f	e72e500b-25d8-41d8-860d-b3d4b839895f/b1535c9f-d942-4ec5-b317-a80b2cfa7589.wxs.aliquot_ensemble_masked.maf.gz	e477aaaf4f11fb5ed4a13a9b808ae364	15111	validated
e7a79a1e-81bb-45dc-b91d-ab6a4251c193	e7a79a1e-81bb-45dc-b91d-ab6a4251c193/4c34c0ac-1733-437d-bee5-8926572c9330.wxs.aliquot_ensemble_masked.maf.gz	2e6e2c49761b4edaf30e2d7c1da33422	145556	validated
e7a7f1ee-73dc-4ae2-88b3-4b7e2cc43160	e7a7f1ee-73dc-4ae2-88b3-4b7e2cc43160/0ad07a28-249e-402f-93ef-d80663242af7.wxs.aliquot_ensemble_masked.maf.gz	cbe0e665120ce37aad626c1c735f7a61	11868	validated
e7ae924c-11b1-46a9-8a63-707812fbcbf8	e7ae924c-11b1-46a9-8a63-707812fbcbf8/6bc9a799-142e-4ecb-b617-3035e1d357c0.wxs.aliquot_ensemble_masked.maf.gz	2022c1b18dbce143fce5680b3c832670	11211	validated
e7caf7cd-2623-4caa-a0eb-60b4f6d57e85	e7caf7cd-2623-4caa-a0eb-60b4f6d57e85/d2e096f8-8873-4b7e-821d-b019feaa6251.wxs.aliquot_ensemble_masked.maf.gz	c085c4e3d8d36ba05c4b87b8c87a493a	24390	validated
e8913982-1211-4bbd-9738-363526e8c79b	e8913982-1211-4bbd-9738-363526e8c79b/d8e93af4-daa8-434a-bc66-b898ca2a4ae8.wxs.aliquot_ensemble_masked.maf.gz	c34ec572522750e6a390a0981fae5ea8	13819	validated
e9297ac3-cb3f-4f9a-8425-13560604ca7f	e9297ac3-cb3f-4f9a-8425-13560604ca7f/8f444f63-3f58-4658-b249-9c70e6c7bb3a.wxs.aliquot_ensemble_masked.maf.gz	9340a3782b196f9935f555ad71eb7de3	10850	validated
e940fefe-a5f5-41c8-a312-426de66ca5c9	e940fefe-a5f5-41c8-a312-426de66ca5c9/01bc5e65-78f1-4525-930b-9eebb73e09c3.wxs.aliquot_ensemble_masked.maf.gz	f9481632c2409c28b1f5b41b84d054e2	27632	validated
e985ad03-5b03-40c5-963c-7abb3d036f54	e985ad03-5b03-40c5-963c-7abb3d036f54/d8cc13a3-f04b-4353-9da0-db1549244346.wxs.aliquot_ensemble_masked.maf.gz	8e9eaa2efc5c92ba1c2e96b111aeb7ad	19685	validated
e9af4ef4-6734-43f7-877e-e67b626ec785	e9af4ef4-6734-43f7-877e-e67b626ec785/5cafbd32-22e8-4627-8cc5-af88a7a4de2d.wxs.aliquot_ensemble_masked.maf.gz	613b0367f8df8dbab69359c8884735bb	21976	validated
e9b1949d-716f-4b28-96b2-8d69015d1aec	e9b1949d-716f-4b28-96b2-8d69015d1aec/4590b75a-2ec9-4fdb-92b5-9446fde9a26a.wxs.aliquot_ensemble_masked.maf.gz	8759134c0d56a3820b7e6e572102aa39	9832	validated
e9b33413-6582-4e4f-97ab-c6feed26b328	e9b33413-6582-4e4f-97ab-c6feed26b328/4d363475-3d63-4a14-a0e6-cf14b6d57f90.wxs.aliquot_ensemble_masked.maf.gz	65cfa7f166f179a5812360bed24b8066	4940	validated
ea268d89-c218-4517-bcce-8eb3a1ac5bf8	ea268d89-c218-4517-bcce-8eb3a1ac5bf8/e5352cae-c74d-4f86-8061-cae59a48d13e.wxs.aliquot_ensemble_masked.maf.gz	507e628d796a81961f45255e7dfd6018	21474	validated
ea61482b-7b37-490b-9ee8-06e967177c55	ea61482b-7b37-490b-9ee8-06e967177c55/5dec16af-a678-4171-baff-5f975c7b1a13.wxs.aliquot_ensemble_masked.maf.gz	7f726d2cc87e723e14cba389116b6320	9530	validated
ea804921-7d03-483b-933f-64e355662e6c	ea804921-7d03-483b-933f-64e355662e6c/ed910cb9-c37d-4ada-b8f4-eb4ac98bcd10.wxs.aliquot_ensemble_masked.maf.gz	18b1012ed4bedfbe1ea0ceb35bc0f89f	30191	validated
ea9af407-67b1-4399-9791-c56edc7673bf	ea9af407-67b1-4399-9791-c56edc7673bf/79e93bc3-688e-4598-b0cd-eb5aea1f6b32.wxs.aliquot_ensemble_masked.maf.gz	1d28fd3c24d17de79c137532fa19caab	13965	validated
eadd1bea-7651-4761-a7ea-c293919ae0f5	eadd1bea-7651-4761-a7ea-c293919ae0f5/410322eb-2e99-4c45-b547-58e1aed518c3.wxs.aliquot_ensemble_masked.maf.gz	ceb7bd4afaab9907f63007712d99c2f0	50557	validated
eb70a021-1455-4e5f-b993-09d15ec1c885	eb70a021-1455-4e5f-b993-09d15ec1c885/462adb37-a3b6-4898-aa2f-80cae94a54a1.wxs.aliquot_ensemble_masked.maf.gz	66ca1f4922fced739c8325c8d5e69c54	23515	validated
ebdc818a-cdd0-4e91-8d24-b803bcf6b7c9	ebdc818a-cdd0-4e91-8d24-b803bcf6b7c9/12b21e6a-713b-47c6-b1f9-63f597c5e899.wxs.aliquot_ensemble_masked.maf.gz	ddcdd46e12314d87ea42264b44733e99	52996	validated
ec2699cb-6a9a-42bb-9b39-05e9276b4f07	ec2699cb-6a9a-42bb-9b39-05e9276b4f07/ffd4c103-01f8-46d7-be3c-77a587d7a1db.wxs.aliquot_ensemble_masked.maf.gz	e3f1f6d51c15cce7a40ba49ee163dd2e	23516	validated
ec4a2b8f-fb89-4076-98c8-67ed3e83cfac	ec4a2b8f-fb89-4076-98c8-67ed3e83cfac/3d09f82e-bdc2-49e0-85c4-b0eeef5eb2ae.wxs.aliquot_ensemble_masked.maf.gz	7620fbe295292afc33423cf00af8537e	20244	validated
ec9557a1-7800-490e-8241-c33e8c26f88d	ec9557a1-7800-490e-8241-c33e8c26f88d/834c20ca-a255-4e06-b31a-72879130e494.wxs.aliquot_ensemble_masked.maf.gz	93474bf326d23f4e79061393c6c31661	21706	validated
ecc47475-f56e-4b63-afa6-dd523c89312d	ecc47475-f56e-4b63-afa6-dd523c89312d/38313df8-2876-44bc-b883-9dda3c3ae45d.wxs.aliquot_ensemble_masked.maf.gz	b2417de47652a8c6d3b2d06d8c125afb	17564	validated
ecc56e19-32a9-4d1c-9da7-e144e3a870ca	ecc56e19-32a9-4d1c-9da7-e144e3a870ca/0e014594-1898-4857-88d2-0064823a4dee.wxs.aliquot_ensemble_masked.maf.gz	0a7c47bcd6f060ce9d854cfc559bc471	13591	validated
ecf36893-ec57-4683-b28e-989e2f406dc9	ecf36893-ec57-4683-b28e-989e2f406dc9/cffa730f-5792-4cd3-9139-b0a74d2025ea.wxs.aliquot_ensemble_masked.maf.gz	353532dc9ebfc3a7ac987cd258a589bd	22496	validated
edcfa0b8-2e3c-49da-b9a9-7ddf7b5de1e0	edcfa0b8-2e3c-49da-b9a9-7ddf7b5de1e0/b8b10bcc-7c56-4b06-9f71-ad4ee9ce26dc.wxs.aliquot_ensemble_masked.maf.gz	cb8b0b83ff12d532470628750c315749	9940	validated
ee16032c-ee21-472e-825a-002bc82e6609	ee16032c-ee21-472e-825a-002bc82e6609/5b2de4f6-156a-46e1-b4d2-dc4f9f889f54.wxs.aliquot_ensemble_masked.maf.gz	4ae6db39026dd70c910d750959ded242	10991	validated
ee471c8b-e565-4920-966d-dad60d0ad32a	ee471c8b-e565-4920-966d-dad60d0ad32a/a36818c7-d624-495d-b622-9a8f8a5a7ce1.wxs.aliquot_ensemble_masked.maf.gz	2aa4402cb39e62cb329331ba44c4a192	58226	validated
ee4d23d4-d793-46e1-a66d-9f6336d100cc	ee4d23d4-d793-46e1-a66d-9f6336d100cc/103de17e-03e5-45b4-b1b9-5cf7ffb1e940.wxs.aliquot_ensemble_masked.maf.gz	b6a8166baa515eb3c9892ebf042fbb72	13845	validated
eea81c2d-ad24-4bec-bf61-5beee62c8fb4	eea81c2d-ad24-4bec-bf61-5beee62c8fb4/d67c3d46-927a-49eb-ba5b-5691a75223ee.wxs.aliquot_ensemble_masked.maf.gz	ba19489711633fafc51284224b8e44b7	15127	validated
eed2ef41-8bce-4b30-9271-6a88690fbe7c	eed2ef41-8bce-4b30-9271-6a88690fbe7c/eeeabdfb-c0ac-4031-aa15-1aa6fe7679e1.wxs.aliquot_ensemble_masked.maf.gz	0d697b8fcaaf2075ba35b46a306a34bf	40596	validated
eee2fc90-c8cf-4ce3-a9c8-daebcfdce32f	eee2fc90-c8cf-4ce3-a9c8-daebcfdce32f/52c02253-5e48-4727-b3ca-334df74d9c3d.wxs.aliquot_ensemble_masked.maf.gz	cf790ad2764b23b6ec349c0e8057b1be	10370	validated
ef12376a-b35f-4ec2-8354-3329eb9dba55	ef12376a-b35f-4ec2-8354-3329eb9dba55/b9d6cd4f-8397-40ea-af8a-a9d62bf6a29d.wxs.aliquot_ensemble_masked.maf.gz	7e9fa52579ac0441e096b00202393f1a	10269	validated
ef69753c-3930-4533-be5f-2b3c786064cd	ef69753c-3930-4533-be5f-2b3c786064cd/7879159b-bd9c-47a0-b89d-47f053e8d351.wxs.aliquot_ensemble_masked.maf.gz	10043cf3b6c40a4b9adcddc160e3f8e2	33694	validated
efe97231-aa04-443b-ac51-5bb182f9a085	efe97231-aa04-443b-ac51-5bb182f9a085/2fb2e4e5-0585-48ab-a00d-68f8354a7268.wxs.aliquot_ensemble_masked.maf.gz	2377772bd58488bb53990b5e47eca1c1	15334	validated
f008e512-21f9-4282-86b9-1b4a1940f25a	f008e512-21f9-4282-86b9-1b4a1940f25a/81e0e985-649c-4696-af98-b86519bff1a8.wxs.aliquot_ensemble_masked.maf.gz	b628537934ddfbd630ffa6d13b760e88	35536	validated
f083021c-ee0d-4579-bda2-8375f7175409	f083021c-ee0d-4579-bda2-8375f7175409/cd17825e-9bcc-4ed5-ae9f-b8e3bd3b9d59.wxs.aliquot_ensemble_masked.maf.gz	76a31f24dd00436a06251a5e4e32e52e	15430	validated
f12229f5-87cc-40d6-bfdb-5f7be3988c43	f12229f5-87cc-40d6-bfdb-5f7be3988c43/71d1df8c-d3ac-43a9-8e30-6fad575667d4.wxs.aliquot_ensemble_masked.maf.gz	bbe6bbfffe614f3be8d200fc9cd58068	25958	validated
f1300b41-2226-47a7-ad0a-08aae77d7c3a	f1300b41-2226-47a7-ad0a-08aae77d7c3a/08daea4d-227d-4902-ae92-d0101ba61fde.wxs.aliquot_ensemble_masked.maf.gz	163aaa8fde456551a0b1e8d3cb72a998	50286	validated
f191102c-d1bb-42b1-8496-1371ca3c2597	f191102c-d1bb-42b1-8496-1371ca3c2597/543b78c9-80a2-4285-85cc-e4e7f586f08e.wxs.aliquot_ensemble_masked.maf.gz	df0209a0d66eaa0fb6f68cffe8232880	19074	validated
f213ae33-150f-4cd3-9687-a07ccc436e27	f213ae33-150f-4cd3-9687-a07ccc436e27/c6c92db6-445b-44e0-9c56-1360c3f8fa49.wxs.aliquot_ensemble_masked.maf.gz	e19f011678c05c96b1efeb797aa40d78	36210	validated
f22f0055-4d21-4598-b0cd-2fdd53b71ce4	f22f0055-4d21-4598-b0cd-2fdd53b71ce4/3f1aa2e4-4bf9-4c93-97b0-0546099fd41a.wxs.aliquot_ensemble_masked.maf.gz	50e48dd8a3e0957569ccc0a83a3d09e1	10432	validated
f2400e65-0817-4ae8-9139-97f0b34461b2	f2400e65-0817-4ae8-9139-97f0b34461b2/03e844ec-fbb6-4d01-92ec-691cee6e4b42.wxs.aliquot_ensemble_masked.maf.gz	53794f33f01b6b3334d85c390cb5015d	10422	validated
f27421b1-07f4-4036-918f-cd95b579676b	f27421b1-07f4-4036-918f-cd95b579676b/f235993b-8756-41c5-936c-e51142cac83f.wxs.aliquot_ensemble_masked.maf.gz	6055fd70f8a8d5949538222ef63c35ba	19097	validated
f2c20405-f09f-459a-a143-026e6b89921d	f2c20405-f09f-459a-a143-026e6b89921d/fb9ce81c-eef7-4788-b8fd-9b3fe5f7c227.wxs.aliquot_ensemble_masked.maf.gz	4de92b0e361ca13547185515d38bd4ba	22961	validated
f2db2886-5955-431e-b98d-c5ab5d021c6a	f2db2886-5955-431e-b98d-c5ab5d021c6a/3ae8416a-b546-462d-b821-75883bea825a.wxs.aliquot_ensemble_masked.maf.gz	6bd9b34f561e2d7cbd41bbbf0780ef5a	8051	validated
f2f78f24-ee57-4946-b492-9fb8a88dd672	f2f78f24-ee57-4946-b492-9fb8a88dd672/e10c2841-6d0d-4b5e-b607-0b00ecc3f7cf.wxs.aliquot_ensemble_masked.maf.gz	8babe02e8ea894a56bb61d5237747a28	19888	validated
f3508f1c-34c8-4e72-87b3-0163273b0393	f3508f1c-34c8-4e72-87b3-0163273b0393/ee476b94-cf33-4aea-b333-7caa066b4b08.wxs.aliquot_ensemble_masked.maf.gz	4b229daf78de8e89c8381908af3bbe32	47913	validated
f359ab96-8dca-4b31-ad4c-65fda809e028	f359ab96-8dca-4b31-ad4c-65fda809e028/b1ad956b-6f27-4fb6-97be-8793e2d3ea6c.wxs.aliquot_ensemble_masked.maf.gz	057aa5b48ba85151a4f5ad373dda32b5	12751	validated
f37a993c-67b5-4739-a86b-3690347c4534	f37a993c-67b5-4739-a86b-3690347c4534/dd291083-96b9-4dd6-a01b-ac957af07bf5.wxs.aliquot_ensemble_masked.maf.gz	63a74b70f70871347c71e4f6c5028b71	9347	validated
f3e65cf9-9c27-472a-858d-2b189f1aa9ce	f3e65cf9-9c27-472a-858d-2b189f1aa9ce/112fb65d-da5d-4261-8b05-950f1b018efe.wxs.aliquot_ensemble_masked.maf.gz	38b7c8d64efddbb4286c3043fbb32985	13705	validated
f3ef1431-fcf5-4dd3-a264-58df2c96321c	f3ef1431-fcf5-4dd3-a264-58df2c96321c/89dca2d6-6701-425c-84bd-71a3d3d2fcec.wxs.aliquot_ensemble_masked.maf.gz	abaa6c05bad0859bc681cfe5b306bb2a	14503	validated
f40c0625-045a-4df8-a17e-ebbdc634567b	f40c0625-045a-4df8-a17e-ebbdc634567b/7693b20e-dbe0-4778-bac9-28e13e18ca52.wxs.aliquot_ensemble_masked.maf.gz	8794fc26327fc615a74628dac34b5543	1142	validated
f47d8ddc-4711-456e-9068-d0045e3f124a	f47d8ddc-4711-456e-9068-d0045e3f124a/f69056d4-13a4-43ed-b5aa-47cfb019cbbc.wxs.aliquot_ensemble_masked.maf.gz	2c3202ce4917c185411a8522366923ef	75359	validated
f4cb5048-4ea2-415b-a17b-38949fdddc42	f4cb5048-4ea2-415b-a17b-38949fdddc42/3f37fd55-eec7-4020-910b-ab3a51c3f20d.wxs.aliquot_ensemble_masked.maf.gz	966c944714cb4252f870394b20544b32	18250	validated
f4df982e-ba6b-4ed5-bc64-282f499eabe6	f4df982e-ba6b-4ed5-bc64-282f499eabe6/f91ef349-2b32-4010-bf30-7ba8e8be0842.wxs.aliquot_ensemble_masked.maf.gz	2dd9f410fe2cab97ad1c4be6efee735f	3647	validated
f4fa8c65-6565-4eca-8e91-afbd62a510ea	f4fa8c65-6565-4eca-8e91-afbd62a510ea/72f63d92-5b59-4b3c-9b8a-0dde3ce6c3b5.wxs.aliquot_ensemble_masked.maf.gz	05d811dae2309cae62da4c8303b5168f	9713	validated
f6016855-7627-4ed1-aa60-5032a51a5cf2	f6016855-7627-4ed1-aa60-5032a51a5cf2/7a275a21-88e2-40b2-a38c-86946edf8e48.wxs.aliquot_ensemble_masked.maf.gz	12257d51d3d858524b2eb3c34846e161	63868	validated
f7382f1f-357c-4783-b1d3-36f53dccbe0a	f7382f1f-357c-4783-b1d3-36f53dccbe0a/751ce61a-dcad-47d8-9c89-4c5363ea24b3.wxs.aliquot_ensemble_masked.maf.gz	f3c7c60a7b5e4b7e184efd3d03c0136f	19177	validated
f7b78d83-d2ea-4ada-a1d6-bce06cedde85	f7b78d83-d2ea-4ada-a1d6-bce06cedde85/502c0672-7f7f-42a4-aaa1-4dd2bf236cc7.wxs.aliquot_ensemble_masked.maf.gz	10b484ce4625294607d53e04e5a93cdd	37456	validated
f7df4001-a328-46a0-baa5-a376368b07c7	f7df4001-a328-46a0-baa5-a376368b07c7/bc02038c-6928-4373-815d-982179cd6798.wxs.aliquot_ensemble_masked.maf.gz	629bc980b438d2b0713d1f842953ebb0	26890	validated
f8487580-3640-41e9-a4b5-230c96618917	f8487580-3640-41e9-a4b5-230c96618917/08280a4a-ba21-4314-be98-221fb2c161da.wxs.aliquot_ensemble_masked.maf.gz	3d2c4e487d8af5ade2117ce3e6a692e5	8069	validated
f84f8bdf-85e3-44d6-9e94-ef4ae245e6e4	f84f8bdf-85e3-44d6-9e94-ef4ae245e6e4/0cf18cbf-f63c-4582-98e4-ce29be2818a9.wxs.aliquot_ensemble_masked.maf.gz	b83240b525ab92ebb35c4c96af5fffa5	53744	validated
f865d564-69b6-4328-ac50-65f3cb519014	f865d564-69b6-4328-ac50-65f3cb519014/a4b8279b-e63a-4260-a213-e9dc9b4a997f.wxs.aliquot_ensemble_masked.maf.gz	664584a6514d46ed6d1056ada378ee54	11307	validated
f8bea3d2-43a2-4d64-b710-5c99f9a66eb4	f8bea3d2-43a2-4d64-b710-5c99f9a66eb4/f88685b7-0044-4d8e-ac7c-f9a232fb6d5d.wxs.aliquot_ensemble_masked.maf.gz	4e6ad086bddb30006644c2c74c25f14f	24205	validated
f8e43735-9031-4909-95aa-9125da9f36f6	f8e43735-9031-4909-95aa-9125da9f36f6/e964c65e-69cf-453d-8767-a27f216ce1aa.wxs.aliquot_ensemble_masked.maf.gz	8f7b74eeed9804c0fcfd34ed3125b476	60571	validated
f8e8a3f0-60a1-410d-a912-aa98704cd490	f8e8a3f0-60a1-410d-a912-aa98704cd490/9bcaccdb-2373-449b-bbc0-8280de732b63.wxs.aliquot_ensemble_masked.maf.gz	13703826145aa6eca688e0f2eefd22f9	35478	validated
f90b3b34-16b3-435c-bbf1-82a1450ec7f0	f90b3b34-16b3-435c-bbf1-82a1450ec7f0/3c0f0961-8574-4b72-ba46-03f320ba2bc6.wxs.aliquot_ensemble_masked.maf.gz	e50475005c59c5ef130f578fbd60fd6e	35355	validated
f90efa82-47c0-4838-8e84-816589ebe275	f90efa82-47c0-4838-8e84-816589ebe275/a2faa0bd-d8a2-408b-b364-2e5201a21b58.wxs.aliquot_ensemble_masked.maf.gz	a7c4a1ade5354d1ec12e9e8d570b7d72	18167	validated
f935d8aa-d356-4ba6-ba29-ec12b6692e7c	f935d8aa-d356-4ba6-ba29-ec12b6692e7c/77431170-99cc-4929-b06e-85b8752be3f9.wxs.aliquot_ensemble_masked.maf.gz	9a607595dbad7ba0928aea19e77ec474	24796	validated
f9bf9438-a5e6-4c22-8c93-c8173cf368d3	f9bf9438-a5e6-4c22-8c93-c8173cf368d3/c0b8139b-5df2-4db8-bb8b-c0205a67a392.wxs.aliquot_ensemble_masked.maf.gz	98acc8a10f95b4f9629e4aa22f2a910c	40577	validated
f9cb5ef8-c017-456f-bbce-6d25c93ddf2d	f9cb5ef8-c017-456f-bbce-6d25c93ddf2d/5904cf23-631f-4a63-a7f3-b4db6668731f.wxs.aliquot_ensemble_masked.maf.gz	05bfd270529dccbb46c75a766b93865a	16628	validated
f9dc5938-fb5b-4ab9-b31f-2f97c5112acd	f9dc5938-fb5b-4ab9-b31f-2f97c5112acd/5518384e-dd1b-45e4-b2b5-e70f4b692389.wxs.aliquot_ensemble_masked.maf.gz	80baa9b28216b3bcd84ba7ac7bc9075f	17443	validated
fa555878-a309-40fc-a51e-8451c300b9af	fa555878-a309-40fc-a51e-8451c300b9af/56380587-b225-41c0-81b7-1590eee64689.wxs.aliquot_ensemble_masked.maf.gz	01260b93bb41a0242e3bf6052801c663	34333	validated
fa8ac57c-1095-49e0-883c-8a8f1adf6f02	fa8ac57c-1095-49e0-883c-8a8f1adf6f02/19da31fe-ced3-459e-a265-68cb91aaa25e.wxs.aliquot_ensemble_masked.maf.gz	885d9e5e9f2c297ed3e2436047388e2b	8973	validated
faad600f-bfb1-416c-b7be-42c7cc337ecc	faad600f-bfb1-416c-b7be-42c7cc337ecc/56c76b67-01b6-4d92-92e2-b4c8db7feb67.wxs.aliquot_ensemble_masked.maf.gz	8590274dbdcbb7677e8d1a581be9559a	4318	validated
fb319d50-23ab-4c2b-9981-d296fdeeb983	fb319d50-23ab-4c2b-9981-d296fdeeb983/01d89297-2636-4115-bfcf-993e9523401e.wxs.aliquot_ensemble_masked.maf.gz	c07cfa6f73e03f48f92a8ddea4e72da7	19888	validated
fb47ff80-43dc-4d18-9d33-b7d9d3a12586	fb47ff80-43dc-4d18-9d33-b7d9d3a12586/d54d9628-c5a5-46d9-94e3-62ce6890a31d.wxs.aliquot_ensemble_masked.maf.gz	9c53973978aa9d08ba1ea27c5e880ba2	13303	validated
fb608ea2-b9ed-4b4c-9b91-2fb7b50b098e	fb608ea2-b9ed-4b4c-9b91-2fb7b50b098e/96d9e008-2be6-462f-b2fc-7296b4b2095e.wxs.aliquot_ensemble_masked.maf.gz	56a7c18bc33e07e4754acd9d052a007b	13065	validated
fba2dff5-d343-4183-b99b-daac92589283	fba2dff5-d343-4183-b99b-daac92589283/87172a27-b8ef-45c1-bf26-8682f63e16fa.wxs.aliquot_ensemble_masked.maf.gz	f8464c6751f311b6b06797571571157b	43038	validated
fbbecbfe-acb3-40c3-8f55-b62ec79f3024	fbbecbfe-acb3-40c3-8f55-b62ec79f3024/dc08e557-cfbc-42a0-aba1-fdc7694bf361.wxs.aliquot_ensemble_masked.maf.gz	0084a9bf219d60a09f82950263da6d9b	52715	validated
fbf07769-c0c9-4ea5-bf7c-02dcaf9757dc	fbf07769-c0c9-4ea5-bf7c-02dcaf9757dc/3b83d6dd-5e87-4c33-bd1d-2642e1470e2d.wxs.aliquot_ensemble_masked.maf.gz	147681ae398a6d103802b58f042596f1	15488	validated
fc389267-437c-44b1-92a7-4b4edcb1cbd9	fc389267-437c-44b1-92a7-4b4edcb1cbd9/9f4084ac-2644-4f2d-bb6f-970725975d4e.wxs.aliquot_ensemble_masked.maf.gz	f932394e822dcb8963eadef73d71c422	11501	validated
fc9561fa-5c99-41a6-880a-d1126ae4d36d	fc9561fa-5c99-41a6-880a-d1126ae4d36d/a6dbc268-da16-4d0f-88a4-dacdd782b83c.wxs.aliquot_ensemble_masked.maf.gz	76e92c5d3a0fe5e59f35abdcb55bef12	16300	validated
fcda65cd-6506-4751-b0fe-cac24d3b9ecf	fcda65cd-6506-4751-b0fe-cac24d3b9ecf/8e86f859-0c03-4330-9927-941c8b3090fa.wxs.aliquot_ensemble_masked.maf.gz	90dbdfdc29a710366ad0818f0702c31f	12563	validated
fcdcb229-f19b-4b94-b4f9-ab943327c47e	fcdcb229-f19b-4b94-b4f9-ab943327c47e/fb9f863b-0c56-465c-88f0-03ec66dadd72.wxs.aliquot_ensemble_masked.maf.gz	d4ad29dd347eeaab4df64552b7eeb01f	32310	validated
fcf11f26-a91b-42f0-acf8-067256a48f9c	fcf11f26-a91b-42f0-acf8-067256a48f9c/190d78c9-00d4-489c-b8e1-9632cd8a0043.wxs.aliquot_ensemble_masked.maf.gz	915e799cf221e6a16d8784905d5c32e0	12378	validated
fd59bfdb-bd61-4af2-a57a-4d6a6d600c95	fd59bfdb-bd61-4af2-a57a-4d6a6d600c95/9dca5409-9aa0-4458-8c57-b74fc6378250.wxs.aliquot_ensemble_masked.maf.gz	729089a053803f90766957b87a1c92c9	130882	validated
fd60be40-5b3d-44e5-a3e0-3d0da935b060	fd60be40-5b3d-44e5-a3e0-3d0da935b060/619f4480-85ca-422f-8399-c65cc989ee3f.wxs.aliquot_ensemble_masked.maf.gz	03c269cfa0221c15b8b686687d208274	7072	validated
fd736a96-25b5-431a-8adc-9f648b4b3bb2	fd736a96-25b5-431a-8adc-9f648b4b3bb2/0b3ab4ef-c43c-4184-a396-27c0c5398d85.wxs.aliquot_ensemble_masked.maf.gz	cb6ddb8f829fb6b853a4098d06363f0c	61629	validated
fe38103d-95b3-4046-8178-18b1897a95c5	fe38103d-95b3-4046-8178-18b1897a95c5/771eab86-811e-4afb-a90a-98fad6b215bb.wxs.aliquot_ensemble_masked.maf.gz	fb2ef9c12eb8d51537bb4a150f28d134	9701	validated
fe70ec36-c7f2-4937-85ca-15813f0badfe	fe70ec36-c7f2-4937-85ca-15813f0badfe/5a981940-80b7-4c90-9d18-9823160e129a.wxs.aliquot_ensemble_masked.maf.gz	b71b6a6754479adc1d179419e1ce3fe3	14390	validated
feb51910-7b89-4bf5-b8d2-5a309c08448f	feb51910-7b89-4bf5-b8d2-5a309c08448f/b7678669-681d-4299-9a0f-65c41e75a62f.wxs.aliquot_ensemble_masked.maf.gz	b99eb7d3a82f74012ea66379a7ecc42c	26504	validated
fedbd135-d8a1-4857-83f1-1b5e252c0d81	fedbd135-d8a1-4857-83f1-1b5e252c0d81/65e44737-6499-4f22-b3c3-e3634c3f6e2b.wxs.aliquot_ensemble_masked.maf.gz	53e3f585ab6846fce580967b84ee5406	83221	validated
ff5a7fad-63f8-48b4-a243-4458870c85eb	ff5a7fad-63f8-48b4-a243-4458870c85eb/fdcfd1eb-bdfb-4bdc-8f3c-135883d9ee04.wxs.aliquot_ensemble_masked.maf.gz	4a9c220aaabd33cc5a9ede3071821342	16793	validated
ff6c6669-2196-4d03-9276-bbb9b41a16de	ff6c6669-2196-4d03-9276-bbb9b41a16de/7b013f43-165a-4848-8cde-c4a265195071.wxs.aliquot_ensemble_masked.maf.gz	921c7920f1372818b94cd1d3bb88effc	18377	validated
\N	002c911e-0d8a-4bce-84af-341a32cae334/annotations.txt	4bafb3dccbf1821ce706ea7be42fa8d3	301	\N
\N	005b4061-cd2f-45e3-ad3c-d007d262922e/annotations.txt	5f073fb0efa16d0a0d7939a3fdc31b6e	301	\N
\N	00720825-d8f9-4396-be8c-12c13ee440df/annotations.txt	6169d0d1959f3891ac3346a96faab0ed	301	\N
\N	009ea716-367b-47bb-b755-c2a6cb714bca/annotations.txt	4da70d197ddf607a4fe684046d54544f	301	\N
\N	01058e4b-bc19-4ad1-afac-f6260883be24/annotations.txt	1bcedbe19555f7bdbde071323eaca8d8	301	\N
\N	01cdb106-8d99-42a4-ad40-f8d035c25d74/annotations.txt	db6a3420b9f367c7dbebb53854f59af7	301	\N
\N	01ced294-e420-4eb7-9903-795f58d7f93c/annotations.txt	e44d00b37635b482f4a1056c7af70ad4	301	\N
\N	01f09fd8-43b2-4e15-bb26-dce9553e500e/annotations.txt	c2ee5459aaa2b105cd5a682d14d5943a	301	\N
\N	021c8733-078c-4064-9cb3-2a95b6c3fb0a/annotations.txt	0fd6e9c80bc6d0874f1a1e5e6f163672	301	\N
\N	02503808-2c6f-4c41-9928-660c1d1b11b1/annotations.txt	552400106bca6f0f34e4735c78d39a0a	301	\N
\N	028b925e-5e27-4624-a4e1-7c30ffde9012/annotations.txt	32c94c68a24c61e78c9217ae6b5a8700	301	\N
\N	02aa9d36-02e8-4d6c-8522-538d6eaea668/annotations.txt	ef3156d0946fd1d6a5ccae3f873823dc	301	\N
\N	02bf8475-81ee-4edd-bd15-cbe9acfcfb2c/annotations.txt	c41dee27bd51e7e9f294417088eeaf94	301	\N
\N	02fca54a-159b-4069-8abe-4803a5a3df42/annotations.txt	edfea1eb83c416102b1fa8e1051e6dc2	301	\N
\N	0310d221-9df7-4457-8ac4-88ec25b7bacb/annotations.txt	d3b47aa9ee57248aeb011d9725904807	301	\N
\N	03539586-f80a-4d27-8b85-720a3353f8d4/annotations.txt	84139f5c37cddd4e4bcddb3741176602	301	\N
\N	0361d7ff-535c-4447-93f3-adcce01b9943/annotations.txt	b6157c059401ae13a1f59379879ac036	301	\N
\N	03653be8-6434-4427-9881-4d0193f39cc7/annotations.txt	019c9d2f1ac41bd6cd09708de4dcc587	301	\N
\N	03a7baf1-efb0-415a-8c42-c7a2c8cd5b54/annotations.txt	27daa2b4a8f9ad8adee0097cc836ef02	301	\N
\N	03fe082c-13d3-4e88-85bc-f04e643d8e15/annotations.txt	3bf1779944025c5cec37b5c5b3b41d2b	301	\N
\N	04259b6e-cd37-49ed-b080-49df301a53a7/annotations.txt	35e4e78bdbbae8a28517e168de99dbea	301	\N
\N	044554a6-63f7-4e13-acf0-9418aa2d9ba2/annotations.txt	bc73148187199132e12d8fc1f6a37cbc	301	\N
\N	044e5f26-5496-44d1-9191-e69448047a16/annotations.txt	b6fc914f06bfd3a0686211f9bbb09391	301	\N
\N	04703fb8-47cd-4732-850a-14f913d7e6b6/annotations.txt	633576007ab92137caaaaca71c188f75	658	\N
\N	0483a1a6-2b59-4494-8006-c913ed51aa5a/annotations.txt	fda4fccca7c254b6b9c502b484d7f841	301	\N
\N	04f225f9-b6d5-4b93-9208-918d8a8ed655/annotations.txt	26eee482b8eb59ce29fc9827088f4f76	301	\N
\N	0518551d-4df2-4124-b68d-494200c5586b/annotations.txt	1d5f926275c91c519cdee11b5cbb3fba	301	\N
\N	05609e73-45da-4e9f-b805-6c24a666cd16/annotations.txt	eec155a7fd09368c6a483969829ec16b	301	\N
\N	05647da1-fbf0-400b-b9e4-458a17edff4c/annotations.txt	283285afc2456a62395d0d5a00c122a9	301	\N
\N	056ad535-0678-4008-abcb-3ba8f3e542d1/annotations.txt	c724c41da7b718b9b27d36ca5068c3e9	301	\N
\N	05d84381-e080-4387-afe9-74a007a4dd37/annotations.txt	518673b98089952347b22db2d17c5ec3	301	\N
\N	06103568-1c6f-4c90-b775-8d4768041958/annotations.txt	c0749fcda1f6826d5d575865c64a4daf	301	\N
\N	06a81540-39af-46f8-81dd-d2199a485717/annotations.txt	5b593312e0bd9db87cc1471b74b93090	301	\N
\N	06f02f0e-c840-424d-8d91-aa378c89a8a4/annotations.txt	5483be6a7782da0c82168c63fdf4dd23	301	\N
\N	06fa1ba1-d3a9-4e8a-9abc-06de2c870633/annotations.txt	150ef898621743d7052e62594377a016	301	\N
\N	07018a7a-bb7e-4c21-93f3-d256c5461220/annotations.txt	ecd712a484725844a6c9e2db4daa5347	301	\N
\N	07030629-40ea-4de7-9003-d64ad3a0c56a/annotations.txt	c9a49d95cdfb25df4581ba56adfb7b72	301	\N
\N	071db4ac-292c-47cf-bd36-0fed87187aba/annotations.txt	cb27110273bb3751ddab2af45a1e55a9	301	\N
\N	0742607d-cade-4d7b-b284-dd39b5b89bba/annotations.txt	264d49456880e1e265784522a0b86a14	301	\N
\N	077896ab-be19-49b7-a3f4-8b8906e06081/annotations.txt	99193f7b2dd6c5c4fb22fc00664da191	301	\N
\N	07985196-fb21-4ff0-8142-d64903bb2aa0/annotations.txt	936b7f057280021ac2c27e0baf1159fa	301	\N
\N	081c1afc-ea50-4773-9402-dfc686603a16/annotations.txt	065c8a5e5008425fc9db50749ef13928	719	\N
\N	0858355f-2327-4783-b712-8fdb4b4e1d2f/annotations.txt	e66c75ee7698d27f5639d5ffcf296348	301	\N
\N	08bd5dd6-5d1f-4060-a2a4-7fcddf49af22/annotations.txt	0fec51d3968f59f154fca3f72fc82ee0	301	\N
\N	08d36553-b127-431e-a81f-250d4f52f82a/annotations.txt	3b400f15efdad63c6af530b46fd57e12	301	\N
\N	08fd8154-5f58-42a4-979c-2454a40c169c/annotations.txt	f431693ab56fee0fbe5cffd7cfce5c67	301	\N
\N	090255ec-01f8-435e-b533-490b8d28943f/annotations.txt	c70d198d6d8e824d3fdd8423e3ebdf16	301	\N
\N	09408120-1809-4859-ad2d-1dceb211995d/annotations.txt	b312b26dbaf5128410ae9b4e79a74500	301	\N
\N	0971b8e1-a727-462b-9fb7-b92f84a28a12/annotations.txt	157c779e3e58467d13413301202a58cd	301	\N
\N	09b72007-4f50-4183-8c98-4d324d85af8e/annotations.txt	01203baf48c338280567df7879358821	301	\N
\N	09c68155-3c65-4642-9425-6838506ccd6e/annotations.txt	02ba46582f9b969a1d8e579b141d3018	301	\N
\N	0a413f41-553d-462b-a23b-292510393567/annotations.txt	fa20b87228fb2250eef9c16764cd7ea9	301	\N
\N	0a798d02-d047-4789-af8a-292e974d4a5b/annotations.txt	bd1003a5f95b3f90549701ccec4eb764	301	\N
\N	0a907048-49a0-4ae7-b652-78fb12877dff/annotations.txt	ce84c5d40b207777ce6f4036d6c9b12f	301	\N
\N	0b0de7da-a900-4595-bf65-805513874ecf/annotations.txt	8470d98b183ba5b5e13e586e06dbae9d	301	\N
\N	0b246664-2a48-47e1-a42b-0991ccd4c249/annotations.txt	86f6b389f8b398adbb3f7141d7bc2fac	301	\N
\N	0b75ff55-020c-42d9-a46b-a3e9acc4923d/annotations.txt	40fa7a21c45b84c8e233dabebd9a77cc	301	\N
\N	0bdc6993-ded6-4a77-b66e-68a473818541/annotations.txt	de14c31ee7cf9a9c6285c959f2ff4538	301	\N
\N	0c1c98c7-11f3-4cf3-8920-252b09512e85/annotations.txt	1897b6350004994f9efc187f74a2cc66	301	\N
\N	0cf313ca-5920-47de-8532-a8abbc6720d5/annotations.txt	e0d7d498393305442985ac4d7ee6f7a7	301	\N
\N	0edc4e7b-2c05-412e-bb3e-838c012e3f28/annotations.txt	cf33713286ccc9f41968bb2f5759df24	580	\N
\N	0f13cc5e-1ca3-4cd9-8c1d-07d51eb631a3/annotations.txt	44b8111a882a1198fa6fbef26190bb02	301	\N
\N	0f463aa5-6351-4c4d-a382-c2f093a34e09/annotations.txt	142066ab1602d5658eb54fdb3bfe2a48	301	\N
\N	0fcb72a0-bc97-40dc-8ee1-cbf342ac1931/annotations.txt	c0b7f95a58bec7ef23909bdb9e1a7205	301	\N
\N	1000651d-00a5-478a-999b-f6a05098b9a4/annotations.txt	cc6f8b11cb37b5865f625cb813dc9a6b	301	\N
\N	10c1c01f-d95c-4ee0-b733-54fa16133bf1/annotations.txt	9a84466d4909d0340bed76b6e622b382	301	\N
\N	10c7a476-08af-4259-ac8b-fcce01f8198a/annotations.txt	6533acf829ee2324a5955334305b3116	301	\N
\N	10eee493-18ab-46b8-9339-54e1654ab607/annotations.txt	6fa484e36fab10f1ab5706e6890f19a4	301	\N
\N	10fd22e1-1e58-428e-8419-4e9428dc2d9b/annotations.txt	8a7b35ee709ad04e951e2ba02bf5932c	301	\N
\N	1176c5c1-4d43-449e-b4ba-e5c2c61c2a51/annotations.txt	2edead44c4398371e6600b53f0b649c2	301	\N
\N	11963f71-8998-4da6-8980-b98549e488da/annotations.txt	fe5cf54427db5e8c37631ee0a91d0dc8	301	\N
\N	11ee3039-2470-431e-a518-a0d1362ad7aa/annotations.txt	d36c9f0d9391965d6b392a17c3a0be48	301	\N
\N	11f23628-c86e-414f-9fde-bdc881ec374b/annotations.txt	50e9e6e60e0475ecba7f8a344ca3957c	301	\N
\N	123ea793-1c6c-4c9c-a469-3b4e5a6e9e54/annotations.txt	33c796f93d041105737faeb5597ad8d9	301	\N
\N	12958257-22b0-4a93-a4e8-6de1a0d1291d/annotations.txt	13e419788fe4dde26edae2255e90503f	301	\N
\N	12c20220-e800-4483-91a9-c6efdd59ba31/annotations.txt	e9401677a7f82094cb5a0af9d837b570	301	\N
\N	12e731de-569d-473e-b699-71f7402855c7/annotations.txt	fc5c8cd505e6df38590777e77cc7dfb1	301	\N
\N	1304fc51-cb16-40b1-a5fd-5b6703028347/annotations.txt	bfe3eb2436873ec83c85f3553984a50b	516	\N
\N	13456867-b85b-4e5a-b6c7-9462abd8e9c2/annotations.txt	8da6c8c1adea9e893c82962aa8777efd	301	\N
\N	134ba9da-b50c-4ff7-9404-4f0d0b920d04/annotations.txt	b7225db236a1c69ee28d47df59b5aafb	301	\N
\N	13a5989f-c0f9-4db3-90c0-8e0e3d841882/annotations.txt	927367c5d8369d34a025386f461d7628	301	\N
\N	13dd2a9f-2f76-4937-afa4-ac8864a27022/annotations.txt	8fa666ce31dd3cfa485f52c7be5ac984	301	\N
\N	14181b20-45f0-4ffc-be95-f7498eebfdf0/annotations.txt	7dbd7df2227142801649372f295d77cb	301	\N
\N	1425f01f-b090-48c7-897c-6807939dcba2/annotations.txt	a8d57f42f0097e76ec2275fb26b4f614	301	\N
\N	142a5e13-fe0a-4cc4-9802-32acdf390e2e/annotations.txt	5a63410029118654e983b6664b043aca	301	\N
\N	145df6db-225f-45f5-879e-56fac219d1a2/annotations.txt	58cdfc41878c139e03f2371d1bdecfde	301	\N
\N	146b6996-8cb7-4c9a-a2b0-794a73bebf74/annotations.txt	4eef183e9dc3c97fc3b2825631917b86	301	\N
\N	14834a6f-aec5-452f-9f8e-c41acf613c3f/annotations.txt	b8b89e17d941abd959db1422d196c2ad	301	\N
\N	1483597c-a25f-4219-b393-ab29fdbed3ad/annotations.txt	def77ad028e8c16cc2edce9074955e8a	301	\N
\N	14a20083-2635-48fa-8c97-3d0a554ec028/annotations.txt	6389b70a23103694151ddc57ffc3c2e0	301	\N
\N	14b5e91c-cfc8-4c76-b767-ac1a1af5be72/annotations.txt	4f5251ea2b7e45eba317fdc194907f26	301	\N
\N	14f200d5-a3a8-4b26-83e4-561f93f1d267/annotations.txt	eded5a0b7567034380a50da424aa36e9	301	\N
\N	152927d4-038b-489a-8e66-060322b56272/annotations.txt	90887c9d07296f4c5b9cfc2c6c029b80	301	\N
\N	153d79fa-6f3b-4220-b020-ec4879120227/annotations.txt	b7047adb65e9d1155ca93148bf4bffdb	301	\N
\N	155787b6-f4ae-4503-bfcd-0826693a1fd9/annotations.txt	fb6d664887bf8112fda8c5d5898f6bb4	301	\N
\N	15817c87-c2ff-4106-9a49-2392f5ee4472/annotations.txt	702176d5df7d6aca7d9eab74d27c59ee	301	\N
\N	158db229-835a-49bb-89dc-c91de9e26f0e/annotations.txt	ae18f14d1bfb4ea8719e579e89339e20	301	\N
\N	15924a44-c88b-4287-bf08-3eb0d04f23d0/annotations.txt	7cb96f59e8f9548d6840904b6974240c	301	\N
\N	15a5fd7a-4706-4853-b166-47c6286b9271/annotations.txt	199dd7d6a81417db3c4935cc5cb309b2	301	\N
\N	168699f3-e805-419d-afaa-c07cc8325a79/annotations.txt	5ad031c7e861291987cc7554135f92f8	301	\N
\N	16a02722-a283-46a9-b7a9-5b7e26362e5e/annotations.txt	af1613592003573890aa3146cc50df5a	301	\N
\N	16ba53a2-9086-4e53-96e9-be543788316b/annotations.txt	dac4464fe4ba98075f2856173281a312	301	\N
\N	16e0d73d-43c1-4752-bdb6-688ea15e7ffb/annotations.txt	7e48bc79440960fb883fcde786b02f31	301	\N
\N	16e8e17e-a45f-4215-b1f4-7056e105443d/annotations.txt	991510d97622e05d834db71e7563c2af	301	\N
\N	17129973-cca4-456f-b68c-a9826af037da/annotations.txt	2057a476adf1fec29887d4aa12928cb8	301	\N
\N	17a68991-4bd5-42c4-a7ad-6fd1a2536a1b/annotations.txt	1eeb8a2826d0d127b15d0d38b8b39e3b	301	\N
\N	17fc7cb7-4390-44ad-ba8b-b4f7ac697cf1/annotations.txt	a16a2de7a6cd8b5ea56dddb0e5ac9ad4	301	\N
\N	1892f2ed-5345-42ef-ba5a-b3ab352cf020/annotations.txt	0e8d116ae058fe20b2716c30357bf0d3	301	\N
\N	189edc37-0325-40e4-b113-ca0b45b924e7/annotations.txt	09c11dde136ca30477b709102e6d2652	301	\N
\N	18f764a8-e41a-4371-bf03-ca4d63055f4c/annotations.txt	a955858c1484a0b29848324292b67c32	301	\N
\N	18fa8df9-5b03-4ff3-a6ee-3a4fb88d41f8/annotations.txt	5267eb5e4b16111c059bef4cda6d8ff3	301	\N
\N	190db2f5-707d-476c-9a61-aab0f7152631/annotations.txt	eb479be95626575011b3cf8e0dcdcd84	301	\N
\N	192af486-d91b-4385-b0f3-4a7de504a04f/annotations.txt	f57c117d76a0f65de7fe16e6f6e1cf66	301	\N
\N	1939af2d-4bc4-4cc6-a5c7-08a5962a37b0/annotations.txt	f14edf22ff96566296bf2f3f687cfe24	645	\N
\N	19766297-af99-4e16-9427-728a4f6c5e96/annotations.txt	d0004b3425b5f984b0f6b304090ef02a	301	\N
\N	198acf97-4e10-404d-8e7a-3a8aa6068edd/annotations.txt	aba1867c10be6badadadfec7f473ab16	301	\N
\N	19f32793-f374-4c11-ade2-f9a7f202e732/annotations.txt	c05b84b7eb802cebaec3b83dd971a7ed	301	\N
\N	1a1ec6dd-7447-4477-8ef4-98b15ff4f920/annotations.txt	a44fbd236298fb4e6d429bdf57149d7c	461	\N
\N	1a4e85a2-a638-4e87-b915-bdb32b22b16a/annotations.txt	9bd78c80195b6374915f0bb48f2680c0	301	\N
\N	1aa8ac1e-90fc-4090-a4aa-c1f8209aba22/annotations.txt	9c82bfcb7b8d48a3885b07fb9314d4e7	301	\N
\N	1b465f36-4bde-4549-821f-5bc21443fcae/annotations.txt	f8a0da71c3bf13efd39d0ddb5205761c	301	\N
\N	1b5dbbe2-e665-4946-98b0-af224a9636eb/annotations.txt	29b3dba95e0b6e9da3531623e1ae0701	301	\N
\N	1bca69d9-83b5-4bb5-962c-2060ba1a04f8/annotations.txt	89192b2af4c2e39d187bb093cc1f7ef8	301	\N
\N	1c4fbe94-ae98-476d-a591-bb3b46deb763/annotations.txt	7f3863af5ad2f20e0b8489f09fb0aff5	301	\N
\N	1c7329c2-747e-4b78-8782-0d2e0fa5e8c1/annotations.txt	3016820b67f5b8a4ee07caed03974ad5	301	\N
\N	1cbdeee4-5a7a-4867-a0e7-69d18754ce26/annotations.txt	bd0f26e395cb6b01d177dc273f130ecf	301	\N
\N	1d2216ba-68c5-4c88-9807-30791c94ec5b/annotations.txt	fc09c4e1e17c358ff3a5c740e66f9050	301	\N
\N	1d93b71d-389a-4e5e-bdb2-ef619ac63cea/annotations.txt	7b5bd6c6295052fc1a9448d3deb391a8	301	\N
\N	1dbfa740-c89f-4c74-8040-43693de60d02/annotations.txt	63eb2f00054d200c3b6ab88afd886e60	301	\N
\N	1ddc9b06-bf95-483a-8d98-73568c5073a0/annotations.txt	05bc137f680915590780bd736f7317fd	301	\N
\N	1e171ca7-9c44-4dc9-8908-b35b40e3464e/annotations.txt	cba5ff62dd7dc933c31187d7c8d05c63	301	\N
\N	1e1a8a8b-e04c-43b1-be32-080518adb2ab/annotations.txt	4b7a43441bc92cc8ef8e6f91f740de00	301	\N
\N	1e5b665d-ff03-4698-a126-f7b278fad9b9/annotations.txt	e912b3b9c1ad594b8c2cd83537853d41	301	\N
\N	1e63c687-2657-433c-b339-72818d5b7c85/annotations.txt	09229f66ecabe09b2ea315c37a21251d	301	\N
\N	1ed21d0d-ad43-4d49-84f9-3fda484f162b/annotations.txt	2558063c807b6ecd222c367ddf10a244	301	\N
\N	1f41c89a-200b-4964-8710-60ae4f57f6ef/annotations.txt	9166d98b1eb32cea888adecb3c86f94b	301	\N
\N	1f44f18b-a754-49e2-8ed0-1905d323d480/annotations.txt	19579d5e98a59518832ed443dda87b31	301	\N
\N	1fd09ec6-4116-4fd0-8fea-bee98d1a1123/annotations.txt	acd76b0304d6394fbe6be3c37376de7b	301	\N
\N	1fdf22a9-b297-445e-b98a-572986c4457b/annotations.txt	0da941ecaf25b48b2b68d245fd5d6f22	301	\N
\N	1ff9c7e2-12cb-43f3-9d92-d3cfffa39ccc/annotations.txt	d55b1f6553831d4892fa0377a5facb7a	301	\N
\N	20019993-604c-47d8-8e1e-af87df7074f2/annotations.txt	7a7b633e112968df2fe1edf80508c516	301	\N
\N	2007da06-61ad-4f47-a343-6da254c705ad/annotations.txt	c23b968283e1f1d34184f14c754ffa12	301	\N
\N	205f7120-573f-4dc4-94e2-1fb25302ff30/annotations.txt	85fd58d2c045f170cd27b56fd8704455	301	\N
\N	20a7436d-9d0a-4e38-bc37-6941a4a412ef/annotations.txt	8449a35092d9d3add35b0f4cff49f191	301	\N
\N	210e7086-8eee-4432-9c27-fb0470ba4237/annotations.txt	e053b54a35f98ef21bf75a76e84ff2a7	301	\N
\N	218cbd80-c866-48b9-90d6-d0a5210fd96d/annotations.txt	8dfbb87f2e82956711865fba50165ef7	301	\N
\N	218f9572-3a24-4557-ac76-35a850747deb/annotations.txt	f04dd49380164da667e962e0f46fcf42	301	\N
\N	21cb96ae-d6ae-484f-b8ee-db01121e5f06/annotations.txt	47edd903ead20394561cd72eca492251	301	\N
\N	2222cb0a-59a2-41ac-9ad2-eaa3bf03e7c3/annotations.txt	9aacd6b19ca104123ce04360c5408c18	301	\N
\N	22926236-d5ac-49aa-943e-7abc2065d596/annotations.txt	58e64476efaea4c887ecec6a2ecaad1b	301	\N
\N	229b21bb-a0d7-4ecf-a4d5-25703e84b801/annotations.txt	a59bcc1b9dbb71df24abb54cef7e6495	301	\N
\N	23698bda-cb4d-4f26-ac52-4389863d2be7/annotations.txt	c78722d919cb5862099d96534f7dff12	301	\N
\N	2395888e-d688-499d-8f42-ea17924d2a1f/annotations.txt	7d32209942aebe7a574f5cd5a41657e4	301	\N
\N	2429c93d-5330-4028-886c-e3838f2a1825/annotations.txt	e8e32380c60724fd5bba5ae440f60fe6	301	\N
\N	246f633b-cedf-4d37-9cbb-dd01e0f4e43d/annotations.txt	ebca9d5b5b3d64fb13ac5b886b7d3495	301	\N
\N	248ecaee-df6a-4671-bfa3-915724d9a6b8/annotations.txt	0189adf8ca48c8b9c913373be753df27	301	\N
\N	24de0bbb-7b51-4694-8f68-c4789d766e3d/annotations.txt	6a8e34daab69eea63c05450f0b7cbcd7	301	\N
\N	2586c7f8-a1e2-48e9-9a65-7822faccf0c3/annotations.txt	63420f5b4c781d7af2539b0652c37851	301	\N
\N	259c89d9-40fe-4f3b-9e45-d9b99dd490ed/annotations.txt	be905e730bd34882f2a0aca89339c633	301	\N
\N	25ab7e69-1b10-4b9f-adbc-028e6f324a29/annotations.txt	0b8ddb2323c5fdec0f81d1dfc38c3542	301	\N
\N	263ffdbe-07db-433f-be46-8dc5b42b5769/annotations.txt	12c5588433dadb8c9da00063490593c4	301	\N
\N	2699bba7-121c-473d-92b1-f27c543849db/annotations.txt	6ff543fd99bb9861ba9f2bc9ecdd608f	301	\N
\N	269a9823-f865-4c04-9ca6-1f5d842755ba/annotations.txt	fcf56969d3c27eabb1846ccf91f40881	301	\N
\N	26fcd5cb-2178-4884-99e1-630e5f6bf722/annotations.txt	a86ce52fe50975ae3b18960172e01cae	301	\N
\N	2710faa5-6785-4d56-9f86-963558b150c3/annotations.txt	0757c8e58a275a20092b59082fe15b95	301	\N
\N	272914c5-9289-4b25-84a8-29ef33ba0c3d/annotations.txt	add673560523b2ccf07d764c040e75a2	301	\N
\N	27ab62ae-a695-4e9d-8e5b-f4d295af9198/annotations.txt	711c13585ea2ef625e3ee43db5052668	301	\N
\N	27c4c890-433f-453f-ba34-777015aac0c5/annotations.txt	675f0295685f87d97fb9fa771834a4fe	301	\N
\N	27cda4fa-8d62-4925-94e8-aaab5bbb4b79/annotations.txt	a91fa51581e81ba29a47fead3cec5530	301	\N
\N	27f59846-9180-440f-8c64-40b3d0c1565f/annotations.txt	6d57ce4fd7476f976587e3e057f52f24	301	\N
\N	27fd7d8a-9716-451b-bb23-32707470ef7b/annotations.txt	bb778e334e720a2aca676367f6c70b5f	301	\N
\N	2882ae32-a300-4394-ac88-9a4c3715f935/annotations.txt	e8dfb48771fc12f5937a7c10500624d2	301	\N
\N	28b4736f-88a7-48dd-a78a-58e575727409/annotations.txt	f4d669e166595bf06f1d5688b926f346	301	\N
\N	28df3e68-3ea7-4c8e-82cb-63731322352a/annotations.txt	741eb31776c86c00b93bf9d02a8a4dfe	301	\N
\N	290c5b56-3e55-4bbc-9bcd-2ef0b678490d/annotations.txt	91f0b3e66bf1076231ad5241f4b7edfc	719	\N
\N	292b10f6-9b01-440d-8793-8c33bfbc4d98/annotations.txt	ecf69beef42575eb02bb561a06900f0c	301	\N
\N	293aadd6-0b81-478b-8c67-87b52b71ed81/annotations.txt	7e0b0b3af34621db81ea31f4c7fc3a05	301	\N
\N	29489d57-cb55-48df-ae17-a4c1f1974f61/annotations.txt	0d7b17dacde572f79f3ca10d39164be1	301	\N
\N	295208bd-98a5-454d-a56c-888e470ed3e4/annotations.txt	d1d4af6ccbd023a70a95ab82d864f468	301	\N
\N	29de50ce-74e4-4b3b-999d-41dd13d43308/annotations.txt	67d33eaf8d08a6f8e8643e053482e3fa	301	\N
\N	2a200976-1b2c-4dc3-b37b-45b9b0c10e40/annotations.txt	7504370481f6045db5ec5a7d78829f64	301	\N
\N	2a72a667-43df-4141-ba24-672963c3ce93/annotations.txt	848effc98e472b71fd174a95f2d891aa	301	\N
\N	2b24b222-0505-460b-9d55-63464483c813/annotations.txt	aad58c12a0f38edf6bc34688e92aa2b7	301	\N
\N	2b4097b2-0a31-4401-acce-0e0e69d7df61/annotations.txt	2e51ddb5fbe76456b6abc71350e3403c	301	\N
\N	2b59b449-e2c8-4b63-9f69-fcd7716292c8/annotations.txt	63d618f53c63361530a7b7381f9398a4	301	\N
\N	2c147e69-ae6c-44f9-bef5-9a64a2e0a952/annotations.txt	78abfbb47ae8db981e172986e902dd51	301	\N
\N	2c377c28-4b87-4e26-9d0d-59460b36068c/annotations.txt	77ce8ff61beb536120baa019522454f2	301	\N
\N	2c86f4bc-d73e-477c-a11d-684c66c2f9f9/annotations.txt	92d41d095e69ee47aeafcad32c0035b2	301	\N
\N	2c9b0f52-0abf-4094-96cb-8511d091ab66/annotations.txt	37396740081c7e9f1eb3f81c57d1d393	301	\N
\N	2d129a62-4751-4c03-b5cf-090d222db311/annotations.txt	9f45a7f724af8286eebc57ebe53cd760	301	\N
\N	2d1d8316-1cbc-4fda-8516-a6958a67e91e/annotations.txt	db1bcf356efd7cd9623e907fff511551	301	\N
\N	2d5ff25c-01be-470f-a204-0b75e5817101/annotations.txt	2308d8076a0e5abf8356f3d209239233	634	\N
\N	2d674483-5e28-4327-b787-a11d6420a3e9/annotations.txt	f1a0d47ba62ba1ec0a171215d7718b7e	301	\N
\N	2d9eb3db-d041-47b8-812e-791780256714/annotations.txt	3e29ec3d642808df77267178ad22bfee	301	\N
\N	2dc873cd-2b6a-4fe7-a519-9fa29f0a1c92/annotations.txt	cf20234073f63035254b216982487316	301	\N
\N	2e2dfc89-5ca3-49c0-965c-ec663c986e82/annotations.txt	02b0992158bae02a2e4e03f0769eaada	301	\N
\N	2e31cf10-5db5-4b67-b7b1-a30d33a76c5b/annotations.txt	4f770ec193635c3edde0426a7fd33c17	301	\N
\N	2e44a46a-7f94-4990-a3fc-29e8c47ce7e4/annotations.txt	14137ff0634747f50f1be4a043cfd8b8	301	\N
\N	2e4cc7c8-57fe-4446-8eec-3613240e6928/annotations.txt	1376782f05f1c5e97428f7e967f85bce	301	\N
\N	2e9ac636-1882-4d71-b672-c057d2730f03/annotations.txt	7e0f8245be1a8482df37bcebc6011576	301	\N
\N	2ea02a72-0485-4c07-a5a0-9e71da98ad10/annotations.txt	5338cd740cc495108b097aa936325979	301	\N
\N	2ebbd9f6-91ef-49ae-bd90-b73e6e246adc/annotations.txt	f9fab59893f577ccc34cb1e117817e46	533	\N
\N	2edc4618-7337-4f20-9551-48ac36da4eaa/annotations.txt	2d739674cc04e86957b5723a49499671	301	\N
\N	2f106306-e475-4831-8e16-da9713e9161f/annotations.txt	bdb38bb09a3a72373d51985079fafa9a	301	\N
\N	2f23b8be-ebda-42d7-915b-af047f5bd420/annotations.txt	0dfb87b1d9dd00188a47ab65caff3c3a	301	\N
\N	2f59c948-82cc-4bd7-a40e-dca011f4e5bb/annotations.txt	e3cb83b32936801001ae2a5a5caf375e	301	\N
\N	2fbe34fd-cea9-4d4e-90f3-2f7afc54c5c6/annotations.txt	57b10cf7f4783f2c5e7e2150074d2eca	301	\N
\N	2fcc45ac-8d80-4efa-b91d-db1a694b24d5/annotations.txt	c903671c6a8f22e581450b92404f9718	301	\N
\N	2fffd1a2-33e0-4ca1-9206-568ebe4afb64/annotations.txt	648d518d385de34281875ba76339e44e	301	\N
\N	300e2d39-826d-449c-b1c9-b0fb43478deb/annotations.txt	782d489aae132bf709b1d0fe235d6100	301	\N
\N	30b14023-2933-40a0-9eb1-17ef89302b6c/annotations.txt	7cc141e940c0aaaef9e6b36842c6989d	301	\N
\N	30b9c54c-83a6-4bc3-a934-e80deda1e80d/annotations.txt	0bd3f9051ba3f51728e366a96088ef7f	301	\N
\N	30c70808-5bdc-4e0a-8f55-15606a348384/annotations.txt	9ebcc17eaf4b307b2c77eaf9718c0066	301	\N
\N	31185ac0-5816-4423-907e-523e402a8f7c/annotations.txt	4518e70dbd59264c36a556fabbe062f8	301	\N
\N	311948ec-6cb2-42b1-881a-76639c78c6ee/annotations.txt	8d7e4762ac8667f4b0de8e2944a9e374	301	\N
\N	31c525a3-a4c2-4c78-85d7-a431745e6e55/annotations.txt	c17c54857b265a0cdc473b53ebfb3d61	301	\N
\N	32413bcc-fc09-4496-b3c6-f14ee470270b/annotations.txt	4d71e92d73f442fc5b1b7e4e5ae90de4	301	\N
\N	327b735b-f8d1-4142-b8bc-2ea446df4f51/annotations.txt	44dfa4c19179a0d133a062d81ef2f5b6	301	\N
\N	328f80c3-9acb-4fd3-b746-6d1a8c8553cd/annotations.txt	6c6b754ac8c6a49715d62b7db534aef7	301	\N
\N	33144fac-ed5d-42e6-ba5e-bfa38d2b0661/annotations.txt	6b9de3b1cfcbb530ea6df4c56d049fa1	301	\N
\N	3330cbdb-0ce3-4291-8cc0-5e7314fa8bdc/annotations.txt	ff4cb4b33038e7880ef262098f9de6e1	301	\N
\N	334898e4-2b9d-43ed-91ec-6000a768777e/annotations.txt	6e056654de3f24cdb184b15271403f40	301	\N
\N	335dd021-c6d1-4f3e-ac98-f02f3f0a3190/annotations.txt	737f5e030622afd5336447af83e4433e	301	\N
\N	33bca569-cc72-45fc-9f40-85452841a12c/annotations.txt	3d4ada64c603516cfffc34781627f286	658	\N
\N	34078391-c0cd-4f2a-8d63-fd9aea9ffba9/annotations.txt	cb6dce729a7e5bfa6a861672749accb3	301	\N
\N	342146cf-8b26-4bcd-a51a-558a8e32085a/annotations.txt	14c903e86a0bff2323fd1e7bba5df1fd	301	\N
\N	3427072e-29e5-4f62-8daf-bf20543e2e97/annotations.txt	8e67a9cedba18501ae1110a74e1e5616	301	\N
\N	35476cb8-f74b-4a24-bb40-b1eb6da2293b/annotations.txt	9125250b2a8fbf7b72b26b487b61241e	301	\N
\N	354db8c9-bfbe-4bb4-8a78-d9c4d1160450/annotations.txt	d26d6b3957bfa504ccd44bece28f2774	301	\N
\N	356bab96-c739-4cc9-8c9c-e1956c2ec97f/annotations.txt	971e39f9f8d783e50b6c8b7c05863fbb	301	\N
\N	35741039-f33a-4302-852f-a3536700a261/annotations.txt	70516e0ff87c7d474811c4fc1cccaa10	301	\N
\N	35a699c7-9956-4a27-98a3-ef061722383a/annotations.txt	11502b96292fe6fa3424ab0467ac3881	301	\N
\N	35deb504-d041-4192-a2ba-a49054af90cb/annotations.txt	a6e7c11da3a2ab9c694fb2eed7af86ed	301	\N
\N	365ff0ff-ba63-4b8b-b3a6-8a373b3fdaec/annotations.txt	a6aa7a65357b8e6d78c5a4d974db3296	301	\N
\N	367b39e3-e42a-46af-b50b-db10d960fbc6/annotations.txt	3004af89571b9b240fe285767ca49471	301	\N
\N	36a50df9-1cd4-4a02-acae-720f3aded58c/annotations.txt	9ba0cc09fc9aa3418e6cd11f61dd3ae8	301	\N
\N	36b7456a-98a3-405a-b791-69bd83fe90ff/annotations.txt	849b8367a7080619cda2afa1176b413c	301	\N
\N	36bb27db-14c7-403b-9a19-3df4f98b3b24/annotations.txt	1d0ca9c8a92412db2df389f04d2eb267	301	\N
\N	36e48e3a-f834-4a16-b0a9-cb68b2b82d13/annotations.txt	7cce8c4d113102e48c925d95a021e4da	301	\N
\N	37488d16-6467-43de-805e-ef308bbf2031/annotations.txt	4e09a19f88b47ab69716a153a437e03e	301	\N
\N	377baef4-5c68-4568-b999-d4b6bc8d5720/annotations.txt	3ce15a7c5dc66ae3919b3783fdd26ef1	301	\N
\N	37a487e3-25f4-4ab6-bb12-58cb14f6375f/annotations.txt	f719cae322a4e1bdb30f2c603cefede7	301	\N
\N	37e2e755-ef52-43c8-8d57-a9d001f42dd3/annotations.txt	d61e6828e7c7bd4fa34914533f64dd80	301	\N
\N	37fea421-06e8-402a-83d3-9b21414908e0/annotations.txt	4311e72edf0df304bec71e3bcee531df	301	\N
\N	3839da40-759b-40fb-bce7-c3c05d933f31/annotations.txt	3eb0bc10574fa46992a19e9797ee0710	301	\N
\N	3932b428-64ef-4fbb-8747-07759fc02c70/annotations.txt	37abac2553fff8e72a250b638080daf2	301	\N
\N	39512633-53b2-46d6-9156-fd0f57b7ee7c/annotations.txt	a79a227f5b5a28ff80f94efd3b11adf0	301	\N
\N	39d696cc-b038-49ab-a299-c673bbce1d2d/annotations.txt	2b658e389bb2f07175e9e5ef85eff3ea	301	\N
\N	39eb14db-745e-41ac-97b9-91c76b214a60/annotations.txt	7da7c7e251fb48ededcf90d2449f6a24	301	\N
\N	39ee0a7a-9af5-494e-a291-7cf8e11a24e7/annotations.txt	6ffa7edde286f5316bc8de3316011e3c	301	\N
\N	39eedeaf-7668-4813-9ab1-26e7b80e3c92/annotations.txt	98fd44d4c71887f298fd4fabd93137ea	301	\N
\N	3a0a43ae-7614-43ef-a816-4008b24952ca/annotations.txt	203c5487bb7395920b497954548994dc	301	\N
\N	3a6315a2-3842-481d-aced-316787610fee/annotations.txt	688c6613bf1fc08b93d3684143d5a4cc	301	\N
\N	3a77ea2f-932f-481d-b28b-2370d57f8647/annotations.txt	b4a536dd52f69cf87eb17ada9d6b157e	301	\N
\N	3a92efe8-3bc8-4559-9101-e19af1539f2e/annotations.txt	84204dfe2cbda0874cab119170ecc19c	301	\N
\N	3a98746d-e2c1-4912-b2ed-aecc9099cf36/annotations.txt	78118503cb9323a41ddc232404692bf2	301	\N
\N	3a98a1a9-5bd7-49f4-87f4-1b4f65bb501a/annotations.txt	da38ab18c9030a85219b70a86ab35afd	301	\N
\N	3a99498a-34e3-4d65-a501-3d3e47501873/annotations.txt	80d793f8e580069d3da7659986b4c95a	301	\N
\N	3b07566c-a638-4101-b2ed-d53d561a0025/annotations.txt	4b4654bed9adb2948e69899858a53b13	301	\N
\N	3b1cf233-ffb1-4f8c-80aa-6c70126cf895/annotations.txt	76a2dc4323d09cfdd11ab2d2818662c4	645	\N
\N	3b30e0da-a4bd-441a-a945-fb08b6558e0d/annotations.txt	ee88f83a17010005c74371b7d97fbbd5	301	\N
\N	3b4a8a3e-ab2e-46b9-b12a-aca032f1b9f7/annotations.txt	1ce484ed5972f0ece5f827456473771b	301	\N
\N	3b7503c5-9bfb-4d07-8947-1c0539a6501b/annotations.txt	d02332c129d9839caeae15685e6c7baa	301	\N
\N	3b851f45-d443-44ba-8229-d08b2a0ca70f/annotations.txt	d55222f1aef79f97f6e13bcac15bc7ef	301	\N
\N	3bcc32bd-3dc9-49ae-bcd8-92051dbb8f35/annotations.txt	ff53d720e4487e772f2bb1c01acd245b	301	\N
\N	3bcd345a-8e0b-446a-98f9-50ea4841c013/annotations.txt	2720f2b7e6e9ed39c8feacce4e7ce88b	301	\N
\N	3c32653d-943a-4c7d-972f-44f9e94fdd6a/annotations.txt	a625f73c0b20054fa4016a0c025cc091	301	\N
\N	3c695089-7403-4f1f-91c0-08971f24b098/annotations.txt	c4a91705a52b88b3b18425811a1a3810	301	\N
\N	3c83c895-0aef-4454-befe-2c71213f571a/annotations.txt	c9ff3af782733c71877238b27276f781	301	\N
\N	3cb4757b-46e5-491a-9fd6-18d838d1e7bf/annotations.txt	413d2e093ac73f6a23de9a27a95575ed	301	\N
\N	3cbb6f39-cc83-4e05-bcb6-f8c69d045030/annotations.txt	a91286ce69eed5c1e2aae9674f8e855e	301	\N
\N	3d03829d-98a7-47e2-b9a6-52c852ea6bc4/annotations.txt	5142d9b19325cf313cc90158c9909d44	301	\N
\N	3d49d84d-33ca-415e-b828-0e8d452d7b5c/annotations.txt	72b60cf7b042934f5b95a7a9fdc8b7b8	301	\N
\N	3d4a41f5-3db3-4719-8945-fc815db4795b/annotations.txt	bab72a2d207d6359c2d823a00fbc86e0	301	\N
\N	3da42e47-4049-447a-acf6-364fb0a0f12f/annotations.txt	b6848d62c1020b134ac2095520c53713	301	\N
\N	3dfc399a-fe76-4adb-835e-5c5541f209db/annotations.txt	6bdbd4e4f95ee46f4e832a3222b23086	301	\N
\N	3e387e8a-3a41-4720-81f0-f8a80a8b17ae/annotations.txt	75be8b1a1fdf15078fc65944a839c984	301	\N
\N	3e414df5-6a0d-4658-83a6-cc52f8f47a0c/annotations.txt	531fabce0027e8be4280f7c2d29f1ba9	301	\N
\N	3e695c4d-3cca-4830-8f6a-78eacc0591c6/annotations.txt	c1f4669e0513c250513181eec47acb78	301	\N
\N	3e70d932-4c26-4de7-b8a6-1c26e21d823e/annotations.txt	2e58c5e43dfc0a5542569e29500e7133	301	\N
\N	3e7b34fb-a86b-40dc-b349-650301e66e1c/annotations.txt	437ba8d7840c3f78415866cbdf3e56d0	301	\N
\N	3f2a19d8-4d54-4c25-893f-8fc89305d67e/annotations.txt	18c6cbfb9e7c64ff6fd0342b28dccc07	301	\N
\N	3f72ea22-83c0-4bcd-ae91-6342bf177706/annotations.txt	7d9334276aaf6eecf2b248beaee7c95b	301	\N
\N	3fae11ee-fd56-4d43-86b8-1c2af3a457d0/annotations.txt	312cfd06e6665c7509c30c57ff057390	301	\N
\N	3fd95a10-a4b9-49cb-a9b2-791357a9ca57/annotations.txt	bd5fc95ce37890e3dc3af9472f3e9604	301	\N
\N	3ff8d114-2765-4025-921a-4ecb23abfcd2/annotations.txt	04b7f6a5e187f138d684a31b103be0c3	301	\N
\N	402b8672-9f30-4de3-ac56-1a2f2607abd3/annotations.txt	cf6f8f6ebefb892d55b12233ed25f8c8	467	\N
\N	4031e8cf-2a52-4345-9be6-165e0202c200/annotations.txt	21fbfd6caa328a53c64ca1064a69b93f	301	\N
\N	40861f8f-3cfe-4870-886f-35b138aad8f9/annotations.txt	b2205837345569edf960444ed3109a58	301	\N
\N	40bb70b0-0165-4388-8fe1-52162b623fbb/annotations.txt	0dbce257dc873036c1332f770ed7508d	301	\N
\N	40d12d0e-6347-4554-8f4f-795686c3d0b0/annotations.txt	437b3b4ae69d0ede380623ccfc657830	301	\N
\N	41077151-cedf-499c-957b-54c5b2c53694/annotations.txt	fadc909290840cfa98082ba17235ea0b	301	\N
\N	41098dd4-57ee-4d77-8f59-7159bdfdffed/annotations.txt	3a9fce97ed2cdff3fe931dbcb14f8750	301	\N
\N	4130c240-b8ba-4683-af30-de308155dac2/annotations.txt	fc24cbbd49d94886bb444ffa23a14f6d	301	\N
\N	4168cb61-10b1-4717-95f2-8102844fc688/annotations.txt	a947877556f25da3f5e68fe289866283	301	\N
\N	41958495-ab36-45e5-8741-358e7329e2e2/annotations.txt	9627626099dc931ccb1d73bf11f6b189	301	\N
\N	41e4cd6e-eec4-4db0-81df-4df0567a03d3/annotations.txt	57c99b23f0d46547542c3ff7b408d6c9	301	\N
\N	426487cf-8c8d-4a48-97bf-3907b026a3ed/annotations.txt	28d0352472063635a2126da3c3a056f6	301	\N
\N	4289b5a3-0838-49be-a550-08d8e503887f/annotations.txt	b4318380d2eac5f78086977bc81dd28a	301	\N
\N	436207c5-ca47-4c8e-9c84-c19ec78aae18/annotations.txt	334727e9ea07d8ada765a616e5c84d23	559	\N
\N	436569b1-7939-451d-9998-9208faf4694a/annotations.txt	f425c02d27b6bde3a0d54711d639e36d	301	\N
\N	43850104-dc23-4238-9624-ae8de894790a/annotations.txt	3a53fc9651caf725fd84854971b69079	301	\N
\N	438e36d8-a2dc-4891-8f70-cc0f78a741a0/annotations.txt	74cd50434541f9a50969205c76edec0e	301	\N
\N	439c6d42-8f63-4546-9ef4-323c1913da1e/annotations.txt	f667d43ad09aa5dc4d50098465b3729e	301	\N
\N	43e5d713-8b52-4dcb-a85d-3651382f42ac/annotations.txt	a11f6f2f6d35bd9ec5cb03d85f3423cd	301	\N
\N	446fe7f6-9750-4bb7-9a63-60fd79d820e9/annotations.txt	92ae25a6c9936008be472a57ed55eed2	301	\N
\N	4498dd33-e898-4ec6-93e8-55d4265bcff9/annotations.txt	34950e826776000d79b356aa9d438a21	301	\N
\N	450b29ba-6842-4626-84c5-239d5c6403e2/annotations.txt	c8c78a097f36f5542e003219597d393d	301	\N
\N	45427c59-c2a1-44c8-a21d-128aa27c743e/annotations.txt	3fe1305fb037c174c3c0e02b2d10b75f	301	\N
\N	456c36de-43ff-4b7d-9632-5988da545a2e/annotations.txt	bf8d99bb375ef883b6ba5cd0a151983c	301	\N
\N	45764a49-4d41-4021-ba38-ceec6d8ed7ad/annotations.txt	5a2486605cb2a26b935279a7eb7bf4a7	301	\N
\N	457a7fe9-e6d6-42fb-a9a1-2b5f067448a7/annotations.txt	25c15ccc3d15e894950b834acc3239d9	301	\N
\N	45856a18-f98f-4b48-a145-19cbf03464d5/annotations.txt	0e5db827b330dcf7eb8640fbbf0c0184	461	\N
\N	458dc8fb-e537-4306-b8c1-0463092b73a7/annotations.txt	38d4a38ae81b0fed6053e0a2c1e6bfe1	301	\N
\N	45e93c96-75c4-447e-b85c-dc366a021128/annotations.txt	40a9efd3cd1b22cfa4949139d5a593df	301	\N
\N	463fb9a0-b2a7-45f7-aca8-6e684e72fe43/annotations.txt	f248d532b1e54e3af2617f0002fd3b51	301	\N
\N	468c751e-86b3-47d9-95b5-2de6133d00b9/annotations.txt	24e22080799da802f422cd5a9b5fc498	301	\N
\N	4694e0b3-db9c-4834-8b6c-9e95af24346d/annotations.txt	cf8a06b63cf9ff6078858e2ac1b133b3	301	\N
\N	46df7bb7-b4ad-4b18-8045-4b450509ffd1/annotations.txt	f283f6a04b151bfdc02175de90956250	301	\N
\N	470cc361-8525-493b-b607-87d962c44a42/annotations.txt	c2ae4164a3c5681f7c5bb7f7bdff28d5	301	\N
\N	471df009-8c69-493b-bffb-381df7e04fcc/annotations.txt	313129d20d92935ecf9a09c5d2f0ad68	301	\N
\N	47943a9f-3258-49e1-bbe2-dd8fe2c17b2d/annotations.txt	43a41aaae9e3d25867053763eff155a2	301	\N
\N	47c98e53-098b-4445-af85-638123e3d0d0/annotations.txt	2b92db26935b4d5a8cd91926a1c6bea8	301	\N
\N	480738f5-aa92-41b7-84f7-1c941762e624/annotations.txt	cf33832ac2bcc592a1c9ef9d53dd0dd5	301	\N
\N	48920d9e-ff0e-4126-8c10-e52b2baed8cf/annotations.txt	60811850fc585dcfeacb23552fccdcf5	601	\N
\N	48a4a868-55b0-46d2-b3c6-2b6a36d7200d/annotations.txt	8313c9e2eb5c89d3d862391d4347ba93	301	\N
\N	48b0da3c-8c02-4e12-8dd4-1ddb742b2d8b/annotations.txt	ba7f7da6cfb47e13eff4dc9abe8b7c3b	301	\N
\N	49441523-b5b0-4d1f-a30b-15b111f752ba/annotations.txt	b96df4bd4d21ecd55eff4ab77bb25b40	301	\N
\N	494ba729-ed07-4780-93c0-e553a1f255e3/annotations.txt	552ad9571ef54c7f7cdecf7e10a0dfff	301	\N
\N	4981f292-3007-4ab4-8617-d7a54f38c268/annotations.txt	e1f809d92d85f67ab18672e34c5c3dc1	301	\N
\N	49aadb48-68fc-40a0-81b0-340bdcee2aed/annotations.txt	aace49a11071749d0fcb7efbad0ef17f	301	\N
\N	49e98c5c-367b-42f3-ab92-4880e9a35358/annotations.txt	3ddd263b660bbf165f39eecabcc1abda	301	\N
\N	4a3fc24a-c86b-48e0-bc11-c91fcc09a317/annotations.txt	d86c4bea915dc79cb6814cecfcb5e393	301	\N
\N	4a79ef1a-5eac-488c-8665-c17d7be84517/annotations.txt	3a30b4be0d0eb991d108162bfb218d1d	301	\N
\N	4a8ec51b-9aee-4355-84a9-362eb3e20bea/annotations.txt	62f3dd1a9c69e5c202d87a89a59393e6	301	\N
\N	4a9401d1-ba2e-4801-9d09-945a888b811b/annotations.txt	d1ebb9f7aab13d7481a806d4c449861d	301	\N
\N	4aad13c4-53ed-4766-b0da-e379f6ccb4b9/annotations.txt	3b4048d0ea9a85df48f81cbd97b4ff40	301	\N
\N	4aae0a55-1072-44ac-82b0-e6fadebfc5f3/annotations.txt	c3bbff2ce697f9d1cfbd2c1aaa6ff5b2	301	\N
\N	4ab79912-82f8-44ea-a69a-2a89a8de07b3/annotations.txt	650395b7ef5f483d0ed7311ec35b12a7	301	\N
\N	4ad44d2e-f028-4ea3-a40b-ad7479dc0cce/annotations.txt	8ca70b005f570d78fbe04316ef07d845	301	\N
\N	4ae39ba7-7b6c-44e8-a1dc-819bc11a0e2c/annotations.txt	d777d7ea2bf0cc584bd97544d6b6c643	301	\N
\N	4ae785cc-3476-415a-9f2e-4f3bf21d8e92/annotations.txt	476afa212ae8b551ce6a3f5b41dd7c35	301	\N
\N	4b11330a-6cb2-4392-b346-bd2db27b2101/annotations.txt	26400b1e03dbd021415c6d1139e2d216	301	\N
\N	4b13ac27-ca2e-44c4-9ec3-a152fa5d2aeb/annotations.txt	d15d7efa48a951939c621481a5f530c4	301	\N
\N	4b5c841e-e40b-4ea9-b8b2-3913908168a5/annotations.txt	fa2795b62ba24adb31939c73fe3fadc1	301	\N
\N	4b999fb2-a010-481f-b8bc-f1fe253d0aef/annotations.txt	e58839b5d3a70636dda089ddbac77b23	301	\N
\N	4c2fc6f6-fa00-44a6-a665-4929bbd2aa3b/annotations.txt	7c5a6503bb4d7d913c62e72c988b813c	301	\N
\N	4c49fb8d-abe3-48e4-8ec8-919c7080552d/annotations.txt	339d919802cb787e1bac14fd4ce41cef	301	\N
\N	4c544fc5-9a96-4e89-bb01-797692a48967/annotations.txt	bff0b4313789eac53e0a5d50cae6a8f8	301	\N
\N	4c689cf2-e9b1-4c66-9058-177c53c5e67e/annotations.txt	a2fcb3517b3ae233dfdbea59cf42b433	301	\N
\N	4c7905e2-6817-424c-ac08-844be9a68686/annotations.txt	0c5ca9a15d51acda2e20d66e7cdd45c3	301	\N
\N	4c9931f6-8790-497c-8462-9f3ba7bcb9a2/annotations.txt	198b10afc5f81d8c95c3e7719a99e630	301	\N
\N	4cc587ab-2eb4-4ba0-9aa6-1426f8411339/annotations.txt	cae8b89847a5a6f4f13ed07a40c2ef22	301	\N
\N	4cde69f4-e022-47b0-8d91-2a7b8e03805f/annotations.txt	66257af9d29ca5d203dcff2cadc80f8e	301	\N
\N	4cf5068f-a83d-46bc-bb36-6e5b227b067e/annotations.txt	bbd99b42740d58de00ed13cfa3d20248	301	\N
\N	4d5115c4-1f39-4136-9722-badc364cd113/annotations.txt	353e53b4c0d800097dd7279efc30ba59	301	\N
\N	4e13fca5-cc40-4545-918e-9ea9f1aff8cc/annotations.txt	b2a58c2ecf32214b251e2658d1c58bf2	301	\N
\N	4e196797-6ca9-4546-bfd5-3d36ac69e7b9/annotations.txt	84a35fdefb153761425c56f7181202c2	301	\N
\N	4e29ff26-9f15-4414-9ff4-7785a5859697/annotations.txt	540b606472322cb308a279e77cebace8	461	\N
\N	4e2e1320-32dd-4d3b-96f4-027d446fe19c/annotations.txt	7523039bb2ab7b4618727e01ecfa1f2e	301	\N
\N	4e3d944b-139b-4470-93bd-3c236c6d4660/annotations.txt	6f7d20dc68918a86a63d6c5c508aa730	301	\N
\N	4e7261fa-5c99-4acc-b298-c7601511ba8b/annotations.txt	82cf5a5a8a79f46fc2dee87aef7cea70	301	\N
\N	4e72e346-dd6c-4f18-a326-1e5b2c330ace/annotations.txt	8b772438468b1e62f233950b62d4265d	301	\N
\N	4f1a4339-2767-4dab-9693-0b1e29115b53/annotations.txt	49bba206fe693a3ecba3c5d6784267df	301	\N
\N	4f7a31ff-0096-457a-adad-4bc863bd7b19/annotations.txt	190e5428196c17ff054a36458533b7f9	301	\N
\N	4fab786a-bb28-4ce1-a9d6-f0b0975255a8/annotations.txt	0f2e63f0bca38666a939bf3718cfb9c4	301	\N
\N	4fb232c4-cc86-4d7c-9362-9952afd9fb12/annotations.txt	540324929b8be4831c48b76b1af55e94	301	\N
\N	5008b526-898d-4d58-879d-51d4819dae69/annotations.txt	bdf995fbedd51f9de84d1585b681dba0	301	\N
\N	50b242a9-6af8-4e00-8350-7f17901b4198/annotations.txt	43f2389ec3586bf66015a50c4c489142	461	\N
\N	50bf1d78-e976-4edb-a56e-c97ff2e629e0/annotations.txt	bb144855eb870345a6b8c4194db90c8a	301	\N
\N	50df3075-8770-4971-9673-91d87dd82331/annotations.txt	50d69b18ecc3d962995100009e84e13f	301	\N
\N	50feb181-5896-4834-978d-ce448d60b6d5/annotations.txt	eef7211cf6865f3b3a875fa713699c56	301	\N
\N	51145469-29d6-4055-b0b6-f061236b380e/annotations.txt	67dbc51e4c88cfec361eb646102a906e	301	\N
\N	518147a5-607d-4b85-a012-98d85e680571/annotations.txt	9376fec2bbdf041a01bf23f47007bdeb	301	\N
\N	527f1c4f-93bf-4e67-b2ad-131aeaec85c9/annotations.txt	ab45531aefd5500503416d0d243c0ec1	301	\N
\N	528628e5-34b8-41c7-a275-623b2bd05c2e/annotations.txt	2449dbe50d6c5283c5df97988765c07b	301	\N
\N	5323ee30-6ecf-4412-bd11-c31af5d1c96c/annotations.txt	e5cc7e2c3798bcacbeb39500a1c9a2ee	301	\N
\N	533dee29-137c-4bae-907d-10d8508d9760/annotations.txt	f5606ae5e2cf6d2fbd8995622a35237a	301	\N
\N	53510b4b-8952-4009-bac8-4e7ea093e3f5/annotations.txt	cb6df822138a1e14b2224d10ec57373b	301	\N
\N	53812af8-36d1-49f8-b9a1-28faed6505ee/annotations.txt	88f27a8484b75f3ff6934a70a926ad75	461	\N
\N	54221450-2adf-4363-996b-2b5c3343a4b9/annotations.txt	e4b48215fed79c1e08e356c302b6b139	301	\N
\N	54541ffa-9752-49b1-8d53-d39187a369ee/annotations.txt	d9aa201c1e39037cc423951a5011c519	658	\N
\N	5481ec83-b5a2-4fa2-8276-587c2551673d/annotations.txt	84966c0136cf0afeffd95f7a8510cb6f	301	\N
\N	5489f385-84da-4816-b251-2cb1dddd88d4/annotations.txt	3f9f51d39aa11f885cafa6a5543e3044	301	\N
\N	55026619-c232-437e-9ccb-155498fcff0d/annotations.txt	16d430ab5829fce335fa6cc579a30a18	301	\N
\N	5542ad2a-d659-4dd1-823f-6ac3708910a5/annotations.txt	71fc25ceb997918fd0810d8957ef22ca	301	\N
\N	555d31b2-e8ad-41af-bcc7-61f27f9b5f8f/annotations.txt	ff44f276110eb912779e98d64c305881	301	\N
\N	55a8b7a2-04b3-4238-b118-d6ce902b15c8/annotations.txt	d73e5165f5099bc7319af01715648077	301	\N
\N	55cc9b7d-5230-4b7d-abd0-bfab4599705c/annotations.txt	dc276d2f1415f8c57c4988399a000366	301	\N
\N	56a091bd-8f46-43f6-9f94-bd2934e2691a/annotations.txt	d981a9b1e5ff9b26a15d79f3ae79e216	301	\N
\N	56d15f8e-3788-4715-9ec8-853a107679a4/annotations.txt	3bf3aff018858294dc6525068908ab19	645	\N
\N	56f376c8-0773-41a1-9f41-82dcd379819d/annotations.txt	3fc376c53cf28eaec9656e4725f6140a	301	\N
\N	570380b4-4bcc-4e9e-be0d-90be6978116a/annotations.txt	09d151ffbafbff77600410f0a48fe225	301	\N
\N	572337dd-1871-4772-a8f8-ee7ea75151dd/annotations.txt	9cb65c7881faf37c546298bb33d8401e	301	\N
\N	57936dbb-df27-4d8b-a623-1b2fba15cfa1/annotations.txt	592349bc02e5c96eddcd6b9aeac6f644	301	\N
\N	579ca0cc-af4b-4ec5-b5fd-fd3e6a3efd6a/annotations.txt	51f0df24a82ac7c52e4e60e5eedb3db6	301	\N
\N	57c72b60-665f-402e-8058-4a2b9a09bbe3/annotations.txt	0d189a89f1e352e6e8d075505792284a	301	\N
\N	5810c963-8ef9-4de9-b170-e33e243da7d4/annotations.txt	5e4568accc36e8cde2931c56dbaadb3f	301	\N
\N	58455cbb-a81c-40aa-a851-719b4794e16a/annotations.txt	6b1ff8bafe02998838345a1ecab0cf92	301	\N
\N	584bc13f-7988-4fdf-91a8-fd21409dc445/annotations.txt	b3316f1fa3956bcd95e760d586e7c97f	301	\N
\N	5878d962-b7ac-455c-9e21-82caefcdb256/annotations.txt	819c6710a2220d0c06bf703934d54c19	658	\N
\N	58d2c6b5-85c2-4c4c-b091-867019c7c6f1/annotations.txt	d351bb6bc9d146ced3846c0b7dbad20e	301	\N
\N	597ada85-74c5-42cb-9e6e-5583b80aa16e/annotations.txt	5d1b63453ed6758059e58f58ebe717f8	301	\N
\N	59f3c2eb-63b8-4c60-bce2-90a9b1192c19/annotations.txt	dbe037f522eaef0d5a6ecd648eb82584	301	\N
\N	59f4a09c-1db0-455d-9085-a03d418391a8/annotations.txt	2fe835df72bad1550bb5ccb5d4ae2b45	301	\N
\N	5a2d2fe6-5884-4356-b27d-b8d561f6212f/annotations.txt	b92dc824d53e6112fc9f53f7575e04e8	301	\N
\N	5a4f5e5b-d795-4ab9-9dcf-15f0b3cad9c9/annotations.txt	00bf924dd3e9b9fe6b57ba2f4f2b7779	301	\N
\N	5a99de4f-7551-4276-a764-3315f1566100/annotations.txt	0c42e7a70262f89b7b3bd188e51c38ad	301	\N
\N	5b51f3d8-a8f7-45ae-8a88-2646619b1fed/annotations.txt	99628bbcd76ee71f26b2ad92e03a6010	301	\N
\N	5bd53535-21f4-4ac5-a2bd-ce5e77a9c602/annotations.txt	5217644793c8adb3d2c0f5ba174587f0	301	\N
\N	5c1ed65d-3f68-433a-9158-a61d9b66d907/annotations.txt	56b2857434fdf9fb6ddd8502e2448d49	301	\N
\N	5c3578de-1c8b-4bf6-9968-2e39cceb55ad/annotations.txt	1c027895df70d6186c82a61e87551afe	301	\N
\N	5c659d46-99e8-423b-bc6d-9d386dbe9e60/annotations.txt	4117fb9d1a96c9dffed863e018b33929	301	\N
\N	5c66609b-77ff-4e91-972f-95fcd38b0f0b/annotations.txt	59638856ab642cfebca91b61930c60f2	301	\N
\N	5c6f6c12-069a-4f59-ac54-f3e8ee296905/annotations.txt	f8c40e76f2d597abf97c59204147b89f	301	\N
\N	5c7bce42-d992-4385-9d39-820318920fb4/annotations.txt	697634a017a818889e03b4173e2012bf	301	\N
\N	5cc836b4-4199-41b8-820b-cef1db908044/annotations.txt	359809def603e99c08ecb937f9e86812	301	\N
\N	5e596680-0da3-4bb6-be03-d457db815008/annotations.txt	26e3b856113c0f6a8fd28d0c568c52a7	301	\N
\N	5ef0ca83-b97a-4758-b73f-59033f89f086/annotations.txt	e92de5087d7b1ce0619e490c370c9f76	301	\N
\N	5f93cb4a-be70-445f-a52e-b75edc186d0c/annotations.txt	3383e8ea191262d165a0c8d6ac90ddeb	301	\N
\N	5f9a5ede-70a4-48fd-a126-62191ab94316/annotations.txt	ee35930270ad33385dccd590219090ba	719	\N
\N	5fc15367-ac66-46b7-b5e2-4b4126ca297f/annotations.txt	493bdb6feb0d304934d5a3df7316cd4b	301	\N
\N	60290155-ffea-4736-9d6e-da5adc5d9e47/annotations.txt	c45931cd2cce8a6658a21a2c4ba5683f	301	\N
\N	609fed8d-6a9e-4dd1-ae50-94f8266107ca/annotations.txt	f829dc34d968be2d5ce90313c95d256e	301	\N
\N	60afa6c8-58df-45c5-9d07-be6646978822/annotations.txt	0b508696f175cbbd8c0eb90df7ed33d2	301	\N
\N	60cd4bdc-3653-4afa-8712-4b65628c4b91/annotations.txt	71341e91c6a17e4889f3b706f4897344	301	\N
\N	613b326e-f18c-4474-b169-f10273c1b065/annotations.txt	2b868ce04ba1cf17e0dafa7fd5064eba	301	\N
\N	614120d1-4006-4ab4-bcde-d1319a1076d4/annotations.txt	cc1dc2431d5ca5813b49eedc8b47fdc7	301	\N
\N	614f0b2d-0db5-43d7-860e-25939e433dba/annotations.txt	05628011239f9ee45f5b005a83c279db	301	\N
\N	616585a2-cb02-4a79-a445-1b10a0492a9b/annotations.txt	89d1984ccb342d4959a579dea6f925ef	301	\N
\N	61e8e65a-1bfb-4457-8581-bb139625bece/annotations.txt	502b569ca17f59d98b59bfee4219cdc5	301	\N
\N	61f805bf-0629-4c69-be02-49c0e8e9ca0e/annotations.txt	e4f8ae0abb8be163891016f2092d785d	301	\N
\N	626bc1a7-684b-4bb6-8238-60c6c9ac94f4/annotations.txt	58317a20f9c17c73098f54645220e2db	645	\N
\N	626e19e8-d3b4-4e02-826f-d35f8ba9a404/annotations.txt	17688fc3594dc4b503af0297e1c325b2	301	\N
\N	626e295c-67c3-420d-adeb-440defe7929d/annotations.txt	4292e51b0c0d9de865ff522ecf8cea5c	301	\N
\N	63057d8c-4cb5-46fb-92a1-1ea844947225/annotations.txt	7d0df137a8831ab8002b796e843a584b	301	\N
\N	6374f5f4-74dd-4a65-86c8-d9e423735413/annotations.txt	39a92e8e2379449b2eee7a10222273ac	301	\N
\N	63c01379-b82b-4e47-b455-4a942ad4a5d9/annotations.txt	a4cc721eced6d374727ee999bfb9bbc5	728	\N
\N	64998865-92e4-470e-bbd8-ca8826846ce2/annotations.txt	527b903a20b3720f46d379cd9ae1b836	301	\N
\N	64a90ad6-afa7-409c-8bd4-b9436c0798a6/annotations.txt	56b1579fa6151f8a960b9b7841e669e0	301	\N
\N	654a3f05-97bd-44e4-a6f2-3611016af0b6/annotations.txt	30ccb763d21a85e16abcc89f30931518	301	\N
\N	656a33ac-3c59-44fd-a69a-8df17cce412a/annotations.txt	fefc5456452ee4f6835a1baac6c9aaba	301	\N
\N	65b4444c-a02c-47e0-916c-c102a3f8914b/annotations.txt	bc06e080b8baf438c815e96b9a1517f0	301	\N
\N	65cdbe3b-c8c8-4ea6-88a4-7b062548b7ac/annotations.txt	ff45eed0f4fd54eeb683102ba4cefc03	301	\N
\N	65e279fb-5613-485a-90f6-3c530f3142ea/annotations.txt	34646fab670164a9cb44963f65601c7e	301	\N
\N	65e3e980-e8be-4414-bf03-fb948be6bbc4/annotations.txt	2d1daf5d0806ecb98bfc0f58b4ec03f3	301	\N
\N	66459662-4197-4286-a503-3f789c98a287/annotations.txt	e0a792ce421a9d9bbb5855d32f4da6cc	301	\N
\N	67ada567-fef4-4800-926a-100027c65203/annotations.txt	5ee80b216dc59b08128a6ff859687462	301	\N
\N	67b0256d-4ba7-43b4-a85f-e20102ed7dcc/annotations.txt	e272ba9b13a6b2c9054c367cc50cdf6b	301	\N
\N	67c3127e-d525-4d91-9faf-d2d79138b633/annotations.txt	4039fc54cdb25c9f38b0dcf7b961d26f	301	\N
\N	680c7118-8850-424a-b7a2-081cd37e7d5a/annotations.txt	a684716fa66814f0ed4bc4fd9d1a9e7f	301	\N
\N	68199d63-d8da-4452-bae7-cb4b2f8a0681/annotations.txt	f716e6e9023224fe70990cc6860578ac	301	\N
\N	68218df0-6afb-42c8-b679-e74511a71939/annotations.txt	6e7fd7fbc62a437a22cb382fd7a7bd98	301	\N
\N	6840efdb-aaea-4ec7-b31a-4d68391ecf02/annotations.txt	f8d74834ea6d569956ef3c06a1a8773d	301	\N
\N	685aada7-b285-4cd0-8f37-4cd5c27882f3/annotations.txt	16b96697dee68673ea819a331c4be038	301	\N
\N	69974b1d-ece2-4ab4-8fdb-10d5db585aea/annotations.txt	f1bbbc1d6f49ebecc5ade98d80d7561b	301	\N
\N	6b20da12-04b1-4923-b147-85110b2047a1/annotations.txt	1af1fff253f5787084bdc95e89600795	301	\N
\N	6b6e97d5-3f3f-41bb-8f03-4e2038d6aed1/annotations.txt	ecf59953ab5da7a6b9c1079390c94c91	301	\N
\N	6bc3f9ba-7c33-4f41-8df8-e32e6c478965/annotations.txt	6e8611a3714369507db8b03fad584eaa	301	\N
\N	6bd8d087-6377-48b8-9ed4-945eee2e790b/annotations.txt	fad5d32efea2118e2a494e5ef9224158	301	\N
\N	6bfdb71b-1cc4-452b-8121-7c15d12dc578/annotations.txt	542e5054399e8355bdbf86d15edd21c1	301	\N
\N	6c0ccace-ab21-43a6-a526-bf471de842ea/annotations.txt	014377880524d8ab361cea86863283e0	301	\N
\N	6c86368c-5c5a-463d-95b2-7c359907f51f/annotations.txt	71df671d0cc3ed28f2b18bf9bcc93677	301	\N
\N	6c95dadc-a614-459e-9bf0-eb5dc34179d5/annotations.txt	1d640121e3030c53e072c47870c6480c	301	\N
\N	6c963743-a2a6-4f99-9bbc-396d65850950/annotations.txt	0a2555791246308a3efe9e5e886b28f8	301	\N
\N	6d8024de-4a2c-47af-92ba-8a85bb149bd8/annotations.txt	d2304bbe5cfb8c4bc9d18d0e80241e35	301	\N
\N	6e20cf4a-e9e1-4042-866d-5d9079707c0d/annotations.txt	98d944a8dae60c9533bbae311018b2cd	301	\N
\N	6e4c4198-4a60-452d-be13-5b4d0a4a20c7/annotations.txt	925ea08086a7f4420cf2107c14b3f7f2	301	\N
\N	6e6702e3-3950-4a23-a9c4-afefa989efed/annotations.txt	b55713d0c553c0aa16e8ee1cfc29be50	301	\N
\N	6e8e783e-102e-458d-86a5-e9d2a544b0c1/annotations.txt	2569c25a2a8b1f0bf278cbf295edfd66	301	\N
\N	6ee85029-62ee-4493-bf9d-5907d2d20a66/annotations.txt	b10d0b1eb7d5cc8ef3762b779ab7f94b	301	\N
\N	6f896a4a-01ea-447e-9536-d7753bf3388b/annotations.txt	0bdfe1ad3f0d96793a6cc436ce70d754	301	\N
\N	70293555-bfdd-4e7f-ba50-a3aea86651f8/annotations.txt	7c0e6f1b4c697caf47268e3c14ac27ba	301	\N
\N	703a2ead-b1a7-4932-85e3-e05c92a57af6/annotations.txt	f64486c6a384f5f0ce663c23c5ce256e	301	\N
\N	703a785a-9236-432c-97f4-08166f4b8fca/annotations.txt	b6c5b8cfcb73f6ad39b92cbe251c805a	301	\N
\N	707f37ac-00d0-40ed-b3c2-bac3cd1c1f13/annotations.txt	8abca0876856d872429759175da5e2b7	301	\N
\N	70ffbacd-245a-43f7-aeca-3cacfd926a72/annotations.txt	e1e443528d038715cf540288a09752ca	301	\N
\N	7100f00a-be40-4ef7-9942-f994de63110b/annotations.txt	9b917d459909badd2c0c2ce595962bf8	301	\N
\N	713e8e38-e238-40f1-b41a-d4b401bd3a31/annotations.txt	259960331e5e47b1b0af7d091c4f90c4	301	\N
\N	71457165-5fcd-4b2d-a5b9-ed4fa2fb19da/annotations.txt	013946dc465fa62eb581b93d99967db5	301	\N
\N	71536851-7f2a-4992-8f24-e17ecb478c51/annotations.txt	a4b06f06f73b39fcdb5da0ec50316c30	301	\N
\N	715de110-f321-46c3-b2d3-4b264da632d3/annotations.txt	3346d95edea077da9f0c9fe7514e7239	301	\N
\N	71623e2c-3bfa-477b-adc1-7755d1c62873/annotations.txt	2f674128d549d9cb96944a6da96a1af9	301	\N
\N	7176cbf1-7c30-49b2-9720-cf0cd7d8f543/annotations.txt	e10137b3c5e1b635286294b6c56f7943	301	\N
\N	71782fe6-6eeb-466c-85e1-589954a4bbc8/annotations.txt	d98d0321617146a9e3eafb8aff2585eb	301	\N
\N	71bfdd95-3ce6-4b3e-a5c0-af9162d272e5/annotations.txt	f22b21a751792b609e22c41fdf3bf365	301	\N
\N	7226e23d-6c48-4a24-9c32-f61f3bde7e06/annotations.txt	e64d91cc1f7811cf53a023205c110476	301	\N
\N	731bccad-7d73-4d95-9e1e-386d356cb571/annotations.txt	f51fe75c4611f915b557c4bcb7daa7a8	301	\N
\N	73c2fef3-6f69-455e-9691-5ffd4f8b58ae/annotations.txt	52796f5e345077c844185e02dded3fa3	301	\N
\N	73d978ac-bb77-4ff0-b21b-edfec2301bf4/annotations.txt	8a5fd752600f0818b10261e5ca6bf613	301	\N
\N	73dd8cdc-6f58-492b-bd52-ea3a457edb64/annotations.txt	70557a56b1d925b570fdbac7da6898bf	301	\N
\N	73ee29ed-b6db-4178-a3dd-5c0f6db65939/annotations.txt	126a746113376b619aca922c780135cb	301	\N
\N	7499d94d-18ef-4eff-891c-bb610f778846/annotations.txt	8d6889af9d6bb48a0d10ff1f8c66d783	301	\N
\N	75319fc1-f32d-4393-886b-ec3df3344485/annotations.txt	4f3a89941585d601fe0ada1d171c8af7	301	\N
\N	75f41158-1efe-48b1-80f7-0ad8b6466da5/annotations.txt	326fa90f392e71050385d8ecaeb8be06	301	\N
\N	75fd74cf-5b66-4552-be21-48406281718a/annotations.txt	2195effd150e46c2f0f256e01897abf7	645	\N
\N	76191383-e939-4122-9134-9a42435e4aa3/annotations.txt	fc09d8f4d9bb5c40b2ee7fbeea0726a9	301	\N
\N	7627da23-a7f5-480e-8931-df7ae9a4102a/annotations.txt	76b8db7657c704cbf7599c8f187808e7	301	\N
\N	7671567c-9c49-46cf-86cf-601dd0994151/annotations.txt	f18d52cebdd7cd07a1cb9cccdbc04953	301	\N
\N	773de9d7-3e1f-46c2-912f-d6118071077f/annotations.txt	2bfeba19dee1dee65585e54e5920f40c	301	\N
\N	777b5ead-ecbb-4e6a-b685-4f59b5a69f1c/annotations.txt	732246ab745a7a17cd17aecd327bfacc	301	\N
\N	77953c8a-4724-427e-a550-05e69bf644f3/annotations.txt	664dad44d0e77ce2691dc8746b7f78f8	301	\N
\N	77c2753b-18b9-426d-8105-dec4498bf270/annotations.txt	505022ff624251cee88dc6572d20b18d	301	\N
\N	78958b89-72da-4a80-9310-73f387718fdb/annotations.txt	97f3d725a391963acb387e35105e1b1d	301	\N
\N	79aa5bdb-c799-49af-a8db-5a08b44fe97f/annotations.txt	5633d44f4c386ff16ecf4b09878a668d	301	\N
\N	79d17f87-5a10-4c06-b546-457a14d7aab9/annotations.txt	a18c8669e3fea015c83c934252bd4d2b	559	\N
\N	7a54c378-c173-4ad7-b155-9de2970af346/annotations.txt	240c80e0e8517aa1031ca9d3f036b91a	301	\N
\N	7a5b9876-dad0-4f25-a92d-e2fbd4af8721/annotations.txt	65b4fdd857f9d145f83e627678977f05	301	\N
\N	7a7dcf94-b3d7-4516-9736-db8fdb7b451a/annotations.txt	96832974971c8a658746bf331d4d64c9	301	\N
\N	7aa03e38-9537-4818-8fa0-a781e5547d55/annotations.txt	1dc61b23a5aa6272d8315e591472f703	301	\N
\N	7ad83a4b-b1bc-4873-aad8-7d6037538f97/annotations.txt	6c46dee11707f8a9deee5e6227a05777	301	\N
\N	7b2ac521-a86f-4b8b-a033-825c6fd3e6e1/annotations.txt	e73741a06c1401075d5bad71f8da279e	301	\N
\N	7b3a905a-1e64-43f3-9e50-e67fd25a4d3f/annotations.txt	43133428f0ce9aeb846376023ee3ac7d	301	\N
\N	7b6eaa4b-b665-4fa1-a66c-392eed588ad5/annotations.txt	d419295b49813fedbe2a0abf23868775	301	\N
\N	7b8646c6-a97f-438c-8b36-1417d3daac32/annotations.txt	f6dcd74f8ee596cedcd06e9e0a34c0bd	301	\N
\N	7bd8c00d-0e12-4ee7-9839-5edd11e9fa59/annotations.txt	93f401500505fe57a8ecd1ae4345a660	301	\N
\N	7d02a486-37b0-4363-9de6-5846b9b1d71a/annotations.txt	864dae4160549c452ed5cc6807fe875a	301	\N
\N	7d0f4e7d-50de-4ad2-82bc-20d0744b644d/annotations.txt	1608d1276f5c8b99a6a1f479a69b671f	301	\N
\N	7db9ba90-2a17-4bd4-b5eb-6f863b1f198b/annotations.txt	a7fc0b747d417f37161dbbb03f8c29df	301	\N
\N	7e3b7a3b-c047-4ca7-a274-96b5356203d4/annotations.txt	0e08f059e3d2934611462e33af3a0402	301	\N
\N	7e5199c5-7a74-4347-979f-7a2d99f0f316/annotations.txt	5e935767a4bbe68d279a582f679b2e0a	301	\N
\N	7e847af1-49f3-4145-9492-b3b4c929667d/annotations.txt	f1856c46b8eaa482793e2bdf2585cb5d	301	\N
\N	7ec3b0ce-f061-404c-96ed-e2cab4a2517d/annotations.txt	8dbdfe4bf8de94c3e23a8c3956aaa435	301	\N
\N	7eeda8f4-5ae4-48b6-bfb0-7f2b34fc6287/annotations.txt	cf765317d64a1d64152757ceec48b790	301	\N
\N	7f2d4848-d3b8-41b6-94a5-89ca38407ce5/annotations.txt	901809d3298a4279e753cdd56448440e	301	\N
\N	7f6954f1-d972-4013-973d-905e5e4dd6c1/annotations.txt	2eac5d2197eff5ff9b043759f84ef4cc	301	\N
\N	7fbc3d94-e797-441e-bf52-0e6260e43dc7/annotations.txt	aa30ad427b4fd22da6ddfd5c23861903	301	\N
\N	803decea-3a3f-42bf-8122-328bc32aa850/annotations.txt	54877e192f1f7c3b958d13cf833d456e	301	\N
\N	8068a146-12a4-4cd0-aefa-cf02c7fbf54d/annotations.txt	e647401b44d43344e83edd9f3824fa16	301	\N
\N	80d0f412-a793-4fd1-b0d2-511600015ebe/annotations.txt	e99d897ca92e9faea93db2f7554318a7	301	\N
\N	80ee734d-9b87-4e2d-8c4e-3e2dc864d3ba/annotations.txt	9c28ea677c287b0e8dd6680cf49567c6	301	\N
\N	80f826c5-8f92-410b-a527-b23cbaae5afc/annotations.txt	023b319fe156f2f1088d2914a5ea0b56	301	\N
\N	81b8d4a9-f3a6-4687-8b6f-1b3d40afdbdc/annotations.txt	abc2023fc6831683ccbfdd52619953ee	301	\N
\N	81f8ac07-6238-4e47-8699-9a63ffec8c35/annotations.txt	0eb073d9d9713ee2090989753b9cb42a	301	\N
\N	81facbcf-45ef-4e8b-b040-5629e4a5d501/annotations.txt	03945c2c67430f912222b75405908f63	301	\N
\N	82688585-7a6a-4d64-8172-29eb42c8c181/annotations.txt	b5fa43c147f526fbab51c2455da8ae4d	301	\N
\N	82a5e82b-c360-48ab-966f-d3c8a2d29b5c/annotations.txt	7bf667818831e48fa8aa115c0a5d60ed	301	\N
\N	82fef4df-bd39-4a87-b4bb-c08e3228e91f/annotations.txt	a810d958a5ad375713a98d99add01204	301	\N
\N	83685393-44bc-45fd-a6de-c5e7f98ff09c/annotations.txt	6573f9d1f1ba67ad3f431de893956d62	301	\N
\N	83c9cede-3950-4d6d-9a6a-8052c3ee8d70/annotations.txt	86b956443f06d442e4ee491c2cf5096d	301	\N
\N	84189756-936e-438f-9b57-92c604b6a679/annotations.txt	2c995057c43dfee7a168a813dc5154ea	301	\N
\N	8444fa8a-254d-4419-bf07-ab6061fe45b3/annotations.txt	6a8cacce84d90a18ca60f75c9bab44a8	301	\N
\N	8465f55f-163d-4b91-b609-a2f2209afa43/annotations.txt	a069e9e6925d3afc4fc0ae74e6ecdadd	301	\N
\N	8487f8c0-28da-4315-b102-5a48d76c8798/annotations.txt	ae8750eea3ed035fa3ce37d00f283fb0	301	\N
\N	84d77e46-77eb-40c9-943d-db807ebbcc5e/annotations.txt	6260c500dfd176fc0a7f70d52d32a62d	301	\N
\N	84e2aab6-eb23-4e9a-9303-8ebb98dcf7a0/annotations.txt	de3253c3a148f493934ed50928b019da	301	\N
\N	8589d723-9790-4596-a3bb-83392e916f34/annotations.txt	d2ecd029b5dbf17cb46735285c121767	301	\N
\N	85ed7569-1cc8-4344-8e7a-14ee5fbec25f/annotations.txt	cc7eb33fb2066133652793abd989d797	301	\N
\N	85ede25d-b960-4d88-980a-be9f90b79633/annotations.txt	c291120e7dd7c1e4afc8b05c5365e195	301	\N
\N	866e27fa-0688-4211-8b04-29dadf6f3267/annotations.txt	41d5909d58879b000611e204a19941cd	301	\N
\N	868b1611-6681-4cde-9674-29ff5d1e4b83/annotations.txt	96d6aed3e43f70848bb0c8594985632c	301	\N
\N	86a31eb5-3c37-415a-9d9f-98c9a74c34ae/annotations.txt	11633a24f460667655c47037caeeb0f1	301	\N
\N	87aa6c06-1815-4698-960b-2a2a74ab8f22/annotations.txt	63201b3e878ae50d818ed20265968b39	301	\N
\N	87e05f79-740b-4c8e-b8a9-3f58ee0a0b3c/annotations.txt	49fe3f43084bccbb5e81bb033be1d43c	301	\N
\N	881ec963-7593-476c-8350-5df1f72c1219/annotations.txt	85e8d3200a7c34c7440a0613a66d949b	301	\N
\N	88353b76-7d69-4242-921c-3df94bcd08a4/annotations.txt	ff3051f157f547f34b180d80bf17518d	301	\N
\N	8840c1ee-8edf-4124-b4c8-fda3f6441895/annotations.txt	cefdaf6f59bc54c7aab445c41e477ed3	301	\N
\N	88869b00-1b03-45ec-8d0a-a95f2e5900e9/annotations.txt	e2533ea6fe6090730882de8f0adb53af	301	\N
\N	88b32132-7d0c-4577-8279-59a418cbf023/annotations.txt	884e8f447d027fe3417f84fb8c3b7241	301	\N
\N	88c8dbf3-7564-4f25-8886-aa4249322ac8/annotations.txt	1bdb23bb053053e0fc489feb34ce52ca	301	\N
\N	895c59c8-b306-41d5-a242-4e221b018492/annotations.txt	09cdcec510bee6c433c0d39cc303f18f	301	\N
\N	89c41ced-61c6-46a3-b0ec-a6000a900ed3/annotations.txt	b4d901047f7acc6ed9201c8a74dd6ac4	301	\N
\N	8a428521-8706-4a8a-93dd-82494d813cec/annotations.txt	dabc7118745cddddc7cfbc7c4707e459	301	\N
\N	8b061370-b08d-4ae1-a580-9de4a1642960/annotations.txt	02259f51cc1d602193d4250602eeadba	301	\N
\N	8bf26864-2b3c-4fdc-9646-ce593afd41c5/annotations.txt	a28106f5f553c7acd91f0f01a4fe35de	301	\N
\N	8c080be0-1fa4-455d-9535-7c2f62ef2df7/annotations.txt	ffecaaa744d128038054dc7a032f400b	301	\N
\N	8ccf4ffe-dd0f-4761-bb10-9788de4ab97a/annotations.txt	1b2553393fdc727b813a0907591c0678	301	\N
\N	8cdee289-de6c-415e-928b-8793aff66dcc/annotations.txt	064ec9ccad3aa05be0783d0b5e88bcc0	301	\N
\N	8d76ceac-2fca-4dca-b79e-5735d859dd03/annotations.txt	2b549f30d19c85b9fb45336b7541377f	301	\N
\N	8db5d540-0e43-41a9-970f-4176a71ae3b7/annotations.txt	9ba12b8e2ae15a4a7c424efe012ff7f6	301	\N
\N	8e31fdde-ca8c-4b12-b3fe-2ab427bdf728/annotations.txt	86ba46512608ec15f404eb38247d963b	301	\N
\N	8ed47994-567f-492e-aad6-cd62d3ff9b1b/annotations.txt	7f64efb616135b2d438ab1a422778a85	301	\N
\N	8f94cc7d-9989-4445-b0b2-90c6d6cb61fa/annotations.txt	f98af136a209c52851db68f596720946	301	\N
\N	911c73d2-935f-4199-a0f8-4c00285b7bf9/annotations.txt	d570b312f1a6e9629522654244c30c1c	301	\N
\N	9131e2db-188c-49dd-a975-db01549dde93/annotations.txt	53726e1f79685851c1ef0142f047277d	301	\N
\N	9158e0d3-5ae2-40dc-b1ea-32ffee14c11f/annotations.txt	0297d9e58f82f68f721947bf8405eba2	301	\N
\N	9166414b-7ada-49c9-a2de-a529311b5338/annotations.txt	7ea22eadc7988d7bd2bfb8805fb98386	301	\N
\N	919fc80a-c686-481c-bcfc-2a38a0b76ae1/annotations.txt	6da50989e2f028a72767a6efabab5094	301	\N
\N	92111319-b917-4c74-8c99-19ecccff956b/annotations.txt	1ba69982f9bbb938d4baa336018543b7	301	\N
\N	927ee98c-4210-4d0a-9216-6ad417a601b0/annotations.txt	94d5ebe4db44268ef9e83d41f824418e	301	\N
\N	92825851-4fca-4f24-9574-b443b6beaae4/annotations.txt	71b554949820a3cc94cfc4e4d01d6372	301	\N
\N	92831b26-eb67-422b-bec1-0adf43d77900/annotations.txt	8809a962be3f53ec653d95e962c6b4c1	301	\N
\N	92a6b449-f9d1-4269-9b44-068c6044c31a/annotations.txt	753f385d53a3413662bfd002fcb3fddb	301	\N
\N	9351b944-20ff-4258-84dc-0dfa69507141/annotations.txt	97ed6e116b89f851a8294f8c1f0cd8f0	301	\N
\N	93562723-b882-48ee-ac92-58728d4ec9ef/annotations.txt	9164f9850447b02787455a3eebc38807	301	\N
\N	936967be-efbd-4315-a796-148b8a32f00e/annotations.txt	681e7103eee904735e9c9a8536ed0c21	301	\N
\N	93860d43-8c62-4925-93ae-443dc22a43e3/annotations.txt	5e7e177f331225ada33a85e7502af865	301	\N
\N	941a8c59-cf4a-4593-9ce8-c7e8933153df/annotations.txt	f4e3fd1699bdc0abd00d6a76a391f2b3	301	\N
\N	945ea90d-d675-4665-a105-4662dd4766cf/annotations.txt	1b661a01f376ff20b6ce7164899f942b	301	\N
\N	957281b9-7b47-47c0-b31c-3b4c36579b54/annotations.txt	8d6d5c8a95c7da71f6fdca4763783e38	301	\N
\N	95ea7211-d88e-449e-9b7d-645af7418491/annotations.txt	79678105403af8b5c8e9c5455967360a	301	\N
\N	96351cff-87bc-475f-9a34-cc11fd4c36ab/annotations.txt	fd5357a68fb37e65856487619dc6e902	301	\N
\N	96a5e1e9-e395-4d8d-961c-9fe54621099d/annotations.txt	c2c89c8f068f164989f7394622b8f6fa	301	\N
\N	96fe0824-d80f-4e3a-826f-ea68bfc26b70/annotations.txt	aec7ff1c859113cabb2101d3462531ac	301	\N
\N	974278c2-0f01-4c3e-a6eb-6a8bb7cc2130/annotations.txt	36375d295701cfa22fcb918b7bcb3032	301	\N
\N	97542d25-81a3-498c-8f92-7388e1b2b491/annotations.txt	c9a8f81166acd8ef86dbd972687c84ef	301	\N
\N	97a82750-fb0c-4a46-aca9-0aebcb9041fb/annotations.txt	ea71a8cb85f2699fc3a14a42ac097df5	301	\N
\N	981e9187-d815-47a1-999b-4d747b2af90f/annotations.txt	00ed9077045a228154fe89f160f880b6	301	\N
\N	98832672-1ac1-4849-a61e-c3bd0e202660/annotations.txt	f6cee056f04d04d8494f0eed170e2ccb	301	\N
\N	98c86eab-16dd-4499-b1d3-8d14581bc054/annotations.txt	5db618ee5fff5b70019c8bc9ee6e9620	301	\N
\N	99f09b3f-183a-4f52-9081-59fc59ba36cb/annotations.txt	90b126903598a8db60bc6e15c33e0e77	578	\N
\N	9a03aa09-08a0-4356-8c15-3803ea2eb378/annotations.txt	e0fd3fbddc79d3073399afb6671af837	301	\N
\N	9a32d563-cd69-4ea5-9b50-c5556d6fda42/annotations.txt	a11a4017057e7aa91b322575baa2cfbb	301	\N
\N	9a5b9543-37db-44a3-862c-8699f21fae25/annotations.txt	cae0fbad58323e01657431007d1016c5	301	\N
\N	9a5eb9fe-dc96-43e8-902a-fecd7ae8cab8/annotations.txt	414e6dd19b1417240afd8b261209e551	301	\N
\N	9a7b274a-3369-4333-a445-578fa4354d7a/annotations.txt	8b5f4c5057870ebdb455314bce98f432	301	\N
\N	9a8bcc55-4bba-44b6-b6f7-358d655615cf/annotations.txt	dd7f390304304176e29a22cc147a69a1	301	\N
\N	9b58aabb-0d73-40fc-934c-bcba2c9dce37/annotations.txt	5de9649c418d6da71572ee98f440627a	301	\N
\N	9b78fda7-bbd7-4b4c-beae-202974ab4070/annotations.txt	8e0457398c7fdc232bc5778bda845b57	301	\N
\N	9be76169-de89-4025-8dc9-a3b41ac7e27a/annotations.txt	9b2b926e7e260a7c537a5a2f6f04d79a	301	\N
\N	9c2752bc-ae52-4e03-a883-eb151bcd4d90/annotations.txt	765ecaa07c2b43b0d41e0001240bceb9	301	\N
\N	9c284794-1030-4f72-804f-d09c5415a839/annotations.txt	ec6592a4718d7a78beef4c08725d6710	301	\N
\N	9c3545ef-65b6-4615-9d43-1ba9aa184288/annotations.txt	dd078164e468db2fb19a370428084bc7	301	\N
\N	9c507e4d-f346-4e9c-969c-42a2bd5400c0/annotations.txt	cf44dd358fd9f888a0711306bcbb5807	301	\N
\N	9c58f301-ed6d-42c1-8369-5aac528a80cd/annotations.txt	883524b9a600ef737039c597e0ce1cd3	301	\N
\N	9c8d98d7-5543-42e6-870f-a5d5bb3833d0/annotations.txt	15b3d8995cd476234058087806501ea0	301	\N
\N	9ca103fd-58e0-49be-a3c5-d81d2fbae08a/annotations.txt	bb8b9ccd5a57b091b106f452ffbb32ac	301	\N
\N	9d241a6a-879e-498e-b6b0-7a5c45df7d4a/annotations.txt	7b0af1fc20831eb9a2aed4b00a52980a	301	\N
\N	9d6db1ea-008d-4f37-b01f-6fb7999a05ba/annotations.txt	fb9d27fc14b5890d1737190126898fb7	301	\N
\N	9d9d0177-5954-42ce-9f0a-c6be49a8afdb/annotations.txt	9121e9242cc2fc354bda154f76d876cf	301	\N
\N	9e8d4b76-cdf4-4e68-b919-094120782dcc/annotations.txt	7615cdad7a1bd55e8f45824c4aa95da4	301	\N
\N	9fb43318-69c7-487e-804a-5659bea9dce0/annotations.txt	f4bc0eed218581fde9d92f60245f6236	301	\N
\N	9fc6de67-868f-448c-ae04-81f53a0db1ef/annotations.txt	f500a142383120588e5ef4316759c165	301	\N
\N	9fecdf08-c622-48d2-85fe-388d530b7820/annotations.txt	e75b27154984181365c9f2071cccccab	301	\N
\N	a008a963-fdd5-4e2b-b64f-ae58e29630c7/annotations.txt	6d0cdeeca382214f36669997c5a74451	301	\N
\N	a03bb0af-ff8d-42d2-885c-c38d454fa1eb/annotations.txt	118683dfd33e8f0324f00cef6c308935	301	\N
\N	a03d0121-9705-4f5d-a9ad-176061849404/annotations.txt	64ba3372122f9ab8761451b46ae33af0	301	\N
\N	a0a27a3e-5ef9-4920-916a-8a13088c9d2f/annotations.txt	86ffacbf744a7b42bf5d570206b2412e	301	\N
\N	a0c22b96-b351-43f3-bcf4-8af8d5f1e42d/annotations.txt	c92b0170c985d6f756d2ba57f6d27564	301	\N
\N	a0c5d4a8-7574-4738-a30f-28e2a0488fda/annotations.txt	cc7310fa07f63971790ab4a40c22de92	301	\N
\N	a0d721fe-5411-4bd1-8052-72ba590591e1/annotations.txt	43025a29bd669ed654a2d44eb8873434	301	\N
\N	a115052c-7cbd-4df6-a4d2-8e1ba9813b89/annotations.txt	5c8035535cf25c9ee71da2ab17b4c6e8	301	\N
\N	a1392b50-80b7-4271-bfee-ff1de6c9e3f0/annotations.txt	1178966c3214b01e4b67d7c3a788dca4	301	\N
\N	a1570f87-5f1c-4d81-bbae-ac039ddba472/annotations.txt	1221df07846d76b0a6afd615417a84d8	301	\N
\N	a15e428d-9cc4-4e52-ad6e-585867067b24/annotations.txt	64110ad9970ff42f238e10beaace6edf	301	\N
\N	a1aefc1d-4c17-4869-932c-8118aa8c1e71/annotations.txt	a8e93f70b6276a9b520bd6e1dd78fcfb	301	\N
\N	a1c20109-377a-4afb-9e31-354e960777c8/annotations.txt	a3fc2477aa89d66f40edea0ddeb8cb0c	301	\N
\N	a1cb370d-6160-4f06-a999-949769f7f951/annotations.txt	9dd37de96c7f769c90a3bd8e55c755e2	301	\N
\N	a1ee26fc-9573-4821-9f75-daa5af8b5f72/annotations.txt	70d4f23983e66c019264099e8690898e	301	\N
\N	a2423ba6-6a3e-48ee-bcbc-572d00b62eaa/annotations.txt	8d0f599913823e3a4934776e918a5ff3	301	\N
\N	a2683c15-29bd-4c04-a239-8db96a9e908a/annotations.txt	2855f0ffc3621f7ecf767e7ce481e527	301	\N
\N	a27120fa-2be3-42ff-a89d-b319742daaac/annotations.txt	cf4e172c00c251e0bc8e5629f4823400	301	\N
\N	a2d96640-24bb-460d-a86d-1010faee4cb8/annotations.txt	36dbec548707ac2af5064c14bfa8950f	301	\N
\N	a306b11b-f0b3-4e1d-99aa-54ffc1e9fec8/annotations.txt	ff1259fa8143dc28d060fea9b57a5d51	301	\N
\N	a31fd746-f24a-43d8-8271-70376d60eac5/annotations.txt	42af852373224058af6285ed55185b5f	301	\N
\N	a32a11fa-3d87-43af-8086-4015a0acd8b8/annotations.txt	324b34725b6b34acdd76997784ac6035	301	\N
\N	a33a8a1e-5809-4f3a-b5bc-a933b800acda/annotations.txt	8eda64049a296e905d9a73a503521f72	301	\N
\N	a3512749-c9b5-46e6-9d1b-8b4e5dcd0a16/annotations.txt	a38c1bd85e6891b53ece7c86d781b54b	301	\N
\N	a3665edf-c1f1-4e35-acf5-0a5bc7032731/annotations.txt	daed93b9da7b37f1f48766b4601122fa	301	\N
\N	a39b3474-e365-48dc-972c-7422d73d0deb/annotations.txt	2b0926e68a3af375c97305dfe7ee5a13	301	\N
\N	a406aecd-b3d0-46e3-a455-670b3428c69e/annotations.txt	ab404ba3835c810d1b69a6a7587ffa1b	301	\N
\N	a439c34b-d993-414d-b0a7-639cbae88d0e/annotations.txt	42a091062152cb2631239452482313f9	301	\N
\N	a44410c4-8d3b-4c28-8983-7d0a4df02247/annotations.txt	8587e2a8a31e23a080aceaa568c64873	301	\N
\N	a4697463-1006-400d-81a1-ff8f3a4e3b8a/annotations.txt	c63e7d79ff4baa81d3a6ab900d558a72	301	\N
\N	a4af9a72-6bbf-48f3-9552-4fda4590fd9e/annotations.txt	3cb5362b0ee001c61c43fb070a96d5be	301	\N
\N	a4d28c23-8a86-4ac0-b9aa-f1269a5da31b/annotations.txt	090d0d1b8f1dc35da2891fc44c92f97d	301	\N
\N	a5056a39-67d7-420c-82fc-3a086b6ec75e/annotations.txt	9e20ac4f0077541f59562227907368aa	301	\N
\N	a53b2240-f42d-4d58-8307-ffc670654e10/annotations.txt	d27245a098b90da8a2533dbb375656e3	301	\N
\N	a58ae990-79f5-4c3b-9cf4-5e54207eb495/annotations.txt	2113dc13e44ec45e59ee005b7c2342f0	301	\N
\N	a5b1ea4c-7ba6-43be-b978-04524c106610/annotations.txt	7251cda1d94f9c02865ef7358e917a9f	301	\N
\N	a5e94d6b-5ee9-45ac-894b-5af3ab27e87f/annotations.txt	ce25c9605f254293d08138a344f40565	301	\N
\N	a5fd5d12-ac26-450e-8948-a6da18c37bb2/annotations.txt	81de6413764eb259cc0e2d1ecf83c46d	301	\N
\N	a6649b74-7607-49d7-b99e-faeb19b2b4ff/annotations.txt	43ecd0eef5359f1b38eaee38776cb257	301	\N
\N	a6b0527d-fc55-4c7c-b6c3-ec6d41b5beea/annotations.txt	66ca48c543d2ec57d84f2d4aa30c5658	301	\N
\N	a6ed407e-43ea-4e18-a6f4-706cef860cc2/annotations.txt	4c06ccdb81cd0b9e5c5fe0caf32d5784	301	\N
\N	a71a684a-a522-4d47-a733-17c512651ca1/annotations.txt	d40475dd274f9c63fea146417764bfe2	301	\N
\N	a72e4ac8-8dc7-40ff-a7ff-52a253892ecb/annotations.txt	ff761fbeb6f3b1aca44992cd3e43ebd6	301	\N
\N	a86ece48-57ba-4612-9ae0-621e5a46fa37/annotations.txt	bcf379ed3973304e81bb0c3a23c9d281	301	\N
\N	a889c5da-d693-4ebb-9831-2c47e24e3f27/annotations.txt	1784f9285d5b9fdac049a16629472617	301	\N
\N	a8976db3-5077-4b8f-9d6c-41a562ae1b4c/annotations.txt	c241264cf131993618601e56b5f40e4f	301	\N
\N	a89b041d-e6cd-4298-93b9-13c62a5f2f01/annotations.txt	ed60784ec2f3d7722f910c5226864e01	461	\N
\N	a8bb3d89-2110-4a2b-9005-54ef1d44614f/annotations.txt	a12da5cf181b9eab51a71e10b671dd5f	301	\N
\N	a8cdbbf0-4b35-4fc0-ad03-d11f46237bab/annotations.txt	3ee169fb7029f3c1bac39dc01e84b20f	301	\N
\N	a95c07d3-8710-4672-a698-1094c422b067/annotations.txt	2f8300b947504b6c8f8c88d01de541fd	301	\N
\N	a99fdcd2-b0c2-4cdc-ae9c-fe6ea6eb8ff1/annotations.txt	2f648d040f89d8fb6aa5bf1f3ba97a42	301	\N
\N	aa8a3c5f-615f-4053-a308-0da3d065f639/annotations.txt	e08c7958c57ea59a72902c4448af0b81	301	\N
\N	aabbb2f5-fe32-4097-8875-a6089b639280/annotations.txt	b892604defa42da64c6d3d701d1e879b	301	\N
\N	abab6ae1-7796-4f7d-b7ed-cc6c352471d0/annotations.txt	09639410cda2a150300171592ac6c85d	301	\N
\N	ac21dd76-e95d-4658-b545-8dfea6b868fd/annotations.txt	9526373e1888eff8d1e522fd68d3f60c	301	\N
\N	ac4e01f0-0ad6-454d-b01a-251c6f33f384/annotations.txt	f6b8611d5310a8cc7bbb30701a53aa37	301	\N
\N	ac83df73-48b5-410e-8813-9b161da4d6a5/annotations.txt	82fd05f6dd3fcee900dd1761fa3d2ed2	301	\N
\N	acfa0152-ea70-45fd-91ee-d155b904027e/annotations.txt	b5ebfcf78d4943e179f9a220dada6023	301	\N
\N	ad3beb80-e19c-4921-b28c-72f716011286/annotations.txt	dd6b24e39f04df18c918d64f7f5303e3	645	\N
\N	ade4ebed-61a4-4071-8be5-c6c56e614c86/annotations.txt	befb57d4fcc2e50a7850fcd08e4adbc9	301	\N
\N	ae05a513-1444-4b94-abe9-e7b51445b496/annotations.txt	c774dcd074d67039f18f65f85fdf5b26	301	\N
\N	ae14cea0-47b8-401f-8143-c1adb6549921/annotations.txt	8e3fe8349393fecc428ace6e8544d27c	301	\N
\N	ae4e23d8-78a4-474f-9ccb-4242fff41438/annotations.txt	b28cd4a855e29fc9d142e4fbe13c9995	301	\N
\N	ae76e7e9-ea0a-4917-b1dc-781bf16a4d17/annotations.txt	965bc1e36704086667b039c2cead6c76	301	\N
\N	af2a2b97-d0c3-480b-a0db-2b18ec27ad39/annotations.txt	218eaa87d66ce4765b65584470783da5	301	\N
\N	af7ad888-0173-404c-8b11-1e5cfaa8ce91/annotations.txt	b64a9f4834d8d6bd8ee8cae431dce062	301	\N
\N	af932af9-0a4a-4d45-b05c-55f2b24d17a7/annotations.txt	b535a5b2dafc722ea4ba5284752b7c84	301	\N
\N	afcbfcb9-3d57-4462-80f7-ba0405db0541/annotations.txt	af546d85dc32084ce2d270125edabd4d	301	\N
\N	b0235494-e7ec-47c2-9fbd-e1cda4c3aeba/annotations.txt	c671918c20cd990c19e83254b327366e	301	\N
\N	b12843ce-1349-4f91-a4aa-cd822600c0a1/annotations.txt	83ac328fe3298e5c99e10f63518b2cf8	301	\N
\N	b1ce52d4-fe04-44bf-bbcb-21d57fafed78/annotations.txt	1933bdbfe164d8ee2f39f906a2565430	301	\N
\N	b1db6e69-d038-4278-a268-c7de42bea3ba/annotations.txt	df4ab373e5b943ff64f37fb681d6fa78	301	\N
\N	b1f4359a-ddab-4dd8-914e-bc1c8ecff8b6/annotations.txt	4baac67917b5dd01de29a0b06b0136cd	301	\N
\N	b20109f2-d9fc-4add-a93a-9d3dacb11e35/annotations.txt	fb3fcbe734ebb7abc8b1a19284c03234	301	\N
\N	b203e821-6ae8-4d70-87bd-89758969f624/annotations.txt	eb0a1bd8e3d5e12a75390876a0856af6	301	\N
\N	b21ef0f5-d641-4ddb-897c-ad4b48405081/annotations.txt	516a0065a96ac645cf0ae040fbfd71ba	301	\N
\N	b24ffb97-7944-4503-849a-a63a9607fa20/annotations.txt	ffeebfa5111984ac3607a47b3c55e0e4	301	\N
\N	b2789dfe-7a08-4134-9855-7e4fdaa39afc/annotations.txt	b2c2e69d92fdf1a5448044e8c0212244	301	\N
\N	b2a2af24-5a12-4b48-b66c-33ca2d2cd110/annotations.txt	039633d40dedda1e90632bd791f582b6	301	\N
\N	b2dd88da-68fc-404c-8b97-ffce7d774274/annotations.txt	df84d281f64069c1534fd92b89a8876d	301	\N
\N	b2f024ef-7140-4642-85f4-dc6c51fab72f/annotations.txt	bf451f3c41d767b17ba3954ae36e6132	301	\N
\N	b3201f5c-6a04-4bbb-8591-6bab5c549d4c/annotations.txt	a862365b13fcb24632811df5e5f7134a	301	\N
\N	b321a7eb-fdb2-4657-8393-c97b9d296e15/annotations.txt	1b37453fa20d9cea73c859e2539eb08e	301	\N
\N	b3228d93-f187-4fea-be05-b8224306f953/annotations.txt	b3726da6e15daac9dee0984c6952432b	301	\N
\N	b3669a3d-7e37-4c03-b6f2-872ed62b38d6/annotations.txt	cb627da71d483dd680a6db65f576cca2	301	\N
\N	b38e60a0-2850-4d66-916e-156392977b29/annotations.txt	492238530b47b72a8ee568fb1f13e720	301	\N
\N	b39e8a0e-0344-4cf3-a71c-ae66d8ca996c/annotations.txt	33c7f82849ee28eb3faac97f0d1d114d	301	\N
\N	b3abd87d-8040-4db5-a537-c5729b235d26/annotations.txt	29c9a74a14fd832d7291c2e9238fa83c	301	\N
\N	b3cdd869-c63f-4623-8277-4a0ae2141556/annotations.txt	e9ac7e59effd4b7b052b9034bfa921c1	301	\N
\N	b3e527c9-f968-4bc5-874c-2c92b2c337a8/annotations.txt	e7574d3faeace603ed22d99ac8007510	301	\N
\N	b40194d3-6d12-45d3-831b-d7bb7922408a/annotations.txt	d9f00c2fca44ffb27a5580c0b99921b8	301	\N
\N	b40b883c-3023-4554-a4ca-a6f6ed879695/annotations.txt	e51f68ef8757b048319e2ed09c6c3665	719	\N
\N	b422ea1b-aab9-45b8-8df6-a0988c49934e/annotations.txt	aa3efa1026bd829c549e8473f9986c18	301	\N
\N	b43bd3e7-c200-4610-80e5-1e4d59f01a20/annotations.txt	383f4fc0e68ecdb8a63dda2d8d3f8b33	301	\N
\N	b4ae4fb1-56ee-4e68-b754-4e7adf685a81/annotations.txt	bd27df56b0574207aebfe176b8e44f08	301	\N
\N	b4e0d50a-c26d-413e-aa77-399d6e92e96d/annotations.txt	226d064854d3e7c5d1c9432a84552b3a	645	\N
\N	b4e37441-cd75-4afb-8214-814c3020ab75/annotations.txt	d6ccc7ddedd7ba13977e42c1026f22fe	301	\N
\N	b4f04cf6-d2ae-43f7-9830-78235164fccf/annotations.txt	41bdd747aad374601f01bec7b5e67806	301	\N
\N	b4f9d31a-2c48-4515-a285-bbb65be4f6e9/annotations.txt	f828d377dc13fd4743e6702a66ac53bb	301	\N
\N	b503b056-88e9-4a2d-a9f4-4017611d8799/annotations.txt	dddd4ada3ec29878f27d8ee5879d33d0	301	\N
\N	b55410a5-9dc6-4ada-83df-abc909963548/annotations.txt	99b82cb2a0def054f0f99e8cf65badd5	301	\N
\N	b5bd14c5-b278-47d2-8bc8-a9f164b71b67/annotations.txt	2d103b411bb65fd34b9e7bd39fd2b4bb	301	\N
\N	b66c8d20-4b92-40b5-8810-4502266d0a53/annotations.txt	9a68629c1c81243646b3ccaabc050107	301	\N
\N	b69dfacb-4276-4106-bd9c-f372efc03a76/annotations.txt	cf2a17b54b7b73848bf714c4ea4979fe	301	\N
\N	b6d6fe10-1074-4ece-ab8c-69c2f2d820ab/annotations.txt	43f0944fb5470b732e989288f017c8da	301	\N
\N	b70d74d2-72d9-405c-bde7-bb6a077d7a6b/annotations.txt	4cd60d5c9095e712863779eb42ed0095	301	\N
\N	b76f87b3-99c5-4297-b2df-8cbea8ecaf61/annotations.txt	9070d4ed51f8b0d7a1fcc87f4f66dc2f	301	\N
\N	b82fd206-1ca9-472d-b2b9-2812e7c99dfc/annotations.txt	54cc6dfc4430ebcaa1cc9f3419371e44	301	\N
\N	b867a860-ac5b-470a-b5a3-dcdb865b0975/annotations.txt	8dd06e40146a6b1b3b8626619e2eaed9	301	\N
\N	b890d1a6-0c7b-4e9c-bdc8-846d73ffe9e0/annotations.txt	48dd0cb43699aee233fe29a2321d3c39	301	\N
\N	b8955399-333f-4a79-9abf-4bd606988f1a/annotations.txt	0c768cd47dd40ee78a646a457275b46f	301	\N
\N	b8be97d7-c1bd-43d2-b046-5fadd89f7e2c/annotations.txt	f5a2fb5f656bd1bee61cbbecad4979b9	467	\N
\N	b8d813dc-51db-4344-a3f0-1e243cd3f490/annotations.txt	007f45cb26682801416387a583fbddba	301	\N
\N	b8e38602-d114-4641-a2bb-6921ae7cfc57/annotations.txt	47d283646cba0ac91b4ab50d7dfd4a9d	301	\N
\N	b9fef882-4ff3-439e-b997-0b572984f3c0/annotations.txt	9a83d7172be2eaaf59fc834a7ad06baa	301	\N
\N	ba114d36-576f-429d-b6c1-e19349e74d2c/annotations.txt	5fd1e04aa348fe278d58099ad076818a	301	\N
\N	ba1723b1-5b01-45b4-85e8-00c87e53d6c6/annotations.txt	0804a9438826a44ca7aa4a610663383b	301	\N
\N	ba1a5817-994f-4dcf-be10-2bb0a9797c05/annotations.txt	b4634716d82a7e0a90d1b8f3964dae96	301	\N
\N	ba43705b-8a84-4b4c-8563-14a177c0f0c5/annotations.txt	6afa45a6069abd2377d35baa6a0cfee8	301	\N
\N	ba4e57dc-c15b-4282-90dd-e9ace6fb9d2b/annotations.txt	84c1b0c714c92e42c273e3d5d27895d2	301	\N
\N	ba648584-9909-4fd1-87d9-75757e1872eb/annotations.txt	750e063a3bfc6a35807a7615230fe0f0	301	\N
\N	baa67390-15b8-409a-8c64-cef7a1d355eb/annotations.txt	b8d023e3b7a360a128ea8af28c9957b4	301	\N
\N	bb58d2eb-d34b-4905-8a3e-64c63100f215/annotations.txt	5830a699eb4846e4169ceb2a5120cb3e	301	\N
\N	bb799026-8274-4bf5-b882-96a3cf83131c/annotations.txt	18ff8ebfb62e18035b0a0440df8ee03d	301	\N
\N	bcacc473-706b-4d5b-ac28-5a24964faa59/annotations.txt	3ac686bdbfe4bc5b2f24b388d30928ea	301	\N
\N	bcf0bf4f-348c-4380-bd38-1e3c965f0f17/annotations.txt	66f65611adfa25cb674951dabd93cc6e	301	\N
\N	bd01ef9c-ef2f-40fb-b32e-6cc66a3a45f5/annotations.txt	330c6a62074f6658454fe20ad7eceef8	301	\N
\N	bd8ae7a5-5e72-4664-aa5c-28b730bc0fd8/annotations.txt	f31a31dbf9e6e8920acfe4ebf7c536be	301	\N
\N	bd8cd3dd-5cd7-47b8-bf2e-2f97dd73767d/annotations.txt	7f1161ee948c820c395c0c16efa78e40	301	\N
\N	bd96629c-0f8d-4fc5-8447-2b415191f0ed/annotations.txt	7a1993169f98e172482effa5c9aea0be	301	\N
\N	bda15891-5533-4cc7-8bb3-dde23376f014/annotations.txt	edb01097b07476d420aeacf189eb1283	301	\N
\N	be4aa5a0-1c99-4b62-acf0-74640c9aef59/annotations.txt	06a06e9d1d30803dd0d4efe0397a2f3f	301	\N
\N	be9627e4-2949-4bdf-8544-072350d28fe1/annotations.txt	fb6154cd7a551fd573f2e1cce1676fe1	301	\N
\N	bf10fff5-7594-425d-9f7d-e8422f55e97c/annotations.txt	258a0810c8ff3f43fe3bf29e2009b6b9	301	\N
\N	c01342c3-6a1e-4bad-b218-ef5e6340c6f5/annotations.txt	cc79fe086e49c445496ffcd5c450d590	301	\N
\N	c0644d27-a598-467b-bdb9-1af921fef6e8/annotations.txt	cbcf5f52e6513131554a72a3e947f85e	301	\N
\N	c0c20a74-6cb9-4123-816e-a26baca93163/annotations.txt	73e2eca2c39f07ed312486f36c60cfc6	301	\N
\N	c1a9e2e4-8fdc-4733-ab66-db7b44964e47/annotations.txt	c579d33193dfa20ca4f28f8ac0ddea88	301	\N
\N	c258bdf3-8506-4252-aab1-5bcf997af80b/annotations.txt	7fb5b89e9fc3bf2ba08ef9e00845f11c	301	\N
\N	c25df895-051b-4d5a-b52c-4be77efd1f09/annotations.txt	d79153eeec9c4633734f864657057406	301	\N
\N	c28bd5cf-5b78-468b-8bb4-085a65190150/annotations.txt	95381c78c08b6b3e9fc1162bf939ad51	301	\N
\N	c2b7ab96-f6f6-469d-93b1-180ea94980b1/annotations.txt	023001981151d47d0aa14e084b21e308	301	\N
\N	c2cac9f7-8cee-46c3-a9a5-c57fd53753c6/annotations.txt	c9b32455adf5a2a45638950db5a02cfc	301	\N
\N	c32dc7f8-99bc-4d91-9433-52ff66424b0e/annotations.txt	30fc575873e8a1168de2a0f63335d3a1	301	\N
\N	c39902ac-2215-4d12-8214-3c801c3b5453/annotations.txt	384394dc2b69dd2730991a4e6e29f6d0	301	\N
\N	c479cd5b-c5c6-415a-a54d-53d3da997cd6/annotations.txt	c8348992d89f4aaf2557128023468a2d	301	\N
\N	c4db3e1f-d933-4310-8cba-de29d528cb2a/annotations.txt	498c01381778849c95defb3126d492cf	301	\N
\N	c5066636-36a7-40f8-9a76-4965685a824b/annotations.txt	9e0f8dbd118333a2c71c113ae8b8b8b1	301	\N
\N	c508f671-d511-4e04-a955-48e8e6268396/annotations.txt	ee75579e5fce0b450b37cad6d4711775	301	\N
\N	c5b7f99b-adc5-47f7-9b14-d808ee4cf767/annotations.txt	b8c55b6b4564fa3187c3e9b608ed7787	301	\N
\N	c6550a4a-e6ca-4bca-8ed9-76136e6565e9/annotations.txt	b718049ff78a15e38b3a4d74dbf3575b	301	\N
\N	c6a206bd-ca60-47a5-8338-acace9d4bc55/annotations.txt	fa1ae37053a26089eba91abfded5f8ce	301	\N
\N	c6a2f4fa-e32d-42de-87d1-0bea46f789c6/annotations.txt	f4d15a060595d2086867f1d1203fb703	301	\N
\N	c770841f-bf63-48bb-9de7-3259a30f7e54/annotations.txt	2fb34096923bff2c39504e1833d3d440	301	\N
\N	c79d7594-3723-411a-98ab-3fe6f6b747c8/annotations.txt	ea98115d2ce52fa820adc4c878eb3745	301	\N
\N	c7dc5791-cc76-4498-a7da-fd72982b78f4/annotations.txt	6ebcc24986e3cf9b8e6ce32bcaf687a5	301	\N
\N	c8114a84-3152-42fd-a504-aa66f6d9f0ba/annotations.txt	961db7225a27ec7f79b8cb62bb6f2c4e	301	\N
\N	c89770e2-0621-451d-a2d2-08096fdde541/annotations.txt	70513430922438dad3adb7e7c09c3010	301	\N
\N	c8be6d7e-b71d-4d5f-bc9e-ee36456bab1d/annotations.txt	dfd71555ac8b5ad7d4004195d15450b5	301	\N
\N	c8fd3e84-ede0-4559-993d-deb9c538993c/annotations.txt	3d40606473efeacfd468327109467719	301	\N
\N	c934f878-81be-4dbc-97aa-63e9dbcfddd3/annotations.txt	5e914ad62df9153ec2d701be16ae8729	301	\N
\N	c9cd5d72-10f8-415d-a7c0-d87afa3e7a33/annotations.txt	19507ee30b556edabc0696095e3be6e8	301	\N
\N	c9fbdb18-81df-48d6-9bdc-14fd8d7aedea/annotations.txt	78bc81b8e3386a0790d13bb306bce34c	301	\N
\N	ca6c5a9e-46cb-4caf-803e-6788f4ab67d4/annotations.txt	77916379513e5e645099a561724b0a1f	301	\N
\N	ca7975a5-b966-488e-a5d5-f2488766ebe8/annotations.txt	d5335d8efce07b19169c51185dd434df	301	\N
\N	ca7c95d3-6178-4f1e-a760-213d008cfa59/annotations.txt	982609fab41595d6fb69aa21db724107	645	\N
\N	ca90742c-bacb-4cd2-a37d-53aaad9fe028/annotations.txt	a6212ec4cef3d7c1f645397b250e85a4	301	\N
\N	caa4288b-1b71-46db-a6c6-bddcd448d8e1/annotations.txt	87d832e2bc0190e2e0462d48ee506883	301	\N
\N	cad7a22f-aec4-4912-9f05-8686d8c38743/annotations.txt	10d7d1b29c95ff2fc8d80c20c49745c5	301	\N
\N	caf0f5a7-1edf-463d-b650-9332523cfd54/annotations.txt	a8ada5cc3cb6a03c8826b6b08162ee79	301	\N
\N	cb73989a-2c42-4f61-acfa-ccb703197b01/annotations.txt	9378d35ddd113f9afd4d1ad03cc3abde	301	\N
\N	cb92f61d-041c-4424-a3e9-891b7545f351/annotations.txt	9745adc5d4aec06c9764cad7aced1612	301	\N
\N	cbc95bfe-12ce-4fc5-88d4-0c93913d50c0/annotations.txt	9bb4435d96c9c4573dec8f952ccb943d	301	\N
\N	cbdafb89-ade9-405c-85fc-45acf5e94864/annotations.txt	a8055b2adfe8bd25ea3bef4cd7f6b399	461	\N
\N	cbee460e-b077-4f1e-9686-df79e129cb0b/annotations.txt	7d2a88de830e1a3c4c37f6b17545ac89	301	\N
\N	cc5dd903-62e5-4ead-b444-634c853e2ac3/annotations.txt	e6b571bb2a753e0737a51e9eed42c9dc	301	\N
\N	cc99aa83-c0cb-40da-8b83-9bc0356dd45b/annotations.txt	7c9078298d1cb69ad111999ed8d4ce53	301	\N
\N	ccd7bb92-15f5-4e04-9b60-7ea91e0c3db7/annotations.txt	4efbeb3fff3b97bd54eb1e330f62b29c	301	\N
\N	cce3fe79-e88b-4448-ace1-ee973ff72478/annotations.txt	7699f693ed33486819b01b0fc9fe7a04	301	\N
\N	cd411b1f-b327-4850-bb78-e4f6bb045ad4/annotations.txt	6cbe74cb2206d41919e78b7360ca8530	301	\N
\N	cd5c79b9-5dd6-48cb-8b6d-1c861cce0946/annotations.txt	2d6be935453a15cc30ba1155ee50394c	301	\N
\N	cdb6710c-3184-4119-859f-6c255837ca42/annotations.txt	85881c731293c35239926c37b4567dbc	301	\N
\N	ce9f684d-73e7-45b1-bd2a-86f9da1b3447/annotations.txt	7d075eee39cf1efbc832bb8601efa3ef	301	\N
\N	ceba3c10-8dab-489b-a84f-db4661fa6c34/annotations.txt	f4626dda60bf891bee0650735bb23709	301	\N
\N	ceebfe0a-a63a-4391-aab4-be70edae319f/annotations.txt	26569adbd08a067cda358b10e224ef46	301	\N
\N	cf171a35-7213-4e87-8237-96e93a8ded86/annotations.txt	b234a2f36f705cbb024ad20875ef2877	301	\N
\N	cf993d8f-566e-48e0-a6de-b70c0d40fc79/annotations.txt	e391629fee732d3db37c76359c5e13cf	301	\N
\N	cfabdf63-0e92-43ed-8476-7be8495a99f7/annotations.txt	221dd10b1b08e555508734d447c75b68	668	\N
\N	d0babf0b-175a-40b9-b1ca-014c1c227870/annotations.txt	cc4723637b8f36c66c2af499151988cb	301	\N
\N	d0e3a7a6-352a-4fdd-bfbd-40d3a87cf158/annotations.txt	5eb6300da4c8ddaaa8069024f0c9d08d	301	\N
\N	d0e96cb7-700d-475e-8f06-d3b66fec6e0c/annotations.txt	002c891ee7204d0405473d90489c585c	301	\N
\N	d18cf20e-07dd-4dfe-a273-be83bbb488ce/annotations.txt	4724cac2670eff98ea7e7312edd15eec	301	\N
\N	d21047df-85b4-4c25-8ad8-f008c7ff4163/annotations.txt	3cb66361b2ea0dc87a662d68b42cc526	301	\N
\N	d3f62f81-b18c-4e8d-8048-73154875df9d/annotations.txt	195952dc7a29cb325485dca35823de29	301	\N
\N	d435c79a-d6c7-4ab6-bb34-1b77db8c04b4/annotations.txt	dcea2ae1ce768fef04bb49c36ca723a7	301	\N
\N	d43b5456-97fb-4b07-9e58-01a246be8c56/annotations.txt	62a43d2457c5f38065cc133b0f8c7aee	301	\N
\N	d48040e4-d1fb-4046-82ec-dab4f6ba148a/annotations.txt	5f539519affeea95932c6935b093ec9f	301	\N
\N	d4f64ac6-7898-43c0-a55c-f30308cb4b8f/annotations.txt	7665231a75f584deae92708ac0588008	301	\N
\N	d4ff2a23-f218-47be-ad4b-a2e2c00d1be5/annotations.txt	46c6712c29f3a8ef140280c387d3fc0e	301	\N
\N	d56da1e7-5081-4b16-a39d-66710fb7a6e9/annotations.txt	6d63a24adaa4cae128b4ad50af526037	301	\N
\N	d579b4ce-fdec-4225-9538-34e8a964a81b/annotations.txt	835755d044fed23d93d155f54cbda668	301	\N
\N	d598ec06-372e-492d-b39e-9826119204b7/annotations.txt	60dd7f395a34923139ce14dd381a09ec	301	\N
\N	d5aa3502-5004-4302-8d42-95fd76586f1d/annotations.txt	7cf306b3393cb9e94aab72e10cc52ce6	301	\N
\N	d5d8a998-45fa-4e43-88e8-d950c37d8152/annotations.txt	36fa93a02fa1830d4755fb7146c119e3	301	\N
\N	d5d93043-5643-4b75-83d3-c92ddf7c9712/annotations.txt	1eeeaeef32cf2751967a29a34bdd4ff7	301	\N
\N	d603a07f-ac17-4bac-90e6-555e863bd1a8/annotations.txt	8819eb5a6aa32034567d62dcb9558140	301	\N
\N	d65025f4-8924-4112-a546-c73475a2e2d8/annotations.txt	5486953823fb2f04958563085114125b	301	\N
\N	d6709b52-b2fb-4b89-89d4-a426de3f21f0/annotations.txt	3cfeb02185e40028fe7fa3f39897e327	470	\N
\N	d67df22d-4f25-4353-951a-07ac5c0d1927/annotations.txt	8e1af7b4c955c03bed29ee8ed2d8cb27	301	\N
\N	d6a02832-ac78-41c3-b204-9a252ac6445c/annotations.txt	15bb2108724db6abd48f0b7543cf2206	301	\N
\N	d76f1fa8-b280-4767-8d79-ea06be1ac9dd/annotations.txt	6d44dbd8ec54cca52a856fa823289561	301	\N
\N	d7b33ac9-d344-4cdb-a795-9c89ef9d26c9/annotations.txt	c399a5472b390f7b050d3d012eefc5d0	301	\N
\N	d822578a-e8bd-403c-aaec-00df459ac9aa/annotations.txt	b19d9b4074a5c0c7e04b434923092b16	301	\N
\N	d89e9f6c-6721-4a11-bad9-6777a6eeeb21/annotations.txt	a420d027dd181b74ceb22a9b0db608dc	301	\N
\N	d8dc36be-bbfa-46af-9d5f-e77ec4be4c5f/annotations.txt	6bea4cf2482a3b207c959b48b240a50f	301	\N
\N	d8ff1cbb-c551-4585-bdd1-42721e326933/annotations.txt	fbe12f056a6e7f2f6ee2e756720963d4	301	\N
\N	d900d564-8177-4917-9d30-258931436d38/annotations.txt	8dbc5618a62a7734489d61a5f7fe18ad	301	\N
\N	d91ac989-ec4e-447c-9089-4d59a3eabccd/annotations.txt	9be976882ebae1172b6d308776ff6ba9	301	\N
\N	d929baa2-5418-4da8-9a03-c29cbc8fd454/annotations.txt	5e4b9d6b18d6d233592cb03c0b49f1c1	301	\N
\N	d93c8f32-8a64-4bcc-84e0-55d0349c159a/annotations.txt	0915c2fdabed5a2513ceacffee7daf75	301	\N
\N	d99dcfa7-88ee-43f5-9bf9-a62a8df8f2d2/annotations.txt	556ef8032b8be0246f074a5f1bf0762f	301	\N
\N	d9a20e73-132d-4581-b4fa-994e180b7a08/annotations.txt	7638e0e17fdca0f14931d89e080f905c	301	\N
\N	d9a51206-4561-4cb1-bb56-2b1c009c1a5d/annotations.txt	17db0f4e95d7a4add23f6db8c3bb044f	301	\N
\N	d9bc0aba-d16a-4836-82f5-9be0287dd6ca/annotations.txt	785b934ee937f8e8d5dd440d267ebdcb	301	\N
\N	da6db5d7-3e58-4f6c-89ea-f98b4b18dfcf/annotations.txt	a757e83fc01a63cb9ff118ae063a3f7e	301	\N
\N	da8d7222-5e31-4a0b-a602-f3a79ce2f824/annotations.txt	6d13ae0fc01fe79316f0ccdbe3cef804	301	\N
\N	da933464-4140-454e-9374-3406ba2380ba/annotations.txt	fb6fe7388830b78dee48d5f1e87153dc	301	\N
\N	da9e5f60-c637-450a-a0f3-d7a0dca3610c/annotations.txt	ee4863c395ab156682930930de782ee1	301	\N
\N	daa3c9e2-1acb-40e5-a853-acae17485ac4/annotations.txt	a4d85ff24a5585360b6efe06ebdec77e	301	\N
\N	dad20043-1260-474c-92e5-63419a4909af/annotations.txt	1b0b4a42304780ec3d68cd03c8be3561	301	\N
\N	dba356ac-c2e2-49b5-bc18-ebe29459f0fb/annotations.txt	d01c3c04430f57d7e5f9a40f6c329121	301	\N
\N	dcb11cb6-aa40-4ced-a009-1074d935cb26/annotations.txt	d07b003aa3b1c4ff6c449c4ced166350	301	\N
\N	dd3b741f-66d3-4fde-b1a0-133d1e7ca35b/annotations.txt	2a3b37de243cd3d74162de33321527f2	301	\N
\N	dd3d5f2e-7144-46cb-8977-327157cafcee/annotations.txt	615344aae60082342fdaf894d0992262	301	\N
\N	dd62ed86-e4f0-461e-b473-93d24d996c03/annotations.txt	6621589155f14afe462120f5b6cbdbb9	301	\N
\N	ddd9d26c-7b30-49d0-9b16-816ca7a8415a/annotations.txt	91b620f4c739d1eeb298675e03e1715e	301	\N
\N	de1057c2-bd6d-437d-8658-e18723d12bf3/annotations.txt	4cdca3fa5a1c3631f871ac5d15af1e59	301	\N
\N	de3044bb-3fd0-4507-b207-d78c27b0c30e/annotations.txt	9f65a64b761a7acf6df64c3d3f3c9cfe	301	\N
\N	deb41d13-cc6b-4fb5-a74f-b78351e5c602/annotations.txt	3d78e08a09f4f103ae6ceef1b5e12349	301	\N
\N	deba68fc-8f8e-4e2c-9ca2-518ab9c29b10/annotations.txt	e8545ddf50609f299969c13ddc07891d	301	\N
\N	df3c399a-f1cf-40c6-b76d-d98681ee4386/annotations.txt	05c17054067618bb6b457c98e3d3483c	301	\N
\N	df482e59-310f-46c6-92c1-7af1a9eda2b9/annotations.txt	23d698603c4628a6376157d6ea9a6ed3	301	\N
\N	df80e2a1-bf40-480c-bfca-35b867b5c750/annotations.txt	92117fb0ead228e3fcbf6957e2016ed5	301	\N
\N	df84b427-7398-4c91-a877-0e0395b73c89/annotations.txt	410ae4dc3bbb68b2c1b1f5ed6628fb5b	301	\N
\N	dfbf49c2-e4e0-4d66-9abf-ad7a1ca05708/annotations.txt	ea56aa99494818e8235f4ff92e5cd582	301	\N
\N	dfde695f-0a83-451e-88de-370187b8412d/annotations.txt	2d44c983a8ec128a5dd41c1eb4f9fead	301	\N
\N	e007f75b-2389-4b68-95c2-7a84257fd241/annotations.txt	7bc7d3324ea2fe06c54afc0a5e17ab2c	301	\N
\N	e02904b1-f7a0-4ad1-941a-8eb66e0baccc/annotations.txt	c20638e662e2095a86f04a2489290ce6	301	\N
\N	e07ac289-0ccd-4c2a-8429-db5e22685ed7/annotations.txt	d0a382f34a9badfdaabd31be013fa5f4	301	\N
\N	e0e31082-4736-4917-a72b-9bf455239984/annotations.txt	9f2712d23d6ce1e8fc72cad30c1256bc	301	\N
\N	e10420ac-d0b9-4094-b4c0-3284e9665194/annotations.txt	df353962e6e19391b35d4352fed6ca7a	658	\N
\N	e12e0508-2fdf-444d-9a27-d8fb9366ff74/annotations.txt	40f9777da9110e2febe9903f3062aedd	301	\N
\N	e141eeb9-b9f6-42e0-b270-51021a14df14/annotations.txt	3b9998ef0f32e95289857ebb46999a05	301	\N
\N	e197f0b9-b70b-4e8e-b5d7-b0626cf9fade/annotations.txt	322b807643c00b3171f2da9bcddf10b8	301	\N
\N	e2005d0c-923d-40ed-b589-a0d896f83b69/annotations.txt	8aa39cdb830a334bf64e3001e8201818	301	\N
\N	e20fa4e2-7404-453f-b297-6ad7229cd527/annotations.txt	d97bf3dce8eca525476796ba1647336e	301	\N
\N	e2506d7c-7902-4017-940d-e6d8f9e6279e/annotations.txt	93789cc949ab586ca87179816807ee85	301	\N
\N	e3318015-d537-4ebe-8edc-975ba5c5457f/annotations.txt	c221f6cbdc113ab1cc149eef37fb7653	301	\N
\N	e37be459-5afd-4d79-b6e5-6f49bbcbcc04/annotations.txt	b2b3244cbe103cd112dcd2c81c79e9fb	301	\N
\N	e3c6de24-8aca-4e37-9a9f-20d6a6199ff8/annotations.txt	11de3084d56bf58b84c9bd4aedfc6a6f	301	\N
\N	e4bf0ff4-ce6b-4cfd-b474-4fae72199caf/annotations.txt	1b93f6cf7b09cf20315cb7c7e3c82b53	301	\N
\N	e4fa2806-855b-40b8-8dfd-91a5b393969b/annotations.txt	0a9b58a8657d4981719edeb494b7a502	301	\N
\N	e530afa8-d9e3-4d54-a697-b7ff0b037d58/annotations.txt	08a1d037f49613fd28b97733010d6c4e	301	\N
\N	e595a2d8-a09a-41b5-8d8e-e41b694a4918/annotations.txt	bf28bff3dcc5da63ad24ecc86c7dde52	301	\N
\N	e62cabc9-2921-4d81-869e-b1c743dd0137/annotations.txt	2bf482a778af5946ab26a5c7ea035771	301	\N
\N	e63e873a-bfd8-42fa-970e-cd27ab755b1f/annotations.txt	2e41af81cd5ad2106d3365a81ef439da	301	\N
\N	e647bbd7-8c94-40f2-ab6b-44a079f39b4d/annotations.txt	1e020a818c9289641936fdf9ba2828b1	301	\N
\N	e653c399-28f6-44b1-aa70-d70091f1eee6/annotations.txt	dc6d68c2824cc0df44c3a179776ce382	301	\N
\N	e6958cfa-e1da-4573-9665-497bd132c3db/annotations.txt	bf44c0bbf5d38c1cc91da71203b6c056	301	\N
\N	e6d43c6c-6155-4718-a91a-e515aae2b1e9/annotations.txt	dd513b34cab245a53c869c61f7d84a27	301	\N
\N	e72e500b-25d8-41d8-860d-b3d4b839895f/annotations.txt	0c564b0bacfc06e6f7ef5a1409095aa4	301	\N
\N	e7a79a1e-81bb-45dc-b91d-ab6a4251c193/annotations.txt	0ae61d01b942c83421f0ed0d003b9242	301	\N
\N	e7a7f1ee-73dc-4ae2-88b3-4b7e2cc43160/annotations.txt	bb50c035422b2182f2ec1a481858a6aa	301	\N
\N	e7ae924c-11b1-46a9-8a63-707812fbcbf8/annotations.txt	5e698bbbc4b72031d46125c347912830	301	\N
\N	e7caf7cd-2623-4caa-a0eb-60b4f6d57e85/annotations.txt	782a2a718a454ff55dec3c5774c00ce8	301	\N
\N	e8913982-1211-4bbd-9738-363526e8c79b/annotations.txt	d059c552703ae084cc7c22fdece2636b	301	\N
\N	e9297ac3-cb3f-4f9a-8425-13560604ca7f/annotations.txt	72359c4f381fe9b71d80a5d3e8b5872f	301	\N
\N	e940fefe-a5f5-41c8-a312-426de66ca5c9/annotations.txt	871cd1c772d370f546af143962201cb1	301	\N
\N	e985ad03-5b03-40c5-963c-7abb3d036f54/annotations.txt	aac9e72037452b0e46ccf8ee837506c1	301	\N
\N	e9af4ef4-6734-43f7-877e-e67b626ec785/annotations.txt	0ef5a184551842d77b354a3d4d9155ca	301	\N
\N	e9b1949d-716f-4b28-96b2-8d69015d1aec/annotations.txt	270190bc61502f4399fdcc8c8c4640f3	301	\N
\N	e9b33413-6582-4e4f-97ab-c6feed26b328/annotations.txt	462e75175878441fb1dad4053e8407af	645	\N
\N	ea268d89-c218-4517-bcce-8eb3a1ac5bf8/annotations.txt	99910747e9a0858c1b587f2b58cc7dea	301	\N
\N	ea61482b-7b37-490b-9ee8-06e967177c55/annotations.txt	b91a154d8b1f4d45b3f2d155f4afbaa3	301	\N
\N	ea804921-7d03-483b-933f-64e355662e6c/annotations.txt	87d255fb33b082b02c9739df9a84287f	301	\N
\N	ea9af407-67b1-4399-9791-c56edc7673bf/annotations.txt	ed3a220c1e3bb230500a8f7b77687fbb	301	\N
\N	eadd1bea-7651-4761-a7ea-c293919ae0f5/annotations.txt	481a022405f971ea30fd2499123f6f5f	301	\N
\N	eb70a021-1455-4e5f-b993-09d15ec1c885/annotations.txt	7ba6b35a8b636f6ea805f21f20900559	301	\N
\N	ebdc818a-cdd0-4e91-8d24-b803bcf6b7c9/annotations.txt	7d08e7bbf64a591e35b8daf983d6130d	301	\N
\N	ec2699cb-6a9a-42bb-9b39-05e9276b4f07/annotations.txt	f3457cf32830964371ba4839b0539561	301	\N
\N	ec4a2b8f-fb89-4076-98c8-67ed3e83cfac/annotations.txt	3be43b4dc18ab7f015dbc233c2f24508	301	\N
\N	ec9557a1-7800-490e-8241-c33e8c26f88d/annotations.txt	fdf91b0f86301feeadfd6972dcd6145b	658	\N
\N	ecc47475-f56e-4b63-afa6-dd523c89312d/annotations.txt	8512afb6648ebb9835315f7abcf35bf3	301	\N
\N	ecc56e19-32a9-4d1c-9da7-e144e3a870ca/annotations.txt	ed10430b882733df67cca4dd878d5872	301	\N
\N	ecf36893-ec57-4683-b28e-989e2f406dc9/annotations.txt	2b087f5ec989024924a72c3a16484b65	301	\N
\N	edcfa0b8-2e3c-49da-b9a9-7ddf7b5de1e0/annotations.txt	8fa622c7aa5c103281d930c28dfda477	301	\N
\N	ee16032c-ee21-472e-825a-002bc82e6609/annotations.txt	9166e7db4fa6a2a0042cd9edd5811bc5	301	\N
\N	ee471c8b-e565-4920-966d-dad60d0ad32a/annotations.txt	a27399117603ed4b8ccefbfe29b7e2a7	301	\N
\N	ee4d23d4-d793-46e1-a66d-9f6336d100cc/annotations.txt	dcf00775d360c79c185548b5e58003e1	301	\N
\N	eea81c2d-ad24-4bec-bf61-5beee62c8fb4/annotations.txt	2889108bdd6a287ab89b1cb14622b00e	301	\N
\N	eed2ef41-8bce-4b30-9271-6a88690fbe7c/annotations.txt	f773545e2bf6ac18037fe29557f056a2	301	\N
\N	eee2fc90-c8cf-4ce3-a9c8-daebcfdce32f/annotations.txt	8664afd7c56f891fef9089daddaa3ee3	301	\N
\N	ef12376a-b35f-4ec2-8354-3329eb9dba55/annotations.txt	060696abcad0087aaeea7f25385beacf	301	\N
\N	ef69753c-3930-4533-be5f-2b3c786064cd/annotations.txt	9a8e079bb3c0b2c613ae30e89158d3c7	301	\N
\N	efe97231-aa04-443b-ac51-5bb182f9a085/annotations.txt	e16763f81b85ba9aea694bf1da9047fd	301	\N
\N	f008e512-21f9-4282-86b9-1b4a1940f25a/annotations.txt	d8467f755e2fff7e29418f9458b0e9f8	301	\N
\N	f083021c-ee0d-4579-bda2-8375f7175409/annotations.txt	4ac3db6b2dbfaa336666312afa170c4c	301	\N
\N	f12229f5-87cc-40d6-bfdb-5f7be3988c43/annotations.txt	076948185557cd9bd0c4c297624e1d01	661	\N
\N	f1300b41-2226-47a7-ad0a-08aae77d7c3a/annotations.txt	97d323f1192213893d8bae7a9549e37f	301	\N
\N	f191102c-d1bb-42b1-8496-1371ca3c2597/annotations.txt	7612f9b3ecbe5bd0ffac448b6c928e2c	301	\N
\N	f213ae33-150f-4cd3-9687-a07ccc436e27/annotations.txt	f0cbf5aa38b781ccfea361662f1d8493	301	\N
\N	f22f0055-4d21-4598-b0cd-2fdd53b71ce4/annotations.txt	08c11355bd5929523bf663ff53f75f64	301	\N
\N	f2400e65-0817-4ae8-9139-97f0b34461b2/annotations.txt	95f77998544f15184f8023091dc7f447	301	\N
\N	f27421b1-07f4-4036-918f-cd95b579676b/annotations.txt	937a5acea027b783418d80e548f2791f	301	\N
\N	f2c20405-f09f-459a-a143-026e6b89921d/annotations.txt	b111d7813e5577057b65668f32ac8dda	301	\N
\N	f2db2886-5955-431e-b98d-c5ab5d021c6a/annotations.txt	e19b8b9a1f84a02b4034245a1f0a9612	301	\N
\N	f2f78f24-ee57-4946-b492-9fb8a88dd672/annotations.txt	2f0ef394315154d3ea48d67ea10e3234	301	\N
\N	f359ab96-8dca-4b31-ad4c-65fda809e028/annotations.txt	9667c310bf8f0db6b07ef484f9572725	301	\N
\N	f37a993c-67b5-4739-a86b-3690347c4534/annotations.txt	3c2f8420ce283edda46ab4cf90207c91	301	\N
\N	f3e65cf9-9c27-472a-858d-2b189f1aa9ce/annotations.txt	c8444cad0e618e145dfcb9e86da7556e	301	\N
\N	f3ef1431-fcf5-4dd3-a264-58df2c96321c/annotations.txt	7d39398e3517fd439b39c1e7dd66aa53	301	\N
\N	f40c0625-045a-4df8-a17e-ebbdc634567b/annotations.txt	707d2cbe90b19601c700e43dc03fdec5	301	\N
\N	f47d8ddc-4711-456e-9068-d0045e3f124a/annotations.txt	ae04cfc0911bd629bbff4a801b703023	301	\N
\N	f4cb5048-4ea2-415b-a17b-38949fdddc42/annotations.txt	c7b6ebb0f4c022b4844015a5e0fa9f8a	301	\N
\N	f4df982e-ba6b-4ed5-bc64-282f499eabe6/annotations.txt	e3b5a96d33716dccd41aeb28a6206b50	301	\N
\N	f4fa8c65-6565-4eca-8e91-afbd62a510ea/annotations.txt	e5099ddb73f144d58c682b06a3f29770	301	\N
\N	f6016855-7627-4ed1-aa60-5032a51a5cf2/annotations.txt	d9ab64d8052d2512d76f8c35a973a08c	301	\N
\N	f7382f1f-357c-4783-b1d3-36f53dccbe0a/annotations.txt	09471dc42db916b472cb1ecc54fa4484	301	\N
\N	f7b78d83-d2ea-4ada-a1d6-bce06cedde85/annotations.txt	a33c6da7b4f702bd3daae34c9f78d18b	645	\N
\N	f7df4001-a328-46a0-baa5-a376368b07c7/annotations.txt	45d6e0be728c14e6a4bfd495c913fafc	301	\N
\N	f8487580-3640-41e9-a4b5-230c96618917/annotations.txt	60d25df2ff71f28265394fda3c20146f	301	\N
\N	f84f8bdf-85e3-44d6-9e94-ef4ae245e6e4/annotations.txt	1ec8e56176f91a1acd372a407b689173	301	\N
\N	f865d564-69b6-4328-ac50-65f3cb519014/annotations.txt	2688345cad1fbea1d22a8569513281bc	301	\N
\N	f8bea3d2-43a2-4d64-b710-5c99f9a66eb4/annotations.txt	68ddc498ae64857151b37e25f4e5e73e	301	\N
\N	f8e43735-9031-4909-95aa-9125da9f36f6/annotations.txt	49e1362b7ce2fa6674d8b168faba2d20	301	\N
\N	f8e8a3f0-60a1-410d-a912-aa98704cd490/annotations.txt	91602e3032b5a87006785f99e0d24f75	301	\N
\N	f90b3b34-16b3-435c-bbf1-82a1450ec7f0/annotations.txt	d3d054141488bc58fb221df75d32da51	301	\N
\N	f90efa82-47c0-4838-8e84-816589ebe275/annotations.txt	6b1cdc37e6532645a4b798e3f72f3be1	301	\N
\N	f935d8aa-d356-4ba6-ba29-ec12b6692e7c/annotations.txt	c6e2656787670412be13273cd5a66e9f	301	\N
\N	f9bf9438-a5e6-4c22-8c93-c8173cf368d3/annotations.txt	7ae32e60440e64f20de3bb1dccaffda8	301	\N
\N	f9cb5ef8-c017-456f-bbce-6d25c93ddf2d/annotations.txt	3b98360e064d1680c3c0f0f312829b0d	301	\N
\N	f9dc5938-fb5b-4ab9-b31f-2f97c5112acd/annotations.txt	34ea9267f42abeb5f08a4fda03bfc3de	301	\N
\N	fa555878-a309-40fc-a51e-8451c300b9af/annotations.txt	0a915be0f38755f0123076c0aa0183d3	301	\N
\N	fa8ac57c-1095-49e0-883c-8a8f1adf6f02/annotations.txt	467495cbd8342d11554ed33b1556e82e	301	\N
\N	faad600f-bfb1-416c-b7be-42c7cc337ecc/annotations.txt	45ddb3f0d6d50d0352b627c570fa2ee7	301	\N
\N	fb319d50-23ab-4c2b-9981-d296fdeeb983/annotations.txt	0a4a6d8d29b39e4d8117e07c813cc5cf	301	\N
\N	fb47ff80-43dc-4d18-9d33-b7d9d3a12586/annotations.txt	b6eb352c1085c9f7dd62d66a6179d360	301	\N
\N	fb608ea2-b9ed-4b4c-9b91-2fb7b50b098e/annotations.txt	1d38c1f9b5dcbcb35ee11e47aec4f39d	301	\N
\N	fba2dff5-d343-4183-b99b-daac92589283/annotations.txt	a6b12eed6b11dd7b6849602628dd2f81	301	\N
\N	fbbecbfe-acb3-40c3-8f55-b62ec79f3024/annotations.txt	eba2c44ff33eac6a6aeb692868946b9c	301	\N
\N	fbf07769-c0c9-4ea5-bf7c-02dcaf9757dc/annotations.txt	67364b76221842419418f1b3eb7394f5	301	\N
\N	fc389267-437c-44b1-92a7-4b4edcb1cbd9/annotations.txt	389c2d93ae53497fe63d19367cf8de0b	301	\N
\N	fc9561fa-5c99-41a6-880a-d1126ae4d36d/annotations.txt	85fe469c19c52e59ea3cc935888ac960	301	\N
\N	fcda65cd-6506-4751-b0fe-cac24d3b9ecf/annotations.txt	2e68c746848e427b8c25db2892538404	301	\N
\N	fcdcb229-f19b-4b94-b4f9-ab943327c47e/annotations.txt	5fc796e9775faf50efb537cf3a3ea343	301	\N
\N	fcf11f26-a91b-42f0-acf8-067256a48f9c/annotations.txt	1e1b96df407134f6ecc9b00b6ec32cba	301	\N
\N	fd59bfdb-bd61-4af2-a57a-4d6a6d600c95/annotations.txt	2d13fbb2f1678a5e34ba994f5784a449	301	\N
\N	fd60be40-5b3d-44e5-a3e0-3d0da935b060/annotations.txt	ce2c6084bb8b46d9d9f12cb2089c8311	301	\N
\N	fd736a96-25b5-431a-8adc-9f648b4b3bb2/annotations.txt	3592f714d96431f74d17af453f2048be	301	\N
\N	fe38103d-95b3-4046-8178-18b1897a95c5/annotations.txt	77d9e04377d85bd083f61369cfd0fdf9	461	\N
\N	fe70ec36-c7f2-4937-85ca-15813f0badfe/annotations.txt	1e413084c8af70e528e48c23e556e0e0	301	\N
\N	feb51910-7b89-4bf5-b8d2-5a309c08448f/annotations.txt	35e7ff34f97b2685f0d6dfcd038eea27	301	\N
\N	fedbd135-d8a1-4857-83f1-1b5e252c0d81/annotations.txt	3744c790bb063364d478c4c92b1afdc4	301	\N
\N	ff5a7fad-63f8-48b4-a243-4458870c85eb/annotations.txt	b9c51fc10df4033a54d2c462301fcecc	301	\N
\N	ff6c6669-2196-4d03-9276-bbb9b41a16de/annotations.txt	57f5503d1313bf439a56e9429e0c8d80	301	\N
