# Supplementary material for: Leveraging senescence-oxidative stress co-relation to predict prognosis and drug sensitivity in breast invasive carcinoma
Source: Front Endocrinol (Lausanne). 2023 Aug 4;14:1179050. doi: 10.3389/fendo.2023.1179050 (PMC10437062; doi:10.3389/fendo.2023.1179050)
Supplement: Supplementary file 5 [file DataSheet_5.zip › 11.TUbian/geneMut.txt]

Gene	Num
PIK3CA	328
TP53	308
TTN	167
CDH1	114
GATA3	102
MUC16	100
KMT2C	81
MAP3K1	81
HMCN1	57
FLG	56
RYR2	54
SYNE1	52
USH2A	50
ZFHX4	47
PTEN	47
SPTA1	45
DMD	44
MUC17	43
NEB	43
NCOR1	43
FAT3	39
SYNE2	38
DST	38
LRP2	37
RYR3	37
PKHD1L1	36
CSMD3	36
RUNX1	36
PCLO	36
MDN1	35
ARID1A	35
APOB	35
HUWE1	35
KMT2D	33
TBX3	33
MAP2K4	33
CACNA1E	33
ADGRV1	33
OBSCN	33
ABCA13	32
MACF1	32
NF1	32
SPEN	32
MYCBP2	32
DNAH11	31
RELN	30
PIK3R1	29
MUC5B	29
PRUNE2	29
XIRP2	28
AKAP9	28
FAT1	28
CSMD1	28
FOXA1	28
HERC2	28
MAP1A	28
MXRA5	28
LRP1B	28
CSMD2	28
DNAH17	28
FMN2	27
CUBN	27
MYH9	27
FCGBP	27
LRP1	27
AHNAK	27
BIRC6	27
RYR1	26
DNAH8	26
AKT1	26
PRKDC	26
VPS13B	25
SVEP1	25
MED12	25
KIAA1109	25
ASPM	25
AHCTF1	25
DNAH9	25
TEX15	25
VPS13C	25
CHD4	25
TAF1	25
PTPRD	24
ANK2	24
TG	24
ANK3	24
COL12A1	24
ATRX	24
HERC1	24
CMYA5	24
DYNC2H1	24
ASXL3	24
TENM1	23
UBR4	23
UNC13C	23
DYNC1H1	23
CBFB	23
ERBB2	23
UTRN	23
HYDIN	23
USP9X	23
F8	23
GON4L	23
LYST	23
BRCA2	23
SRCAP	22
CENPE	22
PREX2	22
SCN10A	22
DNAH7	22
TCHH	22
DOCK11	22
ADGRG4	22
KMT2A	22
ANKRD12	22
NOTCH2	22
NIPBL	22
CEP350	22
BRCA1	21
PCNT	21
CHD7	21
RP1	21
LAMA1	21
PAPPA2	21
SPHKAP	21
DNAH10	21
GRIN2A	21
ASH1L	21
BAZ2B	21
FLG2	21
SACS	21
CHD6	21
F5	21
FAT4	21
UBR5	21
PDZD2	21
NRXN2	21
DNAH2	21
TLN1	21
PIWIL1	20
ATM	20
CREBBP	20
NCOA6	20
DNAH3	20
NEXMIF	20
ATP10B	20
BRWD1	20
CACNA1A	20
DNAH5	20
RB1	20
MEGF8	20
MYH8	20
SCN2A	20
FREM1	20
ZDBF2	20
DMXL2	20
MYO18B	20
MUC4	19
ZNF292	19
KIF4A	19
FREM2	19
ALMS1	19
MAP2	19
AFF2	19
DCHS1	19
PKD1L1	19
FBN1	19
ICE1	19
ERBB3	19
PKHD1	19
MYO10	19
FAT2	19
OTOGL	19
TRPM6	19
HECW1	19
TPR	19
PCDH15	19
SI	19
ARID1B	19
FRAS1	19
PEG3	19
LAMA2	19
FLNA	19
HIVEP1	19
USP34	19
MROH2B	19
SDK1	18
THSD7B	18
LRBA	18
SETD2	18
BSN	18
ZNF536	18
MGA	18
SMG1	18
CPS1	18
CACNA1F	18
COL6A6	18
MYO16	18
PLXNA2	18
FRMPD4	18
HTT	18
HRNR	18
MRC1	18
PCDH19	18
VPS13D	18
SEMA3D	18
RANBP2	18
FLNB	18
TEP1	18
THSD7A	18
VPS13A	18
TENM2	18
RAPGEF6	18
FAM47C	18
KCNT2	17
ABCA8	17
ANKRD17	17
DMXL1	17
CEP170	17
CTCF	17
KIAA1210	17
YLPM1	17
COL14A1	17
ARID4B	17
MYO7B	17
TAF1L	17
TNRC6B	17
MYH7	17
AHNAK2	17
NAV3	17
RAD54B	17
FLNC	17
CNTNAP5	17
LCT	17
REV3L	17
SPTBN2	17
QSER1	17
MTOR	17
COL6A3	17
VCAN	17
SPTB	17
GOLGB1	17
CIT	17
CAD	17
ATAD2B	17
HELZ	16
PLCB4	16
PLCH1	16
RNF213	16
TLR4	16
MYH1	16
DNAH1	16
CASP8	16
NCKAP5	16
TBC1D4	16
UGGT2	16
JMJD1C	16
CFH	16
MYH14	16
HCFC1	16
ARFGEF1	16
MYLK	16
WDFY3	16
ABCA12	16
PCNX2	16
DOCK4	16
DSP	16
LRRK2	16
KAT6B	16
RTL9	16
WNK3	16
THADA	16
TASOR2	16
MIA2	16
SETX	16
ZAN	16
EML5	16
ZP4	16
TSHZ3	16
UNC5D	16
ZNF208	16
SPATA31D1	16
SHROOM2	16
TNXB	16
H3C2	16
RLF	16
PXDNL	16
UTP20	16
MKI67	16
SCN3A	16
PHF3	16
ABCA9	16
CDC42BPA	16
ZFHX3	16
KMT2E	16
GCC2	16
PCDH11X	16
EPG5	16
CENPF	16
PLXNA4	15
TENM3	15
SCN11A	15
ARHGAP31	15
SVIL	15
SF3B1	15
MYT1L	15
COL7A1	15
CRNKL1	15
SHANK1	15
KIF16B	15
HECTD4	15
RIMS2	15
ASTN1	15
PRDM10	15
MGAM	15
NRK	15
IGSF10	15
ITPR1	15
KDM5B	15
ADAMTS20	15
AKAP6	15
NUP210L	15
CACNA1C	15
SCN1A	15
ZNF462	15
BOD1L1	15
STAG2	15
ABCC9	15
CNOT1	15
PHKA2	15
HECTD1	15
ANK1	15
TACC2	15
PLCL2	15
EP300	15
ITPR2	15
MYH4	15
ANKRD11	15
MYO7A	15
CNTLN	15
ROS1	15
IREB2	15
ATP7A	15
LTBP1	15
MAGI1	15
DOCK10	15
DNAJC13	15
FBN3	15
KIAA0232	15
FN1	15
TMEM132D	15
SPAG17	15
IGSF1	14
ATP2B1	14
ASXL2	14
DENND4B	14
SAGE1	14
NUP160	14
FBXW7	14
CCNB3	14
WDR17	14
HEATR1	14
AFDN	14
LCOR	14
SCN7A	14
MYO5B	14
TRRAP	14
ADGRB3	14
SNRNP200	14
CASR	14
ZEB2	14
NBAS	14
CDH8	14
ACACA	14
NLRC5	14
MED23	14
CHD9	14
ZFPM2	14
WDR44	14
BRWD3	14
MORC1	14
ANKHD1-EIF4EBP3	14
KCNB2	14
PLCE1	14
PTPRB	14
UNC79	14
CD163L1	14
ITPR3	14
HECW2	14
SCN5A	14
COL4A5	14
KDM6A	14
USF3	14
COL5A3	14
MARF1	14
NIN	14
ROBO1	14
GRIA3	14
IGF2R	14
CEP162	14
BACH2	14
HDLBP	14
ARID2	14
ZMYM3	14
CSPP1	14
ATP9A	14
NBEA	14
LRRK1	14
AKAP13	14
PRRC2C	14
APC	14
GRIK2	14
FAM47A	14
COL11A1	14
DOCK7	14
NFASC	14
HDX	14
MYOM2	14
PHF20L1	14
RIMS1	14
MYH6	14
HIVEP3	14
KIF13A	14
LRRC7	14
SLIT2	14
CDH9	14
CHD8	14
HEG1	14
TNN	14
LRRIQ1	14
BLM	14
IRS4	14
CECR2	14
COL22A1	14
MED13	14
FER1L6	14
ATR	13
PPEF1	13
SZT2	13
MYO18A	13
ST18	13
KIF5C	13
ARHGAP35	13
TRPS1	13
ZC3H11A	13
SAMD9L	13
POLQ	13
KALRN	13
ARHGEF11	13
DCC	13
DLG1	13
SUCO	13
ADCY9	13
BCL9	13
HDAC6	13
CACNA1D	13
MADD	13
SMARCA4	13
CRB1	13
SRGAP1	13
ABCB11	13
FAM135B	13
AMER1	13
CDH10	13
POGZ	13
MYH7B	13
TRIO	13
GRIK1	13
TBC1D8	13
MAP3K4	13
LAMC1	13
SCN9A	13
PPRC1	13
CARMIL3	13
NID1	13
MTM1	13
ERICH3	13
ATXN2	13
NOS1	13
ERBB4	13
FCRL5	13
SMCHD1	13
TOGARAM1	13
CFAP47	13
ADAMTSL3	13
TNRC6A	13
PCDH9	13
MIA3	13
PLXNA3	13
MYH10	13
ESPL1	13
TNR	13
ANKRD26	13
DOCK3	13
DLC1	13
SELP	13
HEATR5B	13
KIF26B	13
ITIH6	13
FASN	13
SETDB1	13
SCN8A	13
RBBP6	13
UHRF1BP1L	13
C2orf16	13
RALGAPB	13
WNK1	13
PLEC	13
CDH23	13
CFTR	13
TDRD6	13
NAV1	13
MYH15	13
GRID1	13
HTATSF1	13
ADCY8	13
TLR7	13
MMRN1	13
FGFR2	13
MED12L	13
KIAA1549L	13
TENM4	13
ADNP	12
CUL7	12
SYBU	12
SLC9C1	12
NRIP1	12
ABI3BP	12
COL4A6	12
CEP95	12
TRPC5	12
NLRP11	12
RIF1	12
IQGAP3	12
MAST4	12
XPO1	12
PATJ	12
TRPA1	12
TP53BP1	12
EHMT1	12
OTOF	12
KRIT1	12
MAP3K13	12
TGS1	12
GTF3C1	12
DENND5B	12
ITSN1	12
BRINP3	12
CTNND2	12
LAMA3	12
SGSM1	12
XRN1	12
PRRC2B	12
MYOM1	12
EXO1	12
GRM3	12
PTPRF	12
PPFIA2	12
HSPG2	12
SYCP2	12
NHS	12
VCPIP1	12
NALCN	12
RC3H1	12
TOPBP1	12
FRYL	12
CFAP61	12
MYO3A	12
DOCK2	12
AFF3	12
CBLB	12
UBC	12
EIF4A2	12
COL5A1	12
CCDC144A	12
MICAL2	12
GRIA1	12
ZMYM2	12
EEA1	12
RIC1	12
CHD5	12
ATP10D	12
AKAP12	12
STAG1	12
STAB2	12
CACNA1B	12
PDE3A	12
GOLGA4	12
CDH12	12
RIMBP2	12
EPHA5	12
DIDO1	12
MAGED1	12
NCKAP1	12
WSCD2	12
VWF	12
ZNF687	12
CDC42BPB	12
PIK3C2B	12
TNC	12
CTNNA2	12
ARHGAP5	12
CNTNAP2	12
BCOR	12
MYPN	12
SDK2	12
TRDN	12
C2CD3	12
DAB1	12
CADPS	12
MARK1	12
SYCP1	12
PCDHB7	12
SPTAN1	12
CASP8AP2	12
ZNF592	12
LAMB4	12
BCORL1	12
NLGN4X	12
ATP10A	12
EVPL	12
LAMA4	12
DSCAML1	12
MYO6	12
SRRM2	12
KIAA2026	12
ADAMTSL1	12
NEDD9	12
STAT4	12
CEP152	12
USP15	12
TANC2	12
FHOD3	12
WDR7	12
COL19A1	12
SMG8	12
NUP98	12
NBEAL1	12
CEP192	12
MAST1	12
TECTA	12
MYO9A	12
GNAS	12
CHD3	12
SBF2	12
ERCC6	12
AFF1	12
VIRMA	12
NLGN3	12
DOCK9	12
SALL1	12
BDP1	12
SFMBT1	12
SAMD9	12
PCDHA11	11
EP400	11
GNPTAB	11
PROX1	11
LEPR	11
OAS2	11
DSE	11
ATP2B3	11
RASAL2	11
ABCC12	11
ZFP36L1	11
PDE4DIP	11
PCDHB9	11
TRPM8	11
ADAMTS17	11
SUPT6H	11
ENPP2	11
TMPRSS15	11
STYXL2	11
UPF3B	11
NINL	11
CKAP5	11
POLA1	11
SLC4A2	11
MAGI2	11
GPR179	11
INTS6	11
TANC1	11
BAZ1B	11
RBM6	11
ATAD2	11
PLEKHH2	11
CELSR3	11
TP53BP2	11
ADAMTS13	11
ARHGAP29	11
RASGRF1	11
DICER1	11
UBR2	11
LRP4	11
GPR158	11
NCOA3	11
NRXN1	11
RGS22	11
SLC8A1	11
UPF2	11
NRXN3	11
SEC16B	11
SIPA1L2	11
MIS18BP1	11
CCDC80	11
PPP1R9A	11
PLEKHA6	11
KIF1B	11
PCDHGA1	11
CARD11	11
WWP2	11
COL1A2	11
KCNA4	11
ZRANB3	11
QRICH2	11
CNTN6	11
CDK12	11
FOCAD	11
GALNTL5	11
GPS2	11
NAV2	11
RB1CC1	11
CNTN1	11
ACVR2A	11
CADPS2	11
DIP2A	11
WWC1	11
NPAS4	11
FAM91A1	11
C3	11
SLITRK2	11
GRIN2B	11
GPRASP2	11
ABCB4	11
XPOT	11
RFX6	11
LRCH3	11
MKRN3	11
ZMYM4	11
GPRASP1	11
ABCA4	11
TJP1	11
WDR72	11
PRTG	11
PTPRZ1	11
ARHGAP21	11
DISP1	11
GUCY2C	11
SLC4A4	11
BPTF	11
KAT6A	11
SP3	11
TMEM131	11
MLH3	11
PCNX1	11
RGS7	11
PCDHB1	11
UMODL1	11
ADGRA3	11
ALK	11
DAPK1	11
CPAMD8	11
BAP1	11
SLC12A5	11
LPA	11
KIAA0319	11
ANKRD28	11
CR1	11
PMFBP1	11
PCDHGB6	11
ATP11C	11
TRIP11	11
MYH13	11
RBM12	11
TNRC6C	11
SLC30A5	11
HIVEP2	11
ATP1A4	11
WWC3	11
PTPRT	11
MYB	11
ABCA10	11
CEP290	11
NEK5	11
PTCHD4	11
TUT7	11
TBC1D25	11
TSPOAP1	11
MLLT10	11
ITSN2	11
ZBBX	11
NLRC4	11
CAMSAP2	11
PTPN13	11
PPP1R3A	11
NUAK1	11
PREX1	11
SCYL2	11
GLI3	11
CEP250	11
DNM3	11
CACNA1S	11
NSD1	11
SLITRK3	11
DIP2C	11
PHIP	11
CUL4B	11
MYOF	11
CDH20	11
POLR1A	11
PMS1	10
GOLGA3	10
RAB3GAP2	10
NCL	10
GCN1	10
ZNF429	10
CFAP44	10
RUFY1	10
SLCO1C1	10
DYRK1A	10
CEP70	10
WASHC4	10
SMARCA2	10
LTBP4	10
RANBP6	10
GIMAP8	10
COL27A1	10
FRMPD1	10
FANCD2	10
MED13L	10
KIF14	10
ARAP3	10
ATP8B2	10
TMCC3	10
ELP1	10
MUC2	10
PLG	10
FAM171A1	10
BRINP1	10
SEMA4F	10
ZNF648	10
DHX9	10
ADAMTS9	10
COL18A1	10
CD109	10
ANKFN1	10
PI4KA	10
TRHDE	10
PC	10
SUPT16H	10
APBA2	10
POLE	10
KDM2A	10
HEPH	10
PTPN22	10
MYOM3	10
AARS1	10
CCDC150	10
ZKSCAN7	10
CELSR2	10
MAP10	10
DOCK8	10
KCNU1	10
TNIK	10
THSD4	10
ZNF106	10
PRPF4B	10
EXOC2	10
ADCY10	10
ADGRL4	10
MSH6	10
TIAM2	10
KIF27	10
TSHZ2	10
KIAA1217	10
SUPT5H	10
CLASP2	10
ADAM29	10
SPAG5	10
DYSF	10
TRABD2A	10
PDE4B	10
LRP6	10
PEX1	10
COL4A4	10
XDH	10
ECPAS	10
SEC31A	10
KCNQ5	10
PTCHD1	10
IARS1	10
TBL1XR1	10
SRGAP2	10
ANAPC1	10
FGD6	10
KCNH7	10
AK9	10
MPDZ	10
NEK10	10
PTCHD3	10
DNM1	10
ZNF407	10
TLN2	10
TMC2	10
CDK5RAP2	10
ALPK2	10
EPB41L3	10
PARP1	10
FAM13C	10
NUP155	10
TPTE	10
TBC1D8B	10
TET3	10
DSCAM	10
UNC13A	10
ITGB2	10
KMT2B	10
FAM120C	10
COL5A2	10
LRCH1	10
ZNF318	10
MAP3K15	10
ABCA3	10
DCAF1	10
MID1	10
PKP4	10
DENND1B	10
ROBO2	10
UNC13B	10
DCDC1	10
TRAPPC8	10
ELAPOR2	10
GRM1	10
IL1RAPL1	10
ABCA7	10
HERC6	10
KIF21B	10
SYT16	10
PIK3CB	10
KNL1	10
ZNF711	10
PRPF8	10
WDR33	10
AKAP11	10
MELTF	10
VWA8	10
PTPRU	10
CCAR1	10
TRIP12	10
ROCK2	10
APOBR	10
PRKG2	10
KIF1A	10
FMNL3	10
SIPA1L3	10
ACACB	10
COL17A1	10
AKAP4	10
CPED1	10
LRPPRC	10
KIF20B	10
CNTRL	10
MECOM	10
ATAD5	10
SLC26A9	10
PCDHA8	10
COG1	10
PHF8	10
ZNF546	10
JAK3	10
NUP188	10
RP1L1	10
ADGRL2	10
COL4A3	10
ATG2B	10
TRANK1	10
CCDC88A	10
EFCAB5	10
LINGO2	10
BAZ1A	10
NUP153	10
PCSK5	10
PJA1	10
ZC3H12B	10
ADAMTS19	10
CEP72	10
FMR1	10
BRIP1	10
DGKK	10
ZFC3H1	10
C6	10
ADGRL3	10
NLRP3	10
LHCGR	10
ASCC3	10
KDM3B	10
SLC26A4	10
CTTNBP2	10
TET1	10
ANO4	10
COL3A1	10
CFAP74	10
MYO15A	10
PCDHB12	10
RNF43	10
SMC1B	10
PGM5	10
CHD2	10
NPHP4	10
HPS3	10
GBF1	10
ZEB1	10
ZNF608	10
ANKRD30A	10
SCN4A	10
RAPGEF1	10
RPTOR	10
ZGRF1	10
FAM171B	10
AP3B1	10
ZNF804B	10
FRMPD2	9
PEAK1	9
SYMPK	9
DMBT1	9
IL1RL2	9
PTPRG	9
ARHGEF40	9
TCF4	9
PALM2AKAP2	9
FKBP15	9
ACTN2	9
PLCG1	9
MCTP2	9
MCM7	9
PDE5A	9
SMC1A	9
PCDHGA9	9
ACTN4	9
EPHB2	9
NUTM2F	9
LRRC8C	9
TLR3	9
ZNF91	9
RALGAPA1	9
CCPG1	9
KIAA1549	9
PHLDB1	9
EEF1A1	9
ADCY5	9
PHF12	9
SETBP1	9
TUBGCP6	9
CPSF1	9
TLR8	9
RUBCN	9
DSG4	9
KDM4A	9
SMARCA1	9
CCDC136	9
SLC24A4	9
NRCAM	9
THAP12	9
FAM214A	9
LMTK2	9
GRID2	9
THRAP3	9
USPL1	9
AGBL1	9
RFX3	9
ABCC4	9
RPTN	9
UACA	9
PTPRC	9
ESR1	9
TTC21B	9
PKD1	9
ZXDB	9
MAMLD1	9
ARHGEF1	9
ELMO1	9
SPTBN4	9
SHPRH	9
NLRP2	9
PLK2	9
TMEM94	9
ZC3H12C	9
GPC6	9
MIB1	9
PLA2G4A	9
PARP14	9
SMAD4	9
LAMB1	9
CASZ1	9
SIPA1L1	9
PCDHGA12	9
KDM3A	9
WAS	9
PARP9	9
CD5L	9
SCAPER	9
GPSM2	9
MBD5	9
SOX6	9
KLHL1	9
ARHGEF15	9
SLITRK4	9
PCDHGA2	9
SEMA4D	9
INO80D	9
NOTCH4	9
PCDHA3	9
SH3KBP1	9
LCA5L	9
KCNH1	9
PUM2	9
ZNFX1	9
CRYBG1	9
SLC1A6	9
NELL1	9
ZNF644	9
ADGRB1	9
OPA1	9
SPEG	9
SMARCC1	9
COL1A1	9
CHGB	9
SGIP1	9
CR2	9
ABCC8	9
MAGEA12	9
INPPL1	9
DIAPH2	9
CRYBG3	9
CUL9	9
TTLL4	9
LAMA5	9
SEL1L3	9
DGKD	9
NSD3	9
BCAN	9
DIAPH1	9
ATP1A1	9
CHD1	9
HEPHL1	9
UBN2	9
DNMBP	9
ATF6	9
FAM47B	9
DSEL	9
CDKN1B	9
ZNF831	9
ADCY7	9
TEK	9
KIF21A	9
DMGDH	9
SLITRK6	9
RAD50	9
KIF5B	9
RALGAPA2	9
SEMA5B	9
GSE1	9
CYP2A13	9
FAM193A	9
JAK1	9
TARBP1	9
PCARE	9
MUC6	9
IMPG1	9
TRAK2	9
ADAMTS2	9
NCKAP1L	9
DDR2	9
SCAF11	9
KCNH6	9
ITGB4	9
SPAG9	9
HEATR5A	9
OGDH	9
SCLT1	9
SPG11	9
ANO5	9
PKN2	9
SPIDR	9
PTK2	9
STAT5A	9
ERBIN	9
DOP1A	9
ATP2C1	9
PRDM1	9
BAZ2A	9
YEATS2	9
NCAN	9
COPA	9
DIP2B	9
ZBTB41	9
EGFR	9
ZNF540	9
PRDM2	9
IL4R	9
ATXN1	9
XKR4	9
KDM4C	9
ORC2	9
DYNC1I1	9
KIAA0100	9
PCDHA6	9
MEN1	9
TCF20	9
ATP13A4	9
ABCA1	9
PCDHA10	9
ITGA1	9
RREB1	9
ZBED4	9
ATN1	9
SUGP1	9
MERTK	9
USP53	9
CEP126	9
NUP107	9
ABCC10	9
SHROOM4	9
PAPPA	9
RAI2	9
OVCH1	9
TPO	9
ZIM3	9
KIDINS220	9
SEMA5A	9
DOP1B	9
CNKSR2	9
NPR2	9
RBM25	9
ZNF41	9
MEP1A	9
TRPM3	9
PLXNA1	9
MUSK	9
CNTN4	9
NEDD4L	9
CNGA2	9
CEP128	9
CNTNAP1	9
SLMAP	9
TRIOBP	9
SEMA3C	9
AHI1	9
SON	9
USO1	9
KCNA1	9
RADX	9
TINAG	9
PPIP5K2	9
KDM5A	9
EIF2AK4	9
KDR	9
INTS8	9
MROH5	9
SORCS3	9
A2ML1	9
NDUFS1	9
C5	9
MYH11	9
DCAF8L1	9
NYNRIN	9
ABCA6	9
ITGA6	9
KCNK18	9
MYO3B	9
NRDC	9
SATB1	9
TTC7B	9
EMSY	9
BCAS1	9
ANKS1B	9
KCTD3	9
INSR	9
KCNQ2	9
ARAF	9
SP100	9
CSTF3	9
MAML2	9
ITGA10	9
NES	9
KLHL4	9
TARS2	9
RPGR	9
RESF1	9
KCNA5	9
AOX1	9
TMEM67	9
COL4A1	9
IGF1R	9
MEFV	9
NLRP7	9
CAMSAP1	9
COBLL1	9
N4BP2	9
MYO5A	9
SBNO1	9
APBA1	9
LRP12	9
PSMD1	9
TTC21A	9
COL4A2	9
NEUROD6	9
PPARGC1A	9
NFE2L3	9
NOTCH1	9
KCNH8	9
ABCA5	9
USP32	9
RICTOR	9
NUMA1	9
ADAM21	9
PALLD	9
PCDHA9	9
EPHA7	9
GPC5	9
FMO1	9
WDR49	9
PRX	9
TBC1D31	9
PYHIN1	9
FBN2	9
ATP2A1	9
SORBS1	9
ZSWIM8	9
TSPYL2	9
ROR1	9
TNS3	9
MBD6	9
RET	9
VPS8	9
ATRN	9
EPHB1	9
GLDC	9
COL24A1	9
PIKFYVE	9
DLGAP2	9
UBE4B	9
EPHB3	9
EPRS1	9
NWD1	9
ACE	9
PLCB1	9
XIRP1	9
PLD1	9
EHBP1	9
NBEAL2	9
SLC39A12	9
SENP7	8
MTHFD1	8
PFKP	8
FNDC3A	8
CROCC	8
TNKS1BP1	8
PLEKHG1	8
ZNF251	8
OXR1	8
DNAH6	8
ZHX2	8
DUOX2	8
DDX27	8
PRKD1	8
ADAM12	8
CYLC1	8
GSAP	8
MLH1	8
AR	8
LIFR	8
ZNF425	8
EPHA4	8
KCND1	8
ATG7	8
RFX4	8
CCDC171	8
SPICE1	8
LIPN	8
CD1E	8
NLRP12	8
SHANK2	8
ADGRG2	8
PHLDB2	8
KASH5	8
DGKG	8
JADE3	8
GRIPAP1	8
SIDT2	8
FGD2	8
LILRA1	8
SUPT20HL2	8
RPGRIP1	8
ITGA8	8
ZC3H6	8
PREPL	8
OTUD7B	8
EDAR	8
APP	8
RPS6KA5	8
ESYT1	8
DDX5	8
TUBGCP2	8
BEST3	8
OLFML2B	8
NCOR2	8
SCYL3	8
KANSL1	8
SLC9C2	8
TXNDC11	8
RABEP1	8
CHRNB2	8
MAPKBP1	8
CDC73	8
IFT172	8
PTPN23	8
GRM8	8
PPFIA1	8
DPP6	8
TAB3	8
BBS10	8
DDX3X	8
STAT3	8
PDZRN4	8
ZZEF1	8
ANGPT1	8
UHRF1BP1	8
SMYD3	8
ARHGEF6	8
SPATA31A1	8
MRC2	8
USP1	8
TSC1	8
CELSR1	8
XPO5	8
ATP13A3	8
PPL	8
KCNQ3	8
RERE	8
FAM184A	8
INTS7	8
FNDC1	8
BIVM-ERCC5	8
ARMCX2	8
STK31	8
AGO1	8
ARMC4	8
SH3PXD2A	8
AMBRA1	8
FRY	8
NFX1	8
HAUS6	8
CNTNAP3	8
P3H2	8
INSRR	8
LAMB3	8
PTPRJ	8
VPS39	8
SLC22A2	8
PCDHGA11	8
FBXO21	8
SCAF4	8
SMARCC2	8
ZNF560	8
LDB2	8
IQSEC2	8
GABRA4	8
SLC35B2	8
SH3PXD2B	8
BMPR1B	8
A2M	8
MEGF10	8
GBP7	8
BNC2	8
AGT	8
WDR76	8
TRPC6	8
VANGL2	8
PTCH1	8
TRIM42	8
PAXBP1	8
POU3F4	8
RNF10	8
USP12	8
CYP4F11	8
PIK3C2G	8
ZNF432	8
JCAD	8
DAAM2	8
PPP2R3A	8
CLEC16A	8
RPGRIP1L	8
TTC7A	8
DENND1A	8
PDE11A	8
DNAJC14	8
BMX	8
NEK8	8
ANKAR	8
SOX13	8
MAP3K5	8
TASOR	8
ARHGEF12	8
CORIN	8
CXCR3	8
DPP4	8
CLTC	8
CNGB3	8
SYNCRIP	8
MAN1A1	8
STON1	8
ROCK1	8
RFC1	8
WDR6	8
TEX55	8
PROS1	8
EPC1	8
CDKL5	8
CACNA2D2	8
CNTN3	8
CACNA1G	8
AKT3	8
SPINK5	8
HAUS5	8
PCDHB6	8
PHACTR1	8
KIT	8
TRPC7	8
DPP10	8
SLITRK1	8
GRK1	8
FAAH	8
CPQ	8
SLC9A8	8
ARHGEF28	8
ADAMTS1	8
PLXNB2	8
BRPF3	8
CCDC180	8
MAGEE1	8
ACSS3	8
TTC3	8
VWA3A	8
OR5L1	8
CILP	8
IL1RAP	8
CACNA2D3	8
ELL2	8
KCNK2	8
SLC13A1	8
PYGM	8
TRPC3	8
FBF1	8
DDX60	8
ZNF217	8
MICAL3	8
TWNK	8
ATF7IP	8
OGT	8
BMPR2	8
ZNF587	8
HIPK2	8
GANAB	8
ZNF780A	8
ESF1	8
ITPKC	8
NEDD4	8
EWSR1	8
CFAP251	8
ROBO3	8
DLGAP4	8
ADCY2	8
PCDH10	8
CCDC7	8
VWA3B	8
UTP25	8
YTHDF3	8
TDRD5	8
GRIA4	8
ABCB1	8
PZP	8
SIN3A	8
ZMIZ1	8
COL16A1	8
CPXM1	8
ZFP37	8
SSH3	8
TRPV2	8
CD19	8
KIFC1	8
CNOT3	8
SLC9A2	8
SYT2	8
ZFYVE26	8
LONP2	8
ITK	8
PLEKHG4B	8
HIF3A	8
TRAPPC10	8
AGTPBP1	8
OR5T1	8
SPECC1L	8
HSD17B4	8
ZNF43	8
GALNT5	8
IMPG2	8
CC2D2A	8
NUP205	8
TF	8
CFAP54	8
ATP2B4	8
NCAM1	8
FSIP2	8
USP28	8
ZNF350	8
CFAP43	8
EXPH5	8
DHX57	8
UBR1	8
MAGEC1	8
MDGA2	8
PCDHGB4	8
TSC2	8
ITPRID2	8
LPO	8
PCDHAC2	8
EFCAB6	8
ASIC3	8
H2BC4	8
SLCO2A1	8
HOOK1	8
AC008397.2	8
AGL	8
SYCP2L	8
KIAA1614	8
SLFN13	8
ZNF609	8
LARP4B	8
BBX	8
DOCK1	8
LIG3	8
UBE3C	8
CGN	8
SLC4A5	8
ZNF423	8
ZNF454	8
AP1G2	8
PCNX3	8
ITGAX	8
MOV10L1	8
CASK	8
FHDC1	8
DCAF6	8
GLYR1	8
PIK3R4	8
LATS1	8
EFCAB13	8
PDZRN3	8
PPP4R3B	8
RPS6KA3	8
GFPT2	8
SPTBN1	8
SETD5	8
MET	8
CTNNA3	8
SYT17	8
NLRP5	8
ABCC5	8
MACO1	8
MYO1H	8
ARHGAP11A	8
STK10	8
IPO8	8
FTSJ3	8
PCDHB2	8
FLAD1	8
SORCS1	8
RBM26	8
MROH7	8
DZANK1	8
SLX4	8
ADAMTS7	8
DOCK5	8
C12orf40	8
PLCZ1	8
ACP3	8
CLIP1	8
EIF4G3	8
DCTN1	8
TSC22D1	8
OR10Z1	8
ADD2	8
RTN4	8
UGGT1	8
TRIM24	8
NOS2	8
LAMB2	8
ASTN2	8
ADGRE3	8
GCM2	8
FAM13B	8
VCAM1	8
C2CD5	8
PEX5L	8
LRRC41	8
SEMA6A	8
EPAS1	8
NOS3	8
NLRP1	8
ALDH1L2	8
ARFGEF3	8
GALNT17	8
DCAF4L2	8
CEP120	8
PCF11	8
MTSS1	8
ZNF638	8
BCHE	8
ADGRE2	8
TRAPPC9	8
ERAP2	8
OGDHL	8
LSR	8
FANCI	8
RBFOX1	8
PKDREJ	8
SNAP91	8
PDCD11	8
KCNK9	8
NOMO1	8
PTGS2	8
XPC	8
L3MBTL3	8
WWP1	8
TAOK2	8
MATN2	8
AXIN1	8
TCF12	8
ANO2	8
MAGI3	8
ZNF585B	8
MAN2A1	8
CYFIP2	8
ATP11A	8
PCDHB16	8
RBM27	8
PCDHB11	8
FILIP1	8
TEX14	8
CDH26	8
SEC24C	8
SLC13A3	8
L1CAM	8
CATSPERE	8
KCNV1	8
MTHFD1L	8
TRO	8
TLL1	8
SAMD14	8
ZCWPW1	8
TNKS2	8
KCND2	8
MAP3K19	8
CHD1L	8
GLI2	8
SEC24D	8
OR2G3	8
PCDH18	8
PLCG2	8
LRRTM1	8
CFAP65	8
ZNF528	8
CFAP58	8
CACNA1H	8
CARMIL1	8
RASGRP2	8
CFAP70	8
TBX18	8
CCDC39	8
CAMTA1	8
DUOX1	8
TMC5	8
EPB41L2	8
RAPGEF2	8
RUNX1T1	8
LOXL3	8
CUX1	8
DDB1	8
MRTFB	8
GPATCH8	8
FIGN	7
MYO9B	7
KANK2	7
OSBPL1A	7
ZNF445	7
EXT2	7
PLCB2	7
ZC3H12A	7
PLA2G4F	7
MOV10	7
LONRF2	7
FBXL13	7
LRGUK	7
RNF6	7
PLEKHG2	7
PLXND1	7
FRMD3	7
G3BP2	7
PCED1B	7
ACIN1	7
OFD1	7
PER3	7
MR1	7
CYP11B2	7
POSTN	7
GDF9	7
PRKD3	7
HAS2	7
OSBPL8	7
CPEB1	7
KLHL41	7
ZZZ3	7
PLXNC1	7
ATP8B3	7
EGFLAM	7
SALL4	7
PPP4R4	7
PCDHB5	7
ARHGEF4	7
OR5I1	7
MSN	7
OBSL1	7
ZSWIM3	7
CTTNBP2NL	7
PER2	7
SPAG6	7
SRBD1	7
TTF2	7
SLC15A1	7
ARHGAP26	7
IKBKB	7
IGDCC3	7
KIF2A	7
UBE4A	7
TAOK3	7
ESYT3	7
LAS1L	7
C7	7
NPC1	7
CWH43	7
ARAP1	7
ATF2	7
CLCA1	7
MAST2	7
EIF3I	7
ZNF578	7
PIGR	7
PIWIL2	7
INPP5B	7
EFTUD2	7
IL18R1	7
DDX21	7
CCDC178	7
ADAMTS12	7
ZNF710	7
OR5R1	7
TMEM132B	7
ATP11B	7
ENPP4	7
SPTBN5	7
ZNF626	7
MAN2B2	7
ATP2B2	7
PDS5B	7
RASAL3	7
USP31	7
INTU	7
PCDHGB7	7
CPSF3	7
KDM5C	7
ADPRH	7
CHRM2	7
DDX43	7
WDR93	7
SMC6	7
KTN1	7
INTS3	7
RASGRF2	7
EFCAB12	7
SCML2	7
CCDC40	7
CACNA2D1	7
ZBED9	7
GAD2	7
WAC	7
CSPG4	7
SCAF8	7
CDH24	7
LPP	7
NRDE2	7
ILF2	7
SLC22A25	7
NLRC3	7
DUSP16	7
ATG2A	7
SIGLEC8	7
TRAF3IP3	7
ADAMTS14	7
RBM15	7
PPM1E	7
INTS1	7
ESRP1	7
SMARCA5	7
SHOC1	7
AGAP1	7
ZFP91	7
CCDC57	7
RPS6KA6	7
ABCC2	7
USP47	7
KATNIP	7
SPEF2	7
C4BPA	7
BTRC	7
MARCHF7	7
ECE1	7
HCN3	7
ZFP64	7
OR4C15	7
AKNA	7
SLCO1B3	7
INO80	7
DGKI	7
PTPRM	7
NFKBIZ	7
SLC22A6	7
PDE4D	7
TARS1	7
APAF1	7
EXOC4	7
DSG3	7
ERC1	7
ACAD11	7
ANLN	7
MYBPC2	7
WDR62	7
CABIN1	7
ACTG1	7
ORC1	7
DDX20	7
HNRNPK	7
TGFBI	7
WASHC5	7
LYN	7
ZNF700	7
MAP3K6	7
CDRT1	7
ANKS6	7
ODF2	7
WDR11	7
CDKL3	7
PRRX1	7
MBTD1	7
ENPEP	7
CUL1	7
SATB2	7
TNFAIP3	7
ARFGEF2	7
MROH8	7
CTAGE1	7
NAALADL2	7
DCAF11	7
TNS1	7
SDCCAG8	7
PTGIS	7
MARK2	7
TRAFD1	7
POM121	7
TFAP2A	7
PTPN14	7
EIF4ENIF1	7
ZNF473	7
NR3C2	7
KCNH3	7
MDC1	7
PCDHA1	7
PCDHGA6	7
SLC16A1	7
RGS3	7
CHI3L1	7
TOX4	7
TAF4B	7
SEC24B	7
MTTP	7
PLIN4	7
MAP4K4	7
NRP2	7
ITGA11	7
[truncated: 13,349 more rows]
