# Supplementary material for: Leveraging senescence-oxidative stress co-relation to predict prognosis and drug sensitivity in breast invasive carcinoma
Source: Front Endocrinol (Lausanne). 2023 Aug 4;14:1179050. doi: 10.3389/fendo.2023.1179050 (PMC10437062; doi:10.3389/fendo.2023.1179050)
Supplement: Supplementary file 5 [file DataSheet_5.zip › 11.TUbian/TMB.txt]

id	TMB
TCGA-EW-A2FV	11.0789473684211
TCGA-E2-A14O	0.684210526315789
TCGA-GM-A2DH	3.86842105263158
TCGA-A2-A1FV	0.789473684210526
TCGA-AO-A12F	0.789473684210526
TCGA-E9-A22G	1.84210526315789
TCGA-OL-A5RU	0.657894736842105
TCGA-AO-A0J7	0.342105263157895
TCGA-AO-A1KP	0.315789473684211
TCGA-A7-A6VW	1.36842105263158
TCGA-AR-A1AK	1.28947368421053
TCGA-E2-A1IE	0.447368421052632
TCGA-A8-A07Z	0.394736842105263
TCGA-C8-A137	0.921052631578947
TCGA-GM-A2DI	1.31578947368421
TCGA-D8-A27M	1.28947368421053
TCGA-5L-AAT0	3.07894736842105
TCGA-D8-A1JG	2.68421052631579
TCGA-A7-A4SC	0.578947368421053
TCGA-BH-A1FU	1.42105263157895
TCGA-E9-A6HE	0.5
TCGA-AR-A254	0.736842105263158
TCGA-A8-A09C	0.447368421052632
TCGA-LD-A9QF	0.236842105263158
TCGA-AQ-A0Y5	1.05263157894737
TCGA-A2-A1G1	0.552631578947368
TCGA-D8-A27V	7.47368421052632
TCGA-C8-A131	1.26315789473684
TCGA-E2-A1LG	3.02631578947368
TCGA-E2-A1BC	0.631578947368421
TCGA-C8-A1HK	1.28947368421053
TCGA-E9-A5UO	0.526315789473684
TCGA-AO-A1KT	0.894736842105263
TCGA-A2-A0D1	1
TCGA-AC-A8OR	0.578947368421053
TCGA-E9-A229	0.421052631578947
TCGA-E2-A14T	0.736842105263158
TCGA-BH-A5J0	1.42105263157895
TCGA-EW-A1P7	0.315789473684211
TCGA-E2-A1II	0.552631578947368
TCGA-HN-A2NL	1.60526315789474
TCGA-B6-A0WV	0.684210526315789
TCGA-GM-A5PX	0.578947368421053
TCGA-D8-A1J8	15.8947368421053
TCGA-AC-A3YI	0.342105263157895
TCGA-A2-A25A	5.60526315789474
TCGA-AR-A0TT	1.10526315789474
TCGA-E2-A1IH	1.44736842105263
TCGA-D8-A1J9	3.81578947368421
TCGA-D8-A147	3.47368421052632
TCGA-AC-A62Y	1.26315789473684
TCGA-A7-A6VX	2.71052631578947
TCGA-AC-A3QQ	0.973684210526316
TCGA-E9-A228	0.921052631578947
TCGA-GM-A2DB	2.92105263157895
TCGA-D8-A141	0.368421052631579
TCGA-E9-A245	0.342105263157895
TCGA-E2-A1L9	0.578947368421053
TCGA-D8-A1JD	2.05263157894737
TCGA-E2-A14P	1.5
TCGA-EW-A1P1	0.0263157894736842
TCGA-AC-A62X	1.10526315789474
TCGA-E9-A22D	0.473684210526316
TCGA-A7-A6VY	2.18421052631579
TCGA-E2-A1L8	0.552631578947368
TCGA-AR-A0TP	1.26315789473684
TCGA-D8-A1XQ	18.7105263157895
TCGA-BH-A0BQ	0.473684210526316
TCGA-A2-A04X	0.552631578947368
TCGA-AR-A24O	0.421052631578947
TCGA-E2-A1IU	0.447368421052632
TCGA-D8-A1Y1	4.71052631578947
TCGA-E9-A1R0	0.578947368421053
TCGA-BH-A0B4	1.57894736842105
TCGA-AC-A3W7	1.26315789473684
TCGA-AR-A1AR	1
TCGA-A2-A0EW	0.342105263157895
TCGA-A2-A0T3	0.710526315789474
TCGA-AO-A0JD	2.34210526315789
TCGA-A7-A13E	2.73684210526316
TCGA-AR-A0U1	1.78947368421053
TCGA-E2-A154	1
TCGA-A1-A0SG	0.578947368421053
TCGA-A2-A04Y	0.921052631578947
TCGA-A7-A5ZV	3.76315789473684
TCGA-A2-A25E	1.34210526315789
TCGA-AO-A0J9	2.39473684210526
TCGA-LL-A5YM	0.421052631578947
TCGA-C8-A12Z	1.07894736842105
TCGA-AQ-A04J	1.15789473684211
TCGA-BH-A1FE	0.342105263157895
TCGA-AO-A0J8	0.552631578947368
TCGA-GM-A2DA	0.552631578947368
TCGA-OL-A5S0	0.657894736842105
TCGA-EW-A1PG	0.210526315789474
TCGA-EW-A1J3	0.394736842105263
TCGA-C8-A138	0.842105263157895
TCGA-A2-A25B	1.97368421052632
TCGA-A2-A0EN	0.684210526315789
TCGA-AR-A24T	0.552631578947368
TCGA-AN-A0AS	0.815789473684211
TCGA-EW-A1PD	1.52631578947368
TCGA-A2-A0EX	0.578947368421053
TCGA-A2-A0CR	2.60526315789474
TCGA-E2-A1LS	1.47368421052632
TCGA-A2-A04W	2.84210526315789
TCGA-EW-A1OZ	1.21052631578947
TCGA-LL-A8F5	2.94736842105263
TCGA-A1-A0SD	0.710526315789474
TCGA-A2-A0YL	0.552631578947368
TCGA-OL-A6VQ	1.07894736842105
TCGA-BH-A0GZ	0.710526315789474
TCGA-A8-A09T	0.447368421052632
TCGA-E2-A1L7	1.36842105263158
TCGA-AO-A0JG	0.368421052631579
TCGA-AN-A0FV	1.78947368421053
TCGA-BH-A0DZ	4.97368421052632
TCGA-E9-A2JT	0.421052631578947
TCGA-A8-A095	2.89473684210526
TCGA-EW-A1P8	0.631578947368421
TCGA-A2-A0EY	3.92105263157895
TCGA-AR-A24P	0.447368421052632
TCGA-A7-A0CJ	1.10526315789474
TCGA-AC-A5XS	9.44736842105263
TCGA-AO-A03R	0.842105263157895
TCGA-BH-A1FH	0.342105263157895
TCGA-A7-A4SF	1.5
TCGA-E2-A1B5	0.684210526315789
TCGA-BH-A0AZ	1.07894736842105
TCGA-D8-A1JS	0.394736842105263
TCGA-A2-A04N	0.921052631578947
TCGA-E9-A227	0.368421052631579
TCGA-BH-A0HQ	0.684210526315789
TCGA-A2-A4RW	2.23684210526316
TCGA-AR-A0TX	6.52631578947368
TCGA-E9-A1N3	0.605263157894737
TCGA-A1-A0SE	0.578947368421053
TCGA-BH-A0H6	0.394736842105263
TCGA-Z7-A8R6	1.28947368421053
TCGA-BH-A0HK	1.97368421052632
TCGA-C8-A26X	1.44736842105263
TCGA-AR-A2LE	5.94736842105263
TCGA-4H-AAAK	0.394736842105263
TCGA-EW-A1PB	2.92105263157895
TCGA-AN-A0XV	0.710526315789474
TCGA-A2-A1FZ	0.526315789473684
TCGA-E2-A14X	0.526315789473684
TCGA-BH-A1FG	0.421052631578947
TCGA-A2-A3XU	0.421052631578947
TCGA-EW-A1PE	0.605263157894737
TCGA-A1-A0SB	0.315789473684211
TCGA-D8-A4Z1	0.947368421052632
TCGA-A2-A0YF	0.447368421052632
TCGA-D8-A1XR	0.552631578947368
TCGA-AO-A0JI	0.342105263157895
TCGA-AR-A0TY	1.44736842105263
TCGA-C8-A26Y	14.5526315789474
TCGA-E9-A1R3	0.5
TCGA-AR-A24L	0.868421052631579
TCGA-D8-A1JU	0.263157894736842
TCGA-BH-A201	0.368421052631579
TCGA-A2-A0YT	1.15789473684211
TCGA-E2-A14Y	0.763157894736842
TCGA-BH-A0W4	0.684210526315789
TCGA-3C-AALK	1.05263157894737
TCGA-A8-A06Z	1.52631578947368
TCGA-AC-A5XU	1.13157894736842
TCGA-A7-A13G	1.05263157894737
TCGA-A2-A0T0	3.68421052631579
TCGA-AO-A0JE	0.947368421052632
TCGA-BH-A1F8	2.97368421052632
TCGA-A1-A0SH	2.15789473684211
TCGA-C8-A275	2.42105263157895
TCGA-B6-A0WZ	1.31578947368421
TCGA-A7-A13D	6.13157894736842
TCGA-AR-A2LH	1.28947368421053
TCGA-D8-A1JA	18.2368421052632
TCGA-AR-A0TW	1
TCGA-A2-A259	0.526315789473684
TCGA-B6-A2IU	0.894736842105263
TCGA-S3-A6ZF	0.5
TCGA-C8-A26W	1.05263157894737
TCGA-E2-A156	0.578947368421053
TCGA-S3-AA17	2.05263157894737
TCGA-B6-A0X5	0.789473684210526
TCGA-E2-A15K	2.02631578947368
TCGA-BH-A18V	8.42105263157895
TCGA-EW-A1PH	0.973684210526316
TCGA-AQ-A1H2	0.605263157894737
TCGA-E2-A14W	2.05263157894737
TCGA-AO-A0JB	1.92105263157895
TCGA-E9-A22A	0.578947368421053
TCGA-A1-A0SI	3.97368421052632
TCGA-AQ-A7U7	1.21052631578947
TCGA-AC-A8OQ	1.76315789473684
TCGA-BH-A1FD	0.605263157894737
TCGA-BH-A18M	0.289473684210526
TCGA-S3-AA11	1.42105263157895
TCGA-LL-A7SZ	1
TCGA-E2-A14N	1.76315789473684
TCGA-A2-A0YJ	1.63157894736842
TCGA-A2-A25D	1.05263157894737
TCGA-BH-A0B6	15.2631578947368
TCGA-E2-A1LA	1.76315789473684
TCGA-E2-A10C	7.5
TCGA-WT-AB44	0.631578947368421
TCGA-D8-A1XK	21.8421052631579
TCGA-D8-A1X6	0.736842105263158
TCGA-A8-A09X	1.13157894736842
TCGA-D8-A73U	2.68421052631579
TCGA-GM-A2DD	1.10526315789474
TCGA-C8-A12M	1.18421052631579
TCGA-A2-A0ET	0.947368421052632
TCGA-E2-A1LB	1.02631578947368
TCGA-AR-A24X	0.473684210526316
TCGA-BH-A8FY	0.894736842105263
TCGA-PL-A8LY	0.0263157894736842
TCGA-AC-A6IW	2.60526315789474
TCGA-A2-A0CQ	0.657894736842105
TCGA-BH-A208	1.26315789473684
TCGA-C8-A12V	0.921052631578947
TCGA-D8-A1JB	0.789473684210526
TCGA-A8-A092	1.63157894736842
TCGA-E9-A22E	2.44736842105263
TCGA-GM-A2D9	9.39473684210526
TCGA-A7-A26F	1.71052631578947
TCGA-E2-A1IG	0.868421052631579
TCGA-AO-A0JA	0.526315789473684
TCGA-E9-A22B	1.28947368421053
TCGA-B6-A0I6	3.55263157894737
TCGA-PL-A8LX	0.657894736842105
TCGA-B6-A0IK	2.47368421052632
TCGA-A2-A0EP	0.184210526315789
TCGA-OL-A6VR	0.184210526315789
TCGA-D8-A1JE	0.684210526315789
TCGA-BH-A209	1.65789473684211
TCGA-AC-A7VC	0.368421052631579
TCGA-A8-A09W	1.71052631578947
TCGA-EW-A1OV	2.10526315789474
TCGA-B6-A0RM	0.578947368421053
TCGA-A2-A0YC	0.526315789473684
TCGA-E2-A15R	0.789473684210526
TCGA-E2-A1LH	4
TCGA-A2-A0EO	0.631578947368421
TCGA-AC-A6IX	1.76315789473684
TCGA-A8-A083	0.763157894736842
TCGA-A2-A04T	2.10526315789474
TCGA-AR-A256	3.81578947368421
TCGA-AC-A3OD	1.07894736842105
TCGA-BH-A42V	0.763157894736842
TCGA-A7-A26J	1.13157894736842
TCGA-AR-A24W	0.315789473684211
TCGA-EW-A1PA	0.684210526315789
TCGA-AN-A04C	1.60526315789474
TCGA-D8-A1JI	0.605263157894737
TCGA-BH-A0BR	1.02631578947368
TCGA-AR-A1AQ	0.868421052631579
TCGA-BH-A0DV	0.236842105263158
TCGA-AN-A0FZ	1.52631578947368
TCGA-AR-A24N	0.763157894736842
TCGA-E9-A22H	0.552631578947368
TCGA-A8-A09N	1.36842105263158
TCGA-E2-A572	0.394736842105263
TCGA-D8-A1JH	0.421052631578947
TCGA-BH-A0AV	1.28947368421053
TCGA-A8-A08Z	0.657894736842105
TCGA-B6-A0RV	0.710526315789474
TCGA-A2-A04P	2.84210526315789
TCGA-E2-A1LL	0.763157894736842
TCGA-BH-A6R8	0.578947368421053
TCGA-GM-A2DF	0.842105263157895
TCGA-AN-A0AL	1.86842105263158
TCGA-AO-A12H	0.5
TCGA-EW-A1IZ	8.31578947368421
TCGA-OL-A5DA	1.34210526315789
TCGA-AN-A041	0.657894736842105
TCGA-D8-A142	2.34210526315789
TCGA-AN-A0FK	0.736842105263158
TCGA-BH-A6R9	0.210526315789474
TCGA-BH-A1FC	2.13157894736842
TCGA-E2-A1IJ	0.315789473684211
TCGA-LL-A73Z	0.763157894736842
TCGA-D8-A1JL	2.10526315789474
TCGA-A2-A25C	0.605263157894737
TCGA-AR-A24U	0.868421052631579
TCGA-E2-A1IO	0.236842105263158
TCGA-D8-A73X	0.736842105263158
TCGA-A8-A09A	4.28947368421053
TCGA-A2-A0D2	1.84210526315789
TCGA-GI-A2C8	2.36842105263158
TCGA-A1-A0SN	1.31578947368421
TCGA-A7-A26G	0.973684210526316
TCGA-D8-A27R	0.552631578947368
TCGA-AR-A2LN	0.710526315789474
TCGA-S3-AA15	0.526315789473684
TCGA-A8-A06R	1.21052631578947
TCGA-BH-A18Q	1.63157894736842
TCGA-E2-A1IF	0.368421052631579
TCGA-C8-A132	1.31578947368421
TCGA-AC-A6NO	0.526315789473684
TCGA-AO-A0J2	1.23684210526316
TCGA-B6-A0X1	1.55263157894737
TCGA-GM-A2DO	2.86842105263158
TCGA-D8-A1XZ	1.63157894736842
TCGA-D8-A73W	0.894736842105263
TCGA-BH-A1FJ	0.473684210526316
TCGA-AR-A2LL	0.736842105263158
TCGA-C8-A9FZ	0.421052631578947
TCGA-LL-A6FR	0.710526315789474
TCGA-AO-A03V	1.18421052631579
TCGA-BH-A0BZ	5.39473684210526
TCGA-E2-A153	0.5
TCGA-A2-A0YD	1.07894736842105
TCGA-A8-A0A6	0.552631578947368
TCGA-A2-A0CM	1.10526315789474
TCGA-5T-A9QA	0.684210526315789
TCGA-A8-A08R	4.84210526315789
TCGA-C8-A8HR	0.736842105263158
TCGA-AN-A049	0.763157894736842
TCGA-A7-A0CH	0.552631578947368
TCGA-C8-A12Q	2.15789473684211
TCGA-AQ-A54N	1.42105263157895
TCGA-A2-A0CV	0.473684210526316
TCGA-BH-A0B3	0.842105263157895
TCGA-AN-A04D	1.97368421052632
TCGA-W8-A86G	0.315789473684211
TCGA-A8-A09B	0.789473684210526
TCGA-S3-A6ZG	0.763157894736842
TCGA-AR-A0TU	1.52631578947368
TCGA-A7-A4SE	1.94736842105263
TCGA-A8-A09E	0.921052631578947
TCGA-AR-A5QP	0.526315789473684
TCGA-A2-A0T4	0.657894736842105
TCGA-UU-A93S	2.81578947368421
TCGA-AO-A12A	0.342105263157895
TCGA-A2-A0ES	0.236842105263158
TCGA-E9-A24A	0.578947368421053
TCGA-D8-A27K	0.421052631578947
TCGA-GM-A2DC	0.315789473684211
TCGA-LL-A7T0	0.921052631578947
TCGA-A7-A0CE	2
TCGA-BH-A0H3	0.315789473684211
TCGA-A7-A13F	0.868421052631579
TCGA-AQ-A04H	1.31578947368421
TCGA-BH-A1F5	0.631578947368421
TCGA-AR-A0U2	1.07894736842105
TCGA-A2-A25F	0.0263157894736842
TCGA-C8-A278	0.842105263157895
TCGA-A8-A09I	2.76315789473684
TCGA-AR-A24H	3
TCGA-BH-A0DQ	0.763157894736842
TCGA-AR-A1AV	0.921052631578947
TCGA-S3-AA0Z	1.13157894736842
TCGA-A2-A3XW	0.0789473684210526
TCGA-E9-A1R6	0.605263157894737
TCGA-C8-A1HM	6.97368421052632
TCGA-B6-A0RQ	0.894736842105263
TCGA-D8-A1JN	2.97368421052632
TCGA-A2-A0YG	1.05263157894737
TCGA-E2-A2P5	1.34210526315789
TCGA-D8-A1Y2	0.315789473684211
TCGA-AO-A0JF	0.447368421052632
TCGA-GM-A2DN	0.5
TCGA-A2-A0YI	0.236842105263158
TCGA-BH-A0B0	1.23684210526316
TCGA-E9-A1R4	2.52631578947368
TCGA-A7-A0CD	0.473684210526316
TCGA-C8-A27B	3.23684210526316
TCGA-OL-A5D8	0.578947368421053
TCGA-AO-A0J5	0.973684210526316
TCGA-AO-A1KS	0.736842105263158
TCGA-BH-A0DK	2
TCGA-A8-A09G	5.71052631578947
TCGA-BH-A0W3	0.236842105263158
TCGA-C8-A135	1.21052631578947
TCGA-A2-A0YH	1.68421052631579
TCGA-E2-A10A	0.421052631578947
TCGA-S3-AA12	0.684210526315789
TCGA-E2-A150	1.57894736842105
TCGA-AR-A2LO	0.342105263157895
TCGA-A1-A0SO	6.13157894736842
TCGA-E9-A1N4	0.473684210526316
TCGA-D8-A1JC	1.92105263157895
TCGA-A2-A04U	1.15789473684211
TCGA-BH-A18R	0.526315789473684
TCGA-A1-A0SJ	0.684210526315789
TCGA-AC-A7VB	0.447368421052632
TCGA-A8-A06Q	4.57894736842105
TCGA-BH-A1FL	0.447368421052632
TCGA-A1-A0SP	1.07894736842105
TCGA-BH-A5IZ	1.36842105263158
TCGA-A1-A0SF	1.05263157894737
TCGA-BH-A0C7	0.973684210526316
TCGA-EW-A1P5	0.342105263157895
TCGA-BH-A202	0.657894736842105
TCGA-AC-A2B8	1.92105263157895
TCGA-LD-A7W6	0.552631578947368
TCGA-BH-A8G0	0.184210526315789
TCGA-A2-A0T6	0.368421052631579
TCGA-S3-A6ZH	0.631578947368421
TCGA-D8-A1XM	1.05263157894737
TCGA-OL-A66K	0.526315789473684
TCGA-E2-A1IN	3.65789473684211
TCGA-D8-A145	0.894736842105263
TCGA-C8-A12K	2.65789473684211
TCGA-A2-A0YE	0.578947368421053
TCGA-A8-A099	0.631578947368421
TCGA-A8-A09D	0.789473684210526
TCGA-EW-A1J6	0.763157894736842
TCGA-E9-A247	0.789473684210526
TCGA-BH-A1EV	1.92105263157895
TCGA-A2-A0EU	0.973684210526316
TCGA-AN-A0XR	0.657894736842105
TCGA-B6-A0IM	0.526315789473684
TCGA-AO-A0JJ	0.315789473684211
TCGA-BH-A0C1	0.710526315789474
TCGA-E2-A1BD	0.921052631578947
TCGA-BH-A0H0	0.342105263157895
TCGA-D8-A1XV	0.526315789473684
TCGA-AR-A0TS	1.65789473684211
TCGA-A7-A0CG	0.921052631578947
TCGA-D8-A13Z	1.86842105263158
TCGA-A8-A07R	4.55263157894737
TCGA-A8-A0A4	0.394736842105263
TCGA-AN-A04A	0.710526315789474
TCGA-BH-A0BV	0.605263157894737
TCGA-A2-A0SV	0.684210526315789
TCGA-D8-A3Z6	0.578947368421053
TCGA-D8-A1JJ	1.42105263157895
TCGA-A2-A3Y0	3.55263157894737
TCGA-E2-A1IL	0.5
TCGA-LL-A9Q3	0.947368421052632
TCGA-E2-A15M	1.52631578947368
TCGA-HN-A2OB	0.315789473684211
TCGA-AO-A12D	1.10526315789474
TCGA-OL-A5RY	0.263157894736842
TCGA-AR-A250	2.26315789473684
TCGA-GM-A3NW	1.18421052631579
TCGA-BH-A1F2	0.921052631578947
TCGA-BH-A18K	1.02631578947368
TCGA-A7-A26H	2.34210526315789
TCGA-BH-A0BM	0.421052631578947
TCGA-A7-A26I	1.63157894736842
TCGA-OL-A5D7	1.05263157894737
TCGA-AN-A0AJ	1.65789473684211
TCGA-AO-A128	18.8947368421053
TCGA-UL-AAZ6	1.60526315789474
TCGA-OL-A5RX	0.473684210526316
TCGA-AR-A5QN	0.710526315789474
TCGA-BH-A0E0	0.736842105263158
TCGA-BH-A2L8	9.3421052631579
TCGA-E2-A1B1	1.02631578947368
TCGA-E9-A248	0.5
TCGA-GM-A2DL	0.973684210526316
TCGA-E9-A5FL	1.92105263157895
TCGA-E9-A2JS	1.15789473684211
TCGA-AQ-A54O	0.473684210526316
TCGA-AO-A0JC	2.94736842105263
TCGA-A8-A091	0.394736842105263
TCGA-D8-A1JT	0.605263157894737
TCGA-A8-A076	1.55263157894737
TCGA-C8-A27A	0.473684210526316
TCGA-A8-A097	2.05263157894737
TCGA-LL-A6FQ	0.842105263157895
TCGA-AR-A24S	0.868421052631579
TCGA-A7-A26E	2.39473684210526
TCGA-A2-A4S3	1.13157894736842
TCGA-AN-A0AT	2.63157894736842
TCGA-C8-A8HQ	4.94736842105263
TCGA-OL-A5RW	3.57894736842105
TCGA-BH-A1FN	2.13157894736842
TCGA-D8-A1JF	1
TCGA-D8-A1JP	2.36842105263158
TCGA-AC-A2FO	0.473684210526316
TCGA-PL-A8LZ	1.86842105263158
TCGA-C8-A12O	0.710526315789474
TCGA-B6-A0X0	0.342105263157895
TCGA-D8-A1XA	0.526315789473684
TCGA-BH-A8FZ	1.39473684210526
TCGA-OL-A66J	1.10526315789474
TCGA-BH-A0DT	0.342105263157895
TCGA-A7-A5ZX	0.605263157894737
TCGA-3C-AALI	10.6052631578947
TCGA-OL-A66O	0.5
TCGA-AN-A0FW	2.28947368421053
TCGA-B6-A0RT	1.15789473684211
TCGA-A8-A093	2.05263157894737
TCGA-E2-A15E	1.39473684210526
TCGA-AR-A1AS	0.763157894736842
TCGA-A2-A4S1	1.55263157894737
TCGA-BH-A0DP	0.5
TCGA-BH-A0HI	0.631578947368421
TCGA-GM-A3XG	0.131578947368421
TCGA-AN-A0FN	0.736842105263158
TCGA-D8-A27L	0.894736842105263
TCGA-AR-A24Z	0.921052631578947
TCGA-A2-A04V	0.578947368421053
TCGA-B6-A0RP	0.5
TCGA-A8-A09Z	26.2368421052632
TCGA-AO-A0J6	2.31578947368421
TCGA-BH-A0EA	0.552631578947368
TCGA-B6-A0IA	0.447368421052632
TCGA-A2-A1G6	0.157894736842105
TCGA-C8-A12T	3.31578947368421
TCGA-AC-A5EI	0.605263157894737
TCGA-A2-A0EM	0.684210526315789
TCGA-EW-A1J5	8.5
TCGA-A8-A08X	0.526315789473684
TCGA-E2-A573	1.10526315789474
TCGA-BH-A0DO	0.473684210526316
TCGA-AN-A0FX	1.97368421052632
TCGA-EW-A6SC	0.447368421052632
TCGA-LL-A5YN	0.552631578947368
TCGA-A7-A56D	2.47368421052632
TCGA-A7-A5ZW	0.5
TCGA-B6-A0RO	0.736842105263158
TCGA-AC-A23C	2.39473684210526
TCGA-AC-A5EH	2.76315789473684
TCGA-E2-A15H	0.710526315789474
TCGA-A8-A082	0.394736842105263
TCGA-EW-A1P6	0.473684210526316
TCGA-D8-A1XU	0.473684210526316
TCGA-WT-AB41	0.894736842105263
TCGA-AC-A2FF	0.236842105263158
TCGA-C8-A12P	3.26315789473684
TCGA-LD-A7W5	0.710526315789474
TCGA-AN-A0AR	2.44736842105263
TCGA-A2-A0T5	0.394736842105263
TCGA-BH-A0HB	0.631578947368421
TCGA-A2-A0CS	0.763157894736842
TCGA-AN-A0FY	1.26315789473684
TCGA-A1-A0SK	1.42105263157895
TCGA-AR-A5QQ	1.42105263157895
TCGA-A2-A0EV	1.26315789473684
TCGA-D8-A146	0.736842105263158
TCGA-AR-A2LK	0.789473684210526
TCGA-BH-A1EU	0.447368421052632
TCGA-OL-A66P	1.92105263157895
TCGA-E2-A15I	0.526315789473684
TCGA-A8-A06X	4.26315789473684
TCGA-S3-AA14	0.263157894736842
TCGA-BH-A0HA	7.44736842105263
TCGA-FA-A7DS	2.05263157894737
TCGA-B6-A0IH	0.921052631578947
TCGA-AC-A8OS	0.815789473684211
TCGA-E9-A1R2	1.26315789473684
TCGA-AN-A03Y	0.631578947368421
TCGA-XX-A899	0.657894736842105
TCGA-E9-A243	1.5
TCGA-A2-A0SU	0.631578947368421
TCGA-BH-A18P	6.18421052631579
TCGA-BH-A0EI	0.394736842105263
TCGA-BH-A18F	0.973684210526316
TCGA-LL-A5YL	1.18421052631579
TCGA-A8-A07J	0.631578947368421
TCGA-A8-A06Y	0.631578947368421
TCGA-AN-A0XO	0.657894736842105
TCGA-E2-A14Z	1.26315789473684
TCGA-AN-A03X	0.684210526315789
TCGA-BH-A18T	1.68421052631579
TCGA-B6-A0WW	0.710526315789474
TCGA-A2-A1FX	0.552631578947368
TCGA-AR-A0TZ	1.18421052631579
TCGA-A8-A07O	0.789473684210526
TCGA-C8-A26Z	0.947368421052632
TCGA-BH-A0C3	0.263157894736842
TCGA-A8-A075	1.68421052631579
TCGA-BH-A0EE	2.57894736842105
TCGA-AN-A0XP	0.552631578947368
TCGA-AC-A62V	1.52631578947368
TCGA-B6-A0IE	0.631578947368421
TCGA-D8-A1JK	4.31578947368421
TCGA-B6-A0IB	1.39473684210526
TCGA-A8-A07P	1
TCGA-A8-A07F	0.605263157894737
TCGA-E2-A15A	2.10526315789474
TCGA-D8-A27W	0.736842105263158
TCGA-BH-A204	0.763157894736842
TCGA-BH-A0EB	0.842105263157895
TCGA-B6-A0WY	0.605263157894737
TCGA-E9-A226	1.15789473684211
TCGA-A2-A0YM	1.52631578947368
TCGA-AN-A0FL	3.47368421052632
TCGA-C8-A1HG	0.894736842105263
TCGA-A8-A0A2	0.605263157894737
TCGA-BH-A0W7	3.55263157894737
TCGA-AR-A2LR	1.21052631578947
TCGA-D8-A27N	0.921052631578947
TCGA-BH-A0HU	0.736842105263158
TCGA-A7-A6VV	0.947368421052632
TCGA-AN-A0XT	0.184210526315789
TCGA-AQ-A1H3	0.421052631578947
TCGA-E9-A3X8	0.657894736842105
TCGA-B6-A40C	0.657894736842105
TCGA-D8-A1XB	0.736842105263158
TCGA-BH-A18J	1.5
TCGA-AN-A0AK	28
TCGA-A8-A08L	4.42105263157895
TCGA-EW-A2FW	0.5
TCGA-B6-A0WX	0.631578947368421
TCGA-BH-A0BA	0.763157894736842
TCGA-E2-A1L6	0.368421052631579
TCGA-PE-A5DC	1.92105263157895
TCGA-GM-A5PV	0.447368421052632
TCGA-A2-A1FW	1.28947368421053
TCGA-E2-A1LK	0.763157894736842
TCGA-AC-A2BM	0.315789473684211
TCGA-B6-A1KI	0.394736842105263
TCGA-BH-A0AW	3.18421052631579
TCGA-D8-A1X8	0.526315789473684
TCGA-AN-A0FT	2
TCGA-EW-A1J2	0.657894736842105
TCGA-PL-A8LV	2.07894736842105
TCGA-A8-A09M	2.68421052631579
TCGA-BH-A0C0	2.10526315789474
TCGA-AR-A24M	0.289473684210526
TCGA-A8-A08T	0.973684210526316
TCGA-C8-A12X	0.921052631578947
TCGA-E9-A1RC	0.973684210526316
TCGA-C8-A1HI	0.947368421052632
TCGA-D8-A1X9	1.92105263157895
TCGA-A8-A07L	1.94736842105263
TCGA-LL-A6FP	1.21052631578947
TCGA-A2-A0T2	0.526315789473684
TCGA-AR-A1AH	1.73684210526316
TCGA-B6-A0I9	1.47368421052632
TCGA-BH-A0H7	1.10526315789474
TCGA-AR-A24V	0.421052631578947
TCGA-A8-A085	1.52631578947368
TCGA-BH-A0E9	0.631578947368421
TCGA-LL-A50Y	0.657894736842105
TCGA-AN-A0FF	0.473684210526316
TCGA-GM-A2DK	0.421052631578947
TCGA-B6-A0RN	0.605263157894737
TCGA-E9-A5FK	0.5
TCGA-C8-A12Y	0.710526315789474
TCGA-A8-A08P	1.34210526315789
TCGA-C8-A8HP	2.97368421052632
TCGA-B6-A0I8	2.15789473684211
TCGA-A8-A08F	2.78947368421053
TCGA-LL-A5YO	0.921052631578947
TCGA-A8-A09V	0.526315789473684
TCGA-AR-A1AI	1.55263157894737
TCGA-E9-A1NC	1.63157894736842
TCGA-BH-A0GY	0.815789473684211
TCGA-C8-A1HE	0.815789473684211
TCGA-BH-A0WA	2.10526315789474
TCGA-A8-A08J	0.763157894736842
TCGA-BH-A0BS	0.263157894736842
TCGA-E2-A56Z	0.842105263157895
TCGA-LL-A5YP	1.5
TCGA-A8-A08O	0.526315789473684
TCGA-BH-A18L	0.894736842105263
TCGA-D8-A1XG	0.394736842105263
TCGA-EW-A1OY	1.28947368421053
TCGA-BH-A0DX	1.44736842105263
TCGA-BH-A0B7	0.684210526315789
TCGA-AN-A0FJ	1.94736842105263
TCGA-BH-A1FR	0.315789473684211
TCGA-C8-A12W	1.10526315789474
TCGA-E2-A15S	1.28947368421053
TCGA-AC-A6IV	0.342105263157895
TCGA-E2-A1IK	0.289473684210526
TCGA-BH-A0B1	1.05263157894737
TCGA-C8-A12N	0.315789473684211
TCGA-BH-A0AY	0.947368421052632
TCGA-EW-A1OX	0.210526315789474
TCGA-OL-A66N	0.736842105263158
TCGA-AR-A2LQ	0.157894736842105
TCGA-E2-A15G	1.10526315789474
TCGA-A1-A0SQ	0.552631578947368
TCGA-XX-A89A	3.47368421052632
TCGA-3C-AAAU	0.368421052631579
TCGA-BH-A0E7	0.815789473684211
TCGA-A8-A06O	1.52631578947368
TCGA-EW-A1P4	1.42105263157895
TCGA-BH-A18N	0.736842105263158
TCGA-BH-A0H9	0.921052631578947
TCGA-E2-A14V	2.10526315789474
TCGA-E2-A1B0	0.921052631578947
TCGA-BH-A0E1	0.605263157894737
TCGA-D8-A1X7	0.447368421052632
TCGA-C8-A12L	1.55263157894737
TCGA-B6-A0WT	0.342105263157895
TCGA-BH-A1ES	0.473684210526316
TCGA-E9-A1QZ	0.447368421052632
TCGA-AR-A0TV	1.44736842105263
TCGA-OL-A66L	1.26315789473684
TCGA-D8-A1XS	0.394736842105263
TCGA-A8-A090	0.605263157894737
TCGA-C8-A26V	1.55263157894737
TCGA-C8-A273	0.342105263157895
TCGA-A2-A0CU	0.684210526315789
TCGA-AO-A0J4	2.31578947368421
TCGA-AR-A251	3.71052631578947
TCGA-BH-A1F6	0.631578947368421
TCGA-AN-A0XN	3.15789473684211
TCGA-E9-A1RF	2.97368421052632
TCGA-D8-A27T	0.394736842105263
TCGA-C8-A134	2
TCGA-E2-A159	3
TCGA-A2-A1G4	0.578947368421053
TCGA-E2-A158	1.84210526315789
TCGA-A8-A06T	0.684210526315789
TCGA-E9-A1R5	0.894736842105263
TCGA-A2-A0D4	0.789473684210526
TCGA-BH-A0BD	0.5
TCGA-D8-A27F	1.28947368421053
TCGA-D8-A27P	0.394736842105263
TCGA-BH-A0B9	0.815789473684211
TCGA-E2-A570	0.421052631578947
TCGA-A8-A07W	2.65789473684211
TCGA-BH-A0DL	1.07894736842105
TCGA-A8-A08C	0.578947368421053
TCGA-E9-A1NF	1.10526315789474
TCGA-AR-A1AU	0.447368421052632
TCGA-AN-A0XW	6.39473684210526
TCGA-E2-A15D	0.684210526315789
TCGA-BH-A0B8	1.21052631578947
TCGA-E9-A1N5	0.657894736842105
TCGA-B6-A0RL	1.15789473684211
TCGA-A8-A06P	0.736842105263158
TCGA-D8-A27G	18.2105263157895
TCGA-AN-A046	124
TCGA-A8-A07U	1.13157894736842
TCGA-C8-A1HN	1
TCGA-D8-A140	2.15789473684211
TCGA-D8-A1JM	0.736842105263158
TCGA-GM-A3XL	2.21052631578947
TCGA-OL-A5RZ	1.94736842105263
TCGA-LD-A66U	0.526315789473684
TCGA-E2-A15O	0.631578947368421
TCGA-E9-A1NG	0.368421052631579
TCGA-AN-A0XU	2.65789473684211
TCGA-E2-A15J	0.421052631578947
TCGA-EW-A1P0	0.394736842105263
TCGA-A2-A0CX	5.60526315789474
TCGA-A8-A0A9	1.26315789473684
TCGA-AR-A1AW	0.736842105263158
TCGA-A2-A0ER	0.421052631578947
TCGA-B6-A1KN	1.28947368421053
TCGA-A8-A081	2.34210526315789
TCGA-AR-A24Q	3.34210526315789
TCGA-A2-A3KD	0.184210526315789
TCGA-E2-A1B4	0.789473684210526
TCGA-BH-A0BO	0.552631578947368
TCGA-BH-A0DH	0.868421052631579
TCGA-AR-A1AN	0.526315789473684
TCGA-Z7-A8R5	0.421052631578947
TCGA-A8-A0AD	0.578947368421053
TCGA-AN-A0FS	1.23684210526316
TCGA-A2-A0YK	6.94736842105263
TCGA-E9-A1RG	0.763157894736842
TCGA-B6-A0RI	0.315789473684211
TCGA-B6-A0RH	0.710526315789474
TCGA-AC-A2FB	0.236842105263158
TCGA-EW-A6SA	1.42105263157895
TCGA-BH-A0HP	5.34210526315789
TCGA-A8-A094	4.07894736842105
TCGA-BH-A0HF	18.8947368421053
TCGA-BH-A0DI	0.842105263157895
TCGA-BH-A0BJ	0.578947368421053
TCGA-A8-A08S	0.947368421052632
TCGA-A8-A09Q	3.05263157894737
TCGA-AN-A0AM	1.5
TCGA-E9-A1N9	1.07894736842105
TCGA-BH-A0BP	2.84210526315789
TCGA-E2-A15T	0.5
TCGA-C8-A130	0.789473684210526
TCGA-BH-A0BF	0.552631578947368
TCGA-AC-A2QH	1.28947368421053
TCGA-BH-A18U	2.60526315789474
TCGA-A2-A1G0	0.447368421052632
TCGA-BH-AB28	0.578947368421053
TCGA-A2-A04R	1.76315789473684
TCGA-BH-A0B5	1.34210526315789
TCGA-A7-A0DA	3.39473684210526
TCGA-B6-A0IC	0.763157894736842
TCGA-E9-A1N8	0.631578947368421
TCGA-A2-A0CW	1.23684210526316
TCGA-E2-A1AZ	1.02631578947368
TCGA-A2-A0D0	1.52631578947368
TCGA-A2-A4S2	0.736842105263158
TCGA-BH-A0HO	0.342105263157895
TCGA-E9-A1RD	0.447368421052632
TCGA-AR-A1AX	0.526315789473684
TCGA-E2-A15P	0.894736842105263
TCGA-BH-A0BT	0.815789473684211
TCGA-A2-A0ST	0.236842105263158
TCGA-OL-A66I	0.789473684210526
TCGA-D8-A1XC	0.631578947368421
TCGA-BH-A0DE	0.631578947368421
TCGA-E2-A574	2.10526315789474
TCGA-PE-A5DE	8.28947368421053
TCGA-E2-A155	1.26315789473684
TCGA-AC-A4ZE	1.05263157894737
TCGA-B6-A0RE	3.21052631578947
TCGA-5L-AAT1	24.4736842105263
TCGA-E9-A1ND	1.68421052631579
TCGA-OL-A6VO	0.394736842105263
TCGA-3C-AALJ	0.631578947368421
TCGA-AR-A1AY	1.15789473684211
TCGA-OL-A66H	0.394736842105263
TCGA-BH-A18I	0.526315789473684
TCGA-BH-A1ET	0.473684210526316
TCGA-B6-A0WS	0.342105263157895
TCGA-A8-A07B	1.42105263157895
TCGA-AC-A23H	97.9473684210526
TCGA-AO-A03L	0.605263157894737
TCGA-B6-A0I5	0.421052631578947
TCGA-A8-A0A1	0.947368421052632
TCGA-BH-A0BC	0.605263157894737
TCGA-BH-A18H	0.921052631578947
TCGA-D8-A1XT	0.736842105263158
TCGA-A2-A0CL	2.78947368421053
TCGA-E2-A14Q	0.631578947368421
TCGA-D8-A1X5	0.973684210526316
TCGA-AN-A0G0	0.710526315789474
TCGA-OK-A5Q2	0.552631578947368
TCGA-A8-A0A7	4.21052631578947
TCGA-E2-A15C	0.710526315789474
TCGA-AR-A2LM	0.315789473684211
TCGA-AR-A0TQ	0.631578947368421
TCGA-D8-A1XF	0.789473684210526
TCGA-A7-A0DB	2.97368421052632
TCGA-E9-A244	1.84210526315789
TCGA-A1-A0SM	0.394736842105263
TCGA-AN-A0FD	0.684210526315789
TCGA-C8-A12U	0.842105263157895
TCGA-BH-A1EO	0.815789473684211
TCGA-D8-A1XJ	1.68421052631579
TCGA-BH-A42U	0.289473684210526
TCGA-AO-A124	3.02631578947368
TCGA-EW-A2FS	0.605263157894737
TCGA-A8-A07I	0.815789473684211
TCGA-AC-A23E	0.394736842105263
TCGA-C8-A1HL	0.526315789473684
TCGA-EW-A6SB	1.26315789473684
TCGA-E9-A1R7	0.921052631578947
TCGA-A8-A08G	0.894736842105263
TCGA-D8-A1XO	0.315789473684211
TCGA-BH-A0AU	0.394736842105263
TCGA-D8-A1Y0	1.23684210526316
TCGA-B6-A0RU	1.02631578947368
TCGA-D8-A13Y	1.52631578947368
TCGA-AR-A1AL	0.605263157894737
TCGA-AR-A255	1.23684210526316
TCGA-AR-A0U0	0.789473684210526
TCGA-BH-A203	1.26315789473684
TCGA-AO-A0JM	0.868421052631579
TCGA-B6-A0IJ	3.15789473684211
TCGA-S3-AA10	2.55263157894737
TCGA-C8-A1HF	0.631578947368421
TCGA-BH-A0HW	0.657894736842105
TCGA-AR-A1AT	0.578947368421053
TCGA-BH-A1FM	1.15789473684211
TCGA-OL-A5RV	0.236842105263158
TCGA-A2-A0SY	2.71052631578947
TCGA-EW-A6SD	0.947368421052632
TCGA-B6-A1KF	1.07894736842105
TCGA-B6-A401	0.5
TCGA-AR-A1AP	0.605263157894737
TCGA-BH-A0DS	0.763157894736842
TCGA-AO-A03O	1.68421052631579
TCGA-EW-A6S9	0.315789473684211
TCGA-A8-A06U	1.21052631578947
TCGA-BH-A0HN	0.578947368421053
TCGA-A8-A07G	1.18421052631579
TCGA-B6-A0RS	3.02631578947368
TCGA-A2-A0SX	0.578947368421053
TCGA-A2-A04Q	0.710526315789474
TCGA-A8-A08H	1.42105263157895
TCGA-BH-A0RX	0.789473684210526
TCGA-E2-A152	2.65789473684211
TCGA-AO-A03P	0.815789473684211
TCGA-A2-A0CT	1.97368421052632
TCGA-AR-A5QM	0.552631578947368
TCGA-A7-A0D9	0.421052631578947
TCGA-AR-A24R	0.473684210526316
TCGA-E9-A54Y	0.763157894736842
TCGA-BH-A0HX	1.18421052631579
TCGA-AR-A1AO	1.57894736842105
TCGA-D8-A1Y3	0.973684210526316
TCGA-AR-A1AJ	0.815789473684211
TCGA-AR-A0U3	0.710526315789474
TCGA-A2-A0T1	0.552631578947368
TCGA-E9-A1NA	1.92105263157895
TCGA-LL-A740	0.973684210526316
TCGA-A8-A08B	0.815789473684211
TCGA-BH-A0HY	1.07894736842105
TCGA-C8-A1HO	0.605263157894737
TCGA-BH-A28Q	0.421052631578947
TCGA-AO-A03T	2
TCGA-A2-A0CP	0.684210526315789
TCGA-AC-A23G	0.631578947368421
TCGA-A2-A0T7	0.421052631578947
TCGA-EW-A1J1	0.368421052631579
TCGA-C8-A1HJ	2.28947368421053
TCGA-A2-A0EQ	4.28947368421053
TCGA-D8-A1XL	2.05263157894737
TCGA-A8-A079	1.63157894736842
TCGA-E9-A1RA	0.368421052631579
TCGA-A2-A0SW	1.10526315789474
TCGA-BH-A0BW	1.71052631578947
TCGA-BH-A18G	29.2105263157895
TCGA-D8-A1XW	1.89473684210526
TCGA-B6-A0X4	0.447368421052632
TCGA-BH-A0BL	1.26315789473684
TCGA-AC-A2FG	0.684210526315789
TCGA-EW-A1IY	0.473684210526316
TCGA-E9-A1RE	1.02631578947368
TCGA-B6-A0IN	0.631578947368421
TCGA-V7-A7HQ	0.447368421052632
TCGA-E9-A1RB	0.657894736842105
TCGA-E2-A9RU	1.34210526315789
TCGA-OL-A5D6	0.710526315789474
TCGA-B6-A409	0.605263157894737
TCGA-AC-A8OP	2.76315789473684
TCGA-E2-A576	1
TCGA-C8-A274	4.07894736842105
TCGA-BH-A18S	0.526315789473684
TCGA-LD-A74U	4.05263157894737
TCGA-BH-A1EW	0.210526315789474
TCGA-D8-A27E	0.289473684210526
TCGA-EW-A1IX	0.631578947368421
TCGA-D8-A143	1.07894736842105
TCGA-BH-A1EN	1.26315789473684
TCGA-E9-A1NE	1.13157894736842
TCGA-E2-A15L	0.736842105263158
TCGA-BH-A0DD	0.342105263157895
TCGA-BH-A1F0	1.07894736842105
TCGA-PE-A5DD	1.05263157894737
TCGA-EW-A1P3	0.447368421052632
TCGA-AR-A252	0.210526315789474
TCGA-LL-A73Y	2.42105263157895
TCGA-AO-A1KR	1.36842105263158
TCGA-E2-A14R	2.44736842105263
TCGA-A8-A096	0.657894736842105
TCGA-BH-A0DG	0.736842105263158
TCGA-AN-A0XS	0.657894736842105
TCGA-A8-A09K	0.789473684210526
TCGA-E9-A1RH	1.81578947368421
TCGA-B6-A1KC	0.526315789473684
TCGA-AC-A2BK	1.55263157894737
TCGA-AR-A0TR	0.710526315789474
TCGA-B6-A0RG	1.42105263157895
TCGA-E2-A1B6	0.710526315789474
TCGA-B6-A0I2	1.18421052631579
TCGA-E9-A1RI	0.210526315789474
TCGA-BH-A1EX	0.394736842105263
TCGA-E9-A295	1.81578947368421
TCGA-AR-A24K	0.552631578947368
TCGA-BH-A0E2	0.815789473684211
TCGA-EW-A1IW	1.55263157894737
TCGA-D8-A27H	2.84210526315789
TCGA-C8-A133	0.605263157894737
TCGA-BH-A0W5	0.631578947368421
TCGA-A8-A0AB	0.526315789473684
TCGA-D8-A1XY	0.894736842105263
TCGA-AO-A0J3	1.63157894736842
TCGA-E9-A1NH	0.578947368421053
TCGA-E9-A1NI	0.736842105263158
TCGA-A2-A0D3	0.552631578947368
TCGA-BH-A1EY	0.710526315789474
TCGA-OL-A97C	1.42105263157895
TCGA-BH-A0HL	0.578947368421053
TCGA-D8-A27I	0.631578947368421
TCGA-GM-A2DM	0.5
